# Supplementary material for: Novel hybrid evolutionary algorithm for bi-objective optimization problems
Source: Sci Rep. 2023 Mar 15;13:4267. doi: 10.1038/s41598-023-31123-8 (PMC10017715; doi:10.1038/s41598-023-31123-8)
Supplement: Supplementary file 1 — Supplementary Information. [file 41598_2023_31123_MOESM1_ESM.zip]

Archive with 140 entries (92 files):
- datasets/F1/
- datasets/F1/concorde/
- datasets/F1/concorde/F1_0.0_1.0.tsp
- datasets/F1/concorde/F1_0.0_1.0.tsp.sol
- datasets/F1/kroA300.txt
- datasets/F1/kroB300.txt
- datasets/F2/
- datasets/F2/concorde/
- datasets/F2/concorde/F2_0.0_1.0.tsp
- datasets/F2/concorde/F2_0.0_1.0.tsp.sol
- datasets/F2/kroA500.txt
- datasets/F2/kroB500.txt
- datasets/F3/
- datasets/F3/concorde/
- datasets/F3/concorde/F3_0.0_1.0.tsp
- datasets/F3/concorde/F3_0.0_1.0.tsp.sol
- datasets/F3/kroA750.txt
- datasets/F3/kroB750.txt
- datasets/F4/
- datasets/F4/concorde/
- datasets/F4/concorde/F4_0.0_1.0.tsp
- datasets/F4/concorde/F4_0.0_1.0.tsp.sol
- datasets/F4/kroA1000.txt
- datasets/F4/kroB1000.txt
- datasets/L1/
- datasets/L1/dist_KroA100_orig.txt
- datasets/L1/dist_KroB100_orig.txt
- datasets/L10/
- datasets/L10/dist_euclG100_orig.txt
- datasets/L10/dist_randomG100_orig.txt
- datasets/L2/
- datasets/L2/dist_KroA100_orig.txt
- datasets/L2/dist_KroC100_orig.txt
- datasets/L3/
- datasets/L3/dist_KroA100_orig.txt
- datasets/L3/dist_KroD100_orig.txt
- datasets/L4/
- datasets/L4/dist_KroB100_orig.txt
- datasets/L4/dist_KroC100_orig.txt
- datasets/L5/
- datasets/L5/dist_KroB100_orig.txt
- datasets/L5/dist_KroD100_orig.txt
- datasets/L6/
- datasets/L6/dist_KroC100_orig.txt
- datasets/L6/dist_KroD100_orig.txt
- datasets/L7/
- datasets/L7/dist_euclA100_orig.txt
- datasets/L7/dist_euclB100_orig.txt
- datasets/L8/
- datasets/L8/dist_clustA100_orig.txt
- datasets/L8/dist_clustB100_orig.txt
- datasets/L9/
- datasets/L9/dist_randomA100_orig.txt
- datasets/L9/dist_randomB100_orig.txt
- datasets/lust/
- datasets/lust/L1/
- datasets/lust/L1/dist_KroA100_orig.txt
- datasets/lust/L1/dist_KroB100_orig.txt
- datasets/lust/L10/
- datasets/lust/L10/dist_euclG100_orig.txt
- datasets/lust/L10/dist_randomG100_orig.txt
- datasets/lust/L2/
- datasets/lust/L2/dist_KroA100_orig.txt
- datasets/lust/L2/dist_KroC100_orig.txt
- datasets/lust/L3/
- datasets/lust/L3/dist_KroA100_orig.txt
- datasets/lust/L3/dist_KroD100_orig.txt
- datasets/lust/L4/
- datasets/lust/L4/dist_KroB100_orig.txt
- datasets/lust/L4/dist_KroC100_orig.txt
- datasets/lust/L5/
- datasets/lust/L5/dist_KroB100_orig.txt
- datasets/lust/L5/dist_KroD100_orig.txt
- datasets/lust/L6/
- datasets/lust/L6/dist_KroC100_orig.txt
- datasets/lust/L6/dist_KroD100_orig.txt
- datasets/lust/L7/
- datasets/lust/L7/dist_euclA100_orig.txt
- datasets/lust/L7/dist_euclB100_orig.txt
- datasets/lust/L8/
- datasets/lust/L8/dist_clustA100_orig.txt
- datasets/lust/L8/dist_clustB100_orig.txt
- datasets/lust/L9/
- datasets/lust/L9/dist_randomA100_orig.txt
- datasets/lust/L9/dist_randomB100_orig.txt
- datasets/P1/
- datasets/P1/dist_euclA100_orig.txt
- datasets/P1/dist_euclB100_orig.txt
- datasets/P2/
- datasets/P2/dist_euclC100_orig.txt
- datasets/P2/dist_euclD100_orig.txt
- datasets/P3/
- datasets/P3/dist_euclE100_orig.txt
- datasets/P3/dist_euclF100_orig.txt
- datasets/P4/
- datasets/P4/dist_randomA100_orig.txt
- datasets/P4/dist_randomB100_orig.txt
- datasets/P5/
- datasets/P5/dist_randomC100_orig.txt
- datasets/P5/dist_randomD100_orig.txt
- datasets/P6/
- datasets/P6/dist_randomE100_orig.txt
- datasets/P6/dist_randomF100_orig.txt
- datasets/P7/
- datasets/P7/dist_euclG100_orig.txt
- datasets/P7/dist_randomG100_orig.txt
- datasets/P8/
- datasets/P8/dist_euclH100_orig.txt
- datasets/P8/dist_randomH100_orig.txt
- datasets/P9/
- datasets/P9/dist_euclI100_orig.txt
- datasets/P9/dist_randomI100_orig.txt
- datasets/paquete/
- datasets/paquete/P1/
- datasets/paquete/P1/dist_euclA100_orig.txt
- datasets/paquete/P1/dist_euclB100_orig.txt
- datasets/paquete/P2/
- datasets/paquete/P2/dist_euclC100_orig.txt
- datasets/paquete/P2/dist_euclD100_orig.txt
- datasets/paquete/P3/
- datasets/paquete/P3/dist_euclE100_orig.txt
- datasets/paquete/P3/dist_euclF100_orig.txt
- datasets/paquete/P4/
- datasets/paquete/P4/dist_randomA100_orig.txt
- datasets/paquete/P4/dist_randomB100_orig.txt
- datasets/paquete/P5/
- datasets/paquete/P5/dist_randomC100_orig.txt
- datasets/paquete/P5/dist_randomD100_orig.txt
- datasets/paquete/P6/
- datasets/paquete/P6/dist_randomE100_orig.txt
- datasets/paquete/P6/dist_randomF100_orig.txt
- datasets/paquete/P7/
- datasets/paquete/P7/dist_euclG100_orig.txt
- datasets/paquete/P7/dist_randomG100_orig.txt
- datasets/paquete/P8/
- datasets/paquete/P8/dist_euclH100_orig.txt
- datasets/paquete/P8/dist_randomH100_orig.txt
- datasets/paquete/P9/
- datasets/paquete/P9/dist_euclI100_orig.txt
- datasets/paquete/P9/dist_randomI100_orig.txt
