# Supplementary material for: Novel hybrid evolutionary algorithm for bi-objective optimization problems
Source: Sci Rep. 2023 Mar 15;13:4267. doi: 10.1038/s41598-023-31123-8 (PMC10017715; doi:10.1038/s41598-023-31123-8)
Supplement: Supplementary file 1 — Supplementary Information. [file 41598_2023_31123_MOESM1_ESM.zip › datasets/F1/concorde/F1_0.0_1.0.tsp]

NAME: demo 
TYPE: TSP 
COMMENT:300vertexes symmetric problem 
DIMENSION:300
EDGE_WEIGHT_TYPE: EXPLICIT 
EDGE_WEIGHT_FORMAT: FULL_MATRIX 
EDGE_WEIGHT_SECTION 
2147483647 2607 549 2009 1368 2233 1131 581 515 582 722 263 2790 2301 2490 2439 2949 2589 3008 783 258 1980 1988 2459 527 1184 662 814 492 881 3070 440 2433 838 844 2910 1129 699 1124 1100 3099 2517 1673 3350 2851 477 1488 2963 655 1989 3164 1417 1003 1437 2040 1299 1008 1177 592 1414 810 1258 2953 2359 1227 1535 1427 652 1034 1192 439 1045 839 1359 940 674 2349 2796 1316 822 1472 2579 2065 1156 773 629 1628 1867 1719 149 792 3020 765 966 96 2883 737 229 618 1249 1146 3162 2229 2050 2470 2168 432 479 2600 2678 825 2634 1362 1551 1285 1492 1048 2041 2970 2365 2762 799 401 1184 2331 2918 1147 2799 794 3183 1172 1337 1551 791 2935 553 2910 625 1617 2164 1286 489 1808 2187 1443 500 2609 3263 1172 1075 3004 537 2381 1546 2771 3000 1091 700 2008 2377 326 2740 1446 1829 1383 543 516 1546 1005 1013 1911 939 1553 181 550 802 1686 1161 1397 936 794 2064 2192 1192 1902 1445 2925 1277 863 999 1553 3004 2196 1158 3063 1472 1395 1240 1232 3117 450 2490 2781 2691 1393 2592 2998 1512 717 1025 1361 623 3139 894 1532 2696 2131 684 443 2639 827 788 2754 755 1382 1459 2536 1373 2593 827 1869 267 2435 1582 2661 1535 2907 3198 1802 1113 1352 821 1773 1528 711 1389 1712 1096 2218 1461 697 180 1046 699 2026 1334 1167 2055 1700 902 2625 1732 1868 1159 2905 2640 3107 2757 250 714 2230 715 1999 1410 3163 563 1865 1027 507 1835 1621 841 478 576 1445 3052 2224 695 1768 3118 1567 2036 1602 543 1734 1276 3088 2158 549 573 
2607 2147483647 3154 1013 3183 932 1480 3056 2097 2886 3328 2435 184 412 882 236 511 523 882 2274 2578 1244 1287 608 2091 2701 1988 3367 2958 2437 554 2798 707 1769 2032 604 1804 2291 3318 3187 665 217 936 1093 531 2148 2040 505 2547 673 941 1228 3355 1296 888 2637 1620 1445 2907 1254 1977 2881 394 465 2070 1434 3389 2826 2696 3425 2248 1802 3362 1348 2441 3046 489 259 2231 2280 2318 457 800 1457 3322 2544 1118 1283 907 2512 3326 831 3370 1717 2694 742 3188 2621 3075 2661 2564 896 473 1022 447 456 2478 2428 65 263 2926 926 2296 1258 1554 1176 3102 570 742 317 585 3366 2776 2160 349 315 2214 903 3329 1061 1684 3124 1329 2475 1031 2941 795 2519 1406 474 1912 2980 1083 932 1494 2184 697 860 3418 2609 874 2349 661 1264 173 703 1897 3297 629 857 2323 766 1286 860 1320 2474 2823 1276 1668 3331 1210 2023 1556 2495 2808 1871 1105 1621 2230 1745 2425 729 455 1856 709 1168 321 2190 3107 3091 1268 539 1081 3042 674 1136 3334 3442 1644 933 2742 289 194 135 2796 550 884 1314 1892 2001 2044 3189 940 2120 1126 337 477 3190 2972 755 1780 1907 331 1859 3362 1290 494 2425 343 2386 774 2738 607 1623 525 1114 336 1047 823 3222 1911 1803 1612 1770 3239 1417 1316 1823 666 1320 2017 2645 1579 1953 1381 2776 3035 694 1717 1878 966 1265 753 1801 337 82 563 685 2852 3160 579 2517 676 2607 999 2104 971 2428 3073 840 1031 3408 2356 2541 1399 449 544 2024 1090 513 1979 905 1019 3112 1025 1676 569 1270 3152 2910 
549 3154 2147483647 2515 1413 2739 1679 369 1064 665 190 739 3337 2841 2996 2987 3497 3135 3548 1203 661 2497 2500 3003 1074 1417 1186 344 385 1225 3609 528 2952 1386 1292 3456 1628 1128 1021 1077 3646 3059 2221 3891 3397 1022 1909 3500 974 2537 3684 1965 811 1978 2579 1560 1546 1725 570 1946 1287 1423 3496 2894 1656 2018 1383 792 1264 1040 936 1555 497 1882 1277 525 2897 3344 1699 1233 1830 3112 2588 1704 410 953 2151 2384 2261 664 359 3562 242 1485 460 3425 451 571 403 1499 1430 3704 2777 2582 3017 2716 790 899 3146 3219 913 3138 1727 2062 1809 2039 1066 2587 3514 2907 3290 390 584 1593 2873 3464 1544 3308 358 3721 1654 1404 2050 1128 3468 485 3451 963 2133 2712 1746 433 2343 2721 1926 1025 3129 3809 1016 1341 3544 981 2924 2082 3319 3528 1530 162 2557 2912 841 3280 1986 2376 1908 921 574 2055 1546 847 2433 1368 2054 668 621 1320 2226 1661 1778 1455 1152 2593 2740 1672 2449 1989 3471 1672 824 1011 2087 3552 2721 1233 3595 2018 1371 1097 1713 3658 592 3039 3329 3239 1603 3120 3515 2018 1262 1492 1787 297 3658 1298 2067 3245 2677 347 291 3178 1375 1321 3303 1304 1339 1977 3067 1702 3141 1197 2409 466 2979 2072 3190 2072 3450 3736 2350 1071 1806 1358 2256 1998 418 1894 2232 1556 2762 1974 1222 562 1585 1240 2528 1547 1246 2602 2171 1387 3156 2256 2412 1655 3453 3186 3656 3279 302 545 2777 1041 2537 1685 3678 1077 2406 1363 188 2382 2158 420 895 847 1974 3597 2771 1218 2280 3664 1998 2551 2145 177 2277 1743 3628 2669 125 545 
2009 1013 2515 2147483647 2976 224 1079 2325 1572 2449 2703 1778 1161 605 481 1029 1521 1390 1843 1991 2076 1622 1667 1375 1581 2538 1349 2652 2235 2191 1231 2063 465 1272 1244 1592 1660 1969 2967 2871 1678 811 792 2097 1515 1642 2096 1107 2200 944 1180 1047 2933 1226 1307 2532 1039 1105 2138 652 1231 2710 1180 559 2000 520 3142 2432 2476 3063 1582 1598 2841 667 2219 2276 1183 1272 2191 2014 2336 706 221 1077 2780 2187 420 1584 583 1963 2600 1806 2753 1046 2077 1692 2432 1945 2333 2532 2411 1893 1025 1454 1249 869 1747 2014 964 905 2575 624 2269 460 1458 1073 2791 661 1720 699 831 2809 2295 2065 670 1225 2099 793 2604 2036 868 2922 465 2189 1935 2192 1743 2162 1539 905 1872 2467 1318 1468 607 1730 635 1873 3050 2420 1835 1956 1364 1300 1171 1057 1039 2633 884 1529 1687 1653 1219 1016 647 2087 2067 463 1352 2924 1541 1195 1659 1854 2040 1208 1222 854 2226 1075 2144 309 930 1760 767 761 1236 2136 2717 2763 1312 1552 1610 2792 1148 789 3093 3096 812 1915 1999 1135 1201 1147 2696 673 1006 498 1342 1824 2039 2632 1151 1287 584 1307 716 2459 2277 1596 1277 1539 1325 1382 3105 559 650 2386 1255 2121 510 2056 1358 1746 750 598 1159 2028 851 2900 1906 1214 1847 1862 2713 621 1510 988 1235 549 1632 2107 1013 1523 1776 2658 2790 1089 1905 1129 1753 1467 585 1676 1342 987 1565 791 2225 2680 1155 2197 460 2552 1167 1447 1235 2244 2391 987 546 2851 1631 1758 1390 1333 1108 1642 250 1399 2079 112 643 2428 1160 804 1248 1754 2548 2148 
1368 3183 1413 2976 2147483647 3180 1899 1742 1500 805 1386 1599 3344 3024 3411 2959 3335 2934 3209 986 1131 2084 2060 2781 1479 484 1791 1733 1706 786 3727 1752 3295 1729 2096 3236 1388 1013 465 346 3448 3183 2336 3534 3202 1427 1223 3649 817 2512 3977 2017 699 1900 2350 578 1971 1882 1876 2325 2021 306 3575 3121 1118 2625 229 716 503 531 1702 1413 1029 2330 764 1892 2764 3280 985 962 969 3340 2941 1903 1091 837 2556 1995 2487 1283 1764 3251 1368 2031 1394 3134 1857 1592 1783 537 619 3395 2716 2269 2869 2735 1795 1038 3203 3350 545 3556 939 2547 1635 2040 348 2712 3237 3051 3544 1152 974 1026 3025 3488 970 3689 1761 3332 2314 59 2590 791 3049 1805 3139 857 1800 2711 1278 1003 2119 2408 2545 1308 3455 3557 547 576 3209 1066 2694 1919 3310 3766 2321 1523 2564 2588 1594 2967 1910 2326 2343 951 1828 2552 1629 646 2068 2202 1656 1530 1872 1913 2078 2257 1014 2010 834 2901 2728 1327 2528 2235 3491 1012 590 403 1915 3393 2327 211 3792 2225 176 494 2365 3317 1787 2961 3305 3214 459 3387 3838 2530 1702 1194 1172 1130 3960 2189 2397 3124 2776 1757 1607 2871 1727 1440 3190 1621 223 2439 3314 821 3021 856 2633 1585 2762 1611 3438 2387 3518 3358 2398 364 1291 1834 1708 1469 1029 2432 1903 2295 2583 2465 1353 1188 1986 1472 2024 447 205 2496 1590 2079 2754 1951 2595 1386 3390 3244 3537 3577 1388 875 2644 799 2770 662 3999 1757 2225 759 1564 2348 2456 1162 1814 1943 1784 3616 2664 1343 2729 3671 1312 2958 2384 1573 2157 2436 3743 2187 1290 1850 
2233 932 2739 224 3180 2147483647 1282 2545 1793 2668 2927 2002 1055 554 258 998 1442 1369 1799 2196 2298 1721 1767 1380 1801 2736 1572 2873 2457 2394 1059 2284 278 1488 1465 1532 1845 2178 3183 3084 1591 717 935 2025 1457 1862 2261 933 2412 1016 962 1218 3152 1387 1383 2723 1258 1301 2356 864 1454 2910 1030 469 2181 736 3351 2649 2679 3280 1806 1790 3064 886 2420 2493 1192 1187 2370 2218 2510 552 275 1278 3004 2400 631 1696 735 2185 2820 1754 2976 1269 2301 1652 2650 2168 2553 2726 2606 1828 1047 1536 1238 895 1969 2231 874 774 2790 401 2448 683 1632 1233 3004 714 1666 640 640 3033 2516 2250 619 1096 2287 570 2824 1986 1090 3125 688 2396 1915 2411 1704 2375 1679 935 2047 2690 1431 1529 825 1947 431 1784 3267 2620 1791 2170 1383 1447 1073 855 1255 2856 951 1563 1911 1634 1379 1122 866 2301 2286 687 1552 3143 1646 1413 1808 2078 2259 1432 1351 1078 2402 1298 2350 355 954 1940 860 951 1108 2317 2935 2977 1459 1466 1678 3000 953 971 3301 3312 1033 1860 2219 1105 1106 1067 2888 498 787 722 1562 2016 2212 2856 933 1503 783 1252 743 2679 2500 1590 1493 1747 1259 1598 3315 780 496 2568 1216 2325 626 2279 1365 1894 574 794 1018 1974 964 3114 2077 1435 1979 2018 2936 845 1638 1206 1275 773 1844 2330 1231 1737 1877 2851 2998 1153 2046 1352 1766 1593 694 1859 1242 890 1457 586 2449 2902 1187 2407 531 2737 946 1671 1337 2441 2613 1092 730 3074 1853 1977 1548 1192 1138 1853 470 1255 2238 224 816 2650 1282 1021 1075 1836 2772 2366 
1131 1480 1679 1079 1899 1282 2147483647 1620 618 1437 1850 984 1663 1203 1516 1308 1824 1479 1921 914 1104 1053 1081 1360 611 1461 568 1914 1520 1113 1964 1374 1413 294 774 1795 618 899 1921 1812 1977 1405 544 2258 1732 669 1113 1864 1141 862 2123 313 1918 425 979 1462 266 82 1505 434 676 1632 1837 1278 959 810 2071 1397 1397 2022 814 537 1891 467 1140 1638 1232 1665 1150 936 1311 1503 1049 31 1846 1132 660 954 622 1032 1879 1925 1892 425 1220 1786 1764 1171 1644 1457 1335 2062 1102 1036 1351 1038 1074 981 1476 1570 1524 1662 1229 674 493 400 1730 921 1867 1256 1699 1888 1309 1011 1224 1793 1038 1803 1882 2107 647 1844 739 1115 1883 1522 1819 1107 757 1034 859 1507 786 1151 756 715 1580 2147 2012 1341 1917 911 1289 560 1642 1932 812 1827 878 1324 868 1657 428 716 471 1042 1415 684 275 1902 965 832 800 1034 1411 502 642 550 1199 436 1069 1019 1061 729 772 348 1799 1093 1684 1707 573 1878 1208 1718 1981 357 2020 2049 667 2028 1328 1362 1651 1561 1624 1533 1971 672 427 756 1027 1711 2102 907 499 1570 1007 1749 1519 1559 306 471 1626 379 2035 567 1467 1336 1468 1043 776 1286 1336 879 1593 490 1788 2118 672 1843 909 379 1050 940 1765 607 805 735 1118 604 574 1166 235 485 1161 1583 1716 944 1051 619 1588 796 759 642 1775 1517 1977 1714 1378 1698 1117 1131 913 1492 2135 680 805 1166 1612 717 563 1930 959 1180 540 1927 1105 583 835 1992 1126 1060 508 1651 662 752 1982 1239 1672 1502 
581 3056 369 2325 1742 2545 1620 2147483647 1043 953 517 636 3240 2714 2802 2911 3439 3098 3535 1355 801 2544 2554 2977 1062 1679 1070 328 100 1426 3476 263 2778 1329 1081 3415 1706 1271 1376 1417 3594 2940 2144 3874 3351 1025 2064 3362 1181 2479 3504 1926 1175 1974 2574 1811 1437 1679 222 1813 1104 1713 3375 2753 1804 1811 1733 1069 1524 1403 812 1618 867 1733 1483 157 2851 3265 1881 1391 2030 2963 2425 1648 779 1157 1995 2431 2150 730 275 3542 569 1344 490 3403 157 451 42 1754 1668 3680 2718 2598 2971 2639 585 1044 3041 3092 1215 2939 1922 1888 1847 2007 1395 2486 3486 2788 3130 756 821 1756 2753 3358 1716 3114 279 3716 1457 1726 1861 1330 3478 143 3434 1160 2183 2640 1867 740 2351 2731 1721 1073 2954 3766 1379 1586 3530 1111 2903 2091 3226 3365 1299 378 2489 2916 754 3268 1981 2335 1760 1093 265 1878 1546 1209 2471 1137 2127 597 302 1185 2221 1483 1962 1315 1343 2442 2670 1772 2369 1892 3366 1846 1160 1340 2099 3492 2752 1550 3442 1930 1717 1460 1513 3643 326 2974 3240 3153 1878 2961 3331 1840 1194 1606 1938 661 3476 1053 1939 3184 2580 135 148 3168 1316 1348 3238 1270 1688 1816 2915 1919 3084 1381 2290 342 2953 2160 3034 1948 3334 3729 2284 1415 1932 1259 2352 2108 784 1716 2274 1340 2735 1804 1266 695 1480 1248 2597 1819 1562 2563 2280 1207 3172 2291 2304 1737 3371 3080 3583 3108 392 897 2737 1247 2410 1931 3491 954 2398 1571 186 2337 2034 782 706 576 2001 3490 2725 1266 2105 3558 2145 2375 2038 193 2260 1527 3494 2725 488 201 
515 2097 1064 1572 1500 1793 618 1043 2147483647 877 1233 420 2280 1805 2044 1925 2434 2076 2500 596 507 1507 1520 1948 30 1157 294 1316 944 784 2572 822 1968 330 621 2396 716 529 1407 1328 2584 2015 1161 2841 2336 74 1173 2468 683 1473 2695 903 1360 933 1535 1220 535 661 970 941 532 1292 2450 1870 927 1150 1628 871 1041 1499 329 613 1289 906 835 1090 1835 2282 1074 636 1249 2093 1599 642 1238 664 1168 1395 1220 416 1286 2510 1274 547 607 2373 1195 594 1073 1190 1065 2651 1714 1556 1955 1655 582 467 2092 2178 1027 2190 1141 1116 813 979 1255 1535 2459 1864 2283 1277 724 921 1831 2409 909 2347 1289 2679 818 1453 1137 734 2437 967 2401 643 1150 1650 929 907 1308 1689 1064 194 2142 2749 1484 1030 2496 435 1871 1049 2260 2519 827 1215 1493 1875 310 2232 940 1315 927 551 879 1115 503 1353 1432 726 1112 445 889 414 1181 771 1150 522 705 1587 1677 807 1390 943 2416 1022 1151 1219 1057 2488 1710 1296 2576 965 1583 1535 872 2609 792 1975 2268 2178 1359 2113 2534 1086 231 686 1051 1099 2672 737 1049 2181 1623 1164 926 2132 320 324 2239 240 1586 1014 2053 1199 2078 708 1372 701 1923 1158 2179 1049 2402 2692 1287 1353 997 360 1353 1137 1161 972 1237 796 1706 1027 281 554 566 213 1571 1305 1298 1541 1301 580 2129 1251 1366 749 2391 2133 2592 2286 764 1112 1716 705 1506 1299 2700 292 1359 901 1009 1320 1134 1319 505 733 960 2543 1709 286 1323 2609 1233 1583 1103 1048 1224 938 2590 1690 1055 961 
582 2886 665 2449 805 2668 1437 953 877 2147483647 709 834 3064 2638 2918 2689 3153 2766 3133 669 389 2023 2017 2622 868 753 1133 1007 907 615 3393 947 2834 1185 1388 3087 1159 621 551 518 3290 2834 1961 3475 3037 806 1317 3297 386 2225 3555 1659 485 1611 2180 898 1410 1453 1072 1810 1333 763 3260 2715 1084 2019 846 129 601 631 975 1119 515 1782 657 1097 2550 3039 1085 685 1195 2939 2465 1453 511 376 2040 1914 2059 534 1024 3158 716 1419 594 3026 1081 797 994 836 776 3304 2458 2149 2667 2431 1014 459 2891 3001 264 3064 1100 1992 1387 1713 471 2348 3123 2687 3135 575 182 1006 2656 3201 949 3218 1022 3290 1672 782 2013 524 3021 1003 3045 397 1670 2418 1206 232 1936 2294 1931 726 3006 3433 614 685 3131 537 2537 1685 3038 3369 1630 806 2260 2487 859 2869 1621 2045 1802 416 1023 1992 1218 476 1974 1490 1562 758 1067 1271 1844 1639 1159 1393 562 2447 2441 1167 2182 1783 3207 1069 287 419 1687 3210 2263 604 3417 1793 816 673 1729 3245 982 2720 3041 2949 939 2967 3398 1963 1107 982 1205 448 3533 1458 1911 2913 2428 987 811 2767 1178 981 2976 1077 801 1890 2903 1058 2807 612 2212 781 2599 1559 3029 1908 3208 3310 2064 531 1256 1237 1725 1457 418 1848 1777 1621 2391 1904 871 409 1438 952 2024 882 614 2256 1625 1410 2708 1812 2194 1177 3151 2933 3333 3145 584 288 2426 443 2350 1024 3564 1066 2019 736 785 2059 1989 609 1053 1153 1558 3335 2431 864 2199 3398 1412 2456 1943 800 1910 1786 3411 2177 557 1047 
722 3328 190 2703 1386 2927 1850 517 1233 709 2147483647 926 3511 3021 3184 3158 3662 3295 3700 1312 796 2633 2634 3161 1241 1454 1370 356 554 1307 3790 709 3139 1559 1481 3617 1760 1242 959 1042 3809 3238 2394 4044 3560 1187 2004 3682 1060 2704 3870 2130 731 2134 2732 1602 1726 1893 733 2129 1476 1436 3674 3076 1758 2208 1326 838 1306 959 1123 1694 389 2067 1355 664 3060 3514 1783 1338 1902 3295 2774 1875 308 1042 2336 2521 2440 824 400 3717 54 1670 638 3581 554 760 542 1540 1485 3860 2944 2728 3180 2888 980 1020 3322 3398 928 3326 1803 2249 1953 2202 1045 2763 3671 3086 3475 262 675 1689 3052 3639 1636 3496 397 3870 1844 1384 2239 1211 3613 648 3605 1056 2270 2882 1860 484 2494 2869 2115 1178 3315 3969 935 1393 3697 1105 3080 2233 3492 3712 1720 156 2726 3061 1025 3432 2143 2540 2093 1029 749 2242 1705 775 2573 1557 2184 853 794 1505 2381 1849 1859 1640 1241 2777 2910 1795 2622 2166 3646 1761 803 992 2238 3717 2862 1224 3778 2194 1321 1017 1902 3811 775 3207 3501 3411 1627 3305 3702 2206 1438 1612 1886 267 3844 1487 2249 3411 2853 451 469 3331 1548 1474 3470 1473 1284 2163 3251 1766 3307 1289 2589 655 3137 2196 3375 2253 3628 3887 2520 1029 1917 1539 2376 2113 357 2082 2372 1745 2921 2161 1371 706 1765 1400 2657 1573 1238 2764 2285 1576 3301 2398 2589 1785 3624 3362 3824 3465 482 514 2939 1125 2718 1729 3865 1262 2561 1438 356 2547 2340 277 1084 1032 2121 3773 2935 1367 2467 3839 2096 2738 2323 331 2434 1933 3808 2801 184 708 
263 2435 739 1778 1599 2002 984 636 420 834 926 2147483647 2619 2109 2259 2282 2806 2462 2899 884 468 1927 1940 2341 444 1364 451 934 537 1025 2876 403 2213 692 584 2780 1124 800 1382 1349 2960 2330 1514 3238 2716 421 1548 2766 833 1845 2945 1289 1266 1341 1940 1462 816 1043 550 1210 558 1460 2767 2158 1291 1290 1674 890 1222 1452 197 1026 1092 1143 1083 672 2216 2638 1410 925 1578 2375 1849 1013 1022 807 1412 1815 1534 316 896 2905 975 746 305 2767 784 187 663 1418 1305 3043 2084 1969 2336 2010 209 621 2424 2487 1064 2402 1467 1323 1233 1371 1292 1865 2850 2178 2551 1042 652 1266 2143 2742 1240 2571 898 3081 926 1563 1315 946 2845 549 2798 797 1570 2010 1319 752 1719 2099 1198 507 2389 3131 1433 1245 2894 649 2267 1462 2603 2789 831 869 1857 2283 117 2632 1348 1699 1169 702 459 1317 919 1275 1850 677 1530 83 471 581 1587 924 1490 716 936 1855 2038 1206 1740 1268 2750 1364 1119 1245 1471 2859 2126 1388 2857 1302 1639 1499 985 3006 372 2342 2616 2528 1574 2381 2776 1280 558 1063 1421 870 2918 631 1333 2551 1958 765 538 2533 680 741 2606 636 1629 1238 2329 1500 2450 959 1679 303 2316 1573 2452 1339 2724 3093 1651 1364 1387 632 1768 1542 967 1157 1657 841 2098 1235 678 425 857 633 1991 1516 1395 1927 1709 655 2540 1669 1686 1157 2745 2463 2953 2540 447 976 2101 883 1804 1563 2939 338 1763 1165 638 1701 1425 1083 219 372 1379 2875 2089 680 1542 2942 1617 1812 1419 677 1625 1023 2895 2110 771 541 
2790 184 3337 1161 3344 1055 1663 3240 2280 3064 3511 2619 2147483647 573 965 386 410 564 828 2446 2760 1367 1407 683 2274 2861 2172 3551 3142 2606 431 2981 805 1952 2213 540 1972 2466 3490 3357 544 349 1119 989 478 2331 2186 422 2721 844 882 1406 3531 1468 1023 2793 1804 1627 3090 1436 2159 3042 265 602 2229 1602 3553 3003 2861 3597 2432 1974 3543 1529 2608 3229 607 170 2385 2451 2465 529 955 1639 3503 2719 1294 1416 1090 2694 3510 767 3554 1900 2877 705 3372 2805 3258 2819 2725 804 628 1146 534 633 2662 2607 207 297 3100 984 2448 1432 1722 1352 3272 754 679 481 598 3548 2956 2320 516 144 2375 926 3513 988 1862 3286 1500 2646 1008 3125 756 2694 1557 647 2069 3160 1233 1041 1665 2365 756 733 3591 2773 819 2527 751 1428 45 652 2073 3481 804 938 2507 769 1457 1029 1500 2651 3006 1450 1847 3507 1341 2202 1706 2679 2991 2055 1267 1801 2380 1928 2597 891 626 2020 891 1351 147 2346 3282 3262 1431 422 1183 3208 594 1319 3498 3613 1820 859 2926 398 77 138 2950 615 860 1488 2075 2169 2196 3371 888 2299 1308 336 661 3374 3156 782 1963 2086 295 2042 3527 1468 578 2577 394 2557 956 2922 689 1769 569 1296 206 969 1002 3393 2066 1987 1745 1917 3420 1594 1463 2001 792 1496 2196 2827 1763 2134 1495 2932 3201 849 1853 2060 1000 1412 936 1967 187 175 405 705 3036 3339 714 2691 853 2759 949 2288 1123 2593 3257 1012 1213 3589 2540 2723 1563 273 686 2203 1256 334 2121 1055 1202 3296 1189 1850 443 1372 3335 3093 
2301 412 2841 605 3024 554 1203 2714 1805 2638 3021 2109 573 2147483647 585 444 917 816 1250 2070 2304 1283 1330 835 1804 2552 1658 3032 2617 2251 769 2452 401 1475 1663 990 1638 2074 3106 2987 1074 232 691 1493 914 1864 1964 663 2326 581 955 1009 3118 1129 921 2510 1295 1187 2552 901 1617 2732 662 121 1943 1030 3217 2593 2524 3211 1916 1612 3091 983 2264 2692 652 670 2120 2083 2234 318 389 1186 3043 2319 733 1285 585 2220 2987 1208 3066 1370 2383 1100 2839 2291 2729 2524 2416 1290 527 1074 687 393 2130 2181 368 379 2710 682 2192 866 1395 984 2903 313 1121 95 523 3082 2512 2025 66 663 2073 738 2990 1439 1302 2966 930 2275 1362 2592 1152 2294 1337 433 1791 2707 1037 1036 1094 1918 489 1269 3201 2448 1241 2107 848 1140 577 742 1509 2978 514 1037 2001 1081 1119 744 955 2237 2471 882 1431 3100 1223 1644 1481 2175 2453 1532 1003 1249 2135 1400 2226 319 442 1711 501 862 673 2073 2879 2885 1148 949 1191 2865 780 846 3164 3234 1257 1316 2394 551 604 544 2673 378 830 921 1586 1829 1943 2904 940 1741 776 706 272 2848 2640 1039 1485 1662 721 1575 3186 912 300 2320 663 2192 433 2408 822 1560 417 770 624 1429 632 3020 1806 1483 1600 1700 2964 1032 1269 1439 765 935 1770 2359 1256 1688 1436 2646 2860 685 1688 1516 1222 1218 444 1642 746 398 971 571 2540 2901 671 2305 305 2499 985 1772 928 2265 2746 715 683 3124 2008 2179 1266 788 621 1778 684 856 1920 495 702 2785 923 1282 787 1365 2850 2557 
2490 882 2996 481 3411 258 1516 2802 2044 2918 3184 2259 965 585 2147483647 1006 1372 1373 1764 2429 2550 1847 1894 1412 2051 2960 1828 3130 2714 2625 875 2541 186 1734 1722 1483 2058 2415 3427 3325 1509 669 1122 1954 1412 2113 2451 752 2653 1135 711 1422 3402 1581 1492 2940 1509 1529 2611 1109 1711 3135 880 469 2388 991 3587 2895 2908 3526 2064 2010 3319 1139 2649 2748 1235 1118 2576 2450 2708 436 471 1509 3260 2642 878 1836 937 2440 3077 1711 3234 1525 2558 1624 2905 2426 2809 2945 2828 1765 1112 1646 1257 972 2226 2476 818 668 3033 147 2652 939 1835 1426 3244 833 1622 647 445 3289 2768 2462 639 974 2502 313 3081 1940 1347 3356 946 2631 1907 2667 1676 2617 1848 1013 2248 2944 1576 1618 1081 2195 229 1695 3513 2846 1755 2414 1431 1626 993 631 1509 3114 1067 1622 2168 1633 1573 1268 1117 2545 2542 944 1782 3392 1779 1668 1984 2336 2514 1688 1514 1335 2602 1554 2585 523 1025 2148 1004 1177 986 2524 3182 3219 1637 1387 1772 3234 739 1189 3536 3556 1290 1811 2476 1108 1029 1010 3105 353 535 979 1814 2235 2411 3112 681 1757 1018 1218 833 2936 2757 1603 1741 1985 1212 1844 3551 1034 390 2774 1204 2558 806 2537 1401 2069 413 1026 882 1924 1123 3356 2274 1688 2135 2199 3191 1103 1796 1462 1349 1028 2084 2584 1480 1981 2002 3070 3232 1256 2212 1610 1797 1748 864 2070 1151 822 1351 365 2707 3155 1256 2646 686 2947 691 1928 1474 2666 2871 1238 955 3331 2111 2232 1737 1049 1206 2093 723 1106 2420 462 1031 2908 1439 1276 890 1942 3029 2622 
2439 236 2987 1029 2959 998 1308 2911 1925 2689 3158 2282 386 444 1006 2147483647 544 372 815 2064 2394 1009 1052 411 1917 2476 1841 3216 2812 2221 789 2656 821 1602 1918 576 1587 2086 3107 2973 706 362 768 1085 500 1972 1806 740 2341 464 1167 1036 3152 1085 652 2409 1475 1265 2773 1138 1854 2656 627 543 1844 1381 3168 2624 2476 3214 2099 1591 3173 1241 2223 2911 260 357 2001 2068 2085 621 808 1283 3137 2340 1040 1047 785 2336 3177 780 3198 1585 2528 663 3048 2469 2932 2434 2340 878 243 786 252 272 2341 2233 279 477 2718 1077 2065 1187 1337 976 2888 454 696 363 785 3183 2586 1934 380 529 1989 1084 3180 1008 1589 2900 1269 2263 918 2802 714 2315 1175 275 1684 2793 850 702 1429 1999 855 896 3209 2387 807 2152 447 1042 353 929 1807 3135 433 645 2167 636 1075 647 1213 2275 2686 1206 1476 3127 973 1921 1324 2337 2675 1733 881 1517 1999 1612 2214 722 249 1634 542 1021 532 1962 2901 2879 1045 591 853 2823 907 981 3113 3230 1555 890 2603 107 353 261 2567 713 1096 1242 1730 1784 1813 3007 1164 2017 1012 296 361 3043 2820 598 1613 1715 336 1685 3141 1200 643 2194 227 2173 678 2585 404 1389 707 996 568 1002 638 3009 1682 1652 1376 1537 3052 1331 1083 1729 432 1236 1825 2466 1432 1768 1147 2548 2816 464 1481 1759 792 1031 636 1582 467 313 672 875 2686 2967 343 2309 616 2376 1221 1957 739 2207 2916 631 920 3224 2219 2415 1178 658 308 1831 1049 716 1745 917 886 2955 804 1598 803 1041 2979 2774 
2949 511 3497 1521 3335 1442 1824 3439 2434 3153 3662 2806 410 917 1372 544 2147483647 401 434 2504 2884 1268 1300 554 2423 2853 2371 3738 3339 2641 744 3187 1206 2118 2461 160 2012 2537 3532 3390 162 725 1296 584 144 2475 2131 784 2789 961 1238 1532 3600 1544 990 2766 2008 1773 3308 1682 2394 3030 604 976 2221 1916 3554 3077 2875 3641 2628 2036 3651 1785 2634 3445 605 256 2354 2502 2407 936 1305 1797 3620 2791 1582 1345 1329 2838 3701 366 3700 2124 3040 341 3579 2993 3461 2800 2720 394 722 1068 486 809 2874 2705 568 707 3154 1394 2408 1727 1771 1461 3306 998 284 822 1005 3670 3065 2314 852 458 2374 1332 3704 580 2134 3277 1806 2695 640 3333 384 2767 1538 802 2062 3275 1231 934 1968 2490 1167 356 3638 2779 425 2621 641 1470 379 1025 2351 3648 949 772 2690 465 1534 1122 1757 2737 3220 1746 1961 3571 1270 2465 1679 2857 3210 2268 1309 2061 2336 2151 2646 1229 772 2038 1076 1557 448 2323 3345 3303 1469 58 1042 3220 944 1513 3499 3651 2099 450 3136 467 344 376 2914 1024 1245 1783 2249 2206 2165 3497 1250 2561 1556 256 904 3570 3342 524 2130 2198 208 2194 3532 1744 982 2535 356 2602 1221 3108 573 1726 979 1540 563 559 1155 3427 2045 2180 1657 1871 3532 1875 1433 2273 765 1779 2306 2962 1965 2263 1366 2904 3212 900 1773 2301 726 1387 1180 2001 238 555 212 1113 3198 3436 728 2750 1148 2713 1312 2487 1137 2606 3436 1114 1464 3711 2754 2954 1601 488 727 2312 1578 496 2054 1411 1428 3475 1243 2140 747 1218 3480 3308 
2589 523 3135 1390 2934 1369 1479 3098 2076 2766 3295 2462 564 816 1373 372 401 2147483647 475 2112 2510 871 905 153 2063 2452 2039 3389 2999 2244 991 2852 1190 1770 2165 323 1618 2148 3135 2992 524 712 980 789 272 2113 1731 985 2398 630 1441 1175 3208 1164 592 2365 1686 1420 2980 1402 2089 2629 827 914 1820 1700 3153 2687 2475 3244 2292 1647 3268 1512 2236 3115 253 419 1953 2108 2008 970 1169 1450 3241 2400 1348 945 1060 2472 3356 459 3332 1815 2682 325 3243 2649 3123 2399 2319 586 412 668 147 548 2547 2322 586 784 2759 1435 2007 1495 1380 1097 2907 766 391 735 1108 3292 2684 1914 752 687 1973 1424 3358 672 1865 2876 1583 2300 547 3000 369 2377 1138 524 1661 2896 836 536 1737 2118 1209 674 3241 2378 468 2237 240 1081 519 1207 2084 3289 640 390 2345 265 1155 763 1485 2351 2891 1515 1590 3177 870 2182 1278 2509 2885 1948 923 1784 1936 1840 2251 1081 494 1640 784 1249 684 1922 2952 2905 1079 459 654 2820 1157 1199 3098 3253 1838 568 2805 266 492 438 2514 1063 1401 1548 1905 1811 1764 3121 1445 2275 1285 234 687 3227 2995 233 1783 1824 293 1838 3131 1490 999 2135 180 2207 986 2763 172 1325 1045 1265 770 672 832 3029 1644 1848 1260 1470 3152 1623 1033 2003 376 1531 1930 2591 1643 1896 978 2503 2811 536 1376 2002 444 987 929 1606 506 602 606 1207 2839 3051 362 2357 954 2314 1505 2154 747 2206 3084 762 1200 3332 2429 2639 1209 779 378 1935 1384 814 1655 1278 1142 3122 863 1891 1001 838 3112 2978 
3008 882 3548 1843 3209 1799 1921 3535 2500 3133 3700 2899 828 1250 1764 815 434 475 2147483647 2466 2907 1133 1152 564 2484 2736 2487 3816 3435 2575 1176 3294 1589 2207 2630 288 1974 2512 3457 3307 389 1098 1445 344 354 2531 1986 1218 2754 1096 1672 1611 3552 1570 968 2631 2142 1857 3426 1874 2551 2905 1038 1332 2122 2173 3434 3043 2781 3566 2735 2020 3643 1984 2559 3559 724 660 2227 2457 2249 1335 1622 1891 3623 2760 1822 1233 1535 2883 3786 74 3734 2277 3102 152 3682 3083 3561 2673 2609 190 886 983 621 1022 2995 2704 946 1115 3097 1801 2270 1969 1754 1528 3224 1238 150 1160 1426 3677 3068 2216 1184 891 2277 1754 3788 197 2338 3152 2057 2642 230 3442 106 2738 1465 999 1970 3280 1207 839 2212 2523 1572 381 3565 2679 9 2618 632 1468 790 1459 2556 3705 1111 646 2781 268 1562 1208 1958 2723 3336 1990 2003 3518 1166 2650 1588 2940 3333 2403 1322 2255 2195 2300 2595 1537 968 1975 1257 1715 882 2206 3295 3228 1463 453 887 3118 1378 1662 3379 3569 2312 112 3249 709 754 756 2767 1426 1677 2022 2344 2156 2044 3511 1684 2743 1758 549 1156 3661 3425 369 2220 2227 553 2266 3417 1964 1375 2391 589 2548 1460 3196 588 1613 1389 1738 996 199 1296 3344 1940 2297 1501 1747 3532 2097 1358 2475 803 2005 2329 2994 2099 2309 1186 2766 3108 984 1619 2467 458 1321 1403 1956 670 945 592 1533 3256 3420 819 2707 1421 2562 1746 2601 1142 2517 3509 1212 1674 3717 2879 3094 1583 918 844 2333 1854 917 1899 1731 1614 3547 1276 2365 1179 1024 3516 3423 
783 2274 1203 1991 986 2196 914 1355 596 669 1312 884 2446 2070 2429 2064 2504 2112 2466 2147483647 558 1354 1348 1965 568 576 882 1532 1272 205 2801 1217 2319 755 1215 2431 495 85 1044 918 2636 2246 1379 2808 2384 536 712 2714 288 1602 3015 1062 1096 979 1522 625 995 902 1372 1339 1123 732 2658 2160 454 1652 1158 577 488 1151 890 473 1184 1347 246 1457 1905 2407 534 42 696 2383 1960 920 1173 294 1571 1244 1514 635 1527 2494 1333 1074 867 2363 1509 985 1394 599 473 2640 1826 1483 2020 1818 1089 312 2286 2415 654 2575 585 1563 734 1101 833 1765 2461 2106 2585 1233 638 402 2078 2587 364 2712 1527 2621 1363 932 1610 205 2351 1336 2380 273 1002 1800 548 844 1277 1628 1576 411 2483 2774 1145 450 2464 246 1879 1035 2417 2812 1410 1364 1645 1820 818 2204 989 1418 1359 283 1291 1569 649 1067 1305 1320 893 854 1318 980 1197 1297 615 1056 156 1925 1821 498 1587 1254 2592 493 841 818 1035 2562 1594 805 2847 1248 1106 1169 1411 2578 1215 2086 2417 2325 770 2423 2869 1549 753 313 587 1082 2996 1333 1413 2270 1837 1442 1209 2102 755 455 2334 652 1123 1455 2353 619 2164 130 1664 1049 1943 893 2478 1404 2604 2642 1461 952 605 878 1066 802 1081 1455 1109 1368 1739 1483 379 664 1007 502 1358 718 802 1616 973 1158 2039 1145 1632 510 2519 2327 2691 2610 975 957 1781 246 1802 704 3033 886 1367 306 1243 1435 1474 1270 1051 1253 904 2719 1791 369 1743 2779 797 1974 1407 1274 1268 1487 2818 1509 1133 1354 
258 2578 661 2076 1131 2298 1104 801 507 389 796 468 2760 2304 2550 2394 2884 2510 2907 558 2147483647 1839 1841 2372 503 926 746 979 723 631 3067 694 2475 831 1001 2832 967 477 939 889 3028 2509 1643 3250 2777 442 1269 2966 398 1934 3202 1359 862 1345 1940 1041 1042 1133 843 1448 944 1004 2941 2373 1011 1635 1211 424 777 1020 589 898 787 1411 689 913 2279 2750 1081 592 1231 2596 2105 1124 743 372 1674 1726 1719 153 971 2925 828 1038 323 2789 953 486 841 991 890 3069 2172 1932 2399 2129 667 246 2578 2674 598 2696 1121 1618 1157 1424 828 2025 2881 2359 2787 788 220 958 2327 2893 916 2854 971 3075 1284 1096 1633 538 2817 796 2813 369 1475 2120 1090 403 1700 2074 1545 395 2649 3183 1003 817 2904 322 2291 1439 2737 3023 1241 824 1962 2266 475 2639 1355 1763 1433 293 772 1616 923 860 1777 1103 1393 401 807 886 1590 1254 1162 1010 545 2093 2145 1011 1870 1442 2899 1046 675 783 1444 2940 2066 920 3078 1459 1174 1062 1342 3018 708 2436 2743 2652 1135 2618 3041 1585 737 833 1144 613 3178 1076 1555 2636 2110 884 654 2537 822 686 2697 729 1166 1518 2557 1125 2531 582 1873 519 2349 1411 2683 1555 2891 3092 1759 907 1152 862 1596 1339 661 1468 1576 1231 2134 1528 580 107 1073 626 1867 1076 927 1984 1513 1021 2505 1602 1862 994 2861 2619 3053 2792 417 605 2157 459 2008 1154 3207 676 1770 776 686 1773 1638 830 685 821 1325 3027 2157 575 1828 3092 1354 2090 1603 717 1647 1398 3085 2009 612 822 
1980 1244 2497 1622 2084 1721 1053 2544 1507 2023 2633 1927 1367 1283 1847 1009 1268 871 1133 1354 1839 2147483647 47 719 1485 1607 1587 2794 2447 1448 1791 2329 1671 1281 1827 1157 875 1408 2325 2174 1369 1335 857 1468 1129 1519 866 1749 1639 712 2167 776 2426 629 366 1508 1318 972 2476 1250 1728 1779 1626 1404 990 1668 2307 1926 1648 2434 1798 942 2538 1352 1429 2598 761 1261 1099 1340 1140 1570 1450 1023 2524 1647 1346 113 1060 1842 2773 1170 2662 1476 2076 1050 2698 2100 2576 1547 1478 1315 791 222 840 893 2067 1616 1287 1477 1970 1959 1147 1461 697 693 2092 1016 1153 1256 1761 2582 1977 1083 1248 1508 1145 2019 2774 1274 1655 2026 1556 1519 999 2474 1057 1627 364 855 839 2188 315 336 1658 1481 1771 1473 2433 1546 1132 1531 636 493 1325 1931 1848 2658 780 504 1813 883 626 606 1336 1623 2385 1480 1011 2390 91 1884 462 1950 2391 1549 449 1556 1074 1489 1473 1366 853 856 862 1044 1507 1075 2169 2097 481 1325 246 1986 1916 985 2252 2437 1656 1243 2297 970 1309 1229 1651 1649 2078 1495 1412 1041 913 2424 2162 1961 1192 1086 1017 2660 2418 787 1293 1196 1151 1302 2288 1395 1571 1272 992 1425 1112 2203 705 481 1668 1167 1566 1297 772 2212 807 1414 389 616 2432 1505 270 1766 578 1445 1284 1935 1283 1297 156 1645 1976 598 505 1672 689 261 1038 852 1363 1321 1476 1835 2221 2310 666 1588 1190 1449 2216 1685 387 1385 2487 635 1157 2620 1965 2196 550 1620 706 1285 1477 1665 786 1535 1053 2523 482 1734 1805 187 2449 2468 
1988 1287 2500 1667 2060 1767 1081 2554 1520 2017 2634 1940 1407 1330 1894 1052 1300 905 1152 1348 1841 47 2147483647 754 1497 1585 1607 2800 2458 1436 1833 2342 1718 1301 1854 1186 875 1405 2309 2157 1397 1380 900 1484 1160 1530 840 1792 1632 759 2212 809 2414 656 412 1484 1346 999 2490 1288 1754 1755 1668 1451 973 1707 2284 1918 1630 2418 1815 946 2532 1389 1415 2610 802 1300 1076 1333 1111 1616 1497 1051 2520 1641 1388 128 1104 1849 2780 1191 2662 1504 2084 1074 2709 2111 2587 1524 1458 1336 836 266 879 940 2084 1616 1331 1522 1958 2006 1122 1501 708 727 2075 1062 1178 1303 1807 2579 1975 1066 1294 1548 1128 2066 2781 1288 1688 2002 1597 1509 1011 2487 1079 1621 371 901 825 2186 357 372 1696 1488 1818 1497 2418 1528 1151 1530 672 521 1365 1976 1879 2662 827 532 1827 907 653 651 1373 1620 2399 1521 1028 2378 130 1912 455 1962 2406 1573 486 1589 1048 1517 1464 1413 899 850 908 1082 1548 1054 2157 2081 508 1357 267 1967 1959 1023 2229 2419 1691 1261 2311 1011 1349 1269 1624 1695 2124 1535 1431 1036 892 2422 2207 1988 1232 1123 1064 2669 2427 812 1314 1206 1188 1319 2266 1434 1617 1246 1030 1416 1158 2213 741 466 1714 1208 1607 1311 817 2195 790 1437 358 596 2428 1542 285 1798 621 1484 1291 1938 1312 1309 109 1620 1956 645 475 1700 703 285 1084 850 1400 1365 1509 1881 2227 2304 710 1580 1236 1421 2261 1704 432 1369 2494 681 1199 2617 1983 2215 567 1659 750 1292 1521 1703 757 1581 1095 2530 524 1769 1846 170 2451 2481 
2459 608 3003 1375 2781 1380 1360 2977 1948 2622 3161 2341 683 835 1412 411 554 153 564 1965 2372 719 754 2147483647 1934 2299 1925 3263 2877 2094 1115 2734 1226 1648 2067 466 1471 2002 2985 2841 673 772 884 898 423 1982 1578 1096 2252 537 1546 1051 3060 1027 443 2212 1578 1298 2865 1319 1988 2476 949 944 1667 1643 3000 2540 2323 3094 2175 1502 3126 1430 2085 2999 192 554 1800 1961 1855 1032 1158 1331 3100 2254 1287 792 989 2340 3231 565 3196 1713 2553 426 3123 2526 3003 2246 2166 703 355 514 163 509 2433 2181 667 869 2611 1487 1854 1433 1235 970 2757 726 511 765 1188 3152 2544 1761 776 815 1821 1493 3234 755 1783 2723 1525 2152 577 2882 460 2231 986 476 1509 2755 688 384 1673 1983 1266 812 3091 2226 558 2096 87 938 639 1309 2000 3158 560 255 2224 309 1018 645 1405 2207 2775 1454 1457 3029 716 2090 1126 2385 2771 1840 782 1697 1782 1737 2103 1068 449 1490 708 1153 813 1769 2804 2755 935 612 508 2668 1269 1100 2945 3103 1760 668 2688 322 616 549 2360 1124 1492 1484 1784 1662 1611 2982 1547 2182 1207 371 660 3104 2870 227 1661 1687 435 1711 2978 1418 1054 1981 290 2058 935 2640 25 1171 1115 1186 890 762 735 2878 1491 1734 1108 1317 3011 1550 880 1918 242 1461 1793 2456 1536 1763 830 2350 2659 420 1223 1904 387 835 871 1457 649 690 759 1282 2709 2907 258 2210 924 2160 1606 2039 604 2054 2957 648 1127 3192 2316 2530 1064 916 291 1798 1342 955 1502 1266 1060 2995 727 1817 1126 695 2977 2862 
527 2091 1074 1581 1479 1801 611 1062 30 868 1241 444 2274 1804 2051 1917 2423 2063 2484 568 503 1485 1497 1934 2147483647 1131 319 1332 964 758 2569 845 1973 328 648 2384 688 502 1394 1312 2572 2012 1155 2826 2324 62 1144 2467 663 1463 2699 891 1352 916 1518 1192 542 652 994 946 558 1268 2446 1870 897 1165 1609 857 1017 1487 359 586 1288 915 808 1113 1823 2274 1044 608 1219 2094 1603 635 1239 644 1174 1373 1219 421 1303 2495 1282 562 620 2358 1215 615 1093 1163 1038 2636 1703 1537 1943 1647 610 449 2087 2176 1012 2197 1111 1125 790 966 1238 1531 2445 1861 2284 1279 719 891 1829 2404 879 2353 1305 2662 837 1432 1149 710 2419 989 2386 622 1127 1642 900 905 1290 1671 1080 171 2146 2736 1472 1004 2481 413 1856 1030 2253 2520 852 1226 1485 1858 335 2217 924 1303 935 532 903 1126 485 1343 1410 753 1087 465 914 434 1164 788 1120 538 679 1590 1669 778 1383 942 2411 992 1139 1203 1038 2478 1690 1275 2576 962 1564 1522 890 2594 816 1966 2261 2171 1332 2115 2539 1097 240 656 1021 1101 2675 766 1052 2171 1618 1183 943 2116 319 298 2229 232 1568 1023 2054 1170 2067 681 1372 720 1909 1131 2180 1051 2398 2676 1279 1338 967 372 1327 1109 1161 985 1215 818 1692 1037 251 556 572 189 1547 1279 1277 1529 1273 603 2111 1230 1364 721 2383 2128 2583 2289 776 1107 1704 682 1506 1271 2704 321 1343 873 1024 1309 1135 1321 535 762 939 2538 1698 256 1331 2604 1204 1590 1102 1063 1209 958 2587 1668 1062 984 
1184 2701 1417 2538 484 2736 1461 1679 1157 753 1454 1364 2861 2552 2960 2476 2853 2452 2736 576 926 1607 1585 2299 1131 2147483647 1449 1760 1618 375 3246 1616 2836 1329 1776 2755 914 630 766 606 2967 2706 1867 3065 2720 1090 756 3171 532 2032 3506 1550 934 1424 1867 152 1568 1435 1760 1893 1689 181 3094 2651 635 2224 702 625 155 868 1418 950 1179 1910 331 1811 2280 2797 509 543 531 2869 2488 1461 1211 558 2120 1515 2028 1061 1775 2776 1454 1650 1241 2657 1818 1412 1720 88 136 2921 2233 1787 2385 2255 1572 745 2722 2872 534 3103 475 2126 1159 1568 535 2239 2760 2576 3074 1278 858 542 2551 3005 486 3230 1774 2865 1940 425 2178 427 2583 1703 2663 568 1317 2230 795 985 1635 1927 2150 963 2992 3079 874 128 2736 737 2212 1438 2827 3292 1981 1559 2084 2109 1327 2490 1434 1845 1921 662 1694 2133 1186 886 1588 1882 1174 1312 1731 1554 1596 1873 550 1633 452 2444 2246 846 2054 1785 3008 532 708 561 1433 2911 1851 389 3315 1770 646 858 1987 2845 1633 2478 2821 2731 210 2919 3371 2114 1328 726 693 1188 3490 1887 1955 2640 2300 1729 1531 2393 1329 1024 2706 1228 682 2017 2845 375 2537 452 2171 1440 2280 1131 2967 1943 3036 2890 1923 643 808 1455 1238 991 1126 2025 1420 1942 2100 2048 955 1016 1577 1079 1555 152 377 2013 1121 1730 2284 1467 2129 910 2906 2763 3054 3110 1290 964 2160 481 2306 279 3532 1440 1741 295 1524 1868 2007 1302 1561 1733 1303 3133 2180 945 2295 3188 850 2512 1929 1544 1675 2063 3262 1718 1310 1737 
662 1988 1186 1349 1791 1572 568 1070 294 1133 1370 451 2172 1658 1828 1841 2371 2039 2487 882 746 1587 1607 1925 319 1449 2147483647 1380 972 1075 2426 816 1772 306 337 2352 903 819 1676 1607 2527 1880 1075 2822 2287 365 1398 2316 975 1414 2504 881 1608 968 1545 1507 368 638 940 760 241 1586 2317 1708 1168 889 1913 1144 1335 1763 260 795 1493 698 1125 1076 1789 2195 1331 921 1507 1926 1405 598 1432 954 967 1480 1084 619 1338 2489 1417 304 734 2351 1208 634 1091 1480 1354 2624 1651 1595 1908 1568 508 754 1975 2037 1307 1973 1402 889 928 967 1536 1418 2429 1727 2105 1461 966 1176 1693 2293 1172 2137 1341 2674 539 1745 894 1028 2451 963 2385 934 1253 1570 1141 1123 1343 1715 799 488 1948 2702 1747 1322 2483 728 1856 1099 2157 2343 533 1320 1421 1891 345 2224 973 1280 723 840 852 885 593 1606 1503 439 1248 518 846 141 1202 509 1402 274 998 1408 1600 1009 1298 822 2301 1276 1415 1498 1110 2423 1762 1586 2409 860 1870 1802 596 2593 766 1904 2170 2083 1649 1935 2337 851 184 923 1281 1284 2478 465 882 2115 1511 1203 985 2127 294 522 2168 316 1871 798 1881 1471 2016 999 1229 751 1900 1308 2005 889 2273 2684 1216 1630 1207 191 1500 1317 1365 731 1323 504 1684 800 530 763 409 417 1674 1596 1589 1506 1467 288 2154 1325 1237 936 2301 2014 2512 2097 888 1340 1678 998 1354 1581 2501 116 1371 1188 1088 1278 975 1502 392 615 1042 2425 1663 538 1106 2493 1446 1375 970 1127 1228 656 2444 1774 1206 939 
814 3367 344 2652 1733 2873 1914 328 1316 1007 356 934 3551 3032 3130 3216 3738 3389 3816 1532 979 2794 2800 3263 1332 1760 1380 2147483647 417 1566 3797 589 3104 1621 1408 3708 1935 1454 1314 1390 3891 3257 2447 4157 3646 1288 2242 3683 1314 2777 3831 2214 1087 2247 2850 1903 1747 1969 535 2131 1428 1761 3693 3074 1987 2139 1680 1135 1607 1315 1120 1855 744 2054 1619 418 3145 3571 2038 1564 2171 3286 2750 1942 663 1293 2318 2680 2463 952 64 3826 389 1662 718 3688 264 747 326 1842 1774 3966 3016 2864 3265 2943 908 1223 3354 3411 1250 3267 2067 2213 2099 2293 1388 2797 3774 3104 3454 616 926 1927 3069 3672 1880 3442 59 3994 1784 1728 2188 1468 3749 467 3717 1301 2430 2943 2069 775 2620 3000 2048 1313 3280 4060 1291 1685 3812 1301 3187 2359 3536 3690 1627 210 2790 3189 1048 3548 2255 2626 2081 1254 591 2204 1815 1131 2725 1465 2361 881 625 1501 2496 1808 2117 1632 1490 2765 2972 1988 2674 2201 3680 2009 1144 1334 2366 3792 3011 1561 3765 2236 1674 1373 1840 3925 653 3275 3549 3461 1944 3285 3658 2165 1489 1812 2119 602 3803 1381 2256 3484 2890 197 396 3448 1609 1602 3539 1552 1638 2139 3238 2045 3382 1534 2606 630 3239 2384 3358 2264 3651 4008 2584 1380 2131 1565 2572 2318 707 2042 2526 1668 3021 2129 1510 874 1789 1511 2835 1888 1575 2853 2492 1531 3439 2546 2617 1963 3678 3393 3887 3434 573 857 3028 1381 2727 2029 3819 1264 2675 1705 308 2629 2350 626 1028 903 2259 3804 3019 1509 2431 3872 2329 2701 2350 271 2541 1855 3815 2970 453 519 
492 2958 385 2235 1706 2457 1520 100 944 907 554 537 3142 2617 2714 2812 3339 2999 3435 1272 723 2447 2458 2877 964 1618 972 417 2147483647 1353 3381 173 2687 1229 992 3315 1613 1188 1359 1389 3494 2843 2045 3774 3252 928 1979 3267 1111 2380 3414 1826 1169 1875 2475 1746 1339 1580 187 1716 1011 1661 3279 2658 1719 1724 1709 1018 1463 1393 712 1523 877 1638 1410 193 2752 3166 1802 1309 1954 2869 2332 1549 790 1086 1901 2334 2052 642 369 3442 608 1247 405 3304 251 352 129 1691 1601 3580 2618 2500 2871 2540 491 963 2943 2996 1172 2851 1844 1796 1750 1908 1361 2388 3386 2691 3037 775 764 1674 2656 3261 1635 3026 373 3617 1367 1687 1771 1258 3379 104 3334 1087 2086 2541 1778 706 2252 2632 1633 979 2863 3667 1370 1521 3431 1027 2804 1993 3128 3273 1215 432 2390 2817 654 3168 1882 2235 1665 1016 195 1786 1447 1199 2373 1052 2032 499 240 1088 2122 1391 1883 1218 1268 2348 2570 1681 2270 1793 3269 1765 1132 1307 2001 3392 2653 1509 3348 1831 1690 1449 1424 3543 240 2874 3141 3054 1820 2868 3241 1748 1094 1517 1853 660 3386 971 1842 3084 2481 232 103 3069 1217 1252 3138 1170 1665 1722 2821 1846 2984 1305 2193 244 2853 2066 2941 1851 3237 3629 2184 1390 1843 1160 2259 2017 784 1624 2177 1253 2635 1712 1171 619 1381 1150 2501 1761 1521 2463 2189 1114 3073 2193 2206 1644 3272 2982 3484 3016 329 882 2637 1176 2313 1865 3402 855 2299 1498 200 2237 1937 805 611 497 1903 3393 2625 1171 2013 3460 2059 2284 1940 224 2161 1441 3399 2628 492 161 
881 2437 1225 2191 786 2394 1113 1426 784 615 1307 1025 2606 2251 2625 2221 2641 2244 2575 205 631 1448 1436 2094 758 375 1075 1566 1353 2147483647 2971 1321 2511 959 1405 2559 635 256 892 752 2767 2420 1560 2914 2516 719 702 2888 252 1764 3200 1241 978 1141 1652 442 1200 1096 1473 1541 1315 527 2825 2344 475 1857 968 498 285 1000 1058 639 1121 1550 59 1543 2048 2557 475 176 607 2565 2155 1117 1125 273 1771 1343 1704 743 1568 2607 1321 1277 954 2480 1576 1100 1467 407 285 2754 1981 1598 2161 1983 1234 408 2452 2588 523 2770 502 1767 884 1272 667 1942 2580 2283 2768 1189 641 392 2256 2748 334 2904 1568 2722 1566 731 1814 98 2446 1427 2493 267 1113 1962 611 825 1410 1742 1781 592 2673 2897 997 247 2574 379 2007 1181 2574 2993 1606 1382 1810 1932 975 2317 1151 1577 1562 339 1398 1773 843 943 1410 1510 988 983 1430 1179 1344 1500 553 1259 89 2117 1982 604 1761 1449 2752 455 721 662 1180 2699 1692 615 3025 1440 915 1011 1614 2687 1328 2236 2572 2481 575 2608 3057 1753 954 437 592 1057 3182 1518 1611 2413 2010 1499 1278 2217 959 659 2479 856 936 1659 2537 494 2308 77 1852 1147 2073 971 2662 1601 2769 2744 1633 788 653 1081 1123 856 1033 1659 1221 1567 1877 1687 583 733 1211 706 1431 521 610 1766 1018 1355 2137 1262 1816 642 2669 2493 2833 2797 1036 890 1925 185 1989 538 3220 1070 1506 145 1295 1596 1670 1223 1210 1397 1047 2879 1939 573 1944 2937 797 2172 1599 1321 1419 1689 2988 1589 1138 1452 
3070 554 3609 1231 3727 1059 1964 3476 2572 3393 3790 2876 431 769 875 789 744 991 1176 2801 3067 1791 1833 1115 2569 3246 2426 3797 3381 2971 2147483647 3214 781 2242 2413 900 2342 2813 3844 3718 815 559 1433 1242 856 2629 2593 125 3067 1214 499 1742 3869 1831 1440 3187 2064 1941 3309 1667 2375 3427 166 724 2619 1734 3930 3342 3235 3950 2683 2333 3854 1743 2978 3449 1031 576 2782 2810 2872 527 1071 1945 3808 3063 1483 1834 1352 2987 3750 1106 3835 2135 3152 1080 3598 3058 3491 3209 3110 1098 1027 1569 965 992 2892 2935 524 394 3450 827 2848 1603 2093 1701 3633 1046 1027 708 430 3848 3272 2707 741 306 2760 700 3754 1301 2044 3668 1651 3004 1383 3352 1125 3038 1959 1016 2461 3470 1636 1470 1811 2678 647 960 3943 3152 1168 2859 1182 1809 476 316 2241 3746 1163 1369 2769 1173 1821 1401 1716 2986 3230 1616 2178 3848 1761 2385 2109 2943 3210 2298 1653 2000 2783 2165 2955 1039 1001 2400 1216 1628 311 2741 3625 3620 1814 724 1613 3581 210 1608 3876 3970 1994 1176 3154 822 500 568 3346 562 541 1656 2354 2539 2596 3670 515 2481 1544 758 967 3611 3406 1200 2251 2413 707 2339 3901 1663 582 2977 825 2917 1201 3174 1120 2176 485 1538 226 1275 1341 3752 2462 2252 2164 2324 3728 1774 1870 2177 1214 1680 2522 3125 2025 2447 1923 3325 3575 1247 2270 2273 1417 1818 1206 2341 517 485 611 519 3309 3660 1130 3042 1072 3159 576 2539 1524 2970 3513 1379 1451 3891 2770 2933 1943 261 1097 2530 1397 284 2533 1146 1469 3551 1572 2007 18 1803 3619 3315 
440 2798 528 2063 1752 2284 1374 263 822 947 709 403 2981 2452 2541 2656 3187 2852 3294 1217 694 2329 2342 2734 845 1616 816 589 173 1321 3214 2147483647 2516 1087 819 3167 1516 1132 1439 1451 3343 2679 1891 3632 3102 817 1912 3099 1092 2230 3242 1684 1266 1743 2339 1735 1181 1437 156 1552 841 1677 3114 2490 1652 1551 1777 1045 1463 1484 560 1421 1000 1471 1380 269 2604 3009 1751 1256 1910 2700 2162 1404 915 1066 1733 2217 1891 583 538 3299 763 1083 375 3161 392 238 277 1683 1584 3436 2467 2371 2723 2384 322 918 2781 2830 1209 2678 1799 1625 1635 1767 1414 2228 3241 2527 2867 909 784 1615 2492 3098 1581 2853 542 3478 1195 1728 1599 1230 3245 148 3193 1063 1972 2387 1697 772 2121 2500 1460 885 2691 3518 1461 1510 3290 971 2662 1865 2968 3102 1042 598 2237 2683 518 3028 1750 2090 1498 982 78 1615 1322 1291 2253 879 1928 386 120 926 1988 1220 1832 1054 1233 2179 2416 1592 2114 1636 3107 1710 1197 1361 1873 3239 2529 1549 3179 1675 1753 1538 1251 3401 67 2721 2982 2896 1823 2698 3069 1577 951 1437 1785 775 3214 798 1678 2931 2322 398 240 2930 1074 1140 2985 1037 1732 1553 2652 1813 2832 1266 2030 176 2710 1967 2771 1688 3073 3490 2032 1456 1764 1007 2162 1929 895 1453 2059 1080 2492 1541 1069 600 1224 1034 2392 1764 1559 2318 2099 944 2941 2072 2045 1548 3115 2820 3327 2845 370 971 2491 1153 2148 1848 3230 700 2163 1466 356 2090 1773 942 444 327 1782 3230 2477 1070 1842 3298 1987 2112 1779 387 2023 1268 3232 2512 618 141 
2433 707 2952 465 3295 278 1413 2778 1968 2834 3139 2213 805 401 186 821 1206 1190 1589 2319 2475 1671 1718 1226 1973 2836 1772 3104 2687 2511 781 2516 2147483647 1650 1699 1311 1928 2311 3333 3225 1349 491 979 1790 1238 2035 2302 656 2554 961 732 1289 3319 1438 1314 2809 1435 1417 2596 1027 1677 3014 756 284 2252 983 3477 2805 2792 3433 2016 1886 3253 1074 2532 2734 1049 951 2436 2338 2563 283 370 1403 3197 2544 805 1665 809 2373 3054 1538 3187 1469 2505 1446 2889 2386 2788 2818 2703 1598 927 1468 1072 790 2196 2386 644 514 2936 289 2511 892 1697 1285 3142 663 1449 461 367 3230 2691 2328 453 832 2371 393 3057 1768 1322 3239 918 2523 1726 2647 1499 2519 1690 831 2108 2874 1408 1436 1068 2108 176 1538 3422 2725 1580 2320 1245 1474 829 593 1502 3076 893 1437 2115 1450 1429 1103 1050 2452 2522 901 1670 3306 1606 1655 1828 2286 2497 1634 1354 1297 2459 1499 2475 394 842 2013 841 1066 843 2386 3092 3119 1484 1225 1590 3124 683 1071 3425 3461 1268 1640 2452 924 864 838 2974 221 566 939 1739 2110 2267 3052 706 1748 924 1040 655 2913 2724 1419 1657 1883 1038 1758 3443 975 230 2636 1022 2446 667 2499 1215 1911 296 928 748 1753 965 3256 2130 1619 1970 2045 3125 1063 1632 1447 1165 979 1986 2516 1402 1888 1826 2942 3120 1078 2050 1574 1612 1583 716 1937 993 652 1201 329 2658 3080 1072 2542 536 2811 732 1877 1303 2544 2836 1073 850 3272 2078 2216 1589 921 1022 1995 674 982 2267 403 912 2874 1277 1266 798 1762 2978 2605 
838 1769 1386 1272 1729 1488 294 1329 330 1185 1559 692 1952 1475 1734 1602 2118 1770 2207 755 831 1281 1301 1648 328 1329 306 1621 1229 959 2242 1087 1650 2147483647 592 2088 635 716 1695 1601 2271 1685 835 2546 2025 389 1145 2138 932 1156 2373 597 1670 666 1253 1359 242 351 1222 626 487 1487 2120 1542 938 898 1881 1161 1240 1792 531 529 1616 608 998 1353 1525 1959 1117 787 1290 1766 1280 321 1568 918 857 1174 891 746 1586 2213 1601 332 926 2075 1475 879 1354 1343 1216 2351 1396 1295 1644 1330 797 743 1763 1848 1304 1881 1193 825 626 680 1522 1205 2157 1534 1957 1607 1044 964 1501 2081 974 2033 1588 2391 621 1678 862 939 2160 1235 2106 894 947 1327 883 1233 1043 1419 822 460 1822 2440 1780 1203 2203 685 1575 795 1933 2193 714 1533 1172 1598 575 1941 672 1007 625 815 1132 828 294 1658 1197 677 948 740 1131 301 905 546 1180 321 898 1264 1355 747 1063 613 2088 1060 1447 1493 805 2172 1460 1535 2247 636 1833 1824 663 2315 1044 1656 1943 1853 1514 1788 2214 803 137 700 1037 1429 2350 730 727 1864 1294 1457 1225 1843 13 310 1920 111 1842 718 1726 1280 1762 884 1043 993 1624 1013 1852 725 2072 2403 966 1629 945 160 1202 1034 1489 703 1016 654 1406 739 377 884 260 257 1368 1466 1535 1234 1176 471 1859 1019 1036 667 2067 1804 2271 1963 1085 1433 1409 935 1178 1413 2380 407 1077 1044 1318 1009 808 1649 688 917 736 2215 1398 387 1021 2281 1181 1273 774 1357 937 743 2260 1467 1383 1218 
844 2032 1292 1244 2096 1465 774 1081 621 1388 1481 584 2213 1663 1722 1918 2461 2165 2630 1215 1001 1827 1854 2067 648 1776 337 1408 992 1405 2413 819 1699 592 2147483647 2464 1222 1149 1939 1887 2622 1893 1186 2954 2394 686 1725 2296 1284 1535 2423 1071 1841 1198 1730 1840 512 855 898 781 106 1907 2323 1689 1501 733 2202 1419 1656 2017 414 1114 1676 684 1456 1037 1912 2261 1667 1255 1842 1893 1351 805 1604 1262 931 1727 1134 854 1356 2623 1533 359 888 2486 1191 723 1090 1811 1686 2750 1759 1802 2025 1652 506 1060 2008 2037 1589 1860 1738 813 1211 1160 1821 1471 2555 1743 2053 1621 1210 1512 1708 2321 1509 2034 1360 2823 376 2053 781 1352 2620 948 2525 1244 1518 1663 1465 1333 1555 1909 641 813 1874 2806 1999 1650 2624 1045 2007 1334 2204 2288 247 1398 1527 2071 530 2374 1202 1432 712 1148 824 801 885 1847 1739 107 1534 667 800 292 1410 414 1737 341 1324 1375 1694 1331 1389 916 2330 1612 1675 1779 1346 2509 1977 1887 2367 968 2162 2061 432 2731 755 1996 2222 2141 1979 1886 2250 762 504 1256 1611 1453 2395 138 908 2207 1566 1215 1038 2282 582 853 2254 636 2159 752 1843 1808 2115 1328 1258 826 2043 1602 1960 923 2286 2829 1334 1906 1530 434 1788 1626 1551 641 1575 264 1834 733 866 988 550 752 1931 1925 1892 1649 1767 164 2337 1569 1286 1254 2360 2045 2580 2028 1019 1557 1811 1315 1364 1917 2410 340 1562 1521 1154 1424 1003 1661 397 520 1301 2449 1788 874 1027 2517 1768 1296 1033 1190 1419 452 2431 2013 1342 907 
2910 604 3456 1592 3236 1532 1795 3415 2396 3087 3617 2780 540 990 1483 576 160 323 288 2431 2832 1157 1186 466 2384 2755 2352 3708 3315 2559 900 3167 1311 2088 2464 2147483647 1936 2468 3449 3304 212 821 1284 509 77 2434 2023 934 2717 938 1391 1494 3526 1487 909 2663 1995 1739 3292 1691 2392 2930 756 1063 2127 1956 3457 3006 2784 3558 2607 1968 3590 1798 2549 3428 564 372 2252 2426 2296 1051 1372 1767 3563 2720 1612 1241 1342 2794 3674 228 3654 2119 3003 182 3558 2966 3439 2699 2624 303 706 969 445 818 2859 2644 666 828 3076 1516 2303 1759 1701 1418 3220 1023 140 897 1138 3614 3007 2221 924 607 2281 1466 3676 457 2151 3178 1843 2617 483 3314 226 2697 1448 803 1969 3218 1154 828 2002 2441 1287 352 3556 2686 279 2559 552 1402 502 1174 2369 3610 938 653 2663 314 1478 1082 1771 2672 3204 1779 1913 3495 1168 2475 1585 2828 3197 2257 1245 2073 2230 2145 2569 1291 772 1955 1075 1551 599 2224 3269 3219 1400 199 922 3128 1097 1503 3401 3566 2120 329 3119 479 466 474 2808 1142 1391 1814 2222 2127 2064 3444 1402 2570 1569 285 934 3544 3313 385 2100 2146 273 2158 3436 1766 1093 2428 355 2523 1248 3081 488 1625 1103 1551 711 443 1138 3341 1948 2161 1543 1768 3474 1899 1341 2290 698 1804 2253 2914 1952 2218 1244 2800 3119 855 1661 2302 576 1298 1200 1923 386 662 358 1245 3160 3372 680 2676 1192 2605 1464 2468 1068 2516 3403 1079 1480 3655 2740 2946 1529 646 690 2258 1625 655 1942 1480 1433 3442 1185 2166 904 1091 3435 3292 
1129 1804 1628 1660 1388 1845 618 1706 716 1159 1760 1124 1972 1638 2058 1587 2012 1618 1974 495 967 875 875 1471 688 914 903 1935 1613 635 2342 1516 1928 635 1222 1936 2147483647 539 1524 1387 2142 1796 954 2316 1890 703 512 2263 782 1131 2592 639 1590 513 1028 882 817 567 1669 1040 1116 1094 2194 1737 343 1427 1588 1071 893 1632 1041 108 1671 1085 637 1779 1416 1923 535 490 693 1955 1588 608 1653 786 1253 763 1122 985 1918 2000 1788 951 1224 1869 1863 1278 1741 890 779 2146 1346 990 1529 1352 1298 742 1821 1963 1142 2200 614 1287 250 654 1302 1326 1966 1663 2160 1710 1103 405 1638 2114 444 2320 1919 2132 1226 1330 1356 683 1866 1654 1886 764 514 1330 250 1315 783 1135 1371 634 2081 2279 1628 812 1972 656 1384 547 1940 2379 1345 1790 1179 1328 1022 1710 523 944 1088 751 1580 1298 366 1559 819 1311 426 1130 1595 934 710 1137 581 947 634 1538 1348 115 1141 899 2118 479 1334 1295 546 2070 1108 1239 2404 874 1533 1645 1257 2086 1494 1601 1938 1846 1047 2005 2458 1288 721 198 413 1550 2576 1358 1078 1781 1388 1814 1572 1609 643 394 1846 588 1559 1182 1931 726 1675 591 1261 1371 1449 453 2053 1063 2137 2152 1010 1423 310 795 647 422 1562 1224 620 1281 1247 1221 447 1066 806 508 901 1014 1233 1131 586 1106 1552 653 1217 34 2035 1862 2201 2196 1362 1446 1292 739 1394 892 2618 967 875 629 1631 964 1117 1749 1218 1448 413 2244 1305 445 1428 2303 547 1622 1030 1666 784 1342 2359 1042 1576 1657 
699 2291 1128 1969 1013 2178 899 1271 529 621 1242 800 2466 2074 2415 2086 2537 2148 2512 85 477 1408 1405 2002 502 630 819 1454 1188 256 2813 1132 2311 716 1149 2468 539 2147483647 1033 916 2672 2256 1384 2855 2419 465 794 2723 255 1623 3013 1071 1067 1002 1560 693 959 895 1287 1317 1060 776 2673 2160 535 1614 1173 540 526 1138 813 501 1132 1318 306 1373 1935 2432 619 126 781 2384 1949 908 1116 254 1550 1297 1510 550 1447 2537 1265 1027 783 2406 1426 900 1310 661 537 2683 1850 1529 2052 1835 1007 231 2301 2424 637 2561 670 1535 767 1115 832 1772 2502 2114 2585 1174 572 486 2085 2606 449 2702 1448 2670 1314 961 1577 222 2403 1251 2424 230 1052 1819 619 781 1315 1673 1536 338 2476 2813 1130 503 2510 161 1917 1067 2438 2814 1351 1290 1662 1866 737 2248 1012 1439 1331 216 1206 1540 644 1041 1356 1255 950 770 1233 924 1228 1252 700 1008 183 1917 1841 556 1597 1244 2610 578 816 812 1068 2595 1645 823 2853 1242 1123 1160 1363 2624 1130 2111 2439 2347 830 2421 2865 1517 701 371 668 1018 2993 1264 1397 2300 1847 1360 1126 2146 715 431 2363 610 1137 1427 2352 700 2194 179 1661 964 1980 956 2478 1389 2619 2690 1473 948 679 830 1134 871 1024 1419 1158 1312 1773 1452 340 583 973 460 1419 777 822 1644 1044 1099 2090 1191 1633 558 2544 2342 2721 2607 893 908 1811 232 1799 778 3029 816 1401 377 1163 1455 1462 1212 971 1170 939 2738 1819 330 1720 2800 877 1957 1400 1194 1296 1438 2830 1568 1061 1269 
1124 3318 1021 2967 465 3183 1921 1376 1407 551 959 1382 3490 3106 3427 3107 3532 3135 3457 1044 939 2325 2309 2985 1394 766 1676 1314 1359 892 3844 1439 3333 1695 1939 3449 1524 1033 2147483647 160 3658 3288 2417 3793 3407 1334 1507 3756 781 2646 4042 2103 239 2022 2543 907 1930 1924 1541 2320 1882 647 3702 3191 1336 2557 366 537 683 109 1526 1516 582 2302 900 1532 2939 3447 1256 1038 1296 3416 2966 1933 654 789 2552 2225 2538 1085 1353 3492 934 1954 1121 3367 1471 1325 1414 848 870 3638 2868 2485 3052 2862 1553 953 3330 3456 397 3574 1235 2516 1771 2144 235 2804 3467 3146 3615 710 731 1243 3118 3631 1181 3721 1350 3597 2215 485 2543 843 3318 1462 3378 814 2002 2844 1487 667 2301 2629 2470 1238 3501 3785 109 789 3456 1013 2898 2071 3460 3845 2180 1106 2689 2818 1410 3202 2032 2460 2320 882 1509 2517 1675 188 2294 2041 1871 1303 1556 1812 2233 2177 1308 1929 893 2940 2864 1495 2629 2269 3635 1265 264 230 2070 3591 2571 389 3885 2271 364 129 2272 3568 1485 3125 3459 3367 848 3451 3891 2490 1633 1328 1425 724 4022 2008 2411 3304 2879 1367 1256 3103 1690 1451 3369 1585 325 2411 3383 1141 3199 934 2691 1289 2964 1844 3509 2406 3648 3621 2504 124 1519 1766 1976 1716 609 2379 2109 2169 2768 2429 1347 957 1954 1447 2292 812 404 2655 1863 1957 3012 2151 2665 1533 3558 3371 3724 3634 1070 479 2816 802 2829 1022 4056 1614 2398 940 1191 2478 2483 713 1600 1682 1937 3763 2829 1338 2716 3823 1603 2966 2427 1192 2307 2332 3861 2454 896 1514 
1100 3187 1077 2871 346 3084 1812 1417 1328 518 1042 1349 3357 2987 3325 2973 3390 2992 3307 918 889 2174 2157 2841 1312 606 1607 1390 1389 752 3718 1451 3225 1601 1887 3304 1387 916 160 2147483647 3514 3164 2296 3641 3263 1255 1350 3632 672 2514 3928 1980 365 1891 2400 747 1839 1811 1565 2221 1823 489 3574 3075 1185 2477 328 467 528 264 1478 1386 684 2209 756 1570 2800 3310 1099 908 1136 3299 2861 1822 745 684 2453 2075 2425 1040 1423 3343 1023 1875 1111 3218 1525 1314 1457 688 712 3488 2733 2338 2912 2732 1532 864 3201 3332 301 3472 1076 2425 1636 2017 85 2682 3320 3024 3500 807 699 1091 2996 3499 1030 3615 1421 3444 2144 352 2457 714 3165 1490 3229 709 1856 2713 1338 683 2159 2482 2392 1150 3391 3638 268 633 3306 916 2754 1934 3326 3728 2123 1180 2559 2669 1364 3054 1901 2328 2226 786 1525 2428 1559 312 2145 1991 1723 1274 1570 1739 2096 2100 1150 1850 763 2831 2733 1352 2504 2159 3503 1110 257 109 1932 3448 2420 231 3765 2158 302 262 2199 3417 1491 2988 3325 3233 692 3337 3780 2401 1549 1190 1271 789 3909 1965 2307 3165 2754 1423 1288 2955 1597 1342 3230 1490 283 2319 3267 981 3060 801 2577 1291 2820 1694 3393 2301 3519 3469 2378 38 1367 1682 1822 1563 685 2294 1963 2107 2627 2339 1241 925 1861 1348 2138 654 247 2518 1707 1892 2860 2006 2547 1394 3421 3242 3584 3522 1082 534 2677 683 2715 863 3945 1554 2258 790 1236 2347 2376 817 1568 1671 1799 3630 2691 1232 2621 3689 1446 2865 2315 1242 2171 2263 3735 2300 953 1539 
3099 665 3646 1678 3448 1591 1977 3594 2584 3290 3809 2960 544 1074 1509 706 162 524 389 2636 3028 1369 1397 673 2572 2967 2527 3891 3494 2767 815 3343 1349 2271 2622 212 2142 2672 3658 3514 2147483647 875 1453 447 253 2624 2235 876 2922 1115 1314 1681 3732 1685 1116 2875 2165 1924 3465 1843 2554 3142 696 1128 2338 2078 3668 3211 2995 3767 2783 2171 3791 1947 2758 3602 750 406 2464 2633 2508 1073 1463 1949 3762 2925 1744 1453 1490 2986 3855 316 3847 2284 3191 355 3735 3147 3617 2911 2835 283 876 1180 630 969 3032 2844 718 841 3283 1522 2515 1889 1905 1608 3429 1160 262 979 1123 3812 3206 2432 1010 559 2492 1447 3858 487 2296 3389 1968 2824 617 3490 380 2901 1658 961 2180 3417 1360 1040 2130 2635 1297 195 3764 2897 382 2760 760 1605 520 1115 2513 3798 1106 865 2844 513 1675 1270 1919 2874 3377 1909 2106 3702 1379 2626 1795 3010 3368 2426 1446 2223 2442 2310 2776 1388 930 2163 1235 1716 549 2436 3476 3428 1603 126 1133 3339 1023 1671 3613 3775 2261 365 3293 626 486 531 3020 1158 1340 1945 2403 2334 2276 3641 1329 2722 1718 415 1066 3724 3496 593 2283 2342 371 2344 3648 1906 1122 2640 511 2731 1383 3262 694 1837 1107 1702 665 460 1311 3551 2159 2336 1755 1979 3673 2037 1552 2435 899 1941 2449 3108 2122 2410 1454 3012 3330 1045 1873 2462 771 1508 1342 2130 358 702 208 1231 3348 3574 871 2882 1310 2817 1391 2643 1271 2726 3588 1264 1626 3853 2912 3113 1733 554 875 2455 1739 541 2154 1568 1588 3627 1383 2303 816 1300 3627 3465 
2517 217 3059 811 3183 717 1405 2940 2015 2834 3238 2330 349 232 669 362 725 712 1098 2246 2509 1335 1380 772 2012 2706 1880 3257 2843 2420 559 2679 491 1685 1893 821 1796 2256 3288 3164 875 2147483647 874 1309 748 2071 2081 468 2510 683 836 1185 3310 1283 969 2654 1515 1381 2781 1127 1846 2887 437 254 2085 1259 3383 2783 2688 3394 2138 1781 3296 1212 2429 2921 618 470 2255 2256 2356 260 606 1385 3250 2505 965 1357 798 2431 3212 1047 3282 1596 2600 955 3067 2514 2956 2673 2569 1112 544 1116 611 462 2357 2376 157 168 2893 723 2324 1098 1548 1148 3079 486 958 152 429 3291 2713 2171 187 431 2222 722 3216 1278 1534 3125 1161 2450 1239 2820 1008 2480 1446 495 1929 2912 1130 1048 1325 2119 497 1069 3386 2607 1089 2299 808 1273 361 603 1741 3198 624 1007 2221 967 1273 865 1184 2428 2699 1114 1619 3290 1288 1876 1595 2394 2682 1756 1124 1479 2262 1625 2401 545 489 1860 660 1073 441 2211 3067 3064 1280 750 1203 3032 611 1050 3328 3415 1489 1150 2621 453 392 350 2815 352 745 1153 1800 1991 2072 3113 828 1972 1001 549 410 3074 2864 945 1695 1854 548 1782 3353 1143 287 2453 538 2364 651 2630 766 1668 346 992 394 1264 787 3198 1936 1701 1683 1813 3170 1263 1366 1671 772 1167 1963 2568 1475 1888 1481 2791 3026 748 1780 1745 1148 1314 649 1797 531 176 753 514 2758 3101 678 2486 531 2634 881 1994 1017 2425 2968 840 907 3333 2235 2409 1405 556 633 1971 913 624 2029 706 915 3007 1042 1514 577 1388 3065 2786 
1673 936 2221 792 2336 935 544 2144 1161 1961 2394 1514 1119 691 1122 768 1296 980 1445 1379 1643 857 900 884 1155 1867 1075 2447 2045 1560 1433 1891 979 835 1186 1284 954 1384 2417 2296 1453 874 2147483647 1769 1216 1212 1330 1340 1638 349 1641 319 2436 460 608 1834 712 510 2012 445 1110 2047 1300 785 1273 827 2527 1909 1835 2522 1333 923 2428 556 1574 2149 726 1125 1458 1392 1586 1006 663 521 2386 1632 490 804 210 1575 2409 1437 2435 836 1761 1300 2283 1701 2166 1844 1733 1566 579 729 841 496 1579 1502 935 1041 2021 1258 1533 615 719 306 2212 388 1370 730 1209 2430 1843 1351 700 1250 1395 1369 2412 1638 904 2278 711 1584 1447 2038 1339 1607 748 496 1129 2045 543 792 834 1250 1127 1631 2514 1761 1439 1426 828 512 1098 1433 1120 2368 347 921 1399 1192 451 281 533 1554 1924 635 745 2416 771 1206 873 1569 1915 974 432 816 1481 861 1535 599 525 1036 228 270 1257 1407 2193 2195 524 1348 904 2174 1468 220 2474 2544 886 1545 1840 830 1108 1018 1998 1051 1504 655 961 1142 1290 2253 1624 1299 352 1040 468 2276 2051 1103 846 980 1093 923 2495 567 979 1657 942 1500 315 1817 859 959 1102 328 1249 1644 149 2330 1153 885 1055 1083 2304 692 718 1037 657 615 1089 1708 670 1018 1006 1967 2170 470 1114 1023 1184 678 263 962 1233 976 1440 1242 1920 2230 626 1616 442 1833 1664 1191 482 1578 2148 262 301 2472 1459 1663 616 1384 602 1097 622 1449 1303 723 202 2187 378 950 1451 1012 2216 2012 
3350 1093 3891 2097 3534 2025 2258 3874 2841 3475 4044 3238 989 1493 1954 1085 584 789 344 2808 3250 1468 1484 898 2826 3065 2822 4157 3774 2914 1242 3632 1790 2546 2954 509 2316 2855 3793 3641 447 1309 1769 2147483647 586 2873 2311 1314 3096 1419 1737 1949 3892 1913 1312 2956 2473 2195 3762 2189 2878 3232 1137 1558 2457 2464 3761 3384 3114 3901 3072 2363 3986 2297 2896 3896 1042 840 2556 2798 2570 1517 1878 2228 3966 3101 2119 1571 1843 3226 4127 333 4078 2604 3444 471 4020 3423 3900 3000 2940 207 1198 1326 930 1321 3330 3047 1151 1286 3436 1968 2595 2266 2098 1867 3559 1530 399 1399 1569 4021 3411 2550 1427 1004 2612 1893 4129 208 2651 3477 2351 2982 489 3780 440 3080 1806 1303 2307 3624 1551 1182 2509 2867 1743 282 3901 3011 347 2961 971 1811 961 1550 2869 4048 1428 989 3120 611 1905 1543 2270 3066 3673 2286 2345 3857 1505 2970 1926 3280 3668 2735 1665 2571 2520 2628 2935 1798 1272 2316 1570 2038 993 2537 3634 3564 1806 567 1222 3449 1452 1987 3706 3903 2622 233 3586 987 926 959 3088 1603 1777 2320 2682 2497 2374 3855 1755 3064 2069 793 1442 4001 3766 713 2558 2571 771 2607 3745 2270 1565 2714 863 2888 1755 3536 922 1948 1554 2050 1109 177 1620 3679 2274 2631 1827 2079 3875 2403 1699 2789 1140 2309 2673 3338 2430 2652 1511 3089 3438 1316 1945 2791 782 1664 1704 2298 804 1139 634 1677 3599 3762 1146 3048 1701 2882 1816 2936 1485 2852 3850 1544 1982 4060 3213 3425 1927 984 1167 2677 2134 959 2222 1986 1929 3889 1617 2670 1240 1347 3860 3760 
2851 531 3397 1515 3202 1457 1732 3351 2336 3037 3560 2716 478 914 1412 500 144 272 354 2384 2777 1129 1160 423 2324 2720 2287 3646 3252 2516 856 3102 1238 2025 2394 77 1890 2419 3407 3263 253 748 1216 586 2147483647 2375 1994 883 2670 872 1342 1433 3480 1433 864 2631 1928 1677 3226 1619 2323 2896 706 988 2090 1880 3422 2958 2746 3516 2542 1918 3538 1726 2508 3363 501 309 2219 2381 2269 981 1296 1704 3510 2672 1537 1209 1269 2736 3611 300 3597 2051 2943 228 3493 2903 3375 2666 2588 379 637 934 381 745 2793 2592 594 761 3031 1448 2272 1684 1652 1359 3179 949 211 821 1075 3561 2954 2184 848 557 2243 1402 3614 530 2078 3144 1767 2572 532 3249 278 2649 1409 732 1931 3165 1108 797 1927 2384 1218 416 3513 2649 345 2508 510 1352 439 1121 2296 3550 869 631 2600 326 1423 1021 1699 2622 3138 1704 1856 3449 1135 2403 1548 2765 3130 2189 1193 2001 2200 2076 2524 1214 700 1912 1005 1482 550 2190 3224 3177 1351 198 900 3090 1048 1435 3366 3525 2046 404 3053 405 403 403 2778 1072 1335 1739 2159 2083 2031 3389 1352 2498 1497 209 858 3481 3251 380 2038 2091 200 2097 3400 1692 1022 2399 281 2479 1173 3018 443 1591 1036 1479 658 517 1071 3300 1912 2095 1518 1735 3421 1825 1303 2217 646 1730 2198 2857 1885 2160 1224 2769 3081 796 1634 2232 586 1258 1126 1878 339 591 356 1181 3100 3322 621 2629 1116 2577 1414 2402 1018 2477 3342 1017 1407 3601 2673 2878 1481 610 627 2203 1549 626 1915 1404 1361 3381 1131 2092 862 1075 3377 3226 
477 2148 1022 1642 1427 1862 669 1025 74 806 1187 421 2331 1864 2113 1972 2475 2113 2531 536 442 1519 1530 1982 62 1090 365 1288 928 719 2629 817 2035 389 686 2434 703 465 1334 1255 2624 2071 1212 2873 2375 2147483647 1142 2527 611 1517 2760 943 1290 960 1563 1158 604 707 969 1008 601 1223 2505 1931 891 1223 1554 798 972 1426 365 605 1227 976 771 1083 1874 2329 1029 577 1203 2155 1665 691 1179 591 1236 1406 1279 364 1261 2543 1226 621 572 2406 1180 583 1057 1126 1002 2684 1757 1578 1995 1703 601 393 2145 2235 954 2259 1094 1186 822 1016 1181 1589 2493 1921 2345 1220 657 878 1888 2462 862 2415 1263 2707 891 1381 1209 666 2461 959 2433 570 1159 1697 904 844 1333 1713 1137 127 2208 2786 1412 963 2527 363 1904 1072 2310 2581 898 1176 1540 1901 321 2263 969 1354 996 478 878 1187 528 1282 1446 792 1111 433 893 487 1209 845 1106 596 638 1651 1724 787 1440 1002 2468 979 1079 1145 1079 2531 1727 1222 2637 1021 1510 1462 945 2640 792 2020 2318 2227 1294 2176 2600 1158 301 653 1017 1042 2737 799 1114 2224 1676 1143 902 2162 380 324 2283 290 1513 1084 2115 1147 2120 644 1432 684 1958 1152 2241 1113 2456 2722 1334 1280 972 432 1347 1122 1101 1045 1249 868 1741 1098 257 497 633 224 1576 1239 1225 1580 1288 652 2152 1265 1423 736 2439 2186 2637 2350 727 1046 1754 634 1567 1240 2766 351 1389 840 980 1361 1196 1262 537 758 976 2596 1749 260 1393 2661 1206 1652 1162 1017 1256 1012 2647 1700 1007 957 
1488 2040 1909 2096 1223 2261 1113 2064 1173 1317 2004 1548 2186 1964 2451 1806 2131 1731 1986 712 1269 866 840 1578 1144 756 1398 2242 1979 702 2593 1912 2302 1145 1725 2023 512 794 1507 1350 2235 2081 1330 2311 1994 1142 2147483647 2532 945 1399 2910 1050 1643 874 1165 645 1327 1051 2068 1514 1620 920 2433 2076 260 1920 1449 1199 826 1614 1502 615 1820 1572 662 2161 1585 2101 251 678 279 2279 1992 1098 1827 962 1709 786 1526 1338 2238 2029 2020 1463 1575 1914 2219 1675 2103 689 638 2173 1567 1064 1681 1619 1741 1024 2071 2241 1194 2585 284 1763 644 1029 1272 1655 2017 1968 2482 1892 1331 316 1950 2330 369 2686 2238 2110 1736 1166 1839 795 1828 2038 1917 949 636 1588 262 1524 957 1197 1869 1041 2438 2337 1617 719 1986 953 1492 829 2148 2683 1857 2069 1460 1371 1460 1746 882 1222 1572 989 1983 1776 876 1601 861 1817 487 1535 2006 1441 962 1645 209 1459 763 1929 1598 398 1468 1347 2331 251 1393 1287 819 2188 1106 1144 2689 1310 1394 1609 1766 2094 1903 1791 2137 2051 785 2342 2794 1771 1221 488 127 1759 2898 1859 1531 1934 1696 2154 1920 1652 1152 877 2000 1089 1433 1663 2265 406 1835 716 1646 1750 1561 417 2379 1512 2374 2136 1340 1388 204 1304 485 270 1735 1718 724 1793 1400 1705 893 1376 1315 985 801 780 1133 1346 367 1615 1531 775 1588 482 2208 2110 2337 2535 1686 1590 1472 880 1767 583 2946 1449 1070 592 1955 1250 1552 1924 1677 1899 715 2451 1500 887 1880 2502 97 2043 1454 1985 1043 1851 2608 964 1830 2051 
2963 505 3500 1107 3649 933 1864 3362 2468 3297 3682 2766 422 663 752 740 784 985 1218 2714 2966 1749 1792 1096 2467 3171 2316 3683 3267 2888 125 3099 656 2138 2296 934 2263 2723 3756 3632 876 468 1340 1314 883 2527 2532 2147483647 2977 1142 461 1653 3775 1750 1391 3116 1955 1844 3192 1556 2259 3352 181 609 2547 1611 3850 3249 3155 3861 2571 2249 3753 1629 2897 3332 993 584 2714 2725 2810 405 950 1846 3706 2972 1367 1785 1248 2883 3636 1151 3727 2023 3044 1110 3482 2947 3376 3136 3035 1157 970 1527 940 918 2777 2839 464 300 3360 711 2782 1484 2014 1616 3547 952 1068 611 308 3745 3173 2634 641 327 2686 595 3640 1357 1925 3591 1530 2918 1414 3237 1158 2947 1897 946 2390 3369 1576 1436 1689 2579 524 1035 3853 3074 1209 2764 1157 1736 467 241 2120 3635 1087 1350 2660 1187 1740 1327 1602 2893 3114 1497 2085 3755 1713 2266 2047 2833 3093 2186 1582 1883 2718 2053 2869 921 934 2325 1128 1525 336 2671 3533 3532 1741 774 1584 3500 173 1508 3796 3882 1875 1229 3039 789 497 548 3277 436 464 1536 2248 2458 2530 3567 469 2361 1433 758 878 3497 3294 1204 2148 2318 714 2238 3821 1547 459 2911 810 2833 1096 3062 1099 2116 360 1429 225 1332 1255 3666 2395 2143 2115 2263 3627 1656 1811 2057 1171 1563 2427 3022 1917 2349 1886 3254 3494 1187 2217 2157 1422 1759 1105 2263 548 428 680 402 3200 3562 1084 2954 964 3092 531 2428 1463 2891 3401 1303 1342 3787 2656 2815 1869 333 1046 2435 1277 375 2475 1023 1365 3440 1501 1886 142 1773 3512 3199 
655 2547 974 2200 817 2412 1141 1181 683 386 1060 833 2721 2326 2653 2341 2789 2398 2754 288 398 1639 1632 2252 663 532 975 1314 1111 252 3067 1092 2554 932 1284 2717 782 255 781 672 2922 2510 1638 3096 2670 611 945 2977 2147483647 1878 3261 1325 812 1257 1809 643 1172 1143 1240 1549 1206 631 2928 2410 703 1818 951 289 389 885 903 754 901 1540 305 1303 2188 2687 726 299 858 2635 2189 1152 895 26 1782 1531 1757 529 1317 2782 1076 1220 719 2651 1329 882 1222 593 492 2928 2105 1771 2304 2090 1041 225 2556 2678 384 2800 753 1756 1018 1371 591 2025 2749 2367 2834 957 390 630 2338 2861 576 2944 1317 2908 1499 771 1792 154 2638 1190 2668 41 1289 2074 820 580 1564 1916 1736 493 2721 3061 876 420 2752 251 2166 1319 2693 3064 1506 1131 1918 2108 804 2492 1267 1695 1556 137 1170 1760 894 786 1593 1391 1178 780 1205 1097 1481 1446 804 1197 182 2161 2096 783 1852 1489 2866 701 560 566 1320 2847 1880 613 3105 1490 904 909 1551 2866 1105 2366 2694 2602 743 2670 3111 1735 891 599 828 815 3241 1384 1635 2553 2101 1250 1033 2390 928 671 2617 822 912 1650 2602 739 2447 230 1910 916 2229 1174 2728 1629 2874 2929 1728 702 872 1024 1340 1073 802 1630 1397 1478 2025 1671 569 495 1192 677 1638 684 615 1898 1241 1262 2326 1433 1884 798 2799 2598 2974 2854 790 672 2064 67 2048 756 3276 944 1652 393 1045 1711 1704 992 1035 1201 1189 2994 2073 560 1950 3055 1037 2193 1646 1071 1550 1620 3085 1792 888 1219 
1989 673 2537 944 2512 1016 862 2479 1473 2225 2704 1845 844 581 1135 464 961 630 1096 1602 1934 712 759 537 1463 2032 1414 2777 2380 1764 1214 2230 961 1156 1535 938 1131 1623 2646 2514 1115 683 349 1419 872 1517 1399 1142 1878 2147483647 1512 575 2688 624 367 1974 1057 812 2354 782 1459 2213 1063 700 1406 1124 2717 2160 2023 2753 1670 1130 2711 894 1768 2490 378 816 1573 1608 1673 887 752 835 2675 1876 769 706 462 1881 2741 1088 2743 1185 2079 951 2621 2032 2503 1995 1895 1217 240 519 494 223 1921 1769 691 845 2256 1250 1641 911 881 512 2429 304 1021 572 1087 2722 2124 1493 557 985 1546 1319 2743 1290 1246 2454 1005 1803 1108 2377 990 1851 764 199 1248 2331 456 525 1146 1539 1069 1288 2747 1938 1090 1688 488 594 815 1284 1463 2687 68 609 1729 845 614 187 868 1810 2266 932 1013 2664 646 1555 912 1896 2258 1319 441 1160 1579 1209 1753 664 218 1186 187 619 989 1530 2438 2419 600 1016 667 2370 1293 568 2663 2770 1224 1196 2181 503 817 725 2135 957 1402 959 1288 1328 1389 2547 1502 1647 673 708 310 2610 2381 760 1168 1252 766 1233 2689 886 879 1770 606 1713 445 2148 513 988 987 651 1007 1295 201 2549 1254 1223 1019 1131 2590 1017 690 1381 323 931 1362 2008 1014 1309 867 2112 2363 148 1108 1372 861 639 371 1129 928 732 1120 1148 2237 2503 279 1847 490 1952 1551 1530 346 1756 2474 168 597 2764 1802 2009 729 1117 253 1368 851 1177 1349 846 524 2513 360 1282 1231 820 2524 2353 
3164 941 3684 1180 3977 962 2123 3504 2695 3555 3870 2945 882 955 711 1167 1238 1441 1672 3015 3202 2167 2212 1546 2699 3506 2504 3831 3414 3200 499 3242 732 2373 2423 1391 2592 3013 4042 3928 1314 836 1641 1737 1342 2760 2910 461 3261 1512 2147483647 1960 4039 2084 1803 3465 2164 2118 3317 1755 2406 3686 636 856 2898 1697 4167 3520 3476 4144 2748 2564 3982 1805 3215 3455 1426 1045 3074 3030 3183 637 1099 2110 3927 3253 1537 2192 1504 3103 3779 1602 3919 2201 3237 1569 3611 3117 3513 3480 3371 1596 1377 1947 1386 1295 2924 3103 888 691 3645 591 3145 1623 2350 1938 3845 1268 1522 942 433 3961 3416 2981 962 785 3029 411 3783 1800 2047 3919 1643 3219 1873 3371 1616 3228 2277 1329 2745 3602 1964 1868 1786 2829 556 1455 4134 3402 1663 3034 1601 2091 927 238 2217 3807 1450 1797 2847 1649 2075 1688 1781 3165 3246 1631 2369 4024 2123 2374 2424 3018 3220 2366 1949 2027 3086 2231 3171 1109 1324 2666 1456 1775 793 3027 3807 3825 2099 1221 2020 3814 294 1771 4114 4170 1991 1675 3178 1230 958 1004 3628 592 177 1668 2467 2783 2894 3783 34 2465 1647 1217 1216 3638 3454 1663 2381 2591 1175 2479 4135 1707 663 3273 1264 3138 1352 3229 1547 2500 539 1648 685 1774 1587 3961 2758 2349 2518 2643 3854 1792 2200 2167 1596 1710 2697 3246 2130 2605 2311 3601 3810 1584 2615 2303 1881 2148 1383 2597 1005 859 1109 410 3390 3806 1504 3245 1214 3453 80 2609 1851 3219 3566 1661 1566 4003 2807 2938 2219 760 1462 2705 1404 778 2861 1133 1616 3603 1867 1983 499 2208 3710 3327 
1417 1228 1965 1047 2017 1218 313 1926 903 1659 2130 1289 1406 1009 1422 1036 1532 1175 1611 1062 1359 776 809 1051 891 1550 881 2214 1826 1241 1742 1684 1289 597 1071 1494 639 1071 2103 1980 1681 1185 319 1949 1433 943 1050 1653 1325 575 1960 2147483647 2129 189 666 1521 560 246 1816 506 978 1729 1603 1104 966 933 2208 1601 1516 2209 1125 604 2138 594 1255 1949 932 1391 1154 1074 1292 1324 954 282 2101 1321 668 688 486 1307 2181 1616 2169 713 1509 1478 2072 1475 1951 1529 1416 1754 814 731 1052 773 1387 1201 1233 1353 1708 1562 1231 745 415 89 1895 702 1561 1044 1528 2148 1551 1040 1016 1543 1082 1681 2184 1796 880 1960 833 1267 1570 1831 1509 1296 541 762 829 1757 485 841 907 964 1442 1847 2201 1443 1606 1122 979 303 1381 1752 1073 2117 604 1012 1172 1345 185 412 583 1247 1726 762 441 2107 685 1119 632 1334 1723 811 339 781 1184 730 1217 900 787 726 527 310 1548 1102 1883 1880 317 1587 906 1856 1785 265 2155 2229 883 1718 1639 1078 1386 1294 1685 1370 1821 766 733 824 995 1972 1942 1200 491 1281 776 2053 1820 1247 610 680 1340 664 2177 659 1297 1352 1177 1182 622 1589 1027 720 1421 470 1550 1806 405 2014 861 692 855 822 2016 750 555 991 809 707 790 1432 521 734 900 1653 1851 639 888 911 1276 533 579 649 1502 1275 1696 1560 1667 1933 814 1301 756 1525 1983 992 494 1260 1909 417 502 2189 1272 1493 353 1676 807 797 834 1740 1035 996 404 1948 350 962 1759 957 1949 1813 
1003 3355 811 2933 699 3152 1918 1175 1360 485 731 1266 3531 3118 3402 3152 3600 3208 3552 1096 862 2426 2414 3060 1352 934 1608 1087 1169 978 3869 1266 3319 1670 1841 3526 1590 1067 239 365 3732 3310 2436 3892 3480 1290 1643 3775 812 2688 4039 2129 2147483647 2068 2617 1084 1894 1931 1354 2295 1796 844 3732 3196 1447 2497 600 528 824 230 1429 1566 347 2266 1001 1332 3000 3499 1394 1100 1457 3421 2950 1933 423 813 2525 2321 2540 994 1129 3583 702 1899 982 3454 1259 1182 1211 1022 1020 3729 2917 2572 3116 2899 1418 937 3362 3477 456 3549 1384 2476 1830 2179 410 2824 3553 3164 3617 476 642 1357 3134 3670 1296 3703 1125 3700 2144 713 2494 911 3425 1272 3469 837 2088 2883 1589 517 2372 2717 2407 1210 3491 3868 206 931 3551 1011 2974 2131 3503 3851 2087 882 2726 2908 1312 3293 2078 2506 2286 882 1332 2475 1691 53 2387 1939 1966 1184 1380 1748 2292 2116 1454 1872 958 2931 2906 1577 2655 2265 3675 1394 258 374 2131 3658 2670 591 3897 2274 602 287 2202 3664 1318 3178 3505 3413 1048 3450 3883 2445 1591 1400 1550 514 4017 1897 2395 3365 2903 1154 1066 3192 1663 1457 3429 1561 561 2374 3385 1303 3259 1005 2694 1130 3038 1949 3511 2392 3680 3722 2534 339 1628 1720 2096 1830 392 2329 2195 2085 2835 2387 1348 854 1923 1434 2407 1006 606 2710 1986 1879 3115 2234 2674 1603 3611 3404 3786 3629 904 297 2876 850 2831 1206 4048 1532 2463 1057 990 2521 2473 476 1480 1534 2000 3803 2885 1340 2683 3865 1740 2941 2426 986 2362 2256 3886 2566 688 1328 
1437 1296 1978 1226 1900 1387 425 1974 933 1611 2134 1341 1468 1129 1581 1085 1544 1164 1570 979 1345 629 656 1027 916 1424 968 2247 1875 1141 1831 1743 1438 666 1198 1487 513 1002 2022 1891 1685 1283 460 1913 1433 960 874 1750 1257 624 2084 189 2068 2147483647 603 1381 690 344 1883 693 1100 1605 1684 1232 816 1120 2100 1541 1405 2130 1194 506 2107 778 1148 2011 939 1431 998 984 1126 1447 1119 394 2077 1256 855 530 652 1314 2219 1584 2169 848 1532 1448 2124 1523 2002 1395 1288 1727 849 630 1058 841 1462 1161 1311 1450 1632 1718 1073 934 266 155 1806 816 1538 1151 1652 2128 1522 897 1127 1609 944 1828 2221 1747 1045 1842 1022 1179 1504 1890 1473 1231 356 822 669 1732 379 758 1091 956 1584 1838 2123 1324 1567 1077 947 136 1438 1868 1227 2134 669 943 1225 1302 10 439 768 1195 1792 951 432 2042 541 1256 443 1376 1794 922 249 945 1021 860 1129 1058 842 582 630 499 1613 949 1817 1795 148 1601 794 1750 1892 452 2046 2146 1053 1681 1704 1110 1438 1346 1545 1500 1954 954 801 708 830 1957 2069 1332 679 1301 876 2097 1858 1201 678 660 1364 705 2071 847 1425 1198 1195 1090 775 1632 1004 531 1546 657 1628 1761 499 1926 693 789 669 637 1989 934 384 1147 789 894 766 1429 656 739 739 1517 1744 645 700 1044 1199 372 722 514 1543 1352 1722 1693 1686 1893 816 1224 902 1375 2112 1072 428 1141 1940 456 685 2169 1354 1582 165 1740 820 771 1019 1800 854 1169 584 1978 302 1134 1848 815 1950 1877 
2040 888 2579 1307 2350 1383 979 2574 1535 2180 2732 1940 1023 921 1492 652 990 592 968 1522 1940 366 412 443 1518 1867 1545 2850 2475 1652 1440 2339 1314 1253 1730 909 1028 1560 2543 2400 1116 969 608 1312 864 1563 1165 1391 1809 367 1803 666 2617 603 2147483647 1787 1222 907 2476 1046 1641 2045 1277 1042 1233 1434 2567 2098 1885 2652 1784 1061 2686 1157 1644 2606 420 936 1375 1517 1445 1204 1119 948 2662 1812 1089 394 784 1915 2821 985 2766 1370 2135 850 2723 2123 2602 1817 1733 1129 426 154 519 529 2049 1742 928 1114 2168 1601 1434 1220 794 579 2316 670 944 891 1395 2715 2106 1326 884 1167 1385 1655 2823 1144 1493 2292 1317 1709 907 2487 873 1789 550 490 1073 2318 245 185 1442 1555 1408 1253 2649 1790 965 1657 357 501 984 1567 1702 2736 432 346 1823 700 595 327 1135 1766 2385 1241 1035 2586 322 1768 695 1978 2385 1477 354 1399 1364 1390 1660 1031 487 1048 540 851 1168 1340 2361 2313 497 1048 304 2231 1556 791 2511 2662 1482 1079 2297 627 972 887 1939 1284 1712 1263 1390 1219 1185 2547 1797 1855 960 774 660 2698 2461 599 1266 1259 840 1304 2544 1175 1206 1562 672 1615 801 2233 421 750 1302 936 1217 1158 484 2437 1060 1358 724 898 2572 1298 448 1619 235 1223 1361 2026 1181 1341 516 1926 2222 236 830 1567 610 400 726 1014 1044 963 1187 1469 2288 2466 310 1767 857 1743 1851 1655 176 1616 2542 349 904 2755 1936 2159 622 1286 345 1366 1195 1336 1098 1212 810 2581 317 1551 1454 453 2548 2471 
1299 2637 1560 2532 578 2723 1462 1811 1220 898 1602 1462 2793 2510 2940 2409 2766 2365 2631 625 1041 1508 1484 2212 1192 152 1507 1903 1746 442 3187 1735 2809 1359 1840 2663 882 693 907 747 2875 2654 1834 2956 2631 1158 645 3116 643 1974 3465 1521 1084 1381 1787 2147483647 1593 1428 1882 1895 1748 278 3031 2613 569 2245 805 769 297 1007 1501 934 1331 1921 387 1940 2203 2721 412 587 397 2828 2469 1459 1362 669 2118 1422 2004 1169 1916 2674 1604 1687 1361 2558 1953 1524 1852 64 158 2818 2166 1698 2306 2198 1671 842 2662 2818 685 3081 362 2133 1116 1530 681 2196 2661 2528 3033 1429 992 484 2505 2938 439 3202 1915 2754 1978 521 2191 517 2471 1829 2562 674 1239 2171 726 1130 1561 1835 2175 1031 2961 2981 1015 226 2632 820 2125 1381 2758 3246 2034 1704 2030 2013 1416 2390 1391 1789 1929 763 1813 2142 1187 1035 1496 1945 1092 1416 1848 1603 1534 1905 436 1672 529 2420 2185 799 2009 1773 2940 447 860 710 1375 2824 1750 523 3264 1753 750 993 2022 2740 1749 2405 2750 2661 165 2881 3335 2126 1373 709 602 1336 3450 1956 1948 2560 2252 1866 1663 2295 1361 1050 2626 1263 791 2026 2806 244 2458 515 2142 1559 2194 1040 2927 1934 2973 2780 1878 784 728 1494 1131 896 1277 2043 1339 1990 2021 2059 994 1136 1598 1118 1446 139 509 1945 1012 1781 2176 1388 2096 872 2830 2702 2969 3074 1420 1115 2085 585 2275 127 3493 1509 1670 320 1660 1813 1993 1453 1651 1834 1249 3063 2109 985 2293 3117 734 2500 1910 1682 1615 2101 3203 1609 1455 1860 
1008 1620 1546 1039 1971 1258 266 1437 535 1410 1726 816 1804 1295 1509 1475 2008 1686 2142 995 1042 1318 1346 1578 542 1568 368 1747 1339 1200 2064 1181 1435 242 512 1995 817 959 1930 1839 2165 1515 712 2473 1928 604 1327 1955 1172 1057 2164 560 1894 690 1222 1593 2147483647 348 1300 408 419 1727 1952 1350 1142 657 2122 1394 1482 2025 627 719 1819 373 1238 1437 1434 1828 1328 1026 1497 1571 1065 296 1764 1157 632 1220 717 939 1706 2140 1772 158 1088 2002 1573 1002 1457 1579 1452 2272 1291 1291 1551 1203 867 978 1607 1673 1541 1655 1405 586 741 649 1761 1050 2077 1362 1756 1799 1260 1179 1328 1926 1194 1812 1709 2332 409 1920 620 1181 2119 1327 2038 1134 1022 1206 1066 1439 1043 1400 583 692 1609 2343 2012 1443 2137 924 1513 826 1789 1993 551 1683 1060 1566 707 1881 693 935 392 1053 1212 588 451 1885 1229 566 1057 880 1203 262 898 321 1386 171 1140 1058 1236 931 933 454 1933 1270 1679 1731 838 2059 1465 1777 2054 495 2074 2058 442 2246 1129 1541 1802 1715 1749 1586 2001 563 305 914 1229 1620 2139 643 523 1752 1143 1570 1352 1787 245 544 1804 351 2083 482 1528 1500 1655 1125 864 1118 1554 1132 1653 527 1907 2340 857 1867 1123 188 1309 1180 1691 461 1071 477 1340 500 619 1082 43 500 1427 1703 1777 1158 1303 354 1831 1062 870 846 1934 1647 2146 1754 1245 1647 1326 1177 992 1641 2166 484 1052 1280 1454 930 613 1841 746 953 805 2058 1308 629 789 2125 1351 1048 603 1493 909 526 2082 1504 1557 1300 
1177 1445 1725 1105 1882 1301 82 1679 661 1453 1893 1043 1627 1187 1529 1265 1773 1420 1857 902 1133 972 999 1298 652 1435 638 1969 1580 1096 1941 1437 1417 351 855 1739 567 895 1924 1811 1924 1381 510 2195 1677 707 1051 1844 1143 812 2118 246 1931 344 907 1428 348 2147483647 1571 473 756 1608 1810 1268 910 869 2060 1407 1379 2027 879 495 1918 521 1120 1703 1176 1622 1102 921 1259 1492 1059 54 1877 1135 690 873 615 1071 1935 1862 1933 506 1268 1724 1825 1229 1705 1427 1306 2000 1052 959 1296 997 1142 995 1445 1548 1527 1674 1181 720 421 330 1727 895 1807 1234 1691 1921 1333 967 1203 1759 998 1810 1938 2041 725 1826 791 1106 1813 1585 1756 1110 676 990 801 1535 708 1077 820 740 1582 2091 2017 1318 1852 921 1225 479 1604 1922 893 1875 833 1253 926 1591 347 657 522 1051 1480 731 253 1913 884 914 722 1089 1478 580 566 627 1147 518 1058 1023 1017 675 736 353 1766 1046 1693 1706 491 1827 1130 1707 1966 347 2008 2052 742 1964 1393 1314 1612 1521 1591 1527 1970 723 487 719 970 1744 2099 989 521 1520 978 1807 1575 1493 363 475 1578 421 2026 616 1459 1291 1417 1030 767 1343 1273 802 1585 508 1759 2053 628 1842 848 453 971 868 1794 668 723 815 1056 656 583 1201 316 508 1079 1553 1704 884 975 701 1516 715 743 589 1732 1486 1931 1712 1425 1720 1059 1127 905 1452 2134 748 732 1140 1665 660 574 1963 1029 1252 459 1894 1050 591 866 1958 1059 1078 505 1704 590 826 1958 1159 1713 1567 
592 2907 570 2138 1876 2356 1505 222 970 1072 733 550 3090 2552 2611 2773 3308 2980 3426 1372 843 2476 2490 2865 994 1760 940 535 187 1473 3309 156 2596 1222 898 3292 1669 1287 1541 1565 3465 2781 2012 3762 3226 969 2068 3192 1240 2354 3317 1816 1354 1883 2476 1882 1300 1571 2147483647 1656 935 1814 3214 2585 1808 1621 1888 1176 1606 1577 692 1573 1064 1569 1531 140 2730 3124 1905 1411 2064 2791 2249 1535 977 1215 1826 2364 2000 737 476 3429 786 1191 521 3291 294 393 211 1829 1732 3565 2590 2512 2848 2502 433 1071 2888 2929 1336 2746 1953 1711 1783 1901 1533 2338 3370 2630 2952 960 917 1770 2594 3204 1736 2923 480 3612 1274 1854 1678 1381 3382 85 3324 1213 2121 2506 1852 881 2262 2640 1531 1040 2770 3642 1554 1657 3422 1126 2794 2007 3078 3186 1103 599 2359 2821 663 3161 1890 2220 1597 1134 91 1700 1466 1383 2398 943 2079 540 99 1040 2126 1309 1986 1163 1385 2271 2536 1746 2232 1752 3213 1865 1308 1479 2016 3359 2672 1675 3266 1794 1867 1633 1328 3533 179 2841 3094 3009 1965 2784 3143 1661 1086 1592 1941 847 3289 855 1783 3052 2433 339 289 3063 1210 1291 3104 1179 1843 1646 2741 1965 2954 1419 2135 325 2840 2120 2859 1794 3175 3623 2155 1567 1919 1132 2315 2083 970 1539 2206 1150 2623 1630 1222 746 1343 1183 2541 1906 1686 2447 2253 1037 3081 2218 2154 1701 3228 2926 3443 2925 488 1065 2618 1302 2250 1997 3302 826 2300 1618 383 2219 1878 989 554 380 1927 3334 2603 1224 1925 3402 2143 2193 1891 402 2159 1335 3327 2660 679 26 
1414 1254 1946 652 2325 864 434 1813 941 1810 2129 1210 1436 901 1109 1138 1682 1402 1874 1339 1448 1250 1288 1319 946 1893 760 2131 1716 1541 1667 1552 1027 626 781 1691 1040 1317 2320 2221 1843 1127 445 2189 1619 1008 1514 1556 1549 782 1755 506 2295 693 1046 1895 408 473 1656 2147483647 723 2063 1563 948 1383 427 2490 1787 1826 2417 1016 967 2227 112 1570 1795 1150 1479 1575 1364 1731 1166 657 437 2173 1536 233 1176 353 1347 2086 1861 2176 469 1492 1726 1940 1391 1829 1891 1768 1983 991 1155 1259 875 1230 1368 1233 1280 1926 1255 1654 249 872 571 2140 690 1789 975 1348 2207 1665 1440 940 1549 1469 1408 2089 2070 464 2271 330 1537 1889 1693 1768 1512 1047 888 1270 1847 939 1231 408 1086 1201 2029 2405 1773 1868 1307 1268 807 1425 1585 682 2080 763 1365 1105 1627 690 722 89 1438 1573 263 709 2284 1159 784 1133 1278 1557 631 802 382 1619 498 1492 650 919 1147 619 206 1557 1519 2073 2113 821 1729 1333 2140 1649 265 2440 2448 442 1970 1494 1218 1443 1360 2058 1178 1593 262 712 1188 1440 2029 1731 879 128 1428 785 1947 1739 1542 632 887 1474 736 2453 153 1122 1764 1339 1470 480 1507 1295 1220 1246 141 1522 2073 589 2250 1314 595 1361 1310 2099 255 1055 601 1099 201 981 1490 375 873 1387 2017 2139 913 1391 625 1628 1027 504 1061 1580 1271 1799 1346 1647 2053 1061 1545 597 1924 1759 872 903 1599 1846 705 223 2249 1108 1287 853 1679 1031 990 404 1747 1514 647 260 1884 775 506 1685 1421 1963 1659 
810 1977 1287 1231 2021 1454 676 1104 532 1333 1476 558 2159 1617 1711 1854 2394 2089 2551 1123 944 1728 1754 1988 558 1689 241 1428 1011 1315 2375 841 1677 487 106 2392 1116 1060 1882 1823 2554 1846 1110 2878 2323 601 1620 2259 1206 1459 2406 978 1796 1100 1641 1748 419 756 935 723 2147483647 1824 2279 1651 1398 733 2135 1356 1573 1964 371 1009 1648 634 1365 1075 1836 2200 1566 1162 1741 1860 1321 707 1579 1185 892 1627 1073 803 1379 2546 1526 274 863 2409 1223 716 1116 1720 1595 2676 1687 1709 1951 1585 520 983 1956 1994 1524 1852 1638 785 1107 1067 1755 1411 2480 1695 2026 1600 1158 1411 1660 2271 1409 2024 1383 2743 368 1977 765 1266 2535 977 2446 1165 1415 1594 1360 1294 1460 1819 640 726 1853 2737 1946 1562 2546 963 1925 1235 2149 2262 301 1403 1455 1984 487 2293 1103 1349 662 1070 855 776 779 1798 1641 200 1429 639 836 186 1315 380 1635 252 1237 1339 1624 1226 1319 841 2279 1510 1619 1714 1247 2444 1882 1814 2338 891 2093 2006 427 2653 780 1928 2165 2082 1890 1857 2235 738 400 1154 1507 1428 2379 243 851 2140 1506 1239 1048 2200 477 750 2188 532 2092 713 1811 1710 2046 1239 1203 825 1963 1497 1931 863 2240 2750 1258 1844 1425 329 1684 1520 1521 614 1474 289 1752 701 768 942 459 652 1830 1837 1817 1568 1662 103 2250 1469 1226 1149 2302 1993 2520 2006 1004 1516 1733 1233 1315 1822 2397 269 1471 1429 1160 1342 946 1641 401 564 1199 2400 1712 776 1003 2468 1663 1274 968 1198 1327 466 2393 1915 1328 940 
1258 2881 1423 2710 306 2910 1632 1713 1292 763 1436 1460 3042 2732 3135 2656 3030 2629 2905 732 1004 1779 1755 2476 1268 181 1586 1761 1661 527 3427 1677 3014 1487 1907 2930 1094 776 647 489 3142 2887 2047 3232 2896 1223 920 3352 631 2213 3686 1729 844 1605 2045 278 1727 1608 1814 2063 1824 2147483647 3275 2831 814 2384 529 644 251 741 1533 1128 1126 2076 493 1853 2459 2976 679 702 675 3050 2664 1633 1169 656 2291 1689 2205 1148 1782 2947 1430 1802 1304 2829 1844 1488 1754 232 317 3091 2414 1963 2564 2436 1665 855 2903 3053 511 3279 636 2292 1340 1748 435 2420 2932 2756 3254 1235 898 722 2732 3186 667 3407 1780 3030 2090 247 2341 559 2748 1752 2834 670 1495 2411 974 990 1814 2102 2308 1098 3171 3252 751 290 2905 862 2388 1619 3007 3473 2120 1554 2265 2282 1435 2662 1615 2026 2087 768 1755 2299 1358 793 1763 2013 1351 1401 1794 1697 1777 2027 712 1783 593 2621 2427 1027 2234 1960 3189 707 649 475 1614 3088 2022 258 3496 1946 474 722 2139 3014 1701 2658 3001 2911 204 3098 3551 2279 1476 905 866 1169 3670 2011 2128 2819 2481 1750 1568 2566 1486 1186 2885 1383 513 2184 3025 522 2716 603 2349 1502 2457 1305 3148 2116 3217 3056 2104 523 985 1606 1405 1163 1091 2187 1598 2085 2278 2213 1110 1082 1739 1233 1721 165 243 2193 1287 1871 2451 1645 2308 1091 3086 2944 3231 3289 1333 928 2339 593 2484 380 3711 1568 1921 470 1547 2049 2182 1255 1666 1823 1484 3313 2360 1100 2466 3368 1011 2686 2105 1563 1856 2213 3443 1884 1308 1790 
2953 394 3496 1180 3575 1030 1837 3375 2450 3260 3674 2767 265 662 880 627 604 827 1038 2658 2941 1626 1668 949 2446 3094 2317 3693 3279 2825 166 3114 756 2120 2323 756 2194 2673 3702 3574 696 437 1300 1137 706 2505 2433 181 2928 1063 636 1603 3732 1684 1277 3031 1952 1810 3214 1563 2279 3275 2147483647 641 2464 1665 3781 3205 3086 3809 2575 2188 3727 1645 2830 3354 866 415 2625 2666 2712 478 1000 1817 3683 2924 1392 1671 1235 2866 3648 970 3718 2032 3037 932 3501 2951 3391 3055 2957 977 867 1404 798 842 2792 2801 373 286 3309 860 2690 1519 1944 1558 3489 916 888 589 450 3725 3143 2554 624 149 2607 761 3652 1176 1959 3517 1575 2861 1237 3254 980 2899 1800 864 2306 3343 1477 1304 1738 2549 653 859 3802 3001 1029 2723 1016 1656 310 421 2162 3635 1015 1203 2658 1017 1674 1250 1617 2850 3133 1534 2042 3711 1597 2301 1950 2831 3115 2192 1498 1909 2625 2061 2811 956 847 2249 1078 1508 157 2585 3487 3476 1661 593 1447 3433 342 1484 3726 3827 1912 1048 3056 657 335 401 3190 537 644 1574 2236 2391 2438 3547 647 2397 1437 595 832 3510 3300 1039 2130 2279 547 2215 3753 1572 535 2820 659 2773 1088 3067 954 2016 468 1429 60 1152 1199 3609 2306 2138 2000 2164 3602 1688 1710 2095 1049 1593 2389 3002 1912 2317 1757 3170 3426 1089 2107 2178 1257 1658 1085 2192 369 332 504 554 3195 3530 967 2901 966 3002 708 2431 1365 2820 3405 1229 1343 3767 2670 2840 1791 169 935 2396 1322 227 2372 1086 1351 3444 1418 1931 179 1636 3501 3219 
2359 465 2894 559 3121 469 1278 2753 1870 2715 3076 2158 602 121 469 543 976 914 1332 2160 2373 1404 1451 944 1870 2651 1708 3074 2658 2344 724 2490 284 1542 1689 1063 1737 2160 3191 3075 1128 254 785 1558 988 1931 2076 609 2410 700 856 1104 3196 1232 1042 2613 1350 1268 2585 948 1651 2831 641 2147483647 2048 1025 3311 2674 2620 3295 1963 1708 3158 1020 2359 2724 766 722 2227 2174 2344 225 362 1263 3108 2403 759 1405 656 2284 3027 1286 3122 1414 2438 1185 2874 2338 2767 2626 2516 1359 645 1195 792 514 2168 2259 410 356 2795 561 2300 881 1497 1084 2991 422 1198 180 425 3146 2583 2129 169 669 2176 619 3031 1517 1321 3063 934 2364 1456 2628 1238 2378 1451 554 1898 2775 1155 1156 1097 1991 369 1322 3285 2546 1323 2187 962 1249 614 655 1522 3027 633 1153 2053 1177 1223 858 993 2318 2506 895 1516 3179 1343 1663 1595 2226 2485 1578 1117 1276 2244 1444 2316 316 563 1814 609 932 679 2179 2960 2972 1258 1002 1311 2958 706 923 3258 3319 1273 1391 2430 648 645 599 2777 268 722 934 1647 1927 2052 2967 839 1759 827 783 390 2888 2685 1141 1551 1743 790 1645 3279 939 194 2427 753 2283 502 2453 933 1675 318 824 612 1505 739 3108 1914 1538 1718 1814 3031 1051 1386 1456 884 957 1849 2424 1313 1763 1557 2748 2954 806 1805 1548 1330 1335 528 1743 785 430 1006 461 2594 2973 790 2392 365 2605 880 1820 1047 2363 2792 830 738 3188 2047 2208 1373 784 740 1858 682 851 2034 456 771 2831 1037 1290 743 1486 2908 2591 
1227 2070 1656 2000 1118 2181 959 1804 927 1084 1758 1291 2229 1943 2388 1844 2221 1820 2122 454 1011 990 973 1667 897 635 1168 1987 1719 475 2619 1652 2252 938 1501 2127 343 535 1336 1185 2338 2085 1273 2457 2090 891 260 2547 703 1406 2898 966 1447 816 1233 569 1142 910 1808 1383 1398 814 2464 2048 2147483647 1767 1334 972 659 1444 1254 426 1595 1426 446 1900 1645 2162 192 423 355 2261 1920 950 1596 718 1594 891 1452 1078 1981 2158 1776 1266 1315 2035 1959 1416 1843 591 500 2304 1601 1158 1751 1629 1487 765 2094 2249 991 2528 271 1629 554 967 1102 1630 2137 1960 2466 1658 1083 94 1937 2373 155 2642 1981 2261 1549 1060 1697 560 1983 1777 2045 703 683 1603 160 1282 1001 1300 1707 786 2399 2456 1444 559 2122 694 1580 812 2194 2678 1650 1817 1461 1486 1206 1870 825 1220 1429 735 1723 1640 697 1408 962 1597 542 1276 1747 1225 966 1463 244 1258 522 1866 1617 240 1442 1238 2376 137 1191 1108 806 2279 1236 1001 2695 1211 1278 1447 1584 2233 1643 1844 2188 2098 731 2316 2770 1630 998 245 134 1518 2883 1633 1419 2006 1684 1895 1660 1771 944 648 2072 868 1311 1524 2240 387 1903 473 1585 1489 1648 509 2360 1403 2406 2285 1311 1222 183 1093 650 383 1503 1563 787 1592 1465 1563 649 1118 1136 751 960 707 992 1380 543 1403 1676 834 1536 323 2272 2134 2420 2509 1428 1364 1525 642 1715 560 2927 1210 1107 395 1697 1244 1454 1693 1427 1647 680 2500 1546 643 1769 2554 343 1958 1365 1728 1047 1667 2635 1121 1581 1791 
1535 1434 2018 520 2625 736 810 1811 1150 2019 2208 1290 1602 1030 991 1381 1916 1700 2173 1652 1635 1668 1707 1643 1165 2224 889 2139 1724 1857 1734 1551 983 898 733 1956 1427 1614 2557 2477 2078 1259 827 2464 1880 1223 1920 1611 1818 1124 1697 933 2497 1120 1434 2245 657 869 1621 427 733 2384 1665 1025 1767 2147483647 2769 2021 2138 2647 1098 1342 2373 349 1894 1758 1459 1685 1957 1683 2120 1206 665 822 2307 1802 356 1598 661 1507 2086 2149 2259 603 1594 2022 1915 1447 1818 2233 2107 2257 1292 1556 1553 1151 1239 1613 1396 1381 2176 1127 2036 214 1284 997 2402 936 2070 1121 1347 2331 1854 1814 1087 1688 1836 1303 2090 2370 365 2574 119 1836 2220 1676 2068 1779 1474 1176 1668 2009 1353 1616 93 1329 1155 2271 2631 2099 2166 1568 1606 1234 1603 1576 520 2130 1086 1730 1209 1946 1117 1108 353 1693 1551 193 1072 2494 1578 677 1558 1370 1523 749 1222 381 2008 628 1796 714 1206 1539 940 630 1699 1900 2299 2368 1248 1956 1731 2428 1664 686 2723 2684 306 2260 1486 1477 1628 1559 2403 1184 1523 173 929 1553 1837 2157 1668 767 478 1676 1023 1945 1771 1870 899 1200 1709 1004 2729 275 1152 2139 1602 1782 713 1555 1621 1643 1261 502 1636 2369 954 2503 1717 795 1788 1728 2245 204 1481 471 1446 226 1275 1651 648 1154 1808 2358 2429 1268 1815 635 1985 1452 773 1452 1771 1427 1996 1311 1736 2229 1391 1828 767 2287 1681 973 1307 1935 1886 1086 532 2372 1126 1241 1278 1808 1353 1285 346 1875 1926 589 625 1922 1187 285 1751 1833 2060 1631 
1427 3389 1383 3142 229 3351 2071 1733 1628 846 1326 1674 3553 3217 3587 3168 3554 3153 3434 1158 1211 2307 2284 3000 1609 702 1913 1680 1709 968 3930 1777 3477 1881 2202 3457 1588 1173 366 328 3668 3383 2527 3761 3422 1554 1449 3850 951 2717 4167 2208 600 2100 2567 805 2122 2060 1888 2490 2135 529 3781 3311 1334 2769 2147483647 786 695 387 1797 1605 946 2488 954 1887 2978 3493 1208 1140 1198 3533 3118 2077 1019 968 2723 2216 2670 1363 1718 3476 1300 2170 1439 3357 1833 1642 1772 761 834 3620 2925 2489 3085 2939 1859 1161 3408 3550 613 3732 1165 2705 1837 2236 382 2908 3460 3248 3736 1074 1026 1241 3221 3697 1182 3870 1715 3559 2445 284 2742 956 3276 1811 3363 990 2017 2916 1494 1006 2333 2629 2686 1442 3640 3780 409 781 3434 1202 2913 2126 3520 3960 2435 1472 2767 2810 1684 3190 2110 2530 2503 1077 1850 2708 1807 552 2289 2307 1875 1600 1896 2041 2286 2396 1240 2147 1002 3082 2934 1534 2725 2412 3700 1233 580 429 2122 3612 2551 353 3989 2406 55 336 2499 3543 1818 3174 3516 3425 687 3576 4025 2684 1841 1392 1394 1088 4149 2285 2569 3340 2974 1729 1607 3094 1878 1604 3405 1771 45 2597 3505 1048 3236 1031 2819 1619 2981 1832 3629 2561 3724 3585 2596 321 1510 1975 1934 1691 974 2581 2121 2415 2799 2620 1511 1251 2141 1624 2250 676 357 2706 1816 2200 2980 2168 2784 1589 3604 3449 3754 3765 1407 838 2857 947 2956 890 4188 1867 2437 961 1549 2551 2632 1076 1892 1999 1991 3826 2876 1501 2893 3882 1539 3130 2564 1552 2365 2566 3947 2413 1258 1861 
652 2826 792 2432 716 2649 1397 1069 871 129 838 890 3003 2593 2895 2624 3077 2687 3043 577 424 1926 1918 2540 857 625 1144 1135 1018 498 3342 1045 2805 1161 1419 3006 1071 540 537 467 3211 2783 1909 3384 2958 798 1199 3249 289 2160 3520 1601 528 1541 2098 769 1394 1407 1176 1787 1356 644 3205 2674 972 2021 786 2147483647 472 631 1011 1041 623 1767 537 1210 2475 2972 963 586 1069 2898 2437 1411 629 287 2019 1818 2018 577 1150 3071 844 1418 680 2940 1201 876 1111 708 647 3217 2390 2060 2592 2370 1081 419 2834 2951 174 3042 974 1980 1307 1651 404 2297 3038 2638 3096 694 261 890 2608 3141 832 3192 1149 3196 1682 687 2006 412 2925 1111 2957 310 1578 2355 1100 361 1853 2205 1934 702 2975 3350 618 555 3041 486 2455 1607 2975 3328 1656 935 2198 2397 898 2781 1551 1978 1785 356 1122 1981 1164 507 1880 1524 1464 818 1164 1277 1768 1641 1035 1393 455 2414 2378 1070 2127 1745 3146 949 287 359 1608 3135 2168 508 3373 1751 750 665 1738 3155 1075 2651 2977 2885 814 2930 3366 1953 1096 887 1090 576 3499 1499 1882 2840 2375 1110 925 2679 1156 932 2904 1051 742 1876 2864 929 2734 504 2171 874 2518 1456 2990 1877 3151 3217 2006 488 1147 1229 1617 1349 537 1842 1685 1641 2313 1893 824 473 1419 917 1920 757 517 2184 1514 1427 2613 1722 2149 1087 3084 2876 3261 3111 691 392 2351 338 2309 895 3531 1088 1941 613 905 1993 1956 726 1108 1228 1478 3274 2359 816 2182 3336 1294 2434 1905 923 1837 1799 3359 2076 686 1152 
1034 2696 1264 2476 503 2679 1397 1524 1041 601 1306 1222 2861 2524 2908 2476 2875 2475 2781 488 777 1648 1630 2323 1017 155 1335 1607 1463 285 3235 1463 2792 1240 1656 2784 893 526 683 528 2995 2688 1835 3114 2746 972 826 3155 389 2023 3476 1516 824 1405 1885 297 1482 1379 1606 1826 1573 251 3086 2620 659 2138 695 472 2147483647 790 1287 912 1045 1834 261 1657 2291 2805 574 461 635 2840 2438 1401 1071 414 2056 1550 1984 915 1621 2817 1308 1553 1089 2694 1663 1263 1565 235 196 2963 2233 1816 2400 2244 1429 609 2714 2855 396 3053 560 2051 1143 1542 448 2214 2796 2554 3044 1138 703 565 2528 3004 504 3186 1620 2917 1840 447 2098 308 2637 1549 2704 426 1337 2222 815 833 1647 1959 2061 847 2953 3115 792 107 2780 611 2236 1433 2828 3267 1868 1407 2072 2145 1191 2529 1415 1836 1847 523 1541 2057 1127 779 1621 1763 1200 1167 1579 1446 1594 1778 631 1534 343 2398 2240 843 2031 1732 3008 582 584 461 1430 2933 1894 347 3295 1722 640 789 1889 2891 1482 2484 2825 2734 359 2886 3336 2036 1226 697 743 1040 3458 1762 1896 2655 2280 1575 1377 2430 1239 943 2720 1135 666 1943 2813 484 2550 357 2131 1288 2303 1167 2937 1885 3030 2941 1901 565 841 1356 1294 1035 984 1942 1443 1834 2115 1970 863 864 1494 985 1610 300 340 2015 1180 1619 2333 1488 2094 895 2916 2755 3072 3075 1135 824 2169 345 2267 424 3498 1317 1749 270 1369 1857 1953 1164 1423 1589 1298 3134 2186 853 2229 3191 922 2456 1881 1389 1672 1963 3252 1772 1158 1584 
1192 3425 1040 3063 531 3280 2022 1403 1499 631 959 1452 3597 3211 3526 3214 3641 3244 3566 1151 1020 2434 2418 3094 1487 868 1763 1315 1393 1000 3950 1484 3433 1792 2017 3558 1632 1138 109 264 3767 3394 2522 3901 3516 1426 1614 3861 885 2753 4144 2209 230 2130 2652 1007 2025 2027 1577 2417 1964 741 3809 3295 1444 2647 387 631 790 2147483647 1604 1624 572 2398 1009 1559 3048 3555 1362 1146 1399 3519 3066 2035 652 892 2649 2334 2641 1163 1358 3601 929 2045 1181 3476 1488 1385 1440 949 976 3747 2976 2594 3161 2969 1616 1049 3437 3562 501 3672 1339 2611 1879 2251 343 2910 3576 3252 3718 701 807 1351 3223 3738 1289 3821 1355 3705 2302 559 2636 951 3426 1497 3487 917 2111 2951 1596 719 2410 2738 2559 1333 3602 3894 24 896 3565 1113 3007 2179 3567 3949 2260 1111 2796 2927 1487 3311 2140 2568 2416 981 1552 2612 1779 194 2402 2118 1980 1372 1599 1900 2342 2266 1413 2019 1001 3041 2972 1604 2735 2370 3743 1372 348 339 2178 3699 2680 485 3990 2373 401 58 2359 3677 1533 3233 3567 3475 939 3553 3993 2583 1726 1436 1533 743 4124 2082 2511 3413 2984 1383 1290 3212 1787 1553 3478 1682 353 2507 3486 1243 3307 1042 2794 1340 3073 1953 3612 2506 3754 3729 2610 226 1627 1858 2084 1824 622 2471 2218 2252 2877 2523 1448 1030 2050 1546 2400 907 500 2763 1970 2041 3121 2260 2768 1641 3667 3478 3833 3736 1118 513 2924 908 2932 1119 4158 1697 2506 1049 1217 2586 2583 698 1670 1740 2045 3870 2937 1439 2813 3930 1709 3064 2529 1215 2415 2417 3968 2562 916 1551 
439 2248 936 1582 1702 1806 814 812 329 975 1123 197 2432 1916 2064 2099 2628 2292 2735 890 589 1798 1815 2175 359 1418 260 1120 712 1058 2683 560 2016 531 414 2607 1041 813 1526 1478 2783 2138 1333 3072 2542 365 1502 2571 903 1670 2748 1125 1429 1194 1784 1501 627 879 692 1016 371 1533 2575 1963 1254 1098 1797 1011 1287 1604 2147483647 937 1277 947 1114 824 2043 2454 1394 932 1567 2179 1652 844 1210 879 1215 1688 1344 441 1079 2739 1171 550 496 2601 951 376 833 1463 1343 2876 1907 1824 2162 1827 269 678 2234 2294 1183 2206 1457 1127 1116 1209 1415 1677 2681 1986 2355 1233 797 1242 1951 2552 1226 2375 1082 2920 735 1662 1120 992 2691 708 2633 863 1450 1829 1258 923 1573 1950 1006 482 2193 2957 1585 1294 2731 682 2103 1321 2416 2592 658 1065 1678 2129 117 2470 1201 1530 973 766 601 1120 787 1434 1718 515 1426 272 600 385 1436 729 1471 520 972 1659 1858 1135 1557 1081 2560 1343 1262 1371 1330 2680 1986 1491 2661 1119 1759 1648 794 2842 514 2162 2430 2342 1627 2185 2579 1084 394 1014 1379 1059 2722 489 1139 2373 1771 944 726 2372 518 647 2426 496 1753 1041 2133 1506 2273 986 1487 492 2150 1477 2256 1146 2532 2931 1473 1497 1326 448 1672 1463 1150 961 1530 659 1933 1038 610 575 669 534 1873 1570 1497 1757 1624 464 2390 1538 1497 1075 2560 2273 2771 2343 643 1147 1930 942 1611 1591 2743 144 1609 1189 830 1530 1232 1274 177 408 1249 2685 1917 615 1345 2752 1563 1616 1230 869 1468 837 2701 1984 966 688 
1045 1802 1555 1598 1413 1790 537 1618 613 1119 1694 1026 1974 1612 2010 1591 2036 1647 2020 473 898 942 946 1502 586 950 795 1855 1523 639 2333 1421 1886 529 1114 1968 108 501 1516 1386 2171 1781 923 2363 1918 605 615 2249 754 1130 2564 604 1566 506 1061 934 719 495 1573 967 1009 1128 2188 1708 426 1342 1605 1041 912 1624 937 2147483647 1625 1003 651 1686 1434 1934 615 478 781 1928 1539 530 1603 755 1185 828 1077 903 1836 2042 1724 849 1140 1909 1774 1185 1652 936 818 2188 1353 1039 1551 1346 1196 684 1815 1949 1127 2153 694 1210 267 633 1301 1303 2005 1644 2132 1658 1048 474 1617 2115 503 2279 1838 2183 1127 1356 1275 673 1921 1561 1929 731 577 1328 353 1261 817 1182 1282 546 2043 2314 1618 840 2017 598 1418 566 1944 2355 1241 1717 1173 1375 921 1754 516 944 1008 705 1483 1220 271 1539 879 1204 509 1035 1497 827 727 1040 669 844 624 1493 1348 218 1122 839 2119 558 1313 1289 568 2094 1168 1253 2385 821 1551 1640 1161 2131 1397 1613 1944 1852 1098 1974 2425 1208 613 226 511 1493 2546 1250 1014 1799 1371 1728 1486 1652 537 290 1863 480 1574 1104 1901 799 1693 585 1221 1280 1480 547 2025 1000 2133 2201 993 1421 416 689 742 527 1513 1138 678 1178 1272 1141 352 994 711 403 981 1061 1248 1144 688 1000 1608 705 1182 141 2046 1856 2220 2164 1282 1405 1310 719 1357 957 2586 860 900 658 1549 962 1060 1697 1113 1344 439 2246 1319 352 1361 2306 654 1566 979 1585 796 1245 2350 1115 1509 1562 
839 3362 497 2841 1029 3064 1891 867 1289 515 389 1092 3543 3091 3319 3173 3651 3268 3643 1184 787 2538 2532 3126 1288 1179 1493 744 877 1121 3854 1000 3253 1616 1676 3590 1671 1132 582 684 3791 3296 2428 3986 3538 1227 1820 3753 901 2711 3982 2138 347 2107 2686 1331 1819 1918 1064 2227 1648 1126 3727 3158 1595 2373 946 623 1045 572 1277 1625 2147483647 2182 1158 1022 3046 3527 1580 1200 1673 3382 2884 1910 88 891 2449 2428 2506 880 789 3668 356 1795 788 3535 932 969 899 1268 1237 3813 2947 2660 3165 2910 1207 946 3363 3461 649 3464 1586 2381 1892 2199 705 2811 3630 3146 3571 129 587 1514 3114 3677 1455 3626 785 3802 2011 1035 2386 1035 3535 980 3554 911 2183 2900 1720 384 2442 2805 2281 1178 3428 3938 548 1144 3641 1031 3042 2188 3519 3808 1922 543 2742 2998 1164 3379 2117 2535 2205 921 1057 2378 1698 394 2488 1765 2077 1010 1105 1634 2345 1998 1650 1766 1075 2875 2925 1682 2654 2229 3683 1570 477 657 2191 3708 2777 890 3864 2246 946 630 2070 3755 1059 3210 3524 3432 1326 3402 3820 2344 1515 1497 1713 229 3958 1710 2338 3407 2896 827 777 3277 1607 1459 3469 1515 906 2286 3342 1526 3301 1125 2659 892 3103 2074 3468 2338 3677 3822 2541 666 1769 1634 2239 1971 128 2223 2290 1933 2892 2292 1349 737 1853 1410 2539 1278 905 2751 2137 1740 3222 2323 2649 1690 3639 3404 3826 3573 670 231 2923 957 2794 1458 3985 1400 2522 1231 684 2547 2422 133 1290 1299 2064 3811 2926 1343 2596 3875 1916 2862 2389 674 2408 2114 3872 2692 385 1038 
1359 1348 1882 667 2330 886 467 1733 906 1782 2067 1143 1529 983 1139 1241 1785 1512 1984 1347 1411 1352 1389 1430 915 1910 698 2054 1638 1550 1743 1471 1074 608 684 1798 1085 1318 2302 2209 1947 1212 556 2297 1726 976 1572 1629 1540 894 1805 594 2266 778 1157 1921 373 521 1569 112 634 2076 1645 1020 1426 349 2488 1767 1834 2398 947 1003 2182 2147483647 1583 1709 1260 1579 1617 1374 1778 1233 707 477 2125 1526 269 1274 457 1302 2007 1970 2115 397 1432 1836 1856 1321 1747 1913 1788 2091 1100 1263 1368 981 1148 1349 1324 1361 1912 1285 1696 217 936 666 2130 790 1898 1061 1408 2156 1630 1477 1026 1638 1502 1444 2011 2180 354 2277 272 1539 2000 1610 1878 1502 1134 995 1322 1805 1042 1341 313 1064 1250 2134 2384 1788 1978 1293 1380 897 1520 1645 572 2011 873 1477 1043 1739 775 833 28 1423 1488 223 737 2258 1261 680 1212 1215 1470 562 903 276 1666 427 1496 713 1027 1195 728 310 1647 1560 2051 2101 911 1832 1441 2140 1715 370 2439 2431 330 2080 1411 1323 1539 1458 2082 1238 1640 206 676 1220 1491 1978 1780 776 229 1533 885 1868 1666 1653 613 891 1577 719 2450 110 1187 1802 1445 1477 574 1435 1406 1297 1309 247 1606 2183 701 2237 1370 550 1446 1379 2054 156 1148 492 1211 138 978 1446 348 864 1486 2038 2139 1025 1469 533 1740 1123 605 1108 1677 1361 1898 1398 1586 2016 1172 1541 681 1956 1804 806 1011 1618 1774 816 321 2198 1027 1197 933 1767 1142 987 417 1835 1578 680 371 1812 880 395 1762 1525 1905 1574 
940 2441 1277 2219 764 2420 1140 1483 835 657 1355 1083 2608 2264 2649 2223 2634 2236 2559 246 689 1429 1415 2085 808 331 1125 1619 1410 59 2978 1380 2532 998 1456 2549 637 306 900 756 2758 2429 1574 2896 2508 771 662 2897 305 1768 3215 1255 1001 1148 1644 387 1238 1120 1531 1570 1365 493 2830 2359 446 1894 954 537 261 1009 1114 651 1158 1583 2147483647 1601 2045 2556 428 212 553 2580 2178 1143 1166 328 1800 1326 1723 801 1622 2592 1368 1320 1012 2467 1632 1159 1524 355 231 2739 1982 1585 2156 1988 1292 467 2458 2597 545 2793 449 1800 887 1283 672 1954 2567 2294 2783 1230 693 359 2268 2751 298 2925 1622 2703 1609 707 1849 153 2426 1485 2479 324 1101 1967 590 872 1403 1729 1820 644 2691 2885 1008 205 2558 436 1998 1181 2576 3006 1654 1433 1816 1918 1031 2303 1158 1581 1595 397 1456 1806 868 963 1394 1561 972 1042 1489 1225 1343 1542 504 1302 148 2138 1985 596 1772 1472 2754 412 744 671 1179 2692 1674 603 3036 1461 900 1017 1656 2670 1387 2235 2573 2482 525 2624 3075 1787 999 440 556 1103 3197 1570 1637 2409 2020 1555 1335 2203 999 694 2475 897 924 1691 2552 436 2304 128 1870 1206 2065 950 2676 1627 2774 2725 1642 793 628 1124 1096 829 1074 1696 1209 1614 1871 1720 624 791 1248 748 1406 473 597 1765 988 1402 2117 1251 1833 641 2668 2499 2828 2814 1093 928 1922 238 2006 480 3237 1123 1502 88 1350 1601 1694 1263 1267 1455 1046 2881 1937 614 1974 2939 758 2197 1620 1376 1420 1733 2995 1566 1188 1511 
674 3046 525 2276 1892 2493 1638 157 1090 1097 664 672 3229 2692 2748 2911 3445 3115 3559 1457 913 2598 2610 2999 1113 1811 1076 418 193 1543 3449 269 2734 1353 1037 3428 1779 1373 1532 1570 3602 2921 2149 3896 3363 1083 2161 3332 1303 2490 3455 1949 1332 2011 2606 1940 1437 1703 140 1795 1075 1853 3354 2724 1900 1758 1887 1210 1657 1559 824 1686 1022 1709 1601 2147483647 2865 3263 1989 1495 2142 2930 2388 1668 934 1278 1965 2486 2140 823 355 3563 714 1330 592 3425 161 501 123 1884 1793 3699 2726 2640 2984 2640 571 1150 3028 3069 1361 2882 2033 1851 1903 2033 1546 2477 3505 2769 3091 909 957 1858 2734 3344 1821 3059 360 3744 1413 1875 1816 1449 3512 125 3458 1279 2240 2643 1953 890 2389 2768 1669 1146 2908 3778 1536 1714 3555 1211 2927 2133 3217 3325 1239 517 2496 2951 787 3294 2018 2354 1737 1206 225 1839 1590 1366 2522 1080 2194 651 239 1178 2256 1449 2070 1302 1458 2411 2673 1851 2370 1890 3352 1950 1313 1491 2142 3496 2798 1698 3405 1932 1870 1616 1466 3666 310 2978 3233 3148 2013 2923 3280 1800 1217 1692 2034 818 3426 991 1923 3189 2572 229 286 3196 1341 1407 3241 1306 1843 1785 2881 2037 3091 1494 2275 412 2974 2231 2998 1933 3315 3755 2292 1569 2019 1267 2425 2189 941 1678 2328 1288 2757 1770 1333 810 1480 1302 2659 1955 1709 2581 2360 1176 3209 2341 2294 1810 3367 3066 3581 3063 522 1053 2753 1368 2389 2057 3439 961 2430 1689 342 2353 2018 934 692 518 2050 3474 2739 1334 2064 3542 2239 2332 2030 348 2290 1472 3467 2781 645 137 
2349 489 2897 1183 2764 1192 1232 2851 1835 2550 3060 2216 607 652 1235 260 605 253 724 1905 2279 761 802 192 1823 2280 1789 3145 2752 2048 1031 2604 1049 1525 1912 564 1416 1935 2939 2800 750 618 726 1042 501 1874 1585 993 2188 378 1426 932 3000 939 420 2203 1434 1176 2730 1150 1836 2459 866 766 1645 1459 2978 2475 2291 3048 2043 1434 3046 1260 2045 2865 2147483647 518 1792 1905 1864 874 967 1204 3015 2189 1104 809 811 2236 3110 712 3097 1562 2442 576 2994 2403 2875 2233 2145 839 166 539 120 317 2297 2100 538 737 2557 1318 1852 1251 1171 858 2715 535 644 589 1044 3065 2460 1738 596 749 1795 1337 3113 920 1614 2705 1341 2099 764 2751 618 2165 965 286 1485 2670 645 443 1492 1886 1102 915 3043 2198 718 2016 196 870 566 1188 1832 3049 387 391 2099 487 929 520 1234 2133 2641 1272 1357 2972 734 1929 1112 2264 2634 1696 708 1531 1783 1587 2049 876 258 1449 533 996 750 1756 2746 2710 870 662 593 2638 1163 946 2922 3060 1588 821 2555 209 553 469 2357 963 1356 1303 1658 1612 1603 2892 1424 2022 1034 365 468 2981 2750 417 1537 1593 430 1596 2953 1241 890 1981 260 2006 747 2517 175 1169 963 1014 805 923 579 2836 1476 1598 1138 1317 2928 1374 866 1751 186 1283 1701 2358 1391 1660 893 2343 2630 296 1247 1749 575 816 686 1407 627 568 786 1132 2599 2832 124 2151 732 2162 1481 1905 542 2022 2841 516 951 3106 2178 2386 1003 867 127 1707 1152 916 1518 1074 890 2880 639 1642 1044 782 2878 2729 
2796 259 3344 1272 3280 1187 1665 3265 2282 3039 3514 2638 170 670 1118 357 256 419 660 2407 2750 1261 1300 554 2274 2797 2195 3571 3166 2557 576 3009 951 1959 2261 372 1923 2432 3447 3310 406 470 1125 840 309 2329 2101 584 2687 816 1045 1391 3499 1431 936 2721 1828 1622 3124 1479 2200 2976 415 722 2162 1685 3493 2972 2805 3555 2454 1934 3527 1579 2556 3263 518 2147483647 2310 2409 2380 683 1059 1640 3491 2686 1360 1321 1128 2693 3532 600 3555 1935 2885 535 3401 2825 3286 2750 2661 648 582 1045 422 628 2693 2585 313 457 3060 1145 2370 1503 1675 1328 3225 790 512 575 766 3538 2940 2254 606 270 2312 1094 3535 825 1921 3222 1578 2604 838 3155 586 2662 1482 632 2002 3147 1162 929 1742 2354 916 601 3550 2713 651 2503 630 1376 130 818 2136 3492 789 806 2523 604 1420 994 1551 2624 3038 1522 1829 3472 1245 2258 1630 2694 3026 2085 1214 1854 2301 1962 2554 986 605 1962 898 1374 266 2274 3247 3218 1378 280 1062 3152 754 1336 3438 3568 1884 696 2956 322 94 127 2875 772 1028 1559 2086 2120 2121 3363 1052 2354 1352 185 695 3398 3175 624 1970 2068 132 2042 3469 1528 728 2499 270 2512 1007 2941 564 1686 731 1338 361 807 995 3346 1993 2007 1646 1834 3406 1657 1383 2061 701 1561 2178 2822 1786 2124 1381 2860 3144 792 1758 2104 842 1334 975 1916 112 299 320 873 3043 3318 637 2653 921 2680 1114 2311 1056 2536 3273 981 1258 3580 2571 2763 1511 362 619 2184 1343 404 2032 1164 1234 3312 1140 1920 584 1249 3335 3126 
1316 2231 1699 2191 985 2370 1150 1881 1074 1085 1783 1410 2385 2120 2576 2001 2354 1953 2227 534 1081 1099 1076 1800 1044 509 1331 2038 1802 475 2782 1751 2436 1117 1667 2252 535 619 1256 1099 2464 2255 1458 2556 2219 1029 251 2714 726 1573 3074 1154 1394 998 1375 412 1328 1102 1905 1575 1566 679 2625 2227 192 1957 1208 963 574 1362 1394 615 1580 1617 428 1989 1792 2310 2147483647 494 176 2438 2108 1142 1592 746 1787 1011 1640 1169 2038 2268 1796 1447 1397 2150 2034 1519 1921 448 387 2412 1759 1286 1894 1796 1613 839 2258 2418 947 2714 79 1821 740 1152 1021 1807 2253 2134 2643 1657 1116 155 2112 2529 171 2826 2038 2355 1732 927 1889 572 2074 1868 2155 736 828 1768 329 1300 1152 1424 1897 915 2582 2572 1365 468 2227 780 1713 983 2348 2852 1826 1856 1630 1603 1335 1982 1008 1390 1621 790 1825 1832 886 1351 1085 1765 680 1386 1852 1397 1132 1649 81 1438 548 2053 1781 431 1620 1430 2531 57 1145 1035 976 2412 1343 895 2866 1402 1153 1358 1769 2336 1748 1994 2340 2251 566 2495 2949 1822 1167 417 189 1531 3060 1795 1611 2148 1858 1962 1735 1886 1122 818 2214 1041 1190 1716 2419 200 2046 504 1771 1582 1781 628 2538 1595 2566 2381 1489 1136 320 1270 729 484 1500 1754 927 1770 1609 1754 803 1187 1323 914 1046 551 884 1537 612 1577 1774 976 1720 515 2418 2297 2557 2688 1496 1351 1675 659 1900 379 3105 1363 1262 350 1760 1415 1645 1688 1563 1775 855 2653 1699 796 1961 2706 348 2148 1555 1788 1213 1852 2798 1209 1613 1887 
822 2280 1233 2014 962 2218 936 1391 636 685 1338 925 2451 2083 2450 2068 2502 2108 2457 42 592 1340 1333 1961 608 543 921 1564 1309 176 2810 1256 2338 787 1255 2426 490 126 1038 908 2633 2256 1392 2798 2381 577 678 2725 299 1608 3030 1074 1100 984 1517 587 1026 921 1411 1364 1162 702 2666 2174 423 1683 1140 586 461 1146 932 478 1200 1374 212 1495 1905 2409 494 2147483647 655 2397 1980 941 1192 309 1595 1232 1531 674 1560 2486 1358 1108 904 2356 1545 1025 1431 562 435 2632 1829 1474 2019 1824 1131 347 2293 2424 652 2595 544 1591 734 1109 823 1776 2454 2118 2599 1252 663 366 2090 2593 326 2730 1560 2610 1398 907 1639 195 2339 1374 2372 290 992 1806 525 867 1273 1619 1608 452 2500 2768 1141 417 2455 285 1874 1035 2421 2825 1448 1394 1652 1811 860 2196 994 1422 1386 312 1331 1597 668 1069 1294 1359 879 895 1359 1017 1197 1330 575 1091 146 1943 1826 484 1597 1274 2597 455 843 811 1034 2560 1581 786 2859 1266 1087 1162 1445 2569 1255 2087 2421 2329 733 2438 2886 1577 789 301 554 1104 3011 1373 1435 2270 1847 1477 1245 2094 787 484 2335 685 1106 1482 2367 577 2164 109 1680 1088 1939 875 2492 1425 2611 2631 1470 943 580 913 1044 778 1099 1485 1099 1405 1737 1511 413 699 1037 536 1340 683 783 1618 949 1195 2027 1137 1646 503 2521 2334 2691 2626 1009 971 1781 250 1817 663 3049 927 1365 267 1277 1440 1495 1289 1093 1294 902 2724 1792 403 1768 2784 765 1996 1425 1307 1270 1522 2827 1493 1160 1393 
1472 2318 1830 2336 969 2510 1311 2030 1249 1195 1902 1578 2465 2234 2708 2085 2407 2008 2249 696 1231 1140 1111 1855 1219 531 1507 2171 1954 607 2872 1910 2563 1290 1842 2296 693 781 1296 1136 2508 2356 1586 2570 2269 1203 279 2810 858 1673 3183 1292 1457 1126 1445 397 1497 1259 2064 1731 1741 675 2712 2344 355 2120 1198 1069 635 1399 1567 781 1673 1778 553 2142 1864 2380 176 655 2147483647 2550 2244 1301 1692 880 1937 1064 1775 1327 2175 2295 1911 1620 1551 2183 2181 1680 2071 451 439 2437 1845 1341 1960 1895 1782 993 2349 2517 1028 2844 111 1978 878 1281 1065 1923 2286 2241 2754 1758 1246 331 2221 2609 341 2950 2175 2366 1904 914 2049 705 2083 2023 2184 874 913 1864 464 1418 1236 1473 2062 1087 2704 2606 1405 531 2250 940 1769 1095 2427 2957 2001 1984 1734 1643 1506 2015 1135 1495 1781 937 1985 1990 1052 1411 1139 1941 763 1551 2013 1572 1234 1819 112 1611 688 2184 1875 584 1735 1578 2611 231 1219 1088 1086 2464 1377 917 2965 1547 1144 1387 1939 2356 1910 2071 2417 2330 518 2611 3064 1981 1343 591 297 1643 3171 1971 1760 2213 1967 2106 1882 1922 1295 993 2279 1215 1186 1875 2534 156 2113 649 1902 1739 1838 696 2650 1743 2653 2393 1605 1173 433 1444 754 548 1602 1917 1003 1944 1679 1914 979 1335 1492 1090 1064 522 904 1624 635 1751 1793 1054 1847 670 2487 2388 2614 2804 1641 1447 1751 791 2027 312 3218 1538 1348 467 1901 1521 1790 1787 1735 1945 974 2730 1779 971 2111 2781 354 2289 1696 1928 1316 2023 2887 1226 1738 2045 
2579 457 3112 706 3340 552 1503 2963 2093 2939 3295 2375 529 318 436 621 936 970 1335 2383 2596 1570 1616 1032 2094 2869 1926 3286 2869 2565 527 2700 283 1766 1893 1051 1955 2384 3416 3299 1073 260 1006 1517 981 2155 2279 405 2635 887 637 1324 3421 1447 1204 2828 1571 1492 2791 1166 1860 3050 478 225 2261 1206 3533 2898 2840 3519 2179 1928 3382 1233 2580 2930 874 683 2438 2397 2550 2147483647 545 1488 3331 2627 968 1583 881 2506 3238 1279 3342 1629 2658 1198 3082 2554 2976 2842 2734 1330 785 1354 871 679 2379 2484 392 233 3019 469 2510 1081 1713 1301 3215 631 1190 316 205 3368 2808 2344 330 548 2391 463 3242 1507 1521 3283 1125 2588 1488 2837 1250 2602 1648 716 2109 2999 1342 1297 1284 2216 240 1260 3510 2765 1326 2412 1067 1456 557 430 1715 3244 822 1264 2271 1221 1437 1057 1207 2542 2714 1093 1740 3404 1516 1862 1795 2444 2692 1794 1317 1482 2452 1659 2539 521 717 2029 819 1157 560 2391 3185 3196 1464 951 1452 3180 483 1147 3479 3543 1471 1378 2639 713 593 579 2991 93 516 1133 1869 2146 2260 3189 622 1957 1048 794 583 3098 2899 1203 1775 1967 782 1869 3501 1147 56 2637 793 2505 727 2669 1025 1872 100 1045 466 1490 950 3331 2123 1759 1903 2014 3255 1253 1577 1653 1020 1161 2074 2647 1534 1988 1719 2964 3175 974 1995 1757 1408 1525 751 1960 715 390 919 265 2813 3197 925 2616 590 2817 668 2036 1231 2582 3007 1029 960 3410 2258 2413 1583 640 878 2083 872 703 2233 619 996 3046 1236 1481 545 1634 3128 2798 
2065 800 2588 221 2941 275 1049 2425 1599 2465 2774 1849 955 389 471 808 1305 1169 1622 1960 2105 1450 1497 1158 1603 2488 1405 2750 2332 2155 1071 2162 370 1280 1351 1372 1588 1949 2966 2861 1463 606 663 1878 1296 1665 1992 950 2189 752 1099 954 2950 1119 1119 2469 1065 1059 2249 657 1321 2664 1000 362 1920 665 3118 2437 2438 3066 1652 1539 2884 707 2178 2388 967 1059 2108 1980 2244 545 2147483647 1041 2828 2179 438 1423 469 2004 2700 1585 2822 1103 2139 1471 2541 2024 2437 2474 2357 1674 811 1270 1029 656 1841 2018 754 717 2571 615 2185 538 1368 964 2779 456 1499 484 705 2861 2322 1992 453 1030 2032 755 2704 1815 977 2885 580 2163 1715 2297 1522 2154 1405 693 1783 2504 1157 1272 740 1740 544 1658 3055 2375 1614 1953 1151 1174 962 941 1170 2715 689 1321 1750 1433 1111 849 682 2085 2173 549 1312 2938 1374 1317 1535 1921 2150 1269 1077 942 2137 1133 2116 91 716 1680 588 706 1041 2056 2724 2755 1186 1338 1418 2765 1017 718 3067 3095 926 1694 2100 914 991 933 2634 536 936 589 1369 1764 1947 2683 1075 1412 555 1087 501 2560 2366 1377 1288 1519 1107 1389 3083 612 493 2306 1034 2089 352 2138 1141 1621 610 561 973 1807 690 2892 1811 1250 1704 1746 2756 710 1364 1108 1028 621 1620 2147 1032 1521 1606 2599 2763 893 1772 1218 1539 1318 419 1601 1133 780 1357 692 2292 2710 946 2180 262 2478 1101 1512 1065 2194 2476 819 486 2903 1722 1870 1278 1145 897 1630 327 1213 1966 109 560 2514 1007 936 1089 1571 2611 2257 
1156 1457 1704 1077 1903 1278 31 1648 642 1453 1875 1013 1639 1186 1509 1283 1797 1450 1891 920 1124 1023 1051 1331 635 1461 598 1942 1549 1117 1945 1404 1403 321 805 1767 608 908 1933 1822 1949 1385 521 2228 1704 691 1098 1846 1152 835 2110 282 1933 394 948 1459 296 54 1535 437 707 1633 1817 1263 950 822 2077 1411 1401 2035 844 530 1910 477 1143 1668 1204 1640 1142 941 1301 1488 1041 2147483647 1867 1143 659 925 607 1055 1907 1895 1916 454 1245 1757 1793 1199 1673 1456 1334 2032 1075 1005 1323 1013 1104 996 1455 1551 1536 1655 1221 680 473 369 1740 901 1838 1237 1685 1910 1328 1004 1205 1770 1032 1794 1910 2077 671 1848 748 1122 1853 1551 1789 1118 730 1008 845 1527 754 1120 772 734 1569 2119 2024 1343 1887 925 1259 530 1618 1917 839 1853 852 1293 896 1627 397 687 480 1055 1445 691 275 1917 935 862 775 1061 1442 533 611 573 1189 466 1075 1009 1036 718 749 337 1777 1085 1698 1717 542 1851 1176 1725 1964 340 2026 2061 689 1998 1358 1336 1627 1536 1622 1519 1959 680 455 752 1014 1732 2089 938 495 1543 986 1777 1547 1529 333 482 1600 402 2042 575 1453 1329 1441 1049 761 1314 1306 855 1579 484 1767 2088 646 1854 895 410 1024 919 1785 620 775 762 1089 613 587 1188 263 503 1131 1582 1722 915 1028 649 1557 766 742 631 1750 1495 1952 1702 1404 1716 1088 1140 898 1487 2124 710 774 1167 1639 688 555 1952 990 1211 513 1905 1077 596 835 1970 1108 1055 494 1678 631 773 1962 1209 1696 1532 
773 3322 410 2780 1091 3004 1846 779 1238 511 308 1022 3503 3043 3260 3137 3620 3241 3623 1173 743 2524 2520 3100 1239 1211 1432 663 790 1125 3808 915 3197 1568 1604 3563 1653 1116 654 745 3762 3250 2386 3966 3510 1179 1827 3706 895 2675 3927 2101 423 2077 2662 1362 1764 1877 977 2173 1579 1169 3683 3108 1596 2307 1019 629 1071 652 1210 1603 88 2125 1166 934 3015 3491 1592 1192 1692 3331 2828 1867 2147483647 883 2392 2414 2458 825 706 3645 280 1735 717 3511 846 892 812 1298 1260 3790 2912 2641 3134 2872 1129 920 3321 3415 677 3404 1601 2321 1869 2164 758 2767 3606 3100 3519 67 556 1517 3068 3636 1460 3568 703 3784 1944 1094 2323 1036 3519 892 3532 902 2167 2862 1715 345 2419 2784 2215 1138 3373 3912 628 1167 3620 1005 3017 2162 3480 3756 1850 460 2704 2978 1098 3357 2087 2502 2148 902 971 2317 1662 468 2472 1692 2065 940 1019 1573 2318 1934 1663 1706 1074 2822 2888 1670 2613 2181 3643 1578 521 707 2165 3677 2761 941 3814 2200 1017 709 2003 3734 975 3176 3486 3395 1367 3349 3764 2283 1462 1485 1717 152 3903 1634 2285 3374 2853 740 690 3255 1558 1424 3436 1469 979 2227 3290 1548 3269 1123 2611 811 3077 2066 3416 2286 3634 3803 2502 730 1766 1578 2235 1968 93 2161 2273 1863 2865 2232 1315 684 1799 1369 2531 1316 956 2720 2136 1673 3206 2305 2602 1674 3603 3362 3793 3519 592 247 2892 954 2745 1489 3929 1336 2496 1242 597 2513 2371 97 1215 1217 2041 3770 2894 1309 2537 3835 1922 2804 2341 586 2379 2045 3826 2682 299 951 
629 2544 953 2187 837 2400 1132 1157 664 376 1042 807 2719 2319 2642 2340 2791 2400 2760 294 372 1647 1641 2254 644 558 954 1293 1086 273 3063 1066 2544 918 1262 2720 786 254 789 684 2925 2505 1632 3101 2672 591 962 2972 26 1876 3253 1321 813 1256 1812 669 1157 1135 1215 1536 1185 656 2924 2403 718 1802 968 287 414 892 879 755 891 1526 328 1278 2189 2686 746 309 880 2627 2179 1143 883 2147483647 1769 1538 1749 503 1295 2786 1059 1202 693 2655 1305 856 1198 619 518 2932 2104 1776 2305 2087 1015 203 2553 2673 393 2788 775 1742 1020 1368 605 2020 2753 2361 2826 944 370 646 2332 2858 594 2933 1295 2915 1480 792 1776 175 2645 1164 2673 25 1296 2072 832 564 1567 1921 1719 475 2712 3065 883 446 2758 234 2169 1321 2691 3057 1485 1111 1915 2114 779 2497 1266 1693 1542 115 1144 1745 888 788 1599 1369 1186 754 1179 1077 1482 1428 824 1179 199 2151 2094 791 1847 1479 2863 720 563 577 1321 2848 1887 632 3098 1482 922 918 1533 2871 1079 2365 2692 2600 769 2661 3102 1720 873 606 844 800 3232 1361 1624 2554 2096 1227 1009 2395 914 661 2617 807 928 1636 2594 762 2448 246 1902 891 2232 1184 2720 1618 2870 2935 1724 714 884 1007 1352 1085 790 1615 1403 1458 2027 1657 558 469 1178 663 1648 710 634 1898 1254 1242 2333 1438 1876 803 2798 2594 2975 2845 766 663 2065 90 2040 782 3267 922 1654 415 1022 1709 1694 980 1010 1175 1191 2991 2073 549 1937 3053 1054 2182 1637 1048 1550 1601 3080 1801 869 1193 
1628 1118 2151 420 2556 631 660 1995 1168 2040 2336 1412 1294 733 878 1040 1582 1348 1822 1571 1674 1346 1388 1287 1174 2120 967 2318 1901 1771 1483 1733 805 857 931 1612 1253 1550 2552 2453 1744 965 490 2119 1537 1236 1709 1367 1782 769 1537 668 2525 855 1089 2118 632 690 1826 233 892 2291 1392 759 1594 356 2723 2019 2056 2649 1215 1185 2449 269 1800 1965 1104 1360 1787 1595 1937 968 438 659 2392 1769 2147483647 1287 308 1568 2270 1800 2384 666 1701 1671 2115 1588 2009 2116 1994 1912 938 1217 1201 800 1411 1600 1088 1106 2159 1024 1865 147 1066 713 2373 589 1722 818 1140 2424 1892 1656 782 1395 1688 1180 2274 2019 569 2502 238 1769 1865 1870 1716 1745 1195 823 1474 2070 1031 1269 390 1317 981 1936 2637 2001 1815 1539 1251 951 1290 1377 779 2279 731 1377 1312 1591 850 765 244 1670 1747 168 934 2514 1258 911 1298 1484 1726 831 909 517 1827 696 1724 447 854 1356 584 362 1404 1731 2305 2346 964 1625 1389 2372 1448 403 2673 2681 526 1911 1672 1133 1312 1236 2281 970 1372 202 937 1410 1643 2246 1512 1007 178 1336 680 2130 1932 1515 863 1119 1374 967 2686 180 920 1979 1257 1701 364 1702 1265 1386 1042 198 1356 2018 605 2483 1513 815 1510 1489 2321 299 1185 707 1091 202 1213 1712 602 1106 1493 2242 2371 914 1553 790 1630 1150 419 1271 1453 1123 1677 1129 1855 2279 1035 1778 442 2142 1536 1074 972 1826 2041 741 189 2466 1290 1450 1020 1521 997 1223 175 1589 1701 416 293 2079 864 559 1501 1503 2174 1832 
1867 1283 2384 1584 1995 1696 954 2431 1395 1914 2521 1815 1416 1285 1836 1047 1345 945 1233 1244 1726 113 128 792 1373 1515 1480 2680 2334 1343 1834 2217 1665 1174 1727 1241 763 1297 2225 2075 1453 1357 804 1571 1209 1406 786 1785 1531 706 2192 688 2321 530 394 1422 1220 873 2364 1176 1627 1689 1671 1405 891 1598 2216 1818 1550 2334 1688 828 2428 1274 1326 2486 809 1321 1011 1232 1064 1583 1423 925 2414 1538 1287 2147483647 1012 1729 2659 1267 2549 1378 1963 1144 2586 1987 2463 1458 1384 1413 818 278 899 904 1957 1504 1321 1506 1866 1954 1063 1395 584 610 1992 1003 1246 1267 1778 2471 1865 985 1256 1558 1046 2024 2661 1379 1567 1937 1489 1412 1107 2362 1154 1517 251 867 737 2077 266 413 1584 1367 1774 1565 2333 1450 1232 1418 705 395 1375 1958 1755 2545 774 595 1702 979 528 574 1260 1512 2273 1414 901 2286 76 1787 355 1838 2280 1446 378 1468 991 1390 1366 1342 869 748 838 970 1559 983 2064 1996 382 1403 350 1891 1949 912 2161 2338 1571 1344 2185 1018 1362 1278 1569 1658 2095 1426 1304 932 823 2312 2185 1861 1126 1150 1015 2547 2305 880 1186 1083 1216 1192 2196 1324 1579 1190 1052 1319 1078 2090 775 385 1682 1102 1611 1401 735 2113 710 1310 330 527 2322 1429 158 1675 624 1373 1170 1822 1186 1185 212 1560 1881 610 438 1574 795 158 1006 740 1425 1357 1551 1847 2108 2201 704 1480 1166 1369 2237 1577 362 1285 2373 605 1099 2510 1856 2087 440 1675 739 1172 1426 1723 712 1502 994 2410 427 1650 1848 296 2336 2356 
1719 907 2261 583 2487 735 622 2150 1220 2059 2440 1534 1090 585 937 785 1329 1060 1535 1514 1719 1060 1104 989 1219 2028 1084 2463 2052 1704 1352 1891 809 891 1134 1342 1122 1510 2538 2425 1490 798 210 1843 1269 1279 1526 1248 1757 462 1504 486 2540 652 784 2004 717 615 2000 353 1073 2205 1235 656 1452 661 2670 2018 1984 2641 1344 1077 2506 457 1723 2140 811 1128 1640 1531 1775 881 469 607 2458 1749 308 1012 2147483647 1636 2421 1517 2484 810 1802 1385 2281 1719 2168 2010 1895 1636 648 917 915 524 1571 1603 891 959 2142 1078 1716 448 900 497 2342 338 1443 646 1078 2497 1928 1525 613 1209 1565 1202 2424 1731 809 2430 543 1718 1565 2034 1428 1724 956 540 1314 2122 749 962 685 1335 969 1677 2631 1916 1528 1532 948 717 1078 1310 1027 2400 429 1069 1424 1296 644 464 430 1662 1916 469 866 2524 975 1136 1078 1597 1902 965 642 733 1668 838 1670 416 571 1212 281 277 1217 1587 2305 2321 730 1376 1087 2317 1359 268 2618 2667 779 1628 1835 866 1093 1009 2168 912 1356 497 1002 1302 1478 2319 1484 1232 228 1076 433 2284 2069 1216 900 1088 1121 991 2637 430 845 1838 988 1640 154 1835 966 1165 972 212 1190 1733 300 2457 1342 903 1264 1284 2380 563 928 948 785 472 1194 1774 677 1107 1211 2135 2313 606 1322 976 1324 887 154 1133 1229 930 1447 1097 1960 2318 734 1742 291 2010 1520 1199 678 1735 2172 438 139 2539 1449 1636 813 1341 698 1203 417 1409 1503 518 117 2211 585 830 1370 1208 2267 2003 
149 2512 664 1963 1283 2185 1032 730 416 534 824 316 2694 2220 2440 2336 2838 2472 2883 635 153 1842 1849 2340 421 1061 619 952 642 743 2987 583 2373 746 854 2794 985 550 1085 1040 2986 2431 1575 3226 2736 364 1338 2883 529 1881 3103 1307 994 1314 1915 1169 939 1071 737 1347 803 1148 2866 2284 1078 1507 1363 577 915 1163 441 903 880 1302 801 823 2236 2693 1169 674 1327 2506 2004 1055 825 503 1568 1729 1636 2147483647 933 2898 863 918 241 2761 886 357 767 1121 1014 3040 2121 1919 2356 2067 518 336 2508 2594 751 2585 1216 1503 1149 1378 980 1951 2850 2280 2694 862 356 1035 2247 2825 1000 2746 935 3057 1152 1247 1512 655 2805 701 2787 495 1478 2061 1138 504 1680 2058 1417 363 2548 3146 1145 947 2880 389 2260 1418 2673 2930 1097 822 1904 2248 325 2615 1322 1716 1325 407 658 1500 883 996 1775 956 1410 253 688 760 1562 1128 1250 890 654 1996 2088 1045 1804 1359 2831 1129 821 935 1424 2894 2062 1072 2989 1382 1327 1207 1210 2994 586 2384 2682 2591 1271 2524 2939 1468 637 876 1211 683 3078 925 1460 2587 2039 830 590 2514 736 657 2646 653 1318 1406 2465 1232 2483 684 1788 414 2315 1437 2590 1461 2818 3072 1699 1058 1203 754 1627 1380 752 1348 1575 1092 2099 1413 560 145 974 577 1883 1212 1079 1941 1553 885 2494 1597 1782 1014 2803 2548 3001 2693 379 721 2115 584 1921 1276 3105 539 1742 887 646 1724 1546 904 532 675 1312 2959 2112 558 1717 3024 1418 1982 1519 682 1613 1262 3005 2018 643 719 
792 3326 359 2600 1764 2820 1879 275 1286 1024 400 896 3510 2987 3077 3177 3701 3356 3786 1527 971 2773 2780 3231 1303 1775 1338 64 369 1568 3750 538 3054 1586 1356 3674 1918 1447 1353 1423 3855 3212 2409 4127 3611 1261 2238 3636 1317 2741 3779 2181 1129 2219 2821 1916 1706 1935 476 2086 1379 1782 3648 3027 1981 2086 1718 1150 1621 1358 1079 1836 789 2007 1622 355 3110 3532 2038 1560 2175 3238 2700 1907 706 1295 2270 2659 2421 933 2147483647 3795 438 1617 696 3657 200 708 268 1856 1784 3934 2980 2838 3230 2904 860 1216 3312 3365 1272 3213 2070 2164 2077 2261 1418 2755 3741 3060 3405 662 932 1924 3025 3629 1878 3389 5 3965 1732 1757 2137 1471 3722 411 3686 1302 2409 2905 2059 792 2593 2973 1995 1292 3229 4026 1334 1696 3782 1292 3156 2332 3495 3641 1572 247 2753 3161 1012 3518 2227 2592 2034 1251 536 2154 1788 1171 2703 1410 2343 847 568 1457 2467 1759 2118 1587 1491 2717 2934 1974 2635 2160 3637 2008 1174 1363 2339 3755 2987 1589 3717 2196 1711 1416 1788 3895 601 3237 3508 3421 1962 3236 3606 2115 1453 1800 2114 634 3751 1325 2212 3447 2849 141 361 3418 1574 1579 3502 1520 1676 2091 3190 2052 3346 1534 2562 593 3207 2369 3310 2220 3607 3979 2547 1414 2122 1525 2559 2307 744 1992 2504 1615 2989 2080 1489 865 1748 1484 2817 1906 1602 2820 2480 1482 3413 2523 2574 1947 3639 3351 3848 3383 558 890 2994 1384 2682 2041 3766 1222 2646 1709 288 2595 2306 675 980 847 2235 3761 2984 1488 2380 3829 2324 2650 2308 254 2510 1801 3768 2950 476 460 
3020 831 3562 1806 3251 1754 1925 3542 2510 3158 3717 2905 767 1208 1711 780 366 459 74 2494 2925 1170 1191 565 2495 2776 2489 3826 3442 2607 1106 3299 1538 2213 2623 228 2000 2537 3492 3343 316 1047 1437 333 300 2543 2029 1151 2782 1088 1602 1616 3583 1584 985 2674 2140 1862 3429 1861 2546 2947 970 1286 2158 2149 3476 3071 2817 3601 2739 2042 3668 1970 2592 3563 712 600 2268 2486 2295 1279 1585 1895 3645 2786 1800 1267 1517 2898 3795 2147483647 3751 2272 3114 138 3688 3091 3567 2715 2648 146 870 1011 603 1000 2997 2726 894 1056 3129 1744 2312 1947 1776 1534 3260 1213 89 1117 1365 3699 3090 2252 1142 824 2314 1693 3797 231 2324 3194 2034 2672 303 3447 114 2764 1495 979 2005 3302 1227 866 2190 2539 1515 320 3600 2716 66 2640 639 1486 730 1391 2542 3718 1098 675 2788 290 1576 1209 1944 2747 3339 1968 2016 3549 1198 2640 1621 2948 3335 2402 1336 2242 2238 2296 2625 1501 948 2005 1242 1707 815 2245 3325 3263 1482 382 925 3156 1309 1656 3420 3605 2296 111 3253 676 694 702 2812 1370 1611 2001 2349 2184 2083 3532 1615 2734 1743 503 1128 3669 3434 391 2226 2243 500 2275 3458 1946 1321 2434 553 2578 1436 3204 589 1650 1331 1723 929 222 1289 3380 1976 2298 1544 1786 3555 2079 1387 2461 807 1986 2346 3011 2097 2323 1231 2809 3146 983 1662 2460 508 1349 1383 1983 604 890 518 1472 3269 3445 813 2736 1392 2607 1677 2603 1156 2553 3520 1211 1657 3739 2880 3092 1604 847 835 2351 1825 845 1943 1694 1601 3558 1286 2347 1109 1070 3533 3427 
765 3370 242 2753 1368 2976 1892 569 1274 716 54 975 3554 3066 3234 3198 3700 3332 3734 1333 828 2662 2662 3196 1282 1454 1417 389 608 1321 3835 763 3187 1601 1533 3654 1788 1265 934 1023 3847 3282 2435 4078 3597 1226 2020 3727 1076 2743 3919 2169 702 2169 2766 1604 1772 1933 786 2176 1526 1430 3718 3122 1776 2259 1300 844 1308 929 1171 1724 356 2115 1368 714 3097 3555 1796 1358 1911 3342 2822 1916 280 1059 2384 2549 2484 863 438 3751 2147483647 1718 684 3615 600 811 593 1541 1490 3895 2983 2760 3217 2929 1032 1046 3365 3443 925 3376 1814 2298 1984 2239 1031 2806 3707 3130 3522 227 695 1705 3097 3682 1652 3545 434 3903 1894 1369 2289 1226 3645 701 3640 1073 2299 2923 1881 496 2527 2901 2166 1213 3363 4006 905 1397 3731 1132 3116 2266 3534 3760 1772 201 2766 3093 1072 3466 2178 2578 2140 1051 802 2291 1741 748 2602 1610 2210 901 848 1553 2416 1899 1871 1688 1257 2824 2950 1820 2664 2210 3689 1775 790 979 2271 3756 2892 1211 3825 2237 1297 986 1953 3845 829 3246 3542 3452 1623 3352 3750 2255 1482 1636 1903 268 3893 1540 2295 3450 2895 498 523 3365 1591 1509 3509 1513 1259 2212 3298 1773 3346 1305 2634 708 3173 2221 3422 2299 3672 3920 2561 1009 1938 1584 2399 2135 341 2131 2402 1797 2957 2210 1405 741 1810 1437 2683 1570 1226 2802 2306 1626 3332 2429 2633 1812 3665 3405 3864 3513 529 503 2976 1140 2763 1731 3914 1310 2595 1449 409 2586 2385 237 1136 1086 2153 3816 2973 1401 2516 3882 2113 2787 2367 384 2470 1984 3853 2828 220 761 
966 1717 1485 1046 2031 1269 425 1344 547 1419 1670 746 1900 1370 1525 1585 2124 1815 2277 1074 1038 1476 1504 1713 562 1650 304 1662 1247 1277 2135 1083 1469 332 359 2119 951 1027 1954 1875 2284 1596 836 2604 2051 621 1463 2023 1220 1185 2201 713 1899 848 1370 1687 158 506 1191 469 274 1802 2032 1414 1266 603 2170 1418 1553 2045 550 849 1795 397 1320 1330 1562 1935 1447 1108 1620 1629 1103 454 1735 1202 666 1378 810 918 1617 2272 1718 2147483647 1037 2135 1472 924 1360 1668 1541 2402 1414 1444 1678 1316 762 1011 1699 1749 1574 1669 1524 586 894 801 1800 1148 2206 1444 1805 1765 1258 1295 1409 2016 1305 1834 1620 2469 291 1982 595 1247 2262 1225 2172 1180 1180 1323 1201 1423 1198 1550 517 728 1645 2465 2030 1524 2271 969 1651 984 1888 2043 399 1614 1182 1712 646 2019 851 1075 423 1092 1106 582 590 1895 1387 408 1212 818 1092 165 1052 226 1509 30 1210 1109 1353 1066 1048 569 2024 1390 1697 1765 996 2174 1619 1832 2112 617 2124 2082 337 2379 1026 1658 1903 1818 1840 1635 2034 549 330 1031 1360 1587 2175 487 595 1869 1243 1478 1271 1926 328 640 1919 424 2129 494 1583 1612 1774 1201 947 1040 1689 1286 1706 605 1990 2476 984 1900 1261 197 1465 1328 1667 430 1229 330 1478 496 696 1063 193 572 1585 1790 1833 1294 1456 198 1978 1220 964 982 2038 1737 2254 1795 1189 1638 1459 1233 1066 1744 2198 409 1202 1370 1378 1068 690 1806 640 830 963 2147 1438 705 802 2215 1493 1071 701 1417 1059 414 2154 1661 1509 1194 
96 2694 460 2077 1394 2301 1220 490 607 594 638 305 2877 2383 2558 2528 3040 2682 3102 867 323 2076 2084 2553 620 1241 734 718 405 954 3152 375 2505 926 888 3003 1224 783 1121 1111 3191 2600 1761 3444 2943 572 1575 3044 719 2079 3237 1509 982 1532 2135 1361 1088 1268 521 1492 863 1304 3037 2438 1315 1594 1439 680 1089 1181 496 1140 788 1432 1012 592 2442 2885 1397 904 1551 2658 2139 1245 717 693 1701 1963 1802 241 696 3114 684 1037 2147483647 2977 646 205 528 1309 1211 3256 2320 2146 2562 2257 436 558 2686 2760 849 2701 1441 1619 1381 1585 1065 2127 3064 2448 2839 737 420 1269 2414 3004 1230 2868 698 3279 1230 1367 1615 860 3031 473 3004 692 1713 2253 1378 465 1903 2283 1501 596 2682 3355 1160 1136 3099 622 2475 1642 2859 3076 1134 608 2098 2472 390 2834 1540 1921 1457 615 453 1614 1100 996 2007 978 1648 224 491 871 1781 1225 1478 1007 867 2141 2281 1285 1990 1529 3011 1360 865 1014 1648 3095 2292 1187 3141 1558 1410 1232 1289 3212 397 2581 2869 2779 1448 2668 3070 1579 802 1117 1448 565 3212 925 1611 2787 2217 590 349 2733 915 884 2845 846 1393 1530 2614 1447 2684 903 1951 199 2529 1677 2738 1615 2991 3293 1891 1120 1443 900 1868 1621 664 1455 1808 1146 2311 1531 793 225 1127 794 2121 1389 1197 2148 1793 959 2721 1828 1952 1254 2994 2726 3197 2831 158 687 2323 781 2080 1475 3234 630 1960 1099 411 1927 1701 778 504 562 1541 3137 2316 791 1837 3204 1656 2107 1685 448 1828 1329 3170 2254 472 500 
2883 742 3425 1692 3134 1652 1786 3403 2373 3026 3581 2767 705 1100 1624 663 341 325 152 2363 2789 1050 1074 426 2358 2657 2351 3688 3304 2480 1080 3161 1446 2075 2486 182 1869 2406 3367 3218 355 955 1300 471 228 2406 1914 1110 2651 951 1569 1478 3454 1448 850 2558 2002 1724 3291 1726 2409 2829 932 1185 2035 2022 3357 2940 2694 3476 2601 1909 3535 1836 2467 3425 576 535 2150 2356 2183 1198 1471 1757 3511 2655 1671 1144 1385 2761 3657 138 3615 2135 2977 2147483647 3549 2953 3429 2597 2528 280 737 882 470 871 2859 2592 807 983 3001 1666 2196 1818 1642 1396 3135 1086 104 1012 1300 3565 2956 2129 1035 784 2190 1627 3659 349 2190 3076 1906 2543 304 3308 53 2633 1367 848 1880 3168 1093 738 2060 2403 1437 423 3474 2594 145 2506 502 1351 664 1348 2408 3581 963 549 2650 168 1439 1071 1810 2614 3201 1838 1879 3421 1074 2505 1496 2810 3196 2264 1200 2107 2122 2158 2496 1385 817 1877 1108 1570 776 2125 3197 3137 1347 377 807 3035 1274 1519 3302 3481 2163 245 3115 558 629 620 2698 1290 1563 1871 2211 2055 1964 3397 1579 2598 1609 406 1003 3530 3296 264 2087 2107 418 2137 3339 1814 1236 2320 438 2449 1308 3065 451 1528 1257 1590 885 348 1152 3256 1854 2160 1430 1666 3421 1947 1259 2327 669 1855 2211 2875 1959 2185 1121 2694 3025 845 1548 2323 417 1220 1252 1853 564 808 532 1406 3132 3313 676 2606 1269 2494 1640 2465 1020 2428 3382 1073 1524 3605 2742 2954 1471 828 698 2215 1701 837 1830 1580 1466 3420 1149 2215 1085 962 3397 3288 
737 3188 451 2432 1857 2650 1764 157 1195 1081 554 784 3372 2839 2905 3048 3579 3243 3682 1509 953 2698 2709 3123 1215 1818 1208 264 251 1576 3598 392 2889 1475 1191 3558 1863 1426 1471 1525 3735 3067 2283 4020 3493 1180 2219 3482 1329 2621 3611 2072 1259 2124 2723 1953 1573 1825 294 1940 1223 1844 3501 2874 1959 1915 1833 1201 1663 1488 951 1774 932 1856 1632 161 2994 3401 2034 1545 2181 3082 2541 1793 846 1305 2115 2586 2281 886 200 3688 600 1472 646 3549 2147483647 602 122 1895 1812 3825 2859 2750 3113 2776 710 1197 3171 3217 1340 3040 2073 2003 2002 2154 1509 2618 3631 2915 3244 811 960 1910 2880 3488 1869 3217 205 3865 1567 1844 1971 1479 3628 247 3581 1309 2338 2779 2023 859 2502 2882 1825 1229 3064 3909 1464 1729 3677 1266 3050 2243 3359 3479 1397 399 2629 3066 901 3415 2131 2480 1884 1245 368 1992 1698 1297 2625 1237 2283 750 392 1317 2371 1600 2115 1444 1493 2562 2808 1928 2506 2027 3496 1999 1269 1454 2251 3631 2905 1670 3558 2067 1821 1546 1621 3789 446 3113 3373 3287 2014 3076 3437 1953 1339 1762 2093 747 3582 1149 2067 3323 2713 105 300 3316 1462 1503 3376 1419 1789 1935 3032 2068 3224 1533 2419 496 3098 2316 3150 2077 3461 3877 2424 1520 2088 1399 2508 2265 867 1831 2429 1444 2881 1921 1422 847 1616 1402 2753 1956 1683 2707 2437 1326 3323 2444 2435 1893 3506 3209 3719 3218 540 995 2881 1395 2536 2074 3596 1092 2547 1720 296 2480 2162 831 832 674 2154 3619 2868 1422 2218 3687 2301 2486 2170 284 2409 1629 3616 2879 575 284 
229 2621 571 1945 1592 2168 1171 451 594 797 760 187 2805 2291 2426 2469 2993 2649 3083 985 486 2100 2111 2526 615 1412 634 747 352 1100 3058 238 2386 879 723 2966 1278 900 1325 1314 3147 2514 1701 3423 2903 583 1675 2947 882 2032 3117 1475 1182 1523 2123 1524 1002 1229 393 1391 716 1488 2951 2338 1416 1447 1642 876 1263 1385 376 1185 969 1321 1159 501 2403 2825 1519 1025 1680 2554 2024 1199 892 856 1588 1987 1719 357 708 3091 811 924 205 2953 602 2147483647 480 1475 1370 3229 2271 2149 2522 2197 238 693 2609 2670 1048 2567 1569 1494 1404 1556 1267 2051 3036 2362 2728 903 620 1380 2327 2927 1348 2738 711 3265 1083 1563 1480 1012 3027 376 2983 850 1741 2197 1459 667 1900 2280 1355 647 2562 3318 1364 1301 3079 740 2452 1642 2790 2965 965 691 2044 2465 303 2816 1530 1885 1347 763 308 1486 1096 1199 2025 804 1693 150 333 760 1770 1091 1599 894 1011 2033 2226 1353 1927 1454 2935 1476 1069 1216 1650 3046 2303 1384 3036 1489 1613 1436 1142 3192 230 2529 2802 2714 1621 2558 2947 1449 744 1199 1548 741 3090 742 1515 2738 2144 578 351 2717 866 907 2793 818 1597 1412 2507 1589 2637 1041 1863 116 2502 1731 2630 1522 2908 3278 1838 1324 1526 819 1925 1691 849 1325 1829 986 2284 1407 833 407 1043 802 2158 1562 1393 2113 1861 817 2721 1844 1872 1310 2932 2648 3141 2714 300 886 2287 939 1987 1633 3109 520 1947 1244 454 1887 1608 942 327 357 1554 3060 2276 833 1713 3127 1750 1984 1604 493 1809 1173 3076 2282 620 379 
618 3075 403 2333 1783 2553 1644 42 1073 994 542 663 3258 2729 2809 2932 3461 3123 3561 1394 841 2576 2587 3003 1093 1720 1091 326 129 1467 3491 277 2788 1354 1090 3439 1741 1310 1414 1457 3617 2956 2166 3900 3375 1057 2103 3376 1222 2503 3513 1951 1211 2002 2602 1852 1457 1705 211 1829 1116 1754 3391 2767 1843 1818 1772 1111 1565 1440 833 1652 899 1747 1524 123 2875 3286 1921 1431 2071 2976 2437 1673 812 1198 2009 2463 2168 767 268 3567 593 1360 528 3429 122 480 2147483647 1796 1709 3705 2741 2628 2995 2660 599 1083 3059 3108 1257 2945 1962 1900 1879 2034 1436 2505 3511 2804 3141 786 863 1795 2769 3376 1755 3121 273 3743 1466 1767 1871 1371 3506 142 3460 1201 2215 2662 1904 780 2380 2760 1728 1107 2963 3790 1416 1627 3557 1150 2929 2121 3245 3376 1304 398 2512 2945 780 3295 2010 2360 1775 1133 267 1889 1576 1246 2502 1142 2161 627 300 1203 2249 1495 2002 1332 1383 2455 2691 1808 2390 1912 3384 1885 1200 1381 2129 3514 2782 1591 3454 1951 1756 1496 1522 3669 337 2996 3259 3173 1919 2973 3339 1850 1219 1643 1976 697 3484 1057 1956 3206 2599 128 190 3195 1342 1381 3259 1298 1727 1829 2927 1960 3106 1422 2307 373 2978 2195 3046 1965 3351 3756 2306 1455 1969 1281 2387 2145 820 1727 2306 1347 2760 1816 1300 735 1500 1279 2630 1861 1603 2588 2317 1219 3201 2322 2322 1772 3391 3097 3603 3118 433 936 2761 1288 2425 1972 3499 975 2426 1612 223 2361 2050 811 721 579 2032 3507 2749 1300 2116 3575 2184 2385 2056 226 2288 1534 3509 2757 524 194 
1249 2661 1499 2532 537 2726 1457 1754 1190 836 1540 1418 2819 2524 2945 2434 2800 2399 2673 599 991 1547 1524 2246 1163 88 1480 1842 1691 407 3209 1683 2818 1343 1811 2699 890 661 848 688 2911 2673 1844 3000 2666 1126 689 3136 593 1995 3480 1529 1022 1395 1817 64 1579 1427 1829 1891 1720 232 3055 2626 591 2233 761 708 235 949 1463 936 1268 1913 355 1884 2233 2750 448 562 451 2842 2474 1456 1298 619 2116 1458 2010 1121 1856 2715 1541 1668 1309 2597 1895 1475 1796 2147483647 127 2859 2191 1733 2336 2219 1627 798 2685 2838 621 3088 405 2127 1130 1542 620 2211 2700 2545 3047 1365 934 502 2521 2963 451 3211 1855 2799 1959 479 2182 474 2516 1775 2602 626 1268 2193 750 1068 1589 1871 2162 999 2971 3020 956 174 2673 781 2159 1401 2784 3263 2009 1643 2050 2051 1376 2430 1405 1810 1922 717 1761 2135 1182 973 1532 1916 1123 1370 1797 1579 1557 1888 480 1652 491 2427 2208 814 2025 1775 2966 477 797 648 1396 2858 1790 466 3283 1757 706 937 2004 2782 1698 2433 2777 2688 171 2894 3347 2118 1351 710 636 1274 3464 1924 1948 2591 2269 1808 1606 2334 1344 1034 2658 1244 745 2019 2820 295 2489 482 2151 1507 2227 1075 2941 1935 2997 2825 1894 725 757 1474 1173 932 1213 2032 1370 1967 2051 2051 973 1083 1585 1097 1489 126 453 1970 1055 1757 2219 1418 2107 883 2859 2725 3002 3086 1364 1052 2114 537 2285 191 3507 1477 1697 299 1602 1833 1996 1390 1611 1789 1268 3090 2136 964 2291 3144 780 2502 1914 1623 1637 2082 3225 1653 1393 1807 
1146 2564 1430 2411 619 2606 1335 1668 1065 776 1485 1305 2725 2416 2828 2340 2720 2319 2609 473 890 1478 1458 2166 1038 136 1354 1774 1601 285 3110 1584 2703 1216 1686 2624 779 537 870 712 2835 2569 1733 2940 2588 1002 638 3035 492 1895 3371 1416 1020 1288 1733 158 1452 1306 1732 1768 1595 317 2957 2516 500 2107 834 647 196 976 1343 818 1237 1788 231 1793 2145 2661 387 435 439 2734 2357 1334 1260 518 1994 1384 1895 1014 1784 2648 1490 1541 1211 2528 1812 1370 1709 127 2147483647 2793 2097 1655 2251 2118 1515 685 2586 2736 590 2971 365 2003 1023 1433 636 2104 2630 2440 2939 1327 854 407 2415 2869 350 3096 1783 2741 1832 561 2057 360 2460 1681 2535 521 1183 2094 660 1005 1500 1796 2035 875 2858 2950 980 93 2609 663 2079 1301 2691 3156 1883 1579 1948 1979 1258 2361 1298 1709 1798 608 1661 2011 1060 974 1457 1791 1041 1260 1696 1452 1460 1761 438 1525 372 2311 2110 710 1918 1655 2872 403 780 654 1297 2778 1723 509 3179 1639 779 971 1877 2719 1596 2342 2686 2595 298 2784 3236 1993 1224 593 566 1221 3355 1801 1827 2506 2164 1728 1519 2264 1217 908 2572 1118 812 1895 2710 289 2402 359 2037 1408 2147 1000 2832 1814 2900 2766 1787 750 676 1347 1114 862 1172 1907 1287 1840 1965 1926 846 986 1459 970 1431 251 499 1877 998 1630 2158 1333 1995 774 2771 2626 2920 2975 1276 1014 2025 431 2172 264 3397 1353 1606 172 1522 1732 1877 1354 1494 1677 1167 2997 2045 837 2169 3052 733 2383 1797 1545 1539 1955 3126 1594 1330 1711 
3162 896 3704 1893 3395 1828 2062 3680 2651 3304 3860 3043 804 1290 1765 878 394 586 190 2640 3069 1315 1336 703 2636 2921 2624 3966 3580 2754 1098 3436 1598 2351 2750 303 2146 2683 3638 3488 283 1112 1566 207 379 2684 2173 1157 2928 1217 1596 1754 3729 1727 1129 2818 2272 2000 3565 1983 2676 3091 977 1359 2304 2257 3620 3217 2963 3747 2876 2188 3813 2091 2739 3699 839 648 2412 2632 2437 1330 1674 2032 3790 2932 1912 1413 1636 3040 3934 146 3895 2402 3256 280 3825 3229 3705 2859 2793 2147483647 993 1157 725 1114 3132 2871 956 1101 3275 1788 2456 2059 1921 1674 3406 1323 195 1197 1395 3844 3235 2398 1224 837 2459 1722 3937 207 2444 3338 2143 2818 403 3583 260 2910 1641 1096 2151 3447 1372 1012 2302 2682 1560 202 3746 2862 188 2785 781 1630 773 1397 2663 3860 1223 821 2926 436 1718 1345 2064 2892 3475 2079 2158 3695 1344 2765 1767 3088 3470 2534 1480 2365 2382 2426 2771 1593 1065 2152 1365 1835 827 2390 3471 3409 1626 388 1070 3302 1306 1785 3565 3751 2415 102 3389 780 737 762 2955 1418 1621 2113 2487 2331 2228 3676 1612 2859 1863 588 1235 3807 3573 537 2364 2386 569 2415 3602 2063 1375 2578 655 2724 1548 3343 728 1796 1372 1844 943 177 1418 3526 2122 2433 1687 1931 3700 2196 1533 2583 946 2102 2490 3155 2229 2465 1374 2953 3291 1118 1806 2588 647 1495 1497 2129 626 946 489 1503 3411 3591 946 2882 1494 2749 1673 2739 1300 2698 3660 1346 1775 3884 3014 3225 1749 836 964 2495 1927 823 2086 1782 1723 3699 1428 2463 1098 1212 3676 3563 
2229 473 2777 1025 2716 1047 1102 2718 1714 2458 2944 2084 628 527 1112 243 722 412 886 1826 2172 791 836 355 1703 2233 1651 3016 2618 1981 1027 2467 927 1396 1759 706 1346 1850 2868 2733 876 544 579 1198 637 1757 1567 970 2105 240 1377 814 2917 849 426 2166 1291 1052 2590 991 1687 2414 867 645 1601 1292 2925 2390 2233 2976 1907 1353 2947 1100 1982 2726 166 582 1759 1829 1845 785 811 1075 2912 2104 938 818 648 2121 2980 870 2983 1414 2320 737 2859 2271 2741 2191 2097 993 2147483647 572 268 156 2156 2004 506 688 2480 1206 1823 1085 1097 748 2648 371 798 479 972 2960 2360 1691 478 772 1747 1243 2983 1083 1454 2657 1175 2024 930 2614 780 2080 933 121 1441 2568 610 513 1327 1777 1000 1052 2970 2145 880 1921 340 800 595 1141 1672 2927 232 516 1968 654 839 412 1073 2042 2502 1106 1250 2891 747 1772 1083 2136 2493 1552 639 1373 1757 1439 1975 720 95 1391 372 845 775 1719 2665 2639 803 776 669 2581 1132 798 2870 2990 1426 980 2417 264 592 500 2324 869 1288 1137 1528 1544 1571 2786 1371 1867 873 468 310 2849 2621 582 1408 1489 526 1473 2899 1078 792 1953 366 1934 581 2387 336 1150 881 853 808 1084 435 2768 1439 1460 1146 1297 2826 1211 844 1591 239 1119 1598 2247 1248 1548 937 2305 2573 222 1248 1597 729 792 520 1341 694 543 881 1049 2477 2737 144 2072 570 2135 1425 1767 498 1965 2714 400 787 3001 2037 2241 936 900 95 1604 987 957 1507 917 731 2753 562 1478 1042 849 2763 2589 
2050 1022 2582 1454 2269 1536 1036 2598 1556 2149 2728 1969 1146 1074 1646 786 1068 668 983 1483 1932 222 266 514 1537 1787 1595 2864 2500 1598 1569 2371 1468 1295 1802 969 990 1529 2485 2338 1180 1116 729 1326 934 1578 1064 1527 1771 519 1947 731 2572 630 154 1698 1291 959 2512 1155 1709 1963 1404 1195 1158 1556 2489 2060 1816 2594 1824 1039 2660 1263 1585 2640 539 1045 1286 1474 1341 1354 1270 1005 2641 1776 1217 278 917 1919 2838 1011 2760 1444 2146 882 2750 2149 2628 1733 1655 1157 572 2147483647 623 682 2091 1723 1065 1256 2118 1754 1340 1344 776 643 2255 823 982 1042 1543 2696 2087 1252 1036 1288 1313 1807 2840 1144 1589 2210 1441 1661 886 2518 897 1754 484 642 1001 2299 252 145 1558 1557 1560 1300 2592 1718 982 1637 428 507 1105 1710 1793 2741 585 337 1853 721 623 453 1244 1740 2421 1364 1053 2539 202 1848 616 2001 2424 1538 394 1493 1268 1461 1614 1183 638 995 687 954 1288 1256 2314 2255 499 1126 178 2160 1694 894 2433 2601 1583 1095 2333 749 1090 1008 1846 1435 1860 1383 1430 1173 1097 2532 1941 1931 1079 873 814 2720 2480 620 1307 1263 939 1334 2468 1291 1357 1467 776 1567 946 2257 497 658 1451 1054 1344 1163 618 2375 980 1412 601 802 2550 1410 377 1710 356 1340 1360 2023 1252 1354 365 1836 2150 390 713 1642 575 338 871 973 1149 1099 1273 1619 2297 2437 444 1725 1008 1646 1996 1701 252 1549 2556 479 1030 2735 1983 2209 608 1402 484 1363 1332 1448 990 1361 931 2594 389 1655 1583 300 2544 2506 
2470 447 3017 1249 2869 1238 1351 2971 1955 2667 3180 2336 534 687 1257 252 486 147 621 2020 2399 840 879 163 1943 2385 1908 3265 2871 2161 965 2723 1072 1644 2025 445 1529 2052 3052 2912 630 611 841 930 381 1995 1681 940 2304 494 1386 1052 3116 1058 519 2306 1551 1296 2848 1259 1951 2564 798 792 1751 1553 3085 2592 2400 3161 2162 1551 3165 1368 2156 2984 120 422 1894 2019 1960 871 1029 1323 3134 2305 1201 899 915 2356 3230 603 3217 1678 2562 470 3113 2522 2995 2336 2251 725 268 623 2147483647 402 2415 2219 504 707 2671 1329 1952 1348 1286 978 2827 620 531 612 1025 3184 2579 1844 626 671 1902 1331 3233 818 1721 2810 1437 2212 686 2870 515 2282 1069 378 1591 2789 753 509 1591 2006 1106 796 3157 2306 614 2135 218 985 490 1149 1940 3169 498 411 2219 404 1048 641 1341 2251 2759 1369 1477 3087 823 2040 1214 2384 2752 1813 824 1641 1882 1702 2163 940 347 1560 640 1110 670 1860 2861 2822 985 543 649 2747 1112 1061 3029 3172 1694 713 2674 160 472 397 2458 963 1330 1401 1778 1725 1704 3012 1386 2134 1140 255 542 3100 2870 351 1657 1713 321 1716 3061 1344 894 2080 153 2120 840 2637 161 1268 953 1121 739 818 695 2948 1579 1716 1224 1415 3047 1477 967 1859 286 1385 1821 2478 1508 1780 963 2445 2739 416 1336 1863 540 919 782 1519 527 528 672 1119 2719 2950 242 2266 809 2261 1445 2023 655 2131 2961 636 1054 3225 2296 2503 1117 781 246 1826 1238 826 1610 1138 999 3000 757 1745 977 838 2998 2847 
2168 456 2716 869 2735 895 1038 2639 1655 2431 2888 2010 633 393 972 272 809 548 1022 1818 2129 893 940 509 1647 2255 1568 2943 2540 1983 992 2384 790 1330 1652 818 1352 1835 2862 2732 969 462 496 1321 745 1703 1619 918 2090 223 1295 773 2899 841 529 2198 1203 997 2502 875 1585 2436 842 514 1629 1151 2939 2370 2244 2969 1827 1346 2910 981 1988 2640 317 628 1796 1824 1895 679 656 1013 2872 2087 800 904 524 2067 2904 1000 2929 1316 2257 871 2776 2197 2660 2219 2118 1114 156 682 402 2147483647 2069 1974 470 623 2470 1074 1864 948 1102 720 2647 219 923 364 875 2917 2323 1717 354 771 1769 1126 2907 1219 1333 2676 1035 2020 1080 2530 917 2063 984 41 1472 2528 668 646 1190 1734 878 1154 2962 2160 1015 1894 495 818 608 1065 1551 2863 173 668 1895 800 831 409 953 2018 2415 968 1214 2875 838 1659 1133 2065 2404 1461 664 1256 1802 1342 1970 565 60 1409 270 750 776 1753 2650 2635 823 859 799 2590 1071 709 2884 2987 1302 1111 2332 343 615 524 2358 756 1192 1001 1458 1549 1612 2741 1286 1754 752 554 155 2771 2547 733 1342 1453 603 1415 2911 949 677 1993 464 1931 438 2313 490 1206 778 734 786 1218 370 2767 1477 1379 1226 1351 2788 1082 905 1472 381 988 1563 2198 1160 1502 1045 2336 2584 296 1320 1492 884 853 383 1350 737 511 944 943 2415 2706 292 2061 416 2175 1337 1685 556 1978 2644 387 662 2959 1948 2145 951 904 243 1570 838 967 1567 761 619 2683 583 1349 1008 973 2709 2503 
432 2478 790 1747 1795 1969 1074 585 582 1014 980 209 2662 2130 2226 2341 2874 2547 2995 1089 667 2067 2084 2433 610 1572 508 908 491 1234 2892 322 2196 797 506 2859 1298 1007 1553 1532 3032 2357 1579 3330 2793 601 1741 2777 1041 1921 2924 1387 1418 1462 2049 1671 867 1142 433 1230 520 1665 2792 2168 1487 1239 1859 1081 1429 1616 269 1196 1207 1148 1292 571 2297 2693 1613 1131 1782 2379 1841 1104 1129 1015 1411 1957 1571 518 860 2997 1032 762 436 2859 710 238 599 1627 1515 3132 2156 2091 2415 2069 2147483647 830 2461 2508 1255 2365 1671 1305 1383 1472 1480 1909 2937 2205 2546 1138 833 1466 2170 2778 1442 2538 863 3182 879 1761 1282 1155 2955 463 2892 1005 1718 2073 1505 901 1840 2216 1147 701 2372 3208 1596 1454 2990 857 2363 1589 2649 2782 741 892 1926 2394 281 2731 1468 1788 1176 911 346 1295 1056 1432 1986 578 1690 265 338 608 1702 900 1692 734 1145 1858 2103 1387 1799 1320 2786 1565 1294 1431 1599 2926 2255 1584 2857 1361 1827 1666 936 3101 264 2408 2664 2578 1783 2377 2752 1257 661 1254 1615 979 2897 509 1357 2619 2003 720 532 2633 784 906 2671 765 1814 1232 2330 1707 2521 1167 1709 326 2408 1739 2450 1367 2752 3192 1722 1545 1573 699 1934 1719 1087 1133 1798 770 2192 1221 857 609 909 794 2141 1724 1592 2014 1883 623 2656 1806 1725 1331 2797 2499 3011 2526 537 1122 2186 1092 1826 1772 2913 394 1873 1373 647 1786 1452 1176 122 163 1517 2909 2170 861 1522 2977 1807 1793 1461 683 1732 958 2910 2252 851 434 
479 2428 899 2014 1038 2231 981 1044 467 459 1020 621 2607 2181 2476 2233 2705 2322 2704 312 246 1616 1616 2181 449 745 754 1223 963 408 2935 918 2386 743 1060 2644 742 231 953 864 2844 2376 1502 3047 2592 393 1024 2839 225 1769 3103 1201 937 1161 1742 842 978 995 1071 1368 983 855 2801 2259 765 1613 1161 419 609 1049 678 684 946 1349 467 1150 2100 2585 839 347 993 2484 2018 996 920 203 1600 1504 1603 336 1216 2726 1046 1011 558 2592 1197 693 1083 798 685 2871 2004 1723 2219 1974 830 2147483647 2433 2543 564 2623 883 1564 950 1257 789 1889 2686 2229 2680 974 364 713 2198 2744 672 2773 1217 2867 1285 994 1593 325 2604 1030 2613 185 1255 1961 847 577 1499 1866 1528 286 2557 2993 1037 625 2701 86 2097 1243 2581 2913 1283 1061 1803 2059 582 2438 1171 1592 1367 88 993 1566 760 921 1559 1166 1164 576 1024 880 1399 1237 920 987 319 1996 1985 775 1724 1329 2749 802 706 755 1246 2762 1849 831 2960 1337 1117 1081 1338 2815 922 2267 2585 2493 956 2513 2948 1539 685 594 899 809 3081 1158 1463 2462 1970 1130 898 2336 737 522 2524 633 1120 1459 2448 896 2356 349 1757 746 2157 1176 2575 1459 2749 2886 1606 891 908 818 1358 1098 830 1430 1359 1258 1946 1477 413 353 1001 498 1637 898 835 1806 1272 1042 2291 1389 1737 766 2697 2474 2882 2694 663 734 1977 265 1894 945 3114 719 1577 552 932 1604 1538 1013 816 992 1121 2877 1980 405 1764 2940 1108 2015 1489 963 1462 1405 2953 1782 838 1052 
2600 65 3146 964 3203 874 1476 3041 2092 2891 3322 2424 207 368 818 279 568 586 946 2286 2578 1287 1331 667 2087 2722 1975 3354 2943 2452 524 2781 644 1763 2008 666 1821 2301 3330 3201 718 157 935 1151 594 2145 2071 464 2556 691 888 1233 3362 1311 928 2662 1607 1445 2888 1233 1956 2903 373 410 2094 1396 3408 2834 2714 3437 2234 1815 3363 1324 2458 3028 538 313 2258 2293 2349 392 754 1455 3321 2553 1088 1321 891 2508 3312 894 3365 1699 2686 807 3171 2609 3059 2685 2586 956 506 1065 504 470 2461 2433 2147483647 203 2937 861 2324 1226 1571 1186 3116 559 805 275 523 3364 2778 2183 310 318 2236 839 3315 1123 1656 3145 1294 2488 1096 2924 859 2528 1436 492 1936 2980 1114 981 1459 2185 632 912 3430 2629 937 2355 716 1285 209 650 1867 3288 642 913 2312 831 1301 878 1296 2481 2805 1243 1673 3340 1249 1997 1586 2485 2789 1856 1128 1596 2259 1728 2439 687 477 1877 710 1157 326 2216 3116 3104 1289 593 1131 3060 629 1128 3353 3455 1614 995 2725 345 237 194 2822 485 825 1282 1884 2018 2072 3187 886 2093 1105 402 469 3175 2960 818 1774 1911 394 1855 3380 1263 429 2453 406 2400 753 2725 665 1655 460 1095 318 1109 829 3236 1938 1792 1651 1801 3239 1387 1349 1795 711 1290 2021 2642 1566 1953 1426 2801 3054 725 1753 1857 1029 1297 737 1819 379 41 604 621 2844 3163 621 2529 647 2635 944 2090 1001 2447 3062 857 1010 3406 2339 2520 1419 452 583 2028 1051 518 2013 856 1005 3101 1048 1643 540 1320 3146 2892 
2678 263 3219 905 3350 774 1570 3092 2178 3001 3398 2487 297 379 668 477 707 784 1115 2415 2674 1477 1522 869 2176 2872 2037 3411 2996 2588 394 2830 514 1848 2037 828 1963 2424 3456 3332 841 168 1041 1286 761 2235 2241 300 2678 845 691 1353 3477 1450 1114 2818 1673 1548 2929 1280 1994 3053 286 356 2249 1381 3550 2951 2855 3562 2294 1949 3461 1361 2597 3069 737 457 2418 2424 2517 233 717 1551 3415 2673 1106 1506 959 2594 3365 1056 3443 1749 2760 983 3217 2670 3108 2838 2736 1101 688 1256 707 623 2508 2543 203 2147483647 3061 688 2487 1233 1714 1316 3247 654 968 315 324 3455 2879 2336 347 323 2388 646 3369 1282 1673 3292 1289 2618 1280 2970 1035 2648 1605 653 2093 3077 1286 1178 1453 2285 460 1027 3554 2774 1106 2467 918 1438 328 454 1876 3356 789 1116 2379 1022 1440 1029 1333 2595 2849 1248 1786 3457 1435 2015 1754 2553 2830 1911 1286 1623 2424 1779 2569 670 643 2026 828 1235 334 2375 3235 3233 1444 719 1330 3200 448 1215 3496 3583 1626 1152 2772 548 364 364 2980 318 623 1288 1962 2158 2235 3277 687 2111 1155 586 578 3227 3019 1016 1858 2021 565 1946 3521 1286 284 2616 604 2532 809 2786 867 1826 275 1148 256 1264 955 3366 2099 1860 1833 1972 3335 1402 1522 1809 905 1306 2130 2732 1634 2054 1619 2956 3194 900 1933 1893 1228 1471 812 1964 483 183 687 426 2918 3267 813 2654 683 2797 744 2150 1173 2592 3124 1005 1062 3497 2387 2555 1570 429 771 2138 1038 496 2186 807 1076 3163 1205 1645 411 1517 3226 2935 
825 2926 913 2575 545 2790 1524 1215 1027 264 928 1064 3100 2710 3033 2718 3154 2759 3097 654 598 1970 1958 2611 1012 534 1307 1250 1172 523 3450 1209 2936 1304 1589 3076 1142 637 397 301 3283 2893 2021 3436 3031 954 1194 3360 384 2256 3645 1708 456 1632 2168 685 1541 1527 1336 1926 1524 511 3309 2795 991 2176 613 174 396 501 1183 1127 649 1912 545 1361 2557 3060 947 652 1028 3019 2571 1536 677 393 2159 1866 2142 751 1272 3129 925 1574 849 3001 1340 1048 1257 621 590 3275 2480 2118 2671 2470 1255 564 2937 3061 2147483647 3179 945 2127 1386 1751 231 2409 3100 2751 3219 744 429 902 2722 3240 841 3326 1270 3244 1843 519 2157 459 2969 1267 3015 418 1634 2453 1133 482 1924 2263 2091 850 3105 3416 493 497 3096 619 2524 1687 3070 3449 1824 1044 2297 2454 1071 2839 1643 2071 1929 489 1285 2129 1279 420 1932 1694 1510 992 1328 1438 1849 1799 1012 1549 508 2544 2474 1124 2234 1872 3245 944 200 192 1686 3212 2215 340 3489 1874 576 525 1898 3209 1242 2739 3070 2978 699 3054 3495 2103 1249 949 1096 661 3625 1672 2016 2922 2484 1244 1075 2738 1299 1054 2987 1193 570 2022 2986 879 2816 553 2294 1040 2589 1493 3112 2010 3255 3267 2110 326 1172 1382 1640 1374 593 1994 1742 1807 2389 2041 951 646 1564 1053 1951 645 350 2270 1532 1592 2659 1782 2268 1154 3172 2978 3343 3238 848 431 2433 409 2432 812 3659 1255 2017 604 1044 2088 2087 769 1282 1401 1554 3372 2444 942 2325 3433 1291 2572 2030 1058 1921 1962 3467 2110 797 1311 
2634 926 3138 624 3556 401 1662 2939 2190 3064 3326 2402 984 682 147 1077 1394 1435 1801 2575 2696 1959 2006 1487 2197 3103 1973 3267 2851 2770 827 2678 289 1881 1860 1516 2200 2561 3574 3472 1522 723 1258 1968 1448 2259 2585 711 2800 1250 591 1562 3549 1718 1601 3081 1655 1674 2746 1255 1852 3279 860 561 2528 1127 3732 3042 3053 3672 2206 2153 3464 1285 2793 2882 1318 1145 2714 2595 2844 469 615 1655 3404 2788 1024 1954 1078 2585 3213 1744 3376 1669 2701 1666 3040 2567 2945 3088 2971 1788 1206 1754 1329 1074 2365 2623 861 688 3179 2147483647 2790 1083 1974 1564 3390 952 1656 730 410 3433 2914 2602 728 971 2643 181 3217 1970 1486 3500 1088 2777 1957 2803 1719 2764 1977 1115 2386 3089 1697 1718 1219 2341 230 1702 3660 2990 1792 2561 1513 1758 1016 550 1643 3254 1181 1708 2311 1689 1709 1392 1263 2692 2678 1088 1927 3539 1895 1803 2115 2479 2649 1832 1642 1478 2739 1699 2730 662 1124 2288 1130 1321 982 2663 3328 3365 1769 1403 1872 3380 665 1333 3681 3703 1429 1840 2613 1174 1052 1046 3246 376 415 1123 1960 2378 2548 3257 559 1891 1165 1263 942 3072 2897 1668 1887 2131 1249 1991 3697 1179 437 2913 1261 2703 943 2677 1479 2198 415 1172 871 1952 1252 3502 2411 1834 2259 2331 3336 1246 1921 1599 1444 1173 2230 2730 1626 2127 2114 3212 3377 1364 2338 1751 1869 1872 998 2211 1164 858 1350 309 2849 3300 1350 2792 818 3087 562 2072 1593 2809 3011 1362 1101 3475 2250 2367 1872 1029 1301 2240 869 1080 2552 608 1174 3048 1565 1412 840 2047 3172 2757 
1362 2296 1727 2269 939 2448 1229 1922 1141 1100 1803 1467 2448 2192 2652 2065 2408 2007 2270 585 1121 1147 1122 1854 1111 475 1402 2067 1844 502 2848 1799 2511 1193 1738 2303 614 670 1235 1076 2515 2324 1533 2595 2272 1094 284 2782 753 1641 3145 1231 1384 1073 1434 362 1405 1181 1953 1654 1638 636 2690 2300 271 2036 1165 974 560 1339 1457 694 1586 1696 449 2033 1852 2370 79 544 111 2510 2185 1221 1601 775 1865 1063 1716 1216 2070 2312 1814 1524 1441 2196 2073 1569 1962 405 365 2456 1823 1340 1952 1864 1671 883 2324 2487 945 2790 2147483647 1900 817 1227 1000 1880 2300 2204 2714 1667 1142 229 2183 2592 232 2901 2070 2394 1809 882 1968 600 2112 1913 2200 768 891 1835 404 1319 1215 1476 1975 977 2656 2620 1344 453 2270 829 1767 1054 2411 2922 1901 1882 1700 1652 1395 2029 1082 1459 1700 829 1874 1911 965 1339 1138 1838 741 1439 1903 1471 1200 1726 75 1514 580 2129 1848 510 1692 1508 2594 136 1139 1019 1046 2465 1389 864 2934 1480 1110 1332 1847 2378 1799 2056 2402 2314 506 2568 3022 1901 1241 493 252 1547 3132 1866 1690 2206 1929 1999 1774 1934 1198 892 2272 1115 1150 1795 2492 129 2105 540 1847 1629 1836 684 2610 1673 2631 2420 1561 1113 388 1345 769 537 1510 1832 987 1846 1668 1833 873 1227 1402 986 1085 498 852 1602 651 1651 1815 1037 1795 594 2477 2363 2612 2761 1534 1358 1736 686 1975 311 3177 1431 1326 365 1795 1485 1723 1697 1625 1834 927 2715 1762 865 2040 2768 375 2226 1632 1822 1282 1930 2863 1248 1637 1934 
1551 1258 2062 460 2547 683 674 1888 1116 1992 2249 1323 1432 866 939 1187 1727 1495 1969 1563 1618 1461 1501 1433 1125 2126 889 2213 1796 1767 1603 1625 892 825 813 1759 1287 1535 2516 2425 1889 1098 615 2266 1684 1186 1763 1484 1756 911 1623 745 2476 934 1220 2133 586 720 1711 249 785 2292 1519 881 1629 214 2705 1980 2051 2611 1127 1210 2381 217 1800 1851 1251 1503 1821 1591 1978 1081 538 680 2321 1742 147 1395 448 1503 2164 1947 2298 586 1619 1818 2003 1494 1900 2127 2003 2059 1085 1344 1348 948 1305 1564 1226 1233 2127 1083 1900 2147483647 1121 803 2347 736 1870 953 1242 2350 1837 1684 918 1529 1711 1249 2167 2166 441 2494 97 1756 2010 1759 1863 1718 1283 970 1519 2007 1146 1402 243 1279 1068 2082 2597 2003 1962 1509 1395 1041 1430 1477 643 2184 875 1516 1229 1738 930 894 205 1639 1635 21 947 2468 1371 783 1376 1398 1612 749 1017 405 1867 615 1713 565 1001 1395 728 436 1539 1765 2264 2317 1055 1770 1518 2357 1555 488 2656 2645 393 2058 1563 1280 1453 1379 2295 1073 1453 56 886 1430 1688 2173 1596 879 269 1483 826 2023 1832 1660 829 1108 1519 935 2666 108 1030 2009 1404 1694 511 1607 1411 1463 1147 294 1486 2166 740 2453 1563 756 1599 1557 2253 172 1284 576 1233 90 1195 1647 564 1081 1604 2253 2357 1054 1633 682 1772 1252 566 1308 1594 1259 1819 1221 1769 2221 1180 1758 583 2166 1616 990 1095 1832 1944 872 318 2392 1186 1333 1096 1653 1143 1205 219 1721 1762 490 412 1981 979 417 1621 1623 2091 1719 
1285 1554 1809 1458 1635 1632 493 1847 813 1387 1953 1233 1722 1395 1835 1337 1771 1380 1754 734 1157 697 708 1235 790 1159 928 2099 1750 884 2093 1635 1697 626 1211 1701 250 767 1771 1636 1905 1548 719 2098 1652 822 644 2014 1018 881 2350 415 1830 266 794 1116 741 421 1783 872 1107 1340 1944 1497 554 1284 1837 1307 1143 1879 1116 267 1892 936 887 1903 1171 1675 740 734 878 1713 1368 473 1869 1020 1066 584 900 1149 2077 1776 1984 894 1381 1642 2002 1404 1879 1130 1023 1921 1097 776 1286 1102 1383 950 1571 1714 1386 1974 817 1121 2147483647 414 1551 1082 1738 1417 1917 1923 1314 632 1392 1864 679 2088 2078 1919 1139 1577 1199 929 1661 1779 1663 997 337 1080 415 1526 550 918 1240 786 1846 2047 1874 1060 1751 864 1150 301 1690 2134 1291 1969 930 1110 1121 1488 276 694 933 972 1692 1135 335 1801 626 1287 323 1254 1701 921 463 1043 770 897 879 1312 1098 317 895 704 1868 689 1575 1543 301 1829 913 1489 2157 669 1783 1894 1160 1866 1605 1354 1689 1597 1280 1765 2218 1131 745 448 581 1757 2334 1349 887 1536 1141 1963 1721 1386 637 499 1601 623 1809 1022 1690 939 1430 837 1031 1506 1213 392 1811 869 1887 1937 764 1672 449 778 577 447 1779 1086 427 1218 1006 1066 589 1249 719 601 759 1251 1482 884 562 1074 1348 448 982 249 1787 1612 1957 1957 1528 1672 1047 980 1161 1114 2377 1015 634 877 1791 714 912 1963 1287 1520 172 1995 1058 591 1237 2053 642 1411 818 1828 536 1245 2109 878 1768 1774 
1492 1176 2039 1073 2040 1233 400 2007 979 1713 2202 1371 1352 984 1426 976 1461 1097 1528 1101 1424 693 727 970 966 1568 967 2293 1908 1272 1701 1767 1285 680 1160 1418 654 1115 2144 2017 1608 1148 306 1867 1359 1016 1029 1616 1371 512 1938 89 2179 155 579 1530 649 330 1901 571 1067 1748 1558 1084 967 997 2236 1651 1542 2251 1209 633 2199 666 1283 2033 858 1328 1152 1109 1281 1301 964 369 2164 1368 713 610 497 1378 2261 1534 2239 801 1585 1396 2154 1556 2034 1542 1433 1674 748 643 978 720 1472 1257 1186 1316 1751 1564 1227 803 414 2147483647 1933 672 1481 1011 1506 2212 1612 1046 985 1491 1092 1675 2263 1711 963 1982 893 1304 1484 1915 1427 1343 482 705 823 1819 398 752 977 1030 1432 1770 2244 1465 1523 1176 896 239 1325 1725 1158 2192 548 924 1254 1261 147 339 652 1299 1811 820 502 2155 602 1206 588 1414 1809 899 252 864 1176 818 1254 903 728 731 489 368 1496 1101 1931 1919 252 1517 818 1885 1753 315 2182 2270 963 1635 1723 1012 1328 1236 1694 1352 1805 828 816 846 984 2038 1922 1289 540 1212 738 2134 1900 1163 693 741 1272 741 2206 722 1278 1351 1107 1217 620 1669 946 676 1400 517 1504 1723 361 2052 848 779 798 789 2078 821 484 1076 728 771 850 1501 609 803 822 1664 1880 563 840 999 1188 457 569 659 1440 1227 1629 1544 1742 1991 738 1343 748 1527 1965 1078 405 1282 1987 348 537 2253 1359 1580 316 1624 734 856 873 1686 1007 1015 433 2026 262 1041 1718 873 2020 1897 
1048 3102 1066 2791 348 3004 1730 1395 1255 471 1045 1292 3272 2903 3244 2888 3306 2907 3224 833 828 2092 2075 2757 1238 535 1536 1388 1361 667 3633 1414 3142 1522 1821 3220 1302 832 235 85 3429 3079 2212 3559 3179 1181 1272 3547 591 2429 3845 1895 410 1806 2316 681 1761 1727 1533 2140 1755 435 3489 2991 1102 2402 382 404 448 343 1415 1301 705 2130 672 1546 2715 3225 1021 823 1065 3215 2779 1740 758 605 2373 1992 2342 980 1418 3260 1031 1800 1065 3135 1509 1267 1436 620 636 3406 2648 2255 2827 2647 1480 789 3116 3247 231 3390 1000 2347 1551 1933 2147483647 2598 3236 2940 3416 822 648 1009 2912 3414 947 3533 1415 3363 2071 340 2380 629 3084 1461 3146 629 1772 2628 1255 656 2075 2398 2317 1073 3309 3554 345 553 3224 837 2670 1849 3241 3644 2056 1178 2474 2586 1302 2971 1816 2243 2147 709 1489 2349 1476 358 2062 1926 1639 1219 1534 1667 2011 2025 1074 1776 678 2749 2647 1268 2420 2076 3418 1030 244 55 1847 3364 2338 185 3680 2075 347 346 2126 3335 1452 2903 3240 3148 639 3253 3697 2324 1473 1105 1190 786 3825 1903 2226 3080 2669 1409 1261 2871 1518 1260 3145 1412 338 2240 3184 909 2975 716 2493 1251 2736 1611 3309 2219 3433 3387 2293 121 1285 1607 1741 1482 690 2217 1879 2037 2542 2261 1160 871 1782 1268 2057 597 201 2433 1628 1822 2778 1922 2463 1309 3336 3157 3499 3439 1047 532 2592 600 2631 799 3861 1487 2173 707 1216 2262 2293 836 1511 1622 1714 3545 2606 1151 2541 3604 1368 2784 2232 1225 2086 2191 3650 2219 943 1508 
2041 570 2587 661 2712 714 921 2486 1535 2348 2763 1865 754 313 833 454 998 766 1238 1765 2025 1016 1062 726 1531 2239 1418 2797 2388 1942 1046 2228 663 1205 1471 1023 1326 1772 2804 2682 1160 486 388 1530 949 1589 1655 952 2025 304 1268 702 2824 816 670 2196 1050 895 2338 690 1411 2420 916 422 1630 936 2908 2297 2214 2910 1677 1303 2811 790 1954 2477 535 790 1807 1776 1923 631 456 901 2767 2020 589 1003 338 1951 2755 1213 2806 1148 2127 1086 2618 2051 2505 2211 2104 1323 371 823 620 219 1909 1889 559 654 2409 952 1880 736 1082 672 2598 2147483647 1134 342 836 2809 2228 1712 314 877 1760 1035 2759 1435 1136 2655 821 1969 1299 2372 1133 1995 1032 250 1478 2427 745 816 979 1634 786 1350 2901 2137 1231 1813 707 828 740 1053 1353 2729 238 868 1754 1019 806 441 762 1941 2254 756 1133 2804 946 1470 1174 1926 2240 1301 697 1066 1823 1176 1920 366 278 1398 188 598 885 1760 2581 2582 837 1043 964 2556 1083 570 2854 2931 1102 1324 2172 544 755 671 2360 688 1142 791 1325 1518 1631 2631 1254 1566 563 749 95 2619 2402 952 1216 1367 789 1299 2877 746 612 2007 668 1884 225 2168 706 1255 731 548 867 1433 319 2716 1493 1233 1307 1393 2686 878 970 1276 574 782 1476 2086 1008 1402 1171 2332 2551 439 1389 1314 1096 921 185 1330 891 599 1110 882 2285 2615 495 2002 202 2186 1298 1533 641 1954 2503 411 469 2851 1787 1975 953 1011 449 1484 618 1077 1614 557 448 2542 618 1144 1063 1123 2588 2341 
2970 742 3514 1720 3237 1666 1867 3486 2459 3123 3671 2850 679 1121 1622 696 284 391 150 2461 2881 1153 1178 511 2445 2760 2429 3774 3386 2580 1027 3241 1449 2157 2555 140 1966 2502 3467 3320 262 958 1370 399 211 2493 2017 1068 2749 1021 1522 1561 3553 1538 944 2661 2077 1807 3370 1789 2480 2932 888 1198 2137 2070 3460 3038 2796 3576 2681 2005 3630 1898 2567 3505 644 512 2253 2454 2286 1190 1499 1838 3606 2753 1722 1246 1443 2850 3741 89 3707 2206 3064 104 3631 3036 3511 2700 2630 195 798 982 531 923 2937 2686 805 968 3100 1656 2300 1870 1738 1481 3236 1134 2147483647 1029 1277 3659 3050 2231 1054 741 2292 1605 3744 320 2251 3179 1955 2642 362 3389 118 2730 1467 904 1982 3262 1188 838 2112 2493 1427 320 3575 2696 142 2601 591 1444 642 1308 2469 3669 1029 651 2733 272 1529 1151 1871 2710 3280 1890 1968 3520 1175 2571 1597 2895 3275 2339 1291 2171 2226 2231 2595 1416 873 1977 1171 1640 732 2228 3296 3238 1440 307 911 3137 1228 1590 3405 3582 2223 195 3194 594 606 612 2802 1281 1527 1923 2292 2154 2066 3490 1534 2664 1670 415 1048 3614 3380 366 2170 2197 411 2222 3441 1871 1232 2423 470 2548 1358 3149 535 1630 1243 1651 845 308 1223 3357 1956 2238 1533 1769 3516 2004 1359 2389 753 1911 2302 2966 2034 2274 1225 2797 3127 924 1652 2393 518 1319 1306 1951 520 801 453 1384 3220 3409 751 2704 1310 2598 1596 2544 1112 2530 3468 1151 1583 3699 2819 3030 1566 770 769 2307 1743 772 1933 1608 1529 3506 1238 2272 1031 1066 3488 3368 
2365 317 2907 699 3051 640 1256 2788 1864 2687 3086 2178 481 95 647 363 822 735 1160 2106 2359 1256 1303 765 1861 2576 1727 3104 2691 2283 708 2527 461 1534 1743 897 1663 2114 3146 3024 979 152 730 1399 821 1921 1968 611 2367 572 942 1044 3164 1151 891 2528 1362 1234 2630 975 1695 2756 589 180 1960 1121 3248 2638 2554 3252 1986 1644 3146 1061 2294 2769 589 575 2134 2118 2241 316 484 1237 3100 2361 818 1267 646 2280 3060 1117 3130 1444 2448 1012 2915 2362 2804 2545 2440 1197 479 1042 612 364 2205 2229 275 315 2751 730 2204 953 1417 1011 2940 342 1029 2147483647 515 3141 2565 2044 35 578 2094 765 3063 1348 1386 2993 1020 2311 1278 2668 1064 2336 1336 402 1806 2762 1027 993 1184 1970 521 1174 3243 2475 1151 2154 785 1151 483 718 1595 3046 509 979 2069 998 1141 746 1033 2282 2548 970 1474 3145 1201 1728 1483 2242 2530 1604 1007 1330 2144 1473 2261 413 404 1731 523 921 587 2088 2923 2924 1158 854 1148 2896 742 900 3194 3273 1343 1224 2469 469 509 449 2691 393 830 1009 1648 1857 1953 2962 930 1824 849 614 276 2922 2711 961 1544 1708 627 1631 3217 994 315 2332 577 2226 499 2478 754 1560 415 840 547 1337 653 3058 1817 1549 1588 1702 3020 1117 1262 1524 717 1020 1816 2418 1322 1739 1407 2665 2891 659 1680 1594 1151 1211 498 1666 652 307 877 580 2606 2953 622 2344 380 2513 979 1842 916 2292 2816 720 754 3183 2083 2258 1280 706 573 1825 776 774 1920 590 763 2854 926 1370 726 1327 2913 2634 
2762 585 3290 831 3544 640 1699 3130 2283 3135 3475 2551 598 523 445 785 1005 1108 1426 2585 2787 1761 1807 1188 2284 3074 2105 3454 3037 2768 430 2867 367 1957 2053 1138 2160 2585 3615 3500 1123 429 1209 1569 1075 2345 2482 308 2834 1087 433 1528 3617 1652 1395 3033 1756 1691 2952 1348 2026 3254 450 425 2466 1347 3736 3096 3044 3718 2355 2132 3571 1408 2783 3091 1044 766 2643 2599 2754 205 705 1685 3519 2826 1140 1778 1078 2694 3405 1365 3522 1805 2839 1300 3244 2728 3141 3047 2939 1395 972 1543 1025 875 2546 2680 523 324 3219 410 2714 1242 1917 1506 3416 836 1277 515 2147483647 3554 3000 2548 533 566 2596 328 3409 1585 1678 3487 1276 2789 1599 3001 1351 2801 1851 912 2314 3189 1542 1477 1430 2410 218 1298 3709 2969 1417 2610 1231 1661 636 237 1863 3419 1023 1430 2450 1345 1642 1260 1383 2740 2877 1252 1941 3601 1711 2015 1997 2623 2853 1971 1520 1646 2656 1835 2741 698 910 2234 1024 1352 577 2596 3383 3397 1669 1008 1632 3383 317 1345 3683 3743 1625 1455 2805 866 672 685 3196 170 317 1291 2057 2350 2464 3376 418 2108 1234 908 786 3265 3071 1339 1965 2166 883 2061 3704 1316 232 2842 928 2708 925 2842 1184 2074 107 1233 464 1564 1155 3532 2327 1943 2101 2216 3444 1414 1777 1806 1201 1326 2272 2835 1720 2183 1908 3168 3379 1169 2194 1923 1551 1726 953 2165 769 506 944 108 2993 3390 1107 2817 787 3021 464 2214 1430 2786 3181 1232 1149 3597 2426 2572 1788 619 1062 2281 1026 670 2435 760 1192 3219 1439 1628 445 1817 3310 2960 
799 3366 390 2809 1152 3033 1888 756 1277 575 262 1042 3548 3082 3289 3183 3670 3292 3677 1233 788 2582 2579 3152 1279 1278 1461 616 775 1189 3848 909 3230 1607 1621 3614 1710 1174 710 807 3812 3291 2430 4021 3561 1220 1892 3745 957 2722 3961 2148 476 2128 2715 1429 1799 1921 960 2207 1600 1235 3725 3146 1658 2331 1074 694 1138 701 1233 1658 129 2156 1230 909 3065 3538 1657 1252 1758 3368 2861 1910 67 944 2424 2471 2497 862 662 3699 227 1765 737 3565 811 903 786 1365 1327 3844 2960 2696 3184 2917 1138 974 3364 3455 744 3433 1667 2350 1923 2212 822 2809 3659 3141 3554 2147483647 610 1581 3108 3680 1524 3598 658 3840 1967 1156 2350 1099 3576 875 3586 962 2224 2908 1776 397 2472 2840 2238 1184 3405 3964 677 1233 3675 1059 3069 2215 3525 3791 1866 418 2750 3033 1123 3411 2137 2550 2180 960 961 2346 1710 522 2529 1707 2124 961 1009 1601 2370 1960 1729 1735 1136 2857 2934 1729 2657 2220 3686 1642 587 772 2218 3726 2819 1006 3851 2241 1074 759 2026 3789 971 3224 3532 3440 1433 3384 3796 2311 1499 1544 1780 179 3936 1646 2321 3423 2896 707 678 3309 1597 1472 3484 1510 1034 2258 3326 1614 3318 1185 2649 816 3129 2126 3452 2323 3676 3859 2547 790 1828 1612 2296 2029 157 2189 2329 1881 2916 2261 1364 723 1834 1415 2591 1383 1021 2769 2198 1696 3262 2361 2643 1732 3649 3405 3841 3552 603 314 2942 1017 2783 1556 3961 1362 2548 1307 578 2560 2408 42 1229 1218 2095 3814 2943 1358 2567 3879 1986 2835 2380 563 2430 2065 3866 2742 292 935 
401 2776 584 2295 974 2516 1309 821 724 182 675 652 2956 2512 2768 2586 3065 2684 3068 638 220 1977 1975 2544 719 858 966 926 764 641 3272 784 2691 1044 1210 3007 1103 572 731 699 3206 2713 1843 3411 2954 657 1331 3173 390 2124 3416 1551 642 1522 2106 992 1260 1333 917 1665 1158 898 3143 2583 1083 1854 1026 261 703 807 797 1048 587 1630 693 957 2460 2940 1116 663 1246 2808 2322 1328 556 370 1892 1865 1928 356 932 3090 695 1258 420 2956 960 620 863 934 854 3235 2360 2087 2579 2323 833 364 2778 2879 429 2914 1142 1837 1314 1612 648 2228 3050 2565 3000 610 2147483647 1015 2533 3091 964 3071 931 3231 1503 947 1853 544 2967 854 2977 382 1617 2313 1186 213 1863 2230 1765 594 2865 3356 789 769 3065 450 2460 1606 2932 3235 1453 741 2154 2423 680 2802 1531 1948 1651 357 861 1836 1111 641 1921 1311 1521 576 903 1105 1762 1474 1194 1231 570 2308 2337 1128 2068 1651 3097 1091 468 598 1609 3122 2211 767 3288 1666 995 852 1560 3179 814 2623 2937 2845 1057 2831 3257 1805 955 943 1212 447 3394 1277 1770 2820 2311 874 674 2700 1036 871 2882 939 981 1737 2769 1120 2715 616 2082 613 2520 1528 2895 1769 3093 3249 1954 713 1243 1081 1704 1440 468 1688 1721 1447 2308 1748 762 227 1290 826 1991 999 777 2165 1611 1238 2654 1752 2068 1125 3051 2819 3239 3007 435 390 2337 457 2218 1114 3422 892 1940 779 668 1960 1851 649 871 974 1485 3225 2339 755 2047 3289 1422 2308 1812 691 1823 1615 3290 2139 499 893 
1184 2160 1593 2065 1026 2250 1011 1756 921 1006 1689 1266 2320 2025 2462 1934 2314 1914 2216 402 958 1083 1066 1761 891 542 1176 1927 1674 392 2707 1615 2328 964 1512 2221 405 486 1243 1091 2432 2171 1351 2550 2184 878 316 2634 630 1493 2981 1040 1357 897 1326 484 1179 967 1770 1440 1411 722 2554 2129 94 1814 1241 890 565 1351 1242 474 1514 1477 359 1858 1738 2254 155 366 331 2344 1992 1004 1517 646 1656 985 1525 1035 1924 2252 1705 1295 1269 2129 1910 1380 1795 502 407 2398 1691 1252 1844 1717 1466 713 2183 2336 902 2602 229 1684 632 1046 1009 1712 2231 2044 2548 1581 1015 2147483647 2021 2464 62 2720 1924 2354 1582 967 1749 482 2075 1736 2139 633 776 1691 253 1209 1093 1394 1752 765 2478 2550 1352 465 2215 647 1674 899 2285 2762 1672 1753 1548 1580 1187 1964 906 1308 1482 674 1688 1695 742 1318 1056 1611 636 1244 1713 1243 1055 1499 229 1285 448 1940 1706 315 1525 1304 2466 101 1102 1015 894 2372 1329 907 2782 1279 1185 1353 1619 2326 1610 1935 2279 2189 648 2397 2851 1682 1013 265 199 1444 2966 1641 1482 2099 1768 1842 1611 1865 969 664 2165 886 1218 1578 2322 325 1995 400 1661 1449 1742 602 2443 1467 2496 2378 1394 1129 276 1116 738 474 1424 1610 881 1617 1558 1615 648 1065 1176 759 1051 621 898 1471 629 1422 1769 927 1614 392 2364 2223 2513 2590 1375 1283 1618 566 1793 487 3009 1209 1199 303 1642 1331 1522 1614 1413 1627 766 2591 1638 641 1831 2646 408 2027 1435 1672 1135 1702 2723 1212 1514 1753 
2331 349 2873 670 3025 619 1224 2753 1831 2656 3052 2143 516 66 639 380 852 752 1184 2078 2327 1248 1294 776 1829 2551 1693 3069 2656 2256 741 2492 453 1501 1708 924 1638 2085 3118 2996 1010 187 700 1427 848 1888 1950 641 2338 557 962 1016 3134 1127 884 2505 1328 1203 2594 940 1660 2732 624 169 1937 1087 3221 2608 2528 3223 1951 1617 3114 1026 2268 2734 596 606 2112 2090 2221 330 453 1205 3068 2332 782 1256 613 2247 3025 1142 3097 1409 2414 1035 2880 2327 2769 2521 2415 1224 478 1036 626 354 2170 2198 310 347 2722 728 2183 918 1392 985 2912 314 1054 35 533 3108 2533 2021 2147483647 613 2070 771 3029 1373 1351 2967 985 2283 1297 2633 1086 2307 1318 394 1784 2730 1013 991 1149 1939 525 1205 3214 2450 1175 2123 792 1129 517 741 1560 3011 492 984 2035 1017 1117 727 998 2252 2512 935 1445 3115 1191 1692 1465 2208 2495 1569 988 1294 2124 1438 2234 380 399 1707 497 888 622 2066 2893 2895 1137 885 1146 2870 769 868 3168 3245 1308 1249 2434 487 543 480 2668 402 846 973 1615 1831 1932 2930 949 1789 814 640 254 2887 2677 976 1511 1677 656 1599 3191 959 324 2311 598 2198 464 2443 764 1542 430 805 582 1363 628 3030 1796 1515 1574 1684 2988 1081 1247 1489 717 984 1786 2385 1288 1708 1399 2642 2864 650 1665 1559 1162 1195 465 1641 686 342 911 592 2572 2921 622 2316 345 2491 997 1807 902 2266 2781 700 719 3150 2048 2223 1258 741 573 1794 742 809 1903 560 729 2820 907 1335 758 1323 2880 2599 
2918 315 3464 1225 3488 1096 1793 3358 2409 3201 3639 2742 144 663 974 529 458 687 891 2587 2893 1508 1548 815 2404 3005 2293 3672 3261 2748 306 3098 832 2081 2321 607 2114 2606 3631 3499 559 431 1250 1004 557 2462 2330 327 2861 985 785 1543 3670 1609 1167 2938 1926 1759 3204 1549 2271 3186 149 669 2373 1688 3697 3141 3004 3738 2552 2115 3677 1638 2751 3344 749 270 2529 2593 2609 548 1030 1770 3636 2858 1395 1558 1209 2825 3629 824 3682 2016 3004 784 3488 2927 3376 2963 2869 837 772 1288 671 771 2778 2744 318 323 3240 971 2592 1529 1864 1491 3414 877 741 578 566 3680 3091 2464 613 2147483647 2519 888 3633 1033 1964 3429 1592 2788 1088 3241 831 2834 1701 787 2213 3294 1377 1180 1756 2499 753 732 3732 2916 882 2664 887 1571 183 568 2172 3606 943 1070 2631 869 1598 1171 1610 2789 3121 1545 1984 3646 1484 2305 1850 2803 3105 2173 1411 1907 2525 2044 2738 974 767 2163 1023 1475 12 2490 3421 3404 1574 450 1319 3351 491 1446 3642 3755 1920 905 3042 540 200 280 3095 623 788 1584 2202 2312 2341 3503 795 2402 1421 454 787 3492 3278 894 2091 2222 402 2172 3670 1572 603 2721 526 2698 1069 3044 823 1913 563 1411 106 1010 1138 3534 2210 2110 1887 2061 3553 1694 1607 2102 935 1597 2332 2958 1884 2267 1634 3077 3344 993 1996 2171 1112 1556 1055 2110 221 279 379 674 3162 3475 858 2831 957 2903 857 2408 1267 2736 3380 1153 1326 3722 2656 2834 1706 134 830 2339 1343 200 2265 1124 1323 3419 1332 1945 314 1508 3464 3208 
1147 2214 1544 2099 970 2287 1038 1716 909 949 1636 1240 2375 2073 2502 1989 2374 1973 2277 364 916 1145 1128 1821 879 486 1172 1880 1635 334 2760 1581 2371 974 1509 2281 444 449 1181 1030 2492 2222 1395 2612 2243 862 369 2686 576 1546 3029 1082 1296 944 1385 439 1194 998 1736 1469 1409 667 2607 2176 155 1836 1182 832 504 1289 1226 503 1455 1502 298 1821 1795 2312 171 326 341 2391 2032 1032 1460 594 1688 1046 1565 1000 1878 2314 1652 1305 1230 2190 1869 1348 1755 451 350 2459 1747 1313 1902 1769 1442 672 2236 2388 841 2643 232 1711 679 1092 947 1760 2292 2094 2596 1524 964 62 2070 2519 2147483647 2763 1878 2416 1594 911 1774 427 2137 1700 2200 582 836 1744 312 1155 1150 1455 1771 746 2523 2611 1290 405 2277 610 1734 952 2341 2812 1677 1703 1599 1641 1165 2025 954 1360 1509 628 1655 1721 766 1256 1117 1609 697 1215 1682 1245 1109 1513 251 1294 395 1981 1760 363 1574 1339 2522 130 1041 954 947 2432 1391 847 2832 1317 1127 1292 1633 2388 1578 1992 2335 2245 603 2444 2897 1708 1014 283 258 1390 3013 1636 1516 2157 1818 1799 1569 1926 978 668 2223 891 1159 1605 2369 306 2053 348 1704 1413 1801 664 2490 1501 2550 2440 1442 1067 338 1122 800 536 1367 1632 941 1624 1617 1640 643 1022 1194 758 1113 573 838 1526 691 1425 1831 986 1658 434 2422 2277 2572 2636 1332 1224 1675 511 1836 455 3056 1199 1256 241 1598 1383 1558 1557 1394 1605 818 2646 1694 635 1863 2702 463 2064 1473 1627 1189 1715 2777 1274 1463 1718 
2799 903 3308 793 3689 570 1803 3114 2347 3218 3496 2571 926 738 313 1084 1332 1424 1754 2712 2854 2019 2066 1493 2353 3230 2137 3442 3026 2904 700 2853 393 2033 2034 1466 2320 2702 3721 3615 1447 722 1369 1893 1402 2415 2686 595 2944 1319 411 1681 3703 1828 1655 3202 1812 1810 2923 1408 2024 3407 761 619 2642 1303 3870 3192 3186 3821 2375 2279 3626 1444 2925 3059 1337 1094 2826 2730 2950 463 755 1794 3568 2933 1180 2024 1202 2746 3389 1693 3545 1834 2868 1627 3217 2738 3121 3211 3096 1722 1243 1807 1331 1126 2538 2773 839 646 3326 181 2901 1249 2088 1675 3533 1035 1605 765 328 3598 3071 2720 771 888 2763 2147483647 3393 1912 1660 3632 1258 2915 1925 2979 1678 2909 2067 1165 2497 3249 1774 1756 1394 2493 250 1619 3809 3119 1745 2708 1529 1857 964 399 1820 3426 1252 1727 2478 1667 1819 1475 1422 2840 2854 1254 2063 3691 1961 1980 2208 2647 2826 1998 1731 1647 2847 1863 2868 787 1169 2405 1219 1458 899 2776 3478 3510 1867 1334 1912 3516 517 1464 3818 3850 1603 1783 2789 1173 1000 1009 3366 375 236 1290 2117 2503 2655 3421 379 2068 1310 1232 1009 3248 3070 1657 2040 2274 1209 2142 3835 1341 451 3026 1245 2839 1059 2849 1488 2290 379 1316 784 1892 1346 3646 2518 1993 2337 2426 3498 1414 2003 1774 1480 1338 2375 2891 1781 2275 2171 3334 3513 1421 2422 1922 1865 1953 1106 2330 1096 827 1263 221 3018 3459 1385 2934 927 3202 381 2239 1665 2937 3183 1446 1240 3640 2423 2544 1976 926 1337 2384 1032 970 2648 765 1305 3221 1652 1588 710 2092 3340 2934 
794 3329 358 2604 1761 2824 1882 279 1289 1022 397 898 3513 2990 3081 3180 3704 3358 3788 1527 971 2774 2781 3234 1305 1774 1341 59 373 1568 3754 542 3057 1588 1360 3676 1919 1448 1350 1421 3858 3216 2412 4129 3614 1263 2238 3640 1317 2743 3783 2184 1125 2221 2823 1915 1709 1938 480 2089 1383 1780 3652 3031 1981 2090 1715 1149 1620 1355 1082 1838 785 2011 1622 360 3113 3535 2038 1560 2175 3242 2704 1910 703 1295 2274 2661 2424 935 5 3797 434 1620 698 3659 205 711 273 1855 1783 3937 2983 2840 3233 2907 863 1217 3315 3369 1270 3217 2070 2167 2078 2263 1415 2759 3744 3063 3409 658 931 1924 3029 3633 1878 3393 2147483647 3967 1736 1755 2140 1470 3724 415 3689 1302 2411 2908 2060 791 2595 2975 1999 1294 3233 4028 1330 1695 3784 1293 3158 2334 3498 3644 1576 244 2756 3163 1014 3520 2229 2595 2038 1251 540 2157 1790 1168 2704 1414 2345 849 572 1460 2469 1763 2117 1591 1491 2721 2937 1975 2638 2163 3641 2008 1172 1361 2341 3758 2989 1586 3721 2199 1708 1412 1792 3897 605 3240 3511 3424 1961 3240 3610 2119 1455 1801 2114 632 3755 1330 2215 3450 2852 145 363 3420 1576 1580 3504 1522 1673 2095 3194 2051 3349 1534 2565 596 3209 2370 3313 2223 3610 3981 2549 1411 2123 1528 2559 2307 741 1995 2506 1619 2991 2083 1491 865 1751 1486 2818 1904 1600 2822 2481 1486 3415 2525 2577 1948 3642 3354 3851 3387 559 887 2997 1384 2686 2040 3770 1225 2648 1709 289 2597 2309 671 984 852 2237 3765 2987 1489 2384 3832 2324 2654 2311 255 2512 1806 3772 2951 474 465 
3183 1061 3721 2036 3332 1986 2107 3716 2679 3290 3870 3081 988 1439 1940 1008 580 672 197 2621 3075 1274 1288 755 2662 2865 2674 3994 3617 2722 1301 3478 1768 2391 2823 457 2132 2670 3597 3444 487 1278 1638 208 530 2707 2110 1357 2908 1290 1800 1796 3700 1747 1144 2754 2332 2041 3612 2070 2743 3030 1176 1517 2261 2370 3559 3196 2917 3705 2920 2183 3802 2180 2703 3744 920 825 2355 2610 2366 1507 1815 2077 3784 2915 2019 1379 1731 3057 3965 231 3903 2469 3279 349 3865 3265 3743 2799 2741 207 1083 1144 818 1219 3182 2867 1123 1282 3244 1970 2394 2166 1919 1711 3363 1435 320 1348 1585 3840 3231 2354 1373 1033 2416 1912 3967 2147483647 2534 3275 2254 2792 283 3626 303 2894 1619 1196 2113 3443 1377 1002 2409 2695 1741 392 3705 2813 204 2781 819 1639 954 1597 2751 3879 1307 809 2964 451 1739 1397 2154 2883 3522 2187 2179 3664 1316 2845 1734 3121 3519 2593 1498 2450 2319 2492 2745 1731 1165 2127 1453 1908 1023 2338 3442 3369 1633 583 1030 3250 1508 1855 3504 3706 2508 130 3435 904 918 931 2884 1597 1820 2219 2528 2309 2176 3676 1815 2937 1954 734 1352 3841 3604 548 2404 2400 730 2447 3543 2161 1550 2511 782 2698 1657 3376 780 1753 1556 1934 1139 35 1490 3482 2078 2484 1627 1881 3693 2294 1513 2670 992 2202 2500 3165 2290 2485 1310 2886 3239 1175 1744 2659 585 1480 1601 2113 817 1118 694 1693 3432 3577 1012 2859 1617 2678 1876 2787 1319 2657 3686 1402 1871 3879 3066 3283 1750 1040 1039 2504 2050 1028 2020 1924 1809 3724 1456 2562 1302 1147 3686 3608 
1172 1684 1654 868 2314 1090 647 1457 818 1672 1844 926 1862 1302 1347 1589 2134 1865 2338 1363 1284 1655 1688 1783 837 1940 539 1784 1367 1566 2044 1195 1322 621 376 2151 1226 1314 2215 2144 2296 1534 904 2651 2078 891 1736 1925 1499 1246 2047 880 2144 1045 1493 1978 409 725 1274 464 368 2090 1959 1321 1549 365 2445 1682 1840 2302 735 1127 2011 354 1609 1413 1614 1921 1732 1398 1904 1521 977 671 1944 1480 569 1567 809 1152 1732 2324 1894 291 1230 2190 1567 1083 1466 1959 1832 2444 1454 1589 1721 1333 879 1285 1656 1673 1843 1486 1809 441 1139 963 2071 1136 2251 1386 1678 1967 1503 1582 1351 1964 1594 1660 1736 2534 2147483647 2265 404 1533 2351 1325 2232 1458 1395 1348 1475 1651 1356 1678 272 1006 1497 2485 2286 1813 2331 1248 1731 1176 1857 1912 218 1768 1227 1821 847 2091 1045 1175 380 1368 1200 428 861 2144 1564 342 1447 1006 1175 405 1212 99 1792 307 1497 1005 1379 1340 1082 643 1973 1675 1955 2034 1189 2179 1767 2111 1993 702 2401 2342 59 2434 1131 1674 1877 1799 2130 1511 1874 388 614 1317 1638 1794 2019 439 581 1883 1231 1591 1410 2005 618 930 1925 714 2404 394 1470 1900 1797 1489 915 1192 1759 1526 1586 600 1924 2537 1051 2168 1532 485 1695 1583 1884 271 1428 140 1561 367 986 1294 423 862 1779 2081 2113 1375 1699 271 2086 1411 954 1255 2017 1691 2240 1652 1372 1872 1525 1515 1009 2034 2035 614 1339 1660 1524 1161 671 2008 764 894 1181 2090 1495 995 652 2158 1759 920 724 1561 1201 123 2062 1835 1696 1283 
1337 3124 1404 2922 59 3125 1844 1726 1453 782 1384 1563 3286 2966 3356 2900 3277 2876 3152 932 1096 2026 2002 2723 1432 425 1745 1728 1687 731 3668 1728 3239 1678 2053 3178 1330 961 485 352 3389 3125 2278 3477 3144 1381 1166 3591 771 2454 3919 1960 713 1842 2292 521 1920 1826 1854 2271 1977 247 3517 3063 1060 2574 284 687 447 559 1662 1356 1035 2277 707 1875 2705 3222 927 907 914 3283 2885 1848 1094 792 2502 1937 2430 1247 1757 3194 1369 1982 1367 3076 1844 1563 1767 479 561 3338 2657 2210 2810 2676 1761 994 3145 3292 519 3500 882 2494 1577 1982 340 2655 3179 2993 3487 1156 947 967 2967 3429 911 3632 1755 3275 2265 2147483647 2538 739 2993 1785 3081 812 1742 2653 1220 987 2060 2349 2495 1261 3398 3499 574 518 3152 1019 2636 1861 3251 3708 2277 1518 2505 2530 1555 2909 1852 2267 2290 906 1804 2500 1574 660 2010 2160 1598 1496 1848 1865 2019 2208 957 1961 781 2845 2669 1268 2470 2179 3433 954 583 394 1856 3335 2269 179 3734 2168 230 527 2317 3260 1761 2903 3246 3156 407 3330 3781 2478 1653 1137 1114 1125 3902 2148 2342 3065 2718 1745 1589 2813 1676 1386 3131 1570 274 2386 3257 765 2962 801 2576 1559 2704 1553 3380 2332 3459 3302 2340 375 1232 1785 1651 1411 1028 2380 1845 2249 2525 2412 1301 1157 1934 1420 1967 392 170 2437 1533 2033 2697 1892 2538 1328 3332 3185 3478 3520 1367 871 2585 750 2713 608 3942 1713 2166 701 1550 2289 2400 1168 1777 1912 1726 3557 2605 1291 2675 3613 1256 2903 2328 1560 2099 2388 3685 2130 1282 1829 
1551 1329 2050 465 2590 688 739 1861 1137 2013 2239 1315 1500 930 946 1269 1806 1583 2057 1610 1633 1556 1597 1525 1149 2178 894 2188 1771 1814 1651 1599 918 862 781 1843 1356 1577 2543 2457 1968 1161 711 2351 1767 1209 1839 1530 1792 1005 1643 833 2494 1022 1317 2191 620 791 1678 330 765 2341 1575 934 1697 119 2742 2006 2098 2636 1120 1275 2386 272 1849 1816 1341 1578 1889 1639 2049 1125 580 748 2323 1776 238 1489 543 1512 2137 2034 2289 595 1615 1906 1971 1480 1871 2182 2057 2143 1175 1441 1437 1035 1282 1593 1294 1289 2157 1088 1968 97 1199 893 2380 821 1955 1020 1276 2350 1853 1749 985 1592 1774 1258 2140 2254 404 2538 2147483647 1799 2102 1729 1952 1753 1373 1059 1592 2016 1242 1499 165 1307 1093 2161 2621 2054 2050 1543 1488 1131 1500 1509 590 2168 968 1612 1227 1829 1018 991 268 1671 1604 76 1008 2488 1467 739 1463 1392 1579 752 1112 390 1937 623 1758 619 1089 1466 821 526 1602 1832 2288 2348 1145 1847 1615 2397 1592 580 2694 2671 350 2145 1535 1364 1524 1452 2351 1110 1470 68 910 1491 1761 2174 1615 833 365 1564 909 1996 1812 1752 865 1155 1599 971 2703 177 1073 2074 1488 1741 598 1590 1503 1549 1186 389 1544 2253 836 2484 1638 777 1688 1639 2258 165 1376 530 1328 135 1237 1656 604 1119 1699 2307 2397 1149 1720 663 1867 1345 655 1378 1666 1326 1892 1248 1762 2233 1273 1797 658 2228 1632 988 1192 1886 1925 969 414 2391 1165 1298 1182 1713 1235 1247 253 1781 1842 516 509 1963 1075 356 1668 1720 2086 1687 
791 2475 1128 2189 791 2396 1115 1330 734 524 1211 946 2646 2275 2631 2263 2695 2300 2642 205 538 1519 1509 2152 710 427 1028 1468 1258 98 3004 1230 2523 939 1352 2617 683 222 843 714 2824 2450 1584 2982 2572 666 795 2918 154 1803 3219 1267 911 1179 1709 517 1181 1106 1381 1537 1266 559 2861 2364 560 1836 956 412 308 951 992 673 1035 1539 153 1449 2099 2604 572 195 705 2588 2163 1122 1036 175 1769 1412 1718 655 1471 2672 1226 1247 860 2543 1479 1012 1371 474 360 2818 2024 1661 2212 2020 1155 325 2488 2618 459 2777 600 1756 929 1304 629 1969 2642 2311 2789 1099 544 482 2283 2788 427 2915 1470 2792 1533 739 1799 2147483647 2518 1333 2558 171 1177 2001 688 729 1465 1806 1757 540 2687 2958 946 303 2640 310 2065 1229 2616 3016 1561 1284 1847 1997 902 2382 1189 1617 1553 249 1307 1761 853 878 1477 1458 1057 900 1340 1139 1391 1472 650 1227 50 2128 2021 667 1791 1457 2792 550 653 616 1228 2753 1762 604 3052 1452 905 967 1583 2754 1239 2282 2616 2524 635 2627 3074 1739 919 490 681 963 3200 1460 1614 2464 2040 1402 1182 2281 937 650 2529 832 920 1648 2557 589 2358 94 1868 1055 2130 1046 2683 1605 2806 2813 1664 748 735 1050 1205 937 943 1641 1285 1526 1930 1674 562 639 1195 682 1509 579 602 1812 1102 1312 2207 1324 1837 694 2716 2529 2884 2814 940 804 1975 87 2006 621 3237 1014 1558 241 1197 1635 1677 1133 1137 1317 1096 2919 1987 553 1940 2979 889 2174 1611 1223 1464 1656 3021 1665 1041 1360 
2935 1031 3468 1935 3049 1915 1883 3478 2437 3021 3613 2845 1008 1362 1907 918 640 547 230 2351 2817 999 1011 577 2419 2583 2451 3749 3379 2446 1383 3245 1726 2160 2620 483 1866 2403 3318 3165 617 1239 1447 489 532 2461 1828 1414 2638 1108 1873 1570 3425 1504 907 2471 2119 1813 3382 1889 2535 2748 1237 1456 1983 2220 3276 2925 2637 3426 2691 1921 3535 2000 2426 3512 764 838 2074 2339 2083 1488 1715 1853 3519 2645 1865 1107 1565 2805 3722 303 3645 2262 3031 304 3628 3027 3506 2516 2460 403 930 886 686 1080 2955 2604 1096 1280 2969 1957 2112 2010 1661 1484 3084 1299 362 1278 1599 3576 2967 2075 1297 1088 2137 1925 3724 283 2351 2993 2102 2518 2147483647 3393 257 2624 1352 1050 1836 3180 1128 748 2250 2443 1728 604 3427 2533 236 2518 620 1390 966 1653 2567 3627 1136 562 2728 283 1497 1188 1976 2617 3291 2031 1934 3388 1047 2650 1461 2881 3291 2378 1257 2263 2036 2283 2473 1627 1021 1855 1284 1714 1080 2057 3168 3091 1383 669 758 2969 1579 1658 3222 3427 2331 303 3204 810 931 916 2601 1581 1866 2061 2297 2039 1895 3414 1883 2740 1780 695 1226 3601 3362 350 2173 2148 716 2209 3261 1993 1523 2229 704 2425 1511 3137 599 1476 1552 1759 1190 312 1300 3203 1800 2262 1345 1602 3427 2124 1246 2485 791 2037 2246 2909 2078 2238 1028 2603 2958 977 1462 2457 313 1216 1448 1845 868 1101 815 1704 3182 3308 832 2587 1493 2395 1945 2561 1082 2378 3440 1197 1703 3614 2842 3063 1494 1128 868 2249 1917 1133 1737 1824 1631 3478 1223 2390 1387 866 3429 3378 
553 2941 485 2192 1805 2411 1522 143 967 1003 648 549 3125 2592 2667 2802 3333 3000 3442 1336 796 2474 2487 2882 989 1703 963 467 104 1427 3352 148 2647 1235 948 3314 1654 1251 1462 1490 3490 2820 2038 3780 3249 959 2038 3237 1190 2377 3371 1831 1272 1890 2487 1829 1327 1585 85 1693 977 1752 3254 2628 1777 1676 1811 1111 1549 1497 708 1561 980 1610 1485 125 2751 3155 1868 1374 2023 2837 2297 1551 892 1164 1870 2362 2034 701 411 3447 701 1225 473 3308 247 376 142 1775 1681 3583 2614 2518 2870 2530 463 1030 2924 2970 1267 2803 1913 1759 1779 1915 1461 2372 3389 2668 3001 875 854 1736 2633 3241 1700 2979 415 3626 1325 1785 1729 1333 3393 2147483647 3340 1164 2116 2533 1829 806 2268 2648 1586 1021 2822 3665 1473 1603 3437 1090 2810 2012 3112 3236 1161 516 2384 2831 665 3176 1897 2238 1637 1089 125 1748 1468 1303 2398 1000 2069 526 159 1070 2135 1355 1949 1197 1341 2316 2563 1727 2260 1781 3249 1829 1233 1406 2020 3386 2675 1606 3314 1821 1792 1553 1380 3549 199 2867 3126 3041 1907 2833 3197 1710 1099 1568 1911 764 3343 915 1820 3078 2466 270 207 3078 1222 1283 3131 1185 1766 1690 2788 1920 2979 1376 2172 288 2857 2106 2906 1830 3214 3637 2179 1491 1895 1154 2300 2064 887 1587 2204 1205 2640 1676 1209 695 1370 1178 2534 1849 1617 2465 2235 1080 3089 2218 2188 1685 3259 2962 3473 2976 420 985 2638 1253 2289 1945 3357 847 2310 1572 298 2238 1915 904 585 437 1927 3372 2624 1209 1975 3440 2115 2244 1923 318 2171 1391 3370 2657 595 60 
2910 795 3451 1743 3139 1704 1819 3434 2401 3045 3605 2798 756 1152 1676 714 384 369 106 2380 2813 1057 1079 460 2386 2663 2385 3717 3334 2493 1125 3193 1499 2106 2525 226 1886 2424 3378 3229 380 1008 1339 440 278 2433 1917 1158 2668 990 1616 1509 3469 1473 873 2562 2038 1756 3324 1768 2446 2834 980 1238 2045 2068 3363 2957 2704 3487 2633 1929 3554 1878 2479 3458 618 586 2155 2372 2184 1250 1522 1789 3532 2673 1716 1154 1428 2787 3686 114 3640 2172 3004 53 3581 2983 3460 2602 2535 260 780 897 515 917 2892 2613 859 1035 3015 1719 2200 1863 1663 1427 3146 1133 118 1064 1351 3586 2977 2139 1086 831 2200 1678 3689 303 2232 3081 1952 2558 257 3340 2147483647 2650 1381 893 1891 3189 1114 752 2106 2428 1489 424 3486 2603 100 2527 531 1373 715 1397 2450 3608 1005 561 2681 176 1465 1105 1852 2633 3234 1884 1905 3435 1084 2545 1507 2840 3230 2299 1225 2149 2126 2195 2511 1436 863 1891 1151 1609 823 2132 3211 3149 1369 415 812 3043 1322 1557 3308 3491 2206 209 3147 608 680 673 2700 1342 1612 1916 2242 2070 1970 3419 1627 2637 1652 459 1051 3561 3325 278 2119 2132 470 2166 3345 1858 1289 2323 489 2464 1354 3096 485 1537 1309 1632 934 305 1190 3266 1863 2194 1432 1673 3442 1991 1273 2369 701 1899 2235 2900 1995 2212 1121 2697 3033 880 1551 2362 404 1235 1298 1869 611 861 567 1457 3159 3332 713 2622 1318 2496 1688 2498 1045 2439 3410 1108 1568 3626 2776 2990 1491 872 738 2239 1749 878 1832 1631 1508 3449 1177 2259 1130 960 3421 3321 
625 2519 963 2162 857 2375 1107 1160 643 397 1056 797 2694 2294 2617 2315 2767 2377 2738 273 369 1627 1621 2231 622 568 934 1301 1087 267 3038 1063 2519 894 1244 2697 764 230 814 709 2901 2480 1607 3080 2649 570 949 2947 41 1851 3228 1296 837 1231 1789 674 1134 1110 1213 1512 1165 670 2899 2378 703 1779 990 310 426 917 863 731 911 1502 324 1279 2165 2662 736 290 874 2602 2154 1118 902 25 1745 1517 1724 495 1302 2764 1073 1180 692 2633 1309 850 1201 626 521 2910 2080 1754 2282 2063 1005 185 2528 2648 418 2764 768 1718 997 1343 629 1995 2730 2336 2801 962 382 633 2307 2834 582 2909 1302 2894 1458 812 1753 171 2624 1164 2650 2147483647 1274 2047 814 579 1544 1899 1696 453 2687 3042 908 452 2736 211 2146 1297 2666 3032 1465 1121 1890 2092 765 2474 1241 1669 1518 97 1141 1721 863 812 1578 1350 1166 745 1175 1056 1458 1406 816 1157 189 2126 2069 770 1822 1454 2839 709 588 602 1298 2825 1866 653 3073 1457 944 943 1511 2849 1075 2341 2668 2576 778 2636 3077 1696 851 586 830 816 3207 1343 1599 2530 2071 1232 1011 2373 890 636 2593 783 951 1612 2569 760 2424 234 1877 888 2209 1164 2695 1593 2845 2914 1700 738 868 984 1334 1067 809 1591 1381 1437 2003 1633 534 469 1154 639 1629 720 655 1874 1237 1221 2312 1416 1851 782 2774 2569 2951 2820 769 684 2041 90 2015 785 3242 903 1631 412 1027 1684 1669 999 997 1165 1168 2967 2049 524 1912 3028 1040 2157 1612 1054 1526 1580 3055 1782 881 1192 
1617 1406 2133 1539 1800 1679 757 2183 1150 1670 2270 1570 1557 1337 1848 1175 1538 1138 1465 1002 1475 364 371 986 1127 1317 1253 2430 2086 1113 1959 1972 1690 947 1518 1448 514 1052 2002 1856 1658 1446 748 1806 1409 1159 636 1897 1289 764 2277 541 2088 356 550 1239 1022 676 2121 1047 1415 1495 1800 1451 683 1474 2017 1578 1337 2111 1450 577 2183 1134 1101 2240 965 1482 828 992 913 1648 1405 730 2167 1296 1195 251 956 1478 2409 1495 2299 1180 1713 1367 2338 1741 2215 1268 1183 1641 933 484 1069 984 1718 1255 1436 1605 1634 1977 891 1283 337 482 1772 1032 1467 1336 1851 2224 1617 776 1318 1701 836 2067 2411 1619 1395 1742 1373 1177 1352 2116 1381 1274 2147483647 953 523 1829 324 629 1447 1117 1817 1783 2109 1241 1464 1169 899 244 1520 2048 1569 2294 827 820 1458 1205 358 593 1124 1265 2030 1301 664 2054 305 1585 150 1591 2038 1231 336 1296 824 1189 1130 1333 963 510 849 848 1703 792 1830 1772 230 1596 594 1682 2053 796 1961 2118 1406 1577 1942 1166 1512 1423 1394 1715 2164 1307 1073 691 640 2063 2266 1654 1022 1324 1066 2297 2055 1104 959 835 1390 955 1994 1200 1637 1020 1221 1083 1054 1842 966 224 1749 999 1741 1640 725 1893 511 1091 316 367 2075 1289 108 1491 783 1248 920 1571 992 939 423 1378 1673 712 367 1371 1039 151 988 493 1591 1475 1737 1908 1857 1958 847 1242 1163 1202 2315 1345 436 1068 2123 622 1015 2263 1621 1853 218 1825 871 921 1351 1878 585 1470 910 2159 414 1488 1975 542 2086 2111 
2164 474 2712 905 2711 935 1034 2640 1650 2418 2882 2010 647 433 1013 275 802 524 999 1800 2120 855 901 476 1642 2230 1570 2943 2541 1962 1016 2387 831 1327 1663 803 1330 1819 2844 2713 961 495 496 1303 732 1697 1588 946 2074 199 1329 762 2883 822 490 2171 1206 990 2506 888 1594 2411 864 554 1603 1176 2916 2355 2222 2951 1829 1328 2900 995 1967 2643 286 632 1768 1806 1864 716 693 1008 2862 2072 823 867 540 2061 2905 979 2923 1323 2253 848 2779 2197 2662 2193 2094 1096 121 642 378 41 2073 1961 492 653 2453 1115 1835 970 1080 705 2628 250 904 402 912 2908 2313 1691 394 787 1744 1165 2908 1196 1348 2653 1059 2001 1050 2533 893 2047 953 2147483647 1445 2518 635 605 1213 1725 918 1143 2944 2137 992 1880 459 792 620 1098 1566 2860 158 629 1895 772 812 386 968 2004 2419 991 1202 2859 800 1672 1102 2064 2409 1466 637 1270 1772 1349 1951 602 31 1384 275 755 792 1726 2634 2617 797 853 759 2569 1101 712 2861 2968 1319 1090 2335 335 624 532 2331 794 1229 1023 1456 1527 1583 2732 1321 1767 767 547 193 2772 2547 702 1339 1441 598 1410 2888 967 716 1965 452 1912 463 2313 456 1174 815 748 808 1196 363 2748 1449 1381 1190 1319 2778 1100 871 1487 341 1007 1551 2190 1164 1494 1006 2309 2562 258 1285 1502 848 820 405 1327 742 533 944 981 2412 2694 253 2044 449 2146 1372 1687 522 1955 2643 366 679 2950 1952 2152 927 920 204 1558 867 981 1535 798 630 2682 556 1368 1032 932 2703 2507 
1286 1912 1746 1872 1278 2047 859 1867 929 1206 1860 1319 2069 1791 2248 1684 2062 1661 1970 548 1090 839 825 1509 900 795 1141 2069 1778 611 2461 1697 2108 883 1465 1969 250 619 1487 1338 2180 1929 1129 2307 1931 904 262 2390 820 1248 2745 829 1589 669 1073 726 1066 801 1852 1270 1360 974 2306 1898 160 1668 1494 1100 815 1596 1258 353 1720 1322 590 1953 1485 2002 329 525 464 2109 1783 845 1715 832 1474 737 1314 1138 2059 2005 1881 1201 1378 1880 2023 1459 1904 750 660 2151 1441 1001 1591 1472 1505 847 1936 2093 1133 2386 404 1519 415 823 1255 1478 1982 1806 2314 1776 1186 253 1784 2213 312 2497 2060 2113 1475 1220 1592 688 1836 1829 1891 814 523 1445 2147483647 1391 840 1144 1614 814 2253 2300 1595 717 1969 768 1421 656 2034 2524 1595 1908 1305 1331 1225 1716 678 1064 1323 831 1765 1531 615 1552 807 1556 385 1314 1785 1180 808 1385 355 1197 645 1725 1459 136 1291 1114 2216 282 1332 1258 649 2120 1084 1159 2540 1082 1438 1601 1506 2081 1682 1684 2028 1938 887 2166 2620 1524 962 261 170 1629 2731 1600 1297 1846 1530 1965 1726 1616 890 622 1912 829 1471 1416 2090 529 1743 596 1443 1542 1489 360 2209 1279 2247 2135 1160 1375 68 1042 520 254 1622 1465 628 1531 1306 1457 649 1195 1055 733 821 865 1150 1220 425 1354 1527 674 1391 220 2112 1976 2260 2359 1502 1490 1365 763 1571 708 2776 1197 947 548 1773 1089 1325 1812 1434 1661 526 2340 1386 645 1647 2394 306 1825 1232 1805 889 1590 2476 978 1680 1838 
489 2980 433 2467 1003 2690 1507 740 907 232 484 752 3160 2707 2944 2793 3275 2896 3280 844 403 2188 2186 2755 905 985 1123 775 706 825 3470 772 2874 1233 1333 3218 1315 781 667 683 3417 2912 2045 3624 3165 844 1524 3369 580 2331 3602 1757 517 1732 2318 1130 1439 1535 881 1847 1294 990 3343 2775 1282 2009 1006 361 833 719 923 1261 384 1805 872 890 2670 3147 1300 867 1418 2999 2504 1527 345 564 2070 2077 2122 504 792 3302 496 1423 465 3168 859 667 780 1068 1005 3447 2568 2299 2789 2528 901 577 2980 3077 482 3089 1319 2007 1526 1819 656 2427 3262 2762 3189 397 213 1209 2730 3294 1155 3249 791 3443 1651 987 2016 729 3180 806 3189 579 1829 2518 1391 2147483647 2075 2443 1918 795 3048 3568 698 915 3278 662 2672 1818 3137 3425 1579 574 2360 2636 807 3014 1742 2157 1827 566 844 2005 1318 532 2133 1428 1731 670 891 1264 1973 1631 1376 1394 761 2494 2544 1338 2271 1845 3300 1279 427 601 1821 3332 2423 812 3481 1862 985 772 1709 3392 818 2831 3142 3051 1170 3020 3440 1972 1135 1152 1408 238 3578 1383 1956 3029 2512 762 605 2912 1224 1079 3091 1132 961 1910 2959 1284 2924 809 2276 622 2732 1736 3085 1956 3294 3462 2159 686 1446 1256 1910 1645 259 1853 1933 1582 2520 1918 970 360 1472 1027 2200 1114 824 2375 1815 1381 2866 1964 2265 1337 3258 3021 3448 3192 403 224 2547 644 2411 1256 3605 1037 2152 954 564 2168 2040 437 964 1021 1698 3428 2549 964 2220 3493 1617 2485 2006 576 2034 1758 3488 2349 325 855 
1808 1083 2343 1318 2119 1431 786 2351 1308 1936 2494 1719 1233 1037 1576 850 1231 836 1207 1277 1700 315 357 688 1290 1635 1343 2620 2252 1410 1636 2121 1408 1043 1555 1154 783 1315 2301 2159 1360 1130 543 1551 1108 1333 957 1576 1564 456 1964 485 2372 379 245 1561 1043 708 2262 939 1460 1814 1477 1155 1001 1353 2333 1853 1647 2410 1573 817 2442 1042 1403 2389 645 1162 1152 1273 1236 1342 1157 754 2419 1567 1031 266 749 1680 2593 1227 2527 1198 1903 1093 2502 1900 2380 1589 1500 1372 610 252 753 668 1840 1499 1114 1286 1924 1697 1215 1146 550 398 2075 745 1188 1027 1542 2472 1863 1093 1013 1377 1150 1774 2595 1377 1356 2060 1242 1465 1128 2268 1114 1544 324 635 840 2075 2147483647 380 1346 1318 1524 1498 2406 1554 1204 1413 602 262 1196 1733 1555 2502 523 569 1603 940 372 309 1025 1522 2170 1166 806 2342 227 1604 474 1753 2173 1288 146 1258 1148 1214 1416 1077 643 807 574 733 1379 1114 2116 2071 256 1290 422 1994 1734 673 2277 2420 1353 1318 2083 844 1189 1100 1717 1413 1858 1180 1179 975 963 2305 1954 1685 877 1008 765 2473 2234 838 1056 1022 1073 1084 2309 1082 1335 1344 903 1371 812 2009 666 541 1442 852 1417 1393 469 2196 833 1160 563 688 2328 1194 236 1473 468 1131 1123 1788 1005 1109 463 1701 1986 389 652 1396 821 185 740 770 1271 1152 1425 1604 2055 2222 525 1522 902 1526 2005 1449 113 1377 2312 340 842 2512 1731 1958 378 1502 547 1127 1165 1555 900 1236 738 2350 167 1429 1651 482 2309 2256 
2187 932 2721 1468 2408 1529 1151 2731 1689 2294 2869 2099 1041 1036 1618 702 934 536 839 1628 2074 336 372 384 1671 1927 1715 3000 2632 1742 1470 2500 1436 1419 1909 828 1135 1673 2629 2482 1040 1048 792 1182 797 1713 1197 1436 1916 525 1868 841 2717 758 185 1835 1400 1077 2640 1231 1819 2102 1304 1156 1300 1616 2629 2205 1959 2738 1950 1182 2805 1341 1729 2768 443 929 1424 1619 1473 1297 1272 1120 2784 1921 1269 413 962 2058 2973 866 2901 1550 2283 738 2882 2280 2760 1871 1796 1012 513 145 509 646 2216 1866 981 1178 2263 1718 1476 1402 918 752 2398 816 838 993 1477 2840 2230 1394 991 1180 1455 1756 2975 1002 1678 2349 1499 1806 748 2648 752 1899 629 605 1144 2443 380 2147483647 1626 1696 1514 1156 2736 1860 837 1780 300 641 999 1630 1886 2880 584 193 1982 576 751 511 1320 1884 2549 1423 1186 2683 339 1950 759 2133 2550 1652 514 1583 1403 1568 1758 1182 594 1139 708 1036 1180 1396 2459 2399 635 991 155 2302 1606 976 2573 2744 1667 951 2461 649 981 904 1981 1382 1792 1446 1555 1318 1236 2675 1865 2035 1144 751 791 2853 2614 475 1432 1401 816 1463 2608 1359 1305 1602 659 1712 968 2389 369 797 1391 1120 1244 1020 663 2519 1121 1530 725 939 2694 1483 521 1803 277 1407 1500 2164 1360 1489 453 1973 2292 379 840 1747 441 483 894 1117 1029 1012 1141 1559 2434 2581 372 1869 1012 1780 1921 1823 348 1692 2692 531 1085 2879 2105 2330 748 1289 420 1503 1369 1332 1120 1369 993 2730 491 1736 1483 340 2684 2634 
1443 1494 1926 607 2545 825 756 1721 1064 1931 2115 1198 1665 1094 1081 1429 1968 1737 2212 1576 1545 1658 1696 1673 1080 2150 799 2048 1633 1781 1811 1460 1068 822 641 2002 1371 1536 2470 2392 2130 1325 834 2509 1927 1137 1869 1689 1736 1146 1786 907 2407 1091 1442 2175 583 820 1531 408 640 2308 1738 1097 1707 93 2686 1934 2061 2559 1006 1282 2281 313 1820 1669 1492 1742 1897 1608 2062 1284 740 772 2215 1719 390 1584 685 1417 1995 2190 2166 517 1501 2060 1825 1355 1728 2162 2035 2302 1327 1558 1591 1190 1147 1528 1459 1453 2091 1219 1975 243 1240 977 2317 979 2112 1184 1430 2238 1765 1752 1149 1756 1771 1394 1999 2409 272 2495 165 1757 2250 1586 2106 1696 1447 1213 1614 1918 1346 1626 2147483647 1245 1241 2323 2543 2025 2205 1485 1632 1210 1665 1661 434 2038 1114 1748 1117 1979 1088 1115 325 1610 1461 223 1011 2405 1567 589 1523 1277 1434 660 1210 293 1950 542 1718 783 1243 1484 966 614 1766 1839 2211 2283 1224 2010 1734 2347 1746 673 2640 2597 213 2301 1395 1522 1688 1616 2332 1266 1612 189 846 1489 1782 2065 1757 680 482 1725 1069 1854 1679 1900 822 1127 1761 926 2646 267 1231 2075 1647 1705 754 1462 1651 1608 1342 506 1707 2408 968 2417 1665 712 1759 1686 2154 157 1460 381 1469 218 1198 1560 578 1076 1795 2286 2348 1287 1780 542 2006 1434 808 1396 1830 1491 2056 1397 1644 2138 1418 1747 821 2221 1771 882 1306 1863 1793 1095 549 2279 1034 1152 1245 1877 1382 1208 415 1945 1880 670 633 1830 1181 198 1829 1828 1968 1542 
500 2184 1025 1730 1308 1947 715 1073 194 726 1178 507 2365 1918 2195 1999 2490 2118 2523 411 395 1481 1488 1983 171 963 488 1313 979 592 2678 885 2108 460 813 2441 634 338 1238 1150 2635 2119 1250 2867 2384 127 1041 2579 493 1539 2829 964 1210 956 1555 1031 692 740 1040 1086 726 1098 2549 1991 786 1329 1442 702 847 1333 482 546 1178 1064 644 1146 1886 2354 915 452 1087 2216 1740 734 1138 475 1317 1367 1335 363 1292 2539 1213 728 596 2403 1229 647 1107 999 875 2682 1777 1557 2006 1734 701 286 2185 2285 850 2341 977 1279 786 1030 1073 1634 2493 1970 2410 1184 594 765 1939 2499 746 2493 1294 2695 1006 1261 1307 540 2443 1021 2428 453 1117 1725 814 795 1318 1696 1245 2147483647 2280 2792 1320 836 2520 242 1902 1056 2342 2644 1022 1184 1567 1886 422 2255 965 1369 1083 365 952 1280 529 1198 1413 919 1055 500 971 605 1203 954 993 705 511 1721 1750 706 1476 1059 2505 866 988 1040 1062 2546 1699 1106 2695 1072 1396 1366 1059 2634 868 2041 2348 2257 1167 2242 2672 1253 400 557 915 1009 2807 926 1185 2242 1718 1183 941 2154 454 296 2302 351 1401 1174 2178 1025 2137 516 1489 737 1959 1087 2304 1182 2499 2711 1364 1176 881 534 1280 1044 1054 1144 1213 989 1744 1191 198 473 717 232 1526 1112 1107 1590 1214 774 2131 1234 1474 665 2466 2226 2658 2419 741 983 1764 511 1626 1114 2838 478 1383 714 1006 1378 1263 1225 649 862 950 2633 1763 196 1480 2698 1110 1733 1220 1042 1257 1128 2696 1658 994 1026 
2609 697 3129 635 3455 431 1580 2954 2142 3006 3315 2389 756 489 229 855 1167 1209 1572 2483 2649 1771 1818 1266 2146 2992 1948 3280 2863 2673 647 2691 176 1822 1874 1287 2081 2476 3501 3391 1297 497 1127 1743 1218 2208 2438 524 2721 1069 556 1442 3491 1584 1408 2961 1609 1582 2770 1201 1853 3171 653 369 2399 1155 3640 2975 2953 3602 2193 2043 3428 1250 2691 2908 1102 916 2582 2500 2704 240 544 1569 3373 2712 981 1774 969 2548 3229 1515 3363 1645 2682 1437 3064 2562 2963 2971 2858 1560 1000 1560 1106 878 2372 2557 632 460 3105 230 2656 1068 1846 1432 3309 786 1427 521 218 3405 2865 2478 525 753 2523 250 3233 1741 1497 3398 1093 2687 1728 2822 1489 2687 1817 918 2253 3048 1524 1514 1241 2280 2147483647 1480 3591 2883 1563 2489 1297 1610 788 425 1674 3253 1002 1493 2292 1461 1575 1225 1226 2621 2697 1077 1834 3477 1712 1829 1960 2463 2672 1810 1482 1473 2602 1675 2639 561 924 2163 971 1233 764 2533 3262 3286 1619 1177 1669 3286 523 1235 3587 3630 1442 1612 2628 950 824 817 3125 147 392 1115 1914 2266 2409 3227 531 1921 1096 1033 759 3088 2900 1442 1830 2051 1020 1930 3606 1152 213 2782 1033 2609 822 2675 1259 2041 190 1099 657 1724 1099 3423 2272 1794 2087 2178 3300 1239 1754 1620 1238 1155 2154 2691 1576 2058 1923 3095 3283 1173 2173 1750 1645 1704 865 2089 939 628 1131 156 2834 3254 1143 2708 687 2959 558 2053 1416 2701 3012 1196 1019 3447 2254 2390 1730 822 1095 2163 850 878 2399 579 1076 3050 1403 1439 662 1848 3154 2779 
3263 860 3809 1873 3557 1784 2147 3766 2749 3433 3969 3131 733 1269 1695 896 356 674 381 2774 3183 1473 1497 812 2736 3079 2702 4060 3667 2897 960 3518 1538 2440 2806 352 2279 2813 3785 3638 195 1069 1631 282 416 2786 2337 1035 3061 1288 1455 1847 3868 1838 1253 2981 2343 2091 3642 2029 2737 3252 859 1322 2456 2271 3780 3350 3115 3894 2957 2314 3938 2134 2885 3778 915 601 2572 2768 2606 1260 1658 2119 3912 3065 1936 1565 1677 3146 4026 320 4006 2465 3355 423 3909 3318 3790 3020 2950 202 1052 1300 796 1154 3208 2993 912 1027 3416 1702 2620 2082 2047 1770 3554 1350 320 1174 1298 3964 3356 2550 1205 732 2611 1619 4028 392 2485 3499 2161 2958 604 3665 424 3042 1783 1143 2300 3568 1498 1156 2323 2792 1480 2147483647 3892 3015 377 2908 896 1750 711 1270 2702 3962 1284 970 3015 591 1828 1434 2107 3019 3553 2101 2265 3836 1494 2813 1915 3180 3546 2605 1594 2410 2546 2490 2909 1583 1113 2293 1418 1896 721 2548 3611 3555 1748 321 1231 3457 1170 1850 3725 3900 2451 304 3468 811 678 726 3121 1343 1497 2137 2574 2468 2386 3794 1473 2909 1905 601 1257 3896 3665 686 2452 2497 562 2510 3761 2096 1310 2743 691 2864 1574 3433 835 1950 1290 1888 835 358 1487 3675 2275 2511 1853 2089 3823 2228 1676 2624 1049 2132 2603 3265 2300 2570 1543 3117 3447 1208 1971 2645 827 1635 1531 2265 546 895 356 1406 3512 3719 1033 3018 1504 2917 1533 2818 1416 2848 3756 1431 1814 4004 3089 3293 1875 704 1042 2608 1933 677 2253 1764 1773 3794 1536 2494 958 1384 3786 3641 
1172 3418 1016 3050 547 3267 2012 1379 1484 614 935 1433 3591 3201 3513 3209 3638 3241 3565 1145 1003 2433 2418 3091 1472 874 1747 1291 1370 997 3943 1461 3422 1780 1999 3556 1628 1130 109 268 3764 3386 2514 3901 3513 1412 1617 3853 876 2747 4134 2201 206 2123 2649 1015 2012 2017 1554 2405 1946 751 3802 3285 1444 2631 409 618 792 24 1585 1618 548 2384 1008 1536 3043 3550 1365 1141 1405 3510 3055 2024 628 883 2637 2333 2631 1145 1334 3600 905 2030 1160 3474 1464 1364 1416 956 980 3746 2970 2592 3157 2962 1596 1037 3430 3554 493 3660 1344 2597 1874 2244 345 2901 3575 3243 3709 677 789 1352 3214 3732 1290 3809 1330 3705 2286 574 2621 946 3427 1473 3486 908 2109 2944 1595 698 2406 2736 2543 1320 3591 3892 2147483647 898 3564 1102 3004 2174 3561 3940 2242 1087 2789 2925 1469 3310 2134 2562 2403 970 1529 2598 1770 171 2401 2100 1979 1353 1576 1884 2337 2251 1417 2004 995 3030 2965 1601 2727 2360 3736 1374 333 337 2173 3696 2679 494 3981 2363 421 82 2343 3676 1511 3228 3561 3469 950 3543 3982 2569 1712 1432 1535 719 4113 2063 2499 3409 2976 1359 1266 3210 1774 1543 3474 1670 375 2493 3476 1249 3303 1037 2784 1319 3070 1953 3602 2494 3747 3729 2603 231 1627 1844 2086 1825 598 2457 2216 2235 2873 2509 1438 1012 2037 1534 2401 916 508 2758 1972 2025 3121 2258 2759 1637 3661 3471 3829 3726 1095 490 2920 901 2922 1128 4147 1680 2502 1049 1193 2579 2572 674 1650 1719 2041 3864 2932 1429 2800 3924 1712 3052 2519 1191 2410 2401 3960 2563 893 1528 
1075 2609 1341 2420 576 2620 1341 1586 1030 685 1393 1245 2773 2448 2846 2387 2779 2378 2679 450 817 1546 1528 2226 1004 128 1322 1685 1521 247 3152 1510 2725 1203 1650 2686 812 503 789 633 2897 2607 1761 3011 2649 963 719 3074 420 1938 3402 1443 931 1324 1790 226 1443 1318 1657 1773 1562 290 3001 2546 559 2099 781 555 107 896 1294 840 1144 1788 205 1714 2198 2713 468 417 531 2765 2375 1343 1167 446 2001 1450 1916 947 1696 2716 1397 1524 1136 2594 1729 1301 1627 174 93 2862 2145 1718 2306 2160 1454 625 2629 2774 497 2990 453 2003 1060 1465 553 2137 2696 2475 2969 1233 769 465 2450 2916 405 3119 1695 2813 1813 518 2054 303 2533 1603 2603 452 1241 2137 717 915 1554 1860 2025 836 2883 3015 898 2147483647 2678 613 2139 1346 2739 3190 1853 1489 1989 2045 1205 2428 1334 1751 1798 543 1588 2010 1068 886 1521 1755 1102 1196 1624 1426 1506 1746 524 1506 325 2332 2154 753 1952 1670 2920 477 688 568 1342 2837 1792 442 3216 1657 725 894 1860 2789 1525 2393 2735 2644 332 2813 3264 1991 1201 619 638 1129 3385 1760 1838 2561 2200 1643 1438 2330 1203 899 2627 1101 755 1895 2740 382 2457 324 2061 1334 2206 1066 2863 1826 2944 2838 1822 670 740 1328 1189 932 1078 1901 1346 1815 2021 1925 828 911 1453 952 1506 276 433 1926 1075 1602 2230 1391 2022 811 2824 2670 2977 3003 1195 921 2077 363 2197 346 3425 1313 1657 183 1437 1773 1891 1261 1439 1616 1211 3045 2095 819 2176 3102 815 2396 1816 1459 1584 1936 3168 1668 1239 1635 
3004 874 3544 1835 3209 1791 1917 3530 2496 3131 3697 2894 819 1241 1755 807 425 468 9 2464 2904 1132 1151 558 2481 2736 2483 3812 3431 2574 1168 3290 1580 2203 2624 279 1972 2510 3456 3306 382 1089 1439 347 345 2527 1986 1209 2752 1090 1663 1606 3551 1567 965 2632 2137 1852 3422 1868 2546 2905 1029 1323 2122 2166 3434 3041 2780 3565 2731 2017 3641 1978 2558 3555 718 651 2227 2455 2250 1326 1614 1887 3620 2758 1815 1232 1528 2880 3782 66 3731 2271 3099 145 3677 3079 3557 2673 2609 188 880 982 614 1015 2990 2701 937 1106 3096 1792 2270 1962 1751 1523 3224 1231 142 1151 1417 3675 3065 2215 1175 882 2277 1745 3784 204 2331 3152 2050 2640 236 3437 100 2736 1464 992 1969 3278 1204 837 2205 2520 1563 377 3564 2678 2147483647 2615 628 1464 781 1450 2549 3701 1105 644 2777 265 1558 1203 1952 2720 3332 1983 1999 3516 1164 2644 1586 2936 3328 2398 1318 2248 2195 2295 2593 1529 961 1974 1250 1709 873 2206 3293 3227 1460 445 886 3118 1369 1656 3379 3568 2305 114 3245 702 745 747 2768 1417 1668 2015 2339 2154 2043 3509 1675 2737 1752 541 1148 3657 3421 366 2216 2224 544 2262 3417 1957 1366 2391 581 2546 1453 3191 583 1613 1380 1732 987 205 1290 3344 1939 2292 1501 1747 3530 2090 1356 2468 798 1999 2326 2991 2094 2306 1187 2766 3107 979 1619 2461 459 1320 1397 1954 662 936 584 1524 3253 3418 813 2705 1414 2562 1737 2596 1139 2516 3505 1207 1667 3714 2874 3088 1580 909 838 2330 1846 909 1899 1723 1607 3543 1272 2358 1171 1025 3513 3419 
537 2349 981 1956 1066 2170 911 1111 435 537 1105 649 2527 2107 2414 2152 2621 2237 2618 246 322 1531 1530 2096 413 737 728 1301 1027 379 2859 971 2320 685 1045 2559 656 161 1013 916 2760 2299 1426 2961 2508 363 953 2764 251 1688 3034 1122 1011 1077 1657 820 924 921 1126 1307 963 862 2723 2187 694 1568 1202 486 611 1113 682 598 1031 1293 436 1211 2016 2503 780 285 940 2412 1953 925 1005 234 1539 1418 1532 389 1292 2640 1132 969 622 2506 1266 740 1150 781 663 2785 1921 1637 2135 1894 857 86 2355 2467 619 2561 829 1509 864 1176 837 1813 2601 2154 2610 1059 450 647 2123 2664 610 2708 1293 2781 1248 1019 1543 310 2518 1090 2527 211 1169 1880 768 662 1413 1780 1485 242 2489 2908 1102 613 2615 2147483647 2012 1158 2501 2842 1261 1143 1723 1973 596 2352 1087 1509 1310 131 1045 1512 682 992 1473 1152 1079 613 1073 847 1315 1195 861 946 291 1929 1904 692 1646 1259 2670 740 773 807 1161 2678 1763 863 2887 1265 1155 1142 1300 2729 970 2184 2504 2412 945 2443 2881 1486 639 512 827 895 3013 1151 1398 2378 1893 1202 967 2250 681 446 2441 575 1162 1403 2377 852 2273 310 1685 803 2072 1093 2503 1393 2671 2800 1527 944 830 773 1276 1018 915 1381 1273 1230 1862 1423 338 427 945 434 1552 889 865 1722 1191 1015 2205 1302 1664 680 2615 2396 2799 2625 736 816 1893 271 1823 916 3046 706 1492 516 1006 1522 1471 1099 831 1021 1036 2798 1897 330 1706 2861 1036 1953 1418 1038 1378 1370 2876 1697 922 1108 
2381 661 2924 1364 2694 1383 1289 2903 1871 2537 3080 2267 751 848 1431 447 641 240 632 1879 2291 636 672 87 1856 2212 1856 3187 2804 2007 1182 2662 1245 1575 2007 552 1384 1917 2898 2754 760 808 828 971 510 1904 1492 1157 2166 488 1601 979 2974 947 357 2125 1513 1225 2794 1268 1925 2388 1016 962 1580 1606 2913 2455 2236 3007 2103 1418 3042 1380 1998 2927 196 630 1713 1874 1769 1067 1151 1259 3017 2169 1251 705 948 2260 3156 639 3116 1651 2475 502 3050 2452 2929 2159 2079 781 340 428 218 495 2363 2097 716 918 2524 1513 1767 1395 1150 896 2670 707 591 785 1231 3069 2460 1674 792 887 1734 1529 3158 819 1731 2636 1488 2065 620 2810 531 2146 899 459 1421 2672 602 300 1632 1902 1297 896 3004 2139 628 2012 2147483647 854 707 1364 1947 3080 520 199 2150 368 938 578 1355 2123 2704 1416 1378 2943 630 2033 1038 2310 2701 1774 700 1644 1696 1673 2017 1060 435 1403 667 1096 885 1682 2717 2668 851 699 432 2581 1329 1041 2858 3015 1710 739 2617 371 687 615 2274 1156 1540 1444 1712 1575 1523 2900 1601 2124 1161 451 650 3030 2795 275 1588 1607 516 1636 2891 1374 1084 1895 362 1971 906 2565 69 1084 1154 1139 956 829 680 2791 1404 1665 1024 1230 2927 1505 793 1865 173 1418 1711 2375 1471 1684 751 2263 2572 359 1138 1843 390 748 838 1371 729 742 845 1321 2630 2823 216 2124 908 2074 1659 1969 521 1967 2880 584 1084 3109 2247 2463 979 992 259 1716 1315 1033 1417 1257 1011 2919 648 1770 1194 621 2897 2791 
1546 1264 2082 1300 1919 1447 560 2091 1049 1685 2233 1462 1428 1140 1626 1042 1470 1081 1468 1035 1439 493 521 938 1030 1438 1099 2359 1993 1181 1809 1865 1474 795 1334 1402 547 1067 2071 1934 1605 1273 512 1811 1352 1072 829 1736 1319 594 2091 303 2131 136 501 1381 826 479 2007 807 1235 1619 1656 1249 812 1234 2126 1607 1433 2179 1321 566 2188 897 1181 2133 870 1376 983 1035 1095 1456 1174 530 2162 1321 951 395 717 1418 2332 1486 2266 984 1642 1351 2243 1642 2121 1401 1301 1630 800 507 985 818 1589 1243 1285 1438 1687 1758 1054 1041 301 239 1849 828 1444 1151 1661 2215 1606 899 1129 1571 952 1857 2334 1639 1176 1861 1131 1229 1390 2012 1373 1297 244 792 656 1818 262 641 1210 1056 1610 1750 2174 1346 1464 1158 854 2147483647 1395 1869 1361 2240 649 831 1346 1200 133 409 886 1270 1916 1059 546 2102 406 1392 361 1494 1919 1056 163 1076 995 996 1180 1106 809 593 641 606 1574 938 1876 1842 14 1528 666 1780 1884 553 2071 2192 1182 1579 1828 1054 1392 1301 1542 1516 1969 1065 929 744 803 2047 2078 1468 778 1235 875 2213 1973 1098 808 761 1300 828 2099 959 1439 1182 1129 1137 824 1750 915 448 1556 755 1599 1655 511 1970 666 923 559 573 2073 1053 253 1281 706 1008 862 1527 791 848 604 1519 1773 584 606 1179 1081 237 762 540 1488 1325 1656 1710 1793 1970 746 1281 941 1362 2124 1202 334 1165 2051 433 772 2255 1483 1712 135 1700 758 866 1107 1758 794 1234 666 2089 239 1263 1825 680 2049 2001 
2771 173 3319 1171 3310 1073 1642 3226 2260 3038 3492 2603 45 577 993 353 379 519 790 2417 2737 1325 1365 639 2253 2827 2157 3536 3128 2574 476 2968 829 1933 2204 502 1940 2438 3460 3326 520 361 1098 961 439 2310 2148 467 2693 815 927 1381 3503 1438 984 2758 1789 1604 3078 1425 2149 3007 310 614 2194 1603 3520 2975 2828 3567 2416 1944 3519 1520 2576 3217 566 130 2348 2421 2427 557 962 1618 3480 2691 1290 1375 1078 2673 3495 730 3534 1888 2859 664 3359 2790 3245 2784 2691 773 595 1105 490 608 2649 2581 209 328 3070 1016 2411 1430 1690 1325 3241 740 642 483 636 3525 2932 2285 517 183 2341 964 3498 954 1857 3251 1500 2616 966 3112 715 2666 1520 620 2034 3137 1196 999 1665 2342 788 711 3561 2739 781 2501 707 1395 2147483647 696 2069 3463 778 893 2490 724 1428 999 1492 2624 2994 1448 1822 3479 1301 2196 1669 2662 2980 2042 1234 1794 2343 1916 2567 895 597 1986 870 1335 184 2310 3253 3232 1398 395 1139 3175 639 1302 3465 3583 1816 824 2913 357 36 97 2914 645 902 1486 2057 2138 2160 3348 933 2293 1298 291 646 3359 3140 737 1944 2061 252 2021 3494 1463 604 2540 349 2526 947 2906 644 1731 602 1285 252 935 978 3362 2030 1971 1704 1879 3396 1589 1425 1996 752 1492 2171 2805 1747 2111 1452 2897 3168 814 1813 2050 954 1374 924 1935 171 185 395 743 3017 3314 676 2662 848 2722 994 2273 1087 2560 3240 983 1203 3567 2527 2713 1530 306 649 2178 1259 363 2082 1065 1188 3279 1157 1848 487 1328 3314 3081 
3000 703 3528 1057 3766 855 1932 3365 2519 3369 3712 2789 652 742 631 929 1025 1207 1459 2812 3023 1931 1976 1309 2520 3292 2343 3690 3273 2993 316 3102 593 2193 2288 1174 2379 2814 3845 3728 1115 603 1433 1550 1121 2581 2683 241 3064 1284 238 1752 3851 1868 1567 3246 1993 1922 3186 1585 2262 3473 421 655 2678 1576 3960 3328 3267 3949 2592 2355 3808 1645 3006 3325 1188 818 2852 2825 2957 430 941 1917 3756 3057 1377 1958 1310 2930 3641 1391 3760 2043 3076 1348 3479 2965 3376 3263 3156 1397 1141 1710 1149 1065 2782 2913 650 454 3449 550 2922 1477 2134 1725 3644 1053 1308 718 237 3791 3235 2762 741 568 2812 399 3644 1597 1912 3708 1509 3016 1653 3236 1397 3032 2048 1098 2524 3425 1733 1630 1661 2644 425 1270 3940 3190 1450 2842 1364 1869 696 2147483647 2094 3656 1223 1560 2688 1420 1858 1463 1620 2972 3111 1487 2170 3834 1888 2247 2196 2860 3087 2208 1723 1882 2862 2073 2967 935 1091 2449 1238 1586 576 2806 3615 3626 1876 1014 1782 3607 118 1577 3906 3973 1858 1470 3040 992 729 769 3409 408 227 1526 2293 2571 2671 3613 238 2340 1470 986 994 3500 3307 1431 2201 2397 947 2297 3928 1553 466 3050 1029 2934 1157 3079 1309 2271 340 1470 463 1572 1369 3761 2534 2180 2285 2415 3680 1649 1969 2038 1358 1562 2504 3072 1957 2417 2073 3383 3602 1350 2383 2159 1648 1917 1181 2382 788 621 917 270 3230 3625 1267 3046 1019 3231 298 2451 1620 3007 3417 1437 1385 3834 2663 2806 1999 567 1225 2513 1261 598 2632 993 1425 3455 1641 1859 323 1970 3548 3194 
1091 1897 1530 1039 2321 1255 812 1299 827 1630 1720 831 2073 1509 1509 1807 2351 2084 2556 1410 1241 1848 1879 2000 852 1981 533 1627 1215 1606 2241 1042 1502 714 247 2369 1345 1351 2180 2123 2513 1741 1120 2869 2296 898 1857 2120 1506 1463 2217 1073 2087 1227 1702 2034 551 893 1103 682 301 2120 2162 1522 1650 520 2435 1656 1868 2260 658 1241 1922 572 1654 1239 1832 2136 1826 1448 2001 1715 1170 839 1850 1485 779 1755 1027 1097 1572 2542 1772 399 1134 2408 1397 965 1304 2009 1883 2663 1672 1793 1940 1551 741 1283 1867 1876 1824 1643 1901 643 1291 1158 2056 1353 2469 1595 1863 1866 1453 1672 1560 2172 1677 1820 1576 2751 218 2277 590 1561 2567 1161 2450 1465 1569 1566 1595 1579 1555 1886 434 1022 1674 2702 2242 1853 2549 1261 1947 1361 2069 2094 2147483647 1631 1445 2034 775 2308 1228 1387 598 1370 1036 628 987 2091 1757 163 1608 913 1007 433 1410 304 1892 399 1530 1206 1598 1459 1300 855 2182 1770 1916 2015 1374 2396 1971 2114 2180 914 2394 2303 253 2652 975 1892 2090 2013 2179 1699 2042 588 664 1410 1750 1698 2188 248 800 2101 1447 1431 1269 2222 707 1009 2142 786 2393 608 1663 1981 2015 1529 1131 1065 1976 1683 1775 819 2129 2754 1267 2144 1656 557 1860 1727 1797 480 1611 83 1776 577 1043 1233 578 922 1965 2127 2118 1590 1854 253 2299 1598 1171 1377 2231 1901 2454 1830 1263 1803 1742 1531 1221 2102 2199 569 1544 1714 1385 1374 889 1905 638 725 1352 2296 1713 1052 843 2365 1889 1103 942 1421 1405 236 2258 2030 1585 1115 
700 3297 162 2633 1523 2856 1827 378 1215 806 156 869 3481 2978 3114 3135 3648 3289 3705 1364 824 2658 2662 3158 1226 1559 1320 210 432 1382 3746 598 3076 1533 1398 3610 1790 1290 1106 1180 3798 3198 2368 4048 3550 1176 2069 3635 1131 2687 3807 2117 882 2134 2736 1704 1683 1875 599 2080 1403 1554 3635 3027 1817 2130 1472 935 1407 1111 1065 1717 543 2011 1433 517 3049 3492 1856 1394 1984 3244 2715 1853 460 1111 2279 2545 2400 822 247 3718 201 1614 608 3581 399 691 398 1643 1579 3860 2927 2741 3169 2863 892 1061 3288 3356 1044 3254 1882 2184 1969 2192 1178 2729 3669 3046 3419 418 741 1753 3011 3606 1703 3426 244 3879 1768 1518 2168 1284 3627 516 3608 1121 2294 2860 1908 574 2502 2880 2038 1184 3253 3962 1087 1489 3701 1143 3080 2240 3463 3656 1631 2147483647 2705 3070 977 3437 2143 2529 2037 1082 627 2176 1702 924 2593 1467 2216 804 670 1450 2383 1781 1934 1585 1310 2724 2888 1834 2595 2131 3614 1831 934 1124 2246 3703 2881 1352 3726 2162 1466 1169 1826 3815 665 3189 3474 3385 1740 3249 3637 2139 1407 1654 1947 392 3780 1392 2202 3395 2820 297 362 3335 1522 1479 3453 1454 1430 2103 3198 1854 3292 1355 2547 578 3134 2234 3320 2208 3591 3894 2499 1170 1968 1497 2418 2160 498 2015 2393 1662 2917 2097 1381 723 1723 1396 2690 1685 1366 2755 2333 1505 3316 2417 2552 1817 3600 3328 3804 3405 450 647 2930 1197 2673 1830 3799 1208 2563 1518 245 2534 2294 434 1004 925 2134 3739 2924 1378 2403 3806 2158 2674 2285 211 2432 1850 3764 2830 250 576 
2008 629 2557 884 2564 951 878 2489 1493 2260 2726 1857 804 514 1067 433 949 640 1111 1645 1962 780 827 560 1485 2084 1421 2790 2390 1810 1163 2237 893 1172 1527 938 1179 1662 2689 2559 1106 624 347 1428 869 1540 1460 1087 1918 68 1450 604 2726 669 432 2030 1060 833 2359 763 1455 2265 1015 633 1461 1086 2767 2198 2072 2796 1678 1173 2742 873 1816 2496 387 789 1630 1652 1734 822 689 852 2704 1915 731 774 429 1904 2753 1098 2766 1182 2098 963 2629 2044 2512 2050 1948 1223 232 585 498 173 1926 1803 642 789 2297 1181 1700 875 930 548 2474 238 1029 509 1023 2750 2154 1548 492 943 1599 1252 2756 1307 1227 2505 968 1847 1136 2384 1005 1890 827 158 1305 2360 523 584 1114 1567 1002 1284 2789 1989 1105 1723 520 649 778 1223 1445 2705 2147483647 656 1742 868 659 241 847 1847 2271 896 1044 2703 714 1542 974 1910 2262 1321 500 1144 1639 1207 1797 600 184 1238 148 613 948 1586 2478 2462 655 1002 729 2418 1235 566 2712 2814 1202 1208 2187 484 782 691 2191 891 1338 925 1302 1376 1448 2574 1439 1636 648 694 243 2621 2394 786 1184 1283 749 1253 2738 858 812 1828 595 1758 393 2160 537 1051 922 628 959 1310 207 2594 1312 1231 1086 1193 2619 990 755 1364 364 901 1393 2033 1017 1336 935 2168 2412 205 1174 1365 902 704 322 1178 900 683 1099 1083 2256 2536 305 1888 428 2009 1487 1537 414 1807 2489 217 567 2792 1806 2009 782 1076 270 1400 802 1138 1412 784 503 2528 418 1257 1180 885 2546 2359 
2377 857 2912 1529 2588 1563 1324 2916 1875 2487 3061 2283 938 1037 1622 645 772 390 646 1820 2266 504 532 255 1858 2109 1891 3189 2817 1932 1369 2683 1437 1598 2071 653 1328 1866 2818 2669 865 1007 921 989 631 1901 1371 1350 2108 609 1797 1012 2908 943 346 2013 1566 1253 2821 1365 1984 2282 1203 1153 1486 1730 2810 2397 2145 2927 2129 1375 2998 1477 1918 2951 391 806 1603 1811 1643 1264 1321 1293 2978 2114 1377 595 1069 2248 3161 675 3093 1712 2472 549 3066 2465 2945 2051 1979 821 516 337 411 668 2394 2059 913 1116 2454 1708 1652 1516 1110 924 2586 868 651 979 1430 3033 2423 1580 984 1070 1641 1727 3163 809 1821 2530 1612 1997 562 2831 561 2092 820 629 1331 2636 569 193 1748 1886 1493 970 2925 2045 644 1973 199 831 893 1560 2034 3070 656 2147483647 2166 385 935 647 1454 2077 2730 1537 1373 2874 524 2106 947 2319 2730 1822 695 1729 1578 1732 1950 1230 609 1331 796 1178 1067 1577 2650 2588 825 828 269 2486 1522 1120 2755 2932 1806 758 2642 568 870 804 2156 1354 1738 1563 1735 1510 1416 2868 1798 2194 1268 621 822 3039 2801 285 1611 1591 682 1647 2791 1484 1281 1777 545 1903 1049 2575 251 979 1352 1245 1144 827 781 2707 1305 1703 890 1119 2887 1612 713 1951 295 1530 1691 2355 1525 1678 594 2150 2476 463 1008 1908 266 675 978 1310 896 939 983 1520 2624 2774 376 2061 1069 1953 1856 2001 521 1879 2881 661 1200 3072 2282 2505 940 1167 425 1695 1459 1204 1289 1424 1116 2919 663 1871 1380 448 2876 2816 
326 2323 841 1687 1594 1911 868 754 310 859 1025 117 2507 2001 2168 2167 2690 2345 2781 818 475 1813 1827 2224 335 1327 345 1048 654 975 2769 518 2115 575 530 2663 1022 737 1410 1364 2844 2221 1399 3120 2600 321 1460 2660 804 1729 2847 1172 1312 1225 1823 1416 707 926 663 1105 487 1435 2658 2053 1206 1209 1684 898 1191 1487 117 921 1164 1043 1031 787 2099 2523 1335 860 1506 2271 1750 896 1098 779 1312 1702 1424 325 1012 2788 1072 646 390 2650 901 303 780 1376 1258 2926 1968 1853 2219 1895 281 582 2312 2379 1071 2311 1395 1229 1121 1254 1302 1754 2733 2069 2450 1123 680 1187 2035 2631 1165 2478 1014 2964 847 1555 1227 902 2728 665 2681 765 1458 1895 1225 807 1603 1982 1117 422 2292 3015 1469 1205 2777 596 2150 1346 2490 2688 775 977 1742 2166 2147483647 2515 1232 1582 1068 668 572 1224 804 1317 1736 631 1422 173 580 481 1471 837 1414 617 887 1753 1923 1108 1626 1156 2638 1287 1146 1257 1355 2743 2011 1384 2754 1189 1647 1531 906 2889 484 2226 2502 2414 1536 2280 2680 1189 441 973 1335 948 2822 601 1226 2435 1846 882 652 2415 563 634 2491 519 1640 1140 2226 1436 2334 904 1570 418 2199 1467 2350 1232 2614 2976 1535 1382 1293 520 1662 1442 1037 1066 1543 775 1981 1140 578 458 747 523 1880 1479 1389 1810 1607 576 2424 1555 1576 1055 2631 2352 2839 2441 543 1030 1984 847 1697 1511 2844 239 1646 1110 750 1584 1318 1165 235 440 1264 2764 1973 581 1447 2831 1526 1717 1308 789 1508 952 2788 1997 863 655 
2740 766 3280 1653 2967 1634 1657 3268 2232 2869 3432 2632 769 1081 1633 636 465 265 268 2204 2639 883 907 309 2217 2490 2224 3548 3168 2317 1173 3028 1450 1941 2374 314 1710 2248 3202 3054 513 967 1192 611 326 2263 1746 1187 2492 845 1649 1345 3293 1302 700 2390 1881 1591 3161 1627 2293 2662 1017 1177 1870 1946 3190 2781 2529 3311 2470 1754 3379 1739 2303 3294 487 604 1982 2196 2015 1221 1433 1627 3357 2497 1591 979 1296 2615 3518 290 3466 2019 2834 168 3415 2816 3295 2430 2361 436 654 721 404 800 2731 2438 831 1022 2839 1689 2029 1738 1488 1261 2971 1019 272 998 1345 3411 2802 1964 1017 869 2025 1667 3520 451 2091 2909 1829 2382 283 3176 176 2474 1205 772 1716 3014 940 576 1979 2255 1461 591 3310 2428 265 2352 368 1200 724 1420 2308 3437 868 385 2515 2147483647 1294 946 1713 2458 3071 1759 1735 3259 909 2398 1331 2673 3068 2142 1054 2006 1955 2041 2335 1344 743 1715 1015 1461 863 1959 3035 2973 1195 511 640 2869 1357 1407 3135 3316 2068 379 2984 530 692 661 2530 1314 1626 1789 2078 1894 1797 3245 1656 2490 1515 438 945 3394 3157 102 1954 1959 473 1999 3172 1725 1253 2152 429 2288 1235 2928 332 1362 1291 1494 964 461 1043 3091 1688 2033 1262 1500 3266 1858 1097 2227 541 1768 2062 2727 1839 2041 953 2526 2859 725 1380 2210 262 1059 1173 1693 658 841 671 1448 2988 3156 567 2446 1212 2326 1717 2336 874 2264 3241 952 1435 3451 2615 2832 1316 933 598 2066 1638 952 1662 1541 1368 3279 1008 2124 1180 795 3248 3158 
1446 1286 1986 1219 1910 1379 428 1981 940 1621 2143 1348 1457 1119 1573 1075 1534 1155 1562 989 1355 626 653 1018 924 1434 973 2255 1882 1151 1821 1750 1429 672 1202 1478 523 1012 2032 1901 1675 1273 451 1905 1423 969 882 1740 1267 614 2075 185 2078 10 595 1391 693 347 1890 690 1103 1615 1674 1223 825 1117 2110 1551 1415 2140 1201 516 2117 775 1158 2018 929 1420 1008 994 1135 1437 1111 397 2087 1266 850 528 644 1322 2227 1576 2178 851 1540 1439 2131 1530 2010 1405 1298 1718 839 623 1048 831 1468 1171 1301 1440 1643 1709 1082 930 276 147 1816 806 1529 1141 1642 2137 1531 906 1117 1598 954 1819 2229 1739 1045 1852 1018 1189 1497 1897 1465 1241 358 812 678 1742 372 751 1088 965 1575 1828 2134 1334 1558 1087 938 133 1428 1858 1228 2143 659 935 1232 1294 2147483647 428 766 1205 1798 947 441 2052 537 1259 448 1384 1801 926 241 945 1030 863 1140 1049 832 592 620 495 1603 958 1827 1805 146 1591 789 1760 1882 447 2056 2156 1053 1672 1711 1100 1428 1336 1554 1491 1944 951 807 719 838 1966 2059 1335 674 1291 866 2104 1866 1193 684 669 1354 713 2081 843 1416 1207 1185 1100 767 1640 995 536 1536 652 1618 1753 489 1936 702 794 671 644 1999 931 384 1148 780 891 775 1438 658 747 737 1526 1754 635 704 1047 1192 370 713 524 1532 1342 1712 1683 1694 1903 806 1234 893 1384 2103 1078 420 1151 1948 446 679 2178 1360 1587 171 1730 810 780 1013 1790 861 1161 577 1986 293 1134 1837 812 1959 1884 
1829 860 2376 1016 2326 1122 716 2335 1315 2045 2540 1699 1029 744 1268 647 1122 763 1208 1418 1763 606 651 645 1303 1845 1280 2626 2235 1577 1401 2090 1103 1007 1432 1082 944 1439 2460 2328 1270 865 281 1543 1021 1354 1222 1327 1695 187 1688 412 2506 439 327 1789 935 657 2220 722 1349 2026 1250 858 1220 1108 2530 1978 1836 2568 1530 944 2535 833 1581 2354 520 994 1390 1422 1495 1057 849 687 2502 1693 765 574 464 1716 2592 1209 2578 1075 1921 1071 2480 1885 2360 1810 1709 1345 412 453 641 409 1788 1592 878 1029 2071 1392 1459 894 694 339 2243 441 1151 746 1260 2550 1948 1308 727 1171 1360 1475 2595 1397 1175 2267 991 1617 1188 2238 1105 1669 593 386 1064 2157 309 511 1115 1369 1225 1434 2562 1751 1203 1509 578 409 999 1463 1387 2529 241 647 1582 946 428 2147483647 811 1630 2130 915 840 2480 526 1463 738 1746 2125 1196 261 1083 1399 1097 1568 768 405 999 265 532 1175 1346 2255 2233 415 1178 625 2183 1476 474 2476 2584 1161 1313 2044 675 1000 908 1950 1122 1572 936 1142 1141 1208 2376 1676 1552 633 873 474 2464 2231 852 1019 1078 934 1076 2502 848 1044 1588 768 1527 507 1999 621 817 1157 609 1194 1406 167 2363 1072 1089 867 957 2415 973 530 1304 405 897 1187 1840 893 1141 760 1927 2176 228 948 1269 912 481 433 941 1106 919 1291 1315 2079 2325 402 1662 592 1769 1724 1394 219 1569 2321 30 578 2591 1671 1886 542 1302 395 1193 880 1362 1177 930 483 2360 179 1228 1417 745 2358 2217 
1383 1320 1908 647 2343 866 471 1760 927 1802 2093 1169 1500 955 1117 1213 1757 1485 1958 1359 1433 1336 1373 1405 935 1921 723 2081 1665 1562 1716 1498 1050 625 712 1771 1088 1331 2320 2226 1919 1184 533 2270 1699 996 1572 1602 1556 868 1781 583 2286 768 1135 1929 392 522 1597 89 662 2087 1617 993 1429 353 2503 1785 1847 2416 973 1008 2205 28 1595 1737 1234 1551 1621 1386 1781 1207 682 480 2148 1542 244 1260 430 1325 2034 1944 2140 423 1457 1810 1884 1347 1775 1922 1798 2064 1073 1244 1341 953 1176 1367 1296 1333 1929 1263 1700 205 933 652 2147 762 1871 1033 1383 2180 1651 1482 998 1610 1509 1422 2038 2154 380 2290 268 1553 1976 1637 1852 1518 1124 968 1323 1827 1025 1320 325 1083 1226 2107 2403 1798 1952 1310 1355 886 1492 1620 598 2037 847 1454 1068 1713 766 811 2147483647 1440 1516 213 743 2277 1245 708 1205 1240 1498 588 887 304 1668 453 1509 686 999 1197 702 292 1618 1565 2070 2118 900 1804 1421 2154 1689 352 2454 2449 355 2053 1439 1296 1510 1430 2090 1212 1616 201 696 1226 1493 2002 1756 804 202 1505 857 1895 1692 1628 630 904 1549 736 2465 97 1160 1807 1418 1489 545 1462 1381 1290 1283 220 1578 2157 677 2254 1370 571 1437 1375 2077 169 1136 519 1186 134 992 1469 366 879 1471 2048 2153 1001 1462 561 1717 1110 577 1110 1649 1333 1870 1374 1611 2037 1147 1556 653 1963 1781 831 992 1627 1801 794 293 2222 1054 1225 925 1739 1116 1002 397 1807 1576 657 345 1839 862 417 1734 1508 1929 1602 
543 2474 921 2087 951 2301 1042 1093 551 416 1029 702 2651 2237 2545 2275 2737 2351 2723 283 293 1623 1620 2207 532 662 840 1254 1016 339 2986 982 2452 815 1148 2672 751 216 882 786 2874 2428 1554 3066 2622 478 989 2893 137 1810 3165 1247 882 1195 1766 763 1053 1051 1134 1438 1070 768 2850 2318 735 1693 1077 356 523 981 766 705 921 1423 397 1206 2133 2624 790 312 937 2542 2085 1055 902 115 1670 1512 1662 407 1251 2747 1051 1092 615 2614 1245 763 1133 717 608 2892 2042 1740 2251 2018 911 88 2481 2595 489 2692 829 1639 972 1299 709 1941 2710 2282 2740 960 357 674 2252 2789 628 2840 1251 2883 1368 906 1671 249 2617 1089 2633 97 1265 2004 831 566 1522 1884 1610 365 2621 3019 970 543 2720 131 2123 1270 2624 2972 1370 1082 1847 2077 668 2458 1205 1630 1440 2147483647 1059 1641 809 863 1570 1254 1165 653 1092 965 1429 1318 871 1069 252 2060 2027 772 1773 1390 2794 758 642 678 1272 2794 1859 745 3017 1395 1033 1011 1422 2834 991 2305 2627 2535 872 2574 3012 1615 764 587 866 803 3144 1246 1529 2497 2020 1172 945 2356 811 575 2560 705 1037 1533 2508 832 2391 289 1816 808 2184 1171 2634 1524 2798 2902 1652 814 889 898 1348 1084 811 1508 1371 1344 1976 1553 468 398 1075 565 1635 814 748 1840 1256 1128 2303 1403 1793 772 2736 2522 2917 2756 706 700 2010 181 1954 870 3177 807 1604 484 970 1644 1602 998 901 1072 1144 2922 2015 460 1836 2985 1077 2084 1549 999 1494 1489 3004 1784 849 1114 
516 2823 574 2067 1828 2286 1415 265 879 1023 749 459 3006 2471 2542 2686 3220 2891 3336 1291 772 2385 2399 2775 903 1694 852 591 195 1398 3230 78 2522 1132 824 3204 1580 1206 1509 1525 3377 2699 1924 3673 3138 878 1983 3114 1170 2266 3246 1726 1332 1792 2385 1813 1212 1480 91 1573 855 1755 3133 2506 1723 1551 1850 1122 1541 1552 601 1483 1057 1488 1456 225 2641 3038 1825 1331 1985 2714 2173 1445 971 1144 1747 2273 1916 658 536 3339 802 1106 453 3201 368 308 267 1761 1661 3475 2502 2421 2759 2415 346 993 2805 2849 1285 2678 1874 1635 1692 1811 1489 2254 3280 2548 2877 961 861 1688 2512 3121 1655 2854 540 3522 1200 1804 1604 1307 3291 125 3234 1141 2030 2419 1765 844 2170 2549 1461 952 2697 3553 1529 1588 3332 1045 2704 1916 2994 3111 1036 627 2271 2730 572 3071 1798 2130 1516 1059 2147483647 1624 1375 1359 2307 875 1989 452 48 954 2035 1232 1906 1078 1310 2193 2449 1658 2145 1666 3130 1783 1270 1436 1925 3272 2581 1625 3190 1707 1827 1607 1255 3443 88 2753 3009 2924 1901 2709 3072 1585 995 1506 1856 834 3218 790 1700 2965 2348 395 284 2973 1119 1200 3017 1088 1805 1567 2664 1889 2866 1342 2052 254 2750 2030 2783 1711 3094 3532 2067 1529 1832 1043 2225 1995 956 1463 2115 1080 2533 1553 1133 678 1255 1092 2450 1842 1635 2357 2164 957 2990 2126 2070 1612 3143 2843 3357 2852 443 1039 2529 1231 2168 1925 3232 736 2209 1543 393 2129 1795 993 467 312 1836 3252 2514 1134 1851 3320 2057 2120 1806 420 2069 1266 3248 2568 673 88 
1546 1276 2055 463 2552 687 684 1878 1115 1992 2242 1317 1450 882 944 1206 1746 1515 1990 1569 1616 1480 1521 1454 1126 2133 885 2204 1786 1773 1616 1615 901 828 801 1779 1298 1540 2517 2428 1909 1114 635 2286 1704 1187 1776 1497 1760 932 1631 762 2475 951 1241 2142 588 731 1700 263 776 2299 1534 895 1640 193 2708 1981 2057 2612 1120 1220 2378 223 1806 1839 1272 1522 1832 1597 1990 1093 549 691 2317 1745 168 1414 469 1500 2154 1968 2291 582 1614 1838 1992 1486 1889 2135 2011 2079 1106 1364 1369 968 1295 1566 1243 1248 2129 1088 1911 21 1135 820 2349 756 1890 970 1252 2346 1836 1695 935 1545 1721 1254 2157 2187 428 2500 76 1761 2031 1748 1884 1721 1301 991 1531 2005 1166 1423 223 1280 1077 2101 2598 2010 1983 1512 1416 1059 1448 1487 628 2176 896 1537 1224 1759 947 915 213 1641 1624 2147483647 956 2468 1391 769 1393 1392 1601 745 1036 396 1878 611 1719 579 1021 1407 749 453 1555 1776 2264 2319 1072 1789 1539 2362 1566 506 2660 2646 378 2079 1553 1300 1470 1397 2303 1085 1460 40 886 1439 1701 2169 1604 865 289 1502 846 2013 1823 1681 832 1114 1539 938 2670 116 1042 2020 1424 1700 531 1598 1432 1479 1159 313 1501 2186 761 2455 1576 755 1616 1572 2249 162 1302 561 1254 89 1199 1645 568 1084 1623 2261 2361 1075 1650 673 1793 1271 586 1320 1612 1276 1837 1230 1763 2219 1201 1762 601 2176 1623 984 1116 1840 1935 893 338 2387 1177 1321 1112 1669 1164 1209 227 1737 1777 498 433 1973 999 400 1634 1643 2086 1708 
1005 1668 1546 1352 1629 1552 275 1546 503 1218 1705 919 1847 1431 1782 1476 1961 1590 2003 649 923 1011 1028 1457 485 1186 593 1815 1447 843 2178 1322 1670 294 885 1913 366 644 1675 1559 2106 1619 745 2345 1856 528 876 2085 894 1013 2369 441 1691 432 1035 1187 451 253 1466 709 779 1358 2042 1516 697 1072 1807 1164 1127 1779 787 271 1698 737 868 1590 1357 1829 886 668 1052 1740 1312 275 1662 888 934 901 866 883 1788 2016 1741 590 1100 1879 1698 1096 1576 1182 1060 2158 1250 1053 1477 1214 1056 760 1673 1786 1279 1927 965 947 335 502 1476 1133 1968 1474 1941 1710 1111 742 1445 1984 766 2063 1790 2179 861 1574 1008 853 1934 1468 1905 863 664 1202 615 1318 806 1186 1011 529 1834 2265 1770 1068 1999 682 1378 546 1822 2170 987 1702 1044 1373 804 1735 441 840 743 809 1375 956 2147483647 1671 933 966 655 949 1381 593 681 771 940 588 805 1276 1227 480 964 606 1989 829 1449 1456 553 2017 1207 1454 2211 600 1755 1803 892 2113 1287 1514 1827 1735 1349 1777 2222 942 410 483 778 1536 2350 1022 770 1713 1211 1667 1428 1634 305 239 1774 291 1772 840 1708 1067 1608 776 1017 1204 1433 719 1834 759 1990 2193 846 1592 672 451 908 743 1576 868 742 920 1216 875 349 1001 441 307 1087 1308 1451 1061 882 755 1626 752 989 394 1941 1714 2131 1963 1254 1492 1235 876 1155 1220 2386 681 861 892 1508 850 827 1751 957 1189 462 2117 1234 356 1109 2181 903 1329 758 1546 730 976 2195 1196 1522 1459 
1013 3331 847 2924 646 3143 1902 1209 1353 476 775 1275 3507 3100 3392 3127 3571 3177 3518 1067 860 2390 2378 3029 1343 886 1606 1131 1199 943 3848 1291 3306 1658 1847 3495 1559 1041 188 312 3702 3290 2416 3857 3449 1282 1601 3755 786 2664 4024 2107 53 2042 2586 1035 1885 1913 1383 2284 1798 793 3711 3179 1408 2494 552 507 779 194 1434 1539 394 2258 963 1366 2972 3472 1351 1069 1411 3404 2938 1917 468 788 2514 2286 2524 996 1171 3549 748 1895 996 3421 1297 1199 1246 973 974 3695 2891 2539 3087 2875 1432 921 3340 3457 420 3539 1339 2468 1801 2155 358 2804 3520 3145 3601 522 641 1318 3115 3646 1256 3691 1168 3664 2144 660 2488 878 3388 1303 3435 812 2054 2859 1552 532 2342 2683 2405 1198 3477 3836 171 886 3516 992 2943 2102 3479 3834 2091 924 2703 2874 1317 3259 2052 2480 2277 863 1359 2468 1671 2147483647 2352 1946 1931 1194 1406 1745 2264 2113 1410 1868 926 2917 2881 1544 2633 2250 3651 1353 226 325 2102 3629 2635 539 3879 2257 552 250 2201 3629 1341 3151 3480 3388 997 3434 3869 2439 1583 1368 1509 550 4002 1906 2382 3337 2882 1192 1096 3158 1652 1438 3401 1549 512 2366 3369 1257 3231 972 2677 1150 3007 1912 3495 2379 3657 3687 2512 286 1590 1713 2056 1791 430 2324 2162 2087 2806 2380 1330 858 1913 1419 2368 955 554 2683 1946 1880 3079 2202 2656 1572 3584 3381 3758 3615 926 320 2848 821 2815 1156 4034 1534 2434 1016 1024 2496 2459 525 1491 1552 1970 3779 2858 1322 2674 3840 1698 2930 2410 1022 2335 2257 3866 2528 723 1357 
1911 1210 2433 1541 2068 1646 965 2471 1432 1974 2573 1850 1341 1223 1779 973 1270 870 1166 1305 1777 91 130 716 1410 1588 1503 2725 2373 1410 1761 2253 1606 1197 1739 1168 819 1356 2294 2145 1379 1288 771 1505 1135 1446 861 1713 1593 646 2123 685 2387 541 322 1496 1229 884 2398 1159 1641 1763 1597 1343 962 1578 2289 1880 1621 2402 1718 879 2488 1261 1394 2522 734 1245 1085 1294 1139 1516 1374 935 2472 1599 1258 76 975 1775 2703 1198 2602 1387 2007 1074 2625 2025 2502 1532 1457 1344 747 202 823 838 1986 1559 1249 1435 1932 1895 1138 1371 626 602 2062 946 1175 1201 1711 2529 1921 1056 1191 1484 1117 1961 2704 1316 1564 2010 1467 1477 1047 2398 1084 1578 305 800 807 2133 227 339 1567 1413 1712 1494 2401 1521 1164 1473 630 406 1301 1888 1757 2593 714 524 1736 909 537 526 1245 1570 2307 1391 933 2352 2147483647 1795 422 1876 2313 1462 358 1465 1066 1400 1430 1291 801 811 786 953 1484 1056 2129 2064 394 1328 290 1963 1877 894 2234 2407 1565 1277 2219 943 1287 1204 1644 1593 2028 1405 1329 993 896 2368 2116 1872 1102 1074 954 2588 2347 810 1210 1124 1140 1222 2269 1305 1515 1265 976 1383 1033 2129 699 457 1615 1078 1537 1337 691 2182 782 1328 404 601 2380 1414 201 1676 549 1354 1215 1872 1194 1223 236 1634 1953 542 513 1583 734 181 959 798 1350 1285 1475 1781 2154 2262 630 1543 1115 1444 2169 1603 309 1355 2418 556 1069 2567 1883 2114 472 1600 666 1217 1392 1648 788 1456 965 2455 394 1642 1775 274 2388 2391 
939 2023 1368 1195 2202 1413 832 1137 726 1490 1557 677 2202 1644 1668 1921 2465 2182 2650 1320 1103 1884 1912 2090 753 1882 439 1465 1052 1510 2385 879 1655 677 107 2475 1311 1255 2041 1991 2626 1876 1206 2970 2403 792 1817 2266 1391 1555 2374 1119 1939 1256 1768 1945 566 914 943 784 200 2013 2301 1663 1597 677 2307 1524 1763 2118 515 1204 1765 680 1561 1080 1929 2258 1765 1359 1941 1862 1317 862 1692 1369 911 1787 1136 956 1410 2640 1610 408 978 2505 1237 804 1142 1916 1791 2765 1772 1848 2040 1659 578 1166 1997 2015 1694 1803 1838 783 1287 1206 1926 1470 2571 1728 2015 1707 1311 1611 1692 2305 1609 1980 1414 2845 342 2160 739 1458 2650 1000 2545 1350 1585 1672 1556 1428 1604 1950 589 919 1829 2813 2100 1755 2644 1152 2033 1392 2196 2247 163 1467 1542 2106 631 2398 1259 1463 708 1254 875 769 966 1946 1795 2147483647 1609 760 846 376 1458 404 1835 397 1430 1348 1703 1422 1401 937 2315 1710 1777 1883 1404 2512 2024 1994 2331 992 2268 2163 391 2749 813 2002 2216 2136 2085 1849 2200 729 599 1353 1705 1540 2345 97 908 2212 1565 1269 1106 2308 668 949 2257 730 2264 734 1810 1910 2123 1434 1251 902 2066 1679 1925 925 2266 2850 1355 2010 1620 517 1863 1709 1641 613 1637 209 1860 709 967 1088 601 852 1993 2031 1998 1674 1846 214 2373 1628 1285 1343 2355 2032 2577 1984 1103 1653 1833 1421 1350 2020 2358 447 1604 1626 1222 1452 1001 1746 478 564 1368 2432 1807 976 990 2500 1857 1255 1042 1257 1462 392 2403 2069 1424 954 
1553 1556 2054 1659 1656 1808 800 2127 1112 1562 2184 1530 1706 1481 1984 1324 1679 1278 1588 893 1393 462 455 1126 1087 1174 1248 2361 2032 988 2109 1928 1828 948 1534 1585 426 950 1871 1723 1795 1595 873 1926 1548 1111 487 2047 1178 912 2424 632 1966 443 695 1092 1057 722 2079 1133 1429 1351 1950 1595 542 1558 1875 1464 1200 1980 1426 509 2077 1212 972 2194 1112 1630 680 879 763 1795 1535 775 2065 1186 1298 355 1078 1410 2343 1621 2210 1212 1648 1496 2283 1693 2161 1123 1041 1767 1083 616 1214 1133 1690 1164 1586 1754 1510 2115 741 1376 323 588 1639 1174 1597 1483 1997 2124 1521 636 1465 1850 697 2208 2345 1734 1447 1598 1463 1057 1461 2069 1507 1166 150 1102 385 1731 474 759 1523 1055 1960 1915 1979 1102 1586 1079 1038 361 1669 2196 1608 2216 974 947 1422 1331 448 738 1205 1165 1989 1393 655 1931 422 1609 2147483647 1543 2001 1243 478 1349 675 1217 1012 1466 1112 395 989 942 1852 646 1708 1642 349 1737 705 1544 2202 896 1819 1985 1463 1699 1902 1315 1660 1572 1246 1860 2310 1395 1064 581 491 1968 2413 1672 1122 1469 1212 2237 1995 1232 959 789 1535 939 1853 1287 1782 871 1366 964 1184 1789 1106 88 1895 1101 1891 1756 863 1760 366 1101 254 219 1973 1366 247 1533 929 1333 861 1493 1031 899 475 1231 1534 862 258 1395 1150 296 1121 399 1738 1625 1880 2053 1787 1849 995 1127 1298 1053 2461 1331 585 933 2056 766 1125 2162 1600 1833 280 1974 1020 861 1460 2026 439 1595 1021 2091 559 1547 2124 618 2000 2068 
181 2495 668 1854 1530 2078 1034 597 445 758 853 83 2679 2175 2336 2337 2857 2509 2940 854 401 1950 1962 2385 465 1312 518 881 499 983 2943 386 2286 740 667 2828 1130 770 1303 1274 3010 2394 1569 3280 2765 433 1535 2833 780 1896 3018 1334 1184 1376 1978 1416 880 1089 540 1278 639 1401 2831 2226 1276 1370 1600 818 1167 1372 272 1035 1010 1215 1042 651 2264 2694 1386 895 1551 2444 1921 1061 940 754 1484 1838 1597 253 847 2948 901 818 224 2810 750 150 627 1370 1260 3088 2136 2001 2384 2065 265 576 2485 2553 992 2479 1439 1398 1254 1414 1219 1926 2895 2242 2623 961 576 1244 2208 2803 1215 2647 849 3121 1006 1496 1392 900 2881 526 2840 745 1591 2064 1314 670 1753 2133 1277 500 2463 3180 1353 1196 2936 613 2310 1494 2662 2860 913 804 1910 2319 173 2673 1384 1746 1240 653 452 1392 949 1194 1876 760 1543 2147483647 472 652 1624 1002 1466 788 894 1925 2093 1206 1796 1328 2811 1342 1041 1171 1502 2911 2155 1320 2927 1360 1566 1420 1065 3049 369 2395 2674 2585 1523 2452 2850 1356 608 1055 1408 789 2992 713 1400 2603 2018 721 486 2573 728 757 2659 674 1555 1311 2399 1465 2502 920 1744 256 2360 1581 2523 1405 2787 3134 1704 1288 1381 693 1776 1543 884 1233 1680 923 2142 1310 683 349 920 653 2008 1464 1327 1973 1713 735 2574 1695 1749 1162 2802 2525 3008 2613 371 894 2148 833 1870 1520 3014 409 1802 1126 579 1749 1491 1002 297 422 1405 2936 2138 684 1616 3003 1607 1887 1481 618 1665 1105 2961 2132 694 527 
550 2808 621 2040 1872 2259 1411 302 889 1067 794 471 2991 2453 2514 2675 3210 2885 3333 1318 807 2391 2406 2771 914 1731 846 625 240 1430 3210 120 2497 1131 800 3197 1595 1233 1556 1570 3368 2682 1915 3668 3130 893 2006 3093 1205 2258 3220 1723 1380 1794 2385 1848 1203 1478 99 1557 836 1794 3115 2485 1747 1523 1896 1164 1579 1599 600 1497 1105 1470 1489 239 2634 3026 1852 1359 2013 2692 2150 1442 1019 1179 1726 2280 1902 688 568 3335 848 1092 491 3196 392 333 300 1797 1696 3470 2493 2424 2752 2404 338 1024 2789 2830 1328 2649 1903 1612 1701 1809 1534 2240 3275 2530 2853 1009 903 1713 2495 3105 1682 2826 572 3519 1175 1848 1579 1340 3291 159 3230 1175 2038 2409 1785 891 2173 2550 1434 971 2672 3546 1576 1624 3328 1073 2701 1919 2980 3087 1007 670 2262 2730 580 3068 1801 2125 1498 1092 48 1601 1381 1406 2313 846 2001 472 2147483647 943 2036 1210 1933 1064 1342 2172 2439 1675 2135 1654 3114 1809 1316 1480 1929 3262 2585 1668 3167 1697 1872 1654 1230 3439 104 2744 2995 2910 1938 2685 3045 1562 995 1526 1879 882 3191 759 1684 2955 2335 428 331 2971 1119 1212 3006 1092 1851 1547 2642 1920 2857 1373 2037 292 2746 2044 2760 1695 3076 3529 2059 1575 1852 1037 2239 2012 1004 1440 2122 1053 2529 1531 1148 715 1246 1103 2460 1879 1678 2352 2180 937 2990 2132 2056 1628 3130 2827 3345 2827 489 1086 2523 1265 2151 1960 3204 732 2209 1575 439 2124 1779 1040 457 282 1842 3235 2508 1150 1827 3303 2079 2095 1793 464 2068 1238 3228 2576 721 108 
802 1871 1320 1208 1913 1432 502 1185 414 1271 1505 581 2055 1532 1688 1733 2268 1948 2403 980 886 1549 1573 1840 434 1554 141 1501 1088 1179 2298 926 1634 301 292 2257 934 924 1812 1739 2426 1756 974 2735 2189 487 1441 2186 1097 1319 2366 811 1748 922 1477 1603 262 580 1040 631 186 1697 2192 1578 1225 749 2041 1277 1446 1900 385 827 1634 562 1225 1178 1696 2085 1397 1017 1572 1794 1269 533 1573 1077 831 1446 965 760 1457 2402 1553 165 871 2264 1317 760 1203 1579 1452 2534 1552 1538 1813 1461 608 880 1856 1911 1438 1832 1471 749 921 899 1667 1301 2339 1604 1971 1601 1105 1243 1569 2173 1245 1998 1460 2593 405 1865 752 1139 2378 1070 2299 1056 1231 1466 1180 1264 1288 1652 660 605 1810 2605 1884 1426 2398 847 1774 1056 2042 2208 433 1450 1321 1822 481 2142 926 1196 588 965 954 745 593 1745 1462 376 1243 652 943 2147483647 1144 369 1464 135 1105 1274 1496 1045 1192 712 2181 1341 1552 1630 1068 2319 1710 1709 2276 755 1997 1939 460 2507 872 1801 2056 1970 1750 1800 2199 711 232 982 1330 1424 2340 429 756 2012 1396 1319 1108 2047 292 579 2064 357 2000 659 1748 1549 1915 1102 1106 876 1815 1310 1871 764 2150 2601 1119 1763 1243 143 1497 1335 1506 589 1292 389 1601 660 610 905 305 489 1647 1698 1711 1420 1475 180 2087 1289 1119 967 2189 1894 2403 1960 1024 1482 1588 1116 1227 1669 2363 243 1305 1283 1215 1191 849 1643 487 691 1015 2305 1570 620 966 2372 1481 1236 853 1253 1161 525 2316 1736 1344 1041 
1686 1105 2226 1222 2078 1351 642 2221 1181 1844 2381 1587 1267 1003 1514 881 1309 923 1322 1197 1590 449 486 782 1164 1596 1202 2496 2122 1344 1653 1988 1354 905 1410 1245 710 1228 2233 2096 1446 1124 432 1665 1193 1209 962 1582 1481 441 1949 339 2292 249 354 1534 898 566 2126 802 1315 1777 1498 1117 966 1222 2286 1768 1594 2342 1436 727 2345 903 1343 2256 708 1214 1132 1197 1234 1317 1077 611 2318 1482 909 378 642 1562 2467 1336 2416 1052 1781 1200 2371 1770 2249 1557 1460 1480 639 394 824 664 1702 1399 1128 1286 1849 1642 1200 1017 463 252 2011 697 1291 1007 1520 2370 1762 1055 988 1411 1109 1731 2469 1498 1212 2019 1112 1391 1257 2135 1225 1458 336 637 808 1973 146 514 1210 1203 1482 1594 2337 1506 1318 1315 700 163 1234 1723 1410 2383 500 695 1471 1054 241 261 887 1429 2035 1036 681 2264 358 1458 478 1624 2036 1144 2147483647 1114 1139 1068 1342 1002 651 753 513 596 1414 1089 2038 2004 164 1367 567 1942 1734 537 2231 2355 1211 1432 1948 892 1230 1139 1694 1381 1832 1049 1042 907 948 2200 1937 1539 748 1073 734 2345 2107 953 918 907 1137 952 2260 948 1304 1329 967 1300 725 1880 759 559 1417 724 1440 1512 391 2132 813 1018 627 697 2229 1056 288 1328 547 998 1011 1675 859 987 587 1673 1934 422 698 1250 954 245 658 703 1325 1168 1494 1575 1934 2128 584 1443 830 1511 1984 1310 180 1326 2188 288 722 2410 1592 1817 297 1539 595 1016 1052 1596 917 1147 616 2226 82 1287 1668 624 2197 2121 
1161 1621 1661 854 2257 1078 550 1483 771 1639 1849 924 1801 1249 1335 1517 2061 1784 2255 1297 1254 1556 1589 1697 788 1873 509 1808 1391 1500 2000 1220 1297 546 414 2073 1137 1252 2177 2100 2223 1479 816 2571 2001 845 1645 1883 1446 1160 2027 781 2116 945 1399 1905 321 627 1309 382 380 2027 1909 1276 1463 381 2396 1641 1778 2266 729 1040 1998 276 1542 1449 1531 1854 1649 1330 1819 1482 942 573 1934 1428 517 1468 733 1128 1759 2242 1899 226 1225 2107 1600 1091 1495 1888 1761 2365 1373 1493 1641 1256 900 1237 1596 1623 1799 1478 1726 405 1043 864 2025 1066 2171 1330 1646 1960 1474 1499 1294 1907 1513 1647 1763 2450 99 2208 390 1472 2263 1355 2149 1406 1296 1270 1385 1631 1258 1583 293 954 1473 2410 2251 1746 2248 1195 1644 1076 1794 1882 304 1781 1144 1729 837 2006 945 1083 304 1318 1232 396 771 2113 1465 404 1349 1002 1210 369 1114 2147483647 1707 249 1435 962 1301 1251 1001 551 1917 1591 1918 1990 1090 2108 1671 2058 1959 609 2350 2304 121 2352 1159 1599 1813 1733 2059 1478 1856 358 556 1234 1549 1785 2000 500 505 1809 1161 1618 1427 1918 544 855 1853 645 2355 337 1433 1819 1721 1424 848 1203 1673 1428 1551 522 1872 2454 963 2125 1441 423 1596 1488 1870 234 1329 222 1472 321 918 1272 331 794 1679 2011 2059 1286 1601 277 1995 1312 882 1165 1952 1632 2174 1626 1372 1849 1439 1459 950 1957 2018 598 1243 1589 1539 1069 598 2001 781 933 1082 2035 1411 927 623 2103 1667 894 642 1577 1105 205 2018 1736 1695 1316 
1397 2230 1778 2226 1014 2402 1199 1962 1150 1159 1859 1490 2380 2135 2602 1999 2336 1936 2195 615 1162 1074 1048 1782 1120 550 1402 2117 1883 553 2783 1832 2459 1180 1737 2230 581 700 1308 1150 2442 2262 1481 2520 2200 1106 209 2718 804 1579 3086 1184 1454 1021 1364 436 1386 1147 1986 1619 1635 712 2625 2244 244 2008 1240 1035 631 1413 1471 669 1650 1666 504 2070 1783 2301 81 575 112 2452 2137 1189 1663 824 1827 991 1668 1250 2118 2238 1871 1509 1478 2122 2115 1599 2002 480 438 2382 1757 1268 1882 1802 1692 920 2259 2424 1012 2739 75 1867 770 1176 1074 1823 2226 2144 2656 1729 1194 229 2124 2525 251 2847 2117 2319 1792 957 1937 650 2036 1949 2126 816 824 1772 355 1376 1148 1403 1950 993 2602 2546 1417 524 2195 861 1696 995 2343 2862 1892 1934 1639 1578 1414 1955 1030 1399 1668 871 1906 1878 940 1410 1066 1835 675 1466 1933 1464 1139 1707 2147483647 1501 627 2079 1784 472 1635 1468 2527 127 1208 1091 987 2393 1315 939 2872 1437 1185 1406 1828 2303 1829 1988 2334 2246 578 2511 2964 1869 1236 482 192 1605 3073 1867 1650 2136 1870 2043 1815 1860 1186 886 2202 1108 1225 1763 2434 199 2035 584 1796 1663 1765 614 2552 1633 2566 2345 1505 1187 330 1335 694 467 1572 1805 918 1834 1599 1802 876 1268 1380 985 1010 572 927 1536 576 1643 1740 969 1743 558 2408 2298 2541 2705 1576 1421 1668 737 1923 379 3119 1437 1260 423 1840 1425 1680 1760 1641 1854 871 2648 1694 869 2000 2699 300 2180 1587 1868 1220 1911 2798 1173 1691 1968 
936 1745 1455 1075 2010 1298 436 1315 522 1393 1640 716 1928 1400 1554 1612 2151 1840 2300 1056 1010 1489 1517 1737 538 1633 274 1632 1218 1259 2165 1054 1499 321 341 2145 947 1008 1929 1850 2310 1625 861 2628 2076 596 1459 2053 1197 1209 2231 730 1872 860 1390 1672 171 518 1163 498 252 1783 2061 1444 1258 628 2147 1393 1534 2019 520 844 1766 427 1302 1302 1587 1962 1438 1091 1611 1659 1133 466 1706 1179 696 1390 838 890 1587 2296 1688 30 1007 2158 1444 894 1332 1652 1525 2426 1439 1461 1702 1342 734 987 1728 1779 1549 1699 1514 615 897 818 1776 1176 2231 1473 1835 1735 1231 1285 1438 2044 1294 1863 1591 2492 307 1961 623 1227 2283 1197 2195 1157 1189 1349 1197 1394 1214 1568 542 705 1675 2490 2004 1506 2295 946 1673 996 1916 2073 399 1585 1207 1732 617 2041 863 1097 453 1069 1078 611 588 1868 1400 397 1217 788 1064 135 1068 249 1501 2147483647 1191 1139 1379 1061 1074 594 2053 1381 1671 1741 1008 2201 1635 1809 2141 642 2101 2056 356 2402 998 1684 1931 1846 1823 1665 2064 578 308 1021 1354 1558 2205 472 624 1895 1270 1449 1241 1948 317 627 1945 408 2106 524 1613 1600 1800 1182 976 1010 1712 1290 1736 634 2020 2499 1008 1876 1257 178 1470 1329 1638 458 1240 334 1500 526 679 1034 209 555 1596 1774 1811 1317 1459 183 1998 1232 992 978 2065 1766 2281 1825 1159 1610 1482 1211 1095 1730 2228 379 1221 1354 1348 1090 719 1777 612 803 971 2176 1462 688 832 2243 1490 1101 729 1387 1077 430 2183 1675 1479 1165 
794 2425 1152 2144 834 2350 1069 1343 705 562 1241 936 2597 2226 2585 2214 2646 2251 2595 156 545 1473 1464 2103 679 452 998 1490 1268 89 2955 1233 2475 898 1324 2569 634 183 893 763 2776 2401 1535 2935 2524 638 763 2869 182 1753 3171 1217 958 1129 1660 529 1140 1058 1385 1492 1237 593 2811 2316 522 1796 1002 455 343 1001 972 624 1075 1496 148 1458 2049 2554 548 146 688 2539 2116 1075 1074 199 1724 1366 1670 654 1491 2625 1257 1210 867 2496 1493 1011 1383 491 372 2771 1975 1614 2163 1970 1145 319 2439 2569 508 2730 580 1713 879 1254 678 1920 2595 2261 2741 1136 570 448 2234 2738 395 2868 1491 2745 1497 781 1758 50 2473 1341 2511 189 1130 1951 645 761 1416 1758 1718 511 2639 2909 995 325 2593 291 2017 1180 2567 2967 1530 1310 1797 1950 887 2335 1140 1568 1509 252 1310 1719 805 926 1430 1430 1012 894 1342 1105 1342 1435 627 1191 2147483647 2081 1972 620 1741 1410 2742 521 701 666 1179 2704 1716 650 3002 1404 951 1017 1546 2707 1240 2233 2566 2474 656 2579 3026 1697 884 441 646 997 3152 1435 1568 2415 1991 1418 1195 2234 897 606 2479 792 967 1605 2509 580 2309 49 1820 1060 2081 1002 2634 1559 2756 2767 1615 798 694 1013 1163 896 981 1600 1238 1493 1881 1631 521 649 1154 642 1465 601 647 1763 1062 1280 2161 1276 1788 646 2666 2480 2835 2766 953 845 1926 119 1958 627 3189 988 1509 233 1214 1585 1630 1171 1122 1308 1046 2870 1937 511 1896 2930 855 2128 1563 1242 1415 1620 2972 1621 1069 1365 
2064 729 2593 309 2901 355 1019 2442 1587 2447 2777 1855 891 319 523 722 1229 1081 1537 1925 2093 1366 1413 1068 1590 2444 1408 2765 2348 2117 1039 2179 394 1264 1375 1291 1538 1917 2940 2831 1388 545 599 1798 1214 1651 1929 921 2161 664 1109 900 2931 1058 1031 2420 1058 1023 2271 650 1339 2621 956 316 1866 714 3082 2414 2398 3041 1659 1493 2875 713 2138 2411 876 986 2053 1943 2184 521 91 1009 2822 2151 447 1342 416 1996 2717 1501 2824 1109 2141 1385 2562 2033 2455 2427 2311 1593 720 1183 940 565 1858 1996 687 670 2544 662 2129 565 1312 903 2749 366 1416 413 698 2857 2308 1940 380 974 1981 787 2721 1731 1005 2845 619 2128 1627 2316 1436 2126 1333 602 1725 2494 1077 1182 783 1721 561 1583 3030 2332 1529 1929 1060 1106 895 935 1206 2724 600 1230 1753 1344 1049 768 686 2060 2193 579 1276 2917 1291 1348 1466 1925 2172 1274 1002 962 2079 1139 2081 2147483647 625 1626 505 672 985 2001 2701 2726 1117 1263 1329 2729 1002 677 3030 3069 957 1611 2119 828 922 859 2585 528 952 619 1360 1718 1887 2678 1086 1443 538 1005 410 2577 2378 1287 1272 1490 1028 1370 3048 626 474 2251 949 2052 283 2148 1051 1551 597 539 924 1723 612 2863 1751 1245 1628 1679 2747 735 1288 1140 937 642 1593 2139 1023 1498 1522 2551 2726 804 1699 1236 1448 1241 345 1549 1065 715 1290 699 2295 2697 854 2149 176 2425 1117 1517 983 2151 2487 737 458 2899 1737 1894 1214 1094 806 1602 369 1162 1900 198 518 2525 930 975 1057 1483 2612 2278 
2192 455 2740 930 2728 954 1061 2670 1677 2441 2910 2038 626 442 1025 249 772 494 968 1821 2145 853 899 449 1669 2246 1600 2972 2570 1982 1001 2416 842 1355 1694 772 1348 1841 2864 2733 930 489 525 1272 700 1724 1598 934 2096 218 1324 787 2906 842 487 2185 1236 1017 2536 919 1624 2427 847 563 1617 1206 2934 2378 2240 2972 1858 1348 2925 1027 1985 2673 258 605 1781 1826 1875 717 716 1036 2888 2094 854 869 571 2088 2934 948 2950 1353 2281 817 2808 2226 2691 2208 2110 1065 95 638 347 60 2103 1985 477 643 2474 1124 1848 1001 1098 728 2647 278 873 404 910 2934 2337 1706 399 767 1760 1169 2937 1165 1379 2669 1089 2021 1021 2563 863 2069 963 31 1459 2544 643 594 1243 1750 924 1113 2965 2154 961 1904 435 809 597 1091 1598 2888 184 609 1923 743 832 405 999 2027 2449 1021 1227 2881 801 1703 1112 2093 2439 1496 651 1301 1784 1379 1972 625 2147483647 1401 305 785 771 1739 2656 2637 813 823 748 2587 1091 742 2879 2988 1350 1059 2365 305 600 508 2345 797 1227 1054 1484 1546 1596 2758 1316 1798 798 516 215 2801 2576 674 1367 1466 568 1437 2906 998 719 1977 421 1932 493 2342 430 1183 815 780 790 1165 390 2768 1462 1410 1194 1329 2803 1131 879 1518 325 1038 1576 2217 1193 1520 1003 2324 2580 260 1291 1533 824 827 435 1345 716 517 916 982 2440 2718 234 2065 475 2159 1368 1716 530 1973 2672 386 710 2975 1982 2183 944 898 185 1583 895 959 1543 822 661 2711 571 1399 1017 924 2730 2536 
1192 1856 1672 1760 1327 1940 729 1772 807 1167 1795 1206 2020 1711 2148 1634 2038 1640 1975 498 1011 856 850 1490 778 846 1009 1988 1681 604 2400 1592 2013 747 1331 1955 115 556 1495 1352 2163 1860 1036 2316 1912 787 398 2325 783 1186 2666 726 1577 582 1048 799 931 675 1746 1147 1226 1027 2249 1814 240 1539 1534 1070 843 1604 1135 218 1682 1195 596 1851 1449 1962 431 484 584 2029 1680 718 1670 791 1356 748 1212 1045 1974 2005 1820 1066 1285 1877 1928 1353 1808 814 710 2152 1391 995 1560 1409 1387 775 1877 2026 1124 2288 510 1395 317 731 1268 1398 1977 1731 2234 1729 1128 315 1707 2163 363 2405 1975 2127 1340 1268 1466 667 1855 1727 1891 770 510 1384 136 1338 807 1139 1484 706 2163 2293 1601 753 1974 692 1403 593 1986 2449 1459 1834 1238 1331 1108 1715 592 999 1197 772 1658 1407 480 1544 811 1422 395 1206 1675 1045 753 1251 472 1061 620 1626 1401 2147483647 1211 999 2166 377 1320 1265 589 2096 1098 1190 2470 971 1479 1613 1372 2087 1573 1642 1982 1891 963 2082 2535 1398 829 185 299 1575 2651 1467 1180 1814 1455 1875 1634 1615 755 493 1879 696 1507 1291 2007 627 1709 573 1347 1441 1469 401 2128 1164 2191 2148 1080 1389 198 907 585 337 1578 1336 618 1395 1275 1331 530 1114 921 606 863 935 1182 1173 509 1218 1543 658 1299 87 2073 1917 2232 2274 1416 1454 1327 733 1478 799 2694 1068 907 573 1687 1022 1214 1767 1312 1540 458 2292 1344 527 1530 2349 437 1718 1124 1721 831 1456 2417 1012 1613 1733 
1902 709 2449 767 2528 860 772 2369 1390 2182 2622 1740 891 501 1004 542 1076 784 1257 1587 1870 862 908 708 1383 2054 1298 2674 2270 1761 1216 2114 841 1063 1389 1075 1141 1597 2629 2504 1235 660 228 1570 1005 1440 1468 1128 1852 187 1456 527 2655 630 540 2009 933 736 2232 619 1319 2234 1078 609 1442 940 2725 2127 2031 2735 1557 1122 2654 728 1772 2370 533 898 1620 1597 1735 819 588 749 2613 1847 584 838 281 1804 2635 1242 2664 1048 1990 1108 2506 1927 2390 2025 1918 1365 372 687 640 270 1799 1724 710 828 2234 1130 1692 728 895 489 2420 188 1171 523 1024 2657 2068 1525 497 1023 1574 1219 2638 1453 1082 2470 821 1791 1284 2260 1151 1822 849 275 1291 2271 574 708 966 1476 971 1418 2727 1952 1250 1646 667 641 870 1238 1300 2595 148 796 1626 1015 620 265 702 1773 2145 749 964 2633 786 1401 989 1796 2135 1192 513 1001 1635 1074 1741 505 305 1211 2147483647 480 1029 1572 2410 2405 649 1127 844 2374 1264 439 2671 2755 1055 1352 2062 610 879 790 2173 876 1329 777 1189 1334 1443 2480 1441 1495 502 821 250 2501 2278 934 1075 1201 872 1151 2695 710 799 1819 727 1705 261 2043 685 1071 918 482 1026 1455 131 2538 1306 1109 1131 1207 2530 843 792 1219 508 753 1311 1936 890 1244 1017 2146 2369 335 1209 1228 1046 744 186 1144 1005 751 1214 1069 2148 2454 452 1827 329 1998 1486 1415 478 1769 2375 234 419 2699 1678 1877 765 1157 417 1319 664 1222 1428 675 359 2414 436 1110 1233 987 2444 2233 
1445 1168 1989 761 2235 951 348 1892 943 1783 2166 1268 1351 862 1177 1021 1557 1249 1715 1254 1442 1044 1082 1153 942 1785 822 2201 1793 1449 1628 1636 1066 613 916 1551 899 1244 2269 2159 1716 1073 270 2038 1482 1002 1347 1525 1489 619 1775 310 2265 499 851 1773 454 353 1752 206 841 1960 1508 932 1238 630 2412 1745 1732 2370 1081 839 2229 310 1472 1890 996 1374 1430 1274 1578 1157 706 337 2181 1479 362 970 277 1359 2160 1707 2210 569 1529 1570 2027 1454 1912 1775 1655 1835 845 954 1110 750 1320 1329 1157 1235 1872 1321 1508 436 704 368 2076 598 1640 921 1352 2220 1651 1304 888 1475 1339 1458 2163 1908 643 2179 526 1457 1714 1781 1609 1454 848 755 1114 1845 733 1036 614 1059 1233 1896 2360 1670 1709 1259 1096 606 1335 1586 855 2131 613 1178 1156 1461 495 532 292 1390 1666 453 606 2250 953 937 942 1328 1654 712 596 551 1468 594 1410 672 785 999 480 2147483647 1483 1375 2032 2054 620 1608 1132 2059 1637 60 2361 2397 631 1815 1583 1090 1348 1261 1937 1185 1623 460 728 1065 1283 2042 1754 1029 184 1301 690 2025 1805 1371 623 818 1352 713 2377 355 1120 1624 1206 1382 431 1571 1129 1030 1246 165 1462 1914 419 2190 1152 636 1163 1129 2102 461 851 773 924 404 922 1497 412 831 1181 1900 2056 738 1199 753 1444 822 423 915 1479 1197 1692 1366 1688 2041 896 1476 567 1791 1787 938 702 1491 1905 519 221 2262 1199 1397 663 1609 872 931 533 1675 1339 727 161 1945 570 702 1646 1215 1993 1753 
2925 321 3471 1236 3491 1108 1799 3366 2416 3207 3646 2750 147 673 986 532 448 684 882 2592 2899 1507 1548 813 2411 3008 2301 3680 3269 2752 311 3107 843 2088 2330 599 2118 2610 3635 3503 549 441 1257 993 550 2468 2331 336 2866 989 793 1548 3675 1613 1168 2940 1933 1766 3213 1557 2279 3189 157 679 2376 1699 3700 3146 3008 3743 2560 2119 3683 1647 2754 3352 750 266 2531 2597 2611 560 1041 1777 3643 2863 1404 1559 1217 2831 3637 815 3689 2024 3011 776 3496 2935 3384 2966 2872 827 775 1288 670 776 2786 2749 326 334 3245 982 2594 1539 1868 1496 3418 885 732 587 577 3686 3097 2466 622 12 2522 899 3641 1023 1973 3433 1602 2792 1080 3249 823 2839 1703 792 2216 3300 1379 1180 1766 2505 764 721 3736 2920 873 2670 885 1574 184 576 2182 3614 948 1067 2638 863 1603 1175 1618 2794 3130 1555 1989 3651 1484 2315 1852 2811 3114 2181 1414 1917 2527 2053 2742 985 771 2166 1029 1483 2147483647 2493 3426 3408 1578 440 1318 3355 499 1453 3645 3759 1929 895 3050 541 199 281 3097 634 797 1594 2209 2316 2343 3509 803 2411 1430 450 794 3501 3286 889 2098 2228 397 2179 3674 1581 614 2723 524 2703 1077 3051 821 1914 574 1419 116 1000 1144 3538 2212 2118 1888 2062 3560 1703 1609 2111 935 1607 2338 2965 1892 2273 1633 3079 3348 996 1997 2179 1107 1558 1063 2114 212 287 368 685 3169 3481 859 2836 966 2905 865 2416 1270 2739 3387 1157 1335 3728 2664 2843 1710 128 832 2345 1353 193 2266 1135 1331 3426 1336 1955 319 1506 3471 3217 
1277 2190 1672 2136 1012 2317 1093 1846 1022 1069 1761 1364 2346 2073 2524 1962 2323 1922 2206 493 1046 1075 1054 1769 992 532 1276 2009 1765 455 2741 1710 2386 1060 1612 2224 479 578 1265 1110 2436 2211 1407 2537 2190 979 251 2671 701 1530 3027 1102 1394 949 1340 447 1270 1046 1865 1519 1510 707 2585 2179 137 1900 1233 949 582 1372 1343 558 1570 1560 412 1950 1756 2274 57 455 231 2391 2056 1085 1578 720 1731 983 1587 1129 2008 2245 1775 1390 1360 2125 1999 1476 1885 477 403 2390 1719 1256 1860 1753 1565 802 2216 2375 944 2663 136 1765 689 1101 1030 1760 2228 2088 2596 1642 1091 101 2066 2490 130 2776 2008 2338 1675 954 1832 550 2057 1829 2132 709 792 1726 282 1279 1114 1396 1839 866 2533 2548 1374 477 2206 740 1682 938 2310 2806 1770 1831 1586 1577 1287 1959 958 1346 1565 758 1783 1776 829 1353 1056 1710 646 1342 1809 1341 1089 1591 127 1381 521 2001 1739 377 1572 1375 2493 2147483647 1143 1042 931 2381 1320 913 2822 1348 1178 1370 1712 2315 1706 1958 2303 2214 606 2447 2901 1765 1112 360 162 1512 3013 1741 1556 2114 1812 1929 1699 1861 1065 762 2181 984 1213 1660 2371 250 2012 475 1720 1542 1750 599 2491 1540 2526 2363 1441 1147 281 1213 712 459 1486 1696 893 1713 1575 1698 749 1152 1266 859 1029 587 902 1498 598 1520 1755 941 1670 460 2383 2256 2525 2640 1462 1339 1638 636 1850 426 3058 1310 1223 341 1728 1371 1591 1675 1514 1727 808 2616 1661 742 1906 2669 348 2095 1501 1757 1170 1795 2756 1192 1589 1847 
863 3107 824 2717 590 2935 1684 1160 1151 287 803 1119 3282 2879 3182 2901 3345 2952 3295 841 675 2169 2157 2804 1139 708 1415 1144 1132 721 3625 1197 3092 1447 1675 3269 1334 816 264 257 3476 3067 2193 3634 3224 1079 1393 3533 560 2438 3807 1883 258 1817 2361 860 1679 1693 1308 2073 1619 649 3487 2960 1191 2299 580 287 584 348 1262 1313 477 2051 744 1313 2746 3247 1145 843 1219 3185 2724 1698 521 563 2305 2064 2305 821 1174 3325 790 1697 865 3197 1269 1069 1200 797 780 3471 2665 2314 2861 2650 1294 706 3116 3235 200 3328 1139 2264 1575 1931 244 2581 3296 2923 3383 587 468 1102 2893 3421 1041 3478 1172 3442 1955 583 2288 653 3168 1233 3211 588 1830 2634 1332 427 2116 2459 2211 988 3262 3611 333 688 3293 773 2717 1876 3253 3615 1916 934 2478 2650 1146 3035 1827 2255 2070 642 1270 2264 1449 226 2129 1777 1708 1041 1316 1552 2038 1918 1208 1671 701 2701 2656 1320 2410 2032 3426 1143 2147483647 190 1876 3403 2413 422 3658 2038 559 387 2011 3406 1239 2925 3254 3162 849 3217 3653 2236 1379 1143 1296 542 3786 1745 2169 3111 2658 1168 1030 2934 1441 1218 3175 1338 535 2160 3150 1067 3005 747 2458 1040 2782 1692 3277 2164 3433 3465 2287 259 1372 1511 1840 1574 449 2123 1938 1906 2580 2176 1111 694 1704 1204 2150 801 436 2457 1731 1695 2858 1977 2435 1346 3359 3157 3532 3398 827 288 2622 595 2596 986 3818 1351 2208 803 979 2271 2243 605 1338 1427 1744 3554 2632 1102 2467 3615 1490 2720 2192 986 2109 2070 3642 2309 701 1282 
999 3091 1011 2763 403 2977 1707 1340 1219 419 992 1245 3262 2885 3219 2879 3303 2905 3228 818 783 2097 2081 2755 1203 561 1498 1334 1307 662 3620 1361 3119 1493 1779 3219 1295 812 230 109 3428 3064 2195 3564 3177 1145 1287 3532 566 2419 3825 1880 374 1795 2313 710 1731 1706 1479 2113 1714 475 3476 2972 1108 2368 429 359 461 339 1371 1289 657 2101 671 1491 2710 3218 1035 811 1088 3196 2755 1717 707 577 2346 1996 2321 935 1363 3263 979 1765 1014 3137 1454 1216 1381 648 654 3409 2639 2255 2822 2635 1431 755 3104 3233 192 3365 1019 2317 1543 1919 55 2582 3238 2924 3397 772 598 1015 2895 3404 954 3510 1361 3369 2034 394 2348 616 3091 1406 3149 602 1772 2617 1258 601 2071 2399 2283 1040 3286 3555 337 568 3227 807 2668 1842 3232 3626 2015 1124 2462 2588 1257 2973 1805 2233 2118 678 1436 2319 1456 325 2064 1883 1642 1171 1480 1630 2004 1990 1091 1741 666 2726 2637 1265 2405 2054 3408 1042 190 2147483647 1840 3361 2342 234 3664 2054 397 351 2090 3339 1399 2896 3231 3139 678 3233 3676 2293 1440 1098 1201 732 3805 1858 2201 3075 2655 1354 1207 2873 1488 1236 3140 1382 384 2211 3164 933 2969 706 2473 1198 2734 1616 3290 2194 3421 3393 2279 137 1291 1573 1751 1489 638 2185 1879 1998 2538 2230 1135 822 1753 1240 2066 634 249 2426 1638 1783 2784 1921 2445 1303 3329 3145 3495 3418 993 478 2586 580 2611 831 3840 1446 2168 713 1161 2251 2270 788 1464 1572 1707 3535 2599 1126 2513 3595 1383 2758 2211 1170 2078 2153 3637 2227 889 1453 
1553 1268 2087 1312 1915 1459 573 2099 1057 1687 2238 1471 1431 1148 1637 1045 1469 1079 1463 1035 1444 481 508 935 1038 1433 1110 2366 2001 1180 1814 1873 1484 805 1346 1400 546 1068 2070 1932 1603 1280 524 1806 1351 1079 819 1741 1320 600 2099 317 2131 148 497 1375 838 491 2016 821 1247 1614 1661 1258 806 1248 2122 1608 1430 2178 1330 568 2191 911 1179 2142 870 1378 976 1034 1086 1464 1186 542 2165 1321 964 382 730 1424 2339 1482 2271 996 1648 1347 2251 1650 2129 1396 1297 1626 803 499 985 823 1599 1246 1289 1444 1686 1769 1046 1055 301 252 1847 837 1440 1158 1669 2218 1609 894 1137 1574 947 1867 2341 1633 1189 1856 1145 1228 1383 2020 1369 1298 230 797 649 1821 256 635 1224 1062 1619 1748 2173 1342 1460 1161 851 14 1398 1876 1374 2246 655 825 1355 1195 146 415 900 1272 1925 1072 553 2102 394 1404 349 1502 1929 1068 164 1090 987 1008 1179 1117 813 589 649 620 1578 931 1876 1840 2147483647 1527 656 1777 1890 567 2068 2191 1196 1574 1837 1056 1395 1303 1536 1525 1978 1079 939 742 795 2050 2086 1480 792 1236 883 2220 1980 1094 818 766 1300 837 2096 973 1448 1174 1130 1136 835 1757 913 436 1564 769 1603 1650 521 1968 659 934 546 562 2076 1067 239 1294 705 1022 867 1532 804 855 591 1513 1770 586 593 1192 1074 224 773 538 1489 1330 1656 1718 1800 1972 747 1281 951 1355 2132 1212 333 1162 2058 439 785 2259 1493 1722 133 1703 759 871 1121 1761 784 1246 680 2095 242 1276 1830 668 2053 2009 
3004 539 3552 1552 3393 1466 1878 3492 2488 3210 3717 2859 422 949 1387 591 58 459 453 2562 2940 1325 1357 612 2478 2911 2423 3792 3392 2699 724 3239 1225 2172 2509 199 2070 2595 3591 3448 126 750 1348 567 198 2531 2188 774 2847 1016 1221 1587 3658 1601 1048 2824 2059 1827 3359 1729 2444 3088 593 1002 2279 1956 3612 3135 2933 3699 2680 2094 3708 1832 2692 3496 662 280 2412 2560 2464 951 1338 1851 3677 2848 1625 1403 1376 2894 3755 382 3756 2174 3095 377 3631 3046 3514 2858 2778 388 776 1126 543 859 2926 2762 593 719 3212 1403 2465 1770 1829 1517 3364 1043 307 854 1008 3726 3122 2372 885 450 2432 1334 3758 583 2179 3335 1847 2753 669 3386 415 2825 1596 853 2120 3332 1290 991 2010 2546 1177 321 3696 2837 445 2678 699 1528 395 1014 2396 3703 1002 828 2743 511 1591 1178 1804 2794 3272 1789 2017 3629 1328 2512 1737 2911 3262 2319 1367 2108 2393 2201 2704 1263 823 2096 1127 1608 440 2381 3403 3361 1527 2147483647 1097 3278 928 1565 3557 3709 2144 456 3188 518 361 405 2971 1036 1237 1825 2303 2264 2223 3553 1235 2608 1604 308 949 3623 3396 575 2184 2254 256 2248 3590 1788 998 2592 410 2660 1265 3162 631 1783 988 1588 556 560 1208 3485 2103 2233 1714 1928 3589 1919 1491 2319 823 1823 2362 3018 2016 2319 1421 2962 3270 957 1830 2350 773 1445 1227 2059 239 576 160 1116 3253 3493 785 2808 1189 2771 1296 2539 1195 2664 3490 1170 1511 3767 2805 3004 1659 464 783 2368 1616 465 2111 1443 1476 3529 1300 2184 726 1272 3536 3359 
2196 1081 2721 1610 2327 1678 1208 2752 1710 2263 2862 2126 1183 1191 1772 853 1042 654 887 1594 2066 246 267 508 1690 1851 1762 3011 2653 1692 1613 2529 1590 1460 1977 922 1108 1645 2571 2420 1133 1203 904 1222 900 1727 1106 1584 1880 667 2020 906 2670 794 304 1750 1465 1130 2672 1333 1882 2022 1447 1311 1236 1731 2551 2168 1894 2680 1986 1168 2777 1441 1674 2798 593 1062 1343 1581 1377 1452 1418 1176 2761 1887 1389 350 1087 2062 2987 925 2892 1619 2292 807 2905 2303 2782 1790 1723 1070 669 178 649 799 2255 1849 1131 1330 2215 1872 1389 1518 913 818 2338 964 911 1148 1632 2819 2211 1329 1146 1319 1391 1912 2989 1030 1767 2269 1615 1762 758 2675 812 1866 594 759 1084 2423 422 155 1734 1699 1669 1231 2679 1792 886 1763 432 666 1139 1782 1971 2881 729 269 2011 640 789 625 1421 1859 2581 1539 1207 2635 290 2024 705 2155 2585 1710 567 1671 1315 1635 1716 1329 748 1098 844 1132 1318 1320 2413 2342 656 1097 2147483647 2232 1754 1071 2496 2682 1761 997 2493 795 1119 1046 1891 1537 1946 1559 1594 1281 1158 2658 2017 2106 1254 880 942 2871 2630 545 1472 1408 943 1493 2533 1467 1461 1512 794 1668 1105 2409 498 727 1545 1230 1387 1052 786 2458 1053 1581 623 861 2669 1587 490 1888 432 1516 1501 2160 1427 1504 324 1887 2221 525 741 1817 446 465 1030 1087 1157 1161 1252 1714 2440 2550 527 1830 1156 1687 2074 1866 430 1631 2703 649 1203 2857 2148 2376 752 1423 575 1504 1499 1463 1023 1512 1106 2740 566 1833 1625 190 2677 2665 
1158 3042 1233 2792 211 3000 1718 1550 1296 604 1224 1388 3208 2865 3234 2823 3220 2820 3118 805 920 1986 1967 2668 1275 389 1586 1561 1509 615 3581 1549 3124 1535 1887 3128 1239 823 389 231 3339 3032 2174 3449 3090 1222 1144 3500 613 2370 3814 1856 591 1750 2231 523 1777 1707 1675 2140 1814 258 3433 2958 1001 2428 353 508 347 485 1491 1253 890 2140 603 1698 2638 3152 895 786 917 3180 2765 1725 941 632 2372 1891 2317 1072 1589 3156 1211 1832 1187 3035 1670 1384 1591 466 509 3302 2581 2160 2747 2590 1584 831 3060 3200 340 3380 864 2357 1489 1885 185 2556 3137 2896 3383 1006 767 907 2870 3351 847 3516 1586 3250 2111 179 2397 604 2969 1606 3043 653 1682 2569 1159 812 1994 2302 2347 1106 3286 3457 494 442 3118 863 2581 1780 3175 3607 2114 1352 2418 2486 1384 2869 1760 2183 2154 745 1625 2362 1454 539 1963 1994 1544 1320 1668 1709 1942 2058 939 1809 650 2729 2587 1190 2374 2059 3355 913 422 234 1777 3278 2232 2147483647 3638 2052 301 470 2164 3228 1581 2831 3172 3081 460 3223 3672 2338 1502 1042 1075 961 3796 1979 2217 3001 2623 1572 1412 2771 1533 1253 3067 1426 321 2250 3152 762 2897 678 2466 1380 2648 1507 3276 2208 3376 3275 2245 265 1181 1635 1623 1371 870 2237 1788 2089 2461 2274 1162 979 1794 1278 1940 424 16 2363 1507 1873 2667 1833 2431 1241 3263 3101 3418 3411 1188 709 2516 601 2603 634 3834 1548 2096 617 1375 2203 2279 1021 1603 1734 1645 3481 2534 1153 2544 3538 1238 2778 2211 1387 2019 2233 3598 2103 1113 1650 
3063 674 3595 1148 3792 953 1981 3442 2576 3417 3778 2857 594 780 739 907 944 1157 1378 2847 3078 1916 1959 1269 2576 3315 2409 3765 3348 3025 210 3179 683 2247 2367 1097 2404 2853 3885 3765 1023 611 1468 1452 1048 2637 2689 173 3105 1293 294 1785 3897 1892 1556 3264 2054 1966 3266 1649 2338 3496 342 706 2695 1664 3989 3373 3295 3990 2661 2385 3864 1715 3036 3405 1163 754 2866 2859 2965 483 1017 1964 3814 3098 1448 1949 1359 2989 3717 1309 3825 2112 3141 1274 3558 3036 3454 3283 3179 1306 1132 1694 1112 1071 2857 2960 629 448 3489 665 2934 1555 2157 1753 3680 1083 1228 742 317 3851 3288 2782 769 491 2832 517 3721 1508 1993 3734 1592 3052 1579 3314 1322 3073 2053 1101 2540 3481 1734 1606 1746 2695 523 1170 3981 3216 1369 2887 1329 1884 639 118 2180 3726 1235 1522 2754 1357 1882 1476 1689 3017 3190 1566 2211 3879 1877 2331 2202 2927 3167 2276 1734 1959 2872 2141 3002 1002 1091 2470 1264 1637 499 2822 3658 3664 1890 928 1754 3638 2147483647 1624 3936 4012 1940 1382 3117 960 669 721 3426 482 335 1605 2352 2598 2682 3672 307 2424 1531 930 1016 3577 3380 1375 2256 2441 885 2350 3959 1626 528 3063 983 2967 1206 3150 1271 2274 407 1528 393 1482 1394 3798 2547 2242 2278 2420 3737 1727 1970 2121 1339 1637 2549 3130 2018 2466 2054 3402 3633 1347 2379 2235 1593 1918 1223 2406 711 595 821 374 3296 3677 1250 3084 1070 3244 369 2519 1621 3033 3489 1451 1443 3893 2737 2887 2016 470 1211 2557 1341 494 2634 1077 1476 3527 1652 1944 214 1943 3612 3274 
1472 1136 2018 789 2225 971 357 1930 965 1793 2194 1302 1319 846 1189 981 1513 1199 1662 1248 1459 985 1023 1100 962 1770 860 2236 1831 1440 1608 1675 1071 636 968 1503 874 1242 2271 2158 1671 1050 220 1987 1435 1021 1310 1508 1490 568 1771 265 2274 452 791 1753 495 347 1794 265 891 1946 1484 923 1211 686 2406 1751 1722 2373 1119 821 2246 370 1461 1932 946 1336 1402 1266 1547 1147 718 340 2200 1482 403 912 268 1382 2196 1656 2237 617 1558 1519 2067 1489 1951 1757 1639 1785 798 894 1061 709 1361 1337 1128 1215 1874 1333 1480 488 669 315 2075 570 1590 900 1345 2241 1666 1279 868 1446 1317 1464 2199 1855 702 2168 580 1452 1658 1821 1557 1457 796 712 1082 1862 673 976 673 1072 1235 1850 2363 1657 1656 1265 1041 553 1302 1577 914 2162 566 1120 1189 1407 447 474 352 1395 1707 506 600 2257 894 992 896 1360 1697 755 537 609 1437 642 1404 677 742 971 439 60 1453 1348 2038 2054 567 1565 1071 2052 1624 2147483647 2354 2399 691 1763 1623 1046 1313 1225 1917 1180 1622 515 756 1046 1250 2063 1751 1083 226 1258 659 2062 1840 1316 646 821 1310 731 2372 412 1113 1598 1161 1375 420 1606 1075 983 1239 205 1436 1861 367 2190 1118 671 1112 1086 2120 520 796 831 868 461 927 1518 452 842 1123 1882 2049 682 1151 805 1386 766 403 889 1442 1168 1653 1364 1716 2055 843 1475 559 1766 1787 976 641 1476 1939 461 243 2283 1241 1443 617 1580 821 935 570 1646 1299 748 159 1978 510 762 1626 1156 2018 1795 
1395 3334 1371 3093 176 3301 2020 1717 1583 816 1321 1639 3498 3164 3536 3113 3499 3098 3379 1106 1174 2252 2229 2945 1564 646 1870 1674 1690 915 3876 1753 3425 1833 2162 3401 1533 1123 364 302 3613 3328 2474 3706 3366 1510 1394 3796 904 2663 4114 2155 602 2046 2511 750 2074 2008 1867 2440 2093 474 3726 3258 1278 2723 55 750 640 401 1759 1551 946 2439 900 1870 2922 3438 1153 1087 1144 3479 3067 2026 1017 922 2673 2161 2618 1327 1711 3420 1297 2124 1410 3302 1821 1613 1756 706 779 3565 2870 2433 3029 2884 1827 1117 3353 3496 576 3681 1110 2656 1783 2182 347 2854 3405 3194 3683 1074 995 1185 3168 3642 1127 3818 1708 3504 2401 230 2694 905 3222 1792 3308 944 1961 2861 1438 985 2277 2573 2640 1396 3587 3725 421 725 3379 1155 2858 2071 3465 3906 2394 1466 2712 2755 1647 3135 2056 2476 2454 1033 1827 2660 1755 552 2234 2268 1819 1566 1872 1997 2231 2350 1185 2101 951 3030 2879 1479 2671 2361 3645 1178 559 397 2068 3557 2496 301 3936 2354 2147483647 354 2454 3488 1793 3118 3460 3370 635 3523 3972 2636 1795 1337 1339 1078 4096 2247 2518 3284 2920 1718 1589 3039 1830 1554 3350 1723 52 2549 3452 994 3180 979 2766 1593 2926 1777 3576 2510 3669 3530 2542 301 1454 1928 1879 1636 967 2534 2065 2373 2744 2572 1462 1218 2092 1576 2195 622 305 2651 1761 2157 2925 2112 2731 1534 3549 3394 3698 3712 1384 826 2802 898 2904 837 4135 1826 2382 906 1534 2497 2581 1078 1858 1969 1936 3770 2820 1452 2844 3827 1484 3079 2512 1539 2310 2522 3892 2358 1246 1841 
1240 3442 1097 3096 494 3312 2049 1460 1535 673 1017 1499 3613 3234 3556 3230 3651 3253 3569 1169 1062 2437 2419 3103 1522 858 1802 1373 1449 1011 3970 1538 3461 1824 2061 3566 1645 1160 129 262 3775 3415 2544 3903 3525 1462 1609 3882 909 2770 4170 2229 287 2146 2662 993 2058 2052 1633 2448 2006 722 3827 3319 1447 2684 336 665 789 58 1648 1640 630 2431 1017 1616 3060 3568 1358 1162 1387 3543 3095 2061 709 918 2681 2338 2667 1207 1416 3605 986 2082 1232 3481 1546 1436 1496 937 971 3751 2990 2601 3172 2987 1666 1081 3455 3583 525 3703 1332 2645 1894 2270 346 2931 3582 3273 3743 759 852 1353 3245 3755 1292 3850 1412 3706 2342 527 2671 967 3427 1553 3491 943 2118 2968 1601 772 2420 2744 2597 1366 3630 3900 82 894 3568 1142 3015 2192 3583 3973 2303 1169 2814 2932 1531 3316 2156 2584 2449 1011 1607 2646 1803 250 2407 2163 1985 1420 1654 1939 2355 2304 1406 2056 1017 3069 2988 1613 2755 2397 3759 1370 387 351 2191 3709 2682 470 4012 2399 354 2147483647 2398 3680 1587 3247 3582 3490 917 3579 4020 2618 1761 1449 1532 800 4150 2128 2540 3425 3005 1441 1346 3217 1819 1579 3490 1714 305 2540 3511 1232 3320 1057 2819 1393 3082 1956 3637 2534 3773 3731 2630 225 1630 1894 2083 1825 679 2507 2225 2294 2888 2557 1476 1076 2083 1576 2399 887 484 2777 1968 2082 3122 2268 2792 1653 3680 3496 3844 3763 1171 568 2937 929 2957 1102 4184 1738 2518 1052 1274 2602 2611 755 1717 1791 2058 3886 2950 1467 2845 3946 1704 3095 2555 1272 2429 2457 3987 2561 974 1607 
1232 1644 1713 812 2365 1033 667 1513 872 1729 1902 985 1820 1257 1290 1555 2099 1838 2312 1411 1342 1656 1691 1760 890 1987 596 1840 1424 1614 1994 1251 1268 663 432 2120 1257 1363 2272 2199 2261 1489 886 2622 2046 945 1766 1875 1551 1224 1991 883 2202 1053 1482 2022 442 742 1328 442 427 2139 1912 1273 1584 306 2499 1738 1889 2359 794 1161 2070 330 1656 1466 1588 1884 1769 1445 1939 1471 926 689 2003 1533 526 1571 779 1210 1788 2296 1953 337 1289 2163 1621 1142 1522 2004 1877 2415 1426 1583 1694 1302 936 1338 1614 1626 1898 1429 1847 393 1160 963 2126 1102 2223 1343 1625 2026 1560 1619 1308 1920 1633 1603 1792 2508 59 2317 350 1583 2331 1380 2206 1511 1406 1319 1506 1709 1353 1667 213 1059 1442 2451 2343 1860 2305 1300 1710 1182 1816 1858 253 1826 1202 1806 906 2068 1053 1161 355 1422 1255 378 892 2201 1565 391 1463 1065 1230 460 1211 121 1828 356 1546 957 1350 1372 1055 631 1929 1712 2011 2090 1196 2144 1761 2164 1940 691 2454 2398 2147483647 2406 1187 1642 1837 1760 2175 1459 1818 339 664 1355 1670 1853 1963 486 554 1850 1195 1647 1468 1983 661 973 1891 760 2458 356 1419 1939 1765 1537 879 1250 1736 1544 1534 574 1878 2510 1031 2223 1562 533 1709 1606 1943 227 1435 183 1541 324 1032 1353 451 908 1783 2127 2166 1355 1717 330 2070 1416 920 1286 1978 1648 2202 1597 1431 1930 1502 1567 968 2076 1978 673 1331 1705 1582 1145 640 2067 822 948 1194 2045 1471 1042 600 2113 1787 866 700 1619 1196 85 2012 1834 1755 1337 
3117 933 3658 1915 3317 1860 2028 3643 2609 3245 3811 3006 859 1316 1811 890 450 568 112 2578 3018 1243 1261 668 2594 2845 2593 3925 3543 2687 1176 3401 1640 2315 2731 329 2086 2624 3568 3417 365 1150 1545 233 404 2640 2094 1229 2866 1196 1675 1718 3664 1681 1079 2740 2246 1964 3533 1970 2653 3014 1048 1391 2233 2260 3543 3155 2891 3677 2842 2131 3755 2080 2670 3666 821 696 2336 2569 2356 1378 1694 1998 3734 2871 1911 1344 1628 2994 3895 111 3845 2379 3212 245 3789 3192 3669 2782 2719 102 980 1095 713 1111 3101 2815 995 1152 3209 1840 2378 2058 1866 1635 3335 1324 195 1224 1455 3789 3179 2326 1249 905 2388 1783 3897 130 2434 3260 2145 2754 303 3549 209 2849 1577 1090 2081 3392 1318 951 2301 2634 1612 304 3676 2789 114 2729 739 1579 824 1470 2652 3815 1208 758 2889 379 1672 1313 2053 2834 3443 2079 2113 3629 1277 2749 1699 3049 3439 2507 1432 2352 2303 2402 2707 1611 1059 2087 1352 1815 895 2315 3406 3339 1574 456 997 3228 1382 1763 3488 3680 2406 2147483647 3356 787 788 802 2874 1468 1692 2112 2451 2268 2153 3623 1689 2842 1853 610 1239 3769 3534 480 2327 2338 602 2375 3526 2057 1421 2499 664 2659 1547 3304 693 1724 1426 1833 1011 114 1396 3455 2050 2402 1609 1857 3644 2190 1470 2571 909 2097 2440 3105 2203 2419 1294 2874 3217 1088 1727 2568 564 1433 1493 2068 688 990 573 1563 3366 3532 920 2819 1503 2669 1751 2707 1252 2628 3618 1316 1767 3829 2984 3198 1695 915 943 2444 1936 906 2006 1803 1710 3656 1385 2458 1178 1131 3627 3530 
450 2742 592 1999 1787 2219 1328 326 792 982 775 372 2926 2394 2476 2603 3136 2805 3249 1215 708 2297 2311 2688 816 1633 766 653 240 1328 3154 67 2452 1044 755 3119 1494 1130 1485 1491 3293 2621 1840 3586 3053 792 1903 3039 1105 2181 3178 1639 1318 1704 2297 1749 1129 1393 179 1494 780 1701 3056 2430 1643 1486 1818 1075 1482 1533 514 1397 1059 1411 1387 310 2555 2956 1748 1255 1910 2639 2100 1358 975 1079 1672 2185 1835 586 601 3253 829 1026 397 3115 446 230 337 1698 1596 3389 2417 2333 2674 2332 264 922 2725 2772 1242 2613 1799 1563 1605 1723 1452 2172 3194 2469 2805 971 814 1610 2434 3042 1578 2789 605 3435 1131 1761 1535 1239 3204 199 3147 1075 1942 2335 1682 818 2083 2461 1395 868 2628 3468 1511 1525 3245 970 2617 1828 2913 3040 975 665 2187 2642 484 2984 1711 2044 1439 991 88 1553 1287 1341 2219 813 1902 369 104 872 1948 1159 1829 998 1240 2119 2365 1573 2062 1583 3050 1706 1239 1399 1837 3188 2493 1581 3117 1623 1793 1587 1187 3356 2147483647 2670 2927 2842 1841 2636 3005 1514 907 1423 1776 833 3150 732 1621 2880 2267 460 306 2886 1031 1113 2933 1000 1773 1492 2591 1818 2782 1270 1973 202 2664 1944 2710 1631 3015 3445 1982 1498 1749 958 2139 1910 952 1391 2027 1015 2447 1480 1047 619 1172 1005 2363 1782 1591 2271 2079 883 2902 2038 1989 1527 3061 2763 3274 2782 416 1022 2443 1165 2090 1859 3165 651 2121 1473 422 2043 1716 1005 386 259 1748 3173 2429 1049 1779 3241 1976 2049 1724 454 1981 1202 3172 2481 679 174 
2490 289 3039 1135 2961 1105 1362 2974 1975 2720 3207 2342 398 551 1108 107 467 266 709 2086 2436 970 1011 322 1966 2478 1904 3275 2874 2236 822 2721 924 1656 1996 479 1601 2111 3125 2988 626 453 830 987 405 2020 1791 789 2366 503 1230 1078 3178 1110 627 2405 1541 1314 2841 1218 1928 2658 657 648 1844 1477 3174 2651 2484 3233 2162 1613 3210 1323 2235 2978 209 322 1994 2087 2071 713 914 1336 3176 2365 1133 1018 866 2384 3237 676 3246 1658 2581 558 3113 2529 2996 2433 2342 780 264 749 160 343 2408 2267 345 548 2739 1174 2056 1280 1354 1012 2903 544 594 469 866 3224 2623 1935 487 540 1992 1173 3240 904 1674 2903 1364 2282 810 2867 608 2341 1166 335 1684 2831 844 649 1522 2041 950 811 3228 2393 702 2184 371 1054 357 992 1892 3189 484 568 2226 530 1100 675 1296 2305 2753 1300 1514 3151 943 2002 1315 2395 2744 1801 892 1599 1988 1684 2233 828 305 1642 610 1090 541 1958 2925 2896 1056 518 795 2831 960 1046 3118 3247 1642 787 2670 2147483647 346 260 2560 806 1171 1334 1786 1799 1806 3049 1230 2098 1094 212 455 3105 2879 495 1668 1752 264 1735 3148 1288 738 2185 125 2191 769 2645 319 1375 794 1077 596 898 691 3024 1677 1714 1347 1523 3090 1420 1070 1814 394 1325 1862 2510 1498 1812 1101 2544 2824 470 1456 1836 695 1019 722 1594 433 371 618 960 2739 3000 320 2331 716 2367 1288 2021 737 2215 2973 664 1004 3265 2287 2487 1189 660 298 1868 1149 712 1725 1023 962 3012 818 1687 835 984 3026 2841 
2781 194 3329 1201 3305 1106 1651 3240 2268 3041 3501 2616 77 604 1029 353 344 492 754 2417 2743 1309 1349 616 2261 2821 2170 3549 3141 2572 500 2982 864 1943 2222 466 1938 2439 3459 3325 486 392 1108 926 403 2318 2137 497 2694 817 958 1386 3505 1438 972 2750 1802 1612 3094 1443 2165 3001 335 645 2188 1628 3516 2977 2825 3567 2430 1944 3524 1539 2573 3233 553 94 2340 2421 2417 593 991 1627 3486 2692 1312 1362 1093 2682 3508 694 3542 1903 2869 629 3373 2802 3259 2777 2686 737 592 1090 472 615 2664 2585 237 364 3070 1052 2402 1453 1689 1328 3240 755 606 509 672 3532 2937 2279 543 200 2335 1000 3511 918 1877 3246 1524 2616 931 3126 680 2668 1512 624 2028 3142 1189 981 1688 2348 824 678 3561 2735 745 2504 687 1392 36 729 2090 3474 782 870 2502 692 1428 1000 1510 2627 3009 1470 1827 3480 1287 2216 1660 2674 2995 2056 1230 1813 2334 1931 2566 922 600 1982 879 1348 199 2303 3254 3231 1395 361 1119 3172 669 1313 3460 3582 1837 788 2927 346 2147483647 92 2906 681 936 1508 2068 2135 2151 3355 964 2312 1315 261 661 3373 3153 706 1954 2066 219 2029 3490 1483 639 2531 326 2525 965 2918 623 1721 638 1302 278 899 984 3360 2022 1983 1690 1869 3402 1610 1416 2016 739 1513 2176 2813 1760 2117 1434 2889 3165 809 1800 2068 925 1365 940 1932 143 216 368 779 3027 3318 666 2662 870 2713 1025 2286 1080 2556 3252 984 1220 3573 2542 2729 1527 314 642 2182 1284 367 2071 1094 1203 3291 1154 1870 510 1308 3323 3096 
2691 135 3239 1147 3214 1067 1561 3153 2178 2949 3411 2528 138 544 1010 261 376 438 756 2325 2652 1229 1269 549 2171 2731 2083 3461 3054 2481 568 2896 838 1853 2141 474 1846 2347 3367 3233 531 350 1018 959 403 2227 2051 548 2602 725 1004 1294 3413 1346 887 2661 1715 1521 3009 1360 2082 2911 401 599 2098 1559 3425 2885 2734 3475 2342 1852 3432 1458 2482 3148 469 127 2251 2329 2330 579 933 1536 3395 2600 1236 1278 1009 2591 3421 702 3452 1818 2779 620 3287 2714 3173 2688 2595 762 500 1008 397 524 2578 2493 194 364 2978 1046 2314 1379 1597 1236 3148 671 612 449 685 3440 2845 2189 480 280 2245 1009 3424 931 1799 3156 1452 2524 916 3041 673 2576 1423 532 1938 3051 1100 904 1616 2257 817 726 3469 2644 747 2412 615 1301 97 769 2013 3385 691 804 2414 661 1336 908 1430 2535 2924 1397 1735 3388 1204 2136 1572 2585 2910 1970 1139 1733 2246 1846 2474 859 508 1891 790 1261 281 2214 3162 3139 1303 405 1046 3081 721 1225 3370 3490 1760 802 2842 260 92 2147483647 2817 670 967 1434 1979 2044 2063 3264 1007 2233 1233 223 576 3286 3065 663 1864 1974 203 1939 3399 1406 620 2443 262 2433 885 2831 553 1634 637 1219 342 915 893 3268 1933 1896 1607 1782 3310 1534 1328 1939 655 1437 2084 2722 1673 2026 1357 2800 3074 719 1716 1985 880 1277 856 1841 220 189 441 789 2938 3226 579 2570 796 2625 1068 2199 991 2465 3164 892 1138 3482 2456 2646 1436 402 552 2091 1216 457 1985 1038 1118 3203 1062 1795 580 1235 3233 3011 
1393 2796 1603 2696 459 2888 1624 1878 1359 939 1627 1574 2950 2673 3105 2567 2914 2514 2767 770 1135 1651 1624 2360 1332 210 1649 1944 1820 575 3346 1823 2974 1514 1979 2808 1047 830 848 692 3020 2815 1998 3088 2778 1294 785 3277 743 2135 3628 1685 1048 1545 1939 165 1749 1591 1965 2058 1890 204 3190 2777 731 2403 687 814 359 939 1627 1098 1326 2082 525 2013 2357 2875 566 733 518 2991 2634 1622 1367 769 2281 1569 2168 1271 1962 2812 1623 1840 1448 2698 2014 1621 1919 171 298 2955 2324 1846 2458 2358 1783 956 2822 2980 699 3246 506 2295 1280 1694 639 2360 2802 2691 3196 1433 1057 648 2668 3095 603 3366 1961 2884 2130 407 2351 635 2601 1907 2700 778 1394 2331 887 1170 1717 1981 2332 1167 3125 3121 950 332 2768 945 2274 1542 2914 3409 2179 1740 2191 2156 1536 2530 1554 1950 2090 872 1901 2303 1349 997 1644 2085 1246 1523 1938 1750 1694 2059 578 1823 656 2585 2345 963 2173 1937 3097 606 849 678 1536 2971 1891 460 3426 1917 635 917 2175 2874 1841 2560 2906 2817 2147483647 3045 3499 2287 1522 873 755 1360 3613 2092 2112 2712 2415 1923 1731 2436 1515 1205 2778 1416 681 2187 2970 379 2611 651 2307 1647 2343 1190 3090 2098 3132 2911 2041 725 885 1645 1269 1044 1287 2202 1492 2138 2174 2220 1145 1223 1756 1268 1581 59 445 2103 1150 1927 2310 1541 2261 1037 2983 2861 3119 3238 1492 1124 2240 691 2440 206 3657 1644 1827 470 1719 1975 2158 1454 1771 1943 1411 3219 2265 1135 2457 3272 869 2664 2075 1737 1776 2253 3362 1743 1492 1942 
2592 550 3120 673 3387 498 1533 2961 2113 2967 3305 2381 615 378 353 713 1024 1063 1426 2423 2618 1649 1695 1124 2115 2919 1935 3285 2868 2608 562 2698 221 1788 1886 1142 2005 2421 3451 3337 1158 352 1051 1603 1072 2176 2342 436 2670 957 592 1370 3450 1500 1284 2881 1586 1527 2784 1178 1857 3098 537 268 2316 1184 3576 2930 2886 3553 2185 1974 3402 1238 2624 2923 963 772 2495 2438 2611 93 536 1519 3349 2661 970 1658 912 2524 3236 1370 3352 1635 2668 1290 3076 2558 2973 2894 2784 1418 869 1435 963 756 2377 2513 485 318 3054 376 2568 1073 1765 1352 3253 688 1281 393 170 3384 2831 2397 402 623 2444 375 3240 1597 1511 3330 1110 2627 1581 2833 1342 2636 1715 794 2166 3020 1413 1382 1266 2242 147 1343 3543 2813 1417 2443 1156 1516 645 408 1699 3249 891 1354 2280 1314 1491 1122 1212 2574 2709 1085 1777 3434 1593 1849 1860 2452 2685 1800 1381 1478 2511 1665 2579 528 797 2082 876 1185 634 2447 3217 3233 1525 1036 1537 3223 482 1180 3523 3579 1459 1468 2636 806 681 670 3045 2147483647 454 1124 1887 2194 2319 3206 573 1943 1064 886 649 3096 2901 1296 1796 2000 874 1893 3544 1147 79 2695 887 2547 760 2672 1117 1939 77 1064 533 1580 1007 3369 2182 1773 1976 2079 3274 1246 1646 1640 1105 1157 2106 2666 1550 2016 1800 3016 3219 1052 2065 1754 1500 1595 792 2011 800 482 998 193 2823 3221 1010 2653 622 2873 613 2044 1303 2630 3011 1093 980 3426 2257 2405 1641 704 962 2115 859 764 2299 596 1025 3049 1301 1464 578 1718 3140 2792 
2998 884 3515 1006 3838 787 1971 3331 2534 3398 3702 2776 860 830 535 1096 1245 1401 1677 2869 3041 2078 2124 1492 2539 3371 2337 3658 3241 3057 541 3069 566 2214 2250 1391 2458 2865 3891 3780 1340 745 1504 1777 1335 2600 2794 464 3111 1402 177 1821 3883 1954 1712 3335 2001 1970 3143 1593 2235 3551 644 722 2770 1523 4025 3366 3336 3993 2579 2425 3820 1640 3075 3280 1356 1028 2949 2886 3064 516 936 1959 3764 3102 1372 2095 1356 2939 3606 1611 3750 2034 3070 1563 3437 2947 3339 3347 3236 1621 1288 1860 1330 1192 2752 2948 825 623 3495 415 3022 1453 2218 1805 3697 1142 1527 830 317 3796 3257 2851 846 788 2897 236 3610 1820 1874 3781 1470 3074 1866 3197 1612 3077 2164 1229 2620 3440 1858 1792 1612 2672 392 1497 3982 3264 1668 2881 1540 1969 902 227 2042 3637 1338 1738 2680 1626 1944 1572 1616 3012 3072 1460 2222 3869 2028 2200 2310 2850 3045 2199 1832 1856 2964 2064 3026 952 1227 2535 1329 1623 797 2901 3653 3676 1978 1237 1946 3672 335 1622 3972 4020 1818 1692 3005 1171 936 967 3499 454 2147483647 1497 2305 2646 2772 3618 146 2290 1488 1188 1098 3465 3282 1630 2222 2441 1154 2322 3992 1540 530 3148 1221 2995 1206 3059 1490 2388 416 1491 682 1796 1460 3812 2635 2186 2418 2529 3692 1622 2092 1993 1516 1541 2545 3083 1968 2450 2225 3470 3668 1486 2510 2132 1845 2041 1243 2464 1007 803 1143 261 3222 3646 1422 3097 1069 3327 165 2441 1746 3081 3395 1544 1410 3838 2635 2763 2094 793 1378 2554 1234 825 2749 963 1465 3432 1751 1808 547 2132 3542 3153 
1512 1314 2018 498 2530 722 672 1840 1086 1963 2206 1280 1488 921 979 1242 1783 1548 2022 1549 1585 1495 1535 1484 1097 2114 851 2165 1748 1753 1656 1577 939 803 762 1814 1288 1517 2490 2401 1945 1153 655 2320 1739 1158 1771 1536 1735 959 1668 766 2445 954 1263 2126 563 723 1661 262 738 2279 1574 934 1630 173 2684 1953 2036 2583 1084 1208 2344 206 1787 1800 1303 1559 1822 1577 1981 1133 589 680 2283 1720 202 1426 497 1468 2115 2001 2255 549 1579 1871 1953 1449 1850 2118 1993 2113 1137 1383 1401 1001 1257 1539 1282 1288 2103 1123 1901 56 1131 828 2324 791 1923 1009 1291 2311 1805 1682 973 1584 1708 1290 2119 2219 388 2478 68 1739 2061 1710 1916 1696 1307 1023 1524 1972 1180 1446 189 1253 1115 2137 2569 1991 2015 1486 1444 1065 1486 1526 588 2139 925 1563 1189 1789 951 936 201 1615 1585 40 942 2439 1405 729 1395 1356 1562 711 1049 358 1869 578 1697 619 1054 1398 777 460 1594 1765 2236 2293 1079 1825 1559 2338 1605 515 2636 2618 339 2112 1514 1334 1508 1434 2287 1124 1497 2147483647 857 1425 1693 2135 1641 825 305 1538 881 1974 1785 1711 807 1094 1575 913 2646 109 1082 2007 1459 1679 566 1561 1462 1481 1198 329 1541 2219 784 2429 1570 726 1622 1571 2216 124 1311 522 1282 67 1177 1612 544 1061 1636 2243 2338 1101 1652 635 1820 1281 619 1311 1650 1315 1875 1268 1727 2187 1230 1738 639 2162 1660 949 1134 1822 1898 915 363 2353 1139 1282 1115 1708 1193 1187 265 1776 1773 536 453 1935 1014 362 1674 1660 2050 1669 
717 1892 1262 1342 1702 1562 427 1194 231 1107 1438 558 2075 1586 1814 1730 2249 1905 2344 753 737 1412 1431 1784 240 1328 184 1489 1094 954 2354 951 1739 137 504 2222 721 701 1633 1549 2403 1800 961 2682 2159 301 1221 2248 891 1288 2467 733 1591 801 1390 1373 305 487 1086 712 400 1476 2236 1647 998 929 1841 1096 1226 1726 394 613 1515 676 999 1217 1658 2086 1167 789 1343 1869 1369 455 1462 873 937 1304 1002 637 1453 2349 1482 330 802 2211 1339 744 1219 1351 1224 2487 1528 1430 1778 1458 661 685 1884 1962 1249 1960 1241 886 745 816 1473 1325 2292 1648 2057 1499 955 1013 1615 2202 1014 2117 1455 2528 614 1653 910 919 2297 1099 2242 851 1073 1456 962 1135 1179 1555 846 400 1914 2574 1712 1201 2339 639 1712 929 2057 2293 664 1407 1302 1735 441 2078 807 1142 696 764 995 886 410 1583 1329 599 1064 608 995 232 1042 556 1236 308 884 1360 1484 829 1189 728 2209 1112 1379 1440 939 2303 1594 1502 2352 756 1795 1761 664 2451 907 1786 2068 1979 1522 1887 2305 857 2147483647 754 1107 1320 2443 638 823 1995 1415 1323 1093 1979 124 350 2051 133 1801 784 1828 1317 1894 877 1153 859 1760 1124 1953 824 2190 2539 1095 1575 1027 134 1316 1133 1388 746 1146 617 1542 797 380 779 337 258 1495 1471 1503 1369 1283 412 1996 1150 1151 755 2194 1924 2400 2058 961 1342 1543 903 1285 1438 2471 273 1214 1054 1187 1143 909 1541 554 784 864 2335 1532 389 1093 2402 1266 1353 885 1226 1074 737 2372 1598 1265 1081 
1025 2001 1492 1824 1194 2016 756 1606 686 982 1612 1063 2169 1829 2235 1784 2206 1811 2156 313 833 1041 1036 1662 656 726 923 1812 1517 437 2539 1437 2110 700 1256 2127 198 371 1328 1190 2334 1991 1142 2497 2083 653 488 2458 599 1328 2783 824 1400 708 1219 709 914 719 1592 1188 1154 905 2391 1927 245 1553 1392 887 697 1436 1014 226 1497 1220 440 1692 1612 2120 417 301 591 2146 1764 752 1485 606 1410 932 1302 876 1800 2184 1636 1031 1117 2055 1762 1199 1643 710 593 2331 1544 1173 1725 1549 1254 594 2018 2158 949 2378 493 1430 448 846 1105 1518 2154 1857 2350 1544 943 265 1831 2312 283 2503 1801 2309 1317 1137 1491 490 2039 1568 2070 586 691 1527 261 1152 975 1318 1489 557 2266 2468 1432 619 2154 512 1575 744 2138 2571 1410 1654 1376 1510 973 1894 719 1141 1226 587 1506 1439 483 1368 993 1353 581 1055 1526 982 907 1234 482 1021 441 1718 1546 185 1334 1065 2316 360 1143 1098 742 2264 1281 1042 2598 1046 1337 1449 1355 2268 1423 1799 2135 2044 873 2194 2646 1425 754 2147483647 365 1390 2766 1388 1239 1977 1583 1705 1465 1793 705 404 2042 625 1363 1323 2121 586 1871 396 1444 1280 1640 584 2244 1226 2335 2330 1205 1226 327 853 764 507 1392 1350 798 1353 1441 1358 406 937 912 506 1048 836 1036 1329 680 1161 1727 835 1403 205 2232 2059 2397 2385 1242 1270 1488 551 1579 736 2807 966 1070 436 1513 1162 1285 1581 1189 1411 609 2442 1502 400 1585 2501 554 1792 1204 1546 982 1437 2556 1198 1430 1577 
1361 2044 1787 2039 1172 2212 1027 1938 1051 1205 1886 1421 2196 1943 2411 1813 2165 1764 2044 587 1144 913 892 1611 1021 693 1281 2119 1853 592 2596 1785 2267 1037 1611 2064 413 668 1425 1271 2276 2072 1290 2374 2031 1017 127 2530 828 1389 2894 995 1550 830 1185 602 1229 970 1941 1440 1507 866 2438 2052 134 1837 1394 1090 743 1533 1379 511 1713 1491 556 2034 1603 2121 189 554 297 2260 1947 1014 1717 844 1643 823 1478 1211 2114 2083 1903 1360 1448 1964 2093 1548 1976 636 566 2228 1571 1097 1704 1612 1615 899 2072 2235 1096 2548 252 1688 581 984 1190 1631 2066 1953 2464 1780 1212 199 1932 2341 258 2655 2114 2176 1638 1114 1761 681 1895 1911 1970 830 640 1583 170 1408 963 1236 1782 915 2409 2386 1535 638 2043 827 1523 803 2160 2671 1750 1947 1448 1416 1335 1797 838 1208 1493 866 1856 1701 778 1509 896 1705 491 1408 1879 1330 948 1549 192 1354 646 1887 1596 299 1443 1283 2343 162 1296 1201 795 2223 1158 1075 2682 1250 1339 1532 1670 2153 1776 1806 2151 2063 755 2319 2772 1693 1107 365 2147483647 1643 2881 1744 1466 1959 1678 2028 1794 1700 1044 760 2025 975 1375 1586 2242 382 1857 598 1605 1623 1592 439 2360 1448 2379 2200 1313 1308 137 1195 551 297 1624 1634 737 1688 1420 1627 770 1251 1219 867 867 740 1064 1350 438 1506 1593 787 1551 386 2229 2111 2368 2512 1561 1482 1486 765 1731 563 2927 1329 1074 493 1830 1234 1493 1814 1553 1774 679 2465 1511 765 1816 2517 211 1991 1399 1861 1030 1754 2611 1030 1711 1924 
623 3189 297 2632 1130 2856 1711 661 1099 448 267 870 3371 2904 3112 3007 3497 3121 3511 1082 613 2424 2422 2982 1101 1188 1284 602 660 1057 3670 775 3052 1429 1453 3444 1550 1018 724 789 3641 3113 2253 3855 3389 1042 1759 3567 815 2547 3783 1972 514 1957 2547 1336 1620 1744 847 2029 1428 1169 3547 2967 1518 2157 1088 576 1040 743 1059 1493 229 1978 1103 818 2892 3363 1531 1104 1643 3189 2683 1732 152 800 2246 2312 2319 683 634 3532 268 1587 565 3397 747 741 697 1274 1221 3676 2786 2532 3012 2741 979 809 3187 3277 661 3257 1547 2173 1757 2038 786 2631 3490 2962 3376 179 447 1444 2930 3503 1390 3421 632 3676 1794 1125 2174 963 3414 764 3419 816 2063 2732 1629 238 2305 2675 2065 1009 3227 3794 719 1129 3509 895 2900 2047 3348 3613 1698 392 2574 2868 948 3245 1966 2376 2002 803 834 2169 1536 550 2368 1540 1968 789 882 1424 2200 1785 1605 1558 997 2678 2758 1575 2480 2042 3509 1512 542 732 2050 3553 2658 961 3672 2063 1078 800 1853 3623 833 3049 3355 3264 1360 3206 3618 2135 1320 1390 1643 2147483647 3758 1483 2143 3250 2718 643 558 3143 1419 1299 3310 1332 1045 2080 3148 1505 3144 1045 2471 663 2959 1974 3273 2144 3498 3694 2371 780 1683 1434 2148 1882 123 2012 2168 1711 2745 2084 1191 545 1656 1239 2437 1306 975 2597 2053 1523 3100 2198 2464 1572 3474 3228 3667 3374 442 255 2770 879 2604 1464 3783 1187 2379 1183 476 2386 2229 221 1063 1070 1928 3637 2770 1186 2389 3702 1852 2657 2202 472 2258 1894 3688 2586 174 821 
3139 940 3658 1151 3960 933 2102 3476 2672 3533 3844 2918 888 940 681 1164 1250 1445 1684 2996 3178 2162 2207 1547 2675 3490 2478 3803 3386 3182 515 3214 706 2350 2395 1402 2576 2993 4022 3909 1329 828 1624 1755 1352 2737 2898 469 3241 1502 34 1942 4017 2069 1797 3450 2139 2099 3289 1731 2379 3670 647 839 2883 1668 4149 3499 3458 4124 2722 2546 3958 1780 3197 3426 1424 1052 3060 3011 3171 622 1075 2089 3903 3232 1512 2185 1484 3078 3751 1615 3893 2175 3212 1579 3582 3090 3484 3464 3355 1612 1371 1941 1386 1286 2897 3081 886 687 3625 559 3132 1596 2334 1922 3825 1254 1534 930 418 3936 3394 2966 949 795 3013 379 3755 1815 2019 3902 1615 3200 1883 3343 1627 3207 2266 1321 2731 3578 1954 1865 1757 2807 531 1473 4113 3385 1675 3013 1601 2078 933 238 2188 3780 1439 1798 2822 1656 2059 1676 1756 3144 3218 1604 2350 4002 2116 2345 2413 2992 3191 2340 1937 2000 3073 2205 3152 1086 1316 2651 1441 1754 803 3013 3786 3805 2086 1235 2017 3796 307 1751 4096 4150 1963 1689 3150 1230 964 1007 3613 573 146 1641 2443 2766 2881 3758 2147483647 2436 1624 1223 1203 3610 3426 1668 2358 2571 1182 2457 4117 1681 645 3259 1267 3120 1332 3202 1547 2489 523 1626 694 1789 1572 3941 2744 2325 2510 2632 3830 1765 2190 2138 1592 1684 2676 3222 2106 2583 2306 3586 3792 1576 2606 2276 1886 2138 1365 2581 1016 859 1126 388 3364 3783 1499 3226 1194 3439 62 2583 1842 3202 3539 1649 1544 3978 2779 2909 2205 776 1457 2685 1377 796 2850 1106 1595 3576 1855 1954 515 2205 3684 3299 
894 2120 1298 1287 2189 1503 907 1053 737 1458 1487 631 2299 1741 1757 2017 2561 2275 2743 1333 1076 1961 1988 2182 766 1887 465 1381 971 1518 2481 798 1748 730 138 2570 1358 1264 2008 1965 2722 1972 1299 3064 2498 799 1859 2361 1384 1647 2465 1200 1897 1332 1855 1956 643 989 855 879 243 2011 2397 1759 1633 767 2285 1499 1762 2082 489 1250 1710 776 1570 991 2022 2354 1795 1373 1971 1957 1412 938 1634 1361 1007 1861 1232 925 1325 2734 1540 487 925 2598 1149 742 1057 1924 1801 2859 1867 1931 2134 1754 509 1158 2093 2111 1672 1891 1866 879 1349 1289 1903 1566 2664 1824 2108 1646 1277 1641 1789 2402 1636 2068 1330 2937 439 2148 833 1460 2740 915 2637 1343 1654 1767 1600 1383 1685 2035 680 926 1921 2909 2063 1760 2737 1151 2124 1468 2293 2340 248 1392 1636 2194 601 2490 1335 1552 804 1246 790 865 1022 1906 1872 97 1672 713 759 429 1539 500 1867 472 1435 1443 1798 1467 1495 1029 2411 1741 1745 1858 1480 2608 2106 1979 2424 1083 2247 2128 486 2842 732 2098 2312 2233 2092 1943 2290 825 638 1388 1744 1483 2436 2147483647 1004 2308 1661 1185 1030 2399 720 985 2353 771 2241 831 1905 1933 2218 1442 1348 834 2158 1740 2019 1020 2363 2942 1447 1983 1665 572 1926 1763 1587 709 1710 304 1951 805 993 1052 680 882 2066 2037 1984 1765 1905 289 2460 1703 1381 1391 2451 2129 2673 2076 1043 1607 1925 1418 1446 2036 2448 447 1688 1638 1146 1542 1097 1684 421 478 1437 2528 1900 1001 1085 2597 1903 1348 1137 1181 1546 482 2499 2147 1360 867 
1532 1126 2067 584 2397 783 499 1939 1049 1911 2249 1333 1308 776 1018 1012 1556 1285 1758 1413 1555 1192 1232 1207 1052 1955 882 2256 1842 1611 1544 1678 924 727 908 1569 1078 1397 2411 2307 1718 1001 352 2069 1497 1114 1531 1433 1635 673 1647 491 2395 679 960 1948 523 521 1783 128 851 2128 1437 827 1419 478 2569 1882 1896 2511 1139 1014 2338 229 1637 1923 1034 1352 1611 1435 1760 1048 555 495 2285 1624 178 1126 228 1460 2212 1743 2295 595 1611 1609 2067 1515 1956 1948 1827 1863 873 1079 1140 752 1357 1463 1105 1155 2016 1165 1690 269 887 540 2226 563 1670 849 1234 2321 1770 1482 814 1421 1516 1310 2215 1954 581 2342 365 1614 1780 1820 1652 1599 1022 767 1297 1956 877 1144 482 1185 1096 1905 2499 1838 1752 1398 1161 778 1298 1470 800 2202 648 1268 1226 1515 674 633 202 1529 1700 289 770 2382 1102 908 1122 1400 1684 756 748 505 1650 624 1568 538 798 1180 502 184 1430 1556 2169 2201 792 1604 1254 2217 1531 226 2518 2540 554 1853 1621 1094 1315 1233 2112 1064 1488 305 823 1239 1466 2143 1624 1004 2147483647 1304 658 2074 1864 1432 734 967 1348 834 2533 216 1005 1804 1216 1542 352 1631 1184 1210 1131 24 1395 1957 487 2338 1335 711 1337 1311 2210 345 1017 720 993 264 1066 1602 487 965 1335 2073 2215 809 1377 753 1528 984 378 1096 1452 1143 1672 1237 1767 2159 950 1627 472 1969 1653 995 828 1660 1969 613 95 2363 1235 1415 843 1552 918 1075 350 1620 1522 561 152 2008 710 609 1562 1355 2081 1787 
2696 337 3245 1307 3124 1252 1570 3184 2181 2913 3411 2551 336 706 1218 296 256 234 549 2270 2636 1086 1123 371 2171 2640 2115 3484 3084 2413 758 2931 1040 1864 2207 285 1781 2300 3304 3165 415 549 1040 793 209 2224 1934 758 2553 708 1217 1281 3365 1301 774 2560 1752 1520 3052 1428 2140 2819 595 783 2006 1676 3340 2840 2655 3413 2373 1799 3407 1533 2409 3189 365 185 2148 2270 2213 794 1087 1543 3374 2554 1336 1150 1076 2587 3447 503 3450 1869 2787 406 3323 2738 3206 2591 2506 588 468 873 255 554 2619 2462 402 586 2922 1263 2206 1483 1536 1212 3080 749 415 614 908 3423 2820 2099 640 454 2157 1232 3450 734 1883 3065 1564 2464 695 3078 459 2530 1324 547 1846 3029 1008 751 1725 2242 1033 601 3409 2561 541 2378 451 1235 291 986 2101 3395 694 621 2435 438 1291 873 1505 2497 2965 1502 1713 3337 1074 2212 1469 2603 2955 2012 1073 1809 2136 1895 2415 1005 516 1814 821 1301 450 2114 3111 3075 1236 308 880 3001 930 1258 3284 3425 1850 610 2880 212 261 223 2712 886 1188 1538 1995 1977 1959 3250 1223 2308 1304 2147483647 657 3315 3088 446 1876 1951 66 1941 3316 1495 831 2334 106 2372 973 2854 383 1522 857 1287 539 723 900 3201 1834 1925 1472 1669 3288 1627 1222 2023 541 1531 2060 2712 1709 2014 1201 2699 2993 656 1586 2047 664 1174 930 1772 278 406 421 1011 2945 3194 489 2516 910 2515 1284 2231 907 2385 3182 864 1213 3464 2498 2699 1368 546 482 2066 1342 584 1862 1195 1173 3221 1003 1893 768 1066 3230 3052 
2131 477 2677 716 2776 743 1007 2580 1623 2428 2853 1958 661 272 833 361 904 687 1156 1837 2110 1017 1064 660 1618 2300 1511 2890 2481 2010 967 2322 655 1294 1566 934 1388 1847 2879 2754 1066 410 468 1442 858 1676 1696 878 2101 310 1216 776 2903 876 660 2252 1143 978 2433 785 1506 2481 832 390 1684 1023 2974 2375 2280 2984 1771 1371 2896 885 2020 2572 468 695 1858 1847 1967 583 501 986 2853 2096 680 1015 433 2039 2849 1128 2895 1243 2217 1003 2713 2144 2599 2269 2164 1235 310 814 542 155 2003 1970 469 578 2484 942 1929 826 1141 738 2669 95 1048 276 786 2896 2311 1768 254 787 1818 1009 2852 1352 1231 2718 909 2040 1226 2466 1051 2071 1066 193 1530 2512 765 791 1069 1718 759 1257 2976 2200 1148 1893 650 875 646 994 1447 2820 243 822 1846 945 866 474 857 2020 2348 846 1211 2882 954 1565 1212 2018 2335 1396 734 1161 1870 1270 1991 410 215 1455 250 690 794 1812 2658 2655 883 949 942 2623 1016 659 2920 3005 1195 1239 2267 455 661 576 2415 649 1098 881 1415 1583 1678 2718 1203 1661 658 657 2147483647 2713 2495 882 1305 1447 696 1386 2944 840 571 2057 579 1955 317 2261 642 1290 683 644 781 1349 378 2788 1542 1326 1328 1431 2771 971 997 1370 533 875 1557 2173 1101 1486 1171 2389 2617 424 1416 1410 1038 946 280 1390 796 510 1014 842 2376 2698 446 2076 267 2237 1250 1627 656 2017 2596 446 564 2938 1881 2070 1004 921 397 1565 698 987 1650 607 542 2635 653 1237 984 1110 2677 2436 
684 3190 347 2459 1757 2679 1749 135 1164 987 451 765 3374 2848 2936 3043 3570 3227 3661 1442 884 2660 2669 3104 1183 1729 1203 197 232 1499 3611 398 2913 1457 1215 3544 1814 1360 1367 1423 3724 3074 2276 4001 3481 1143 2154 3497 1250 2610 3638 2053 1154 2097 2698 1866 1570 1807 339 1947 1239 1750 3510 2888 1895 1945 1729 1110 1575 1383 944 1728 827 1868 1555 229 2981 3398 1962 1477 2106 3098 2560 1777 740 1227 2130 2547 2284 830 141 3669 498 1478 590 3530 105 578 128 1808 1728 3807 2849 2720 3100 2771 720 1130 3175 3227 1244 3072 1999 2023 1963 2134 1409 2619 3614 2922 3265 707 874 1842 2887 3492 1799 3248 145 3841 1591 1745 1996 1402 3601 270 3561 1232 2297 2772 1965 762 2473 2853 1854 1183 3088 3896 1359 1643 3657 1202 3030 2213 3359 3500 1431 297 2621 3039 882 3394 2104 2464 1895 1172 395 2013 1667 1192 2588 1269 2237 721 428 1319 2345 1618 2043 1449 1418 2577 2801 1875 2501 2025 3501 1929 1168 1354 2220 3623 2871 1572 3577 2062 1718 1441 1647 3769 460 3105 3373 3286 1923 3096 3465 1974 1323 1705 2028 643 3610 1185 2074 3315 2713 2147483647 242 3294 1445 1464 3369 1395 1686 1951 3050 1988 3214 1459 2425 465 3080 2266 3169 2082 3469 3854 2415 1417 2029 1391 2457 2210 762 1851 2390 1474 2862 1939 1378 778 1613 1367 2709 1866 1585 2691 2383 1342 3293 2408 2438 1844 3504 3214 3715 3242 467 892 2865 1317 2544 1989 3625 1087 2522 1642 206 2466 2168 727 841 707 2119 3624 2854 1377 2240 3692 2237 2510 2171 187 2386 1660 3629 2839 471 322 
443 2972 291 2277 1607 2500 1519 148 926 811 469 538 3156 2640 2757 2820 3342 2995 3425 1209 654 2418 2427 2870 943 1531 985 396 103 1278 3406 240 2724 1225 1038 3313 1572 1126 1256 1288 3496 2864 2051 3766 3251 902 1920 3294 1033 2381 3454 1820 1066 1858 2461 1663 1352 1575 289 1739 1048 1568 3300 2685 1660 1771 1607 925 1377 1290 726 1486 777 1666 1335 286 2750 3175 1735 1245 1882 2899 2366 1547 690 1009 1932 2305 2069 590 361 3434 523 1271 349 3296 300 351 190 1606 1519 3573 2621 2480 2870 2547 532 898 2960 3019 1075 2897 1774 1832 1721 1900 1261 2402 3380 2711 3071 678 674 1611 2677 3278 1569 3070 363 3604 1410 1589 1812 1182 3362 207 3325 1011 2055 2547 1726 605 2234 2614 1679 941 2900 3665 1266 1438 3421 967 2795 1973 3140 3307 1269 362 2394 2801 652 3157 1866 2231 1692 945 284 1823 1428 1096 2347 1106 1995 486 331 1108 2107 1427 1815 1241 1195 2378 2576 1634 2278 1805 3286 1699 1030 1207 1980 3396 2630 1412 3380 1840 1589 1346 1468 3534 306 2879 3153 3065 1731 2901 3282 1785 1093 1465 1794 558 3426 1030 1864 3088 2495 242 2147483647 3057 1213 1222 3143 1159 1562 1754 2852 1771 2987 1234 2213 235 2846 2025 2973 1871 3258 3618 2188 1288 1791 1170 2216 1970 681 1661 2149 1302 2628 1746 1136 548 1394 1126 2467 1673 1424 2459 2142 1150 3054 2167 2222 1602 3282 2999 3491 3053 243 779 2633 1099 2336 1782 3444 870 2285 1423 117 2234 1957 709 647 565 1878 3410 2624 1135 2050 3478 2002 2321 1955 152 2149 1490 3424 2597 392 263 
2639 755 3178 1596 2871 1590 1559 3168 2132 2767 3331 2533 782 1039 1603 598 524 233 369 2102 2537 787 812 227 2116 2393 2127 3448 3069 2217 1200 2930 1419 1843 2282 385 1609 2146 3103 2955 593 945 1103 713 380 2162 1652 1204 2390 760 1663 1247 3192 1201 599 2295 1787 1493 3063 1542 2200 2566 1039 1141 1771 1870 3094 2679 2430 3212 2372 1652 3277 1653 2203 3196 417 624 1886 2094 1922 1203 1377 1529 3255 2395 1515 880 1216 2514 3418 391 3365 1926 2733 264 3316 2717 3195 2334 2264 537 582 620 351 733 2633 2336 818 1016 2738 1668 1934 1660 1386 1163 2871 952 366 961 1339 3309 2700 1865 976 894 1926 1657 3420 548 2005 2813 1752 2281 350 3078 278 2373 1104 702 1616 2912 838 475 1900 2154 1442 686 3210 2330 366 2250 275 1098 737 1431 2222 3335 786 285 2415 102 1193 852 1628 2356 2973 1681 1634 3158 810 2308 1232 2573 2971 2047 953 1918 1860 1948 2234 1287 674 1615 934 1371 889 1861 2934 2873 1094 575 545 2771 1375 1316 3039 3217 1983 480 2886 495 706 663 2436 1296 1630 1711 1979 1793 1700 3143 1668 2399 1432 446 882 3294 3057 2147483647 1855 1858 492 1899 3075 1644 1231 2058 412 2187 1162 2829 249 1264 1278 1411 984 561 955 2992 1590 1936 1168 1403 3165 1776 996 2140 448 1688 1960 2625 1744 1940 863 2431 2761 634 1287 2118 218 958 1098 1592 693 833 735 1439 2887 3054 482 2344 1148 2233 1729 2239 773 2165 3140 858 1353 3349 2518 2736 1215 970 518 1964 1569 995 1568 1485 1283 3179 908 2041 1208 707 3147 3060 
827 1780 1375 1277 1727 1493 306 1316 320 1178 1548 680 1963 1485 1741 1613 2130 1783 2220 755 822 1293 1314 1661 319 1329 294 1609 1217 959 2251 1074 1657 13 582 2100 643 715 1690 1597 2283 1695 846 2558 2038 380 1152 2148 928 1168 2381 610 1663 678 1266 1361 245 363 1210 632 477 1486 2130 1551 944 899 1878 1156 1239 1787 518 537 1607 613 999 1341 1537 1970 1122 787 1295 1775 1288 333 1558 914 863 1186 900 736 1574 2226 1591 328 915 2087 1462 866 1342 1344 1217 2364 1408 1307 1657 1342 784 737 1774 1858 1299 1887 1198 829 637 693 1518 1216 2170 1544 1965 1597 1036 969 1511 2091 978 2040 1576 2404 618 1676 865 937 2173 1222 2119 890 959 1339 890 1224 1056 1432 822 454 1830 2452 1774 1203 2216 681 1588 808 1944 2201 707 1522 1184 1611 563 1954 684 1019 630 811 1119 832 305 1652 1210 668 959 728 1119 292 918 544 1186 317 897 1272 1367 755 1075 623 2098 1065 1441 1488 818 2184 1472 1533 2256 646 1830 1819 661 2327 1031 1668 1954 1864 1515 1796 2222 807 124 705 1044 1419 2358 720 734 1876 1305 1445 1213 1855 2147483647 312 1932 107 1839 723 1735 1284 1774 883 1053 981 1636 1023 1861 733 2083 2415 977 1625 953 152 1213 1043 1480 705 1029 649 1419 743 376 874 264 255 1380 1467 1533 1247 1186 463 1872 1032 1046 675 2079 1814 2283 1971 1074 1425 1421 932 1187 1416 2387 394 1090 1045 1306 1021 816 1639 675 904 748 2225 1410 386 1026 2291 1190 1279 783 1345 950 741 2269 1480 1372 1205 
788 1907 1321 1539 1440 1747 471 1348 324 981 1474 741 2086 1662 1985 1715 2198 1824 2227 455 686 1196 1206 1687 298 1024 522 1602 1252 659 2413 1140 1883 310 853 2146 394 431 1451 1342 2342 1854 980 2571 2091 324 877 2318 671 1252 2591 680 1457 660 1259 1050 544 475 1291 887 750 1186 2279 1743 648 1200 1604 932 943 1553 647 290 1459 891 694 1407 1593 2068 818 484 993 1967 1519 482 1424 661 1119 1083 1088 657 1579 2243 1509 640 884 2107 1503 907 1381 1034 908 2386 1489 1263 1713 1453 906 522 1911 2021 1054 2131 892 1108 499 741 1260 1367 2197 1708 2166 1472 871 664 1677 2222 668 2274 1580 2400 930 1386 1155 650 2148 1283 2132 636 835 1441 622 1079 1022 1401 1127 296 2051 2497 1543 899 2224 446 1607 761 2061 2397 1009 1479 1283 1591 634 1959 669 1078 904 575 1200 1114 239 1438 1124 949 789 757 1212 579 907 855 886 627 606 1490 1466 493 1201 818 2228 762 1218 1236 766 2254 1408 1253 2441 821 1554 1579 973 2338 1113 1752 2066 1974 1205 2000 2441 1094 350 404 760 1299 2571 985 967 1951 1447 1464 1222 1858 312 2147483647 2012 223 1568 1000 1933 974 1846 586 1241 1007 1664 833 2059 959 2227 2415 1084 1373 688 454 1029 816 1338 1001 926 955 1448 1027 110 769 553 114 1252 1158 1252 1297 977 758 1838 945 1218 428 2180 1952 2369 2184 1034 1253 1471 661 1379 1104 2605 576 1087 736 1295 1089 1034 1513 824 1055 657 2356 1471 117 1290 2419 927 1527 976 1332 961 1053 2430 1376 1290 1280 
2754 331 3303 1325 3190 1259 1626 3238 2239 2976 3470 2606 295 721 1212 336 208 293 553 2334 2697 1151 1188 435 2229 2706 2168 3539 3138 2479 707 2985 1038 1920 2254 273 1846 2363 3369 3230 371 548 1093 771 200 2283 2000 714 2617 766 1175 1340 3429 1364 840 2626 1804 1578 3104 1474 2188 2885 547 790 2072 1709 3405 2904 2720 3478 2426 1863 3469 1577 2475 3241 430 132 2214 2335 2279 782 1107 1600 3436 2617 1374 1216 1121 2646 3502 500 3509 1919 2845 418 3376 2793 3259 2658 2572 569 526 939 321 603 2671 2524 394 565 2987 1249 2272 1519 1601 1272 3145 789 411 627 883 3484 2882 2165 656 402 2223 1209 3504 730 1925 3131 1599 2529 716 3131 470 2593 1390 598 1912 3091 1073 816 1761 2302 1020 562 3474 2627 544 2441 516 1300 252 947 2142 3453 749 682 2491 473 1354 934 1549 2560 3017 1539 1774 3401 1140 2257 1535 2659 3006 2064 1137 1853 2202 1945 2479 1028 568 1879 872 1352 397 2181 3175 3140 1300 256 943 3067 885 1310 3350 3490 1891 602 2933 264 219 203 2778 874 1154 1575 2051 2042 2025 3310 1182 2353 1348 66 696 3369 3143 492 1932 2012 2147483647 1999 3382 1535 822 2401 171 2436 1012 2909 447 1588 839 1332 492 716 955 3266 1900 1978 1538 1735 3349 1666 1288 2065 607 1570 2121 2772 1761 2074 1265 2765 3059 720 1652 2094 710 1240 972 1837 214 392 358 988 3003 3257 554 2580 942 2581 1244 2285 972 2451 3238 924 1256 3525 2550 2748 1433 486 544 2127 1373 521 1928 1215 1221 3277 1067 1932 716 1129 3289 3104 
755 1859 1304 1382 1621 1598 379 1270 240 1077 1473 636 2042 1575 1844 1685 2194 1838 2266 652 729 1302 1319 1711 232 1228 316 1552 1170 856 2339 1037 1758 111 636 2158 588 610 1585 1490 2344 1782 923 2607 2097 290 1089 2238 822 1233 2479 664 1561 705 1304 1263 351 421 1179 736 532 1383 2215 1645 868 1004 1771 1051 1135 1682 496 480 1515 719 897 1306 1596 2042 1041 685 1215 1869 1389 402 1469 807 967 1192 991 653 1520 2275 1513 424 846 2137 1419 818 1298 1244 1118 2415 1473 1334 1716 1415 765 633 1855 1946 1193 1991 1115 935 623 741 1412 1299 2222 1631 2061 1510 939 886 1599 2172 891 2142 1522 2447 714 1570 971 832 2209 1185 2166 783 955 1410 829 1132 1084 1463 926 351 1930 2510 1670 1101 2262 575 1636 828 2021 2297 786 1454 1253 1647 519 1999 713 1076 736 705 1088 938 291 1549 1222 730 939 674 1092 357 952 645 1108 408 792 1370 1437 696 1151 713 2179 984 1338 1382 837 2248 1493 1426 2350 731 1723 1714 760 2375 1000 1735 2029 1939 1416 1893 2322 913 133 625 975 1332 2457 771 834 1941 1386 1395 1159 1899 107 223 1999 2147483647 1732 829 1830 1196 1838 780 1144 930 1687 996 1957 831 2166 2460 1047 1519 894 232 1189 1001 1389 811 1033 733 1469 850 273 787 371 150 1378 1367 1426 1303 1153 536 1904 1042 1134 622 2152 1896 2352 2069 1004 1328 1477 826 1280 1323 2487 393 1128 946 1246 1080 913 1552 665 898 752 2306 1470 283 1132 2371 1133 1383 874 1285 991 837 2357 1487 1294 1173 
1382 3362 1339 3105 223 3315 2035 1688 1586 801 1284 1629 3527 3186 3551 3141 3532 3131 3417 1123 1166 2288 2266 2978 1568 682 1871 1638 1665 936 3901 1732 3443 1842 2159 3436 1559 1137 325 283 3648 3353 2495 3745 3400 1513 1433 3821 912 2689 4135 2177 561 2071 2544 791 2083 2026 1843 2453 2092 513 3753 3279 1311 2729 45 742 666 353 1753 1574 906 2450 924 1843 2953 3469 1190 1106 1186 3501 3083 2042 979 928 2686 2196 2637 1318 1676 3458 1259 2129 1393 3339 1789 1597 1727 745 812 3602 2899 2468 3061 2911 1814 1120 3380 3521 570 3697 1150 2666 1809 2206 338 2877 3441 3217 3704 1034 981 1218 3191 3670 1159 3835 1673 3543 2404 274 2703 920 3261 1766 3345 951 1994 2888 1471 961 2309 2608 2646 1401 3606 3761 375 755 3417 1162 2891 2099 3494 3928 2393 1430 2738 2791 1640 3172 2081 2502 2465 1037 1805 2670 1772 512 2269 2264 1853 1555 1851 2000 2260 2355 1225 2106 967 3048 2906 1507 2695 2377 3674 1213 535 384 2096 3590 2533 321 3959 2372 52 305 2458 3526 1773 3148 3490 3399 681 3544 3992 2646 1801 1363 1375 1045 4117 2241 2533 3316 2944 1686 1562 3075 1839 1568 3382 1732 2147483647 2559 3473 1035 3212 997 2786 1573 2959 1812 3597 2525 3696 3569 2566 276 1488 1935 1917 1672 932 2542 2098 2373 2775 2582 1473 1206 2102 1586 2234 665 327 2680 1800 2158 2964 2145 2752 1561 3579 3421 3731 3732 1362 794 2832 909 2923 881 4155 1824 2412 934 1505 2523 2597 1037 1848 1953 1964 3799 2850 1464 2856 3856 1524 3094 2530 1508 2338 2524 3918 2397 1214 1816 
1459 1290 1977 559 2439 780 567 1816 1014 1890 2163 1238 1468 912 1034 1200 1744 1490 1964 1455 1518 1395 1434 1418 1023 2017 798 2139 1722 1659 1663 1553 975 718 752 1766 1182 1427 2411 2319 1906 1143 567 2270 1692 1084 1663 1547 1650 886 1707 659 2374 847 1175 2026 482 616 1646 153 713 2184 1572 939 1524 275 2597 1876 1943 2507 1041 1104 2286 110 1691 1785 1241 1528 1716 1482 1875 1147 612 575 2227 1636 180 1324 430 1406 2091 1946 2212 494 1530 1814 1935 1412 1829 2019 1895 2063 1078 1291 1344 949 1232 1459 1263 1286 2022 1179 1795 108 1022 722 2240 746 1871 994 1316 2258 1737 1578 959 1572 1605 1341 2095 2161 394 2386 177 1648 1993 1690 1858 1612 1200 967 1416 1910 1082 1359 267 1174 1152 2096 2493 1895 1957 1403 1374 959 1463 1553 608 2103 858 1484 1140 1725 843 848 97 1533 1567 116 840 2366 1305 734 1287 1311 1547 659 948 337 1763 524 1605 626 998 1291 710 355 1581 1660 2160 2211 973 1788 1467 2250 1626 412 2549 2540 356 2057 1492 1288 1483 1406 2187 1147 1540 109 784 1323 1586 2080 1681 831 216 1495 840 1951 1754 1644 723 1000 1535 829 2559 2147483647 1099 1903 1411 1586 523 1526 1395 1373 1219 240 1535 2162 703 2347 1462 656 1514 1462 2158 133 1206 533 1208 49 1087 1551 458 974 1535 2145 2249 1024 1544 610 1743 1177 566 1204 1624 1298 1847 1302 1682 2122 1161 1651 616 2059 1704 902 1040 1724 1864 829 291 2300 1111 1270 1006 1699 1128 1097 310 1767 1665 577 368 1902 917 401 1681 1563 2003 1652 
2536 494 3067 650 3314 496 1467 2915 2053 2903 3251 2329 578 300 390 643 982 999 1375 2353 2557 1571 1617 1054 2054 2845 1881 3238 2821 2537 582 2652 230 1726 1843 1093 1931 2352 3383 3267 1122 287 979 1565 1022 2115 2265 459 2602 879 663 1297 3385 1425 1206 2806 1528 1459 2741 1122 1811 3025 535 194 2240 1152 3505 2864 2813 3486 2133 1901 3342 1187 2552 2881 890 728 2419 2367 2534 56 493 1453 3290 2594 920 1579 845 2465 3190 1321 3298 1583 2614 1236 3032 2507 2927 2820 2710 1375 792 1357 894 677 2330 2448 429 284 2986 437 2492 1030 1690 1278 3184 612 1232 315 232 3326 2769 2322 324 603 2369 451 3194 1550 1470 3257 1073 2557 1523 2788 1289 2569 1637 716 2090 2959 1335 1305 1231 2178 213 1310 3476 2740 1366 2377 1084 1439 604 466 1663 3198 812 1281 2226 1253 1416 1044 1160 2508 2664 1042 1708 3369 1515 1810 1782 2399 2642 1748 1304 1433 2434 1613 2509 474 719 2007 799 1120 614 2371 3150 3164 1448 998 1461 3152 528 1113 3452 3511 1419 1421 2591 738 639 620 2970 79 530 1082 1828 2121 2242 3148 645 1905 1005 831 571 3050 2852 1231 1735 1933 822 1830 3473 1099 2147483647 2619 825 2476 692 2622 1046 1861 126 1004 522 1534 930 3300 2105 1716 1897 2001 3214 1202 1568 1601 1029 1111 2040 2606 1492 1951 1722 2941 3147 973 1986 1708 1433 1517 721 1937 765 431 971 271 2769 3159 934 2585 554 2797 687 1991 1224 2557 2961 1016 919 3369 2210 2363 1564 696 886 2048 820 759 2221 565 959 2999 1223 1428 599 1641 3085 2749 
1373 2425 1702 2386 821 2568 1336 1919 1199 1058 1766 1500 2577 2320 2774 2194 2535 2135 2391 619 1125 1272 1246 1981 1170 375 1471 2045 1846 494 2977 1813 2636 1280 1808 2428 726 700 1141 981 2640 2453 1657 2714 2399 1147 406 2911 739 1770 3273 1352 1303 1198 1562 244 1500 1291 1965 1764 1710 522 2820 2427 387 2139 1048 929 484 1243 1506 799 1526 1802 436 2037 1981 2499 200 577 156 2637 2306 1329 1548 762 1979 1190 1838 1232 2052 2434 1773 1612 1447 2320 2068 1589 1960 295 289 2578 1953 1467 2080 1993 1707 896 2453 2616 879 2913 129 2009 939 1351 909 2007 2423 2332 2842 1614 1120 325 2311 2721 306 3026 2051 2511 1900 765 2074 589 2229 1920 2323 760 1020 1965 529 1284 1344 1602 2075 1025 2782 2743 1249 382 2391 852 1895 1182 2540 3050 1981 1854 1828 1777 1436 2152 1207 1588 1807 832 1889 2020 1067 1257 1265 1910 871 1465 1920 1549 1329 1819 199 1600 580 2251 1977 627 1819 1624 2723 250 1067 933 1174 2592 1512 762 3063 1598 994 1232 1939 2499 1818 2185 2531 2443 379 2695 3148 2007 1317 586 382 1505 3259 1933 1804 2334 2057 1988 1771 2058 1284 974 2401 1196 1035 1903 2619 2147483647 2233 547 1970 1640 1964 813 2737 1789 2761 2538 1688 1018 516 1427 891 665 1459 1935 1116 1929 1797 1940 942 1227 1499 1060 1205 375 749 1731 772 1729 1935 1166 1920 709 2606 2492 2740 2888 1528 1302 1865 672 2099 182 3305 1491 1455 348 1783 1613 1841 1642 1669 1870 1054 2845 1891 934 2154 2897 492 2345 1752 1808 1411 2021 2993 1368 1606 1945 
2593 343 3141 1255 3021 1216 1468 3084 2078 2807 3307 2450 394 663 1204 227 356 180 589 2164 2531 992 1030 290 2067 2537 2016 3382 2984 2308 825 2832 1022 1762 2115 355 1675 2194 3199 3060 511 538 942 863 281 2120 1835 810 2447 606 1264 1177 3259 1195 672 2458 1655 1417 2954 1339 2046 2716 659 753 1903 1602 3236 2734 2550 3307 2273 1693 3301 1445 2304 3091 260 270 2046 2164 2113 793 1034 1441 3269 2448 1257 1052 988 2483 3346 553 3346 1774 2684 438 3224 2637 3106 2489 2402 655 366 776 153 464 2521 2356 406 604 2816 1261 2105 1404 1430 1107 2975 668 470 577 928 3318 2715 1995 598 526 2053 1245 3349 782 1797 2962 1488 2358 704 2979 489 2424 1221 452 1743 2924 903 659 1647 2137 1033 691 3303 2457 581 2273 362 1129 349 1029 2015 3292 595 545 2334 429 1185 768 1418 2391 2866 1424 1608 3231 976 2123 1366 2502 2857 1915 967 1721 2035 1800 2309 949 421 1709 727 1206 524 2012 3005 2969 1130 410 794 2897 983 1161 3180 3320 1765 664 2782 125 326 262 2611 887 1221 1459 1894 1871 1857 3144 1267 2218 1216 106 579 3214 2987 412 1774 1846 171 1838 3212 1411 825 2233 2147483647 2266 893 2753 297 1421 866 1199 600 775 800 3096 1731 1825 1377 1568 3182 1544 1120 1936 437 1449 1954 2608 1612 1909 1112 2597 2889 551 1489 1954 624 1071 845 1666 373 421 527 1027 2842 3089 383 2410 840 2414 1327 2132 802 2280 3080 760 1126 3359 2401 2603 1262 630 376 1960 1274 673 1764 1143 1082 3119 897 1811 836 983 3126 2954 
827 2386 1197 2121 856 2325 1043 1381 708 612 1289 959 2557 2192 2558 2173 2602 2207 2548 130 582 1425 1416 2058 681 452 999 1534 1305 77 2917 1266 2446 884 1328 2523 591 179 934 801 2731 2364 1500 2888 2479 644 716 2833 230 1713 3138 1182 1005 1090 1615 515 1125 1030 1419 1470 1239 603 2773 2283 473 1782 1031 504 357 1042 986 585 1125 1477 128 1494 2006 2512 504 109 649 2505 2089 1049 1123 246 1701 1319 1640 684 1534 2578 1305 1201 903 2449 1533 1041 1422 482 359 2724 1934 1567 2120 1931 1167 349 2400 2532 553 2703 540 1694 837 1217 716 1884 2548 2226 2708 1185 616 400 2198 2698 348 2839 1534 2698 1489 801 1741 94 2425 1376 2464 234 1083 1912 596 809 1371 1712 1705 516 2609 2864 1037 324 2546 310 1971 1137 2526 2934 1529 1355 1758 1903 904 2288 1100 1527 1489 289 1342 1700 776 972 1383 1434 964 920 1373 1102 1300 1424 584 1182 49 2052 1932 573 1705 1382 2703 475 747 706 1136 2660 1668 678 2967 1375 979 1057 1537 2659 1270 2191 2525 2433 651 2547 2995 1679 877 396 598 1045 3120 1442 1542 2372 1955 1459 1234 2187 883 586 2436 780 997 1586 2476 547 2266 2147483647 1789 1093 2036 953 2601 1533 2717 2719 1578 836 644 1004 1114 846 1030 1585 1191 1490 1837 1613 507 687 1137 630 1416 598 674 1721 1013 1278 2114 1230 1755 601 2624 2441 2792 2735 993 894 1883 168 1926 606 3158 995 1465 206 1256 1546 1603 1220 1140 1331 1003 2830 1895 497 1873 2889 808 2103 1534 1284 1373 1613 2934 1572 1115 1399 
1869 774 2409 510 2633 626 776 2290 1372 2212 2589 1679 956 433 806 678 1221 986 1460 1664 1873 1112 1158 935 1372 2171 1229 2606 2193 1852 1201 2030 667 1043 1258 1248 1261 1661 2691 2577 1383 651 315 1755 1173 1432 1646 1096 1910 445 1352 622 2694 775 801 2142 864 767 2135 480 1203 2349 1088 502 1585 713 2819 2171 2131 2794 1487 1221 2659 574 1870 2275 747 1007 1771 1680 1902 727 352 761 2611 1902 364 1078 154 1788 2562 1436 2634 947 1951 1308 2419 1863 2307 2151 2037 1548 581 946 840 438 1709 1757 753 809 2294 943 1847 511 1031 620 2493 225 1358 499 925 2649 2082 1661 464 1069 1704 1059 2565 1657 915 2576 598 1868 1511 2172 1354 1877 1054 463 1443 2276 812 968 754 1489 822 1574 2784 2061 1453 1685 906 824 947 1157 1131 2547 393 1049 1570 1235 767 507 545 1816 2052 531 1017 2677 1033 1251 1184 1744 2037 1106 725 848 1796 976 1820 283 493 1347 261 431 1077 1720 2458 2473 835 1265 1105 2466 1206 420 2766 2819 879 1547 1973 769 965 885 2307 760 1206 566 1153 1444 1605 2471 1332 1348 352 973 317 2425 2213 1162 1053 1241 1012 1144 2786 523 692 1970 893 1789 2147483647 1979 914 1270 819 342 1045 1655 343 2609 1468 1051 1353 1396 2532 654 1013 1055 756 558 1347 1927 824 1261 1267 2275 2462 593 1420 1104 1292 968 75 1271 1104 791 1326 946 2108 2471 690 1893 138 2145 1369 1343 726 1879 2317 477 257 2691 1587 1767 931 1200 648 1356 410 1268 1617 424 270 2356 657 920 1219 1244 2417 2139 
267 2738 466 2056 1585 2279 1286 342 701 781 655 303 2922 2408 2537 2585 3108 2763 3196 1049 519 2203 2213 2640 720 1440 751 630 244 1147 3174 176 2499 993 826 3081 1371 964 1289 1291 3262 2630 1817 3536 3018 684 1750 3062 916 2148 3229 1589 1130 1632 2233 1559 1118 1343 325 1507 825 1502 3067 2453 1489 1555 1619 874 1288 1340 492 1280 892 1435 1206 412 2517 2941 1582 1088 1739 2669 2138 1314 811 891 1702 2090 1835 414 593 3204 708 1040 199 3065 496 116 373 1507 1408 3343 2387 2257 2637 2313 326 746 2725 2786 1040 2677 1629 1607 1506 1669 1251 2168 3149 2478 2842 816 613 1449 2443 3044 1413 2849 596 3376 1192 1559 1590 1055 3137 288 3096 888 1842 2313 1542 622 2009 2389 1462 737 2675 3433 1319 1334 3191 803 2565 1750 2906 3079 1065 578 2160 2575 418 2928 1640 1999 1462 808 254 1598 1204 1150 2129 902 1789 256 292 876 1880 1203 1663 1010 1060 2148 2342 1441 2043 1571 3051 1542 1040 1198 1757 3162 2409 1380 3150 1606 1593 1393 1250 3304 202 2645 2918 2831 1647 2672 3059 1561 859 1280 1623 663 3202 834 1631 2854 2261 465 235 2829 981 1007 2909 930 1573 1526 2622 1640 2753 1093 1979 2147483647 2615 1824 2744 1638 3024 3389 1954 1298 1608 935 2017 1778 777 1437 1933 1090 2397 1520 928 424 1159 906 2257 1588 1390 2227 1949 927 2830 1949 1988 1402 3048 2765 3257 2827 226 832 2401 978 2103 1673 3221 636 2057 1293 339 2002 1724 854 429 408 1659 3176 2391 928 1825 3243 1827 2096 1721 377 1921 1278 3192 2383 527 306 
2435 607 2979 1358 2762 1365 1336 2953 1923 2599 3137 2316 689 822 1401 404 573 172 588 1943 2349 705 741 25 1909 2280 1900 3239 2853 2073 1120 2710 1215 1624 2043 488 1449 1980 2964 2820 694 766 859 922 443 1958 1561 1099 2229 513 1547 1027 3038 1004 421 2194 1554 1273 2840 1295 1963 2457 954 933 1648 1621 2981 2518 2303 3073 2150 1480 3103 1406 2065 2974 175 564 1781 1939 1838 1025 1141 1306 3077 2232 1265 775 966 2315 3207 589 3173 1689 2529 451 3098 2502 2978 2227 2147 728 336 497 161 490 2408 2157 665 867 2589 1479 1836 1411 1213 946 2736 706 535 754 1184 3129 2520 1742 764 823 1801 1488 3209 780 1759 2704 1503 2130 599 2857 485 2209 966 456 1489 2732 666 369 1651 1959 1259 835 3070 2206 583 2072 69 915 644 1309 1976 3134 537 251 2199 332 995 621 1381 2184 2750 1432 1433 3007 699 2066 1106 2360 2746 1815 759 1673 1765 1712 2081 1051 430 1469 685 1129 821 1750 2782 2734 913 631 498 2648 1271 1075 2926 3082 1736 693 2664 319 623 553 2343 1117 1490 1462 1760 1640 1592 2959 1547 2158 1184 383 642 3080 2846 249 1636 1664 447 1687 2959 1395 1046 1964 297 2036 914 2615 2147483647 1153 1110 1163 895 787 711 2857 1472 1709 1093 1299 2987 1527 861 1894 218 1439 1769 2432 1511 1739 818 2332 2639 395 1207 1880 401 815 849 1436 661 689 776 1277 2684 2885 235 2188 905 2143 1606 2014 581 2034 2933 624 1104 3169 2291 2505 1041 925 268 1774 1321 966 1486 1248 1036 2971 703 1793 1131 686 2954 2838 
1582 1623 2072 1746 1611 1894 879 2160 1158 1559 2196 1573 1769 1560 2069 1389 1726 1325 1613 893 1411 481 466 1171 1131 1131 1308 2384 2066 971 2176 1967 1911 1013 1602 1625 453 956 1844 1694 1837 1668 959 1948 1591 1152 417 2116 1174 988 2500 720 1949 531 750 1040 1132 802 2120 1220 1497 1305 2016 1675 509 1643 1832 1456 1167 1953 1477 547 2074 1297 950 2231 1169 1686 628 875 696 1872 1621 855 2066 1184 1386 385 1165 1437 2369 1650 2221 1286 1677 1528 2316 1731 2195 1075 1000 1796 1150 658 1268 1206 1739 1176 1655 1826 1493 2198 684 1463 392 676 1611 1255 1630 1560 2074 2126 1528 602 1542 1913 664 2290 2370 1753 1526 1553 1549 1046 1476 2106 1537 1164 224 1174 360 1736 541 797 1608 1087 2041 1950 1953 1066 1613 1093 1084 448 1731 2271 1683 2234 1051 979 1467 1362 536 817 1290 1171 2030 1479 719 1912 457 1679 88 1581 2044 1310 559 1428 614 1290 1002 1551 1183 401 1071 1030 1914 599 1692 1616 436 1783 727 1507 2274 983 1777 1956 1544 1724 1944 1375 1721 1634 1190 1939 2388 1481 1124 584 439 1974 2489 1740 1210 1522 1290 2266 2025 1264 1023 833 1588 996 1812 1373 1861 813 1421 953 1270 1824 1153 2147483647 1973 1188 1957 1777 947 1731 326 1168 195 148 1973 1451 306 1609 985 1419 898 1513 1108 946 465 1179 1497 930 173 1466 1168 358 1206 423 1794 1693 1929 2131 1812 1845 1055 1119 1383 993 2538 1388 654 904 2082 845 1213 2163 1652 1884 367 2035 1083 897 1548 2086 361 1682 1109 2116 638 1628 2191 619 2014 2108 
2661 525 3190 750 3438 574 1593 3034 2179 3029 3375 2452 569 417 413 707 979 1045 1389 2478 2683 1668 1714 1115 2180 2967 2005 3358 2941 2662 485 2771 296 1852 1960 1103 2053 2478 3509 3393 1107 346 1102 1554 1036 2241 2379 360 2728 987 539 1421 3511 1546 1302 2927 1653 1585 2859 1246 1931 3148 468 318 2360 1261 3629 2990 2937 3612 2256 2025 3468 1309 2676 2998 963 731 2538 2492 2650 100 610 1579 3416 2720 1042 1682 972 2590 3310 1331 3422 1706 2738 1257 3150 2630 3046 2941 2832 1372 881 1451 953 778 2450 2575 460 275 3112 415 2610 1147 1811 1400 3309 731 1243 415 107 3452 2895 2443 430 563 2490 379 3313 1556 1586 3380 1186 2683 1552 2906 1309 2695 1749 815 2209 3085 1442 1391 1342 2304 190 1290 3602 2863 1380 2503 1154 1556 602 340 1775 3320 922 1352 2350 1291 1536 1157 1283 2634 2783 1159 1834 3495 1615 1925 1895 2523 2760 1871 1417 1551 2552 1736 2634 597 815 2128 918 1246 574 2491 3277 3290 1564 988 1545 3276 407 1239 3576 3637 1534 1426 2710 794 638 637 3090 77 416 1198 1953 2244 2360 3273 523 2019 1131 857 683 3169 2973 1278 1861 2059 839 1957 3597 1219 126 2737 866 2601 819 2744 1110 1973 2147483647 1129 469 1537 1049 3426 2223 1841 2003 2114 3340 1320 1677 1715 1114 1230 2166 2732 1617 2078 1816 3063 3272 1073 2094 1827 1486 1625 846 2058 750 451 941 169 2893 3285 1019 2710 681 2916 568 2114 1331 2680 3083 1129 1045 3494 2330 2480 1683 636 973 2174 934 695 2333 672 1086 3121 1336 1540 502 1729 3209 2866 
1535 1114 2072 598 2387 794 490 1948 1049 1908 2253 1339 1296 770 1026 996 1540 1265 1738 1404 1555 1167 1208 1186 1051 1943 889 2264 1851 1601 1538 1688 928 725 923 1551 1063 1389 2406 2301 1702 992 328 2050 1479 1113 1512 1429 1629 651 1648 470 2392 657 936 1934 527 508 1794 141 863 2116 1429 824 1403 502 2561 1877 1885 2506 1146 1000 2338 247 1627 1933 1014 1338 1595 1425 1743 1045 561 484 2286 1618 198 1102 212 1461 2220 1723 2299 605 1615 1590 2077 1522 1965 1935 1814 1844 853 1054 1121 734 1367 1459 1095 1148 2010 1172 1673 294 869 517 2219 548 1651 840 1233 2323 1769 1467 805 1411 1501 1316 2223 1934 600 2332 389 1605 1759 1830 1632 1593 999 748 1279 1956 852 1120 506 1182 1099 1888 2494 1826 1732 1393 1139 755 1285 1470 819 2208 628 1245 1232 1494 652 609 220 1524 1711 313 759 2379 1078 925 1101 1405 1695 764 724 522 1633 634 1559 539 780 1164 482 165 1419 1540 2164 2194 769 1588 1230 2208 1528 205 2510 2534 574 1833 1631 1077 1302 1219 2098 1064 1491 329 824 1226 1448 2144 1626 1020 24 1287 644 2082 1871 1411 733 959 1332 831 2525 240 1004 1789 1199 1533 342 1638 1163 1188 1129 2147483647 1387 1937 464 2331 1317 715 1315 1291 2211 367 994 739 971 287 1060 1603 489 960 1310 2060 2206 787 1355 766 1505 961 363 1080 1439 1133 1658 1238 1772 2158 928 1620 465 1954 1656 1002 804 1648 1976 589 86 2365 1245 1427 822 1542 897 1069 368 1610 1503 571 129 2015 686 631 1556 1331 2084 1797 
2907 336 3450 1159 3518 1018 1788 3334 2402 3208 3628 2724 206 624 882 568 563 770 996 2604 2891 1566 1607 890 2398 3036 2273 3651 3237 2769 226 3073 748 2072 2286 711 2137 2619 3648 3519 665 394 1249 1109 658 2456 2374 225 2874 1007 685 1550 3680 1628 1217 2973 1907 1759 3175 1522 2240 3217 60 612 2406 1636 3724 3151 3030 3754 2532 2133 3677 1606 2774 3315 805 361 2566 2611 2653 466 973 1767 3634 2870 1356 1611 1190 2818 3607 929 3672 1990 2991 885 3461 2908 3351 2997 2900 943 808 1344 739 786 2752 2749 318 256 3255 871 2631 1486 1887 1504 3433 867 845 547 464 3676 3093 2496 582 106 2550 784 3610 1139 1924 3459 1544 2806 1190 3214 934 2845 1741 808 2247 3294 1417 1244 1707 2499 657 835 3747 2944 987 2671 956 1599 252 463 2129 3591 959 1144 2614 964 1618 1194 1578 2798 3094 1501 1990 3657 1537 2266 1891 2787 3076 2150 1440 1872 2566 2020 2756 924 790 2191 1026 1462 116 2526 3433 3421 1603 556 1387 3376 393 1436 3669 3773 1878 1011 3015 596 278 342 3132 533 682 1541 2190 2335 2379 3498 694 2363 1395 539 781 3469 3258 984 2083 2227 492 2166 3696 1535 522 2761 600 2717 1045 3024 895 1957 469 1387 2147483647 1116 1146 3553 2247 2094 1940 2104 3552 1653 1650 2061 989 1557 2337 2954 1867 2267 1697 3112 3370 1030 2047 2139 1202 1599 1039 2135 325 276 480 571 3149 3479 907 2846 926 2943 756 2388 1306 2763 3361 1173 1301 3718 2630 2802 1734 175 875 2344 1293 240 2312 1062 1306 3400 1361 1899 239 1576 3454 3180 
3198 1047 3736 2028 3358 1974 2118 3729 2692 3310 3887 3093 969 1429 1924 1002 559 672 199 2642 3092 1297 1311 762 2676 2890 2684 4008 3629 2744 1275 3490 1753 2403 2829 443 2152 2690 3621 3469 460 1264 1644 177 517 2722 2136 1332 2929 1295 1774 1806 3722 1761 1158 2780 2340 2053 3623 2073 2750 3056 1152 1505 2285 2369 3585 3217 2941 3729 2931 2201 3822 2183 2725 3755 923 807 2381 2631 2393 1490 1807 2088 3803 2935 2018 1401 1733 3072 3979 222 3920 2476 3293 348 3877 3278 3756 2825 2766 177 1084 1163 818 1218 3192 2886 1109 1264 3267 1952 2420 2166 1937 1723 3387 1433 308 1337 1564 3859 3249 2378 1363 1010 2440 1892 3981 35 2537 3302 2253 2813 312 3637 305 2914 1640 1196 2135 3462 1393 1020 2408 2711 1724 358 3729 2838 205 2800 829 1655 935 1572 2754 3894 1310 827 2976 461 1753 1406 2157 2902 3532 2186 2193 3687 1337 2850 1756 3134 3529 2601 1512 2454 2345 2499 2767 1723 1165 2148 1455 1914 1000 2363 3465 3393 1650 560 1052 3275 1482 1861 3530 3731 2510 114 3445 898 899 915 2911 1580 1796 2219 2539 2330 2200 3694 1789 2942 1957 723 1349 3854 3618 561 2415 2415 716 2460 3569 2162 1534 2538 775 2719 1655 3389 787 1777 1537 1937 1116 2147483647 1495 3506 2102 2494 1652 1906 3712 2295 1533 2673 1001 2203 2516 3181 2298 2499 1335 2913 3264 1182 1770 2666 609 1499 1600 2133 796 1102 666 1672 3446 3597 1018 2880 1613 2706 1850 2798 1333 2680 3700 1410 1872 3898 3076 3291 1767 1013 1043 2520 2046 1000 2046 1916 1813 3739 1469 2563 1275 1172 3703 3619 
1802 823 2350 851 2398 964 672 2284 1287 2064 2520 1651 1002 632 1123 638 1155 832 1296 1461 1759 772 817 735 1279 1923 1216 2584 2184 1633 1341 2032 965 966 1334 1138 1010 1473 2504 2378 1311 787 149 1620 1071 1334 1340 1255 1728 201 1587 405 2534 499 484 1878 857 628 2155 589 1258 2104 1199 739 1311 954 2596 2006 1901 2610 1473 993 2541 701 1642 2292 579 995 1489 1470 1605 950 690 646 2502 1724 605 735 300 1699 2547 1289 2561 984 1891 1152 2424 1838 2306 1894 1787 1418 435 618 695 370 1722 1606 829 955 2110 1252 1561 740 764 361 2293 319 1223 653 1155 2547 1954 1394 628 1138 1442 1346 2549 1490 1051 2340 836 1664 1300 2179 1190 1700 725 363 1160 2159 469 663 968 1364 1099 1487 2603 1822 1290 1527 680 511 978 1369 1267 2499 207 781 1535 1043 489 167 677 1652 2067 761 846 2512 691 1355 863 1704 2059 1119 391 963 1505 1008 1615 612 390 1080 131 419 1144 1441 2287 2279 521 1208 786 2245 1394 367 2542 2630 1031 1396 1982 691 984 893 2041 1007 1460 784 1095 1205 1313 2371 1572 1447 487 900 378 2415 2188 955 977 1084 955 1047 2566 703 930 1688 800 1578 343 1954 711 947 1049 464 1146 1495 2147483647 2412 1175 1025 1016 1081 2418 832 676 1185 510 750 1194 1829 814 1133 925 2014 2239 324 1089 1171 1041 629 271 1013 1104 870 1306 1200 2050 2337 478 1702 439 1867 1617 1332 385 1639 2283 139 422 2589 1602 1809 634 1272 454 1202 715 1335 1302 767 336 2321 318 1093 1358 911 2341 2155 
1113 3222 1071 2900 364 3114 1843 1415 1353 531 1029 1364 3393 3020 3356 3009 3427 3029 3344 952 907 2212 2195 2878 1338 643 1630 1380 1390 788 3752 1456 3256 1629 1906 3341 1423 948 124 38 3551 3198 2330 3679 3300 1280 1388 3666 702 2549 3961 2014 339 1926 2437 784 1867 1842 1567 2250 1844 523 3609 3108 1222 2503 321 488 565 226 1497 1421 666 2237 793 1569 2836 3346 1136 943 1173 3331 2892 1854 730 714 2483 2113 2457 1058 1414 3380 1009 1900 1120 3256 1520 1324 1455 725 750 3526 2768 2375 2948 2767 1545 891 3236 3366 326 3502 1113 2453 1672 2052 121 2716 3357 3058 3532 790 713 1129 3030 3534 1067 3646 1411 3482 2168 375 2484 748 3203 1491 3266 738 1893 2748 1375 686 2196 2519 2417 1176 3423 3675 231 670 3344 944 2791 1970 3362 3761 2144 1170 2594 2707 1382 3091 1936 2363 2254 814 1529 2455 1592 286 2182 2010 1760 1288 1575 1763 2132 2125 1187 1876 798 2863 2768 1389 2538 2190 3538 1147 259 137 1968 3485 2458 265 3798 2190 301 225 2223 3455 1498 3024 3360 3268 725 3369 3812 2429 1575 1226 1308 780 3941 1983 2338 3201 2788 1417 1288 2992 1625 1373 3266 1519 276 2347 3300 1018 3096 836 2609 1298 2857 1731 3426 2331 3553 3506 2412 2147483647 1405 1709 1859 1601 673 2321 2000 2129 2664 2367 1272 939 1889 1377 2175 689 280 2554 1745 1915 2898 2043 2580 1430 3457 3277 3620 3554 1086 526 2713 715 2747 898 3976 1575 2294 827 1233 2382 2407 799 1583 1681 1835 3665 2727 1262 2650 3725 1483 2895 2347 1238 2207 2286 3770 2338 947 1541 
1352 1911 1806 1906 1291 2077 909 1932 997 1256 1917 1387 2066 1806 2274 1682 2045 1644 1940 605 1152 807 790 1491 967 808 1207 2131 1843 653 2462 1764 2130 945 1530 1948 310 679 1519 1367 2159 1936 1153 2274 1912 972 204 2395 872 1254 2758 861 1628 693 1060 728 1123 848 1919 1314 1425 985 2306 1914 183 1717 1510 1147 841 1627 1326 416 1769 1370 628 2019 1476 1993 320 580 433 2123 1811 895 1766 884 1513 710 1342 1203 2122 1976 1938 1261 1443 1854 2088 1526 1969 757 676 2122 1439 980 1579 1477 1573 908 1938 2099 1172 2411 388 1563 449 848 1285 1493 1956 1817 2327 1828 1243 276 1796 2210 338 2518 2123 2078 1532 1232 1638 735 1800 1895 1863 868 511 1449 68 1446 833 1121 1665 881 2272 2275 1627 740 1939 830 1404 666 2030 2534 1656 1968 1312 1305 1293 1688 702 1072 1370 889 1832 1576 672 1590 782 1620 366 1381 1852 1243 813 1441 330 1257 694 1751 1462 198 1306 1152 2212 281 1372 1291 659 2103 1053 1181 2547 1118 1454 1630 1562 2050 1749 1677 2022 1933 885 2182 2635 1570 1027 327 137 1683 2744 1665 1335 1834 1542 2029 1791 1590 953 688 1900 894 1488 1462 2105 516 1731 644 1468 1608 1472 326 2223 1317 2247 2102 1175 1405 2147483647 1105 470 203 1673 1515 612 1590 1294 1504 717 1257 1111 800 778 867 1172 1218 370 1416 1493 661 1414 279 2102 1977 2246 2375 1565 1538 1357 813 1594 698 2790 1264 943 578 1836 1097 1360 1864 1502 1728 542 2335 1381 713 1685 2389 239 1857 1265 1868 894 1646 2478 938 1738 1904 
821 1803 1358 1214 1834 1435 379 1259 360 1237 1539 632 1987 1483 1688 1652 2180 1848 2297 878 862 1414 1437 1734 372 1455 191 1565 1160 1081 2252 1007 1619 160 434 2161 795 830 1766 1682 2336 1701 885 2631 2095 432 1304 2143 1024 1223 2349 692 1720 789 1358 1494 188 453 1132 595 329 1606 2138 1538 1093 795 1975 1229 1356 1858 448 689 1634 550 1124 1267 1598 2007 1270 913 1444 1759 1250 410 1578 1007 815 1310 903 754 1525 2298 1584 197 900 2160 1399 819 1281 1474 1347 2433 1460 1412 1716 1379 699 818 1792 1860 1382 1834 1345 756 778 779 1607 1233 2238 1549 1943 1612 1081 1116 1515 2110 1122 1993 1528 2484 485 1785 777 1050 2262 1154 2194 984 1091 1381 1042 1256 1160 1530 712 534 1794 2511 1844 1328 2292 773 1665 923 1971 2180 557 1497 1231 1703 520 2033 794 1089 571 898 1043 755 451 1713 1328 517 1101 693 1037 143 1018 423 1335 178 1013 1245 1410 907 1109 636 2118 1213 1511 1573 934 2233 1581 1635 2242 671 1928 1894 533 2402 958 1714 1983 1896 1645 1773 2186 726 134 853 1195 1434 2325 572 711 1925 1326 1391 1170 1936 152 454 1978 232 1935 656 1716 1427 1825 1004 1051 935 1709 1168 1841 715 2094 2494 1025 1709 1105 2147483647 1355 1193 1506 613 1155 502 1493 667 501 898 227 377 1509 1596 1636 1315 1333 311 1967 1153 1055 827 2113 1831 2323 1940 1057 1466 1487 1036 1180 1555 2351 307 1184 1176 1270 1087 801 1654 582 801 876 2243 1471 511 966 2310 1342 1229 788 1309 1041 609 2270 1601 1369 1131 
1773 1612 2256 1847 1708 1979 1050 2352 1353 1725 2376 1768 1745 1600 2135 1376 1657 1260 1501 1066 1596 389 358 1108 1327 1238 1500 2572 2259 1123 2164 2162 1970 1202 1788 1543 647 1134 1976 1822 1755 1683 1055 1827 1518 1347 485 2115 1340 1019 2518 855 2096 669 724 1131 1309 971 2315 1361 1684 1405 2000 1718 650 1788 1934 1617 1294 2084 1672 742 2239 1446 1096 2425 1138 1646 729 1044 754 1903 1704 1024 2235 1352 1510 330 1264 1627 2559 1544 2399 1465 1868 1430 2508 1925 2387 1173 1114 1687 1146 601 1224 1226 1934 1358 1651 1833 1640 2259 769 1599 577 798 1741 1307 1533 1588 2101 2296 1704 738 1574 1887 800 2337 2559 1627 1695 1651 1688 1205 1345 2300 1432 1334 316 1190 520 1910 563 725 1759 1280 2087 1853 2086 1189 1501 1276 1024 559 1704 2285 1860 2418 1086 890 1662 1262 671 867 1437 1348 2225 1616 908 2056 404 1863 254 1776 2239 1497 627 1596 694 1470 1163 1628 1194 585 1131 1163 1888 712 1840 1751 546 1714 623 1623 2278 1112 1879 2083 1709 1609 2139 1347 1690 1607 1269 1976 2418 1622 1316 764 551 2148 2510 1926 1337 1472 1328 2457 2216 1168 1213 1029 1538 1189 1917 1514 1897 891 1377 1114 1353 2017 1093 195 2003 1315 1940 1652 1016 1859 470 1355 2147483647 268 2142 1602 340 1784 953 1562 1092 1699 1283 1141 317 1265 1612 935 119 1649 1046 387 1285 615 1749 1687 1865 2166 2001 2008 1034 1282 1455 1064 2562 1581 673 1040 2271 898 1329 2332 1847 2079 516 2003 1069 1091 1664 2049 400 1774 1223 2305 698 1793 2178 480 2194 2303 
1528 1770 1998 1862 1469 2018 940 2108 1137 1457 2113 1542 1917 1700 2199 1537 1871 1470 1747 802 1339 616 596 1317 1109 991 1317 2318 2017 856 2324 1929 2045 1034 1626 1768 422 871 1716 1563 1979 1813 1083 2079 1735 1122 270 2263 1073 1131 2643 822 1830 637 898 896 1180 868 2083 1310 1520 1163 2164 1814 383 1728 1691 1349 1035 1824 1463 527 1971 1379 829 2189 1317 1834 484 778 548 2014 1746 919 1968 1085 1489 527 1284 1380 2307 1786 2135 1328 1621 1666 2265 1691 2145 932 862 1931 1297 802 1415 1351 1719 1098 1801 1972 1374 2331 537 1557 447 789 1482 1393 1769 1702 2216 2029 1440 474 1684 2061 536 2426 2307 1881 1583 1411 1639 937 1602 2064 1673 1067 367 1319 254 1645 688 939 1686 1044 2178 2089 1825 932 1747 1018 1230 573 1879 2415 1727 2160 1193 1119 1442 1500 644 957 1375 1084 1995 1572 743 1791 601 1709 219 1543 2012 1335 697 1488 467 1329 896 1679 1329 337 1207 1129 2062 459 1574 1489 562 1928 861 1371 2420 1086 1636 1825 1606 1857 1910 1523 1869 1782 1044 2079 2529 1571 1133 507 297 1882 2632 1763 1311 1669 1431 2210 1970 1403 1043 816 1735 1001 1672 1462 2001 665 1568 846 1396 1778 1299 148 2114 1291 2104 1906 1081 1601 203 1193 268 2147483647 1875 1531 454 1656 1133 1507 865 1444 1161 930 577 1034 1361 1077 173 1499 1297 505 1335 388 1941 1840 2075 2272 1749 1741 1203 1014 1513 846 2680 1387 801 777 2020 985 1322 2065 1640 1870 473 2183 1231 862 1656 2234 222 1802 1221 2053 778 1691 2339 738 1932 2070 
711 3239 418 2713 1029 2936 1765 784 1161 418 357 967 3420 2964 3191 3052 3532 3152 3532 1081 661 2432 2428 3011 1161 1126 1365 707 784 1033 3728 895 3125 1489 1551 3474 1562 1024 609 685 3673 3170 2304 3875 3421 1101 1735 3627 802 2590 3854 2016 392 1989 2572 1277 1691 1794 970 2099 1521 1091 3602 3031 1503 2245 974 537 984 622 1150 1513 128 2054 1074 941 2928 3406 1500 1099 1602 3255 2756 1785 93 790 2321 2322 2380 752 744 3555 341 1667 664 3421 867 849 820 1213 1172 3700 2826 2550 3047 2788 1087 830 3239 3335 593 3336 1510 2253 1779 2078 690 2686 3516 3020 3444 157 468 1424 2988 3553 1367 3498 741 3693 1884 1028 2258 943 3427 887 3442 809 2075 2778 1622 259 2328 2694 2154 1054 3300 3823 598 1078 3530 915 2927 2073 3396 3680 1797 498 2619 2887 1037 3266 1999 2415 2077 811 956 2249 1576 430 2380 1641 1973 884 1004 1506 2229 1870 1572 1638 981 2747 2803 1578 2530 2102 3560 1486 449 638 2076 3589 2669 870 3737 2120 967 679 1943 3644 952 3090 3402 3310 1287 3274 3692 2216 1388 1392 1624 123 3830 1587 2210 3288 2771 762 681 3165 1480 1338 3349 1389 932 2158 3214 1459 3182 1030 2532 777 2987 1973 3340 2211 3552 3712 2418 673 1673 1506 2142 1875 2147483647 2095 2181 1806 2776 2163 1228 609 1725 1286 2438 1235 885 2632 2043 1613 3114 2213 2523 1582 3517 3280 3707 3445 552 163 2804 861 2667 1404 3857 1272 2407 1150 599 2426 2295 190 1167 1185 1951 3687 2807 1222 2468 3752 1830 2734 2263 594 2291 1987 3746 2590 296 944 
1389 1417 1894 621 2432 845 607 1716 972 1848 2082 1157 1594 1032 1103 1331 1875 1623 2097 1455 1468 1505 1542 1550 985 2025 731 2042 1624 1659 1774 1453 1063 703 641 1899 1224 1419 2379 2294 2037 1263 692 2403 1825 1045 1718 1656 1630 1017 1792 750 2329 934 1298 2043 461 668 1539 255 614 2187 1688 1051 1563 204 2581 1842 1942 2471 961 1138 2223 156 1696 1678 1374 1657 1754 1485 1917 1253 710 620 2161 1615 299 1429 563 1348 1992 2079 2131 430 1455 1947 1831 1325 1727 2032 1907 2196 1211 1410 1477 1082 1133 1430 1387 1402 1994 1246 1832 172 1086 821 2217 878 2004 1117 1414 2189 1688 1610 1081 1694 1632 1414 1995 2294 271 2380 165 1641 2124 1587 1991 1591 1289 1100 1465 1853 1194 1483 157 1144 1239 2228 2457 1901 2090 1381 1505 1053 1589 1649 480 2015 990 1612 1066 1858 931 973 169 1508 1463 162 868 2324 1414 613 1366 1233 1440 589 1056 234 1805 458 1600 735 1131 1336 843 461 1703 1696 2123 2185 1067 1919 1587 2237 1727 520 2534 2507 227 2190 1391 1420 1610 1534 2202 1246 1622 124 746 1350 1634 2012 1765 709 345 1627 971 1851 1661 1776 705 1001 1666 811 2542 133 1202 1935 1544 1585 654 1437 1527 1451 1320 367 1653 2295 832 2321 1515 613 1602 1531 2095 2147483647 1304 408 1338 97 1079 1493 448 960 1640 2157 2238 1154 1624 511 1873 1278 699 1249 1751 1422 1975 1392 1604 2068 1293 1637 741 2085 1784 826 1158 1735 1773 954 423 2230 1015 1161 1088 1819 1260 1089 389 1888 1727 660 496 1811 1030 268 1792 1676 1927 1547 
1712 1316 2232 1510 1903 1638 805 2274 1237 1777 2372 1657 1463 1269 1796 1083 1433 1033 1358 1109 1576 270 285 880 1215 1420 1323 2526 2177 1221 1870 2059 1632 1016 1575 1341 620 1158 2109 1963 1552 1366 718 1699 1303 1249 724 1811 1397 690 2200 555 2195 384 448 1339 1071 723 2206 1055 1474 1598 1710 1386 787 1481 2121 1685 1443 2218 1530 678 2290 1148 1209 2328 866 1383 927 1099 1003 1577 1364 775 2273 1403 1185 158 928 1575 2504 1387 2402 1229 1808 1259 2429 1829 2306 1370 1287 1533 844 377 967 905 1798 1359 1349 1522 1742 1921 987 1284 427 484 1879 970 1359 1262 1777 2329 1721 881 1247 1607 941 2003 2506 1513 1428 1845 1376 1285 1246 2204 1273 1381 108 871 628 1933 236 521 1460 1213 1754 1676 2216 1346 1356 1273 793 253 1425 1969 1611 2393 755 713 1543 1097 384 530 1136 1371 2115 1302 742 2162 201 1637 247 1680 2122 1292 288 1329 918 1240 1238 1288 879 618 792 851 1609 893 1938 1879 239 1491 490 1788 1970 796 2065 2225 1435 1470 2027 1070 1416 1328 1492 1646 2092 1311 1146 798 737 2168 2190 1710 1017 1222 997 2390 2149 996 1029 926 1288 1033 2098 1206 1568 1116 1120 1191 1013 1933 861 306 1677 994 1650 1533 676 2000 612 1155 340 454 2181 1304 2147483647 1532 682 1255 1015 1671 1038 1027 356 1478 1779 624 419 1423 933 52 944 600 1491 1387 1633 1838 1954 2065 750 1349 1115 1297 2240 1419 350 1175 2219 560 1001 2368 1698 1929 282 1729 777 1018 1334 1781 664 1435 895 2255 358 1516 1885 454 2187 2198 
1096 1823 1556 988 2295 1206 735 1340 796 1621 1745 841 2001 1439 1462 1729 2273 2003 2475 1368 1231 1766 1798 1918 818 1942 504 1668 1253 1567 2177 1080 1447 654 264 2290 1281 1312 2169 2107 2435 1671 1037 2789 2217 868 1793 2057 1478 1381 2167 991 2085 1147 1619 1990 477 815 1150 601 289 2085 2095 1456 1592 471 2415 1641 1834 2252 659 1178 1933 492 1614 1288 1751 2061 1770 1405 1944 1653 1108 762 1863 1458 707 1675 948 1092 1615 2461 1797 330 1146 2327 1444 986 1347 1967 1840 2583 1591 1710 1859 1472 770 1258 1795 1809 1807 1599 1846 576 1218 1076 2037 1276 2389 1524 1806 1881 1447 1617 1489 2102 1624 1774 1619 2670 140 2249 530 1526 2485 1205 2369 1437 1491 1487 1531 1582 1473 1803 381 989 1620 2624 2235 1815 2468 1230 1865 1281 1996 2038 83 1662 1364 1951 775 2227 1148 1304 519 1344 1080 561 920 2087 1676 209 1533 923 1053 389 1328 222 1834 334 1493 1140 1518 1395 1219 773 2111 1713 1906 1998 1294 2319 1888 2089 2121 831 2373 2294 183 2571 1015 1814 2016 1939 2138 1640 1993 522 617 1353 1688 1711 2138 304 720 2023 1370 1474 1302 2140 649 955 2065 733 2373 533 1601 1929 1936 1490 1055 1090 1894 1609 1715 739 2061 2673 1185 2129 1590 502 1784 1656 1806 408 1532 2147483647 1694 505 997 1231 501 874 1885 2087 2092 1508 1780 216 2216 1517 1093 1312 2157 1830 2380 1776 1281 1805 1660 1500 1148 2054 2152 555 1461 1670 1417 1291 810 1922 661 771 1275 2227 1631 1006 781 2295 1823 1046 861 1453 1322 188 2195 1948 1604 1160 
2218 666 2762 1235 2583 1275 1118 2735 1706 2391 2921 2098 792 765 1349 432 765 376 803 1739 2134 578 621 242 1692 2100 1684 3021 2635 1877 1214 2492 1165 1406 1834 698 1247 1773 2768 2627 899 772 657 1140 646 1741 1400 1171 2025 323 1596 809 2835 789 235 2021 1340 1056 2623 1099 1752 2278 1049 884 1465 1446 2799 2313 2115 2877 1933 1272 2892 1211 1871 2757 186 701 1609 1737 1679 1020 1028 1089 2865 2027 1091 624 785 2099 2989 807 2957 1478 2311 669 2881 2284 2760 2051 1965 946 239 356 286 381 2192 1946 711 905 2389 1444 1668 1233 1006 728 2542 574 753 717 1201 2916 2308 1558 717 935 1617 1480 2991 992 1561 2525 1328 1930 791 2640 701 2003 783 341 1306 2520 468 277 1469 1744 1238 1049 2873 2021 798 1862 173 706 752 1358 1776 2917 364 295 1981 541 780 405 1186 1976 2533 1254 1216 2806 549 1860 929 2142 2529 1601 547 1472 1599 1500 1881 937 325 1275 508 924 935 1575 2580 2538 705 823 432 2461 1339 868 2744 2888 1541 909 2447 394 739 655 2174 1105 1516 1282 1542 1441 1420 2745 1592 1951 993 541 533 2862 2628 448 1419 1448 607 1469 2775 1208 1029 1797 437 1837 756 2397 218 985 1114 971 989 1001 510 2664 1294 1493 953 1133 2776 1338 682 1694 2147483647 1253 1554 2216 1298 1522 716 2160 2453 186 1061 1670 539 634 686 1236 809 744 957 1282 2467 2676 95 1985 775 1978 1647 1798 373 1845 2715 410 920 2956 2075 2291 836 1052 144 1560 1166 1102 1332 1130 843 2753 487 1602 1227 616 2738 2621 
1461 1320 1974 549 2465 773 604 1804 1027 1904 2161 1235 1496 935 1028 1236 1779 1531 2005 1483 1528 1445 1484 1461 1037 2048 800 2129 1712 1687 1680 1541 979 739 733 1804 1221 1452 2429 2339 1941 1167 615 2309 1730 1098 1705 1563 1671 931 1710 707 2387 894 1223 2059 500 656 1630 201 701 2213 1593 957 1563 226 2620 1893 1970 2523 1038 1141 2292 138 1720 1770 1283 1561 1754 1511 1914 1161 621 613 2232 1657 202 1373 472 1413 2080 1986 2210 496 1531 1855 1921 1407 1816 2051 1926 2102 1119 1340 1385 988 1221 1477 1290 1306 2041 1173 1833 90 1066 771 2261 782 1911 1020 1326 2261 1748 1615 984 1597 1640 1338 2083 2202 367 2412 135 1674 2037 1676 1899 1633 1248 1007 1457 1918 1131 1407 218 1191 1155 2132 2509 1925 1999 1423 1418 1008 1492 1562 577 2097 901 1530 1140 1768 891 897 134 1553 1553 89 875 2380 1354 709 1333 1310 1531 660 998 321 1802 526 1631 642 1038 1331 753 404 1607 1698 2176 2230 1022 1823 1516 2274 1637 461 2572 2557 324 2097 1480 1325 1513 1437 2220 1157 1541 67 797 1358 1627 2084 1684 805 264 1531 875 1939 1746 1688 743 1027 1570 850 2582 49 1111 1940 1449 1613 558 1520 1439 1419 1230 287 1557 2203 750 2367 1504 667 1562 1507 2163 97 1255 505 1253 2147483647 1112 1558 480 996 1584 2176 2273 1070 1591 598 1790 1226 605 1244 1654 1325 1878 1307 1681 2131 1205 1674 644 2094 1705 901 1089 1755 1857 876 334 2302 1101 1253 1053 1723 1171 1122 307 1791 1708 578 415 1895 966 362 1698 1612 2003 1637 
697 2017 1222 1632 1353 1844 574 1266 281 871 1371 678 2196 1770 2084 1825 2306 1930 2329 379 580 1284 1291 1793 251 955 530 1510 1171 583 2522 1069 1986 377 866 2253 447 340 1347 1241 2449 1963 1089 2673 2198 257 893 2427 569 1362 2697 790 1348 766 1361 994 619 583 1222 981 768 1110 2389 1849 649 1275 1511 824 863 1448 610 352 1349 978 624 1333 1701 2178 803 413 979 2074 1620 587 1315 558 1213 1170 1194 560 1489 2346 1405 696 793 2211 1422 833 1300 973 846 2490 1598 1360 1821 1563 857 413 2021 2130 951 2230 873 1195 589 850 1160 1476 2302 1816 2272 1364 762 648 1786 2332 643 2375 1491 2500 986 1301 1237 562 2246 1209 2235 534 920 1551 649 970 1123 1500 1198 198 2154 2603 1438 828 2326 338 1711 862 2171 2504 1043 1381 1393 1691 578 2062 775 1187 992 468 1133 1199 349 1330 1215 967 861 683 1148 610 1011 918 876 679 521 1593 1576 530 1311 922 2338 749 1111 1135 867 2362 1501 1162 2549 927 1462 1476 1032 2440 1047 1862 2176 2084 1145 2106 2545 1177 380 406 770 1191 2676 993 1066 2060 1557 1378 1136 1960 376 110 2121 273 1473 1087 2040 942 1954 507 1347 928 1769 898 2166 1060 2337 2516 1194 1272 717 501 1092 865 1228 1079 1015 997 1554 1112 2147483647 665 633 124 1331 1095 1162 1405 1032 790 1935 1037 1326 479 2290 2062 2478 2288 939 1143 1578 564 1485 1059 2709 562 1191 675 1203 1198 1136 1405 786 1012 753 2466 1579 10 1383 2529 953 1624 1081 1240 1067 1109 2540 1461 1187 1210 
180 2645 562 2107 1188 2330 1166 695 554 409 706 425 2827 2359 2584 2466 2962 2591 2994 664 107 1935 1938 2456 556 1016 763 874 619 733 3125 600 2516 884 988 2914 1066 583 957 925 3108 2568 1708 3338 2857 497 1376 3022 495 2008 3246 1432 854 1429 2026 1136 1082 1201 746 1490 942 1082 3002 2424 1118 1651 1251 473 864 1030 575 994 737 1446 791 810 2358 2822 1187 699 1335 2647 2147 1188 684 469 1712 1822 1774 145 865 3011 741 1063 225 2875 847 407 735 1083 986 3155 2247 2023 2478 2198 609 353 2642 2732 646 2730 1227 1647 1249 1501 871 2086 2966 2418 2835 723 227 1065 2385 2958 1022 2891 865 3165 1294 1157 1656 639 2909 695 2900 469 1571 2190 1195 360 1788 2164 1560 473 2691 3265 1012 911 2991 427 2375 1527 2805 3072 1233 723 2033 2355 458 2727 1438 1840 1469 398 678 1645 1001 858 1872 1088 1493 349 715 905 1675 1272 1268 1034 649 2139 2217 1114 1936 1497 2965 1152 694 822 1532 3018 2160 979 3130 1518 1218 1076 1353 3105 619 2510 2813 2722 1223 2666 3083 1612 779 937 1251 545 3222 1052 1602 2712 2173 778 548 2625 874 769 2772 787 1206 1551 2606 1227 2608 687 1927 424 2432 1513 2732 1603 2954 3181 1829 939 1257 898 1699 1444 609 1493 1671 1231 2216 1558 665 2147483647 1116 699 1967 1164 987 2062 1617 1026 2597 1696 1920 1094 2932 2683 3128 2836 310 578 2237 558 2061 1251 3248 680 1855 879 579 1848 1687 765 644 755 1416 3092 2234 661 1861 3158 1461 2126 1657 611 1730 1403 3143 2107 522 724 
1046 1579 1585 1013 1986 1231 235 1480 566 1438 1765 857 1763 1256 1480 1432 1965 1643 2099 1007 1073 1283 1312 1536 572 1577 409 1789 1381 1211 2025 1224 1402 260 550 1952 806 973 1954 1861 2122 1475 670 2430 1885 633 1315 1917 1192 1014 2130 521 1923 656 1181 1598 43 316 1343 375 459 1739 1912 1313 1136 648 2141 1419 1494 2050 669 711 1853 348 1248 1480 1391 1786 1323 1037 1492 1534 1032 263 1799 1178 602 1186 677 974 1748 2097 1810 193 1127 1959 1616 1043 1500 1585 1459 2229 1248 1252 1508 1160 909 1001 1566 1634 1564 1626 1402 564 719 609 1782 1008 2034 1322 1720 1834 1290 1176 1288 1884 1194 1781 1751 2290 423 1934 604 1195 2078 1370 1995 1154 992 1164 1055 1472 1005 1360 578 717 1576 2300 2037 1453 2094 945 1471 791 1747 1957 578 1723 1017 1525 747 1839 658 893 366 1075 1255 568 441 1913 1194 601 1031 920 1246 305 859 331 1380 209 1154 1023 1193 921 890 412 1892 1266 1704 1753 804 2016 1427 1794 2018 452 2092 2083 451 2203 1172 1498 1760 1673 1756 1550 1968 544 337 912 1219 1656 2106 680 487 1709 1101 1613 1394 1744 264 553 1761 371 2102 458 1492 1499 1612 1137 824 1159 1511 1108 1617 489 1867 2298 814 1889 1111 227 1283 1161 1725 448 1038 501 1298 480 633 1116 2147483647 517 1394 1710 1794 1116 1280 391 1790 1028 829 835 1891 1606 2104 1720 1284 1678 1284 1194 953 1643 2134 526 1012 1288 1495 888 575 1876 789 996 775 2017 1265 643 763 2084 1336 1018 562 1534 869 536 2043 1468 1595 1343 
699 1953 1240 1523 1472 1737 485 1248 213 952 1400 633 2134 1688 1981 1768 2263 1896 2309 502 626 1297 1309 1763 189 1079 417 1511 1150 706 2447 1034 1888 257 752 2218 508 460 1447 1348 2410 1888 1018 2652 2160 224 985 2349 677 1309 2605 734 1434 739 1341 1118 500 508 1183 873 652 1233 2317 1763 751 1154 1624 917 985 1546 534 403 1410 864 748 1302 1660 2124 914 536 1090 1988 1521 503 1369 663 1106 1185 1107 577 1484 2323 1437 572 794 2185 1402 802 1279 1097 970 2465 1548 1354 1780 1502 794 498 1953 2054 1053 2127 986 1081 601 803 1268 1402 2274 1739 2183 1415 826 759 1708 2267 758 2275 1486 2485 862 1420 1119 682 2238 1178 2212 639 939 1494 733 1027 1109 1489 1076 232 2058 2570 1534 952 2306 434 1684 848 2111 2417 922 1396 1336 1678 523 2041 747 1141 879 565 1092 1084 307 1419 1223 852 899 653 1103 489 987 794 985 555 642 1498 1520 606 1244 831 2273 859 1204 1240 855 2319 1504 1278 2466 842 1576 1576 908 2419 1005 1812 2117 2026 1268 2016 2450 1061 258 506 867 1239 2583 882 965 2014 1486 1367 1126 1940 255 114 2074 150 1586 974 1951 1060 1909 630 1261 906 1739 946 2078 960 2267 2499 1133 1377 800 377 1141 930 1286 960 1027 874 1522 996 124 699 517 2147483647 1358 1219 1278 1365 1091 670 1929 1043 1244 542 2235 1994 2430 2195 947 1213 1539 678 1398 1181 2615 464 1167 799 1203 1150 1039 1456 710 941 753 2401 1536 133 1273 2466 1039 1520 992 1240 1037 985 2465 1479 1217 1173 
2026 1381 2528 1776 2024 1877 1161 2597 1571 2024 2657 1991 1495 1436 2002 1147 1366 978 1186 1358 1867 156 109 830 1547 1555 1674 2835 2501 1431 1923 2392 1826 1368 1931 1244 901 1419 2292 2138 1454 1481 1006 1511 1224 1576 801 1886 1638 867 2311 900 2407 739 516 1446 1427 1079 2541 1387 1830 1721 1757 1557 960 1808 2250 1920 1610 2400 1873 981 2539 1486 1406 2659 893 1381 1046 1340 1064 1719 1606 1131 2531 1648 1493 212 1211 1883 2817 1231 2683 1585 2121 1121 2753 2158 2630 1489 1431 1374 937 365 963 1045 2141 1637 1426 1619 1951 2114 1085 1604 759 822 2057 1171 1225 1407 1908 2591 1991 1051 1399 1634 1113 2171 2818 1310 1779 1967 1699 1509 1028 2534 1121 1629 423 1006 821 2200 463 453 1795 1526 1923 1543 2401 1506 1187 1552 751 604 1452 2073 1965 2690 935 594 1880 953 737 760 1471 1635 2450 1623 1087 2368 236 1993 475 2008 2460 1647 587 1679 1010 1596 1465 1522 1003 863 1017 1181 1633 1029 2150 2066 591 1421 324 1940 2054 1123 2195 2399 1783 1294 2363 1101 1434 1357 1581 1800 2225 1636 1495 1048 867 2437 2306 2066 1335 1201 1171 2709 2467 863 1380 1252 1265 1378 2234 1535 1722 1205 1112 1416 1267 2257 818 465 1816 1310 1697 1335 925 2175 778 1509 317 577 2438 1640 356 1885 716 1584 1331 1967 1394 1358 2147483647 1580 1929 750 434 1779 730 368 1193 874 1478 1459 1577 1984 2261 2309 807 1583 1346 1376 2361 1768 541 1354 2529 790 1304 2628 2044 2276 633 1742 849 1332 1627 1784 713 1689 1199 2565 629 1862 1936 163 2474 2531 
1334 2776 1547 2658 447 2851 1583 1819 1305 882 1573 1516 2932 2646 3070 2548 2904 2503 2766 718 1076 1645 1620 2350 1279 152 1596 1888 1761 521 3325 1764 2942 1466 1925 2800 1014 777 812 654 3012 2791 1967 3089 2769 1239 780 3254 684 2112 3601 1653 1006 1517 1926 139 1703 1553 1906 2017 1837 165 3170 2748 707 2358 676 757 300 907 1570 1061 1278 2038 473 1955 2343 2860 551 683 522 2964 2599 1582 1316 710 2242 1560 2135 1212 1906 2809 1570 1790 1389 2694 1956 1562 1861 126 251 2953 2305 1836 2445 2336 1724 898 2801 2956 645 3212 498 2253 1251 1664 597 2332 2797 2665 3168 1383 999 621 2642 3077 573 3334 1904 2886 2081 392 2307 579 2603 1849 2697 720 1378 2309 865 1114 1701 1973 2286 1112 3095 3117 916 276 2766 889 2263 1519 2897 3383 2127 1685 2168 2150 1479 2526 1526 1927 2048 814 1842 2261 1308 955 1634 2031 1231 1464 1879 1698 1673 2011 572 1774 601 2551 2324 935 2146 1900 3079 587 801 634 1513 2962 1887 424 3402 1882 622 887 2127 2874 1782 2544 2889 2800 59 3016 3470 2243 1471 836 740 1306 3586 2037 2073 2699 2389 1866 1673 2431 1467 1158 2765 1367 665 2145 2941 375 2597 598 2275 1588 2332 1179 3063 2060 3112 2913 2014 689 867 1596 1265 1034 1235 2157 1478 2087 2160 2176 1095 1164 1710 1219 1580 2147483647 409 2084 1147 1875 2310 1527 2230 1006 2969 2841 3108 3208 1433 1072 2225 633 2408 217 3629 1590 1809 423 1661 1951 2121 1404 1713 1885 1386 3202 2248 1085 2417 3256 867 2627 2040 1680 1754 2204 3341 1743 1436 1883 
1167 3035 1246 2790 205 2998 1716 1562 1298 614 1238 1395 3201 2860 3232 2816 3212 2811 3108 802 927 1976 1956 2659 1277 377 1589 1575 1521 610 3575 1559 3120 1535 1892 3119 1233 822 404 247 3330 3026 2170 3438 3081 1225 1133 3494 615 2363 3810 1851 606 1744 2222 509 1777 1704 1686 2139 1817 243 3426 2954 992 2429 357 517 340 500 1497 1248 905 2139 597 1709 2630 3144 884 783 904 3175 2763 1722 956 634 2371 1881 2313 1079 1602 3146 1226 1833 1197 3025 1683 1393 1603 453 499 3291 2573 2150 2739 2584 1592 835 3054 3194 350 3377 852 2357 1482 1880 201 2551 3127 2891 3379 1021 777 898 2864 3344 838 3513 1600 3239 2113 170 2397 602 2958 1617 3033 655 1673 2562 1150 824 1986 2292 2348 1107 3283 3447 508 433 3107 865 2572 1773 3168 3602 2118 1366 2412 2476 1389 2859 1754 2176 2153 748 1635 2361 1451 554 1953 1998 1534 1327 1678 1711 1934 2059 927 1811 647 2726 2580 1182 2369 2056 3348 902 436 249 1770 3270 2221 16 3633 2049 305 484 2166 3217 1591 2824 3165 3074 445 3219 3668 2338 1503 1036 1064 975 3792 1984 2215 2993 2617 1585 1424 2761 1533 1252 3059 1426 327 2249 3147 749 2889 674 2462 1390 2639 1497 3272 2206 3370 3264 2239 280 1172 1636 1612 1361 885 2238 1779 2092 2453 2273 1162 987 1794 1278 1929 409 2147483647 2355 1496 1876 2657 1824 2427 1235 3255 3094 3409 3407 1199 724 2508 601 2599 620 3830 1552 2088 609 1388 2197 2277 1036 1610 1742 1638 3474 2526 1152 2542 3531 1226 2776 2208 1399 2012 2235 3591 2092 1126 1661 
2055 694 2602 1089 2496 1153 944 2563 1541 2256 2764 1927 849 685 1256 464 900 536 984 1616 1984 598 645 420 1529 2013 1506 2853 2463 1766 1247 2318 1078 1234 1649 855 1131 1644 2655 2518 1045 748 470 1316 796 1580 1346 1187 1898 148 1584 639 2710 645 236 1945 1158 884 2447 913 1568 2193 1089 806 1380 1268 2706 2184 2015 2763 1757 1144 2751 1025 1765 2581 296 792 1537 1618 1624 974 893 915 2720 1898 914 610 606 1941 2820 983 2802 1294 2148 845 2707 2113 2588 1970 1877 1118 222 390 416 296 2014 1806 725 900 2270 1364 1602 1054 884 563 2433 439 924 659 1169 2769 2165 1471 650 993 1526 1421 2822 1175 1375 2437 1149 1812 977 2465 880 1874 712 258 1220 2375 389 379 1287 1590 1173 1208 2758 1926 979 1722 359 584 814 1350 1590 2755 205 463 1810 725 635 228 1001 1840 2357 1075 1061 2683 542 1674 862 1973 2352 1420 422 1286 1536 1317 1763 804 260 1173 335 738 996 1498 2457 2426 586 957 525 2363 1347 682 2651 2777 1355 1088 2271 470 809 719 2103 1052 1486 1101 1369 1329 1350 2597 1576 1765 809 656 424 2691 2459 634 1247 1297 720 1303 2680 1024 973 1731 551 1721 593 2227 395 930 1073 787 1030 1182 324 2554 1218 1315 935 1077 2632 1154 624 1508 186 1070 1405 2062 1116 1365 750 2084 2355 2147483647 1033 1485 719 572 520 1125 903 763 1077 1239 2305 2538 175 1862 633 1913 1628 1621 276 1747 2548 228 738 2810 1897 2110 719 1120 175 1411 999 1176 1288 989 658 2587 348 1417 1263 687 2582 2445 
1700 1717 2171 1905 1590 2046 1051 2280 1301 1625 2285 1709 1853 1688 2212 1481 1773 1376 1619 973 1513 505 475 1223 1273 1121 1467 2492 2189 1018 2270 2099 2050 1176 1767 1661 586 1044 1863 1707 1873 1780 1114 1945 1634 1288 367 2217 1241 1108 2615 888 1986 700 830 1012 1303 975 2253 1391 1662 1287 2107 1805 543 1815 1816 1514 1180 1970 1624 688 2137 1469 988 2360 1247 1758 612 949 635 1995 1772 1028 2136 1254 1553 438 1322 1553 2480 1662 2306 1456 1793 1548 2437 1861 2317 1055 998 1806 1248 713 1336 1320 1883 1272 1753 1933 1532 2338 651 1633 562 840 1628 1389 1652 1680 2194 2198 1611 629 1665 1996 691 2422 2481 1744 1699 1533 1720 1102 1462 2235 1551 1237 367 1285 425 1815 652 840 1780 1214 2173 1971 1972 1075 1619 1191 1138 606 1813 2383 1854 2333 1174 1008 1607 1380 704 948 1462 1256 2164 1650 882 1946 513 1846 258 1713 2180 1475 698 1601 576 1459 1062 1699 1291 509 1209 1199 1997 598 1731 1638 593 1830 741 1507 2379 1151 1761 1968 1717 1727 2079 1456 1800 1716 1150 2065 2510 1652 1283 680 438 2053 2606 1905 1377 1586 1416 2383 2142 1287 1186 977 1652 1153 1800 1544 1986 772 1489 1013 1420 1949 1207 173 2094 1355 2047 1770 1089 1745 370 1333 119 173 2043 1624 419 1780 1061 1591 1032 1617 1280 1091 434 1147 1496 1033 2147483647 1634 1164 470 1354 553 1862 1790 1981 2256 1922 1907 1140 1182 1528 946 2657 1542 764 930 2193 978 1377 2233 1800 2032 538 2113 1173 1030 1713 2161 282 1837 1272 2226 773 1801 2284 597 2105 2240 
902 1878 1387 1129 2079 1352 619 1207 580 1410 1576 655 2060 1516 1610 1759 2301 2002 2467 1158 1021 1672 1700 1904 603 1730 288 1531 1114 1355 2273 944 1574 471 164 2302 1106 1099 1957 1892 2462 1745 1023 2791 2232 652 1615 2157 1262 1372 2303 911 1879 1044 1567 1781 354 701 1037 625 103 1871 2178 1548 1403 635 2200 1427 1619 2041 464 1000 1740 533 1402 1176 1749 2104 1577 1195 1751 1757 1218 649 1673 1242 790 1574 976 885 1482 2460 1626 198 959 2323 1326 817 1219 1757 1630 2588 1597 1642 1863 1492 623 1042 1857 1893 1592 1751 1651 682 1074 999 1822 1314 2393 1594 1923 1696 1238 1422 1559 2171 1425 1922 1486 2659 271 2033 663 1312 2457 1080 2362 1221 1371 1502 1354 1381 1396 1747 542 774 1750 2645 2025 1602 2461 1015 1843 1179 2050 2159 253 1505 1365 1908 576 2210 1047 1269 561 1128 957 673 755 1880 1583 214 1395 735 937 180 1250 277 1643 183 1280 1236 1533 1218 1228 753 2179 1520 1695 1783 1192 2350 1817 1873 2235 805 2157 2082 330 2568 883 1836 2068 1985 1927 1754 2132 635 412 1161 1506 1523 2276 289 753 2047 1410 1342 1150 2118 463 758 2094 536 2158 610 1708 1729 1954 1278 1104 927 1880 1466 1827 766 2139 2666 1171 1915 1416 311 1649 1499 1613 511 1423 216 1670 598 790 1026 391 670 1779 1875 1876 1485 1634 2147483647 2175 1415 1129 1138 2205 1894 2424 1903 1102 1603 1648 1285 1214 1849 2294 346 1400 1461 1263 1260 848 1737 504 664 1153 2300 1625 799 900 2368 1652 1171 874 1300 1257 377 2291 1858 1426 1043 
2625 966 3156 1753 2754 1766 1588 3172 2129 2708 3301 2540 1000 1222 1797 792 726 444 458 2039 2505 689 703 387 2111 2284 2154 3439 3073 2137 1417 2941 1612 1859 2337 576 1552 2090 3012 2860 771 1148 1184 782 586 2152 1531 1422 2326 861 1881 1276 3115 1199 610 2176 1831 1516 3081 1628 2250 2451 1257 1330 1676 1985 2980 2613 2333 3121 2390 1608 3222 1740 2117 3209 575 842 1774 2027 1793 1408 1539 1557 3206 2333 1630 795 1324 2494 3413 508 3332 1978 2721 417 3323 2721 3201 2219 2158 647 729 575 540 884 2656 2291 1029 1228 2659 1869 1815 1772 1348 1188 2778 1096 518 1151 1551 3262 2654 1769 1162 1112 1831 1865 3415 585 2086 2697 1867 2207 313 3089 404 2312 1039 848 1527 2866 821 441 2006 2131 1645 827 3121 2230 459 2205 390 1081 954 1648 2299 3316 902 266 2424 262 1192 912 1717 2303 2990 1793 1626 3079 734 2373 1150 2574 2990 2087 954 1995 1740 1998 2161 1448 824 1543 1046 1444 1107 1755 2858 2784 1074 773 446 2667 1593 1386 2925 3122 2070 564 2902 695 925 880 2310 1500 1845 1820 1996 1727 1593 3100 1886 2460 1528 664 1038 3293 3054 218 1872 1838 710 1904 2964 1743 1433 1935 624 2114 1292 2830 401 1168 1486 1505 1202 609 1041 2898 1493 1967 1046 1297 3114 1873 933 2216 539 1790 1935 2597 1790 1929 730 2310 2657 719 1164 2175 2147483647 903 1223 1532 908 1045 933 1649 2872 2996 603 2276 1297 2105 1946 2263 784 2072 3131 925 1457 3301 2545 2768 1182 1186 648 1938 1702 1208 1443 1645 1377 3169 927 2134 1426 567 3116 3075 
1732 1265 2256 1467 1951 1593 796 2291 1251 1812 2398 1669 1412 1218 1748 1031 1387 987 1321 1145 1602 261 285 835 1230 1467 1325 2546 2193 1262 1818 2072 1583 1019 1569 1298 653 1191 2151 2006 1508 1314 678 1664 1258 1265 775 1759 1433 639 2148 533 2234 372 400 1388 1062 715 2218 1027 1469 1645 1658 1335 834 1452 2168 1722 1488 2260 1538 705 2323 1123 1251 2341 816 1334 976 1137 1054 1525 1318 766 2305 1438 1150 158 887 1597 2523 1349 2429 1220 1828 1220 2444 1844 2322 1418 1333 1495 792 338 919 853 1806 1389 1297 1471 1782 1872 1037 1252 448 457 1922 921 1319 1211 1726 2361 1752 927 1195 1556 986 1953 2525 1480 1411 1892 1345 1324 1216 2218 1235 1416 151 820 674 1964 185 483 1434 1234 1704 1635 2258 1391 1320 1302 748 237 1374 1917 1598 2417 704 675 1555 1059 370 481 1110 1403 2126 1271 752 2202 181 1628 296 1695 2132 1289 245 1312 969 1232 1276 1241 827 658 744 822 1558 941 1977 1921 224 1445 465 1833 1918 766 2112 2268 1416 1433 2038 1019 1365 1277 1541 1595 2041 1281 1150 835 787 2198 2138 1703 984 1174 946 2408 2167 958 1032 945 1240 1042 2145 1177 1517 1166 1071 1230 968 1949 815 358 1625 961 1599 1499 629 2043 661 1153 387 505 2213 1278 52 1517 634 1226 1037 1696 1028 1043 368 1527 1824 572 470 1415 903 2147483647 899 635 1442 1335 1586 1787 1976 2099 699 1387 1068 1348 2189 1424 298 1219 2239 511 964 2400 1704 1935 291 1679 726 1039 1296 1731 716 1391 858 2276 311 1495 1833 448 2214 2210 
1868 753 2412 585 2595 694 759 2304 1366 2194 2589 1686 936 444 864 636 1180 929 1403 1632 1862 1038 1084 871 1364 2129 1237 2617 2206 1816 1206 2045 716 1036 1286 1200 1217 1633 2665 2547 1342 649 263 1704 1126 1423 1588 1105 1884 371 1383 579 2674 722 726 2096 870 743 2154 504 1226 2308 1085 528 1536 773 2784 2149 2094 2768 1497 1182 2649 605 1833 2294 686 975 1720 1646 1847 751 419 742 2602 1876 419 1006 154 1782 2574 1383 2633 964 1952 1252 2435 1872 2322 2107 1995 1497 520 871 782 383 1725 1737 737 812 2268 998 1795 566 982 569 2463 185 1306 498 953 2643 2068 1614 465 1055 1658 1106 2577 1601 954 2538 655 1837 1448 2188 1298 1851 988 405 1391 2265 740 894 808 1474 865 1531 2759 2022 1397 1664 838 762 924 1181 1171 2552 322 978 1576 1173 713 433 577 1793 2070 586 989 2656 959 1285 1121 1749 2056 1119 658 882 1743 992 1788 345 435 1299 186 423 1063 1670 2435 2445 773 1227 1030 2431 1223 403 2731 2792 920 1493 1989 722 940 856 2261 792 1243 619 1151 1403 1551 2464 1365 1381 378 930 280 2438 2222 1098 1046 1218 972 1134 2752 566 721 1920 845 1755 75 1988 849 1206 846 363 1039 1600 271 2580 1414 1055 1285 1335 2523 699 944 1093 686 605 1326 1920 829 1244 1193 2230 2427 520 1354 1129 1223 899 2147483647 1225 1076 777 1295 982 2110 2457 622 1865 180 2095 1404 1353 652 1839 2325 403 284 2685 1603 1790 874 1188 582 1334 481 1255 1557 497 267 2363 588 966 1224 1169 2416 2157 
1159 1801 1655 1676 1386 1859 642 1737 749 1177 1785 1157 1967 1642 2070 1582 2001 1606 1956 510 994 852 850 1457 721 910 936 1963 1644 642 2341 1548 1937 667 1254 1923 34 558 1533 1394 2130 1797 962 2298 1878 736 482 2263 798 1129 2597 649 1603 514 1014 872 846 589 1701 1061 1149 1091 2192 1743 323 1452 1589 1087 895 1641 1075 141 1690 1108 641 1810 1407 1916 515 503 670 1960 1601 631 1674 803 1271 740 1133 1014 1947 1983 1812 982 1254 1853 1893 1310 1772 883 774 2129 1341 973 1519 1350 1331 766 1819 1964 1154 2211 594 1308 249 659 1309 1330 1951 1666 2165 1732 1125 392 1641 2110 434 2330 1948 2113 1255 1328 1378 694 1845 1685 1869 782 493 1327 220 1337 770 1117 1396 665 2089 2265 1637 811 1954 680 1371 540 1935 2382 1377 1817 1178 1310 1055 1693 524 941 1110 772 1612 1320 394 1572 798 1343 399 1162 1628 967 703 1165 558 978 646 1549 1345 87 1144 915 2114 460 1346 1303 538 2059 1087 1241 2406 889 1534 1653 1286 2068 1527 1594 1932 1841 1037 2011 2464 1311 755 205 386 1572 2581 1391 1096 1772 1390 1844 1602 1592 675 428 1837 622 1561 1204 1937 709 1666 601 1271 1402 1436 423 2058 1080 2135 2133 1013 1430 279 827 615 388 1582 1249 600 1312 1236 1244 479 1094 835 542 874 1006 1235 1125 553 1138 1532 635 1225 2147483647 2027 1860 2192 2203 1390 1465 1283 753 1403 878 2624 1001 865 628 1660 963 1132 1770 1252 1482 405 2240 1297 478 1446 2298 514 1636 1043 1695 779 1370 2358 1016 1601 1689 
2905 337 3453 1342 3390 1242 1775 3371 2391 3151 3624 2745 187 746 1151 467 238 506 670 2519 2861 1363 1400 649 2383 2906 2301 3678 3272 2669 517 3115 993 2067 2360 386 2035 2544 3558 3421 358 531 1233 804 339 2439 2208 548 2799 928 1005 1502 3611 1543 1044 2830 1934 1732 3228 1580 2302 3086 369 785 2272 1771 3604 3084 2916 3667 2560 2046 3639 1677 2668 3367 627 112 2418 2521 2487 715 1133 1750 3603 2798 1453 1425 1229 2803 3639 604 3665 2038 2994 564 3506 2932 3391 2859 2771 626 694 1149 527 737 2797 2697 379 483 3172 1164 2477 1594 1787 1440 3336 891 520 652 769 3649 3051 2364 686 221 2422 1096 3642 817 2017 3332 1666 2716 868 3259 611 2774 1591 742 2112 3258 1271 1029 1830 2466 939 546 3661 2824 662 2615 729 1488 171 788 2231 3600 900 896 2631 658 1532 1106 1649 2736 3143 1612 1941 3584 1350 2355 1738 2802 3130 2189 1325 1952 2408 2065 2666 1065 716 2073 1005 1479 212 2383 3359 3329 1489 239 1157 3263 711 1442 3549 3680 1978 688 3061 433 143 220 2983 800 1007 1650 2194 2232 2229 3474 1016 2451 1452 278 796 3504 3282 693 2079 2180 214 2152 3579 1624 765 2606 373 2624 1104 3048 661 1794 750 1439 325 796 1104 3457 2102 2113 1749 1941 3517 1751 1491 2157 809 1654 2290 2932 1891 2235 1478 2969 3255 903 1862 2205 908 1442 1076 2027 2147483647 355 226 878 3152 3430 747 2765 1011 2787 1078 2417 1167 2646 3380 1092 1357 3691 2675 2865 1622 277 730 2296 1427 307 2137 1235 1337 3420 1251 2011 523 1343 3445 3230 
2640 82 3186 987 3244 890 1517 3080 2133 2933 3362 2463 175 398 822 313 555 602 945 2327 2619 1321 1365 690 2128 2763 2014 3393 2982 2493 485 2820 652 1804 2045 662 1862 2342 3371 3242 702 176 976 1139 591 2186 2110 428 2598 732 859 1275 3404 1352 963 2702 1647 1486 2926 1271 1993 2944 332 430 2134 1427 3449 2876 2755 3478 2273 1856 3404 1361 2499 3066 568 299 2297 2334 2388 390 780 1495 3362 2594 1123 1357 930 2548 3351 890 3405 1737 2726 808 3209 2648 3097 2725 2626 946 543 1099 528 511 2499 2474 41 183 2978 858 2363 1259 1612 1227 3157 599 801 307 506 3405 2819 2223 342 279 2277 827 3354 1118 1691 3185 1326 2529 1101 2962 861 2569 1475 533 1976 3021 1152 1012 1491 2226 628 895 3471 2670 936 2396 742 1325 185 621 1901 3328 683 939 2352 841 1342 919 1333 2522 2843 1276 1714 3381 1285 2032 1625 2525 2827 1894 1168 1632 2298 1766 2480 715 517 1917 751 1197 287 2256 3157 3145 1330 576 1161 3101 595 1168 3394 3496 1648 990 2763 371 216 189 2861 482 803 1315 1924 2059 2111 3228 859 2129 1143 406 510 3214 2999 833 1814 1952 392 1896 3421 1298 431 2492 421 2441 791 2765 689 1693 451 1133 276 1102 870 3277 1977 1831 1687 1840 3280 1422 1387 1830 744 1325 2062 2683 1606 1994 1459 2841 3094 763 1790 1894 1045 1335 777 1860 355 2147483647 578 607 2884 3204 656 2570 682 2674 917 2129 1040 2488 3101 898 1048 3447 2377 2557 1460 412 618 2069 1082 479 2051 881 1044 3140 1088 1677 501 1350 3187 2930 
3107 563 3656 1565 3537 1457 1977 3583 2592 3333 3824 2953 405 971 1351 672 212 606 592 2691 3053 1476 1509 759 2583 3054 2512 3887 3484 2833 611 3327 1201 2271 2580 358 2201 2721 3724 3584 208 753 1440 634 356 2637 2337 680 2974 1120 1109 1696 3786 1722 1187 2969 2146 1931 3443 1799 2520 3231 504 1006 2420 1996 3754 3261 3072 3833 2771 2220 3826 1898 2828 3581 786 320 2557 2691 2614 919 1357 1952 3793 2975 1677 1551 1447 3001 3848 518 3864 2254 3197 532 3719 3141 3603 3002 2920 489 881 1273 672 944 3011 2882 604 687 3343 1350 2612 1819 1957 1629 3499 1110 453 877 944 3841 3239 2513 911 379 2572 1263 3851 694 2240 3478 1892 2884 815 3473 567 2951 1737 944 2260 3448 1425 1141 2056 2658 1131 356 3829 2977 584 2799 845 1656 395 917 2454 3804 1099 983 2839 671 1712 1291 1870 2917 3357 1837 2131 3758 1475 2577 1880 3008 3345 2403 1494 2174 2541 2281 2835 1290 916 2232 1214 1692 368 2525 3532 3495 1656 160 1252 3418 821 1653 3698 3844 2202 573 3274 618 368 441 3119 998 1143 1875 2400 2397 2368 3667 1126 2673 1672 421 1014 3715 3491 735 2283 2369 358 2352 3731 1847 971 2740 527 2792 1326 3257 776 1929 941 1658 480 666 1306 3620 2246 2323 1865 2075 3707 1975 1633 2380 957 1878 2478 3128 2104 2430 1577 3108 3409 1077 1981 2424 933 1586 1295 2192 226 578 2147483647 1051 3355 3615 910 2937 1236 2919 1187 2629 1327 2802 3587 1281 1578 3882 2890 3083 1789 351 902 2484 1652 334 2261 1459 1553 3626 1424 2236 611 1430 3644 3445 
2757 685 3279 791 3577 586 1714 3108 2286 3145 3465 2540 705 571 365 875 1113 1207 1533 2610 2792 1835 1881 1282 2289 3110 2097 3434 3016 2797 519 2845 329 1963 2028 1245 2196 2607 3634 3522 1231 514 1242 1677 1181 2350 2535 402 2854 1148 410 1560 3629 1693 1469 3074 1754 1712 2925 1346 2006 3289 554 461 2509 1311 3765 3111 3075 3736 2343 2164 3573 1398 2814 3063 1132 873 2688 2626 2804 265 692 1702 3519 2845 1129 1847 1097 2693 3383 1472 3513 1795 2831 1406 3218 2714 3118 3086 2975 1503 1049 1619 1119 943 2526 2694 621 426 3238 309 2761 1221 1957 1544 3439 882 1384 580 108 3552 3007 2590 592 674 2636 221 3387 1693 1652 3520 1248 2814 1704 2976 1457 2820 1908 981 2359 3192 1604 1559 1397 2419 156 1406 3726 3003 1524 2625 1321 1710 743 270 1830 3405 1083 1520 2441 1448 1683 1315 1374 2756 2852 1230 1963 3615 1781 1984 2053 2613 2827 1960 1575 1626 2705 1825 2766 699 982 2274 1069 1366 685 2640 3398 3418 1718 1116 1714 3411 374 1364 3712 3763 1597 1563 2782 960 779 789 3238 193 261 1268 2058 2385 2512 3374 388 2076 1237 1011 842 3242 3053 1439 1971 2184 988 2069 3732 1302 271 2888 1027 2735 946 2827 1277 2131 169 1238 571 1672 1200 3554 2375 1940 2166 2272 3445 1392 1838 1776 1282 1307 2288 2836 1720 2195 1984 3208 3407 1239 2256 1903 1649 1787 982 2203 878 607 1051 2147483647 2984 3396 1187 2839 809 3066 423 2203 1494 2820 3164 1287 1157 3594 2407 2545 1834 722 1141 2297 1003 772 2492 733 1208 3202 1494 1594 532 1898 3303 2934 
250 2852 302 2225 1388 2449 1378 392 764 584 482 447 3036 2540 2707 2686 3198 2839 3256 975 417 2221 2227 2709 776 1290 888 573 329 1036 3309 370 2658 1085 1019 3160 1362 893 1070 1082 3348 2758 1920 3599 3100 727 1686 3200 790 2237 3390 1667 904 1686 2288 1420 1245 1425 488 1647 1004 1333 3195 2594 1428 1736 1407 691 1135 1118 643 1282 670 1586 1093 522 2599 3043 1496 1009 1641 2813 2292 1404 592 766 1855 2108 1960 379 558 3269 529 1189 158 3132 540 300 433 1364 1276 3411 2477 2297 2719 2415 537 663 2844 2918 848 2849 1534 1769 1528 1742 1047 2285 3220 2606 2993 603 435 1375 2572 3162 1332 3018 559 3432 1372 1367 1762 940 3182 420 3159 769 1857 2412 1502 403 2055 2434 1644 741 2834 3512 1095 1195 3253 736 2630 1793 3017 3230 1263 450 2256 2624 543 2988 1694 2079 1611 706 443 1763 1254 926 2154 1103 1787 371 489 1024 1934 1372 1576 1159 953 2295 2440 1416 2148 1688 3169 1462 827 993 1800 3253 2440 1188 3296 1716 1384 1171 1431 3366 416 2739 3027 2938 1492 2823 3222 1727 961 1242 1561 442 3364 1043 1767 2945 2376 467 243 2887 1074 1034 3003 1004 1362 1682 2769 1528 2842 993 2108 226 2684 1812 2893 1772 3149 3446 2050 1086 1565 1057 2001 1749 552 1604 1954 1281 2467 1681 939 310 1284 947 2261 1433 1199 2305 1922 1102 2872 1976 2110 1390 3152 2884 3355 2984 2147483647 607 2480 856 2237 1539 3385 781 2114 1180 271 2084 1858 643 625 634 1690 3296 2473 937 1988 3362 1771 2258 1843 305 1983 1466 3327 2397 324 462 
714 3160 545 2680 875 2902 1698 897 1112 288 514 976 3339 2901 3155 2967 3436 3051 3420 957 605 2310 2304 2907 1107 964 1340 857 882 890 3660 971 3080 1433 1557 3372 1446 908 479 534 3574 3101 2230 3762 3322 1046 1590 3562 672 2503 3806 1933 297 1893 2466 1115 1647 1720 1065 2053 1516 928 3530 2973 1364 2229 838 392 824 513 1147 1405 231 2016 928 1053 2832 3318 1351 971 1447 3197 2710 1716 247 663 2279 2201 2318 721 890 3445 503 1638 687 3313 995 886 936 1052 1014 3591 2737 2437 2950 2706 1122 734 3163 3267 431 3300 1358 2221 1672 1991 532 2615 3409 2953 3390 314 390 1283 2921 3475 1224 3459 887 3577 1872 871 2233 804 3308 985 3332 684 1958 2694 1490 224 2222 2581 2138 983 3254 3719 490 921 3418 816 2823 1970 3314 3625 1803 647 2536 2774 1030 3156 1903 2325 2037 700 1039 2219 1492 320 2262 1653 1849 894 1086 1482 2128 1849 1421 1610 845 2697 2718 1454 2454 2041 3481 1339 288 478 1972 3493 2550 709 3677 2055 826 568 1930 3532 1022 3000 3318 3226 1124 3221 3646 2187 1342 1270 1482 255 3783 1607 2159 3194 2698 892 779 3054 1425 1253 3257 1328 794 2122 3159 1302 3089 894 2471 832 2885 1845 3285 2158 3479 3597 2337 526 1538 1466 2008 1741 163 2068 2065 1805 2676 2131 1143 578 1678 1213 2309 1072 724 2538 1907 1603 2996 2099 2457 1465 3430 3204 3615 3396 607 2147483647 2708 727 2608 1243 3811 1258 2304 1001 713 2338 2241 340 1188 1237 1844 3609 2713 1136 2432 3673 1686 2695 2202 715 2193 1980 3678 2463 421 1039 
2230 579 2777 1155 2644 1187 1117 2737 1716 2426 2939 2101 714 671 1256 343 728 362 819 1781 2157 666 710 258 1704 2160 1678 3028 2637 1925 1130 2491 1072 1409 1811 680 1292 1811 2816 2677 871 678 626 1146 621 1754 1472 1084 2064 279 1504 814 2876 816 310 2085 1326 1059 2618 1061 1733 2339 967 790 1525 1391 2857 2351 2169 2924 1930 1310 2923 1172 1922 2753 124 637 1675 1781 1751 925 946 1088 2892 2065 1035 704 734 2115 2994 813 2976 1459 2323 676 2881 2287 2761 2114 2025 946 144 444 242 292 2186 1977 621 813 2433 1350 1736 1180 1047 738 2592 495 751 622 1107 2942 2337 1618 622 858 1675 1385 2997 1012 1525 2585 1273 1975 832 2638 713 2041 847 253 1365 2547 525 372 1418 1764 1143 1033 2920 2077 813 1893 216 746 676 1267 1742 2930 305 376 1984 567 806 402 1147 2010 2529 1201 1235 2848 630 1833 995 2148 2523 1588 584 1439 1668 1482 1926 854 234 1327 452 896 859 1638 2622 2586 747 785 527 2516 1250 843 2802 2937 1502 920 2443 320 666 579 2240 1010 1422 1230 1543 1488 1486 2770 1499 1925 950 489 446 2865 2633 482 1421 1471 554 1477 2832 1161 934 1865 383 1883 690 2401 235 1055 1019 928 907 1018 478 2713 1357 1487 1034 1203 2804 1293 750 1660 95 1205 1578 2237 1284 1539 807 2225 2508 175 1140 1648 603 699 622 1283 747 656 910 1187 2480 2708 2147483647 2027 697 2047 1555 1793 420 1900 2723 400 871 2983 2068 2279 879 980 50 1584 1100 1032 1407 1049 802 2762 515 1559 1144 710 2756 2617 
715 2517 1041 2197 799 2407 1131 1247 705 443 1125 883 2691 2305 2646 2309 2750 2357 2707 246 459 1588 1580 2210 682 481 998 1381 1176 185 3042 1153 2542 935 1315 2676 739 232 802 683 2882 2486 1616 3048 2629 634 880 2954 67 1847 3245 1301 850 1224 1767 585 1177 1127 1302 1545 1233 593 2901 2392 642 1828 947 338 345 908 942 719 957 1541 238 1368 2151 2653 659 250 791 2616 2180 1140 954 90 1778 1480 1742 584 1384 2736 1140 1233 781 2606 1395 939 1288 537 431 2882 2072 1725 2266 2061 1092 265 2529 2654 409 2792 686 1758 980 1343 600 2002 2704 2344 2817 1017 457 566 2316 2831 511 2934 1384 2859 1515 750 1797 87 2587 1253 2622 90 1242 2044 763 644 1522 1869 1747 511 2708 3018 901 363 2705 271 2124 1281 2662 3046 1531 1197 1888 2061 847 2446 1234 1662 1556 181 1231 1762 876 821 1543 1421 1127 833 1265 1116 1443 1459 737 1211 119 2149 2065 733 1827 1476 2836 636 595 580 1281 2808 1830 601 3084 1475 898 929 1567 2819 1165 2331 2662 2570 691 2653 3097 1738 903 551 765 879 3226 1418 1627 2516 2076 1317 1099 2344 932 661 2580 826 909 1651 2585 672 2410 168 1893 978 2188 1119 2710 1620 2846 2880 1702 715 813 1036 1282 1014 861 1637 1349 1500 1985 1674 564 558 1194 678 1583 633 601 1862 1182 1285 2276 1387 1865 753 2765 2570 2937 2839 856 727 2027 2147483647 2032 695 3261 975 1613 326 1112 1679 1694 1052 1081 1253 1149 2963 2037 555 1947 3024 973 2187 1632 1138 1514 1638 3059 1738 954 1281 
1999 676 2537 460 2770 531 913 2410 1506 2350 2718 1804 853 305 686 616 1148 954 1421 1802 2008 1190 1236 924 1506 2306 1354 2727 2313 1989 1072 2148 536 1178 1364 1192 1394 1799 2829 2715 1310 531 442 1701 1116 1567 1767 964 2048 490 1214 756 2831 902 857 2275 992 905 2250 597 1315 2484 966 365 1715 767 2956 2309 2267 2932 1611 1357 2794 681 2006 2389 732 921 1900 1817 2027 590 262 898 2745 2040 442 1166 291 1921 2682 1392 2763 1066 2080 1269 2536 1987 2425 2285 2172 1494 570 1008 809 416 1826 1894 647 683 2432 818 1975 583 1161 748 2631 202 1310 380 787 2783 2218 1793 345 957 1836 927 2686 1617 1009 2713 658 2006 1493 2289 1318 2015 1163 449 1571 2411 902 1012 821 1626 687 1504 2922 2197 1414 1823 908 941 848 1019 1221 2673 428 1069 1697 1212 893 592 653 1954 2168 601 1155 2815 1115 1350 1298 1870 2151 1227 830 950 1923 1095 1958 176 475 1478 329 567 966 1850 2596 2611 951 1189 1156 2603 1070 559 2904 2957 968 1503 2090 716 870 796 2440 622 1069 639 1285 1579 1731 2604 1194 1446 472 910 267 2544 2336 1148 1187 1379 942 1280 2923 616 554 2099 840 1926 138 2103 905 1383 681 465 926 1613 439 2747 1594 1180 1455 1513 2667 741 1115 1148 775 644 1485 2061 953 1398 1346 2408 2599 633 1528 1214 1297 1068 180 1403 1011 682 1236 809 2237 2608 697 2032 2147483647 2275 1232 1467 806 2015 2441 562 379 2825 1705 1878 1054 1086 650 1494 434 1154 1735 357 406 2480 757 1000 1091 1309 2548 2254 
1410 2607 1685 2552 662 2737 1492 1931 1299 1024 1729 1563 2759 2499 2947 2376 2713 2314 2562 704 1154 1449 1421 2160 1271 279 1581 2029 1865 538 3159 1848 2811 1413 1917 2605 892 778 1022 863 2817 2634 1833 2882 2577 1240 583 3092 756 1952 3453 1525 1206 1375 1743 127 1641 1452 1997 1924 1822 380 3002 2605 560 2287 890 895 424 1119 1591 957 1458 1956 480 2057 2162 2680 379 663 312 2817 2478 1487 1489 782 2142 1369 2010 1276 2041 2607 1731 1744 1475 2494 2074 1633 1972 191 264 2749 2135 1646 2261 2175 1772 945 2635 2797 812 3087 311 2166 1114 1527 799 2186 2598 2513 3021 1556 1114 487 2491 2903 455 3202 2040 2678 2034 608 2228 621 2395 1945 2496 785 1202 2146 708 1256 1526 1780 2221 1114 2959 2917 1128 346 2562 916 2074 1362 2722 3231 2102 1830 2009 1953 1511 2326 1384 1769 1963 870 1925 2176 1220 1156 1444 2020 1053 1520 1960 1669 1511 1957 379 1730 627 2425 2159 799 1998 1791 2905 426 986 831 1355 2771 1687 634 3244 1766 837 1102 2076 2669 1859 2367 2713 2625 206 2873 3327 2162 1438 736 563 1464 3439 2036 1969 2515 2237 1989 1782 2233 1416 1104 2581 1323 881 2059 2797 182 2414 606 2145 1673 2143 993 2916 1954 2943 2706 1867 898 698 1555 1064 846 1404 2085 1297 2054 1978 2094 1059 1251 1643 1181 1376 217 620 1913 946 1849 2105 1348 2095 878 2787 2674 2919 3066 1539 1243 2047 695 2275 2147483647 3484 1590 1637 402 1783 1794 2009 1581 1746 1935 1234 3026 2073 1050 2317 3078 664 2514 1922 1805 1592 2156 3175 1538 1581 1975 
3163 999 3678 1167 3999 946 2135 3491 2700 3564 3865 2939 949 985 691 1221 1312 1505 1746 3033 3207 2216 2261 1606 2704 3532 2501 3819 3402 3220 576 3230 732 2380 2410 1464 2618 3029 4056 3945 1391 881 1664 1816 1414 2766 2946 531 3276 1551 80 1983 4048 2112 1851 3493 2166 2134 3302 1759 2397 3711 708 880 2927 1681 4188 3531 3498 4158 2743 2586 3985 1804 3237 3439 1481 1114 3105 3049 3218 668 1101 2124 3929 3267 1536 2237 1520 3105 3766 1677 3914 2198 3234 1640 3596 3109 3499 3507 3397 1673 1425 1996 1445 1337 2913 3114 944 744 3659 562 3177 1616 2377 1965 3861 1298 1596 979 464 3961 3422 3009 997 857 3056 381 3770 1876 2035 3942 1632 3237 1945 3357 1688 3242 2315 1372 2776 3605 2005 1921 1771 2838 558 1533 4147 3425 1737 3046 1659 2124 994 298 2199 3799 1487 1856 2844 1717 2103 1724 1781 3177 3232 1623 2386 4034 2169 2358 2461 3014 3204 2363 1984 2018 3119 2228 3189 1117 1368 2694 1486 1787 865 3058 3818 3840 2132 1296 2074 3834 369 1787 4135 4184 1978 1751 3165 1288 1025 1068 3657 613 165 1660 2471 2807 2927 3783 62 2448 1653 1284 1250 3625 3444 1729 2387 2605 1244 2487 4155 1704 687 3305 1327 3158 1369 3221 1606 2538 568 1656 756 1850 1617 3976 2790 2351 2562 2680 3857 1784 2240 2152 1647 1705 2709 3248 2134 2615 2361 3629 3830 1628 2657 2294 1946 2189 1404 2624 1078 917 1187 423 3385 3811 1555 3261 1232 3484 2147483647 2605 1892 3243 3557 1696 1576 4003 2797 2922 2250 837 1512 2718 1398 856 2899 1127 1630 3594 1903 1966 576 2261 3707 3312 
563 2104 1077 1447 1757 1671 680 954 292 1066 1262 338 2288 1772 1928 1957 2487 2154 2601 886 676 1685 1704 2039 321 1440 116 1264 855 1070 2539 700 1877 407 340 2468 967 816 1614 1554 2643 1994 1191 2936 2402 351 1449 2428 944 1530 2609 992 1532 1072 1655 1509 484 748 826 872 269 1568 2431 1820 1210 973 1867 1088 1317 1697 144 860 1400 806 1123 961 1905 2311 1363 927 1538 2036 1512 710 1336 922 1074 1577 1199 539 1222 2603 1310 409 630 2465 1092 520 975 1477 1353 2739 1767 1701 2023 1685 394 719 2090 2150 1255 2072 1431 990 1015 1078 1487 1533 2544 1842 2214 1362 892 1209 1807 2408 1199 2239 1225 2787 614 1713 988 1014 2561 847 2498 903 1345 1687 1197 1037 1449 1823 882 478 2053 2818 1680 1313 2596 706 1969 1202 2273 2451 569 1208 1537 2001 239 2336 1078 1394 831 807 736 984 681 1534 1603 447 1331 409 732 243 1310 598 1437 379 988 1517 1716 1068 1415 938 2416 1310 1351 1446 1212 2539 1866 1548 2519 976 1826 1738 673 2707 651 2021 2286 2199 1644 2044 2441 949 273 966 1329 1187 2583 447 995 2231 1627 1087 870 2239 394 576 2285 393 1824 902 1991 1491 2132 995 1343 636 2014 1388 2114 1002 2388 2798 1332 1575 1264 307 1581 1387 1272 826 1419 555 1798 901 562 680 526 464 1768 1590 1552 1621 1542 346 2263 1424 1353 1001 2417 2129 2629 2203 781 1258 1793 975 1467 1590 2605 2147483647 1480 1191 974 1393 1088 1404 282 511 1138 2540 1778 568 1208 2608 1503 1478 1086 1013 1338 724 2557 1872 1102 824 
1865 971 2406 1235 2225 1337 805 2398 1359 2019 2561 1763 1123 928 1474 739 1137 747 1142 1367 1770 387 432 604 1343 1741 1371 2675 2299 1506 1524 2163 1303 1077 1562 1068 875 1401 2398 2258 1271 1017 482 1485 1018 1389 1070 1463 1652 346 1851 494 2463 428 176 1670 1052 732 2300 903 1471 1921 1365 1047 1107 1307 2437 1941 1749 2506 1609 900 2522 1011 1502 2430 542 1056 1262 1365 1348 1231 1065 774 2496 1654 972 362 678 1742 2646 1156 2595 1202 1960 1020 2547 1947 2426 1697 1606 1300 498 252 655 556 1873 1577 1001 1173 2017 1593 1326 1095 634 405 2173 641 1112 916 1430 2548 1940 1199 902 1267 1256 1665 2648 1319 1339 2166 1192 1558 1082 2310 1045 1631 436 522 947 2152 113 348 1306 1383 1416 1416 2502 1657 1139 1492 521 334 1087 1620 1544 2563 414 521 1646 874 420 219 992 1604 2209 1116 861 2434 309 1604 585 1802 2209 1305 180 1243 1260 1221 1509 983 530 907 478 702 1270 1223 2208 2168 333 1195 430 2096 1621 641 2382 2518 1331 1252 2121 737 1080 991 1827 1303 1746 1134 1214 1070 1074 2379 1842 1688 828 907 656 2522 2285 773 1090 1087 972 1128 2412 1040 1224 1455 802 1465 726 2057 581 654 1331 804 1306 1333 385 2294 943 1184 673 801 2407 1158 350 1461 373 1089 1191 1855 1012 1167 541 1809 2088 276 764 1400 784 298 652 865 1167 1040 1327 1494 2114 2304 420 1613 806 1637 1892 1480 2147483647 1480 2367 248 784 2589 1761 1985 463 1393 439 1195 1095 1447 1013 1148 683 2405 144 1403 1539 531 2377 2295 
1027 2428 1363 2244 759 2441 1166 1571 901 736 1438 1165 2593 2265 2666 2207 2606 2206 2517 306 776 1385 1369 2054 873 295 1188 1705 1498 145 2970 1466 2544 1044 1521 2516 629 377 940 790 2726 2425 1578 2852 2477 840 592 2891 393 1756 3219 1260 1057 1141 1616 320 1280 1140 1618 1599 1429 470 2820 2363 395 1935 961 613 270 1049 1189 658 1231 1618 88 1689 2022 2536 350 267 467 2582 2194 1167 1242 415 1826 1285 1735 887 1709 2553 1449 1370 1099 2428 1720 1244 1612 299 172 2698 1965 1549 2131 1978 1373 552 2447 2592 604 2809 365 1832 877 1282 707 1954 2530 2292 2786 1307 779 303 2266 2736 241 2937 1709 2657 1660 701 1886 241 2378 1572 2439 412 1068 1955 548 954 1377 1692 1863 714 2701 2848 1049 183 2516 516 1967 1165 2560 3007 1714 1518 1807 1879 1110 2264 1151 1569 1627 484 1543 1840 892 1016 1355 1626 933 1126 1575 1283 1326 1589 423 1354 233 2151 1973 573 1769 1491 2739 341 803 713 1162 2664 1631 617 3033 1476 906 1052 1705 2628 1473 2215 2556 2465 470 2630 3081 1822 1054 436 493 1183 3202 1638 1660 2385 2017 1642 1423 2165 1045 736 2451 946 934 1724 2557 348 2280 206 1879 1293 2034 904 2680 1648 2763 2680 1639 827 578 1176 1040 777 1150 1735 1175 1670 1845 1755 675 879 1288 799 1354 423 609 1747 930 1461 2072 1219 1839 628 2646 2488 2802 2820 1180 1001 1900 326 2015 402 3243 1191 1480 2147483647 1437 1591 1712 1338 1345 1537 1030 2865 1917 666 2001 2922 688 2218 1635 1463 1404 1783 2986 1515 1272 1598 
507 3073 188 2391 1564 2613 1612 186 1009 785 356 638 3257 2746 2871 2916 3436 3084 3509 1243 686 2487 2494 2957 1024 1524 1088 308 200 1295 3513 356 2836 1318 1154 3403 1631 1163 1191 1236 3588 2968 2148 3850 3342 980 1955 3401 1045 2474 3566 1909 990 1940 2542 1660 1454 1665 383 1846 1160 1547 3405 2792 1697 1886 1549 905 1369 1217 830 1549 684 1774 1350 342 2841 3273 1760 1277 1901 3007 2476 1639 597 1022 2041 2373 2172 646 288 3520 409 1378 411 3382 296 454 223 1602 1522 3660 2714 2556 2961 2644 647 932 3062 3124 1044 3011 1795 1944 1791 1987 1216 2503 3468 2816 3181 578 668 1642 2781 3380 1598 3183 289 3686 1524 1550 1925 1197 3440 298 3410 1027 2123 2643 1773 564 2312 2692 1793 1006 3012 3756 1193 1437 3505 1006 2880 2051 3240 3417 1385 245 2489 2881 750 3241 1948 2321 1801 970 393 1935 1508 1024 2418 1222 2056 579 439 1215 2188 1539 1840 1348 1214 2487 2672 1687 2375 1905 3387 1728 979 1161 2058 3490 2703 1375 3489 1939 1534 1274 1582 3618 422 2973 3252 3164 1719 3011 3395 1898 1187 1513 1830 476 3539 1146 1969 3182 2596 206 117 3140 1306 1295 3238 1246 1505 1864 2961 1783 3080 1256 2317 339 2933 2082 3083 1976 3361 3700 2283 1233 1836 1270 2271 2020 599 1773 2219 1417 2715 1857 1203 579 1495 1203 2529 1661 1388 2548 2193 1263 3131 2239 2325 1660 3380 3101 3587 3164 271 713 2723 1112 2441 1783 3557 974 2367 1437 2147483647 2325 2062 606 760 682 1952 3513 2715 1201 2162 3580 2040 2433 2057 39 2233 1605 3531 2663 303 358 
1835 840 2382 987 2348 1092 717 2337 1320 2059 2547 1701 1012 715 1238 631 1114 762 1212 1435 1773 635 681 648 1309 1868 1278 2629 2237 1596 1379 2090 1073 1009 1424 1079 964 1455 2478 2347 1264 840 262 1544 1017 1361 1250 1303 1711 168 1661 417 2521 456 349 1813 930 660 2219 705 1342 2049 1229 830 1244 1086 2551 1993 1857 2586 1530 962 2547 816 1601 2353 516 981 1415 1440 1521 1029 819 688 2513 1709 741 605 438 1724 2595 1211 2586 1068 1927 1073 2480 1887 2361 1833 1732 1346 400 479 636 387 1786 1604 857 1005 2088 1362 1485 872 714 348 2262 411 1151 720 1232 2560 1960 1331 700 1153 1383 1446 2597 1402 1161 2289 969 1635 1197 2238 1108 1684 622 366 1089 2168 340 531 1095 1378 1196 1431 2579 1773 1207 1522 584 433 983 1437 1374 2534 217 661 1584 952 446 30 794 1644 2129 893 850 2496 556 1452 766 1749 2124 1191 288 1069 1425 1090 1585 737 386 1022 234 519 1157 1371 2271 2251 439 1170 649 2203 1451 461 2497 2602 1145 1316 2043 664 984 892 1975 1093 1544 915 1143 1162 1234 2386 1649 1542 613 864 446 2466 2234 858 1021 1089 924 1080 2523 829 1016 1613 760 1546 477 2002 624 845 1129 589 1173 1410 139 2382 1097 1087 898 985 2426 954 560 1291 410 876 1198 1848 888 1150 790 1951 2197 228 978 1260 925 511 403 963 1092 898 1281 1287 2084 2338 400 1679 562 1794 1696 1393 248 1591 2325 2147483647 555 2602 1669 1882 565 1284 390 1204 853 1345 1205 900 462 2364 208 1211 1396 773 2366 2217
[truncated: 28,611 more chars]
