# Supplementary material for: Novel hybrid evolutionary algorithm for bi-objective optimization problems
Source: Sci Rep. 2023 Mar 15;13:4267. doi: 10.1038/s41598-023-31123-8 (PMC10017715; doi:10.1038/s41598-023-31123-8)
Supplement: Supplementary file 1 — Supplementary Information. [file 41598_2023_31123_MOESM1_ESM.zip › datasets/F1/concorde/F1_0.0_1.0.tsp.sol]

300
0 89 251 20 122 9 67 110 188 189 
116 193 256 131 4 196 66 224 39 239 
38 197 69 148 169 52 269 141 211 244 
72 84 121 281 92 10 298 2 157 27 
128 90 217 96 75 98 7 293 278 218 
28 135 299 58 174 166 31 200 283 106 
282 70 275 26 175 259 60 34 213 171 
156 247 130 177 198 295 144 65 132 167 
113 207 245 249 225 73 164 59 185 195 
42 88 292 280 235 214 86 288 3 5 
291 82 181 272 230 262 117 216 105 139 
182 102 15 201 228 215 222 77 264 12 
154 202 203 1 108 265 109 41 119 124 
13 63 226 81 205 234 120 267 146 32 
14 111 127 206 274 212 50 155 194 47 
30 296 62 236 125 186 285 289 266 40 
191 16 44 35 118 95 136 18 150 91 
199 101 147 43 237 129 134 161 219 260 
159 152 232 23 17 104 76 286 270 248 
257 49 158 184 238 279 163 294 176 142 
276 54 103 143 192 297 254 22 21 170 
87 261 246 138 172 233 242 258 243 290 
46 210 240 140 64 123 126 187 78 112 
178 80 227 273 55 99 255 204 61 25 
68 149 100 277 74 29 229 180 133 271 
48 85 137 165 107 151 37 19 79 209 
183 263 36 71 168 114 284 190 153 53 
162 115 51 57 83 6 252 56 93 179 
241 208 220 33 223 253 221 250 287 145 
45 24 8 160 11 173 97 231 268 94 
