# Supplementary material for: Novel hybrid evolutionary algorithm for bi-objective optimization problems
Source: Sci Rep. 2023 Mar 15;13:4267. doi: 10.1038/s41598-023-31123-8 (PMC10017715; doi:10.1038/s41598-023-31123-8)
Supplement: Supplementary file 1 — Supplementary Information. [file 41598_2023_31123_MOESM1_ESM.zip › datasets/F2/concorde/F2_0.0_1.0.tsp]

NAME: demo 
TYPE: TSP 
COMMENT:500vertexes symmetric problem 
DIMENSION:500
EDGE_WEIGHT_TYPE: EXPLICIT 
EDGE_WEIGHT_FORMAT: FULL_MATRIX 
EDGE_WEIGHT_SECTION 
2147483647 2607 549 2009 1368 2233 1131 581 515 582 722 263 2790 2301 2490 2439 2949 2589 3008 783 258 1980 1988 2459 527 1184 662 814 492 881 3070 440 2433 838 844 2910 1129 699 1124 1100 3099 2517 1673 3350 2851 477 1488 2963 655 1989 3164 1417 1003 1437 2040 1299 1008 1177 592 1414 810 1258 2953 2359 1227 1535 1427 652 1034 1192 439 1045 839 1359 940 674 2349 2796 1316 822 1472 2579 2065 1156 773 629 1628 1867 1719 149 792 3020 765 966 96 2883 737 229 618 1249 1146 3162 2229 2050 2470 2168 432 479 2600 2678 825 2634 1362 1551 1285 1492 1048 2041 2970 2365 2762 799 401 1184 2331 2918 1147 2799 794 3183 1172 1337 1551 791 2935 553 2910 625 1617 2164 1286 489 1808 2187 1443 500 2609 3263 1172 1075 3004 537 2381 1546 2771 3000 1091 700 2008 2377 326 2740 1446 1829 1383 543 516 1546 1005 1013 1911 939 1553 181 550 802 1686 1161 1397 936 794 2064 2192 1192 1902 1445 2925 1277 863 999 1553 3004 2196 1158 3063 1472 1395 1240 1232 3117 450 2490 2781 2691 1393 2592 2998 1512 717 1025 1361 623 3139 894 1532 2696 2131 684 443 2639 827 788 2754 755 1382 1459 2536 1373 2593 827 1869 267 2435 1582 2661 1535 2907 3198 1802 1113 1352 821 1773 1528 711 1389 1712 1096 2218 1461 697 180 1046 699 2026 1334 1167 2055 1700 902 2625 1732 1868 1159 2905 2640 3107 2757 250 714 2230 715 1999 1410 3163 563 1865 1027 507 1835 1621 841 478 576 1445 3052 2224 695 1768 3118 1567 2036 1602 543 1734 1276 3088 2158 549 573 313 1765 2781 726 2922 153 1877 1722 951 389 249 2600 901 1444 1085 2100 1217 2990 533 768 840 955 1924 680 1330 1275 1741 954 1517 797 1613 2786 2138 2704 869 355 694 841 2262 2117 1176 2149 1007 3105 1148 564 383 572 684 1958 1243 1257 486 1843 785 702 3325 621 725 1982 2681 1118 946 741 1335 1405 1890 1684 1152 722 2271 2671 610 1902 825 2704 684 1660 426 1511 2661 1471 1817 1293 2131 2618 1728 514 1404 1317 1106 379 1951 1861 1094 2758 3095 2301 878 1302 447 2582 210 1596 3121 850 1110 1580 1274 461 1037 1606 1943 1535 518 791 445 1500 1940 371 3025 340 290 989 203 3057 1558 1124 1986 1309 2818 1112 2512 781 826 293 1970 2089 468 2056 632 2848 1154 3083 3076 1234 1117 1582 614 731 2187 2233 973 247 528 1535 1888 1191 575 719 1434 1840 411 2815 2197 1666 392 1624 1389 2167 1745 2369 405 493 305 539 657 2782 1810 646 2180 591 1054 1875 1550 1022 523 1726 2040 2213 1331 579 3094 1747 2097 1060 877 1707 1010 1344 
2607 2147483647 3154 1013 3183 932 1480 3056 2097 2886 3328 2435 184 412 882 236 511 523 882 2274 2578 1244 1287 608 2091 2701 1988 3367 2958 2437 554 2798 707 1769 2032 604 1804 2291 3318 3187 665 217 936 1093 531 2148 2040 505 2547 673 941 1228 3355 1296 888 2637 1620 1445 2907 1254 1977 2881 394 465 2070 1434 3389 2826 2696 3425 2248 1802 3362 1348 2441 3046 489 259 2231 2280 2318 457 800 1457 3322 2544 1118 1283 907 2512 3326 831 3370 1717 2694 742 3188 2621 3075 2661 2564 896 473 1022 447 456 2478 2428 65 263 2926 926 2296 1258 1554 1176 3102 570 742 317 585 3366 2776 2160 349 315 2214 903 3329 1061 1684 3124 1329 2475 1031 2941 795 2519 1406 474 1912 2980 1083 932 1494 2184 697 860 3418 2609 874 2349 661 1264 173 703 1897 3297 629 857 2323 766 1286 860 1320 2474 2823 1276 1668 3331 1210 2023 1556 2495 2808 1871 1105 1621 2230 1745 2425 729 455 1856 709 1168 321 2190 3107 3091 1268 539 1081 3042 674 1136 3334 3442 1644 933 2742 289 194 135 2796 550 884 1314 1892 2001 2044 3189 940 2120 1126 337 477 3190 2972 755 1780 1907 331 1859 3362 1290 494 2425 343 2386 774 2738 607 1623 525 1114 336 1047 823 3222 1911 1803 1612 1770 3239 1417 1316 1823 666 1320 2017 2645 1579 1953 1381 2776 3035 694 1717 1878 966 1265 753 1801 337 82 563 685 2852 3160 579 2517 676 2607 999 2104 971 2428 3073 840 1031 3408 2356 2541 1399 449 544 2024 1090 513 1979 905 1019 3112 1025 1676 569 1270 3152 2910 2366 842 648 3000 361 2714 730 1211 2951 2393 2835 1047 3429 3533 1822 1003 1421 486 3094 2712 1958 1808 833 2152 3430 3385 1042 3517 2108 3182 1020 290 869 206 3109 2450 2074 3399 395 808 2862 1315 3336 1003 1591 2089 2979 3168 1946 1023 1608 1375 2829 1215 3316 1972 1058 3138 3314 755 845 1780 1749 3348 2473 1326 733 960 2722 2322 553 986 2178 1635 3033 688 3075 1028 2527 1799 377 3344 827 1323 592 231 1175 2098 1286 2793 1725 2434 664 1119 1760 768 956 1148 2359 1308 2214 548 2429 1803 520 2047 1497 1616 2915 2707 2206 1388 955 2144 3120 3229 2432 1253 1293 2751 807 2820 2543 1653 2638 704 1050 3179 959 3494 505 1546 715 1833 3432 2837 883 1067 2262 1113 1975 777 3302 504 486 2411 1611 1894 2672 3190 423 1023 3165 2662 2128 1741 819 1962 2253 3325 2167 1023 2997 812 412 1944 2251 1128 2036 1253 894 407 2908 2907 2911 2423 2876 312 822 1962 1217 2261 2461 851 2163 1704 2712 1865 1375 814 1311 3186 494 1227 659 1566 3470 932 1599 2877 
549 3154 2147483647 2515 1413 2739 1679 369 1064 665 190 739 3337 2841 2996 2987 3497 3135 3548 1203 661 2497 2500 3003 1074 1417 1186 344 385 1225 3609 528 2952 1386 1292 3456 1628 1128 1021 1077 3646 3059 2221 3891 3397 1022 1909 3500 974 2537 3684 1965 811 1978 2579 1560 1546 1725 570 1946 1287 1423 3496 2894 1656 2018 1383 792 1264 1040 936 1555 497 1882 1277 525 2897 3344 1699 1233 1830 3112 2588 1704 410 953 2151 2384 2261 664 359 3562 242 1485 460 3425 451 571 403 1499 1430 3704 2777 2582 3017 2716 790 899 3146 3219 913 3138 1727 2062 1809 2039 1066 2587 3514 2907 3290 390 584 1593 2873 3464 1544 3308 358 3721 1654 1404 2050 1128 3468 485 3451 963 2133 2712 1746 433 2343 2721 1926 1025 3129 3809 1016 1341 3544 981 2924 2082 3319 3528 1530 162 2557 2912 841 3280 1986 2376 1908 921 574 2055 1546 847 2433 1368 2054 668 621 1320 2226 1661 1778 1455 1152 2593 2740 1672 2449 1989 3471 1672 824 1011 2087 3552 2721 1233 3595 2018 1371 1097 1713 3658 592 3039 3329 3239 1603 3120 3515 2018 1262 1492 1787 297 3658 1298 2067 3245 2677 347 291 3178 1375 1321 3303 1304 1339 1977 3067 1702 3141 1197 2409 466 2979 2072 3190 2072 3450 3736 2350 1071 1806 1358 2256 1998 418 1894 2232 1556 2762 1974 1222 562 1585 1240 2528 1547 1246 2602 2171 1387 3156 2256 2412 1655 3453 3186 3656 3279 302 545 2777 1041 2537 1685 3678 1077 2406 1363 188 2382 2158 420 895 847 1974 3597 2771 1218 2280 3664 1998 2551 2145 177 2277 1743 3628 2669 125 545 830 2312 3306 736 3465 469 2424 2252 1042 859 324 3126 534 1325 1546 2631 1765 3530 295 986 1349 1478 2453 1127 1231 1185 2262 449 1923 656 2154 3334 2652 3246 830 806 1203 358 2804 2637 1340 2656 835 3643 1658 1084 232 176 1230 2492 1731 1795 538 2366 452 1217 3866 305 277 2529 3191 1585 1483 195 1650 1925 2438 2223 1375 1134 2803 3201 1105 2378 834 3246 602 2192 804 1977 3208 1462 2357 1841 2679 3166 2261 1057 1949 1523 1623 791 2499 2363 1571 3276 3634 2820 1252 1851 959 3110 729 2057 3668 1290 1657 2071 1426 701 1446 2090 2458 1933 45 591 828 2019 2453 583 3547 415 666 1522 545 3588 2106 1113 2498 1160 3365 1656 3052 1323 290 401 2490 2617 943 2548 1180 3389 1073 3626 3620 1568 1628 2028 863 437 2734 2730 925 581 1046 2010 2421 1648 1050 172 1829 2378 245 3354 2744 2100 929 2146 1815 2679 2293 2917 424 538 254 893 759 3322 2352 1192 2695 1016 1378 2406 1943 1530 752 2173 2543 2752 1878 50 3639 2274 2644 1598 340 2255 1555 1519 
2009 1013 2515 2147483647 2976 224 1079 2325 1572 2449 2703 1778 1161 605 481 1029 1521 1390 1843 1991 2076 1622 1667 1375 1581 2538 1349 2652 2235 2191 1231 2063 465 1272 1244 1592 1660 1969 2967 2871 1678 811 792 2097 1515 1642 2096 1107 2200 944 1180 1047 2933 1226 1307 2532 1039 1105 2138 652 1231 2710 1180 559 2000 520 3142 2432 2476 3063 1582 1598 2841 667 2219 2276 1183 1272 2191 2014 2336 706 221 1077 2780 2187 420 1584 583 1963 2600 1806 2753 1046 2077 1692 2432 1945 2333 2532 2411 1893 1025 1454 1249 869 1747 2014 964 905 2575 624 2269 460 1458 1073 2791 661 1720 699 831 2809 2295 2065 670 1225 2099 793 2604 2036 868 2922 465 2189 1935 2192 1743 2162 1539 905 1872 2467 1318 1468 607 1730 635 1873 3050 2420 1835 1956 1364 1300 1171 1057 1039 2633 884 1529 1687 1653 1219 1016 647 2087 2067 463 1352 2924 1541 1195 1659 1854 2040 1208 1222 854 2226 1075 2144 309 930 1760 767 761 1236 2136 2717 2763 1312 1552 1610 2792 1148 789 3093 3096 812 1915 1999 1135 1201 1147 2696 673 1006 498 1342 1824 2039 2632 1151 1287 584 1307 716 2459 2277 1596 1277 1539 1325 1382 3105 559 650 2386 1255 2121 510 2056 1358 1746 750 598 1159 2028 851 2900 1906 1214 1847 1862 2713 621 1510 988 1235 549 1632 2107 1013 1523 1776 2658 2790 1089 1905 1129 1753 1467 585 1676 1342 987 1565 791 2225 2680 1155 2197 460 2552 1167 1447 1235 2244 2391 987 546 2851 1631 1758 1390 1333 1108 1642 250 1399 2079 112 643 2428 1160 804 1248 1754 2548 2148 1863 714 828 2588 1159 2148 706 1397 2643 1936 2192 1804 2906 3243 993 1472 1136 1159 2541 2386 1657 1535 299 1400 3128 3076 314 2800 2172 2734 596 1300 163 969 2722 1984 1712 2685 647 206 2663 1788 2924 1968 862 1446 2391 2578 1488 1382 789 827 2083 1498 2788 1308 2062 2418 2731 1078 678 951 1431 2707 2410 614 836 538 2544 2012 462 1791 1794 1937 2651 1576 2617 463 2091 1881 1319 3130 507 1006 1049 1187 1358 1515 1160 2664 1542 1729 798 154 953 771 1927 1730 2117 969 1565 664 1803 1931 1473 1251 1051 1738 2742 2264 2041 453 125 2212 2474 2756 1703 520 1642 2265 1053 2124 1852 1042 1970 1127 816 2875 78 3158 1484 1250 1494 1266 2805 2288 182 1527 1572 133 1440 1706 2970 1307 1320 2315 893 2008 2293 2437 814 237 2803 2147 1482 1838 375 1872 1866 2683 2187 1276 2420 1720 811 2095 1746 417 2046 1744 914 1123 2384 2426 2305 1663 2471 991 543 1412 1719 1514 2284 344 2235 989 2292 2054 1779 1376 1080 2556 1359 1436 1095 998 2788 920 1090 2740 
1368 3183 1413 2976 2147483647 3180 1899 1742 1500 805 1386 1599 3344 3024 3411 2959 3335 2934 3209 986 1131 2084 2060 2781 1479 484 1791 1733 1706 786 3727 1752 3295 1729 2096 3236 1388 1013 465 346 3448 3183 2336 3534 3202 1427 1223 3649 817 2512 3977 2017 699 1900 2350 578 1971 1882 1876 2325 2021 306 3575 3121 1118 2625 229 716 503 531 1702 1413 1029 2330 764 1892 2764 3280 985 962 969 3340 2941 1903 1091 837 2556 1995 2487 1283 1764 3251 1368 2031 1394 3134 1857 1592 1783 537 619 3395 2716 2269 2869 2735 1795 1038 3203 3350 545 3556 939 2547 1635 2040 348 2712 3237 3051 3544 1152 974 1026 3025 3488 970 3689 1761 3332 2314 59 2590 791 3049 1805 3139 857 1800 2711 1278 1003 2119 2408 2545 1308 3455 3557 547 576 3209 1066 2694 1919 3310 3766 2321 1523 2564 2588 1594 2967 1910 2326 2343 951 1828 2552 1629 646 2068 2202 1656 1530 1872 1913 2078 2257 1014 2010 834 2901 2728 1327 2528 2235 3491 1012 590 403 1915 3393 2327 211 3792 2225 176 494 2365 3317 1787 2961 3305 3214 459 3387 3838 2530 1702 1194 1172 1130 3960 2189 2397 3124 2776 1757 1607 2871 1727 1440 3190 1621 223 2439 3314 821 3021 856 2633 1585 2762 1611 3438 2387 3518 3358 2398 364 1291 1834 1708 1469 1029 2432 1903 2295 2583 2465 1353 1188 1986 1472 2024 447 205 2496 1590 2079 2754 1951 2595 1386 3390 3244 3537 3577 1388 875 2644 799 2770 662 3999 1757 2225 759 1564 2348 2456 1162 1814 1943 1784 3616 2664 1343 2729 3671 1312 2958 2384 1573 2157 2436 3743 2187 1290 1850 1264 2446 3583 689 3541 1240 2540 1991 417 1150 1443 2688 1051 416 2280 2309 1867 3651 1119 638 1320 1450 2779 1959 370 364 2664 1782 1178 770 2420 3249 3056 3345 584 1127 1271 1734 2955 3005 322 2153 662 3265 2213 1738 1241 1244 1518 2220 2360 2152 1791 2031 1041 1851 3521 1707 1234 2430 3570 2299 1548 1446 758 2386 2481 2492 460 969 3061 2789 1203 1771 585 2968 812 2528 1008 1439 3069 162 2596 1995 2597 3093 2023 1609 1929 422 1484 1731 2556 2856 2258 3608 3277 2369 862 2028 1680 3377 1517 1470 3622 2110 1925 1616 274 909 980 2686 2873 1157 1437 851 1800 2471 2027 1001 3826 1617 1657 1986 1562 3803 2249 307 2925 492 3177 1742 2773 1776 1418 1151 2867 2263 1755 3066 1612 3078 404 3685 3664 787 2181 1390 780 1844 2785 3213 495 1121 1721 1496 2714 1221 1139 1449 1087 2175 1206 3024 2797 1395 1350 2559 1188 2204 2316 2821 1052 926 1312 1896 717 3446 2572 1647 2235 1905 724 2719 1148 2115 850 1492 2038 2493 1952 1383 3663 1985 2535 2000 1629 2283 1897 343 
2233 932 2739 224 3180 2147483647 1282 2545 1793 2668 2927 2002 1055 554 258 998 1442 1369 1799 2196 2298 1721 1767 1380 1801 2736 1572 2873 2457 2394 1059 2284 278 1488 1465 1532 1845 2178 3183 3084 1591 717 935 2025 1457 1862 2261 933 2412 1016 962 1218 3152 1387 1383 2723 1258 1301 2356 864 1454 2910 1030 469 2181 736 3351 2649 2679 3280 1806 1790 3064 886 2420 2493 1192 1187 2370 2218 2510 552 275 1278 3004 2400 631 1696 735 2185 2820 1754 2976 1269 2301 1652 2650 2168 2553 2726 2606 1828 1047 1536 1238 895 1969 2231 874 774 2790 401 2448 683 1632 1233 3004 714 1666 640 640 3033 2516 2250 619 1096 2287 570 2824 1986 1090 3125 688 2396 1915 2411 1704 2375 1679 935 2047 2690 1431 1529 825 1947 431 1784 3267 2620 1791 2170 1383 1447 1073 855 1255 2856 951 1563 1911 1634 1379 1122 866 2301 2286 687 1552 3143 1646 1413 1808 2078 2259 1432 1351 1078 2402 1298 2350 355 954 1940 860 951 1108 2317 2935 2977 1459 1466 1678 3000 953 971 3301 3312 1033 1860 2219 1105 1106 1067 2888 498 787 722 1562 2016 2212 2856 933 1503 783 1252 743 2679 2500 1590 1493 1747 1259 1598 3315 780 496 2568 1216 2325 626 2279 1365 1894 574 794 1018 1974 964 3114 2077 1435 1979 2018 2936 845 1638 1206 1275 773 1844 2330 1231 1737 1877 2851 2998 1153 2046 1352 1766 1593 694 1859 1242 890 1457 586 2449 2902 1187 2407 531 2737 946 1671 1337 2441 2613 1092 730 3074 1853 1977 1548 1192 1138 1853 470 1255 2238 224 816 2650 1282 1021 1075 1836 2772 2366 2084 842 628 2806 1014 2372 806 1522 2855 2155 2416 1826 3129 3455 1212 1547 1326 992 2764 2598 1860 1734 426 1622 3341 3289 519 3020 2337 2955 773 1222 136 847 2939 2203 1922 2906 620 212 2865 1874 3144 1923 1086 1669 2615 2802 1703 1475 1011 1039 2303 1610 3012 1531 1990 2639 2955 1156 456 1170 1633 2931 2595 835 930 706 2743 2220 395 1800 2007 2059 2868 1556 2838 653 2309 2038 1274 3336 640 1195 1095 1132 1483 1737 1327 2859 1730 1952 878 376 1175 557 1879 1791 2319 1160 1789 491 2027 2082 1344 1471 1259 1886 2942 2483 2234 666 308 2377 2698 2978 1925 740 1747 2486 841 2347 2076 1263 2193 928 980 3087 258 3374 1428 1445 1501 1487 3028 2511 319 1606 1796 226 1660 1674 3184 1151 1169 2503 1117 2163 2509 2656 830 93 3019 2369 1705 1992 503 2053 2080 2906 2358 1383 2644 1696 824 2245 1966 630 2217 1824 1037 1121 2607 2647 2529 1883 2689 847 674 1633 1797 1736 2481 485 2400 1213 2510 2197 1878 1427 1260 2780 1213 1559 1150 1216 3011 1050 1305 2936 
1131 1480 1679 1079 1899 1282 2147483647 1620 618 1437 1850 984 1663 1203 1516 1308 1824 1479 1921 914 1104 1053 1081 1360 611 1461 568 1914 1520 1113 1964 1374 1413 294 774 1795 618 899 1921 1812 1977 1405 544 2258 1732 669 1113 1864 1141 862 2123 313 1918 425 979 1462 266 82 1505 434 676 1632 1837 1278 959 810 2071 1397 1397 2022 814 537 1891 467 1140 1638 1232 1665 1150 936 1311 1503 1049 31 1846 1132 660 954 622 1032 1879 1925 1892 425 1220 1786 1764 1171 1644 1457 1335 2062 1102 1036 1351 1038 1074 981 1476 1570 1524 1662 1229 674 493 400 1730 921 1867 1256 1699 1888 1309 1011 1224 1793 1038 1803 1882 2107 647 1844 739 1115 1883 1522 1819 1107 757 1034 859 1507 786 1151 756 715 1580 2147 2012 1341 1917 911 1289 560 1642 1932 812 1827 878 1324 868 1657 428 716 471 1042 1415 684 275 1902 965 832 800 1034 1411 502 642 550 1199 436 1069 1019 1061 729 772 348 1799 1093 1684 1707 573 1878 1208 1718 1981 357 2020 2049 667 2028 1328 1362 1651 1561 1624 1533 1971 672 427 756 1027 1711 2102 907 499 1570 1007 1749 1519 1559 306 471 1626 379 2035 567 1467 1336 1468 1043 776 1286 1336 879 1593 490 1788 2118 672 1843 909 379 1050 940 1765 607 805 735 1118 604 574 1166 235 485 1161 1583 1716 944 1051 619 1588 796 759 642 1775 1517 1977 1714 1378 1698 1117 1131 913 1492 2135 680 805 1166 1612 717 563 1930 959 1180 540 1927 1105 583 835 1992 1126 1060 508 1651 662 752 1982 1239 1672 1502 889 640 1729 1564 1805 1235 752 752 1580 927 1366 1583 1958 2180 722 1082 153 1884 1616 1324 578 459 889 815 2068 2017 766 2062 1184 1732 535 1656 1158 1589 1688 983 647 1945 1153 1112 1584 1249 1904 2029 483 658 1499 1688 470 935 639 272 1412 893 1842 577 2230 1692 1835 873 1683 705 352 1872 1352 521 759 609 1465 940 1202 1635 740 1178 1614 1611 1620 631 1072 947 1537 2054 730 164 1010 1488 738 632 355 1588 496 1013 820 967 655 1734 2011 1332 1038 172 773 1523 964 1022 1991 796 62 872 1663 1252 969 854 974 1223 1647 1770 1030 592 1034 1282 1975 1371 1105 317 1182 1982 429 1813 1026 2109 1699 193 1429 385 1954 1358 971 1094 845 1175 500 1759 1917 1964 1955 1251 468 1075 1249 1763 1058 1315 1760 1186 693 924 832 833 816 1850 1174 796 1518 1734 1068 1175 772 664 1041 1241 619 1244 1432 1442 1433 1053 1442 1674 714 491 1240 898 1207 831 1246 486 1267 1169 1172 1146 235 1709 1970 791 984 236 2002 581 169 1663 
581 3056 369 2325 1742 2545 1620 2147483647 1043 953 517 636 3240 2714 2802 2911 3439 3098 3535 1355 801 2544 2554 2977 1062 1679 1070 328 100 1426 3476 263 2778 1329 1081 3415 1706 1271 1376 1417 3594 2940 2144 3874 3351 1025 2064 3362 1181 2479 3504 1926 1175 1974 2574 1811 1437 1679 222 1813 1104 1713 3375 2753 1804 1811 1733 1069 1524 1403 812 1618 867 1733 1483 157 2851 3265 1881 1391 2030 2963 2425 1648 779 1157 1995 2431 2150 730 275 3542 569 1344 490 3403 157 451 42 1754 1668 3680 2718 2598 2971 2639 585 1044 3041 3092 1215 2939 1922 1888 1847 2007 1395 2486 3486 2788 3130 756 821 1756 2753 3358 1716 3114 279 3716 1457 1726 1861 1330 3478 143 3434 1160 2183 2640 1867 740 2351 2731 1721 1073 2954 3766 1379 1586 3530 1111 2903 2091 3226 3365 1299 378 2489 2916 754 3268 1981 2335 1760 1093 265 1878 1546 1209 2471 1137 2127 597 302 1185 2221 1483 1962 1315 1343 2442 2670 1772 2369 1892 3366 1846 1160 1340 2099 3492 2752 1550 3442 1930 1717 1460 1513 3643 326 2974 3240 3153 1878 2961 3331 1840 1194 1606 1938 661 3476 1053 1939 3184 2580 135 148 3168 1316 1348 3238 1270 1688 1816 2915 1919 3084 1381 2290 342 2953 2160 3034 1948 3334 3729 2284 1415 1932 1259 2352 2108 784 1716 2274 1340 2735 1804 1266 695 1480 1248 2597 1819 1562 2563 2280 1207 3172 2291 2304 1737 3371 3080 3583 3108 392 897 2737 1247 2410 1931 3491 954 2398 1571 186 2337 2034 782 706 576 2001 3490 2725 1266 2105 3558 2145 2375 2038 193 2260 1527 3494 2725 488 201 893 2224 3139 1054 3346 600 2334 2275 1348 966 354 3152 901 1687 1334 2647 1731 3397 637 1242 1416 1521 2304 929 1589 1541 2101 475 2090 1008 2038 3261 2472 3128 1166 926 1272 361 2687 2468 1628 2718 1198 3638 1494 971 501 541 1222 2503 1537 1682 243 2401 821 1085 3847 99 641 2492 3001 1375 1497 484 1874 1768 2368 2102 1640 1290 2657 3218 1191 2481 1158 3226 937 2054 970 2092 3153 1805 2237 1784 2630 3095 2277 992 1931 1798 1675 622 2421 2171 1372 3095 3624 2861 1435 1786 849 2951 670 2176 3576 1074 1586 2157 1721 928 1608 1882 2284 2107 331 951 630 1858 2506 806 3374 255 516 1403 446 3430 2029 1451 2318 1524 3318 1640 3039 1239 586 620 2325 2642 794 2342 1131 3373 1425 3507 3506 1780 1468 2162 1099 151 2647 2526 1267 744 933 2116 2283 1771 1155 461 2004 2377 536 3344 2656 2245 958 1989 1966 2733 2237 2861 697 824 441 662 1048 3195 2237 1132 2744 814 1593 2262 2120 1370 989 2306 2611 2746 1841 416 3529 2302 2603 1492 484 2200 1473 1807 
515 2097 1064 1572 1500 1793 618 1043 2147483647 877 1233 420 2280 1805 2044 1925 2434 2076 2500 596 507 1507 1520 1948 30 1157 294 1316 944 784 2572 822 1968 330 621 2396 716 529 1407 1328 2584 2015 1161 2841 2336 74 1173 2468 683 1473 2695 903 1360 933 1535 1220 535 661 970 941 532 1292 2450 1870 927 1150 1628 871 1041 1499 329 613 1289 906 835 1090 1835 2282 1074 636 1249 2093 1599 642 1238 664 1168 1395 1220 416 1286 2510 1274 547 607 2373 1195 594 1073 1190 1065 2651 1714 1556 1955 1655 582 467 2092 2178 1027 2190 1141 1116 813 979 1255 1535 2459 1864 2283 1277 724 921 1831 2409 909 2347 1289 2679 818 1453 1137 734 2437 967 2401 643 1150 1650 929 907 1308 1689 1064 194 2142 2749 1484 1030 2496 435 1871 1049 2260 2519 827 1215 1493 1875 310 2232 940 1315 927 551 879 1115 503 1353 1432 726 1112 445 889 414 1181 771 1150 522 705 1587 1677 807 1390 943 2416 1022 1151 1219 1057 2488 1710 1296 2576 965 1583 1535 872 2609 792 1975 2268 2178 1359 2113 2534 1086 231 686 1051 1099 2672 737 1049 2181 1623 1164 926 2132 320 324 2239 240 1586 1014 2053 1199 2078 708 1372 701 1923 1158 2179 1049 2402 2692 1287 1353 997 360 1353 1137 1161 972 1237 796 1706 1027 281 554 566 213 1571 1305 1298 1541 1301 580 2129 1251 1366 749 2391 2133 2592 2286 764 1112 1716 705 1506 1299 2700 292 1359 901 1009 1320 1134 1319 505 733 960 2543 1709 286 1323 2609 1233 1583 1103 1048 1224 938 2590 1690 1055 961 291 1256 2306 1018 2418 618 1368 1233 1116 370 757 2109 1355 1700 781 1605 703 2492 1004 866 439 501 1449 522 1584 1530 1282 1461 1223 1162 1119 2271 1686 2200 1156 414 335 1345 1761 1655 1224 1686 1352 2600 736 266 882 1071 179 1461 870 773 866 1361 1239 354 2816 1104 1219 1469 2227 799 458 1256 1184 958 1376 1192 1142 573 1786 2175 333 1487 1089 2194 1045 1182 527 1128 2145 1638 1323 778 1616 2103 1235 128 894 1299 656 503 1438 1433 758 2295 2588 1821 735 789 284 2103 373 1215 2608 638 601 1154 1318 694 800 1216 1491 1251 1033 1187 551 1053 1471 694 2552 788 552 531 597 2573 1046 1339 1538 1600 2303 602 2004 306 1337 745 1508 1600 388 1638 133 2339 1417 2578 2570 1072 704 1225 746 1192 1675 1805 1243 583 266 1138 1405 847 374 1234 1163 1337 901 2308 1686 1320 173 1166 1076 1697 1230 1854 828 856 816 617 906 2282 1312 161 1706 524 941 1396 1270 626 726 1360 1585 1707 816 1092 2586 1261 1582 581 1391 1192 512 1354 
582 2886 665 2449 805 2668 1437 953 877 2147483647 709 834 3064 2638 2918 2689 3153 2766 3133 669 389 2023 2017 2622 868 753 1133 1007 907 615 3393 947 2834 1185 1388 3087 1159 621 551 518 3290 2834 1961 3475 3037 806 1317 3297 386 2225 3555 1659 485 1611 2180 898 1410 1453 1072 1810 1333 763 3260 2715 1084 2019 846 129 601 631 975 1119 515 1782 657 1097 2550 3039 1085 685 1195 2939 2465 1453 511 376 2040 1914 2059 534 1024 3158 716 1419 594 3026 1081 797 994 836 776 3304 2458 2149 2667 2431 1014 459 2891 3001 264 3064 1100 1992 1387 1713 471 2348 3123 2687 3135 575 182 1006 2656 3201 949 3218 1022 3290 1672 782 2013 524 3021 1003 3045 397 1670 2418 1206 232 1936 2294 1931 726 3006 3433 614 685 3131 537 2537 1685 3038 3369 1630 806 2260 2487 859 2869 1621 2045 1802 416 1023 1992 1218 476 1974 1490 1562 758 1067 1271 1844 1639 1159 1393 562 2447 2441 1167 2182 1783 3207 1069 287 419 1687 3210 2263 604 3417 1793 816 673 1729 3245 982 2720 3041 2949 939 2967 3398 1963 1107 982 1205 448 3533 1458 1911 2913 2428 987 811 2767 1178 981 2976 1077 801 1890 2903 1058 2807 612 2212 781 2599 1559 3029 1908 3208 3310 2064 531 1256 1237 1725 1457 418 1848 1777 1621 2391 1904 871 409 1438 952 2024 882 614 2256 1625 1410 2708 1812 2194 1177 3151 2933 3333 3145 584 288 2426 443 2350 1024 3564 1066 2019 736 785 2059 1989 609 1053 1153 1558 3335 2431 864 2199 3398 1412 2456 1943 800 1910 1786 3411 2177 557 1047 589 2066 3162 149 3227 442 2174 1825 397 515 638 2664 578 866 1607 2197 1468 3314 388 331 936 1086 2311 1233 751 696 2154 1094 1318 297 1967 3020 2558 3014 293 465 813 1018 2585 2524 680 2157 476 3215 1609 1055 456 525 974 2072 1733 1638 985 1916 483 1187 3455 931 592 2183 3098 1635 1138 764 1001 1835 2154 2041 710 605 2637 2751 709 1834 243 2848 191 2045 364 1432 2868 895 2166 1577 2347 2853 1843 951 1607 859 1197 959 2223 2310 1602 3160 3214 2344 664 1599 966 2957 761 1502 3378 1397 1439 1560 770 185 869 2087 2364 1321 676 347 1026 1929 1973 214 3409 812 870 1408 765 3419 1853 543 2412 741 3007 1341 2649 1183 782 346 2377 2170 1019 2515 1009 2981 575 3383 3370 930 1577 1457 248 1069 2464 2682 394 346 1028 1475 2261 1111 633 756 1218 1981 428 2938 2476 1515 704 2039 1233 2190 1992 2587 255 129 513 1121 96 3104 2150 1038 2212 1159 743 2256 1328 1493 175 1598 2039 2347 1576 649 3380 1837 2298 1453 955 1955 1371 859 
722 3328 190 2703 1386 2927 1850 517 1233 709 2147483647 926 3511 3021 3184 3158 3662 3295 3700 1312 796 2633 2634 3161 1241 1454 1370 356 554 1307 3790 709 3139 1559 1481 3617 1760 1242 959 1042 3809 3238 2394 4044 3560 1187 2004 3682 1060 2704 3870 2130 731 2134 2732 1602 1726 1893 733 2129 1476 1436 3674 3076 1758 2208 1326 838 1306 959 1123 1694 389 2067 1355 664 3060 3514 1783 1338 1902 3295 2774 1875 308 1042 2336 2521 2440 824 400 3717 54 1670 638 3581 554 760 542 1540 1485 3860 2944 2728 3180 2888 980 1020 3322 3398 928 3326 1803 2249 1953 2202 1045 2763 3671 3086 3475 262 675 1689 3052 3639 1636 3496 397 3870 1844 1384 2239 1211 3613 648 3605 1056 2270 2882 1860 484 2494 2869 2115 1178 3315 3969 935 1393 3697 1105 3080 2233 3492 3712 1720 156 2726 3061 1025 3432 2143 2540 2093 1029 749 2242 1705 775 2573 1557 2184 853 794 1505 2381 1849 1859 1640 1241 2777 2910 1795 2622 2166 3646 1761 803 992 2238 3717 2862 1224 3778 2194 1321 1017 1902 3811 775 3207 3501 3411 1627 3305 3702 2206 1438 1612 1886 267 3844 1487 2249 3411 2853 451 469 3331 1548 1474 3470 1473 1284 2163 3251 1766 3307 1289 2589 655 3137 2196 3375 2253 3628 3887 2520 1029 1917 1539 2376 2113 357 2082 2372 1745 2921 2161 1371 706 1765 1400 2657 1573 1238 2764 2285 1576 3301 2398 2589 1785 3624 3362 3824 3465 482 514 2939 1125 2718 1729 3865 1262 2561 1438 356 2547 2340 277 1084 1032 2121 3773 2935 1367 2467 3839 2096 2738 2323 331 2434 1933 3808 2801 184 708 984 2486 3491 743 3643 622 2599 2398 1049 997 511 3267 405 1244 1736 2777 1930 3710 323 1040 1490 1625 2637 1316 1160 1119 2448 398 2012 616 2333 3503 2839 3425 808 941 1344 352 2983 2823 1357 2786 761 3793 1845 1268 359 192 1394 2641 1920 1976 715 2508 357 1403 4020 432 156 2691 3379 1774 1637 60 1709 2111 2609 2403 1410 1243 2986 3345 1243 2494 830 3401 596 2375 919 2091 3373 1414 2537 2011 2844 3335 2409 1234 2108 1547 1764 980 2671 2552 1760 3463 3786 2957 1344 2022 1144 3295 911 2167 3841 1480 1831 2196 1435 789 1544 2279 2645 2019 233 536 1018 2205 2587 682 3733 602 856 1704 734 3772 2278 1080 2685 1075 3527 1818 3206 1501 104 524 2676 2760 1131 2737 1353 3543 1016 3804 3797 1637 1815 2132 936 540 2908 2918 891 711 1231 2127 2604 1762 1182 67 1915 2531 352 3506 2918 2199 1090 2332 1914 2812 2461 3083 507 594 417 1082 796 3502 2531 1367 2830 1206 1448 2589 2027 1717 830 2276 2672 2904 2043 147 3815 2418 2806 1779 250 2423 1732 1533 
263 2435 739 1778 1599 2002 984 636 420 834 926 2147483647 2619 2109 2259 2282 2806 2462 2899 884 468 1927 1940 2341 444 1364 451 934 537 1025 2876 403 2213 692 584 2780 1124 800 1382 1349 2960 2330 1514 3238 2716 421 1548 2766 833 1845 2945 1289 1266 1341 1940 1462 816 1043 550 1210 558 1460 2767 2158 1291 1290 1674 890 1222 1452 197 1026 1092 1143 1083 672 2216 2638 1410 925 1578 2375 1849 1013 1022 807 1412 1815 1534 316 896 2905 975 746 305 2767 784 187 663 1418 1305 3043 2084 1969 2336 2010 209 621 2424 2487 1064 2402 1467 1323 1233 1371 1292 1865 2850 2178 2551 1042 652 1266 2143 2742 1240 2571 898 3081 926 1563 1315 946 2845 549 2798 797 1570 2010 1319 752 1719 2099 1198 507 2389 3131 1433 1245 2894 649 2267 1462 2603 2789 831 869 1857 2283 117 2632 1348 1699 1169 702 459 1317 919 1275 1850 677 1530 83 471 581 1587 924 1490 716 936 1855 2038 1206 1740 1268 2750 1364 1119 1245 1471 2859 2126 1388 2857 1302 1639 1499 985 3006 372 2342 2616 2528 1574 2381 2776 1280 558 1063 1421 870 2918 631 1333 2551 1958 765 538 2533 680 741 2606 636 1629 1238 2329 1500 2450 959 1679 303 2316 1573 2452 1339 2724 3093 1651 1364 1387 632 1768 1542 967 1157 1657 841 2098 1235 678 425 857 633 1991 1516 1395 1927 1709 655 2540 1669 1686 1157 2745 2463 2953 2540 447 976 2101 883 1804 1563 2939 338 1763 1165 638 1701 1425 1083 219 372 1379 2875 2089 680 1542 2942 1617 1812 1419 677 1625 1023 2895 2110 771 541 389 1597 2566 981 2737 416 1709 1649 1183 506 415 2523 1153 1700 830 2018 1095 2797 785 976 836 918 1715 419 1585 1530 1523 1082 1588 1059 1424 2632 1913 2518 1125 501 706 965 2076 1898 1380 2106 1270 3002 919 348 622 803 598 1872 1000 1065 447 1779 1038 478 3211 709 957 1856 2454 865 878 934 1470 1185 1736 1492 1337 835 2066 2587 653 1901 1077 2590 946 1456 607 1530 2520 1711 1627 1148 1994 2465 1649 355 1296 1503 1073 134 1792 1627 845 2537 2988 2239 1003 1151 222 2371 86 1617 2954 589 952 1569 1479 692 1127 1362 1719 1612 700 1053 203 1280 1891 620 2808 388 132 788 202 2849 1398 1370 1759 1568 2683 1007 2403 606 1029 555 1751 2015 211 1817 496 2737 1409 2898 2894 1363 889 1618 824 782 2022 1996 1228 489 310 1545 1685 1230 648 909 1516 1744 655 2709 2031 1710 389 1407 1448 2117 1603 2227 668 754 531 299 902 2591 1623 496 2125 328 1198 1669 1629 791 750 1758 2005 2111 1204 779 2915 1679 1967 870 1037 1565 841 1539 
2790 184 3337 1161 3344 1055 1663 3240 2280 3064 3511 2619 2147483647 573 965 386 410 564 828 2446 2760 1367 1407 683 2274 2861 2172 3551 3142 2606 431 2981 805 1952 2213 540 1972 2466 3490 3357 544 349 1119 989 478 2331 2186 422 2721 844 882 1406 3531 1468 1023 2793 1804 1627 3090 1436 2159 3042 265 602 2229 1602 3553 3003 2861 3597 2432 1974 3543 1529 2608 3229 607 170 2385 2451 2465 529 955 1639 3503 2719 1294 1416 1090 2694 3510 767 3554 1900 2877 705 3372 2805 3258 2819 2725 804 628 1146 534 633 2662 2607 207 297 3100 984 2448 1432 1722 1352 3272 754 679 481 598 3548 2956 2320 516 144 2375 926 3513 988 1862 3286 1500 2646 1008 3125 756 2694 1557 647 2069 3160 1233 1041 1665 2365 756 733 3591 2773 819 2527 751 1428 45 652 2073 3481 804 938 2507 769 1457 1029 1500 2651 3006 1450 1847 3507 1341 2202 1706 2679 2991 2055 1267 1801 2380 1928 2597 891 626 2020 891 1351 147 2346 3282 3262 1431 422 1183 3208 594 1319 3498 3613 1820 859 2926 398 77 138 2950 615 860 1488 2075 2169 2196 3371 888 2299 1308 336 661 3374 3156 782 1963 2086 295 2042 3527 1468 578 2577 394 2557 956 2922 689 1769 569 1296 206 969 1002 3393 2066 1987 1745 1917 3420 1594 1463 2001 792 1496 2196 2827 1763 2134 1495 2932 3201 849 1853 2060 1000 1412 936 1967 187 175 405 705 3036 3339 714 2691 853 2759 949 2288 1123 2593 3257 1012 1213 3589 2540 2723 1563 273 686 2203 1256 334 2121 1055 1202 3296 1189 1850 443 1372 3335 3093 2548 1025 660 3177 236 2897 913 1362 3122 2573 3019 1087 3610 3700 2000 1121 1601 380 3276 2885 2133 1983 1003 2334 3599 3554 1214 3701 2253 3360 1203 222 1009 219 3284 2631 2252 3583 569 955 3025 1417 3511 940 1772 2273 3161 3350 2128 1159 1785 1558 3012 1354 3496 2155 953 3322 3497 914 892 1958 1927 3531 2626 1506 912 1142 2884 2496 699 1012 2356 1757 3207 697 3253 1208 2706 1946 394 3506 1009 1505 747 284 1327 2282 1460 2950 1896 2618 845 1276 1939 793 890 1234 2528 1491 2398 616 2613 1945 338 2227 1681 1762 3075 2886 2371 1553 1113 2287 3304 3408 2616 1430 1418 2931 765 3004 2727 1837 2822 633 1233 3348 1112 3665 462 1725 772 2017 3616 3019 1043 1184 2445 1251 2159 752 3473 346 321 2568 1792 2035 2848 3374 605 1143 3339 2844 2312 1888 994 2123 2431 3509 2316 1174 3180 799 594 2080 2433 1304 2188 1354 1072 534 3089 3087 3094 2606 3052 281 1005 2145 1317 2444 2624 1024 2306 1887 2890 1998 1487 927 1490 3369 319 1375 810 1750 3654 1110 1783 3035 
2301 412 2841 605 3024 554 1203 2714 1805 2638 3021 2109 573 2147483647 585 444 917 816 1250 2070 2304 1283 1330 835 1804 2552 1658 3032 2617 2251 769 2452 401 1475 1663 990 1638 2074 3106 2987 1074 232 691 1493 914 1864 1964 663 2326 581 955 1009 3118 1129 921 2510 1295 1187 2552 901 1617 2732 662 121 1943 1030 3217 2593 2524 3211 1916 1612 3091 983 2264 2692 652 670 2120 2083 2234 318 389 1186 3043 2319 733 1285 585 2220 2987 1208 3066 1370 2383 1100 2839 2291 2729 2524 2416 1290 527 1074 687 393 2130 2181 368 379 2710 682 2192 866 1395 984 2903 313 1121 95 523 3082 2512 2025 66 663 2073 738 2990 1439 1302 2966 930 2275 1362 2592 1152 2294 1337 433 1791 2707 1037 1036 1094 1918 489 1269 3201 2448 1241 2107 848 1140 577 742 1509 2978 514 1037 2001 1081 1119 744 955 2237 2471 882 1431 3100 1223 1644 1481 2175 2453 1532 1003 1249 2135 1400 2226 319 442 1711 501 862 673 2073 2879 2885 1148 949 1191 2865 780 846 3164 3234 1257 1316 2394 551 604 544 2673 378 830 921 1586 1829 1943 2904 940 1741 776 706 272 2848 2640 1039 1485 1662 721 1575 3186 912 300 2320 663 2192 433 2408 822 1560 417 770 624 1429 632 3020 1806 1483 1600 1700 2964 1032 1269 1439 765 935 1770 2359 1256 1688 1436 2646 2860 685 1688 1516 1222 1218 444 1642 746 398 971 571 2540 2901 671 2305 305 2499 985 1772 928 2265 2746 715 683 3124 2008 2179 1266 788 621 1778 684 856 1920 495 702 2785 923 1282 787 1365 2850 2557 2087 581 567 2763 634 2421 484 1152 2751 2130 2518 1287 3157 3346 1440 1074 1180 689 2809 2502 1738 1593 433 1794 3238 3189 645 3182 2038 2935 688 695 469 417 2882 2185 1836 3064 86 401 2702 1407 3103 1374 1226 1761 2681 2871 1671 1036 1224 1046 2480 1204 3041 1634 1458 2800 3021 713 639 1397 1515 3036 2359 954 558 618 2567 2110 158 1253 1935 1655 2807 1002 2822 660 2274 1726 723 3184 484 1063 603 585 1112 1787 1095 2659 1540 2093 484 708 1381 624 1331 1290 2173 1039 1886 369 2112 1750 903 1676 1207 1553 2765 2455 2045 981 543 2076 2805 2973 2085 872 1320 2484 804 2486 2208 1321 2310 785 789 2983 547 3290 883 1309 956 1520 3126 2550 472 1138 1923 711 1677 1121 3097 794 795 2282 1249 1838 2442 2842 322 647 2948 2385 1799 1672 435 1823 2012 3013 2080 980 2703 1142 312 1906 1969 742 1941 1351 715 576 2631 2644 2607 2067 2640 482 493 1658 1319 1906 2301 461 2098 1346 2468 1841 1434 924 1081 2876 823 1181 670 1243 3146 745 1294 2741 
2490 882 2996 481 3411 258 1516 2802 2044 2918 3184 2259 965 585 2147483647 1006 1372 1373 1764 2429 2550 1847 1894 1412 2051 2960 1828 3130 2714 2625 875 2541 186 1734 1722 1483 2058 2415 3427 3325 1509 669 1122 1954 1412 2113 2451 752 2653 1135 711 1422 3402 1581 1492 2940 1509 1529 2611 1109 1711 3135 880 469 2388 991 3587 2895 2908 3526 2064 2010 3319 1139 2649 2748 1235 1118 2576 2450 2708 436 471 1509 3260 2642 878 1836 937 2440 3077 1711 3234 1525 2558 1624 2905 2426 2809 2945 2828 1765 1112 1646 1257 972 2226 2476 818 668 3033 147 2652 939 1835 1426 3244 833 1622 647 445 3289 2768 2462 639 974 2502 313 3081 1940 1347 3356 946 2631 1907 2667 1676 2617 1848 1013 2248 2944 1576 1618 1081 2195 229 1695 3513 2846 1755 2414 1431 1626 993 631 1509 3114 1067 1622 2168 1633 1573 1268 1117 2545 2542 944 1782 3392 1779 1668 1984 2336 2514 1688 1514 1335 2602 1554 2585 523 1025 2148 1004 1177 986 2524 3182 3219 1637 1387 1772 3234 739 1189 3536 3556 1290 1811 2476 1108 1029 1010 3105 353 535 979 1814 2235 2411 3112 681 1757 1018 1218 833 2936 2757 1603 1741 1985 1212 1844 3551 1034 390 2774 1204 2558 806 2537 1401 2069 413 1026 882 1924 1123 3356 2274 1688 2135 2199 3191 1103 1796 1462 1349 1028 2084 2584 1480 1981 2002 3070 3232 1256 2212 1610 1797 1748 864 2070 1151 822 1351 365 2707 3155 1256 2646 686 2947 691 1928 1474 2666 2871 1238 955 3331 2111 2232 1737 1049 1206 2093 723 1106 2420 462 1031 2908 1439 1276 890 1942 3029 2622 2335 1019 415 3055 871 2627 961 1679 3095 2403 2674 1866 3384 3695 1468 1650 1548 818 3020 2838 2092 1961 634 1879 3582 3530 764 3277 2526 3206 993 1161 360 746 3186 2453 2161 3163 668 406 3094 1983 3393 1884 1343 1926 2872 3059 1949 1598 1268 1283 2560 1751 3267 1788 1918 2896 3212 1273 202 1427 1864 3188 2805 1089 1073 921 2968 2456 447 1826 2248 2205 3114 1553 3089 885 2557 2222 1251 3568 833 1418 1182 1105 1638 1992 1527 3079 1947 2210 1010 633 1432 316 1836 1875 2549 1384 2046 350 2284 2258 1212 1728 1497 2061 3168 2733 2455 921 553 2566 2955 3231 2183 993 1879 2738 599 2605 2333 1515 2451 707 1183 3327 507 3618 1387 1671 1532 1739 3286 2766 546 1713 2053 467 1911 1655 3427 988 1013 2717 1373 2342 2753 2911 902 285 3264 2622 1962 2172 703 2262 2323 3164 2555 1523 2901 1686 893 2420 2217 878 2413 1929 1202 1156 2862 2899 2786 2140 2936 715 862 1884 1898 1994 2705 694 2589 1470 2757 2365 2001 1508 1473 3037 1061 1713 1246 1465 3268 1222 1550 3158 
2439 236 2987 1029 2959 998 1308 2911 1925 2689 3158 2282 386 444 1006 2147483647 544 372 815 2064 2394 1009 1052 411 1917 2476 1841 3216 2812 2221 789 2656 821 1602 1918 576 1587 2086 3107 2973 706 362 768 1085 500 1972 1806 740 2341 464 1167 1036 3152 1085 652 2409 1475 1265 2773 1138 1854 2656 627 543 1844 1381 3168 2624 2476 3214 2099 1591 3173 1241 2223 2911 260 357 2001 2068 2085 621 808 1283 3137 2340 1040 1047 785 2336 3177 780 3198 1585 2528 663 3048 2469 2932 2434 2340 878 243 786 252 272 2341 2233 279 477 2718 1077 2065 1187 1337 976 2888 454 696 363 785 3183 2586 1934 380 529 1989 1084 3180 1008 1589 2900 1269 2263 918 2802 714 2315 1175 275 1684 2793 850 702 1429 1999 855 896 3209 2387 807 2152 447 1042 353 929 1807 3135 433 645 2167 636 1075 647 1213 2275 2686 1206 1476 3127 973 1921 1324 2337 2675 1733 881 1517 1999 1612 2214 722 249 1634 542 1021 532 1962 2901 2879 1045 591 853 2823 907 981 3113 3230 1555 890 2603 107 353 261 2567 713 1096 1242 1730 1784 1813 3007 1164 2017 1012 296 361 3043 2820 598 1613 1715 336 1685 3141 1200 643 2194 227 2173 678 2585 404 1389 707 996 568 1002 638 3009 1682 1652 1376 1537 3052 1331 1083 1729 432 1236 1825 2466 1432 1768 1147 2548 2816 464 1481 1759 792 1031 636 1582 467 313 672 875 2686 2967 343 2309 616 2376 1221 1957 739 2207 2916 631 920 3224 2219 2415 1178 658 308 1831 1049 716 1745 917 886 2955 804 1598 803 1041 2979 2774 2185 688 846 2799 594 2539 579 979 2738 2205 2673 865 3240 3315 1726 769 1234 722 2912 2503 1755 1605 793 2026 3214 3169 984 3364 1874 2984 897 350 908 434 2904 2262 1877 3246 383 834 2639 1086 3132 940 1479 1940 2804 2992 1767 787 1518 1237 2690 980 3128 1830 1051 2989 3136 528 1010 1686 1554 3180 2243 1228 549 849 2499 2115 603 820 1982 1400 2827 558 2879 936 2334 1566 294 3120 727 1147 362 188 944 1936 1082 2565 1514 2291 490 1107 1660 952 900 928 2144 1137 2063 708 2269 1568 689 1934 1333 1382 2690 2512 1986 1345 945 1910 2955 3034 2295 1166 1057 2562 1028 2669 2395 1512 2483 936 884 2963 962 3281 466 1355 528 1676 3262 2658 870 834 2119 1145 1808 679 3089 728 706 2183 1495 1659 2469 3049 272 1091 2957 2479 1978 1508 758 1737 2057 3158 1935 791 2821 698 266 1708 2072 1052 1805 1024 700 176 2723 2716 2741 2294 2674 543 712 1798 988 2132 2239 794 1929 1584 2514 1629 1141 583 1121 3017 705 994 427 1421 3310 739 1441 2650 
2949 511 3497 1521 3335 1442 1824 3439 2434 3153 3662 2806 410 917 1372 544 2147483647 401 434 2504 2884 1268 1300 554 2423 2853 2371 3738 3339 2641 744 3187 1206 2118 2461 160 2012 2537 3532 3390 162 725 1296 584 144 2475 2131 784 2789 961 1238 1532 3600 1544 990 2766 2008 1773 3308 1682 2394 3030 604 976 2221 1916 3554 3077 2875 3641 2628 2036 3651 1785 2634 3445 605 256 2354 2502 2407 936 1305 1797 3620 2791 1582 1345 1329 2838 3701 366 3700 2124 3040 341 3579 2993 3461 2800 2720 394 722 1068 486 809 2874 2705 568 707 3154 1394 2408 1727 1771 1461 3306 998 284 822 1005 3670 3065 2314 852 458 2374 1332 3704 580 2134 3277 1806 2695 640 3333 384 2767 1538 802 2062 3275 1231 934 1968 2490 1167 356 3638 2779 425 2621 641 1470 379 1025 2351 3648 949 772 2690 465 1534 1122 1757 2737 3220 1746 1961 3571 1270 2465 1679 2857 3210 2268 1309 2061 2336 2151 2646 1229 772 2038 1076 1557 448 2323 3345 3303 1469 58 1042 3220 944 1513 3499 3651 2099 450 3136 467 344 376 2914 1024 1245 1783 2249 2206 2165 3497 1250 2561 1556 256 904 3570 3342 524 2130 2198 208 2194 3532 1744 982 2535 356 2602 1221 3108 573 1726 979 1540 563 559 1155 3427 2045 2180 1657 1871 3532 1875 1433 2273 765 1779 2306 2962 1965 2263 1366 2904 3212 900 1773 2301 726 1387 1180 2001 238 555 212 1113 3198 3436 728 2750 1148 2713 1312 2487 1137 2606 3436 1114 1464 3711 2754 2954 1601 488 727 2312 1578 496 2054 1411 1428 3475 1243 2140 747 1218 3480 3308 2681 1225 1066 3252 589 3040 1119 1354 3159 2688 3188 817 3717 3713 2271 1030 1732 724 3403 2938 2218 2070 1320 2565 3620 3579 1519 3885 2190 3444 1441 222 1380 629 3347 2746 2350 3768 884 1317 3024 1261 3577 537 2022 2469 3305 3490 2268 1116 2062 1775 3222 1304 3608 2363 549 3514 3630 974 1302 2230 2034 3688 2591 1772 1071 1393 2881 2561 1063 722 2456 1638 3270 418 3344 1480 2808 1901 288 3495 1271 1660 818 358 1328 2456 1558 2925 1958 2822 1022 1620 2204 1200 485 1050 2566 1655 2590 1025 2788 1882 371 2478 1854 1720 3062 2983 2389 1876 1455 2220 3467 3500 2829 1709 1324 3043 1141 3193 2923 2047 3005 990 1411 3376 1463 3697 161 1845 581 2200 3765 3152 1382 1082 2650 1623 2323 403 3509 603 563 2548 2038 1969 2922 3579 816 1533 3390 2970 2506 1843 1293 2130 2528 3666 2266 1180 3319 462 810 1995 2572 1593 2151 1199 1205 580 3210 3192 3247 2831 3129 687 1257 2315 1162 2670 2632 1327 2236 2126 2978 1904 1355 842 1619 3524 522 1354 858 1954 3824 1243 1966 3009 
2589 523 3135 1390 2934 1369 1479 3098 2076 2766 3295 2462 564 816 1373 372 401 2147483647 475 2112 2510 871 905 153 2063 2452 2039 3389 2999 2244 991 2852 1190 1770 2165 323 1618 2148 3135 2992 524 712 980 789 272 2113 1731 985 2398 630 1441 1175 3208 1164 592 2365 1686 1420 2980 1402 2089 2629 827 914 1820 1700 3153 2687 2475 3244 2292 1647 3268 1512 2236 3115 253 419 1953 2108 2008 970 1169 1450 3241 2400 1348 945 1060 2472 3356 459 3332 1815 2682 325 3243 2649 3123 2399 2319 586 412 668 147 548 2547 2322 586 784 2759 1435 2007 1495 1380 1097 2907 766 391 735 1108 3292 2684 1914 752 687 1973 1424 3358 672 1865 2876 1583 2300 547 3000 369 2377 1138 524 1661 2896 836 536 1737 2118 1209 674 3241 2378 468 2237 240 1081 519 1207 2084 3289 640 390 2345 265 1155 763 1485 2351 2891 1515 1590 3177 870 2182 1278 2509 2885 1948 923 1784 1936 1840 2251 1081 494 1640 784 1249 684 1922 2952 2905 1079 459 654 2820 1157 1199 3098 3253 1838 568 2805 266 492 438 2514 1063 1401 1548 1905 1811 1764 3121 1445 2275 1285 234 687 3227 2995 233 1783 1824 293 1838 3131 1490 999 2135 180 2207 986 2763 172 1325 1045 1265 770 672 832 3029 1644 1848 1260 1470 3152 1623 1033 2003 376 1531 1930 2591 1643 1896 978 2503 2811 536 1376 2002 444 987 929 1606 506 602 606 1207 2839 3051 362 2357 954 2314 1505 2154 747 2206 3084 762 1200 3332 2429 2639 1209 779 378 1935 1384 814 1655 1278 1142 3122 863 1891 1001 838 3112 2978 2312 931 1171 2862 799 2673 839 956 2761 2312 2832 527 3334 3313 1998 630 1373 944 3028 2543 1834 1687 1135 2254 3220 3179 1309 3535 1791 3055 1165 370 1276 721 2953 2370 1969 3418 752 1200 2623 882 3184 597 1737 2134 2937 3120 1905 716 1800 1469 2890 903 3226 2039 759 3170 3257 608 1361 1960 1659 3323 2190 1509 759 1133 2481 2170 974 464 2075 1248 2877 187 2957 1234 2426 1500 172 3094 1029 1315 474 295 931 2108 1187 2524 1570 2489 728 1456 1928 1289 565 683 2170 1315 2252 1060 2438 1482 723 2183 1516 1319 2661 2599 1991 1672 1298 1822 3107 3113 2502 1461 927 2664 1317 2849 2584 1729 2659 1195 1089 2977 1320 3298 244 1478 209 1862 3397 2780 1224 684 2319 1510 1972 322 3110 882 848 2147 1748 1570 2532 3242 587 1462 2994 2596 2170 1442 1088 1731 2146 3303 1866 786 2949 331 587 1599 2206 1360 1750 819 865 278 2833 2810 2883 2513 2739 818 1006 1967 782 2353 2232 1126 1838 1829 2592 1509 968 441 1261 3160 823 955 495 1634 3467 901 1631 2608 
3008 882 3548 1843 3209 1799 1921 3535 2500 3133 3700 2899 828 1250 1764 815 434 475 2147483647 2466 2907 1133 1152 564 2484 2736 2487 3816 3435 2575 1176 3294 1589 2207 2630 288 1974 2512 3457 3307 389 1098 1445 344 354 2531 1986 1218 2754 1096 1672 1611 3552 1570 968 2631 2142 1857 3426 1874 2551 2905 1038 1332 2122 2173 3434 3043 2781 3566 2735 2020 3643 1984 2559 3559 724 660 2227 2457 2249 1335 1622 1891 3623 2760 1822 1233 1535 2883 3786 74 3734 2277 3102 152 3682 3083 3561 2673 2609 190 886 983 621 1022 2995 2704 946 1115 3097 1801 2270 1969 1754 1528 3224 1238 150 1160 1426 3677 3068 2216 1184 891 2277 1754 3788 197 2338 3152 2057 2642 230 3442 106 2738 1465 999 1970 3280 1207 839 2212 2523 1572 381 3565 2679 9 2618 632 1468 790 1459 2556 3705 1111 646 2781 268 1562 1208 1958 2723 3336 1990 2003 3518 1166 2650 1588 2940 3333 2403 1322 2255 2195 2300 2595 1537 968 1975 1257 1715 882 2206 3295 3228 1463 453 887 3118 1378 1662 3379 3569 2312 112 3249 709 754 756 2767 1426 1677 2022 2344 2156 2044 3511 1684 2743 1758 549 1156 3661 3425 369 2220 2227 553 2266 3417 1964 1375 2391 589 2548 1460 3196 588 1613 1389 1738 996 199 1296 3344 1940 2297 1501 1747 3532 2097 1358 2475 803 2005 2329 2994 2099 2309 1186 2766 3108 984 1619 2467 458 1321 1403 1956 670 945 592 1533 3256 3420 819 2707 1421 2562 1746 2601 1142 2517 3509 1212 1674 3717 2879 3094 1583 918 844 2333 1854 917 1899 1731 1614 3547 1276 2365 1179 1024 3516 3423 2718 1402 1488 3216 1022 3081 1313 1310 3084 2706 3254 534 3708 3605 2469 936 1804 1158 3420 2884 2217 2077 1602 2713 3520 3484 1781 3960 2035 3414 1639 611 1718 1038 3296 2764 2359 3845 1197 1647 2911 1060 3526 125 2206 2579 3341 3520 2325 1063 2274 1934 3333 1219 3605 2491 322 3602 3651 1051 1714 2432 2065 3732 2452 1983 1228 1607 2770 2529 1406 428 2464 1448 3220 311 3323 1709 2808 1777 526 3364 1503 1760 938 667 1295 2543 1606 2789 1945 2934 1202 1920 2399 1620 91 842 2506 1764 2693 1425 2868 1739 781 2649 1963 1610 2936 2974 2313 2144 1759 2060 3522 3478 2951 1936 1188 3050 1574 3282 3023 2187 3091 1424 1550 3288 1777 3608 377 1898 496 2306 3801 3179 1684 967 2766 1958 2404 162 3426 1033 992 2427 2216 1819 2891 3681 1056 1892 3326 2993 2614 1722 1558 2052 2531 3712 2122 1170 3350 195 1055 1824 2619 1834 2025 1006 1321 752 3223 3188 3294 2967 3096 1109 1481 2403 974 2808 2538 1596 2072 2294 2961 1727 1172 796 1695 3570 948 1296 947 2091 3883 1355 2080 2872 
783 2274 1203 1991 986 2196 914 1355 596 669 1312 884 2446 2070 2429 2064 2504 2112 2466 2147483647 558 1354 1348 1965 568 576 882 1532 1272 205 2801 1217 2319 755 1215 2431 495 85 1044 918 2636 2246 1379 2808 2384 536 712 2714 288 1602 3015 1062 1096 979 1522 625 995 902 1372 1339 1123 732 2658 2160 454 1652 1158 577 488 1151 890 473 1184 1347 246 1457 1905 2407 534 42 696 2383 1960 920 1173 294 1571 1244 1514 635 1527 2494 1333 1074 867 2363 1509 985 1394 599 473 2640 1826 1483 2020 1818 1089 312 2286 2415 654 2575 585 1563 734 1101 833 1765 2461 2106 2585 1233 638 402 2078 2587 364 2712 1527 2621 1363 932 1610 205 2351 1336 2380 273 1002 1800 548 844 1277 1628 1576 411 2483 2774 1145 450 2464 246 1879 1035 2417 2812 1410 1364 1645 1820 818 2204 989 1418 1359 283 1291 1569 649 1067 1305 1320 893 854 1318 980 1197 1297 615 1056 156 1925 1821 498 1587 1254 2592 493 841 818 1035 2562 1594 805 2847 1248 1106 1169 1411 2578 1215 2086 2417 2325 770 2423 2869 1549 753 313 587 1082 2996 1333 1413 2270 1837 1442 1209 2102 755 455 2334 652 1123 1455 2353 619 2164 130 1664 1049 1943 893 2478 1404 2604 2642 1461 952 605 878 1066 802 1081 1455 1109 1368 1739 1483 379 664 1007 502 1358 718 802 1616 973 1158 2039 1145 1632 510 2519 2327 2691 2610 975 957 1781 246 1802 704 3033 886 1367 306 1243 1435 1474 1270 1051 1253 904 2719 1791 369 1743 2779 797 1974 1407 1274 1268 1487 2818 1509 1133 1354 498 1489 2619 751 2625 763 1590 1162 681 396 1002 1994 1247 1277 1353 1531 894 2724 999 439 337 477 1799 1114 1168 1120 1679 1652 736 948 1440 2383 2072 2418 843 429 296 1553 2007 2024 677 1490 1073 2547 1246 861 973 1120 555 1409 1400 1167 1264 1248 1149 941 2788 1378 1228 1545 2592 1364 566 1357 595 1402 1548 1514 570 69 2094 2081 263 1182 766 2186 858 1545 400 779 2222 1140 1623 1020 1712 2219 1183 723 990 716 551 1008 1622 1871 1319 2636 2546 1675 142 1050 852 2413 801 856 2749 1233 939 894 762 529 254 1711 1888 753 1194 1012 1072 1487 1303 630 2865 1123 997 1016 969 2854 1283 913 1940 1223 2355 766 1986 820 1402 802 1884 1502 951 2080 676 2316 1030 2776 2760 484 1216 825 425 1501 1859 2228 892 628 857 816 1737 451 238 1343 651 1326 967 2272 1871 899 508 1574 616 1522 1383 1949 805 741 965 1158 630 2515 1602 712 1543 1100 346 1740 767 1161 503 970 1373 1686 989 1208 2765 1171 1658 1020 1537 1347 915 780 
258 2578 661 2076 1131 2298 1104 801 507 389 796 468 2760 2304 2550 2394 2884 2510 2907 558 2147483647 1839 1841 2372 503 926 746 979 723 631 3067 694 2475 831 1001 2832 967 477 939 889 3028 2509 1643 3250 2777 442 1269 2966 398 1934 3202 1359 862 1345 1940 1041 1042 1133 843 1448 944 1004 2941 2373 1011 1635 1211 424 777 1020 589 898 787 1411 689 913 2279 2750 1081 592 1231 2596 2105 1124 743 372 1674 1726 1719 153 971 2925 828 1038 323 2789 953 486 841 991 890 3069 2172 1932 2399 2129 667 246 2578 2674 598 2696 1121 1618 1157 1424 828 2025 2881 2359 2787 788 220 958 2327 2893 916 2854 971 3075 1284 1096 1633 538 2817 796 2813 369 1475 2120 1090 403 1700 2074 1545 395 2649 3183 1003 817 2904 322 2291 1439 2737 3023 1241 824 1962 2266 475 2639 1355 1763 1433 293 772 1616 923 860 1777 1103 1393 401 807 886 1590 1254 1162 1010 545 2093 2145 1011 1870 1442 2899 1046 675 783 1444 2940 2066 920 3078 1459 1174 1062 1342 3018 708 2436 2743 2652 1135 2618 3041 1585 737 833 1144 613 3178 1076 1555 2636 2110 884 654 2537 822 686 2697 729 1166 1518 2557 1125 2531 582 1873 519 2349 1411 2683 1555 2891 3092 1759 907 1152 862 1596 1339 661 1468 1576 1231 2134 1528 580 107 1073 626 1867 1076 927 1984 1513 1021 2505 1602 1862 994 2861 2619 3053 2792 417 605 2157 459 2008 1154 3207 676 1770 776 686 1773 1638 830 685 821 1325 3027 2157 575 1828 3092 1354 2090 1603 717 1647 1398 3085 2009 612 822 217 1743 2811 537 2909 205 1854 1602 716 201 447 2471 854 1250 1218 1981 1160 2987 519 514 694 830 1955 849 1134 1078 1789 1105 1292 660 1622 2735 2192 2692 681 145 548 1001 2256 2162 922 1995 858 2998 1227 666 439 613 634 1846 1347 1279 740 1711 739 799 3227 821 747 1910 2734 1245 850 833 1083 1462 1849 1695 894 491 2291 2549 447 1719 624 2610 542 1688 172 1320 2596 1244 1824 1256 2067 2567 1614 567 1326 1060 968 600 1915 1934 1213 2802 2992 2162 635 1273 578 2608 388 1401 3083 1011 1097 1410 1021 227 810 1703 1997 1307 646 681 669 1557 1794 189 3058 583 535 1035 461 3076 1531 908 2043 1130 2745 1041 2414 811 895 273 2014 1964 637 2137 640 2750 959 3067 3057 985 1195 1378 360 945 2155 2307 779 86 638 1350 1910 992 389 815 1204 1738 444 2712 2166 1455 336 1673 1173 2019 1694 2308 329 349 413 765 443 2777 1812 666 2036 781 802 1902 1320 1108 282 1523 1882 2111 1273 675 3071 1622 2026 1088 1000 1656 1016 1088 
1980 1244 2497 1622 2084 1721 1053 2544 1507 2023 2633 1927 1367 1283 1847 1009 1268 871 1133 1354 1839 2147483647 47 719 1485 1607 1587 2794 2447 1448 1791 2329 1671 1281 1827 1157 875 1408 2325 2174 1369 1335 857 1468 1129 1519 866 1749 1639 712 2167 776 2426 629 366 1508 1318 972 2476 1250 1728 1779 1626 1404 990 1668 2307 1926 1648 2434 1798 942 2538 1352 1429 2598 761 1261 1099 1340 1140 1570 1450 1023 2524 1647 1346 113 1060 1842 2773 1170 2662 1476 2076 1050 2698 2100 2576 1547 1478 1315 791 222 840 893 2067 1616 1287 1477 1970 1959 1147 1461 697 693 2092 1016 1153 1256 1761 2582 1977 1083 1248 1508 1145 2019 2774 1274 1655 2026 1556 1519 999 2474 1057 1627 364 855 839 2188 315 336 1658 1481 1771 1473 2433 1546 1132 1531 636 493 1325 1931 1848 2658 780 504 1813 883 626 606 1336 1623 2385 1480 1011 2390 91 1884 462 1950 2391 1549 449 1556 1074 1489 1473 1366 853 856 862 1044 1507 1075 2169 2097 481 1325 246 1986 1916 985 2252 2437 1656 1243 2297 970 1309 1229 1651 1649 2078 1495 1412 1041 913 2424 2162 1961 1192 1086 1017 2660 2418 787 1293 1196 1151 1302 2288 1395 1571 1272 992 1425 1112 2203 705 481 1668 1167 1566 1297 772 2212 807 1414 389 616 2432 1505 270 1766 578 1445 1284 1935 1283 1297 156 1645 1976 598 505 1672 689 261 1038 852 1363 1321 1476 1835 2221 2310 666 1588 1190 1449 2216 1685 387 1385 2487 635 1157 2620 1965 2196 550 1620 706 1285 1477 1665 786 1535 1053 2523 482 1734 1805 187 2449 2468 1673 913 1817 2097 1594 2028 919 302 1953 1638 2229 641 2601 2475 1756 246 902 1728 2336 1759 1148 1026 1324 1856 2388 2352 1382 2930 923 2297 1101 1220 1590 1442 2169 1693 1295 2820 1197 1510 1781 197 2399 1202 1492 1659 2278 2446 1329 249 1621 1206 2373 161 2502 1610 1451 2598 2568 574 1921 1731 1049 2671 1330 1381 792 1126 1639 1419 1401 730 1392 391 2094 884 2211 1235 1720 646 1025 2241 1117 932 688 1087 322 1583 700 1667 876 1994 844 1603 1684 1899 1207 324 1380 958 1752 1642 1878 617 1589 1849 1112 478 1810 1876 1184 1677 1499 953 2477 2364 2027 1389 57 1962 2023 2290 2058 1369 2100 1943 891 2156 1544 2476 1107 943 693 1401 2730 2110 1443 187 1842 1754 1443 995 2294 1711 1681 1298 1487 702 1778 2695 963 1799 2196 1923 1687 590 1247 924 1451 2654 1003 348 2281 943 974 727 1590 1358 896 191 715 838 2139 2090 2244 2069 1979 1551 1081 1453 199 1926 1406 1278 968 1529 1855 639 157 442 828 2513 1667 262 618 1281 2836 719 1221 1751 
1988 1287 2500 1667 2060 1767 1081 2554 1520 2017 2634 1940 1407 1330 1894 1052 1300 905 1152 1348 1841 47 2147483647 754 1497 1585 1607 2800 2458 1436 1833 2342 1718 1301 1854 1186 875 1405 2309 2157 1397 1380 900 1484 1160 1530 840 1792 1632 759 2212 809 2414 656 412 1484 1346 999 2490 1288 1754 1755 1668 1451 973 1707 2284 1918 1630 2418 1815 946 2532 1389 1415 2610 802 1300 1076 1333 1111 1616 1497 1051 2520 1641 1388 128 1104 1849 2780 1191 2662 1504 2084 1074 2709 2111 2587 1524 1458 1336 836 266 879 940 2084 1616 1331 1522 1958 2006 1122 1501 708 727 2075 1062 1178 1303 1807 2579 1975 1066 1294 1548 1128 2066 2781 1288 1688 2002 1597 1509 1011 2487 1079 1621 371 901 825 2186 357 372 1696 1488 1818 1497 2418 1528 1151 1530 672 521 1365 1976 1879 2662 827 532 1827 907 653 651 1373 1620 2399 1521 1028 2378 130 1912 455 1962 2406 1573 486 1589 1048 1517 1464 1413 899 850 908 1082 1548 1054 2157 2081 508 1357 267 1967 1959 1023 2229 2419 1691 1261 2311 1011 1349 1269 1624 1695 2124 1535 1431 1036 892 2422 2207 1988 1232 1123 1064 2669 2427 812 1314 1206 1188 1319 2266 1434 1617 1246 1030 1416 1158 2213 741 466 1714 1208 1607 1311 817 2195 790 1437 358 596 2428 1542 285 1798 621 1484 1291 1938 1312 1309 109 1620 1956 645 475 1700 703 285 1084 850 1400 1365 1509 1881 2227 2304 710 1580 1236 1421 2261 1704 432 1369 2494 681 1199 2617 1983 2215 567 1659 750 1292 1521 1703 757 1581 1095 2530 524 1769 1846 170 2451 2481 1679 958 1863 2087 1635 2032 965 332 1937 1641 2236 650 2595 2454 1787 286 928 1770 2334 1748 1152 1034 1370 1878 2369 2333 1425 2935 894 2288 1143 1258 1636 1486 2158 1695 1299 2826 1244 1556 1760 170 2386 1217 1525 1678 2280 2447 1342 296 1655 1240 2386 193 2497 1633 1468 2606 2566 621 1968 1763 1062 2673 1305 1419 838 1169 1618 1414 1448 742 1396 349 2083 911 2203 1278 1719 625 1062 2217 1162 964 734 1127 356 1599 729 1642 882 2010 891 1647 1716 1945 1224 328 1370 991 1768 1688 1890 591 1625 1875 1140 463 1787 1872 1171 1717 1544 923 2481 2357 2045 1429 49 1961 2069 2300 2072 1397 2111 1987 931 2138 1590 2458 1139 964 723 1423 2731 2111 1488 224 1860 1799 1459 1018 2277 1751 1721 1276 1519 674 1771 2705 1010 1846 2182 1924 1706 570 1293 913 1453 2656 976 393 2282 964 1021 694 1599 1400 874 179 759 881 2137 2086 2248 2088 1971 1595 1126 1471 196 1947 1389 1324 937 1559 1850 604 112 481 858 2515 1706 291 664 1310 2840 762 1247 1726 
2459 608 3003 1375 2781 1380 1360 2977 1948 2622 3161 2341 683 835 1412 411 554 153 564 1965 2372 719 754 2147483647 1934 2299 1925 3263 2877 2094 1115 2734 1226 1648 2067 466 1471 2002 2985 2841 673 772 884 898 423 1982 1578 1096 2252 537 1546 1051 3060 1027 443 2212 1578 1298 2865 1319 1988 2476 949 944 1667 1643 3000 2540 2323 3094 2175 1502 3126 1430 2085 2999 192 554 1800 1961 1855 1032 1158 1331 3100 2254 1287 792 989 2340 3231 565 3196 1713 2553 426 3123 2526 3003 2246 2166 703 355 514 163 509 2433 2181 667 869 2611 1487 1854 1433 1235 970 2757 726 511 765 1188 3152 2544 1761 776 815 1821 1493 3234 755 1783 2723 1525 2152 577 2882 460 2231 986 476 1509 2755 688 384 1673 1983 1266 812 3091 2226 558 2096 87 938 639 1309 2000 3158 560 255 2224 309 1018 645 1405 2207 2775 1454 1457 3029 716 2090 1126 2385 2771 1840 782 1697 1782 1737 2103 1068 449 1490 708 1153 813 1769 2804 2755 935 612 508 2668 1269 1100 2945 3103 1760 668 2688 322 616 549 2360 1124 1492 1484 1784 1662 1611 2982 1547 2182 1207 371 660 3104 2870 227 1661 1687 435 1711 2978 1418 1054 1981 290 2058 935 2640 25 1171 1115 1186 890 762 735 2878 1491 1734 1108 1317 3011 1550 880 1918 242 1461 1793 2456 1536 1763 830 2350 2659 420 1223 1904 387 835 871 1457 649 690 759 1282 2709 2907 258 2210 924 2160 1606 2039 604 2054 2957 648 1127 3192 2316 2530 1064 916 291 1798 1342 955 1502 1266 1060 2995 727 1817 1126 695 2977 2862 2177 849 1250 2715 919 2539 769 806 2611 2174 2704 454 3192 3161 1912 477 1247 1061 2889 2395 1692 1547 1104 2149 3068 3028 1261 3408 1638 2910 1088 508 1276 813 2805 2231 1829 3292 761 1197 2470 740 3036 677 1647 2018 2802 2984 1775 564 1721 1371 2772 750 3085 1927 870 3046 3119 488 1421 1876 1524 3190 2037 1432 672 1064 2328 2024 990 420 1935 1099 2729 252 2813 1171 2285 1347 310 2941 972 1198 381 401 783 1986 1055 2370 1425 2373 655 1427 1841 1360 655 550 2021 1201 2133 1119 2313 1329 871 2086 1400 1166 2508 2456 1840 1621 1275 1669 2976 2969 2389 1392 775 2524 1415 2726 2464 1623 2535 1304 988 2826 1302 3147 396 1348 121 1745 3263 2644 1202 532 2204 1501 1847 402 2960 1015 982 1994 1656 1417 2387 3122 561 1472 2845 2458 2053 1288 1048 1580 2005 3170 1713 641 2813 386 565 1447 2074 1300 1597 676 757 259 2694 2668 2750 2404 2593 917 946 1845 639 2245 2080 1087 1685 1732 2448 1358 820 288 1136 3027 962 803 384 1527 3336 791 1517 2455 
527 2091 1074 1581 1479 1801 611 1062 30 868 1241 444 2274 1804 2051 1917 2423 2063 2484 568 503 1485 1497 1934 2147483647 1131 319 1332 964 758 2569 845 1973 328 648 2384 688 502 1394 1312 2572 2012 1155 2826 2324 62 1144 2467 663 1463 2699 891 1352 916 1518 1192 542 652 994 946 558 1268 2446 1870 897 1165 1609 857 1017 1487 359 586 1288 915 808 1113 1823 2274 1044 608 1219 2094 1603 635 1239 644 1174 1373 1219 421 1303 2495 1282 562 620 2358 1215 615 1093 1163 1038 2636 1703 1537 1943 1647 610 449 2087 2176 1012 2197 1111 1125 790 966 1238 1531 2445 1861 2284 1279 719 891 1829 2404 879 2353 1305 2662 837 1432 1149 710 2419 989 2386 622 1127 1642 900 905 1290 1671 1080 171 2146 2736 1472 1004 2481 413 1856 1030 2253 2520 852 1226 1485 1858 335 2217 924 1303 935 532 903 1126 485 1343 1410 753 1087 465 914 434 1164 788 1120 538 679 1590 1669 778 1383 942 2411 992 1139 1203 1038 2478 1690 1275 2576 962 1564 1522 890 2594 816 1966 2261 2171 1332 2115 2539 1097 240 656 1021 1101 2675 766 1052 2171 1618 1183 943 2116 319 298 2229 232 1568 1023 2054 1170 2067 681 1372 720 1909 1131 2180 1051 2398 2676 1279 1338 967 372 1327 1109 1161 985 1215 818 1692 1037 251 556 572 189 1547 1279 1277 1529 1273 603 2111 1230 1364 721 2383 2128 2583 2289 776 1107 1704 682 1506 1271 2704 321 1343 873 1024 1309 1135 1321 535 762 939 2538 1698 256 1331 2604 1204 1590 1102 1063 1209 958 2587 1668 1062 984 286 1251 2308 1008 2414 624 1363 1213 1098 357 770 2090 1355 1685 803 1586 691 2489 1006 846 409 475 1452 551 1569 1514 1288 1475 1193 1155 1119 2262 1692 2197 1144 403 305 1360 1758 1660 1200 1663 1343 2584 750 295 888 1077 160 1442 887 776 890 1340 1238 379 2801 1122 1223 1456 2233 820 436 1265 1155 967 1368 1193 1117 547 1788 2157 305 1460 1076 2179 1039 1185 514 1099 2134 1618 1322 770 1605 2094 1215 158 879 1273 630 530 1431 1443 779 2299 2572 1800 708 783 314 2105 393 1187 2601 666 598 1128 1294 683 770 1231 1498 1221 1044 1182 579 1061 1449 689 2554 807 576 541 617 2574 1041 1322 1545 1587 2291 586 1988 316 1345 748 1513 1580 417 1648 142 2324 1402 2574 2565 1043 718 1196 729 1212 1669 1814 1230 582 296 1110 1407 817 349 1243 1133 1319 906 2292 1679 1291 167 1173 1046 1675 1220 1843 827 851 825 647 893 2280 1311 174 1684 554 913 1399 1240 643 714 1331 1561 1691 804 1102 2581 1241 1570 587 1404 1182 512 1329 
1184 2701 1417 2538 484 2736 1461 1679 1157 753 1454 1364 2861 2552 2960 2476 2853 2452 2736 576 926 1607 1585 2299 1131 2147483647 1449 1760 1618 375 3246 1616 2836 1329 1776 2755 914 630 766 606 2967 2706 1867 3065 2720 1090 756 3171 532 2032 3506 1550 934 1424 1867 152 1568 1435 1760 1893 1689 181 3094 2651 635 2224 702 625 155 868 1418 950 1179 1910 331 1811 2280 2797 509 543 531 2869 2488 1461 1211 558 2120 1515 2028 1061 1775 2776 1454 1650 1241 2657 1818 1412 1720 88 136 2921 2233 1787 2385 2255 1572 745 2722 2872 534 3103 475 2126 1159 1568 535 2239 2760 2576 3074 1278 858 542 2551 3005 486 3230 1774 2865 1940 425 2178 427 2583 1703 2663 568 1317 2230 795 985 1635 1927 2150 963 2992 3079 874 128 2736 737 2212 1438 2827 3292 1981 1559 2084 2109 1327 2490 1434 1845 1921 662 1694 2133 1186 886 1588 1882 1174 1312 1731 1554 1596 1873 550 1633 452 2444 2246 846 2054 1785 3008 532 708 561 1433 2911 1851 389 3315 1770 646 858 1987 2845 1633 2478 2821 2731 210 2919 3371 2114 1328 726 693 1188 3490 1887 1955 2640 2300 1729 1531 2393 1329 1024 2706 1228 682 2017 2845 375 2537 452 2171 1440 2280 1131 2967 1943 3036 2890 1923 643 808 1455 1238 991 1126 2025 1420 1942 2100 2048 955 1016 1577 1079 1555 152 377 2013 1121 1730 2284 1467 2129 910 2906 2763 3054 3110 1290 964 2160 481 2306 279 3532 1440 1741 295 1524 1868 2007 1302 1561 1733 1303 3133 2180 945 2295 3188 850 2512 1929 1544 1675 2063 3262 1718 1310 1737 983 1978 3114 718 3060 1096 2068 1507 439 863 1336 2221 1225 869 1927 1829 1412 3171 1139 437 888 1003 2326 1661 788 756 2225 1845 721 893 1967 2765 2608 2865 706 863 872 1771 2481 2554 176 1686 899 2796 1821 1417 1201 1276 1132 1737 1976 1724 1660 1549 1169 1509 3051 1671 1323 1948 3111 1939 1109 1511 309 1966 2005 2038 46 585 2596 2320 829 1311 652 2489 867 2083 763 961 2586 645 2135 1542 2114 2609 1539 1279 1458 142 1017 1497 2080 2427 1894 3144 2806 1899 436 1577 1387 2909 1278 998 3138 1793 1494 1135 214 752 508 2281 2430 706 1426 980 1566 2046 1551 873 3356 1495 1453 1590 1387 3328 1786 578 2483 886 2695 1291 2293 1397 1517 1059 2420 1784 1478 2635 1249 2602 721 3203 3181 309 1791 923 582 1807 2306 2774 681 954 1408 1017 2259 739 783 1506 624 1692 1176 2549 2318 940 1037 2125 711 1735 1841 2338 997 879 1240 1658 661 2967 2110 1285 1765 1630 255 2266 702 1737 690 1036 1569 2011 1490 1402 3180 1502 2052 1590 1703 1809 1482 204 
662 1988 1186 1349 1791 1572 568 1070 294 1133 1370 451 2172 1658 1828 1841 2371 2039 2487 882 746 1587 1607 1925 319 1449 2147483647 1380 972 1075 2426 816 1772 306 337 2352 903 819 1676 1607 2527 1880 1075 2822 2287 365 1398 2316 975 1414 2504 881 1608 968 1545 1507 368 638 940 760 241 1586 2317 1708 1168 889 1913 1144 1335 1763 260 795 1493 698 1125 1076 1789 2195 1331 921 1507 1926 1405 598 1432 954 967 1480 1084 619 1338 2489 1417 304 734 2351 1208 634 1091 1480 1354 2624 1651 1595 1908 1568 508 754 1975 2037 1307 1973 1402 889 928 967 1536 1418 2429 1727 2105 1461 966 1176 1693 2293 1172 2137 1341 2674 539 1745 894 1028 2451 963 2385 934 1253 1570 1141 1123 1343 1715 799 488 1948 2702 1747 1322 2483 728 1856 1099 2157 2343 533 1320 1421 1891 345 2224 973 1280 723 840 852 885 593 1606 1503 439 1248 518 846 141 1202 509 1402 274 998 1408 1600 1009 1298 822 2301 1276 1415 1498 1110 2423 1762 1586 2409 860 1870 1802 596 2593 766 1904 2170 2083 1649 1935 2337 851 184 923 1281 1284 2478 465 882 2115 1511 1203 985 2127 294 522 2168 316 1871 798 1881 1471 2016 999 1229 751 1900 1308 2005 889 2273 2684 1216 1630 1207 191 1500 1317 1365 731 1323 504 1684 800 530 763 409 417 1674 1596 1589 1506 1467 288 2154 1325 1237 936 2301 2014 2512 2097 888 1340 1678 998 1354 1581 2501 116 1371 1188 1088 1278 975 1502 392 615 1042 2425 1663 538 1106 2493 1446 1375 970 1127 1228 656 2444 1774 1206 939 549 1153 2122 1279 2287 799 1264 1292 1402 649 862 2146 1557 1977 489 1642 700 2346 1192 1155 667 674 1268 282 1861 1806 1080 1529 1455 1404 974 2191 1476 2068 1421 684 602 1411 1626 1456 1518 1777 1604 2596 488 102 1045 1233 359 1495 600 615 852 1430 1440 60 2794 1150 1386 1437 2019 510 589 1381 1461 744 1299 1041 1435 865 1617 2201 621 1635 1357 2177 1286 1006 803 1313 2087 1927 1176 728 1567 2025 1285 185 910 1591 813 452 1351 1202 473 2097 2578 1883 1023 724 228 1925 459 1399 2507 356 525 1303 1612 956 1068 958 1281 1487 1148 1418 463 839 1559 934 2365 832 556 338 652 2402 960 1620 1324 1869 2253 644 1996 187 1474 940 1309 1648 280 1400 214 2325 1690 2448 2444 1349 457 1424 1028 1209 1577 1574 1513 809 141 1312 1235 1071 667 1357 1406 1359 1073 2301 1586 1523 445 964 1304 1778 1175 1795 1039 1091 962 487 1173 2140 1173 181 1781 340 1228 1220 1507 365 996 1549 1687 1713 801 1223 2465 1327 1545 422 1488 1138 408 1647 
814 3367 344 2652 1733 2873 1914 328 1316 1007 356 934 3551 3032 3130 3216 3738 3389 3816 1532 979 2794 2800 3263 1332 1760 1380 2147483647 417 1566 3797 589 3104 1621 1408 3708 1935 1454 1314 1390 3891 3257 2447 4157 3646 1288 2242 3683 1314 2777 3831 2214 1087 2247 2850 1903 1747 1969 535 2131 1428 1761 3693 3074 1987 2139 1680 1135 1607 1315 1120 1855 744 2054 1619 418 3145 3571 2038 1564 2171 3286 2750 1942 663 1293 2318 2680 2463 952 64 3826 389 1662 718 3688 264 747 326 1842 1774 3966 3016 2864 3265 2943 908 1223 3354 3411 1250 3267 2067 2213 2099 2293 1388 2797 3774 3104 3454 616 926 1927 3069 3672 1880 3442 59 3994 1784 1728 2188 1468 3749 467 3717 1301 2430 2943 2069 775 2620 3000 2048 1313 3280 4060 1291 1685 3812 1301 3187 2359 3536 3690 1627 210 2790 3189 1048 3548 2255 2626 2081 1254 591 2204 1815 1131 2725 1465 2361 881 625 1501 2496 1808 2117 1632 1490 2765 2972 1988 2674 2201 3680 2009 1144 1334 2366 3792 3011 1561 3765 2236 1674 1373 1840 3925 653 3275 3549 3461 1944 3285 3658 2165 1489 1812 2119 602 3803 1381 2256 3484 2890 197 396 3448 1609 1602 3539 1552 1638 2139 3238 2045 3382 1534 2606 630 3239 2384 3358 2264 3651 4008 2584 1380 2131 1565 2572 2318 707 2042 2526 1668 3021 2129 1510 874 1789 1511 2835 1888 1575 2853 2492 1531 3439 2546 2617 1963 3678 3393 3887 3434 573 857 3028 1381 2727 2029 3819 1264 2675 1705 308 2629 2350 626 1028 903 2259 3804 3019 1509 2431 3872 2329 2701 2350 271 2541 1855 3815 2970 453 519 1121 2531 3464 1069 3663 777 2642 2537 1376 1170 565 3414 755 1600 1661 2913 2016 3717 627 1330 1649 1769 2626 1255 1516 1474 2425 150 2259 963 2352 3565 2798 3445 1150 1121 1502 33 3003 2793 1679 2960 1117 3916 1817 1278 571 493 1492 2771 1864 1994 571 2657 713 1398 4132 234 512 2781 3329 1703 1759 298 1993 2091 2670 2418 1717 1464 2979 3485 1410 2697 1163 3510 928 2373 1133 2299 3451 1767 2553 2079 2924 3398 2542 1283 2210 1864 1918 939 2725 2498 1699 3422 3904 3115 1589 2083 1154 3276 951 2380 3886 1402 1884 2383 1763 1043 1779 2210 2610 2271 342 887 953 2181 2752 922 3700 548 825 1716 733 3754 2332 1428 2645 1430 3613 1918 3320 1540 369 735 2650 2904 1109 2670 1417 3655 1370 3825 3822 1911 1790 2356 1206 252 2955 2853 1239 905 1240 2329 2603 1972 1362 289 2166 2651 589 3624 2964 2431 1206 2312 2147 2979 2533 3159 768 881 567 989 1100 3514 2552 1423 2993 1140 1720 2583 2281 1692 1095 2501 2849 3023 2128 359 3844 2561 2894 1801 185 2496 1775 1857 
492 2958 385 2235 1706 2457 1520 100 944 907 554 537 3142 2617 2714 2812 3339 2999 3435 1272 723 2447 2458 2877 964 1618 972 417 2147483647 1353 3381 173 2687 1229 992 3315 1613 1188 1359 1389 3494 2843 2045 3774 3252 928 1979 3267 1111 2380 3414 1826 1169 1875 2475 1746 1339 1580 187 1716 1011 1661 3279 2658 1719 1724 1709 1018 1463 1393 712 1523 877 1638 1410 193 2752 3166 1802 1309 1954 2869 2332 1549 790 1086 1901 2334 2052 642 369 3442 608 1247 405 3304 251 352 129 1691 1601 3580 2618 2500 2871 2540 491 963 2943 2996 1172 2851 1844 1796 1750 1908 1361 2388 3386 2691 3037 775 764 1674 2656 3261 1635 3026 373 3617 1367 1687 1771 1258 3379 104 3334 1087 2086 2541 1778 706 2252 2632 1633 979 2863 3667 1370 1521 3431 1027 2804 1993 3128 3273 1215 432 2390 2817 654 3168 1882 2235 1665 1016 195 1786 1447 1199 2373 1052 2032 499 240 1088 2122 1391 1883 1218 1268 2348 2570 1681 2270 1793 3269 1765 1132 1307 2001 3392 2653 1509 3348 1831 1690 1449 1424 3543 240 2874 3141 3054 1820 2868 3241 1748 1094 1517 1853 660 3386 971 1842 3084 2481 232 103 3069 1217 1252 3138 1170 1665 1722 2821 1846 2984 1305 2193 244 2853 2066 2941 1851 3237 3629 2184 1390 1843 1160 2259 2017 784 1624 2177 1253 2635 1712 1171 619 1381 1150 2501 1761 1521 2463 2189 1114 3073 2193 2206 1644 3272 2982 3484 3016 329 882 2637 1176 2313 1865 3402 855 2299 1498 200 2237 1937 805 611 497 1903 3393 2625 1171 2013 3460 2059 2284 1940 224 2161 1441 3399 2628 492 161 802 2125 3047 1018 3250 527 2236 2177 1305 881 283 3053 918 1675 1246 2549 1631 3302 622 1183 1322 1425 2209 837 1573 1523 2008 567 2007 991 1941 3162 2381 3031 1138 843 1179 450 2590 2375 1576 2622 1188 3538 1400 872 469 544 1123 2404 1447 1584 165 2303 828 987 3748 183 662 2392 2912 1287 1400 531 1803 1674 2269 2005 1581 1209 2562 3119 1100 2389 1123 3127 911 1958 894 2002 3054 1777 2140 1684 2530 2996 2179 892 1832 1741 1579 525 2322 2082 1282 3005 3524 2763 1358 1686 749 2858 571 2086 3478 986 1486 2064 1671 866 1526 1795 2192 2025 341 941 536 1764 2409 746 3283 158 417 1305 347 3337 1930 1421 2227 1515 3218 1541 2940 1139 636 566 2232 2544 697 2255 1031 3274 1405 3411 3409 1707 1374 2074 1036 248 2549 2438 1241 673 834 2024 2187 1683 1067 507 1922 2278 508 3245 2557 2158 863 1895 1881 2636 2138 2762 655 781 395 574 1001 3099 2140 1033 2646 722 1522 2167 2038 1275 928 2218 2516 2646 1741 434 3432 2204 2503 1393 560 2100 1374 1753 
881 2437 1225 2191 786 2394 1113 1426 784 615 1307 1025 2606 2251 2625 2221 2641 2244 2575 205 631 1448 1436 2094 758 375 1075 1566 1353 2147483647 2971 1321 2511 959 1405 2559 635 256 892 752 2767 2420 1560 2914 2516 719 702 2888 252 1764 3200 1241 978 1141 1652 442 1200 1096 1473 1541 1315 527 2825 2344 475 1857 968 498 285 1000 1058 639 1121 1550 59 1543 2048 2557 475 176 607 2565 2155 1117 1125 273 1771 1343 1704 743 1568 2607 1321 1277 954 2480 1576 1100 1467 407 285 2754 1981 1598 2161 1983 1234 408 2452 2588 523 2770 502 1767 884 1272 667 1942 2580 2283 2768 1189 641 392 2256 2748 334 2904 1568 2722 1566 731 1814 98 2446 1427 2493 267 1113 1962 611 825 1410 1742 1781 592 2673 2897 997 247 2574 379 2007 1181 2574 2993 1606 1382 1810 1932 975 2317 1151 1577 1562 339 1398 1773 843 943 1410 1510 988 983 1430 1179 1344 1500 553 1259 89 2117 1982 604 1761 1449 2752 455 721 662 1180 2699 1692 615 3025 1440 915 1011 1614 2687 1328 2236 2572 2481 575 2608 3057 1753 954 437 592 1057 3182 1518 1611 2413 2010 1499 1278 2217 959 659 2479 856 936 1659 2537 494 2308 77 1852 1147 2073 971 2662 1601 2769 2744 1633 788 653 1081 1123 856 1033 1659 1221 1567 1877 1687 583 733 1211 706 1431 521 610 1766 1018 1355 2137 1262 1816 642 2669 2493 2833 2797 1036 890 1925 185 1989 538 3220 1070 1506 145 1295 1596 1670 1223 1210 1397 1047 2879 1939 573 1944 2937 797 2172 1599 1321 1419 1689 2988 1589 1138 1452 636 1670 2805 658 2791 827 1768 1288 518 519 1073 2085 1180 1098 1552 1644 1083 2894 985 313 534 665 1993 1294 994 948 1878 1673 705 859 1634 2531 2269 2588 722 533 500 1582 2185 2219 473 1565 951 2649 1450 1046 995 1117 758 1532 1604 1369 1368 1358 1094 1135 2896 1437 1203 1696 2785 1565 762 1358 453 1606 1719 1707 366 211 2281 2177 455 1226 647 2305 787 1742 459 829 2363 943 1813 1211 1864 2369 1313 908 1161 516 714 1156 1793 2073 1520 2826 2652 1763 78 1243 1024 2598 940 894 2900 1422 1140 973 557 524 265 1915 2087 711 1223 934 1222 1689 1394 643 3049 1214 1127 1220 1079 3033 1469 742 2139 1060 2488 957 2106 1023 1389 832 2081 1609 1119 2282 874 2430 869 2940 2922 354 1420 844 372 1567 2027 2428 752 682 1039 876 1930 524 412 1347 607 1462 981 2383 2040 900 674 1774 618 1603 1553 2097 806 715 1008 1312 550 2687 1790 910 1628 1270 174 1934 720 1364 478 983 1446 1810 1172 1222 2925 1292 1807 1225 1545 1518 1119 577 
3070 554 3609 1231 3727 1059 1964 3476 2572 3393 3790 2876 431 769 875 789 744 991 1176 2801 3067 1791 1833 1115 2569 3246 2426 3797 3381 2971 2147483647 3214 781 2242 2413 900 2342 2813 3844 3718 815 559 1433 1242 856 2629 2593 125 3067 1214 499 1742 3869 1831 1440 3187 2064 1941 3309 1667 2375 3427 166 724 2619 1734 3930 3342 3235 3950 2683 2333 3854 1743 2978 3449 1031 576 2782 2810 2872 527 1071 1945 3808 3063 1483 1834 1352 2987 3750 1106 3835 2135 3152 1080 3598 3058 3491 3209 3110 1098 1027 1569 965 992 2892 2935 524 394 3450 827 2848 1603 2093 1701 3633 1046 1027 708 430 3848 3272 2707 741 306 2760 700 3754 1301 2044 3668 1651 3004 1383 3352 1125 3038 1959 1016 2461 3470 1636 1470 1811 2678 647 960 3943 3152 1168 2859 1182 1809 476 316 2241 3746 1163 1369 2769 1173 1821 1401 1716 2986 3230 1616 2178 3848 1761 2385 2109 2943 3210 2298 1653 2000 2783 2165 2955 1039 1001 2400 1216 1628 311 2741 3625 3620 1814 724 1613 3581 210 1608 3876 3970 1994 1176 3154 822 500 568 3346 562 541 1656 2354 2539 2596 3670 515 2481 1544 758 967 3611 3406 1200 2251 2413 707 2339 3901 1663 582 2977 825 2917 1201 3174 1120 2176 485 1538 226 1275 1341 3752 2462 2252 2164 2324 3728 1774 1870 2177 1214 1680 2522 3125 2025 2447 1923 3325 3575 1247 2270 2273 1417 1818 1206 2341 517 485 611 519 3309 3660 1130 3042 1072 3159 576 2539 1524 2970 3513 1379 1451 3891 2770 2933 1943 261 1097 2530 1397 284 2533 1146 1469 3551 1572 2007 18 1803 3619 3315 2852 1328 466 3513 198 3188 1220 1764 3482 2890 3287 1506 3921 4069 2179 1547 1927 80 3575 3238 2477 2328 1175 2552 3965 3918 1383 3946 2662 3690 1457 629 1068 383 3628 2946 2584 3829 811 1043 3405 1848 3852 1271 1983 2528 3449 3639 2433 1575 1963 1814 3241 1768 3806 2401 1209 3564 3789 1306 723 2136 2260 3805 3024 1709 1253 1387 3267 2846 823 1425 2686 2182 3552 1107 3580 1423 3031 2352 819 3888 1253 1817 1144 715 1727 2556 1812 3341 2257 2858 1180 1374 2126 595 1218 1665 2893 1796 2654 569 2880 2357 424 2425 1971 2169 3460 3211 2748 1673 1227 2698 3573 3732 2846 1622 1841 3246 426 3252 2974 2089 3078 260 1540 3711 1207 4024 850 2055 1200 2289 3894 3317 1171 1611 2688 1282 2444 1136 3831 151 191 2960 2008 2447 3189 3602 944 1129 3689 3149 2567 2294 1194 2508 2763 3781 2720 1576 3471 1190 932 2497 2734 1491 2589 1785 1419 953 3395 3405 3375 2824 3390 290 1260 2426 1748 2665 3003 1214 2717 2107 3221 2417 1916 1354 1821 3645 242 1781 1212 2011 3913 1454 2062 3426 
440 2798 528 2063 1752 2284 1374 263 822 947 709 403 2981 2452 2541 2656 3187 2852 3294 1217 694 2329 2342 2734 845 1616 816 589 173 1321 3214 2147483647 2516 1087 819 3167 1516 1132 1439 1451 3343 2679 1891 3632 3102 817 1912 3099 1092 2230 3242 1684 1266 1743 2339 1735 1181 1437 156 1552 841 1677 3114 2490 1652 1551 1777 1045 1463 1484 560 1421 1000 1471 1380 269 2604 3009 1751 1256 1910 2700 2162 1404 915 1066 1733 2217 1891 583 538 3299 763 1083 375 3161 392 238 277 1683 1584 3436 2467 2371 2723 2384 322 918 2781 2830 1209 2678 1799 1625 1635 1767 1414 2228 3241 2527 2867 909 784 1615 2492 3098 1581 2853 542 3478 1195 1728 1599 1230 3245 148 3193 1063 1972 2387 1697 772 2121 2500 1460 885 2691 3518 1461 1510 3290 971 2662 1865 2968 3102 1042 598 2237 2683 518 3028 1750 2090 1498 982 78 1615 1322 1291 2253 879 1928 386 120 926 1988 1220 1832 1054 1233 2179 2416 1592 2114 1636 3107 1710 1197 1361 1873 3239 2529 1549 3179 1675 1753 1538 1251 3401 67 2721 2982 2896 1823 2698 3069 1577 951 1437 1785 775 3214 798 1678 2931 2322 398 240 2930 1074 1140 2985 1037 1732 1553 2652 1813 2832 1266 2030 176 2710 1967 2771 1688 3073 3490 2032 1456 1764 1007 2162 1929 895 1453 2059 1080 2492 1541 1069 600 1224 1034 2392 1764 1559 2318 2099 944 2941 2072 2045 1548 3115 2820 3327 2845 370 971 2491 1153 2148 1848 3230 700 2163 1466 356 2090 1773 942 444 327 1782 3230 2477 1070 1842 3298 1987 2112 1779 387 2023 1268 3232 2512 618 141 726 1968 2876 1073 3085 523 2078 2052 1341 821 313 2925 1047 1759 1073 2420 1492 3135 720 1189 1225 1316 2041 666 1653 1601 1838 737 1946 1076 1779 3006 2209 2867 1203 793 1087 622 2427 2205 1593 2508 1282 3399 1231 719 551 667 1001 2274 1275 1423 47 2182 949 827 3605 355 800 2247 2740 1114 1280 692 1775 1505 2116 1842 1582 1158 2394 2988 1019 2294 1178 2985 984 1792 865 1915 2903 1837 1977 1538 2381 2841 2052 755 1696 1745 1472 365 2167 1909 1110 2833 3384 2642 1316 1537 601 2688 456 2001 3318 813 1337 1964 1690 872 1470 1622 2021 1966 482 1037 368 1595 2294 761 3111 139 273 1146 249 3167 1776 1481 2056 1606 3068 1409 2800 990 797 602 2062 2418 537 2082 896 3132 1480 3246 3245 1673 1206 1995 1036 393 2391 2265 1308 663 682 1933 2020 1604 997 667 1866 2145 592 3105 2400 2083 766 1726 1813 2519 1989 2611 707 829 460 401 1036 2933 1977 894 2528 551 1494 2000 1981 1107 935 2138 2406 2510 1600 577 3269 2082 2357 1235 733 1952 1223 1766 
2433 707 2952 465 3295 278 1413 2778 1968 2834 3139 2213 805 401 186 821 1206 1190 1589 2319 2475 1671 1718 1226 1973 2836 1772 3104 2687 2511 781 2516 2147483647 1650 1699 1311 1928 2311 3333 3225 1349 491 979 1790 1238 2035 2302 656 2554 961 732 1289 3319 1438 1314 2809 1435 1417 2596 1027 1677 3014 756 284 2252 983 3477 2805 2792 3433 2016 1886 3253 1074 2532 2734 1049 951 2436 2338 2563 283 370 1403 3197 2544 805 1665 809 2373 3054 1538 3187 1469 2505 1446 2889 2386 2788 2818 2703 1598 927 1468 1072 790 2196 2386 644 514 2936 289 2511 892 1697 1285 3142 663 1449 461 367 3230 2691 2328 453 832 2371 393 3057 1768 1322 3239 918 2523 1726 2647 1499 2519 1690 831 2108 2874 1408 1436 1068 2108 176 1538 3422 2725 1580 2320 1245 1474 829 593 1502 3076 893 1437 2115 1450 1429 1103 1050 2452 2522 901 1670 3306 1606 1655 1828 2286 2497 1634 1354 1297 2459 1499 2475 394 842 2013 841 1066 843 2386 3092 3119 1484 1225 1590 3124 683 1071 3425 3461 1268 1640 2452 924 864 838 2974 221 566 939 1739 2110 2267 3052 706 1748 924 1040 655 2913 2724 1419 1657 1883 1038 1758 3443 975 230 2636 1022 2446 667 2499 1215 1911 296 928 748 1753 965 3256 2130 1619 1970 2045 3125 1063 1632 1447 1165 979 1986 2516 1402 1888 1826 2942 3120 1078 2050 1574 1612 1583 716 1937 993 652 1201 329 2658 3080 1072 2542 536 2811 732 1877 1303 2544 2836 1073 850 3272 2078 2216 1589 921 1022 1995 674 982 2267 403 912 2874 1277 1266 798 1762 2978 2605 2259 872 364 2968 741 2565 803 1515 2992 2320 2628 1680 3319 3592 1451 1470 1429 714 2959 2737 1982 1846 524 1850 3480 3429 692 3253 2377 3126 879 991 308 590 3096 2371 2060 3137 485 316 2976 1803 3307 1710 1295 1872 2816 3005 1861 1423 1242 1197 2537 1581 3202 1736 1755 2870 3158 1098 276 1408 1754 3146 2669 1028 908 805 2847 2350 271 1641 2151 2035 3023 1371 3011 789 2471 2069 1072 3454 701 1301 1001 925 1474 1926 1390 2952 1820 2173 842 616 1407 326 1663 1691 2434 1269 1995 214 2231 2102 1077 1707 1400 1904 3047 2649 2329 918 495 2416 2912 3155 2152 934 1705 2662 596 2570 2295 1447 2409 662 1051 3225 460 3521 1212 1555 1346 1666 3241 2702 463 1533 2011 501 1836 1476 3330 875 894 2585 1324 2187 2659 2894 720 352 3171 2551 1909 2018 582 2127 2227 3122 2409 1354 2843 1505 711 2262 2140 809 2268 1748 1046 970 2793 2824 2734 2117 2848 577 727 1811 1717 1965 2582 582 2438 1422 2670 2204 1825 1324 1346 2992 939 1547 1065 1387 3235 1068 1464 3032 
838 1769 1386 1272 1729 1488 294 1329 330 1185 1559 692 1952 1475 1734 1602 2118 1770 2207 755 831 1281 1301 1648 328 1329 306 1621 1229 959 2242 1087 1650 2147483647 592 2088 635 716 1695 1601 2271 1685 835 2546 2025 389 1145 2138 932 1156 2373 597 1670 666 1253 1359 242 351 1222 626 487 1487 2120 1542 938 898 1881 1161 1240 1792 531 529 1616 608 998 1353 1525 1959 1117 787 1290 1766 1280 321 1568 918 857 1174 891 746 1586 2213 1601 332 926 2075 1475 879 1354 1343 1216 2351 1396 1295 1644 1330 797 743 1763 1848 1304 1881 1193 825 626 680 1522 1205 2157 1534 1957 1607 1044 964 1501 2081 974 2033 1588 2391 621 1678 862 939 2160 1235 2106 894 947 1327 883 1233 1043 1419 822 460 1822 2440 1780 1203 2203 685 1575 795 1933 2193 714 1533 1172 1598 575 1941 672 1007 625 815 1132 828 294 1658 1197 677 948 740 1131 301 905 546 1180 321 898 1264 1355 747 1063 613 2088 1060 1447 1493 805 2172 1460 1535 2247 636 1833 1824 663 2315 1044 1656 1943 1853 1514 1788 2214 803 137 700 1037 1429 2350 730 727 1864 1294 1457 1225 1843 13 310 1920 111 1842 718 1726 1280 1762 884 1043 993 1624 1013 1852 725 2072 2403 966 1629 945 160 1202 1034 1489 703 1016 654 1406 739 377 884 260 257 1368 1466 1535 1234 1176 471 1859 1019 1036 667 2067 1804 2271 1963 1085 1433 1409 935 1178 1413 2380 407 1077 1044 1318 1009 808 1649 688 917 736 2215 1398 387 1021 2281 1181 1273 774 1357 937 743 2260 1467 1383 1218 614 927 1981 1320 2088 948 1039 988 1376 670 1072 1848 1683 1973 639 1342 405 2162 1334 1119 459 412 1127 582 1858 1805 971 1768 1208 1476 791 1950 1375 1870 1452 722 460 1651 1431 1339 1429 1471 1659 2312 492 381 1211 1400 216 1195 649 453 1127 1125 1567 336 2519 1400 1549 1163 1913 640 308 1580 1281 663 1053 864 1325 762 1460 1906 528 1336 1380 1898 1361 861 823 1033 1831 1877 994 458 1304 1782 982 338 612 1466 531 731 1113 1140 590 1975 2297 1579 893 465 488 1778 670 1117 2282 614 272 1007 1516 1000 882 957 1182 1243 1354 1507 755 754 1253 1015 2228 1079 816 261 889 2246 720 1606 1230 1887 1992 338 1713 125 1663 1075 1192 1347 568 1348 207 2046 1698 2248 2240 1172 463 1150 1022 1474 1349 1507 1532 910 413 1026 1080 826 598 1557 1172 1062 1231 2018 1359 1251 495 857 1057 1472 913 1538 1156 1176 1142 789 1202 1952 983 197 1475 646 1086 1073 1265 419 1023 1268 1381 1424 513 1417 2257 1022 1275 275 1708 875 186 1533 
844 2032 1292 1244 2096 1465 774 1081 621 1388 1481 584 2213 1663 1722 1918 2461 2165 2630 1215 1001 1827 1854 2067 648 1776 337 1408 992 1405 2413 819 1699 592 2147483647 2464 1222 1149 1939 1887 2622 1893 1186 2954 2394 686 1725 2296 1284 1535 2423 1071 1841 1198 1730 1840 512 855 898 781 106 1907 2323 1689 1501 733 2202 1419 1656 2017 414 1114 1676 684 1456 1037 1912 2261 1667 1255 1842 1893 1351 805 1604 1262 931 1727 1134 854 1356 2623 1533 359 888 2486 1191 723 1090 1811 1686 2750 1759 1802 2025 1652 506 1060 2008 2037 1589 1860 1738 813 1211 1160 1821 1471 2555 1743 2053 1621 1210 1512 1708 2321 1509 2034 1360 2823 376 2053 781 1352 2620 948 2525 1244 1518 1663 1465 1333 1555 1909 641 813 1874 2806 1999 1650 2624 1045 2007 1334 2204 2288 247 1398 1527 2071 530 2374 1202 1432 712 1148 824 801 885 1847 1739 107 1534 667 800 292 1410 414 1737 341 1324 1375 1694 1331 1389 916 2330 1612 1675 1779 1346 2509 1977 1887 2367 968 2162 2061 432 2731 755 1996 2222 2141 1979 1886 2250 762 504 1256 1611 1453 2395 138 908 2207 1566 1215 1038 2282 582 853 2254 636 2159 752 1843 1808 2115 1328 1258 826 2043 1602 1960 923 2286 2829 1334 1906 1530 434 1788 1626 1551 641 1575 264 1834 733 866 988 550 752 1931 1925 1892 1649 1767 164 2337 1569 1286 1254 2360 2045 2580 2028 1019 1557 1811 1315 1364 1917 2410 340 1562 1521 1154 1424 1003 1661 397 520 1301 2449 1788 874 1027 2517 1768 1296 1033 1190 1419 452 2431 2013 1342 907 833 1240 2060 1537 2296 996 1342 1526 1695 947 978 2341 1736 2250 256 1847 925 2335 1369 1458 1001 994 1239 167 2134 2079 1031 1556 1784 1635 1021 2265 1392 2080 1681 971 939 1441 1647 1390 1835 2023 1843 2745 441 361 1203 1378 694 1701 457 696 839 1667 1622 281 2924 1174 1531 1586 1921 296 898 1479 1798 709 1407 1074 1760 1194 1591 2384 953 1921 1624 2319 1519 1006 1091 1624 2187 2225 1205 909 1693 2106 1512 497 1129 1919 1123 502 1444 1090 292 2014 2721 2103 1356 892 423 1876 638 1709 2550 22 716 1596 1932 1224 1405 804 1205 1817 1249 1634 465 792 1807 1177 2293 888 627 462 752 2353 1080 1903 1238 2129 2359 905 2152 470 1580 1137 1250 1863 376 1264 550 2468 1959 2456 2458 1685 423 1740 1321 1196 1647 1447 1779 1046 376 1618 1228 1400 994 1454 1739 1560 1238 2452 1654 1841 749 923 1633 2015 1312 1903 1248 1324 1109 419 1442 2138 1212 517 2013 276 1561 1203 1838 337 1272 1860 1942 1889 1005 1336 2485 1565 1684 555 1548 1280 606 1972 
2910 604 3456 1592 3236 1532 1795 3415 2396 3087 3617 2780 540 990 1483 576 160 323 288 2431 2832 1157 1186 466 2384 2755 2352 3708 3315 2559 900 3167 1311 2088 2464 2147483647 1936 2468 3449 3304 212 821 1284 509 77 2434 2023 934 2717 938 1391 1494 3526 1487 909 2663 1995 1739 3292 1691 2392 2930 756 1063 2127 1956 3457 3006 2784 3558 2607 1968 3590 1798 2549 3428 564 372 2252 2426 2296 1051 1372 1767 3563 2720 1612 1241 1342 2794 3674 228 3654 2119 3003 182 3558 2966 3439 2699 2624 303 706 969 445 818 2859 2644 666 828 3076 1516 2303 1759 1701 1418 3220 1023 140 897 1138 3614 3007 2221 924 607 2281 1466 3676 457 2151 3178 1843 2617 483 3314 226 2697 1448 803 1969 3218 1154 828 2002 2441 1287 352 3556 2686 279 2559 552 1402 502 1174 2369 3610 938 653 2663 314 1478 1082 1771 2672 3204 1779 1913 3495 1168 2475 1585 2828 3197 2257 1245 2073 2230 2145 2569 1291 772 1955 1075 1551 599 2224 3269 3219 1400 199 922 3128 1097 1503 3401 3566 2120 329 3119 479 466 474 2808 1142 1391 1814 2222 2127 2064 3444 1402 2570 1569 285 934 3544 3313 385 2100 2146 273 2158 3436 1766 1093 2428 355 2523 1248 3081 488 1625 1103 1551 711 443 1138 3341 1948 2161 1543 1768 3474 1899 1341 2290 698 1804 2253 2914 1952 2218 1244 2800 3119 855 1661 2302 576 1298 1200 1923 386 662 358 1245 3160 3372 680 2676 1192 2605 1464 2468 1068 2516 3403 1079 1480 3655 2740 2946 1529 646 690 2258 1625 655 1942 1480 1433 3442 1185 2166 904 1091 3435 3292 2634 1224 1200 3181 737 2995 1125 1271 3075 2635 3153 666 3656 3620 2285 927 1694 876 3350 2861 2156 2010 1369 2560 3529 3489 1560 3854 2079 3376 1451 324 1459 752 3271 2692 2292 3738 946 1391 2928 1133 3502 402 2030 2449 3259 3442 2226 1027 2082 1771 3204 1208 3549 2349 476 3488 3579 928 1428 2246 1982 3645 2486 1790 1060 1411 2785 2490 1143 568 2398 1515 3194 279 3278 1504 2748 1798 284 3395 1295 1631 786 405 1248 2426 1509 2822 1891 2803 1020 1680 2217 1332 353 917 2486 1630 2567 1141 2757 1773 529 2482 1830 1620 2962 2920 2303 1921 1516 2108 3428 3434 2814 1734 1213 2986 1289 3167 2900 2036 2977 1142 1396 3289 1529 3610 109 1800 464 2177 3720 3103 1441 974 2632 1701 2291 244 3423 762 721 2449 2044 1859 2852 3558 839 1624 3310 2918 2485 1740 1333 2042 2468 3624 2159 1106 3271 304 835 1879 2528 1624 2049 1072 1178 561 3155 3132 3205 2822 3059 821 1278 2285 1036 2661 2541 1370 2123 2128 2913 1786 1232 749 1581 3482 681 1267 814 1942 3788 1215 1945 2906 
1129 1804 1628 1660 1388 1845 618 1706 716 1159 1760 1124 1972 1638 2058 1587 2012 1618 1974 495 967 875 875 1471 688 914 903 1935 1613 635 2342 1516 1928 635 1222 1936 2147483647 539 1524 1387 2142 1796 954 2316 1890 703 512 2263 782 1131 2592 639 1590 513 1028 882 817 567 1669 1040 1116 1094 2194 1737 343 1427 1588 1071 893 1632 1041 108 1671 1085 637 1779 1416 1923 535 490 693 1955 1588 608 1653 786 1253 763 1122 985 1918 2000 1788 951 1224 1869 1863 1278 1741 890 779 2146 1346 990 1529 1352 1298 742 1821 1963 1142 2200 614 1287 250 654 1302 1326 1966 1663 2160 1710 1103 405 1638 2114 444 2320 1919 2132 1226 1330 1356 683 1866 1654 1886 764 514 1330 250 1315 783 1135 1371 634 2081 2279 1628 812 1972 656 1384 547 1940 2379 1345 1790 1179 1328 1022 1710 523 944 1088 751 1580 1298 366 1559 819 1311 426 1130 1595 934 710 1137 581 947 634 1538 1348 115 1141 899 2118 479 1334 1295 546 2070 1108 1239 2404 874 1533 1645 1257 2086 1494 1601 1938 1846 1047 2005 2458 1288 721 198 413 1550 2576 1358 1078 1781 1388 1814 1572 1609 643 394 1846 588 1559 1182 1931 726 1675 591 1261 1371 1449 453 2053 1063 2137 2152 1010 1423 310 795 647 422 1562 1224 620 1281 1247 1221 447 1066 806 508 901 1014 1233 1131 586 1106 1552 653 1217 34 2035 1862 2201 2196 1362 1446 1292 739 1394 892 2618 967 875 629 1631 964 1117 1749 1218 1448 413 2244 1305 445 1428 2303 547 1622 1030 1666 784 1342 2359 1042 1576 1657 817 1064 2200 1246 2160 1162 1154 667 1152 769 1375 1512 1735 1729 1266 1038 526 2266 1461 926 291 229 1426 1183 1627 1582 1348 2067 578 1442 1072 1897 1714 1960 1335 822 435 1959 1568 1654 1066 1028 1566 2057 1073 938 1405 1572 559 915 1235 889 1562 758 1633 949 2296 1750 1693 1062 2203 1262 327 1799 750 1138 1094 1140 930 555 1683 1596 525 778 1258 1691 1349 1197 845 414 1732 1549 1228 655 1229 1735 688 824 544 1025 122 1218 1168 1564 1211 2232 2055 1198 558 692 995 1995 1061 501 2265 1243 669 451 1127 1004 408 1472 1545 615 1610 1504 1266 1204 828 1088 2441 1455 1255 857 1273 2415 877 1377 1598 1695 1861 426 1492 753 1856 1237 1526 1012 1097 1768 704 1823 1504 2307 2289 659 1050 521 919 1858 1399 1892 1379 1050 955 422 1356 215 579 1782 557 832 1408 1779 1411 620 751 1259 429 1052 929 1463 1264 1218 1377 1329 1124 2060 1201 728 1070 1217 664 1366 638 1034 987 649 916 1191 586 1642 2291 678 1173 815 1967 896 707 1106 
699 2291 1128 1969 1013 2178 899 1271 529 621 1242 800 2466 2074 2415 2086 2537 2148 2512 85 477 1408 1405 2002 502 630 819 1454 1188 256 2813 1132 2311 716 1149 2468 539 2147483647 1033 916 2672 2256 1384 2855 2419 465 794 2723 255 1623 3013 1071 1067 1002 1560 693 959 895 1287 1317 1060 776 2673 2160 535 1614 1173 540 526 1138 813 501 1132 1318 306 1373 1935 2432 619 126 781 2384 1949 908 1116 254 1550 1297 1510 550 1447 2537 1265 1027 783 2406 1426 900 1310 661 537 2683 1850 1529 2052 1835 1007 231 2301 2424 637 2561 670 1535 767 1115 832 1772 2502 2114 2585 1174 572 486 2085 2606 449 2702 1448 2670 1314 961 1577 222 2403 1251 2424 230 1052 1819 619 781 1315 1673 1536 338 2476 2813 1130 503 2510 161 1917 1067 2438 2814 1351 1290 1662 1866 737 2248 1012 1439 1331 216 1206 1540 644 1041 1356 1255 950 770 1233 924 1228 1252 700 1008 183 1917 1841 556 1597 1244 2610 578 816 812 1068 2595 1645 823 2853 1242 1123 1160 1363 2624 1130 2111 2439 2347 830 2421 2865 1517 701 371 668 1018 2993 1264 1397 2300 1847 1360 1126 2146 715 431 2363 610 1137 1427 2352 700 2194 179 1661 964 1980 956 2478 1389 2619 2690 1473 948 679 830 1134 871 1024 1419 1158 1312 1773 1452 340 583 973 460 1419 777 822 1644 1044 1099 2090 1191 1633 558 2544 2342 2721 2607 893 908 1811 232 1799 778 3029 816 1401 377 1163 1455 1462 1212 971 1170 939 2738 1819 330 1720 2800 877 1957 1400 1194 1296 1438 2830 1568 1061 1269 414 1493 2618 715 2639 682 1597 1204 681 311 920 2048 1196 1281 1297 1577 894 2735 933 428 336 485 1788 1042 1170 1120 1660 1576 819 908 1431 2410 2057 2430 818 345 259 1475 2013 2011 714 1550 1046 2595 1204 792 898 1051 508 1451 1355 1143 1179 1296 1095 879 2834 1296 1163 1572 2582 1310 560 1286 674 1373 1562 1505 619 46 2091 2133 199 1253 741 2228 811 1530 324 850 2253 1163 1619 1016 1737 2245 1222 654 1006 772 579 926 1634 1846 1266 2630 2593 1731 210 1044 776 2411 718 929 2773 1167 919 956 804 467 339 1674 1870 837 1117 967 990 1460 1359 561 2864 1039 913 975 884 2858 1285 914 1921 1217 2390 765 2028 771 1334 728 1870 1551 874 2055 619 2360 1024 2792 2777 564 1173 902 385 1418 1874 2206 876 549 786 885 1729 521 160 1271 735 1362 894 2318 1885 978 429 1552 696 1580 1398 1976 737 682 887 1077 592 2525 1599 655 1600 1024 415 1730 851 1113 449 1047 1434 1727 994 1135 2784 1216 1686 987 1463 1361 885 831 
1124 3318 1021 2967 465 3183 1921 1376 1407 551 959 1382 3490 3106 3427 3107 3532 3135 3457 1044 939 2325 2309 2985 1394 766 1676 1314 1359 892 3844 1439 3333 1695 1939 3449 1524 1033 2147483647 160 3658 3288 2417 3793 3407 1334 1507 3756 781 2646 4042 2103 239 2022 2543 907 1930 1924 1541 2320 1882 647 3702 3191 1336 2557 366 537 683 109 1526 1516 582 2302 900 1532 2939 3447 1256 1038 1296 3416 2966 1933 654 789 2552 2225 2538 1085 1353 3492 934 1954 1121 3367 1471 1325 1414 848 870 3638 2868 2485 3052 2862 1553 953 3330 3456 397 3574 1235 2516 1771 2144 235 2804 3467 3146 3615 710 731 1243 3118 3631 1181 3721 1350 3597 2215 485 2543 843 3318 1462 3378 814 2002 2844 1487 667 2301 2629 2470 1238 3501 3785 109 789 3456 1013 2898 2071 3460 3845 2180 1106 2689 2818 1410 3202 2032 2460 2320 882 1509 2517 1675 188 2294 2041 1871 1303 1556 1812 2233 2177 1308 1929 893 2940 2864 1495 2629 2269 3635 1265 264 230 2070 3591 2571 389 3885 2271 364 129 2272 3568 1485 3125 3459 3367 848 3451 3891 2490 1633 1328 1425 724 4022 2008 2411 3304 2879 1367 1256 3103 1690 1451 3369 1585 325 2411 3383 1141 3199 934 2691 1289 2964 1844 3509 2406 3648 3621 2504 124 1519 1766 1976 1716 609 2379 2109 2169 2768 2429 1347 957 1954 1447 2292 812 404 2655 1863 1957 3012 2151 2665 1533 3558 3371 3724 3634 1070 479 2816 802 2829 1022 4056 1614 2398 940 1191 2478 2483 713 1600 1682 1937 3763 2829 1338 2716 3823 1603 2966 2427 1192 2307 2332 3861 2454 896 1514 1128 2526 3647 402 3669 976 2629 2179 374 1037 1126 2955 595 322 2156 2530 1926 3766 739 606 1369 1516 2808 1784 214 164 2665 1346 1480 369 2455 3421 3067 3461 258 995 1275 1312 3046 3027 599 2425 203 3526 2143 1602 892 845 1479 2422 2274 2145 1470 2245 603 1732 3776 1325 804 2585 3601 2182 1592 1019 1074 2356 2592 2530 723 998 3121 3051 1181 2061 319 3193 456 2546 880 1687 3254 458 2647 2046 2752 3258 2205 1492 2034 783 1594 1503 2665 2833 2148 3655 3532 2632 967 2073 1516 3441 1311 1737 3789 1948 1933 1848 629 720 1147 2623 2876 1468 1052 430 1568 2448 2270 763 3894 1300 1406 1933 1292 3891 2317 192 2925 193 3379 1797 2994 1710 977 853 2883 2492 1570 3040 1536 3315 62 3820 3804 1059 2111 1670 674 1458 2903 3202 164 896 1576 1740 2752 1408 1106 1025 1380 2353 853 3266 2915 1698 1237 2552 1447 2469 2427 2987 739 632 979 1662 503 3557 2629 1567 2497 1708 921 2751 1466 2031 682 1792 2307 2700 2027 983 3809 2182 2696 1969 1192 2391 1878 729 
1100 3187 1077 2871 346 3084 1812 1417 1328 518 1042 1349 3357 2987 3325 2973 3390 2992 3307 918 889 2174 2157 2841 1312 606 1607 1390 1389 752 3718 1451 3225 1601 1887 3304 1387 916 160 2147483647 3514 3164 2296 3641 3263 1255 1350 3632 672 2514 3928 1980 365 1891 2400 747 1839 1811 1565 2221 1823 489 3574 3075 1185 2477 328 467 528 264 1478 1386 684 2209 756 1570 2800 3310 1099 908 1136 3299 2861 1822 745 684 2453 2075 2425 1040 1423 3343 1023 1875 1111 3218 1525 1314 1457 688 712 3488 2733 2338 2912 2732 1532 864 3201 3332 301 3472 1076 2425 1636 2017 85 2682 3320 3024 3500 807 699 1091 2996 3499 1030 3615 1421 3444 2144 352 2457 714 3165 1490 3229 709 1856 2713 1338 683 2159 2482 2392 1150 3391 3638 268 633 3306 916 2754 1934 3326 3728 2123 1180 2559 2669 1364 3054 1901 2328 2226 786 1525 2428 1559 312 2145 1991 1723 1274 1570 1739 2096 2100 1150 1850 763 2831 2733 1352 2504 2159 3503 1110 257 109 1932 3448 2420 231 3765 2158 302 262 2199 3417 1491 2988 3325 3233 692 3337 3780 2401 1549 1190 1271 789 3909 1965 2307 3165 2754 1423 1288 2955 1597 1342 3230 1490 283 2319 3267 981 3060 801 2577 1291 2820 1694 3393 2301 3519 3469 2378 38 1367 1682 1822 1563 685 2294 1963 2107 2627 2339 1241 925 1861 1348 2138 654 247 2518 1707 1892 2860 2006 2547 1394 3421 3242 3584 3522 1082 534 2677 683 2715 863 3945 1554 2258 790 1236 2347 2376 817 1568 1671 1799 3630 2691 1232 2621 3689 1446 2865 2315 1242 2171 2263 3735 2300 953 1539 1060 2406 3533 379 3540 959 2507 2036 236 960 1138 2802 709 373 2093 2383 1808 3641 785 488 1249 1394 2701 1738 257 205 2565 1436 1321 427 2346 3283 2966 3335 251 923 1166 1391 2925 2923 439 2271 327 3374 2062 1540 920 905 1385 2277 2199 2046 1486 2098 696 1665 3625 1376 889 2449 3495 2116 1476 1102 914 2264 2465 2420 563 878 3007 2898 1078 1905 276 3046 480 2441 805 1534 3114 388 2534 1931 2616 3121 2063 1423 1906 625 1462 1476 2539 2741 2080 3545 3381 2479 829 1959 1464 3326 1273 1582 3652 1898 1828 1697 473 663 1001 2542 2776 1309 1103 506 1543 2355 2119 730 3779 1313 1388 1846 1282 3771 2199 39 2826 308 3236 1679 2847 1625 1073 851 2780 2344 1526 2949 1453 3166 120 3690 3673 901 2030 1513 583 1511 2775 3107 152 860 1517 1587 2643 1262 1005 1105 1222 2212 882 3116 2787 1540 1163 2455 1292 2316 2300 2850 744 623 998 1638 447 3432 2514 1486 2344 1669 769 2643 1306 1954 615 1634 2153 2555 1906 1044 3676 2038 2559 1876 1283 2264 1781 574 
3099 665 3646 1678 3448 1591 1977 3594 2584 3290 3809 2960 544 1074 1509 706 162 524 389 2636 3028 1369 1397 673 2572 2967 2527 3891 3494 2767 815 3343 1349 2271 2622 212 2142 2672 3658 3514 2147483647 875 1453 447 253 2624 2235 876 2922 1115 1314 1681 3732 1685 1116 2875 2165 1924 3465 1843 2554 3142 696 1128 2338 2078 3668 3211 2995 3767 2783 2171 3791 1947 2758 3602 750 406 2464 2633 2508 1073 1463 1949 3762 2925 1744 1453 1490 2986 3855 316 3847 2284 3191 355 3735 3147 3617 2911 2835 283 876 1180 630 969 3032 2844 718 841 3283 1522 2515 1889 1905 1608 3429 1160 262 979 1123 3812 3206 2432 1010 559 2492 1447 3858 487 2296 3389 1968 2824 617 3490 380 2901 1658 961 2180 3417 1360 1040 2130 2635 1297 195 3764 2897 382 2760 760 1605 520 1115 2513 3798 1106 865 2844 513 1675 1270 1919 2874 3377 1909 2106 3702 1379 2626 1795 3010 3368 2426 1446 2223 2442 2310 2776 1388 930 2163 1235 1716 549 2436 3476 3428 1603 126 1133 3339 1023 1671 3613 3775 2261 365 3293 626 486 531 3020 1158 1340 1945 2403 2334 2276 3641 1329 2722 1718 415 1066 3724 3496 593 2283 2342 371 2344 3648 1906 1122 2640 511 2731 1383 3262 694 1837 1107 1702 665 460 1311 3551 2159 2336 1755 1979 3673 2037 1552 2435 899 1941 2449 3108 2122 2410 1454 3012 3330 1045 1873 2462 771 1508 1342 2130 358 702 208 1231 3348 3574 871 2882 1310 2817 1391 2643 1271 2726 3588 1264 1626 3853 2912 3113 1733 554 875 2455 1739 541 2154 1568 1588 3627 1383 2303 816 1300 3627 3465 2827 1384 1181 3386 687 3188 1280 1479 3284 2832 3339 860 3857 3831 2432 1138 1882 810 3547 3068 2357 2209 1481 2725 3739 3700 1681 4038 2291 3580 1602 379 1534 763 3478 2889 2491 3921 1044 1473 3139 1342 3708 463 2183 2625 3452 3636 2416 1236 2224 1935 3379 1419 3748 2521 412 3669 3775 1119 1426 2392 2178 3836 2698 1934 1228 1555 2997 2694 1218 757 2597 1725 3401 489 3481 1642 2948 2010 440 3606 1433 1812 968 520 1455 2609 1702 3034 2093 2978 1181 1779 2366 1318 411 1125 2694 1809 2745 1159 2940 1985 401 2638 2009 1832 3174 3121 2512 2037 1614 2320 3617 3637 2986 1872 1425 3185 1231 3348 3078 2205 3159 1071 1567 3499 1621 3820 283 1992 676 2355 3912 3298 1541 1186 2807 1778 2475 422 3632 666 625 2660 2199 2071 3057 3735 978 1681 3518 3114 2662 1952 1455 2252 2668 3815 2371 1311 3465 485 972 2090 2720 1755 2260 1281 1358 733 3353 3332 3395 2990 3263 807 1419 2468 1246 2828 2752 1489 2334 2286 3115 1997 1443 959 1768 3673 577 1476 1003 2112 3975 1396 2121 3118 
2517 217 3059 811 3183 717 1405 2940 2015 2834 3238 2330 349 232 669 362 725 712 1098 2246 2509 1335 1380 772 2012 2706 1880 3257 2843 2420 559 2679 491 1685 1893 821 1796 2256 3288 3164 875 2147483647 874 1309 748 2071 2081 468 2510 683 836 1185 3310 1283 969 2654 1515 1381 2781 1127 1846 2887 437 254 2085 1259 3383 2783 2688 3394 2138 1781 3296 1212 2429 2921 618 470 2255 2256 2356 260 606 1385 3250 2505 965 1357 798 2431 3212 1047 3282 1596 2600 955 3067 2514 2956 2673 2569 1112 544 1116 611 462 2357 2376 157 168 2893 723 2324 1098 1548 1148 3079 486 958 152 429 3291 2713 2171 187 431 2222 722 3216 1278 1534 3125 1161 2450 1239 2820 1008 2480 1446 495 1929 2912 1130 1048 1325 2119 497 1069 3386 2607 1089 2299 808 1273 361 603 1741 3198 624 1007 2221 967 1273 865 1184 2428 2699 1114 1619 3290 1288 1876 1595 2394 2682 1756 1124 1479 2262 1625 2401 545 489 1860 660 1073 441 2211 3067 3064 1280 750 1203 3032 611 1050 3328 3415 1489 1150 2621 453 392 350 2815 352 745 1153 1800 1991 2072 3113 828 1972 1001 549 410 3074 2864 945 1695 1854 548 1782 3353 1143 287 2453 538 2364 651 2630 766 1668 346 992 394 1264 787 3198 1936 1701 1683 1813 3170 1263 1366 1671 772 1167 1963 2568 1475 1888 1481 2791 3026 748 1780 1745 1148 1314 649 1797 531 176 753 514 2758 3101 678 2486 531 2634 881 1994 1017 2425 2968 840 907 3333 2235 2409 1405 556 633 1971 913 624 2029 706 915 3007 1042 1514 577 1388 3065 2786 2293 768 488 2955 407 2632 661 1253 2928 2331 2738 1223 3363 3518 1671 1105 1368 480 3018 2682 1920 1772 665 2023 3412 3365 877 3406 2153 3131 906 505 662 188 3070 2386 2026 3289 255 605 2861 1432 3293 1219 1455 1982 2894 3084 1875 1097 1455 1265 2708 1281 3247 1858 1273 3025 3233 795 650 1629 1701 3254 2496 1184 702 839 2724 2290 349 1173 2127 1721 2994 888 3020 889 2471 1840 583 3344 704 1257 650 436 1214 2004 1259 2806 1706 2319 627 928 1613 590 1172 1285 2342 1237 2108 348 2331 1855 673 1907 1414 1661 2920 2652 2203 1208 764 2190 3024 3172 2311 1103 1379 2687 689 2710 2432 1542 2532 627 981 3158 762 3469 721 1496 887 1737 3342 2760 696 1171 2147 904 1889 987 3276 568 566 2426 1478 1944 2630 3069 403 808 3132 2591 2021 1784 666 1969 2204 3231 2203 1070 2916 1018 390 2003 2176 974 2067 1372 867 533 2837 2846 2822 2295 2831 270 707 1872 1337 2135 2459 692 2210 1575 2662 1931 1477 930 1263 3093 592 1276 721 1461 3367 902 1507 2890 
1673 936 2221 792 2336 935 544 2144 1161 1961 2394 1514 1119 691 1122 768 1296 980 1445 1379 1643 857 900 884 1155 1867 1075 2447 2045 1560 1433 1891 979 835 1186 1284 954 1384 2417 2296 1453 874 2147483647 1769 1216 1212 1330 1340 1638 349 1641 319 2436 460 608 1834 712 510 2012 445 1110 2047 1300 785 1273 827 2527 1909 1835 2522 1333 923 2428 556 1574 2149 726 1125 1458 1392 1586 1006 663 521 2386 1632 490 804 210 1575 2409 1437 2435 836 1761 1300 2283 1701 2166 1844 1733 1566 579 729 841 496 1579 1502 935 1041 2021 1258 1533 615 719 306 2212 388 1370 730 1209 2430 1843 1351 700 1250 1395 1369 2412 1638 904 2278 711 1584 1447 2038 1339 1607 748 496 1129 2045 543 792 834 1250 1127 1631 2514 1761 1439 1426 828 512 1098 1433 1120 2368 347 921 1399 1192 451 281 533 1554 1924 635 745 2416 771 1206 873 1569 1915 974 432 816 1481 861 1535 599 525 1036 228 270 1257 1407 2193 2195 524 1348 904 2174 1468 220 2474 2544 886 1545 1840 830 1108 1018 1998 1051 1504 655 961 1142 1290 2253 1624 1299 352 1040 468 2276 2051 1103 846 980 1093 923 2495 567 979 1657 942 1500 315 1817 859 959 1102 328 1249 1644 149 2330 1153 885 1055 1083 2304 692 718 1037 657 615 1089 1708 670 1018 1006 1967 2170 470 1114 1023 1184 678 263 962 1233 976 1440 1242 1920 2230 626 1616 442 1833 1664 1191 482 1578 2148 262 301 2472 1459 1663 616 1384 602 1097 622 1449 1303 723 202 2187 378 950 1451 1012 2216 2012 1430 110 1247 2081 1267 1778 213 607 2060 1460 1906 1204 2495 2655 1031 761 494 1354 2158 1812 1048 902 510 1276 2547 2499 526 2596 1406 2257 247 1118 799 1053 2197 1517 1152 2478 629 729 2014 1040 2419 1561 764 1174 2043 2232 1010 639 848 490 1926 718 2381 1068 1739 2222 2378 416 1254 996 828 2415 1691 568 225 269 1881 1419 729 1229 1253 1147 2121 1134 2147 378 1598 1104 1013 2496 295 387 507 951 570 1168 412 1979 852 1526 278 752 959 1278 1536 1033 1482 372 1296 1042 1501 1147 1447 1204 565 951 2080 1779 1360 827 667 1446 2188 2300 1533 552 869 1818 1491 1901 1629 753 1715 1475 116 2292 718 2600 1182 622 975 908 2498 1901 625 802 1354 920 1042 1284 2407 1425 1414 1608 772 1228 1756 2284 514 999 2260 1727 1211 1057 432 1149 1330 2392 1433 511 2061 1270 525 1310 1314 503 1292 1006 151 723 1972 1975 1977 1539 1957 1144 262 1030 989 1377 1615 454 1468 850 1788 1264 1011 739 391 2252 1428 648 502 659 2542 139 673 2060 
3350 1093 3891 2097 3534 2025 2258 3874 2841 3475 4044 3238 989 1493 1954 1085 584 789 344 2808 3250 1468 1484 898 2826 3065 2822 4157 3774 2914 1242 3632 1790 2546 2954 509 2316 2855 3793 3641 447 1309 1769 2147483647 586 2873 2311 1314 3096 1419 1737 1949 3892 1913 1312 2956 2473 2195 3762 2189 2878 3232 1137 1558 2457 2464 3761 3384 3114 3901 3072 2363 3986 2297 2896 3896 1042 840 2556 2798 2570 1517 1878 2228 3966 3101 2119 1571 1843 3226 4127 333 4078 2604 3444 471 4020 3423 3900 3000 2940 207 1198 1326 930 1321 3330 3047 1151 1286 3436 1968 2595 2266 2098 1867 3559 1530 399 1399 1569 4021 3411 2550 1427 1004 2612 1893 4129 208 2651 3477 2351 2982 489 3780 440 3080 1806 1303 2307 3624 1551 1182 2509 2867 1743 282 3901 3011 347 2961 971 1811 961 1550 2869 4048 1428 989 3120 611 1905 1543 2270 3066 3673 2286 2345 3857 1505 2970 1926 3280 3668 2735 1665 2571 2520 2628 2935 1798 1272 2316 1570 2038 993 2537 3634 3564 1806 567 1222 3449 1452 1987 3706 3903 2622 233 3586 987 926 959 3088 1603 1777 2320 2682 2497 2374 3855 1755 3064 2069 793 1442 4001 3766 713 2558 2571 771 2607 3745 2270 1565 2714 863 2888 1755 3536 922 1948 1554 2050 1109 177 1620 3679 2274 2631 1827 2079 3875 2403 1699 2789 1140 2309 2673 3338 2430 2652 1511 3089 3438 1316 1945 2791 782 1664 1704 2298 804 1139 634 1677 3599 3762 1146 3048 1701 2882 1816 2936 1485 2852 3850 1544 1982 4060 3213 3425 1927 984 1167 2677 2134 959 2222 1986 1929 3889 1617 2670 1240 1347 3860 3760 3062 1718 1627 3557 1130 3424 1623 1653 3420 3050 3596 846 4051 3934 2784 1278 2143 1246 3763 3224 2561 2421 1878 3042 3851 3816 2069 4302 2357 3756 1950 804 1960 1208 3635 3107 2703 4186 1453 1894 3241 1381 3865 269 2525 2916 3684 3863 2667 1406 2584 2258 3670 1560 3948 2824 35 3942 3995 1385 1873 2746 2408 4076 2776 2292 1548 1913 3100 2871 1643 745 2807 1766 3559 648 3665 2010 3152 2109 792 3688 1801 2095 1262 912 1638 2882 1947 3113 2289 3271 1515 2188 2715 1764 262 1166 2845 2098 3031 1605 3209 2067 818 2972 2298 1945 3263 3317 2651 2430 2024 2380 3865 3820 3286 2239 1522 3393 1665 3622 3362 2516 3431 1501 1877 3622 2036 3941 619 2240 839 2643 4145 3523 1949 1307 3102 2203 2744 502 3761 1091 1051 2756 2537 2144 3233 4020 1346 2116 3664 3336 2951 2054 1842 2390 2874 4056 2447 1513 3694 538 1343 2143 2962 2131 2355 1331 1651 1056 3567 3531 3637 3300 3438 1254 1782 2742 1300 3140 2873 1879 2391 2618 3303 2046 1496 1139 2033 3913 1000 1639 1278 2421 4226 1686 2414 3195 
2851 531 3397 1515 3202 1457 1732 3351 2336 3037 3560 2716 478 914 1412 500 144 272 354 2384 2777 1129 1160 423 2324 2720 2287 3646 3252 2516 856 3102 1238 2025 2394 77 1890 2419 3407 3263 253 748 1216 586 2147483647 2375 1994 883 2670 872 1342 1433 3480 1433 864 2631 1928 1677 3226 1619 2323 2896 706 988 2090 1880 3422 2958 2746 3516 2542 1918 3538 1726 2508 3363 501 309 2219 2381 2269 981 1296 1704 3510 2672 1537 1209 1269 2736 3611 300 3597 2051 2943 228 3493 2903 3375 2666 2588 379 637 934 381 745 2793 2592 594 761 3031 1448 2272 1684 1652 1359 3179 949 211 821 1075 3561 2954 2184 848 557 2243 1402 3614 530 2078 3144 1767 2572 532 3249 278 2649 1409 732 1931 3165 1108 797 1927 2384 1218 416 3513 2649 345 2508 510 1352 439 1121 2296 3550 869 631 2600 326 1423 1021 1699 2622 3138 1704 1856 3449 1135 2403 1548 2765 3130 2189 1193 2001 2200 2076 2524 1214 700 1912 1005 1482 550 2190 3224 3177 1351 198 900 3090 1048 1435 3366 3525 2046 404 3053 405 403 403 2778 1072 1335 1739 2159 2083 2031 3389 1352 2498 1497 209 858 3481 3251 380 2038 2091 200 2097 3400 1692 1022 2399 281 2479 1173 3018 443 1591 1036 1479 658 517 1071 3300 1912 2095 1518 1735 3421 1825 1303 2217 646 1730 2198 2857 1885 2160 1224 2769 3081 796 1634 2232 586 1258 1126 1878 339 591 356 1181 3100 3322 621 2629 1116 2577 1414 2402 1018 2477 3342 1017 1407 3601 2673 2878 1481 610 627 2203 1549 626 1915 1404 1361 3381 1131 2092 862 1075 3377 3226 2577 1154 1137 3133 686 2938 1053 1228 3033 2580 3092 677 3604 3583 2213 894 1633 828 3295 2816 2104 1957 1292 2491 3491 3450 1484 3793 2052 3327 1379 258 1383 685 3226 2638 2239 3676 869 1314 2892 1118 3456 472 1959 2383 3202 3386 2167 986 2009 1702 3138 1171 3496 2283 552 3425 3524 869 1361 2174 1926 3587 2455 1717 991 1337 2750 2442 1067 584 2344 1496 3149 275 3228 1430 2696 1766 209 3361 1221 1568 722 329 1203 2364 1452 2790 1841 2738 949 1603 2145 1268 425 906 2442 1566 2503 1072 2695 1744 508 2411 1766 1586 2929 2869 2262 1845 1439 2082 3368 3385 2748 1660 1186 2933 1236 3104 2836 1969 2914 1092 1329 3249 1453 3570 34 1742 439 2113 3662 3047 1365 944 2567 1625 2229 280 3382 724 684 2415 1973 1831 2804 3494 764 1549 3266 2863 2420 1708 1258 2002 2416 3566 2129 1058 3215 335 760 1855 2470 1549 2016 1056 1114 493 3101 3080 3146 2754 3011 760 1204 2223 1019 2593 2503 1294 2097 2057 2863 1763 1213 710 1520 3424 648 1226 754 1875 3727 1151 1880 2874 
477 2148 1022 1642 1427 1862 669 1025 74 806 1187 421 2331 1864 2113 1972 2475 2113 2531 536 442 1519 1530 1982 62 1090 365 1288 928 719 2629 817 2035 389 686 2434 703 465 1334 1255 2624 2071 1212 2873 2375 2147483647 1142 2527 611 1517 2760 943 1290 960 1563 1158 604 707 969 1008 601 1223 2505 1931 891 1223 1554 798 972 1426 365 605 1227 976 771 1083 1874 2329 1029 577 1203 2155 1665 691 1179 591 1236 1406 1279 364 1261 2543 1226 621 572 2406 1180 583 1057 1126 1002 2684 1757 1578 1995 1703 601 393 2145 2235 954 2259 1094 1186 822 1016 1181 1589 2493 1921 2345 1220 657 878 1888 2462 862 2415 1263 2707 891 1381 1209 666 2461 959 2433 570 1159 1697 904 844 1333 1713 1137 127 2208 2786 1412 963 2527 363 1904 1072 2310 2581 898 1176 1540 1901 321 2263 969 1354 996 478 878 1187 528 1282 1446 792 1111 433 893 487 1209 845 1106 596 638 1651 1724 787 1440 1002 2468 979 1079 1145 1079 2531 1727 1222 2637 1021 1510 1462 945 2640 792 2020 2318 2227 1294 2176 2600 1158 301 653 1017 1042 2737 799 1114 2224 1676 1143 902 2162 380 324 2283 290 1513 1084 2115 1147 2120 644 1432 684 1958 1152 2241 1113 2456 2722 1334 1280 972 432 1347 1122 1101 1045 1249 868 1741 1098 257 497 633 224 1576 1239 1225 1580 1288 652 2152 1265 1423 736 2439 2186 2637 2350 727 1046 1754 634 1567 1240 2766 351 1389 840 980 1361 1196 1262 537 758 976 2596 1749 260 1393 2661 1206 1652 1162 1017 1256 1012 2647 1700 1007 957 225 1309 2369 947 2473 567 1421 1251 1043 297 724 2129 1294 1627 853 1627 743 2549 947 793 416 499 1514 578 1510 1456 1350 1430 1187 1093 1180 2317 1754 2256 1083 342 296 1315 1818 1722 1153 1694 1282 2629 809 327 832 1020 208 1484 944 838 863 1376 1178 425 2848 1082 1166 1507 2295 872 473 1212 1129 1029 1424 1253 1074 509 1849 2198 275 1479 1016 2227 977 1247 454 1110 2187 1565 1383 826 1657 2148 1256 189 927 1233 654 520 1487 1504 832 2361 2618 1836 674 840 323 2166 361 1197 2658 703 658 1149 1249 622 751 1289 1559 1215 994 1121 574 1122 1481 627 2616 771 553 602 582 2635 1098 1265 1607 1527 2343 635 2034 377 1290 689 1575 1619 425 1709 203 2371 1343 2632 2624 1017 777 1202 672 1176 1726 1876 1170 521 321 1124 1468 818 308 1191 1123 1364 849 2338 1736 1295 106 1235 1043 1708 1274 1896 767 789 772 648 833 2339 1371 233 1718 569 879 1460 1233 700 653 1340 1590 1736 857 1049 2639 1278 1621 648 1354 1236 574 1286 
1488 2040 1909 2096 1223 2261 1113 2064 1173 1317 2004 1548 2186 1964 2451 1806 2131 1731 1986 712 1269 866 840 1578 1144 756 1398 2242 1979 702 2593 1912 2302 1145 1725 2023 512 794 1507 1350 2235 2081 1330 2311 1994 1142 2147483647 2532 945 1399 2910 1050 1643 874 1165 645 1327 1051 2068 1514 1620 920 2433 2076 260 1920 1449 1199 826 1614 1502 615 1820 1572 662 2161 1585 2101 251 678 279 2279 1992 1098 1827 962 1709 786 1526 1338 2238 2029 2020 1463 1575 1914 2219 1675 2103 689 638 2173 1567 1064 1681 1619 1741 1024 2071 2241 1194 2585 284 1763 644 1029 1272 1655 2017 1968 2482 1892 1331 316 1950 2330 369 2686 2238 2110 1736 1166 1839 795 1828 2038 1917 949 636 1588 262 1524 957 1197 1869 1041 2438 2337 1617 719 1986 953 1492 829 2148 2683 1857 2069 1460 1371 1460 1746 882 1222 1572 989 1983 1776 876 1601 861 1817 487 1535 2006 1441 962 1645 209 1459 763 1929 1598 398 1468 1347 2331 251 1393 1287 819 2188 1106 1144 2689 1310 1394 1609 1766 2094 1903 1791 2137 2051 785 2342 2794 1771 1221 488 127 1759 2898 1859 1531 1934 1696 2154 1920 1652 1152 877 2000 1089 1433 1663 2265 406 1835 716 1646 1750 1561 417 2379 1512 2374 2136 1340 1388 204 1304 485 270 1735 1718 724 1793 1400 1705 893 1376 1315 985 801 780 1133 1346 367 1615 1531 775 1588 482 2208 2110 2337 2535 1686 1590 1472 880 1767 583 2946 1449 1070 592 1955 1250 1552 1924 1677 1899 715 2451 1500 887 1880 2502 97 2043 1454 1985 1043 1851 2608 964 1830 2051 1186 1433 2530 1351 2400 1475 1500 830 1147 1099 1713 1466 1877 1624 1778 1101 997 2523 1684 1004 738 733 1835 1673 1544 1512 1793 2358 76 1550 1501 2065 2126 2221 1392 1138 846 2262 1885 2059 932 931 1612 2043 1581 1420 1677 1813 1042 1031 1742 1378 1959 836 1795 1448 2298 2090 1905 1290 2574 1773 838 2053 466 1623 1407 1560 793 779 2040 1566 896 555 1323 1750 1486 1637 1109 241 1876 1379 1623 1115 1449 1918 868 1294 937 803 627 1659 1480 2018 1722 2583 2054 1146 661 1154 1457 2333 1473 250 2437 1746 1168 424 951 1216 463 1959 1975 116 1902 1629 1715 1679 810 1328 2760 1828 1673 1368 1663 2708 1283 1326 2028 1641 1971 920 1559 1259 2088 1509 1945 1050 1561 2213 1190 1856 1469 2532 2506 450 1559 167 1074 2212 1679 2319 1397 1339 1431 299 1759 328 915 2040 137 1017 1668 1802 1692 198 1159 1717 99 981 1257 1652 1498 1415 1676 1789 1250 2328 1592 1218 1012 1694 599 1777 139 1546 1175 287 815 1292 1024 1911 2498 813 1381 1323 2237 1233 1217 886 
2963 505 3500 1107 3649 933 1864 3362 2468 3297 3682 2766 422 663 752 740 784 985 1218 2714 2966 1749 1792 1096 2467 3171 2316 3683 3267 2888 125 3099 656 2138 2296 934 2263 2723 3756 3632 876 468 1340 1314 883 2527 2532 2147483647 2977 1142 461 1653 3775 1750 1391 3116 1955 1844 3192 1556 2259 3352 181 609 2547 1611 3850 3249 3155 3861 2571 2249 3753 1629 2897 3332 993 584 2714 2725 2810 405 950 1846 3706 2972 1367 1785 1248 2883 3636 1151 3727 2023 3044 1110 3482 2947 3376 3136 3035 1157 970 1527 940 918 2777 2839 464 300 3360 711 2782 1484 2014 1616 3547 952 1068 611 308 3745 3173 2634 641 327 2686 595 3640 1357 1925 3591 1530 2918 1414 3237 1158 2947 1897 946 2390 3369 1576 1436 1689 2579 524 1035 3853 3074 1209 2764 1157 1736 467 241 2120 3635 1087 1350 2660 1187 1740 1327 1602 2893 3114 1497 2085 3755 1713 2266 2047 2833 3093 2186 1582 1883 2718 2053 2869 921 934 2325 1128 1525 336 2671 3533 3532 1741 774 1584 3500 173 1508 3796 3882 1875 1229 3039 789 497 548 3277 436 464 1536 2248 2458 2530 3567 469 2361 1433 758 878 3497 3294 1204 2148 2318 714 2238 3821 1547 459 2911 810 2833 1096 3062 1099 2116 360 1429 225 1332 1255 3666 2395 2143 2115 2263 3627 1656 1811 2057 1171 1563 2427 3022 1917 2349 1886 3254 3494 1187 2217 2157 1422 1759 1105 2263 548 428 680 402 3200 3562 1084 2954 964 3092 531 2428 1463 2891 3401 1303 1342 3787 2656 2815 1869 333 1046 2435 1277 375 2475 1023 1365 3440 1501 1886 142 1773 3512 3199 2750 1233 348 3420 197 3083 1127 1702 3396 2791 3177 1508 3820 3986 2060 1508 1833 71 3472 3150 2387 2240 1058 2436 3880 3833 1265 3833 2602 3594 1350 638 944 311 3536 2847 2491 3715 713 921 3328 1818 3759 1320 1868 2418 3343 3533 2333 1525 1844 1706 3125 1716 3704 2289 1280 3450 3684 1242 607 2016 2168 3696 2956 1594 1170 1279 3190 2757 705 1433 2592 2140 3461 1117 3483 1311 2934 2291 816 3811 1146 1720 1085 696 1665 2449 1727 3269 2174 2744 1095 1250 2007 481 1268 1644 2810 1699 2544 444 2772 2300 505 2307 1869 2109 3385 3114 2670 1550 1105 2639 3464 3634 2732 1505 1797 3146 356 3139 2861 1979 2967 212 1445 3626 1084 3937 872 1962 1191 2182 3786 3213 1050 1572 2576 1157 2339 1162 3744 245 277 2889 1893 2390 3096 3486 865 1003 3599 3047 2456 2234 1081 2433 2668 3672 2657 1516 3366 1213 853 2443 2632 1374 2524 1755 1335 912 3293 3306 3268 2708 3296 204 1156 2321 1719 2550 2926 1100 2658 1992 3126 2367 1880 1318 1730 3536 329 1722 1155 1903 3801 1370 1957 3353 
655 2547 974 2200 817 2412 1141 1181 683 386 1060 833 2721 2326 2653 2341 2789 2398 2754 288 398 1639 1632 2252 663 532 975 1314 1111 252 3067 1092 2554 932 1284 2717 782 255 781 672 2922 2510 1638 3096 2670 611 945 2977 2147483647 1878 3261 1325 812 1257 1809 643 1172 1143 1240 1549 1206 631 2928 2410 703 1818 951 289 389 885 903 754 901 1540 305 1303 2188 2687 726 299 858 2635 2189 1152 895 26 1782 1531 1757 529 1317 2782 1076 1220 719 2651 1329 882 1222 593 492 2928 2105 1771 2304 2090 1041 225 2556 2678 384 2800 753 1756 1018 1371 591 2025 2749 2367 2834 957 390 630 2338 2861 576 2944 1317 2908 1499 771 1792 154 2638 1190 2668 41 1289 2074 820 580 1564 1916 1736 493 2721 3061 876 420 2752 251 2166 1319 2693 3064 1506 1131 1918 2108 804 2492 1267 1695 1556 137 1170 1760 894 786 1593 1391 1178 780 1205 1097 1481 1446 804 1197 182 2161 2096 783 1852 1489 2866 701 560 566 1320 2847 1880 613 3105 1490 904 909 1551 2866 1105 2366 2694 2602 743 2670 3111 1735 891 599 828 815 3241 1384 1635 2553 2101 1250 1033 2390 928 671 2617 822 912 1650 2602 739 2447 230 1910 916 2229 1174 2728 1629 2874 2929 1728 702 872 1024 1340 1073 802 1630 1397 1478 2025 1671 569 495 1192 677 1638 684 615 1898 1241 1262 2326 1433 1884 798 2799 2598 2974 2854 790 672 2064 67 2048 756 3276 944 1652 393 1045 1711 1704 992 1035 1201 1189 2994 2073 560 1950 3055 1037 2193 1646 1071 1550 1620 3085 1792 888 1219 462 1746 2866 464 2894 584 1850 1449 444 342 829 2280 963 1043 1463 1818 1145 2989 739 187 590 740 2030 1155 929 877 1893 1422 953 660 1676 2665 2294 2685 563 333 494 1331 2266 2251 555 1771 791 2834 1404 924 743 868 716 1697 1547 1374 1137 1535 868 1034 3076 1188 962 1826 2824 1482 811 1109 693 1595 1817 1750 504 228 2340 2368 406 1450 486 2474 571 1769 231 1048 2506 955 1866 1265 1992 2499 1470 794 1261 670 832 967 1889 2071 1441 2875 2834 1960 284 1292 876 2660 748 1119 3028 1299 1156 1175 653 273 488 1882 2104 961 972 725 1036 1685 1588 392 3113 977 921 1182 858 3110 1536 675 2155 968 2641 1016 2274 966 1144 580 2108 1789 960 2280 798 2604 776 3048 3032 601 1373 1077 138 1319 2129 2436 623 438 909 1090 1973 726 334 1098 857 1612 730 2560 2141 1140 535 1783 856 1805 1653 2230 555 471 758 1130 342 2779 1847 833 1827 1112 412 1972 970 1303 230 1220 1653 1974 1247 971 3039 1459 1940 1206 1296 1616 1110 707 
1989 673 2537 944 2512 1016 862 2479 1473 2225 2704 1845 844 581 1135 464 961 630 1096 1602 1934 712 759 537 1463 2032 1414 2777 2380 1764 1214 2230 961 1156 1535 938 1131 1623 2646 2514 1115 683 349 1419 872 1517 1399 1142 1878 2147483647 1512 575 2688 624 367 1974 1057 812 2354 782 1459 2213 1063 700 1406 1124 2717 2160 2023 2753 1670 1130 2711 894 1768 2490 378 816 1573 1608 1673 887 752 835 2675 1876 769 706 462 1881 2741 1088 2743 1185 2079 951 2621 2032 2503 1995 1895 1217 240 519 494 223 1921 1769 691 845 2256 1250 1641 911 881 512 2429 304 1021 572 1087 2722 2124 1493 557 985 1546 1319 2743 1290 1246 2454 1005 1803 1108 2377 990 1851 764 199 1248 2331 456 525 1146 1539 1069 1288 2747 1938 1090 1688 488 594 815 1284 1463 2687 68 609 1729 845 614 187 868 1810 2266 932 1013 2664 646 1555 912 1896 2258 1319 441 1160 1579 1209 1753 664 218 1186 187 619 989 1530 2438 2419 600 1016 667 2370 1293 568 2663 2770 1224 1196 2181 503 817 725 2135 957 1402 959 1288 1328 1389 2547 1502 1647 673 708 310 2610 2381 760 1168 1252 766 1233 2689 886 879 1770 606 1713 445 2148 513 988 987 651 1007 1295 201 2549 1254 1223 1019 1131 2590 1017 690 1381 323 931 1362 2008 1014 1309 867 2112 2363 148 1108 1372 861 639 371 1129 928 732 1120 1148 2237 2503 279 1847 490 1952 1551 1530 346 1756 2474 168 597 2764 1802 2009 729 1117 253 1368 851 1177 1349 846 524 2513 360 1282 1231 820 2524 2353 1727 315 1138 2335 1029 2084 253 575 2278 1743 2227 894 2778 2860 1375 532 775 1140 2453 2041 1291 1141 647 1624 2757 2712 762 2924 1471 2520 554 801 889 834 2441 1800 1413 2807 497 808 2191 857 2668 1213 1111 1511 2349 2535 1310 464 1185 839 2266 623 2666 1411 1390 2554 2678 139 1217 1339 1090 2729 1814 898 136 538 2052 1652 690 905 1518 1076 2364 786 2415 650 1870 1158 674 2674 469 698 157 632 535 1494 618 2128 1052 1866 146 957 1305 1205 1187 786 1686 694 1631 949 1826 1176 1153 1554 894 980 2246 2049 1534 1109 826 1508 2506 2570 1876 863 745 2100 1363 2233 1964 1099 2044 1310 459 2506 865 2822 839 893 634 1241 2808 2199 761 590 1694 1076 1361 935 2629 1177 1158 1747 1121 1265 2005 2621 281 1099 2495 2019 1548 1102 576 1293 1593 2707 1520 399 2364 923 293 1329 1616 782 1384 808 244 382 2262 2253 2288 1884 2210 938 437 1354 781 1724 1789 613 1529 1199 2050 1261 867 440 662 2565 1163 601 166 1004 2863 282 1007 2212 
3164 941 3684 1180 3977 962 2123 3504 2695 3555 3870 2945 882 955 711 1167 1238 1441 1672 3015 3202 2167 2212 1546 2699 3506 2504 3831 3414 3200 499 3242 732 2373 2423 1391 2592 3013 4042 3928 1314 836 1641 1737 1342 2760 2910 461 3261 1512 2147483647 1960 4039 2084 1803 3465 2164 2118 3317 1755 2406 3686 636 856 2898 1697 4167 3520 3476 4144 2748 2564 3982 1805 3215 3455 1426 1045 3074 3030 3183 637 1099 2110 3927 3253 1537 2192 1504 3103 3779 1602 3919 2201 3237 1569 3611 3117 3513 3480 3371 1596 1377 1947 1386 1295 2924 3103 888 691 3645 591 3145 1623 2350 1938 3845 1268 1522 942 433 3961 3416 2981 962 785 3029 411 3783 1800 2047 3919 1643 3219 1873 3371 1616 3228 2277 1329 2745 3602 1964 1868 1786 2829 556 1455 4134 3402 1663 3034 1601 2091 927 238 2217 3807 1450 1797 2847 1649 2075 1688 1781 3165 3246 1631 2369 4024 2123 2374 2424 3018 3220 2366 1949 2027 3086 2231 3171 1109 1324 2666 1456 1775 793 3027 3807 3825 2099 1221 2020 3814 294 1771 4114 4170 1991 1675 3178 1230 958 1004 3628 592 177 1668 2467 2783 2894 3783 34 2465 1647 1217 1216 3638 3454 1663 2381 2591 1175 2479 4135 1707 663 3273 1264 3138 1352 3229 1547 2500 539 1648 685 1774 1587 3961 2758 2349 2518 2643 3854 1792 2200 2167 1596 1710 2697 3246 2130 2605 2311 3601 3810 1584 2615 2303 1881 2148 1383 2597 1005 859 1109 410 3390 3806 1504 3245 1214 3453 80 2609 1851 3219 3566 1661 1566 4003 2807 2938 2219 760 1462 2705 1404 778 2861 1133 1616 3603 1867 1983 499 2208 3710 3327 2985 1530 395 3686 657 3296 1438 2086 3693 3041 3360 1967 4048 4291 2172 1933 2121 515 3689 3441 2679 2537 1246 2577 4182 4132 1424 3979 2982 3849 1589 1099 1034 735 3811 3094 2768 3864 1029 1048 3655 2253 4026 1768 2026 2604 3548 3736 2581 1933 1967 1922 3262 2117 3931 2468 1704 3597 3889 1629 510 2130 2453 3878 3313 1760 1510 1514 3521 3051 922 1894 2863 2556 3736 1578 3734 1513 3191 2670 1275 4137 1395 1997 1485 1149 2047 2657 2049 3614 2493 2903 1435 1334 2132 409 1716 2089 3122 1969 2727 602 2963 2688 920 2431 2116 2492 3720 3370 2999 1629 1226 3020 3644 3880 2880 1666 2213 3387 151 3300 3026 2178 3140 250 1731 3926 1188 4229 1332 2249 1645 2395 3973 3432 1195 1998 2742 1178 2563 1622 4036 648 689 3237 2056 2777 3372 3617 1232 996 3882 3278 2641 2614 1294 2778 2939 3853 3029 1905 3574 1673 1220 2838 2866 1540 2891 2191 1670 1342 3522 3549 3466 2842 3564 629 1414 2539 2155 2692 3255 1300 3041 2154 3388 2767 2305 1750 2028 3723 738 2110 1556 2115 3965 1700 2187 3696 
1417 1228 1965 1047 2017 1218 313 1926 903 1659 2130 1289 1406 1009 1422 1036 1532 1175 1611 1062 1359 776 809 1051 891 1550 881 2214 1826 1241 1742 1684 1289 597 1071 1494 639 1071 2103 1980 1681 1185 319 1949 1433 943 1050 1653 1325 575 1960 2147483647 2129 189 666 1521 560 246 1816 506 978 1729 1603 1104 966 933 2208 1601 1516 2209 1125 604 2138 594 1255 1949 932 1391 1154 1074 1292 1324 954 282 2101 1321 668 688 486 1307 2181 1616 2169 713 1509 1478 2072 1475 1951 1529 1416 1754 814 731 1052 773 1387 1201 1233 1353 1708 1562 1231 745 415 89 1895 702 1561 1044 1528 2148 1551 1040 1016 1543 1082 1681 2184 1796 880 1960 833 1267 1570 1831 1509 1296 541 762 829 1757 485 841 907 964 1442 1847 2201 1443 1606 1122 979 303 1381 1752 1073 2117 604 1012 1172 1345 185 412 583 1247 1726 762 441 2107 685 1119 632 1334 1723 811 339 781 1184 730 1217 900 787 726 527 310 1548 1102 1883 1880 317 1587 906 1856 1785 265 2155 2229 883 1718 1639 1078 1386 1294 1685 1370 1821 766 733 824 995 1972 1942 1200 491 1281 776 2053 1820 1247 610 680 1340 664 2177 659 1297 1352 1177 1182 622 1589 1027 720 1421 470 1550 1806 405 2014 861 692 855 822 2016 750 555 991 809 707 790 1432 521 734 900 1653 1851 639 888 911 1276 533 579 649 1502 1275 1696 1560 1667 1933 814 1301 756 1525 1983 992 494 1260 1909 417 502 2189 1272 1493 353 1676 807 797 834 1740 1035 996 404 1948 350 962 1759 957 1949 1813 1152 429 1566 1774 1570 1509 528 477 1744 1169 1659 1273 2205 2337 981 775 201 1664 1878 1497 735 587 793 1124 2230 2182 745 2360 1125 1955 451 1376 1084 1360 1886 1226 846 2244 945 1021 1695 972 2111 1717 716 970 1774 1960 736 630 848 432 1722 616 2092 890 1922 1996 2103 567 1564 955 521 2156 1383 633 495 512 1563 1105 1046 1323 950 970 1810 1301 1847 588 1300 839 1244 2177 590 162 714 1208 454 934 114 1664 534 1324 565 972 909 1594 1700 1033 1163 183 1083 1360 1263 895 1725 1092 361 712 1762 1480 1043 957 926 1165 1935 2002 1343 664 766 1527 1809 1675 1413 610 1485 1793 240 1975 979 2285 1401 319 1117 697 2234 1624 899 793 1157 1164 797 1449 2091 1725 1711 1296 711 967 1447 2071 806 1271 1947 1444 1004 799 720 840 1026 2134 1142 489 1789 1422 818 1058 1041 677 1000 957 335 953 1688 1681 1715 1365 1650 1454 562 793 951 1211 1297 734 1188 758 1485 1028 909 833 87 1992 1721 519 680 517 2294 297 478 1744 
1003 3355 811 2933 699 3152 1918 1175 1360 485 731 1266 3531 3118 3402 3152 3600 3208 3552 1096 862 2426 2414 3060 1352 934 1608 1087 1169 978 3869 1266 3319 1670 1841 3526 1590 1067 239 365 3732 3310 2436 3892 3480 1290 1643 3775 812 2688 4039 2129 2147483647 2068 2617 1084 1894 1931 1354 2295 1796 844 3732 3196 1447 2497 600 528 824 230 1429 1566 347 2266 1001 1332 3000 3499 1394 1100 1457 3421 2950 1933 423 813 2525 2321 2540 994 1129 3583 702 1899 982 3454 1259 1182 1211 1022 1020 3729 2917 2572 3116 2899 1418 937 3362 3477 456 3549 1384 2476 1830 2179 410 2824 3553 3164 3617 476 642 1357 3134 3670 1296 3703 1125 3700 2144 713 2494 911 3425 1272 3469 837 2088 2883 1589 517 2372 2717 2407 1210 3491 3868 206 931 3551 1011 2974 2131 3503 3851 2087 882 2726 2908 1312 3293 2078 2506 2286 882 1332 2475 1691 53 2387 1939 1966 1184 1380 1748 2292 2116 1454 1872 958 2931 2906 1577 2655 2265 3675 1394 258 374 2131 3658 2670 591 3897 2274 602 287 2202 3664 1318 3178 3505 3413 1048 3450 3883 2445 1591 1400 1550 514 4017 1897 2395 3365 2903 1154 1066 3192 1663 1457 3429 1561 561 2374 3385 1303 3259 1005 2694 1130 3038 1949 3511 2392 3680 3722 2534 339 1628 1720 2096 1830 392 2329 2195 2085 2835 2387 1348 854 1923 1434 2407 1006 606 2710 1986 1879 3115 2234 2674 1603 3611 3404 3786 3629 904 297 2876 850 2831 1206 4048 1532 2463 1057 990 2521 2473 476 1480 1534 2000 3803 2885 1340 2683 3865 1740 2941 2426 986 2362 2256 3886 2566 688 1328 1070 2542 3645 355 3699 850 2649 2255 501 1000 961 3064 356 516 2072 2618 1942 3790 548 668 1397 1548 2795 1680 429 390 2639 1111 1625 207 2450 3476 3043 3488 257 949 1284 1082 3063 3009 783 2541 38 3627 2089 1524 715 636 1458 2502 2208 2123 1293 2334 374 1659 3873 1116 575 2638 3582 2101 1609 789 1238 2319 2623 2525 889 1040 3120 3156 1183 2190 332 3278 323 2530 848 1802 3318 696 2648 2055 2804 3311 2278 1429 2070 977 1644 1378 2694 2793 2072 3644 3630 2741 1047 2079 1426 3440 1204 1860 3839 1849 1923 1951 831 670 1243 2565 2849 1618 846 229 1439 2413 2373 674 3892 1129 1271 1891 1149 3900 2331 404 2896 350 3451 1814 3078 1666 742 714 2862 2585 1466 2997 1492 3405 300 3854 3840 1205 2057 1800 683 1245 2935 3165 254 801 1495 1851 2744 1502 1107 798 1523 2421 674 3359 2946 1839 1187 2524 1574 2581 2460 3042 599 519 809 1529 479 3580 2632 1521 2606 1594 1045 2740 1618 1970 651 1930 2422 2780 2049 769 3848 2263 2752 1937 958 2423 1855 934 
1437 1296 1978 1226 1900 1387 425 1974 933 1611 2134 1341 1468 1129 1581 1085 1544 1164 1570 979 1345 629 656 1027 916 1424 968 2247 1875 1141 1831 1743 1438 666 1198 1487 513 1002 2022 1891 1685 1283 460 1913 1433 960 874 1750 1257 624 2084 189 2068 2147483647 603 1381 690 344 1883 693 1100 1605 1684 1232 816 1120 2100 1541 1405 2130 1194 506 2107 778 1148 2011 939 1431 998 984 1126 1447 1119 394 2077 1256 855 530 652 1314 2219 1584 2169 848 1532 1448 2124 1523 2002 1395 1288 1727 849 630 1058 841 1462 1161 1311 1450 1632 1718 1073 934 266 155 1806 816 1538 1151 1652 2128 1522 897 1127 1609 944 1828 2221 1747 1045 1842 1022 1179 1504 1890 1473 1231 356 822 669 1732 379 758 1091 956 1584 1838 2123 1324 1567 1077 947 136 1438 1868 1227 2134 669 943 1225 1302 10 439 768 1195 1792 951 432 2042 541 1256 443 1376 1794 922 249 945 1021 860 1129 1058 842 582 630 499 1613 949 1817 1795 148 1601 794 1750 1892 452 2046 2146 1053 1681 1704 1110 1438 1346 1545 1500 1954 954 801 708 830 1957 2069 1332 679 1301 876 2097 1858 1201 678 660 1364 705 2071 847 1425 1198 1195 1090 775 1632 1004 531 1546 657 1628 1761 499 1926 693 789 669 637 1989 934 384 1147 789 894 766 1429 656 739 739 1517 1744 645 700 1044 1199 372 722 514 1543 1352 1722 1693 1686 1893 816 1224 902 1375 2112 1072 428 1141 1940 456 685 2169 1354 1582 165 1740 820 771 1019 1800 854 1169 584 1978 302 1134 1848 815 1950 1877 1150 566 1694 1716 1650 1513 648 328 1655 1148 1684 1183 2173 2239 1136 678 274 1754 1863 1418 675 526 961 1231 2135 2089 929 2390 950 1905 632 1409 1252 1448 1819 1205 806 2275 1057 1185 1578 824 2047 1669 879 1047 1775 1956 755 531 1020 605 1784 469 2064 987 1889 2037 2093 572 1713 1114 496 2164 1234 819 581 688 1441 1030 1185 1245 912 786 1742 1268 1802 771 1264 655 1257 2061 750 318 736 1243 317 988 80 1529 429 1393 656 1157 1066 1733 1658 915 1063 350 1149 1491 1304 708 1771 1220 484 523 1638 1439 920 1145 1103 990 1952 1958 1420 853 610 1500 1933 1720 1470 741 1528 1904 410 1883 1156 2198 1401 334 1075 781 2235 1617 1071 681 1234 1346 847 1411 2006 1799 1782 1154 870 783 1386 2122 887 1445 1871 1431 1078 614 885 694 984 2144 974 404 1786 1378 899 872 1049 865 832 817 417 976 1669 1648 1724 1454 1592 1548 719 851 817 1306 1176 903 1013 904 1436 840 749 776 208 2001 1786 366 687 655 2313 385 592 1612 
2040 888 2579 1307 2350 1383 979 2574 1535 2180 2732 1940 1023 921 1492 652 990 592 968 1522 1940 366 412 443 1518 1867 1545 2850 2475 1652 1440 2339 1314 1253 1730 909 1028 1560 2543 2400 1116 969 608 1312 864 1563 1165 1391 1809 367 1803 666 2617 603 2147483647 1787 1222 907 2476 1046 1641 2045 1277 1042 1233 1434 2567 2098 1885 2652 1784 1061 2686 1157 1644 2606 420 936 1375 1517 1445 1204 1119 948 2662 1812 1089 394 784 1915 2821 985 2766 1370 2135 850 2723 2123 2602 1817 1733 1129 426 154 519 529 2049 1742 928 1114 2168 1601 1434 1220 794 579 2316 670 944 891 1395 2715 2106 1326 884 1167 1385 1655 2823 1144 1493 2292 1317 1709 907 2487 873 1789 550 490 1073 2318 245 185 1442 1555 1408 1253 2649 1790 965 1657 357 501 984 1567 1702 2736 432 346 1823 700 595 327 1135 1766 2385 1241 1035 2586 322 1768 695 1978 2385 1477 354 1399 1364 1390 1660 1031 487 1048 540 851 1168 1340 2361 2313 497 1048 304 2231 1556 791 2511 2662 1482 1079 2297 627 972 887 1939 1284 1712 1263 1390 1219 1185 2547 1797 1855 960 774 660 2698 2461 599 1266 1259 840 1304 2544 1175 1206 1562 672 1615 801 2233 421 750 1302 936 1217 1158 484 2437 1060 1358 724 898 2572 1298 448 1619 235 1223 1361 2026 1181 1341 516 1926 2222 236 830 1567 610 400 726 1014 1044 963 1187 1469 2288 2466 310 1767 857 1743 1851 1655 176 1616 2542 349 904 2755 1936 2159 622 1286 345 1366 1195 1336 1098 1212 810 2581 317 1551 1454 453 2548 2471 1750 629 1451 2273 1244 2113 604 364 2169 1740 2287 612 2752 2724 1611 165 848 1374 2455 1952 1254 1111 1009 1790 2630 2589 1102 2993 1231 2468 852 901 1256 1082 2362 1797 1394 2878 835 1175 2036 491 2593 1066 1340 1632 2373 2553 1358 136 1444 1051 2379 331 2646 1556 1288 2639 2686 230 1559 1580 1096 2764 1615 1174 474 857 1894 1581 1045 657 1499 752 2286 671 2371 971 1847 928 719 2511 817 825 322 753 340 1585 643 1945 985 1984 510 1310 1538 1533 1055 430 1578 838 1741 1276 1905 922 1275 1750 1028 744 2078 2016 1399 1430 1188 1265 2554 2527 2006 1160 409 2087 1658 2321 2067 1271 2129 1581 681 2386 1229 2707 836 934 474 1360 2833 2212 1125 222 1820 1440 1444 810 2519 1369 1343 1565 1343 1013 1944 2722 600 1466 2402 2026 1665 869 936 1140 1568 2744 1297 202 2382 775 610 1057 1651 1102 1174 441 457 489 2259 2229 2325 2031 2150 1191 782 1445 414 1877 1643 970 1283 1405 2007 977 513 173 745 2601 1333 365 253 1176 2915 477 1145 2030 
1299 2637 1560 2532 578 2723 1462 1811 1220 898 1602 1462 2793 2510 2940 2409 2766 2365 2631 625 1041 1508 1484 2212 1192 152 1507 1903 1746 442 3187 1735 2809 1359 1840 2663 882 693 907 747 2875 2654 1834 2956 2631 1158 645 3116 643 1974 3465 1521 1084 1381 1787 2147483647 1593 1428 1882 1895 1748 278 3031 2613 569 2245 805 769 297 1007 1501 934 1331 1921 387 1940 2203 2721 412 587 397 2828 2469 1459 1362 669 2118 1422 2004 1169 1916 2674 1604 1687 1361 2558 1953 1524 1852 64 158 2818 2166 1698 2306 2198 1671 842 2662 2818 685 3081 362 2133 1116 1530 681 2196 2661 2528 3033 1429 992 484 2505 2938 439 3202 1915 2754 1978 521 2191 517 2471 1829 2562 674 1239 2171 726 1130 1561 1835 2175 1031 2961 2981 1015 226 2632 820 2125 1381 2758 3246 2034 1704 2030 2013 1416 2390 1391 1789 1929 763 1813 2142 1187 1035 1496 1945 1092 1416 1848 1603 1534 1905 436 1672 529 2420 2185 799 2009 1773 2940 447 860 710 1375 2824 1750 523 3264 1753 750 993 2022 2740 1749 2405 2750 2661 165 2881 3335 2126 1373 709 602 1336 3450 1956 1948 2560 2252 1866 1663 2295 1361 1050 2626 1263 791 2026 2806 244 2458 515 2142 1559 2194 1040 2927 1934 2973 2780 1878 784 728 1494 1131 896 1277 2043 1339 1990 2021 2059 994 1136 1598 1118 1446 139 509 1945 1012 1781 2176 1388 2096 872 2830 2702 2969 3074 1420 1115 2085 585 2275 127 3493 1509 1670 320 1660 1813 1993 1453 1651 1834 1249 3063 2109 985 2293 3117 734 2500 1910 1682 1615 2101 3203 1609 1455 1860 1075 1943 3075 869 2998 1221 2028 1433 590 956 1464 2110 1377 983 1975 1737 1398 3113 1285 574 905 1003 2307 1735 911 885 2219 1991 600 1045 1951 2688 2593 2808 858 964 914 1915 2436 2535 309 1575 1048 2687 1850 1484 1340 1422 1174 1654 2008 1730 1780 1463 1320 1567 2943 1807 1473 1882 3085 1984 1114 1659 180 1976 1957 2020 198 649 2563 2211 887 1194 804 2393 1018 2072 873 865 2504 733 2110 1528 2047 2535 1466 1346 1422 159 994 1594 2032 2427 1937 3112 2699 1791 485 1564 1466 2871 1377 893 3061 1858 1500 1046 308 882 493 2299 2420 581 1567 1132 1661 2053 1452 1005 3314 1618 1559 1619 1501 3279 1759 717 2473 1016 2607 1283 2199 1437 1667 1194 2405 1689 1561 2634 1301 2501 860 3137 3114 228 1822 812 712 1942 2252 2766 830 1077 1479 923 2237 687 852 1653 509 1619 1317 2447 2264 818 1116 2123 615 1626 1795 2265 1138 1022 1374 1752 807 2912 2083 1336 1657 1713 280 2247 574 1775 823 915 1460 1924 1467 1546 3110 1423 1983 1610 1851 1765 1500 243 
1008 1620 1546 1039 1971 1258 266 1437 535 1410 1726 816 1804 1295 1509 1475 2008 1686 2142 995 1042 1318 1346 1578 542 1568 368 1747 1339 1200 2064 1181 1435 242 512 1995 817 959 1930 1839 2165 1515 712 2473 1928 604 1327 1955 1172 1057 2164 560 1894 690 1222 1593 2147483647 348 1300 408 419 1727 1952 1350 1142 657 2122 1394 1482 2025 627 719 1819 373 1238 1437 1434 1828 1328 1026 1497 1571 1065 296 1764 1157 632 1220 717 939 1706 2140 1772 158 1088 2002 1573 1002 1457 1579 1452 2272 1291 1291 1551 1203 867 978 1607 1673 1541 1655 1405 586 741 649 1761 1050 2077 1362 1756 1799 1260 1179 1328 1926 1194 1812 1709 2332 409 1920 620 1181 2119 1327 2038 1134 1022 1206 1066 1439 1043 1400 583 692 1609 2343 2012 1443 2137 924 1513 826 1789 1993 551 1683 1060 1566 707 1881 693 935 392 1053 1212 588 451 1885 1229 566 1057 880 1203 262 898 321 1386 171 1140 1058 1236 931 933 454 1933 1270 1679 1731 838 2059 1465 1777 2054 495 2074 2058 442 2246 1129 1541 1802 1715 1749 1586 2001 563 305 914 1229 1620 2139 643 523 1752 1143 1570 1352 1787 245 544 1804 351 2083 482 1528 1500 1655 1125 864 1118 1554 1132 1653 527 1907 2340 857 1867 1123 188 1309 1180 1691 461 1071 477 1340 500 619 1082 43 500 1427 1703 1777 1158 1303 354 1831 1062 870 846 1934 1647 2146 1754 1245 1647 1326 1177 992 1641 2166 484 1052 1280 1454 930 613 1841 746 953 805 2058 1308 629 789 2125 1351 1048 603 1493 909 526 2082 1504 1557 1300 827 787 1776 1549 1921 1134 897 1017 1616 897 1223 1832 1885 2212 464 1335 420 1984 1527 1359 688 613 919 572 2097 2043 747 1897 1395 1697 608 1825 1150 1702 1683 945 701 1779 1260 1121 1670 1514 1885 2253 260 469 1390 1580 456 1189 422 250 1215 1158 1768 356 2444 1518 1732 1092 1692 452 500 1741 1506 426 937 677 1565 1004 1262 1878 770 1439 1613 1830 1581 653 1052 1184 1725 2119 812 398 1212 1660 1001 495 618 1704 700 817 986 903 401 1761 2233 1591 1132 384 594 1575 817 1263 2139 533 206 1126 1757 1225 1109 716 956 1432 1509 1722 821 519 1300 1229 2021 1200 923 51 1019 2049 599 1845 1003 2122 1894 427 1657 232 1831 1269 973 1351 644 1110 403 1980 1935 2082 2078 1399 235 1309 1258 1574 1210 1273 1766 1116 508 1167 880 1023 839 1717 1371 1049 1415 1959 1219 1410 708 631 1246 1505 822 1435 1359 1391 1313 828 1433 1777 807 377 1502 667 1322 867 1454 226 1253 1413 1438 1384 493 1581 2099 1056 1195 54 1853 787 112 1772 
1177 1445 1725 1105 1882 1301 82 1679 661 1453 1893 1043 1627 1187 1529 1265 1773 1420 1857 902 1133 972 999 1298 652 1435 638 1969 1580 1096 1941 1437 1417 351 855 1739 567 895 1924 1811 1924 1381 510 2195 1677 707 1051 1844 1143 812 2118 246 1931 344 907 1428 348 2147483647 1571 473 756 1608 1810 1268 910 869 2060 1407 1379 2027 879 495 1918 521 1120 1703 1176 1622 1102 921 1259 1492 1059 54 1877 1135 690 873 615 1071 1935 1862 1933 506 1268 1724 1825 1229 1705 1427 1306 2000 1052 959 1296 997 1142 995 1445 1548 1527 1674 1181 720 421 330 1727 895 1807 1234 1691 1921 1333 967 1203 1759 998 1810 1938 2041 725 1826 791 1106 1813 1585 1756 1110 676 990 801 1535 708 1077 820 740 1582 2091 2017 1318 1852 921 1225 479 1604 1922 893 1875 833 1253 926 1591 347 657 522 1051 1480 731 253 1913 884 914 722 1089 1478 580 566 627 1147 518 1058 1023 1017 675 736 353 1766 1046 1693 1706 491 1827 1130 1707 1966 347 2008 2052 742 1964 1393 1314 1612 1521 1591 1527 1970 723 487 719 970 1744 2099 989 521 1520 978 1807 1575 1493 363 475 1578 421 2026 616 1459 1291 1417 1030 767 1343 1273 802 1585 508 1759 2053 628 1842 848 453 971 868 1794 668 723 815 1056 656 583 1201 316 508 1079 1553 1704 884 975 701 1516 715 743 589 1732 1486 1931 1712 1425 1720 1059 1127 905 1452 2134 748 732 1140 1665 660 574 1963 1029 1252 459 1894 1050 591 866 1958 1059 1078 505 1704 590 826 1958 1159 1713 1567 922 613 1723 1576 1777 1274 722 671 1576 950 1416 1509 1985 2176 803 1006 72 1861 1649 1323 565 433 897 891 2065 2015 791 2116 1124 1750 538 1610 1175 1562 1696 1007 650 1999 1132 1123 1565 1168 1916 1963 560 725 1539 1727 502 859 713 327 1476 812 1871 651 2168 1750 1871 813 1690 785 336 1917 1311 573 717 612 1441 934 1197 1563 749 1098 1621 1548 1639 648 1090 877 1485 2039 724 124 956 1442 658 688 276 1559 446 1078 782 1001 735 1735 1947 1254 1020 149 837 1517 1018 949 1951 876 143 795 1640 1270 936 909 995 1163 1694 1791 1099 636 953 1308 1970 1429 1167 399 1239 1969 400 1809 1048 2110 1644 145 1363 453 1997 1393 986 1016 913 1207 552 1695 1918 1935 1924 1213 545 1006 1256 1824 1022 1340 1764 1217 759 852 835 783 825 1895 1118 721 1556 1668 1033 1105 807 696 983 1161 569 1193 1463 1465 1477 1125 1453 1651 705 547 1160 972 1180 838 1186 567 1282 1096 1090 1076 163 1753 1937 710 925 317 2052 530 249 1636 
592 2907 570 2138 1876 2356 1505 222 970 1072 733 550 3090 2552 2611 2773 3308 2980 3426 1372 843 2476 2490 2865 994 1760 940 535 187 1473 3309 156 2596 1222 898 3292 1669 1287 1541 1565 3465 2781 2012 3762 3226 969 2068 3192 1240 2354 3317 1816 1354 1883 2476 1882 1300 1571 2147483647 1656 935 1814 3214 2585 1808 1621 1888 1176 1606 1577 692 1573 1064 1569 1531 140 2730 3124 1905 1411 2064 2791 2249 1535 977 1215 1826 2364 2000 737 476 3429 786 1191 521 3291 294 393 211 1829 1732 3565 2590 2512 2848 2502 433 1071 2888 2929 1336 2746 1953 1711 1783 1901 1533 2338 3370 2630 2952 960 917 1770 2594 3204 1736 2923 480 3612 1274 1854 1678 1381 3382 85 3324 1213 2121 2506 1852 881 2262 2640 1531 1040 2770 3642 1554 1657 3422 1126 2794 2007 3078 3186 1103 599 2359 2821 663 3161 1890 2220 1597 1134 91 1700 1466 1383 2398 943 2079 540 99 1040 2126 1309 1986 1163 1385 2271 2536 1746 2232 1752 3213 1865 1308 1479 2016 3359 2672 1675 3266 1794 1867 1633 1328 3533 179 2841 3094 3009 1965 2784 3143 1661 1086 1592 1941 847 3289 855 1783 3052 2433 339 289 3063 1210 1291 3104 1179 1843 1646 2741 1965 2954 1419 2135 325 2840 2120 2859 1794 3175 3623 2155 1567 1919 1132 2315 2083 970 1539 2206 1150 2623 1630 1222 746 1343 1183 2541 1906 1686 2447 2253 1037 3081 2218 2154 1701 3228 2926 3443 2925 488 1065 2618 1302 2250 1997 3302 826 2300 1618 383 2219 1878 989 554 380 1927 3334 2603 1224 1925 3402 2143 2193 1891 402 2159 1335 3327 2660 679 26 882 2085 2958 1190 3186 664 2194 2196 1468 976 434 3066 1104 1858 1145 2561 1628 3230 807 1329 1379 1467 2135 758 1754 1704 1928 675 2101 1173 1888 3123 2288 2968 1314 947 1242 568 2531 2289 1730 2657 1373 3533 1327 847 649 731 1148 2414 1355 1536 108 2327 1015 944 3735 319 847 2377 2812 1188 1428 704 1926 1600 2237 1948 1725 1313 2487 3127 1175 2447 1295 3116 1089 1892 1015 2070 3025 1952 2082 1667 2507 2959 2194 896 1833 1887 1622 492 2286 1984 1189 2909 3516 2787 1470 1665 735 2775 608 2156 3427 889 1465 2117 1826 1012 1625 1690 2104 2121 527 1126 479 1687 2441 896 3190 265 418 1261 405 3252 1898 1596 2136 1700 3192 1549 2934 1120 807 726 2148 2561 661 2148 1037 3264 1585 3347 3347 1826 1303 2151 1178 300 2506 2332 1418 806 812 2087 2118 1760 1152 680 2021 2284 688 3239 2514 2239 921 1818 1968 2666 2115 2734 824 949 567 486 1164 3031 2085 1032 2675 646 1645 2096 2136 1206 1074 2293 2555 2646 1734 619 3372 2226 2486 1353 703 2079 1349 1905 
1414 1254 1946 652 2325 864 434 1813 941 1810 2129 1210 1436 901 1109 1138 1682 1402 1874 1339 1448 1250 1288 1319 946 1893 760 2131 1716 1541 1667 1552 1027 626 781 1691 1040 1317 2320 2221 1843 1127 445 2189 1619 1008 1514 1556 1549 782 1755 506 2295 693 1046 1895 408 473 1656 2147483647 723 2063 1563 948 1383 427 2490 1787 1826 2417 1016 967 2227 112 1570 1795 1150 1479 1575 1364 1731 1166 657 437 2173 1536 233 1176 353 1347 2086 1861 2176 469 1492 1726 1940 1391 1829 1891 1768 1983 991 1155 1259 875 1230 1368 1233 1280 1926 1255 1654 249 872 571 2140 690 1789 975 1348 2207 1665 1440 940 1549 1469 1408 2089 2070 464 2271 330 1537 1889 1693 1768 1512 1047 888 1270 1847 939 1231 408 1086 1201 2029 2405 1773 1868 1307 1268 807 1425 1585 682 2080 763 1365 1105 1627 690 722 89 1438 1573 263 709 2284 1159 784 1133 1278 1557 631 802 382 1619 498 1492 650 919 1147 619 206 1557 1519 2073 2113 821 1729 1333 2140 1649 265 2440 2448 442 1970 1494 1218 1443 1360 2058 1178 1593 262 712 1188 1440 2029 1731 879 128 1428 785 1947 1739 1542 632 887 1474 736 2453 153 1122 1764 1339 1470 480 1507 1295 1220 1246 141 1522 2073 589 2250 1314 595 1361 1310 2099 255 1055 601 1099 201 981 1490 375 873 1387 2017 2139 913 1391 625 1628 1027 504 1061 1580 1271 1799 1346 1647 2053 1061 1545 597 1924 1759 872 903 1599 1846 705 223 2249 1108 1287 853 1679 1031 990 404 1747 1514 647 260 1884 775 506 1685 1421 1963 1659 1232 472 1368 1946 1533 1542 566 964 1992 1296 1622 1648 2293 2592 596 1191 519 1588 1935 1735 1008 892 510 899 2478 2425 345 2280 1588 2100 241 1483 749 1315 2077 1346 1060 2163 876 714 2014 1443 2285 1993 341 863 1797 1987 841 1059 404 175 1581 1096 2176 734 2157 1898 2139 860 1287 558 785 2141 1783 131 647 294 1896 1360 857 1674 1143 1475 2006 1566 1984 246 1449 1323 1411 2478 427 400 938 1325 935 903 615 2022 919 1192 674 534 526 1353 1965 1463 1467 362 988 1168 1218 1387 1773 797 400 1212 2094 1625 1402 453 556 1628 1909 2128 1184 165 1250 1635 1613 1585 1307 425 1411 1643 368 2224 606 2510 1585 617 1415 640 2233 1677 567 1225 1021 742 809 1715 2321 1695 1693 1683 358 1453 1645 1943 866 889 2156 1524 901 1290 475 1256 1216 2117 1588 921 1822 1705 873 1548 1113 235 1451 1417 592 1133 1767 1797 1718 1171 1828 1383 432 784 1404 1009 1640 461 1651 451 1649 1526 1395 1183 500 1983 1717 1007 943 360 2246 569 441 2096 
810 1977 1287 1231 2021 1454 676 1104 532 1333 1476 558 2159 1617 1711 1854 2394 2089 2551 1123 944 1728 1754 1988 558 1689 241 1428 1011 1315 2375 841 1677 487 106 2392 1116 1060 1882 1823 2554 1846 1110 2878 2323 601 1620 2259 1206 1459 2406 978 1796 1100 1641 1748 419 756 935 723 2147483647 1824 2279 1651 1398 733 2135 1356 1573 1964 371 1009 1648 634 1365 1075 1836 2200 1566 1162 1741 1860 1321 707 1579 1185 892 1627 1073 803 1379 2546 1526 274 863 2409 1223 716 1116 1720 1595 2676 1687 1709 1951 1585 520 983 1956 1994 1524 1852 1638 785 1107 1067 1755 1411 2480 1695 2026 1600 1158 1411 1660 2271 1409 2024 1383 2743 368 1977 765 1266 2535 977 2446 1165 1415 1594 1360 1294 1460 1819 640 726 1853 2737 1946 1562 2546 963 1925 1235 2149 2262 301 1403 1455 1984 487 2293 1103 1349 662 1070 855 776 779 1798 1641 200 1429 639 836 186 1315 380 1635 252 1237 1339 1624 1226 1319 841 2279 1510 1619 1714 1247 2444 1882 1814 2338 891 2093 2006 427 2653 780 1928 2165 2082 1890 1857 2235 738 400 1154 1507 1428 2379 243 851 2140 1506 1239 1048 2200 477 750 2188 532 2092 713 1811 1710 2046 1239 1203 825 1963 1497 1931 863 2240 2750 1258 1844 1425 329 1684 1520 1521 614 1474 289 1752 701 768 942 459 652 1830 1837 1817 1568 1662 103 2250 1469 1226 1149 2302 1993 2520 2006 1004 1516 1733 1233 1315 1822 2397 269 1471 1429 1160 1342 946 1641 401 564 1199 2400 1712 776 1003 2468 1663 1274 968 1198 1327 466 2393 1915 1328 940 764 1170 2036 1481 2251 959 1275 1428 1625 873 967 2251 1710 2190 276 1754 826 2296 1341 1383 899 889 1201 177 2073 2018 997 1577 1680 1589 959 2202 1372 2034 1624 902 842 1461 1597 1365 1754 1923 1795 2665 392 284 1181 1361 593 1608 444 621 866 1569 1594 182 2849 1194 1515 1504 1908 308 792 1478 1701 666 1333 1017 1674 1105 1554 2296 862 1817 1565 2240 1473 957 1022 1519 2117 2153 1150 817 1616 2041 1414 413 1031 1831 1017 498 1374 1078 286 1997 2642 2008 1264 802 369 1848 600 1603 2496 127 620 1491 1849 1163 1306 804 1182 1713 1245 1594 475 755 1707 1125 2273 894 622 370 742 2326 1001 1838 1218 2074 2289 802 2070 364 1577 1101 1221 1769 348 1262 452 2389 1900 2412 2412 1589 368 1635 1250 1227 1583 1443 1721 995 306 1512 1183 1296 906 1453 1636 1467 1213 2371 1591 1735 672 886 1529 1917 1231 1831 1209 1277 1089 449 1382 2096 1155 418 1916 290 1469 1161 1735 272 1208 1754 1841 1802 909 1329 2438 1466 1604 465 1559 1198 508 1886 
1258 2881 1423 2710 306 2910 1632 1713 1292 763 1436 1460 3042 2732 3135 2656 3030 2629 2905 732 1004 1779 1755 2476 1268 181 1586 1761 1661 527 3427 1677 3014 1487 1907 2930 1094 776 647 489 3142 2887 2047 3232 2896 1223 920 3352 631 2213 3686 1729 844 1605 2045 278 1727 1608 1814 2063 1824 2147483647 3275 2831 814 2384 529 644 251 741 1533 1128 1126 2076 493 1853 2459 2976 679 702 675 3050 2664 1633 1169 656 2291 1689 2205 1148 1782 2947 1430 1802 1304 2829 1844 1488 1754 232 317 3091 2414 1963 2564 2436 1665 855 2903 3053 511 3279 636 2292 1340 1748 435 2420 2932 2756 3254 1235 898 722 2732 3186 667 3407 1780 3030 2090 247 2341 559 2748 1752 2834 670 1495 2411 974 990 1814 2102 2308 1098 3171 3252 751 290 2905 862 2388 1619 3007 3473 2120 1554 2265 2282 1435 2662 1615 2026 2087 768 1755 2299 1358 793 1763 2013 1351 1401 1794 1697 1777 2027 712 1783 593 2621 2427 1027 2234 1960 3189 707 649 475 1614 3088 2022 258 3496 1946 474 722 2139 3014 1701 2658 3001 2911 204 3098 3551 2279 1476 905 866 1169 3670 2011 2128 2819 2481 1750 1568 2566 1486 1186 2885 1383 513 2184 3025 522 2716 603 2349 1502 2457 1305 3148 2116 3217 3056 2104 523 985 1606 1405 1163 1091 2187 1598 2085 2278 2213 1110 1082 1739 1233 1721 165 243 2193 1287 1871 2451 1645 2308 1091 3086 2944 3231 3289 1333 928 2339 593 2484 380 3711 1568 1921 470 1547 2049 2182 1255 1666 1823 1484 3313 2360 1100 2466 3368 1011 2686 2105 1563 1856 2213 3443 1884 1308 1790 1093 2157 3294 694 3241 1153 2249 1687 388 972 1382 2386 1164 705 2070 2004 1588 3353 1133 490 1055 1176 2502 1783 634 609 2397 1833 878 842 2143 2944 2783 3046 645 963 1027 1768 2662 2729 84 1851 807 2963 1977 1546 1220 1269 1283 1915 2130 1892 1719 1726 1124 1646 3218 1694 1295 2128 3289 2085 1279 1495 458 2132 2185 2214 167 730 2775 2487 974 1471 609 2662 840 2257 853 1133 2764 466 2313 1718 2295 2789 1718 1411 1638 136 1196 1594 2261 2596 2041 3323 2974 2066 597 1752 1506 3089 1375 1166 3317 1923 1663 1310 33 805 687 2442 2603 859 1437 929 1663 2214 1722 918 3536 1549 1538 1747 1460 3509 1964 455 2656 741 2871 1466 2467 1547 1488 1095 2594 1958 1591 2805 1393 2773 595 3383 3362 482 1947 1087 645 1832 2487 2947 596 1017 1534 1190 2435 920 920 1493 785 1871 1191 2720 2499 1096 1160 2295 882 1901 2021 2517 1017 893 1271 1758 668 3148 2288 1429 1932 1743 432 2442 852 1889 742 1193 1735 2187 1668 1401 3360 1680 2232 1752 1686 1989 1645 97 
2953 394 3496 1180 3575 1030 1837 3375 2450 3260 3674 2767 265 662 880 627 604 827 1038 2658 2941 1626 1668 949 2446 3094 2317 3693 3279 2825 166 3114 756 2120 2323 756 2194 2673 3702 3574 696 437 1300 1137 706 2505 2433 181 2928 1063 636 1603 3732 1684 1277 3031 1952 1810 3214 1563 2279 3275 2147483647 641 2464 1665 3781 3205 3086 3809 2575 2188 3727 1645 2830 3354 866 415 2625 2666 2712 478 1000 1817 3683 2924 1392 1671 1235 2866 3648 970 3718 2032 3037 932 3501 2951 3391 3055 2957 977 867 1404 798 842 2792 2801 373 286 3309 860 2690 1519 1944 1558 3489 916 888 589 450 3725 3143 2554 624 149 2607 761 3652 1176 1959 3517 1575 2861 1237 3254 980 2899 1800 864 2306 3343 1477 1304 1738 2549 653 859 3802 3001 1029 2723 1016 1656 310 421 2162 3635 1015 1203 2658 1017 1674 1250 1617 2850 3133 1534 2042 3711 1597 2301 1950 2831 3115 2192 1498 1909 2625 2061 2811 956 847 2249 1078 1508 157 2585 3487 3476 1661 593 1447 3433 342 1484 3726 3827 1912 1048 3056 657 335 401 3190 537 644 1574 2236 2391 2438 3547 647 2397 1437 595 832 3510 3300 1039 2130 2279 547 2215 3753 1572 535 2820 659 2773 1088 3067 954 2016 468 1429 60 1152 1199 3609 2306 2138 2000 2164 3602 1688 1710 2095 1049 1593 2389 3002 1912 2317 1757 3170 3426 1089 2107 2178 1257 1658 1085 2192 369 332 504 554 3195 3530 967 2901 966 3002 708 2431 1365 2820 3405 1229 1343 3767 2670 2840 1791 169 935 2396 1322 227 2372 1086 1351 3444 1418 1931 179 1636 3501 3219 2726 1198 501 3377 34 3067 1087 1605 3338 2760 3174 1345 3794 3922 2096 1382 1792 121 3452 3096 2337 2188 1086 2456 3819 3773 1298 3843 2501 3556 1343 469 1018 250 3490 2816 2449 3725 692 982 3254 1682 3715 1139 1888 2419 3330 3520 2307 1412 1879 1702 3142 1606 3679 2295 1102 3461 3669 1149 758 2053 2124 3691 2867 1615 1111 1276 3115 2705 742 1266 2551 2017 3413 948 3447 1322 2898 2192 656 3737 1141 1686 986 549 1569 2440 1669 3187 2112 2755 1038 1314 2039 639 1087 1499 2747 1668 2545 543 2767 2195 338 2336 1848 2009 3308 3078 2598 1609 1159 2537 3460 3600 2746 1531 1677 3117 537 3147 2869 1979 2969 387 1410 3566 1146 3880 697 1919 1036 2173 3779 3194 1098 1445 2584 1246 2324 986 3688 133 141 2805 1911 2286 3051 3504 799 1108 3548 3023 2458 2135 1096 2355 2628 3668 2561 1417 3351 1038 787 2334 2609 1401 2431 1618 1275 789 3269 3275 3258 2729 3253 189 1144 2308 1581 2568 2852 1120 2556 2008 3086 2253 1750 1188 1684 3530 183 1621 1053 1898 3804 1312 1943 3271 
2359 465 2894 559 3121 469 1278 2753 1870 2715 3076 2158 602 121 469 543 976 914 1332 2160 2373 1404 1451 944 1870 2651 1708 3074 2658 2344 724 2490 284 1542 1689 1063 1737 2160 3191 3075 1128 254 785 1558 988 1931 2076 609 2410 700 856 1104 3196 1232 1042 2613 1350 1268 2585 948 1651 2831 641 2147483647 2048 1025 3311 2674 2620 3295 1963 1708 3158 1020 2359 2724 766 722 2227 2174 2344 225 362 1263 3108 2403 759 1405 656 2284 3027 1286 3122 1414 2438 1185 2874 2338 2767 2626 2516 1359 645 1195 792 514 2168 2259 410 356 2795 561 2300 881 1497 1084 2991 422 1198 180 425 3146 2583 2129 169 669 2176 619 3031 1517 1321 3063 934 2364 1456 2628 1238 2378 1451 554 1898 2775 1155 1156 1097 1991 369 1322 3285 2546 1323 2187 962 1249 614 655 1522 3027 633 1153 2053 1177 1223 858 993 2318 2506 895 1516 3179 1343 1663 1595 2226 2485 1578 1117 1276 2244 1444 2316 316 563 1814 609 932 679 2179 2960 2972 1258 1002 1311 2958 706 923 3258 3319 1273 1391 2430 648 645 599 2777 268 722 934 1647 1927 2052 2967 839 1759 827 783 390 2888 2685 1141 1551 1743 790 1645 3279 939 194 2427 753 2283 502 2453 933 1675 318 824 612 1505 739 3108 1914 1538 1718 1814 3031 1051 1386 1456 884 957 1849 2424 1313 1763 1557 2748 2954 806 1805 1548 1330 1335 528 1743 785 430 1006 461 2594 2973 790 2392 365 2605 880 1820 1047 2363 2792 830 738 3188 2047 2208 1373 784 740 1858 682 851 2034 456 771 2831 1037 1290 743 1486 2908 2591 2156 674 463 2842 616 2482 585 1268 2839 2204 2570 1398 3225 3437 1457 1195 1267 646 2872 2588 1826 1682 450 1827 3328 3278 660 3223 2150 3010 751 755 408 413 2964 2258 1918 3106 207 354 2799 1528 3182 1455 1259 1810 2740 2930 1743 1156 1241 1102 2516 1323 3108 1681 1523 2840 3081 833 518 1414 1600 3089 2465 985 669 678 2666 2197 102 1360 2016 1775 2889 1098 2897 702 2350 1839 808 3281 549 1145 724 665 1228 1845 1194 2761 1637 2135 597 682 1403 508 1411 1410 2266 1119 1936 258 2165 1865 916 1701 1277 1667 2864 2530 2144 970 522 2189 2856 3046 2123 897 1441 2555 706 2530 2252 1372 2358 704 876 3072 514 3377 959 1396 1064 1579 3180 2614 458 1259 1966 651 1740 1210 3184 772 779 2386 1284 1953 2524 2878 443 561 3032 2452 1848 1786 473 1927 2092 3065 2190 1099 2764 1236 433 2022 2037 766 2050 1472 822 687 2698 2716 2663 2100 2719 452 564 1719 1440 1941 2400 490 2210 1383 2545 1958 1555 1043 1172 2930 814 1298 791 1299 3193 850 1358 2843 
1227 2070 1656 2000 1118 2181 959 1804 927 1084 1758 1291 2229 1943 2388 1844 2221 1820 2122 454 1011 990 973 1667 897 635 1168 1987 1719 475 2619 1652 2252 938 1501 2127 343 535 1336 1185 2338 2085 1273 2457 2090 891 260 2547 703 1406 2898 966 1447 816 1233 569 1142 910 1808 1383 1398 814 2464 2048 2147483647 1767 1334 972 659 1444 1254 426 1595 1426 446 1900 1645 2162 192 423 355 2261 1920 950 1596 718 1594 891 1452 1078 1981 2158 1776 1266 1315 2035 1959 1416 1843 591 500 2304 1601 1158 1751 1629 1487 765 2094 2249 991 2528 271 1629 554 967 1102 1630 2137 1960 2466 1658 1083 94 1937 2373 155 2642 1981 2261 1549 1060 1697 560 1983 1777 2045 703 683 1603 160 1282 1001 1300 1707 786 2399 2456 1444 559 2122 694 1580 812 2194 2678 1650 1817 1461 1486 1206 1870 825 1220 1429 735 1723 1640 697 1408 962 1597 542 1276 1747 1225 966 1463 244 1258 522 1866 1617 240 1442 1238 2376 137 1191 1108 806 2279 1236 1001 2695 1211 1278 1447 1584 2233 1643 1844 2188 2098 731 2316 2770 1630 998 245 134 1518 2883 1633 1419 2006 1684 1895 1660 1771 944 648 2072 868 1311 1524 2240 387 1903 473 1585 1489 1648 509 2360 1403 2406 2285 1311 1222 183 1093 650 383 1503 1563 787 1592 1465 1563 649 1118 1136 751 960 707 992 1380 543 1403 1676 834 1536 323 2272 2134 2420 2509 1428 1364 1525 642 1715 560 2927 1210 1107 395 1697 1244 1454 1693 1427 1647 680 2500 1546 643 1769 2554 343 1958 1365 1728 1047 1667 2635 1121 1581 1791 926 1381 2509 1133 2430 1216 1463 873 964 838 1454 1621 1654 1494 1577 1201 868 2545 1440 787 501 530 1759 1437 1403 1364 1688 2105 297 1334 1408 2131 2048 2239 1191 878 595 2007 1869 1986 803 1094 1417 2190 1401 1181 1425 1566 809 1105 1564 1231 1699 919 1566 1221 2441 1831 1665 1316 2527 1576 642 1805 418 1479 1388 1474 661 522 2000 1715 638 751 1118 1864 1261 1536 853 356 1952 1279 1556 995 1482 1975 904 1051 862 723 464 1404 1463 1906 1526 2549 2196 1297 421 1033 1210 2306 1215 419 2503 1522 1007 512 847 969 215 1813 1883 324 1647 1409 1462 1546 935 1078 2747 1567 1415 1179 1403 2710 1206 1166 1936 1487 2064 768 1667 1044 1845 1255 1862 1160 1314 2109 956 1982 1304 2571 2549 341 1377 375 837 1952 1683 2230 1210 1082 1190 405 1686 128 655 1792 238 1057 1417 1932 1695 445 902 1601 162 1136 1228 1703 1251 1174 1420 1538 1025 2343 1527 987 1162 1451 416 1699 343 1352 933 518 975 1380 921 1660 2547 868 1419 1146 1987 1198 1036 807 
1535 1434 2018 520 2625 736 810 1811 1150 2019 2208 1290 1602 1030 991 1381 1916 1700 2173 1652 1635 1668 1707 1643 1165 2224 889 2139 1724 1857 1734 1551 983 898 733 1956 1427 1614 2557 2477 2078 1259 827 2464 1880 1223 1920 1611 1818 1124 1697 933 2497 1120 1434 2245 657 869 1621 427 733 2384 1665 1025 1767 2147483647 2769 2021 2138 2647 1098 1342 2373 349 1894 1758 1459 1685 1957 1683 2120 1206 665 822 2307 1802 356 1598 661 1507 2086 2149 2259 603 1594 2022 1915 1447 1818 2233 2107 2257 1292 1556 1553 1151 1239 1613 1396 1381 2176 1127 2036 214 1284 997 2402 936 2070 1121 1347 2331 1854 1814 1087 1688 1836 1303 2090 2370 365 2574 119 1836 2220 1676 2068 1779 1474 1176 1668 2009 1353 1616 93 1329 1155 2271 2631 2099 2166 1568 1606 1234 1603 1576 520 2130 1086 1730 1209 1946 1117 1108 353 1693 1551 193 1072 2494 1578 677 1558 1370 1523 749 1222 381 2008 628 1796 714 1206 1539 940 630 1699 1900 2299 2368 1248 1956 1731 2428 1664 686 2723 2684 306 2260 1486 1477 1628 1559 2403 1184 1523 173 929 1553 1837 2157 1668 767 478 1676 1023 1945 1771 1870 899 1200 1709 1004 2729 275 1152 2139 1602 1782 713 1555 1621 1643 1261 502 1636 2369 954 2503 1717 795 1788 1728 2245 204 1481 471 1446 226 1275 1651 648 1154 1808 2358 2429 1268 1815 635 1985 1452 773 1452 1771 1427 1996 1311 1736 2229 1391 1828 767 2287 1681 973 1307 1935 1886 1086 532 2372 1126 1241 1278 1808 1353 1285 346 1875 1926 589 625 1922 1187 285 1751 1833 2060 1631 1431 814 1347 2164 1641 1680 876 1388 2260 1520 1700 2015 2436 2850 478 1588 925 1658 2068 2005 1340 1250 600 894 2733 2679 397 2286 1992 2293 582 1701 676 1436 2304 1562 1358 2172 1040 690 2326 1858 2492 2296 415 977 1911 2093 1107 1464 291 542 1569 1517 2320 839 2431 1906 2247 1227 1191 437 1136 2208 2150 302 989 586 2221 1659 923 2028 1422 1902 2238 1877 2175 474 1677 1740 1673 2771 672 818 1269 1561 1357 1069 1041 2359 1306 1228 990 367 447 1290 2263 1861 1789 780 1088 1175 1326 1807 1931 738 759 1636 2414 1839 1757 72 507 2031 1976 2306 1197 278 1671 1822 1572 1619 1353 639 1474 1645 777 2486 528 2750 1847 1003 1751 853 2308 1822 568 1628 1080 532 1024 2021 2567 1796 1804 2045 447 1869 1894 1920 1120 715 2393 1698 1010 1709 624 1642 1487 2183 1983 1330 1943 2021 1122 1966 1319 343 1850 1828 978 1422 1925 1980 1821 1150 2054 1476 697 991 1813 1007 1977 589 2054 527 1875 1948 1815 1554 923 2061 1839 1431 1290 635 2280 964 745 2428 
1427 3389 1383 3142 229 3351 2071 1733 1628 846 1326 1674 3553 3217 3587 3168 3554 3153 3434 1158 1211 2307 2284 3000 1609 702 1913 1680 1709 968 3930 1777 3477 1881 2202 3457 1588 1173 366 328 3668 3383 2527 3761 3422 1554 1449 3850 951 2717 4167 2208 600 2100 2567 805 2122 2060 1888 2490 2135 529 3781 3311 1334 2769 2147483647 786 695 387 1797 1605 946 2488 954 1887 2978 3493 1208 1140 1198 3533 3118 2077 1019 968 2723 2216 2670 1363 1718 3476 1300 2170 1439 3357 1833 1642 1772 761 834 3620 2925 2489 3085 2939 1859 1161 3408 3550 613 3732 1165 2705 1837 2236 382 2908 3460 3248 3736 1074 1026 1241 3221 3697 1182 3870 1715 3559 2445 284 2742 956 3276 1811 3363 990 2017 2916 1494 1006 2333 2629 2686 1442 3640 3780 409 781 3434 1202 2913 2126 3520 3960 2435 1472 2767 2810 1684 3190 2110 2530 2503 1077 1850 2708 1807 552 2289 2307 1875 1600 1896 2041 2286 2396 1240 2147 1002 3082 2934 1534 2725 2412 3700 1233 580 429 2122 3612 2551 353 3989 2406 55 336 2499 3543 1818 3174 3516 3425 687 3576 4025 2684 1841 1392 1394 1088 4149 2285 2569 3340 2974 1729 1607 3094 1878 1604 3405 1771 45 2597 3505 1048 3236 1031 2819 1619 2981 1832 3629 2561 3724 3585 2596 321 1510 1975 1934 1691 974 2581 2121 2415 2799 2620 1511 1251 2141 1624 2250 676 357 2706 1816 2200 2980 2168 2784 1589 3604 3449 3754 3765 1407 838 2857 947 2956 890 4188 1867 2437 961 1549 2551 2632 1076 1892 1999 1991 3826 2876 1501 2893 3882 1539 3130 2564 1552 2365 2566 3947 2413 1258 1861 1371 2637 3773 707 3747 1287 2734 2206 511 1264 1464 2915 954 192 2401 2530 2050 3854 1096 764 1495 1632 2957 2057 186 211 2833 1711 1405 727 2598 3463 3229 3547 574 1233 1431 1678 3151 3182 531 2380 566 3492 2355 1851 1240 1208 1666 2438 2496 2316 1811 2251 969 1971 3747 1686 1170 2640 3750 2423 1724 1385 985 2543 2681 2672 673 1131 3249 3015 1353 1999 604 3190 799 2702 1113 1661 3286 111 2780 2177 2807 3306 2236 1729 2125 650 1678 1802 2755 3018 2384 3793 3503 2595 1046 2208 1780 3566 1596 1695 3835 2214 2092 1837 498 984 1183 2833 3043 1385 1412 795 1869 2631 2251 1056 4017 1639 1716 2133 1610 3999 2436 303 3094 308 3396 1923 2995 1916 1341 1179 3041 2485 1847 3227 1747 3302 311 3892 3872 1009 2323 1616 885 1819 2987 3380 469 1185 1830 1718 2895 1432 1284 1391 1313 2389 1202 3248 2999 1623 1467 2725 1411 2430 2515 3034 1070 951 1322 1965 772 3648 2757 1782 2461 1992 929 2898 1377 2251 932 1720 2264 2712 2140 1346 3872 2202 2746 2155 1557 2481 2056 571 
652 2826 792 2432 716 2649 1397 1069 871 129 838 890 3003 2593 2895 2624 3077 2687 3043 577 424 1926 1918 2540 857 625 1144 1135 1018 498 3342 1045 2805 1161 1419 3006 1071 540 537 467 3211 2783 1909 3384 2958 798 1199 3249 289 2160 3520 1601 528 1541 2098 769 1394 1407 1176 1787 1356 644 3205 2674 972 2021 786 2147483647 472 631 1011 1041 623 1767 537 1210 2475 2972 963 586 1069 2898 2437 1411 629 287 2019 1818 2018 577 1150 3071 844 1418 680 2940 1201 876 1111 708 647 3217 2390 2060 2592 2370 1081 419 2834 2951 174 3042 974 1980 1307 1651 404 2297 3038 2638 3096 694 261 890 2608 3141 832 3192 1149 3196 1682 687 2006 412 2925 1111 2957 310 1578 2355 1100 361 1853 2205 1934 702 2975 3350 618 555 3041 486 2455 1607 2975 3328 1656 935 2198 2397 898 2781 1551 1978 1785 356 1122 1981 1164 507 1880 1524 1464 818 1164 1277 1768 1641 1035 1393 455 2414 2378 1070 2127 1745 3146 949 287 359 1608 3135 2168 508 3373 1751 750 665 1738 3155 1075 2651 2977 2885 814 2930 3366 1953 1096 887 1090 576 3499 1499 1882 2840 2375 1110 925 2679 1156 932 2904 1051 742 1876 2864 929 2734 504 2171 874 2518 1456 2990 1877 3151 3217 2006 488 1147 1229 1617 1349 537 1842 1685 1641 2313 1893 824 473 1419 917 1920 757 517 2184 1514 1427 2613 1722 2149 1087 3084 2876 3261 3111 691 392 2351 338 2309 895 3531 1088 1941 613 905 1993 1956 726 1108 1228 1478 3274 2359 816 2182 3336 1294 2434 1905 923 1837 1799 3359 2076 686 1152 595 2016 3126 175 3171 526 2122 1739 299 501 742 2566 683 834 1627 2107 1415 3263 517 203 869 1019 2280 1271 717 662 2132 1223 1196 371 1931 2950 2535 2960 291 460 758 1146 2537 2497 560 2054 510 3122 1607 1074 579 654 946 1986 1739 1613 1085 1824 597 1200 3365 1052 718 2112 3071 1651 1082 893 872 1820 2095 2006 583 517 2599 2655 658 1723 219 2763 289 2016 344 1324 2793 822 2126 1530 2277 2784 1759 959 1542 734 1119 1020 2166 2297 1616 3129 3123 2245 553 1555 997 2919 811 1391 3312 1431 1405 1458 653 198 758 2087 2343 1198 802 439 1088 1913 1874 286 3372 913 941 1397 846 3376 1805 484 2392 729 2929 1287 2563 1173 909 452 2352 2078 1060 2504 999 2893 547 3326 3312 803 1575 1342 155 1190 2407 2667 373 405 1050 1368 2227 1007 582 886 1096 1900 552 2849 2418 1396 702 2019 1116 2089 1932 2516 375 255 627 1184 53 3053 2109 1031 2112 1206 617 2224 1204 1495 148 1481 1935 2263 1521 777 3320 1748 2226 1434 1084 1895 1345 738 
1034 2696 1264 2476 503 2679 1397 1524 1041 601 1306 1222 2861 2524 2908 2476 2875 2475 2781 488 777 1648 1630 2323 1017 155 1335 1607 1463 285 3235 1463 2792 1240 1656 2784 893 526 683 528 2995 2688 1835 3114 2746 972 826 3155 389 2023 3476 1516 824 1405 1885 297 1482 1379 1606 1826 1573 251 3086 2620 659 2138 695 472 2147483647 790 1287 912 1045 1834 261 1657 2291 2805 574 461 635 2840 2438 1401 1071 414 2056 1550 1984 915 1621 2817 1308 1553 1089 2694 1663 1263 1565 235 196 2963 2233 1816 2400 2244 1429 609 2714 2855 396 3053 560 2051 1143 1542 448 2214 2796 2554 3044 1138 703 565 2528 3004 504 3186 1620 2917 1840 447 2098 308 2637 1549 2704 426 1337 2222 815 833 1647 1959 2061 847 2953 3115 792 107 2780 611 2236 1433 2828 3267 1868 1407 2072 2145 1191 2529 1415 1836 1847 523 1541 2057 1127 779 1621 1763 1200 1167 1579 1446 1594 1778 631 1534 343 2398 2240 843 2031 1732 3008 582 584 461 1430 2933 1894 347 3295 1722 640 789 1889 2891 1482 2484 2825 2734 359 2886 3336 2036 1226 697 743 1040 3458 1762 1896 2655 2280 1575 1377 2430 1239 943 2720 1135 666 1943 2813 484 2550 357 2131 1288 2303 1167 2937 1885 3030 2941 1901 565 841 1356 1294 1035 984 1942 1443 1834 2115 1970 863 864 1494 985 1610 300 340 2015 1180 1619 2333 1488 2094 895 2916 2755 3072 3075 1135 824 2169 345 2267 424 3498 1317 1749 270 1369 1857 1953 1164 1423 1589 1298 3134 2186 853 2229 3191 922 2456 1881 1389 1672 1963 3252 1772 1158 1584 848 1945 3082 577 3053 943 2041 1522 323 727 1181 2274 1093 840 1819 1860 1364 3159 988 282 819 947 2276 1535 745 705 2163 1695 802 760 1917 2776 2553 2853 582 722 780 1619 2457 2503 189 1743 791 2847 1729 1296 1046 1125 1034 1759 1881 1654 1508 1577 1031 1395 3098 1516 1178 1948 3067 1834 1046 1362 420 1890 1986 1989 118 480 2559 2371 723 1379 521 2523 725 2026 617 1006 2602 662 2093 1492 2115 2617 1550 1160 1431 283 984 1356 2061 2358 1790 3106 2854 1951 359 1525 1258 2876 1137 1055 3147 1672 1425 1171 278 597 490 2197 2371 794 1272 846 1425 1974 1593 718 3325 1341 1307 1500 1237 3305 1747 508 2423 828 2719 1239 2325 1297 1371 904 2365 1819 1345 2567 1142 2641 647 3199 3179 381 1699 987 428 1652 2292 2712 574 801 1284 1060 2211 745 669 1356 701 1702 1022 2591 2304 1018 910 2059 765 1788 1821 2344 843 726 1085 1518 511 2953 2069 1178 1816 1498 243 2216 794 1639 536 1112 1625 2036 1450 1250 3180 1520 2056 1508 1554 1787 1403 319 
1192 3425 1040 3063 531 3280 2022 1403 1499 631 959 1452 3597 3211 3526 3214 3641 3244 3566 1151 1020 2434 2418 3094 1487 868 1763 1315 1393 1000 3950 1484 3433 1792 2017 3558 1632 1138 109 264 3767 3394 2522 3901 3516 1426 1614 3861 885 2753 4144 2209 230 2130 2652 1007 2025 2027 1577 2417 1964 741 3809 3295 1444 2647 387 631 790 2147483647 1604 1624 572 2398 1009 1559 3048 3555 1362 1146 1399 3519 3066 2035 652 892 2649 2334 2641 1163 1358 3601 929 2045 1181 3476 1488 1385 1440 949 976 3747 2976 2594 3161 2969 1616 1049 3437 3562 501 3672 1339 2611 1879 2251 343 2910 3576 3252 3718 701 807 1351 3223 3738 1289 3821 1355 3705 2302 559 2636 951 3426 1497 3487 917 2111 2951 1596 719 2410 2738 2559 1333 3602 3894 24 896 3565 1113 3007 2179 3567 3949 2260 1111 2796 2927 1487 3311 2140 2568 2416 981 1552 2612 1779 194 2402 2118 1980 1372 1599 1900 2342 2266 1413 2019 1001 3041 2972 1604 2735 2370 3743 1372 348 339 2178 3699 2680 485 3990 2373 401 58 2359 3677 1533 3233 3567 3475 939 3553 3993 2583 1726 1436 1533 743 4124 2082 2511 3413 2984 1383 1290 3212 1787 1553 3478 1682 353 2507 3486 1243 3307 1042 2794 1340 3073 1953 3612 2506 3754 3729 2610 226 1627 1858 2084 1824 622 2471 2218 2252 2877 2523 1448 1030 2050 1546 2400 907 500 2763 1970 2041 3121 2260 2768 1641 3667 3478 3833 3736 1118 513 2924 908 2932 1119 4158 1697 2506 1049 1217 2586 2583 698 1670 1740 2045 3870 2937 1439 2813 3930 1709 3064 2529 1215 2415 2417 3968 2562 916 1551 1216 2631 3750 484 3775 1041 2734 2288 483 1130 1174 3064 573 286 2238 2639 2030 3872 771 713 1474 1622 2909 1860 206 178 2763 1335 1585 408 2557 3529 3166 3568 343 1085 1377 1310 3151 3127 699 2533 205 3634 2234 1686 933 865 1577 2531 2362 2243 1513 2354 603 1817 3885 1345 804 2693 3701 2266 1696 1017 1177 2451 2698 2631 826 1104 3223 3159 1282 2168 412 3302 511 2645 973 1795 3363 492 2750 2149 2860 3366 2314 1580 2140 878 1701 1570 2771 2928 2233 3756 3641 2740 1075 2176 1596 3543 1385 1845 3897 2026 2033 1956 721 807 1256 2714 2974 1573 1074 452 1634 2544 2379 840 3996 1345 1469 2027 1352 3995 2421 290 3023 122 3488 1901 3103 1803 965 912 2982 2601 1645 3135 1629 3424 147 3927 3911 1165 2202 1777 774 1474 3009 3298 263 971 1659 1848 2854 1517 1206 1026 1485 2462 893 3375 3021 1803 1328 2650 1555 2577 2533 3095 797 698 1024 1726 593 3663 2731 1659 2605 1780 1029 2852 1570 2120 773 1898 2415 2809 2132 999 3916 2291 2805 2065 1181 2497 1976 819 
439 2248 936 1582 1702 1806 814 812 329 975 1123 197 2432 1916 2064 2099 2628 2292 2735 890 589 1798 1815 2175 359 1418 260 1120 712 1058 2683 560 2016 531 414 2607 1041 813 1526 1478 2783 2138 1333 3072 2542 365 1502 2571 903 1670 2748 1125 1429 1194 1784 1501 627 879 692 1016 371 1533 2575 1963 1254 1098 1797 1011 1287 1604 2147483647 937 1277 947 1114 824 2043 2454 1394 932 1567 2179 1652 844 1210 879 1215 1688 1344 441 1079 2739 1171 550 496 2601 951 376 833 1463 1343 2876 1907 1824 2162 1827 269 678 2234 2294 1183 2206 1457 1127 1116 1209 1415 1677 2681 1986 2355 1233 797 1242 1951 2552 1226 2375 1082 2920 735 1662 1120 992 2691 708 2633 863 1450 1829 1258 923 1573 1950 1006 482 2193 2957 1585 1294 2731 682 2103 1321 2416 2592 658 1065 1678 2129 117 2470 1201 1530 973 766 601 1120 787 1434 1718 515 1426 272 600 385 1436 729 1471 520 972 1659 1858 1135 1557 1081 2560 1343 1262 1371 1330 2680 1986 1491 2661 1119 1759 1648 794 2842 514 2162 2430 2342 1627 2185 2579 1084 394 1014 1379 1059 2722 489 1139 2373 1771 944 726 2372 518 647 2426 496 1753 1041 2133 1506 2273 986 1487 492 2150 1477 2256 1146 2532 2931 1473 1497 1326 448 1672 1463 1150 961 1530 659 1933 1038 610 575 669 534 1873 1570 1497 1757 1624 464 2390 1538 1497 1075 2560 2273 2771 2343 643 1147 1930 942 1611 1591 2743 144 1609 1189 830 1530 1232 1274 177 408 1249 2685 1917 615 1345 2752 1563 1616 1230 869 1468 837 2701 1984 966 688 441 1413 2370 1124 2545 588 1524 1511 1294 561 612 2378 1339 1839 647 1872 936 2603 971 1066 768 821 1519 260 1723 1668 1326 1269 1550 1222 1233 2450 1716 2326 1268 576 659 1152 1885 1701 1458 1984 1430 2842 722 159 813 997 486 1725 807 874 598 1645 1223 282 3045 891 1150 1687 2257 679 761 1130 1485 989 1557 1299 1397 854 1870 2437 635 1806 1213 2425 1106 1261 694 1455 2343 1825 1435 977 1821 2284 1508 220 1143 1560 973 199 1610 1432 656 2340 2825 2103 1022 977 47 2175 229 1542 2767 422 776 1473 1556 815 1115 1170 1523 1578 897 1224 230 1083 1766 764 2611 572 296 596 396 2653 1217 1496 1563 1716 2508 862 2242 430 1225 730 1554 1874 61 1623 356 2573 1548 2706 2703 1374 693 1553 922 952 1837 1801 1367 632 122 1463 1490 1176 653 1106 1487 1593 844 2547 1845 1649 385 1211 1404 1989 1428 2051 838 911 724 288 1032 2398 1432 345 1995 212 1226 1473 1597 595 865 1688 1887 1954 1042 976 2725 1544 1797 682 1230 1392 662 1606 
1045 1802 1555 1598 1413 1790 537 1618 613 1119 1694 1026 1974 1612 2010 1591 2036 1647 2020 473 898 942 946 1502 586 950 795 1855 1523 639 2333 1421 1886 529 1114 1968 108 501 1516 1386 2171 1781 923 2363 1918 605 615 2249 754 1130 2564 604 1566 506 1061 934 719 495 1573 967 1009 1128 2188 1708 426 1342 1605 1041 912 1624 937 2147483647 1625 1003 651 1686 1434 1934 615 478 781 1928 1539 530 1603 755 1185 828 1077 903 1836 2042 1724 849 1140 1909 1774 1185 1652 936 818 2188 1353 1039 1551 1346 1196 684 1815 1949 1127 2153 694 1210 267 633 1301 1303 2005 1644 2132 1658 1048 474 1617 2115 503 2279 1838 2183 1127 1356 1275 673 1921 1561 1929 731 577 1328 353 1261 817 1182 1282 546 2043 2314 1618 840 2017 598 1418 566 1944 2355 1241 1717 1173 1375 921 1754 516 944 1008 705 1483 1220 271 1539 879 1204 509 1035 1497 827 727 1040 669 844 624 1493 1348 218 1122 839 2119 558 1313 1289 568 2094 1168 1253 2385 821 1551 1640 1161 2131 1397 1613 1944 1852 1098 1974 2425 1208 613 226 511 1493 2546 1250 1014 1799 1371 1728 1486 1652 537 290 1863 480 1574 1104 1901 799 1693 585 1221 1280 1480 547 2025 1000 2133 2201 993 1421 416 689 742 527 1513 1138 678 1178 1272 1141 352 994 711 403 981 1061 1248 1144 688 1000 1608 705 1182 141 2046 1856 2220 2164 1282 1405 1310 719 1357 957 2586 860 900 658 1549 962 1060 1697 1113 1344 439 2246 1319 352 1361 2306 654 1566 979 1585 796 1245 2350 1115 1509 1562 734 1033 2170 1216 2154 1087 1129 710 1150 697 1292 1573 1691 1737 1164 1088 464 2256 1403 912 206 121 1376 1075 1632 1585 1285 1990 680 1409 1018 1911 1660 1950 1315 753 353 1880 1546 1604 1092 1105 1544 2107 977 831 1337 1508 453 957 1139 809 1467 814 1586 841 2342 1665 1634 1073 2161 1160 223 1731 816 1057 1080 1089 961 526 1648 1653 451 875 1238 1731 1311 1138 789 521 1752 1573 1185 595 1239 1746 726 719 521 1070 78 1116 1154 1496 1109 2196 2103 1265 561 630 890 1964 965 607 2275 1136 583 544 1161 956 445 1389 1486 716 1536 1467 1163 1128 898 1031 2413 1365 1158 758 1181 2395 836 1379 1539 1693 1889 350 1532 646 1792 1170 1472 1067 992 1702 596 1866 1500 2305 2288 718 953 629 886 1769 1389 1832 1366 983 848 526 1308 304 513 1713 652 862 1341 1825 1401 728 660 1191 529 1125 914 1476 1205 1169 1302 1225 1093 2048 1160 621 1140 1111 696 1316 738 933 945 756 995 1229 540 1571 2292 726 1186 721 1895 879 612 1148 
839 3362 497 2841 1029 3064 1891 867 1289 515 389 1092 3543 3091 3319 3173 3651 3268 3643 1184 787 2538 2532 3126 1288 1179 1493 744 877 1121 3854 1000 3253 1616 1676 3590 1671 1132 582 684 3791 3296 2428 3986 3538 1227 1820 3753 901 2711 3982 2138 347 2107 2686 1331 1819 1918 1064 2227 1648 1126 3727 3158 1595 2373 946 623 1045 572 1277 1625 2147483647 2182 1158 1022 3046 3527 1580 1200 1673 3382 2884 1910 88 891 2449 2428 2506 880 789 3668 356 1795 788 3535 932 969 899 1268 1237 3813 2947 2660 3165 2910 1207 946 3363 3461 649 3464 1586 2381 1892 2199 705 2811 3630 3146 3571 129 587 1514 3114 3677 1455 3626 785 3802 2011 1035 2386 1035 3535 980 3554 911 2183 2900 1720 384 2442 2805 2281 1178 3428 3938 548 1144 3641 1031 3042 2188 3519 3808 1922 543 2742 2998 1164 3379 2117 2535 2205 921 1057 2378 1698 394 2488 1765 2077 1010 1105 1634 2345 1998 1650 1766 1075 2875 2925 1682 2654 2229 3683 1570 477 657 2191 3708 2777 890 3864 2246 946 630 2070 3755 1059 3210 3524 3432 1326 3402 3820 2344 1515 1497 1713 229 3958 1710 2338 3407 2896 827 777 3277 1607 1459 3469 1515 906 2286 3342 1526 3301 1125 2659 892 3103 2074 3468 2338 3677 3822 2541 666 1769 1634 2239 1971 128 2223 2290 1933 2892 2292 1349 737 1853 1410 2539 1278 905 2751 2137 1740 3222 2323 2649 1690 3639 3404 3826 3573 670 231 2923 957 2794 1458 3985 1400 2522 1231 684 2547 2422 133 1290 1299 2064 3811 2926 1343 2596 3875 1916 2862 2389 674 2408 2114 3872 2692 385 1038 1003 2529 3594 472 3695 694 2640 2334 745 969 721 3178 67 856 1921 2709 1942 3774 307 817 1434 1582 2736 1510 775 737 2563 765 1815 287 2407 3510 2964 3479 481 912 1301 738 3043 2938 1054 2672 380 3727 1981 1399 476 335 1421 2581 2082 2061 1020 2428 54 1537 3965 796 235 2678 3507 1955 1621 446 1464 2231 2631 2480 1133 1119 3075 3264 1195 2346 527 3356 334 2470 843 1946 3364 1040 2610 2041 2839 3342 2351 1328 2096 1250 1702 1183 2698 2695 1932 3580 3725 2859 1175 2059 1285 3391 1048 2014 3863 1679 1884 2075 1119 670 1381 2444 2769 1815 538 200 1236 2326 2488 611 3839 870 1064 1807 937 3862 2317 724 2813 687 3508 1819 3157 1587 395 553 2791 2683 1303 2892 1420 3491 641 3853 3842 1410 1950 1965 763 918 2939 3067 542 706 1364 1989 2693 1626 1123 456 1714 2486 440 3449 2950 2018 1122 2446 1739 2705 2473 3080 461 459 574 1317 571 3564 2598 1443 2727 1410 1230 2684 1819 1856 683 2104 2554 2855 2053 451 3855 2347 2793 1867 611 2435 1800 1221 
1359 1348 1882 667 2330 886 467 1733 906 1782 2067 1143 1529 983 1139 1241 1785 1512 1984 1347 1411 1352 1389 1430 915 1910 698 2054 1638 1550 1743 1471 1074 608 684 1798 1085 1318 2302 2209 1947 1212 556 2297 1726 976 1572 1629 1540 894 1805 594 2266 778 1157 1921 373 521 1569 112 634 2076 1645 1020 1426 349 2488 1767 1834 2398 947 1003 2182 2147483647 1583 1709 1260 1579 1617 1374 1778 1233 707 477 2125 1526 269 1274 457 1302 2007 1970 2115 397 1432 1836 1856 1321 1747 1913 1788 2091 1100 1263 1368 981 1148 1349 1324 1361 1912 1285 1696 217 936 666 2130 790 1898 1061 1408 2156 1630 1477 1026 1638 1502 1444 2011 2180 354 2277 272 1539 2000 1610 1878 1502 1134 995 1322 1805 1042 1341 313 1064 1250 2134 2384 1788 1978 1293 1380 897 1520 1645 572 2011 873 1477 1043 1739 775 833 28 1423 1488 223 737 2258 1261 680 1212 1215 1470 562 903 276 1666 427 1496 713 1027 1195 728 310 1647 1560 2051 2101 911 1832 1441 2140 1715 370 2439 2431 330 2080 1411 1323 1539 1458 2082 1238 1640 206 676 1220 1491 1978 1780 776 229 1533 885 1868 1666 1653 613 891 1577 719 2450 110 1187 1802 1445 1477 574 1435 1406 1297 1309 247 1606 2183 701 2237 1370 550 1446 1379 2054 156 1148 492 1211 138 978 1446 348 864 1486 2038 2139 1025 1469 533 1740 1123 605 1108 1677 1361 1898 1398 1586 2016 1172 1541 681 1956 1804 806 1011 1618 1774 816 321 2198 1027 1197 933 1767 1142 987 417 1835 1578 680 371 1812 880 395 1762 1525 1905 1574 1197 582 1424 1921 1617 1492 674 1062 1984 1270 1558 1759 2248 2582 487 1300 577 1664 1886 1727 1022 919 573 811 2467 2414 382 2204 1645 2068 347 1584 782 1400 2056 1318 1059 2086 964 758 2023 1546 2258 2103 244 799 1742 1931 825 1166 292 195 1498 1196 2130 665 2266 1820 2084 972 1325 449 807 2077 1817 56 758 392 1911 1362 925 1785 1135 1563 1986 1677 1952 323 1425 1391 1517 2481 521 470 1049 1428 1034 854 698 2042 963 1115 783 532 419 1400 2075 1571 1479 433 923 1228 1158 1458 1866 699 422 1289 2107 1598 1429 388 587 1684 1843 2092 1103 146 1349 1600 1666 1511 1233 377 1342 1706 476 2215 632 2494 1691 659 1527 600 2171 1630 611 1333 948 740 774 1825 2306 1778 1778 1714 266 1521 1629 1859 969 901 2138 1484 837 1360 550 1300 1206 2053 1639 1027 1769 1816 975 1618 1079 265 1504 1521 703 1241 1724 1761 1660 1083 1805 1463 530 746 1510 923 1659 530 1707 363 1626 1601 1494 1295 577 1921 1804 1105 1054 334 2175 679 433 2114 
940 2441 1277 2219 764 2420 1140 1483 835 657 1355 1083 2608 2264 2649 2223 2634 2236 2559 246 689 1429 1415 2085 808 331 1125 1619 1410 59 2978 1380 2532 998 1456 2549 637 306 900 756 2758 2429 1574 2896 2508 771 662 2897 305 1768 3215 1255 1001 1148 1644 387 1238 1120 1531 1570 1365 493 2830 2359 446 1894 954 537 261 1009 1114 651 1158 1583 2147483647 1601 2045 2556 428 212 553 2580 2178 1143 1166 328 1800 1326 1723 801 1622 2592 1368 1320 1012 2467 1632 1159 1524 355 231 2739 1982 1585 2156 1988 1292 467 2458 2597 545 2793 449 1800 887 1283 672 1954 2567 2294 2783 1230 693 359 2268 2751 298 2925 1622 2703 1609 707 1849 153 2426 1485 2479 324 1101 1967 590 872 1403 1729 1820 644 2691 2885 1008 205 2558 436 1998 1181 2576 3006 1654 1433 1816 1918 1031 2303 1158 1581 1595 397 1456 1806 868 963 1394 1561 972 1042 1489 1225 1343 1542 504 1302 148 2138 1985 596 1772 1472 2754 412 744 671 1179 2692 1674 603 3036 1461 900 1017 1656 2670 1387 2235 2573 2482 525 2624 3075 1787 999 440 556 1103 3197 1570 1637 2409 2020 1555 1335 2203 999 694 2475 897 924 1691 2552 436 2304 128 1870 1206 2065 950 2676 1627 2774 2725 1642 793 628 1124 1096 829 1074 1696 1209 1614 1871 1720 624 791 1248 748 1406 473 597 1765 988 1402 2117 1251 1833 641 2668 2499 2828 2814 1093 928 1922 238 2006 480 3237 1123 1502 88 1350 1601 1694 1263 1267 1455 1046 2881 1937 614 1974 2939 758 2197 1620 1376 1420 1733 2995 1566 1188 1511 694 1685 2821 691 2797 884 1780 1280 526 577 1130 2064 1216 1092 1599 1630 1103 2902 1033 343 563 687 2016 1348 991 947 1906 1724 660 891 1656 2529 2294 2595 745 592 542 1635 2197 2243 445 1540 972 2631 1490 1098 1048 1165 801 1522 1645 1400 1426 1345 1133 1184 2879 1492 1248 1696 2806 1610 788 1407 395 1639 1727 1729 327 262 2298 2157 504 1195 672 2293 824 1767 517 802 2358 923 1832 1232 1864 2368 1307 960 1171 470 724 1213 1802 2104 1564 2844 2635 1741 105 1265 1079 2615 998 863 2899 1473 1170 952 524 576 246 1952 2113 664 1276 968 1280 1721 1375 696 3065 1272 1186 1260 1138 3045 1486 743 2165 1063 2480 978 2094 1066 1435 886 2106 1593 1174 2312 921 2416 874 2944 2925 297 1461 809 420 1623 2034 2455 767 739 1092 851 1951 508 465 1396 561 1457 1033 2367 2047 860 729 1803 582 1580 1562 2096 856 762 1063 1370 588 2695 1808 957 1606 1326 115 1956 672 1407 527 946 1421 1800 1189 1273 2927 1282 1806 1261 1595 1528 1154 535 
674 3046 525 2276 1892 2493 1638 157 1090 1097 664 672 3229 2692 2748 2911 3445 3115 3559 1457 913 2598 2610 2999 1113 1811 1076 418 193 1543 3449 269 2734 1353 1037 3428 1779 1373 1532 1570 3602 2921 2149 3896 3363 1083 2161 3332 1303 2490 3455 1949 1332 2011 2606 1940 1437 1703 140 1795 1075 1853 3354 2724 1900 1758 1887 1210 1657 1559 824 1686 1022 1709 1601 2147483647 2865 3263 1989 1495 2142 2930 2388 1668 934 1278 1965 2486 2140 823 355 3563 714 1330 592 3425 161 501 123 1884 1793 3699 2726 2640 2984 2640 571 1150 3028 3069 1361 2882 2033 1851 1903 2033 1546 2477 3505 2769 3091 909 957 1858 2734 3344 1821 3059 360 3744 1413 1875 1816 1449 3512 125 3458 1279 2240 2643 1953 890 2389 2768 1669 1146 2908 3778 1536 1714 3555 1211 2927 2133 3217 3325 1239 517 2496 2951 787 3294 2018 2354 1737 1206 225 1839 1590 1366 2522 1080 2194 651 239 1178 2256 1449 2070 1302 1458 2411 2673 1851 2370 1890 3352 1950 1313 1491 2142 3496 2798 1698 3405 1932 1870 1616 1466 3666 310 2978 3233 3148 2013 2923 3280 1800 1217 1692 2034 818 3426 991 1923 3189 2572 229 286 3196 1341 1407 3241 1306 1843 1785 2881 2037 3091 1494 2275 412 2974 2231 2998 1933 3315 3755 2292 1569 2019 1267 2425 2189 941 1678 2328 1288 2757 1770 1333 810 1480 1302 2659 1955 1709 2581 2360 1176 3209 2341 2294 1810 3367 3066 3581 3063 522 1053 2753 1368 2389 2057 3439 961 2430 1689 342 2353 2018 934 692 518 2050 3474 2739 1334 2064 3542 2239 2332 2030 348 2290 1472 3467 2781 645 137 978 2223 3097 1204 3325 720 2332 2321 1494 1063 476 3194 1055 1844 1283 2688 1759 3370 793 1376 1488 1583 2274 898 1745 1696 2068 549 2191 1163 2027 3261 2427 3108 1319 1028 1348 449 2670 2427 1769 2776 1354 3665 1466 981 651 697 1269 2542 1493 1675 227 2450 977 1081 3869 232 794 2511 2949 1326 1549 626 1995 1740 2374 2088 1774 1395 2627 3256 1274 2557 1308 3249 1090 2032 1084 2174 3162 1958 2222 1801 2643 3097 2320 1023 1963 1934 1738 626 2424 2122 1328 3047 3649 2911 1547 1800 866 2914 722 2260 3567 1028 1599 2229 1863 1060 1711 1827 2242 2209 487 1107 616 1827 2562 939 3328 334 541 1399 506 3391 2035 1603 2274 1681 3329 1677 3066 1254 726 758 2287 2687 796 2284 1164 3397 1580 3486 3486 1898 1443 2251 1229 170 2644 2468 1421 865 945 2194 2258 1859 1246 605 2108 2413 688 3371 2652 2336 1028 1958 2062 2788 2250 2871 843 970 584 625 1191 3171 2224 1161 2797 786 1713 2236 2224 1346 1121 2394 2673 2777 1866 571 3512 2350 2620 1491 595 2214 1484 1946 
2349 489 2897 1183 2764 1192 1232 2851 1835 2550 3060 2216 607 652 1235 260 605 253 724 1905 2279 761 802 192 1823 2280 1789 3145 2752 2048 1031 2604 1049 1525 1912 564 1416 1935 2939 2800 750 618 726 1042 501 1874 1585 993 2188 378 1426 932 3000 939 420 2203 1434 1176 2730 1150 1836 2459 866 766 1645 1459 2978 2475 2291 3048 2043 1434 3046 1260 2045 2865 2147483647 518 1792 1905 1864 874 967 1204 3015 2189 1104 809 811 2236 3110 712 3097 1562 2442 576 2994 2403 2875 2233 2145 839 166 539 120 317 2297 2100 538 737 2557 1318 1852 1251 1171 858 2715 535 644 589 1044 3065 2460 1738 596 749 1795 1337 3113 920 1614 2705 1341 2099 764 2751 618 2165 965 286 1485 2670 645 443 1492 1886 1102 915 3043 2198 718 2016 196 870 566 1188 1832 3049 387 391 2099 487 929 520 1234 2133 2641 1272 1357 2972 734 1929 1112 2264 2634 1696 708 1531 1783 1587 2049 876 258 1449 533 996 750 1756 2746 2710 870 662 593 2638 1163 946 2922 3060 1588 821 2555 209 553 469 2357 963 1356 1303 1658 1612 1603 2892 1424 2022 1034 365 468 2981 2750 417 1537 1593 430 1596 2953 1241 890 1981 260 2006 747 2517 175 1169 963 1014 805 923 579 2836 1476 1598 1138 1317 2928 1374 866 1751 186 1283 1701 2358 1391 1660 893 2343 2630 296 1247 1749 575 816 686 1407 627 568 786 1132 2599 2832 124 2151 732 2162 1481 1905 542 2022 2841 516 951 3106 2178 2386 1003 867 127 1707 1152 916 1518 1074 890 2880 639 1642 1044 782 2878 2729 2078 678 1105 2651 833 2438 590 772 2567 2084 2591 635 3113 3131 1746 516 1132 969 2798 2341 1614 1465 912 2002 3034 2992 1073 3292 1650 2842 915 485 1085 692 2748 2142 1745 3175 575 1006 2447 827 2978 844 1484 1885 2702 2887 1667 555 1550 1216 2640 750 3003 1787 1012 2924 3026 369 1257 1708 1429 3087 2033 1259 505 885 2306 1960 805 610 1851 1151 2671 420 2741 989 2203 1347 318 2925 787 1068 222 333 742 1863 954 2361 1357 2240 478 1235 1676 1206 815 668 1973 1066 2004 958 2194 1342 858 1930 1267 1163 2492 2378 1802 1434 1083 1684 2867 2897 2252 1214 811 2438 1288 2603 2336 1477 2414 1192 836 2788 1110 3108 468 1242 312 1614 3163 2548 1009 580 2069 1309 1728 566 2918 952 925 1981 1495 1432 2321 2994 369 1283 2794 2365 1922 1288 858 1547 1924 3065 1717 589 2716 562 373 1474 1970 1117 1592 765 615 85 2605 2587 2646 2261 2527 800 762 1722 729 2101 2051 896 1702 1575 2374 1391 887 325 1019 2923 914 780 254 1382 3226 652 1381 2446 
2796 259 3344 1272 3280 1187 1665 3265 2282 3039 3514 2638 170 670 1118 357 256 419 660 2407 2750 1261 1300 554 2274 2797 2195 3571 3166 2557 576 3009 951 1959 2261 372 1923 2432 3447 3310 406 470 1125 840 309 2329 2101 584 2687 816 1045 1391 3499 1431 936 2721 1828 1622 3124 1479 2200 2976 415 722 2162 1685 3493 2972 2805 3555 2454 1934 3527 1579 2556 3263 518 2147483647 2310 2409 2380 683 1059 1640 3491 2686 1360 1321 1128 2693 3532 600 3555 1935 2885 535 3401 2825 3286 2750 2661 648 582 1045 422 628 2693 2585 313 457 3060 1145 2370 1503 1675 1328 3225 790 512 575 766 3538 2940 2254 606 270 2312 1094 3535 825 1921 3222 1578 2604 838 3155 586 2662 1482 632 2002 3147 1162 929 1742 2354 916 601 3550 2713 651 2503 630 1376 130 818 2136 3492 789 806 2523 604 1420 994 1551 2624 3038 1522 1829 3472 1245 2258 1630 2694 3026 2085 1214 1854 2301 1962 2554 986 605 1962 898 1374 266 2274 3247 3218 1378 280 1062 3152 754 1336 3438 3568 1884 696 2956 322 94 127 2875 772 1028 1559 2086 2120 2121 3363 1052 2354 1352 185 695 3398 3175 624 1970 2068 132 2042 3469 1528 728 2499 270 2512 1007 2941 564 1686 731 1338 361 807 995 3346 1993 2007 1646 1834 3406 1657 1383 2061 701 1561 2178 2822 1786 2124 1381 2860 3144 792 1758 2104 842 1334 975 1916 112 299 320 873 3043 3318 637 2653 921 2680 1114 2311 1056 2536 3273 981 1258 3580 2571 2763 1511 362 619 2184 1343 404 2032 1164 1234 3312 1140 1920 584 1249 3335 3126 2541 1041 828 3146 390 2896 931 1290 3076 2559 3030 931 3594 3645 2059 1015 1590 535 3268 2845 2104 1954 1085 2374 3547 3503 1290 3720 2166 3334 1241 54 1128 379 3249 2616 2229 3602 646 1067 2963 1294 3478 774 1820 2295 3161 3349 2123 1071 1847 1588 3042 1266 3482 2183 805 3344 3492 862 1055 2018 1906 3537 2550 1561 906 1187 2822 2460 812 852 2334 1648 3172 534 3230 1264 2686 1864 248 3441 1058 1504 695 188 1258 2293 1433 2879 1856 2645 846 1377 1995 960 725 1100 2481 1494 2418 772 2625 1856 343 2276 1689 1680 3009 2864 2315 1641 1212 2199 3312 3385 2647 1492 1315 2916 932 3024 2750 1864 2839 795 1241 3299 1217 3617 292 1709 629 2032 3618 3014 1139 1075 2472 1372 2165 583 3427 463 429 2498 1838 1946 2817 3402 619 1277 3299 2835 2333 1805 1065 2062 2408 3515 2234 1105 3177 631 610 1984 2429 1371 2110 1230 1056 461 3078 3069 3098 2643 3022 451 1049 2154 1193 2481 2565 1098 2216 1929 2864 1899 1372 819 1476 3374 408 1298 751 1774 3666 1094 1797 2964 
1316 2231 1699 2191 985 2370 1150 1881 1074 1085 1783 1410 2385 2120 2576 2001 2354 1953 2227 534 1081 1099 1076 1800 1044 509 1331 2038 1802 475 2782 1751 2436 1117 1667 2252 535 619 1256 1099 2464 2255 1458 2556 2219 1029 251 2714 726 1573 3074 1154 1394 998 1375 412 1328 1102 1905 1575 1566 679 2625 2227 192 1957 1208 963 574 1362 1394 615 1580 1617 428 1989 1792 2310 2147483647 494 176 2438 2108 1142 1592 746 1787 1011 1640 1169 2038 2268 1796 1447 1397 2150 2034 1519 1921 448 387 2412 1759 1286 1894 1796 1613 839 2258 2418 947 2714 79 1821 740 1152 1021 1807 2253 2134 2643 1657 1116 155 2112 2529 171 2826 2038 2355 1732 927 1889 572 2074 1868 2155 736 828 1768 329 1300 1152 1424 1897 915 2582 2572 1365 468 2227 780 1713 983 2348 2852 1826 1856 1630 1603 1335 1982 1008 1390 1621 790 1825 1832 886 1351 1085 1765 680 1386 1852 1397 1132 1649 81 1438 548 2053 1781 431 1620 1430 2531 57 1145 1035 976 2412 1343 895 2866 1402 1153 1358 1769 2336 1748 1994 2340 2251 566 2495 2949 1822 1167 417 189 1531 3060 1795 1611 2148 1858 1962 1735 1886 1122 818 2214 1041 1190 1716 2419 200 2046 504 1771 1582 1781 628 2538 1595 2566 2381 1489 1136 320 1270 729 484 1500 1754 927 1770 1609 1754 803 1187 1323 914 1046 551 884 1537 612 1577 1774 976 1720 515 2418 2297 2557 2688 1496 1351 1675 659 1900 379 3105 1363 1262 350 1760 1415 1645 1688 1563 1775 855 2653 1699 796 1961 2706 348 2148 1555 1788 1213 1852 2798 1209 1613 1887 1030 1565 2687 1109 2591 1284 1644 1023 896 929 1528 1712 1636 1379 1755 1326 1060 2709 1460 764 667 714 1947 1592 1296 1263 1880 2147 234 1306 1598 2276 2237 2405 1144 961 739 2055 2045 2175 685 1177 1362 2287 1588 1335 1468 1592 973 1242 1750 1422 1798 1050 1558 1386 2541 1899 1676 1476 2711 1756 828 1834 242 1671 1564 1664 545 594 2183 1810 762 806 1076 1983 1248 1728 913 454 2092 1143 1743 1187 1640 2124 1057 1201 1048 571 656 1531 1638 2098 1707 2731 2297 1390 449 1225 1352 2486 1330 489 2649 1687 1198 633 711 999 284 2004 2074 236 1695 1387 1592 1738 1043 1116 2923 1655 1528 1363 1503 2882 1394 1076 2127 1391 2195 960 1789 1218 1863 1302 2052 1279 1454 2300 1117 2094 1218 2729 2705 201 1563 415 847 2026 1852 2420 1147 1142 1340 512 1874 320 763 1822 133 1210 1455 2041 1865 445 1025 1793 203 1225 1405 1854 1281 1189 1475 1673 1013 2510 1714 1150 1255 1597 352 1888 244 1534 953 538 1060 1512 1111 1697 2700 1012 1574 1334 2021 1377 1224 656 
822 2280 1233 2014 962 2218 936 1391 636 685 1338 925 2451 2083 2450 2068 2502 2108 2457 42 592 1340 1333 1961 608 543 921 1564 1309 176 2810 1256 2338 787 1255 2426 490 126 1038 908 2633 2256 1392 2798 2381 577 678 2725 299 1608 3030 1074 1100 984 1517 587 1026 921 1411 1364 1162 702 2666 2174 423 1683 1140 586 461 1146 932 478 1200 1374 212 1495 1905 2409 494 2147483647 655 2397 1980 941 1192 309 1595 1232 1531 674 1560 2486 1358 1108 904 2356 1545 1025 1431 562 435 2632 1829 1474 2019 1824 1131 347 2293 2424 652 2595 544 1591 734 1109 823 1776 2454 2118 2599 1252 663 366 2090 2593 326 2730 1560 2610 1398 907 1639 195 2339 1374 2372 290 992 1806 525 867 1273 1619 1608 452 2500 2768 1141 417 2455 285 1874 1035 2421 2825 1448 1394 1652 1811 860 2196 994 1422 1386 312 1331 1597 668 1069 1294 1359 879 895 1359 1017 1197 1330 575 1091 146 1943 1826 484 1597 1274 2597 455 843 811 1034 2560 1581 786 2859 1266 1087 1162 1445 2569 1255 2087 2421 2329 733 2438 2886 1577 789 301 554 1104 3011 1373 1435 2270 1847 1477 1245 2094 787 484 2335 685 1106 1482 2367 577 2164 109 1680 1088 1939 875 2492 1425 2611 2631 1470 943 580 913 1044 778 1099 1485 1099 1405 1737 1511 413 699 1037 536 1340 683 783 1618 949 1195 2027 1137 1646 503 2521 2334 2691 2626 1009 971 1781 250 1817 663 3049 927 1365 267 1277 1440 1495 1289 1093 1294 902 2724 1792 403 1768 2784 765 1996 1425 1307 1270 1522 2827 1493 1160 1393 539 1502 2635 759 2632 797 1601 1156 672 435 1038 1981 1262 1263 1390 1522 910 2733 1023 436 358 493 1819 1155 1156 1108 1702 1682 700 958 1460 2385 2094 2427 845 467 331 1584 2019 2044 650 1472 1076 2536 1278 902 1002 1146 590 1403 1434 1192 1304 1238 1166 980 2779 1413 1250 1547 2611 1401 586 1384 553 1430 1557 1533 538 101 2110 2069 303 1158 768 2179 871 1566 431 755 2221 1118 1640 1037 1714 2221 1178 763 998 681 555 1050 1631 1897 1354 2654 2537 1661 106 1068 894 2428 843 830 2751 1273 964 876 733 552 217 1741 1911 716 1225 1024 1114 1513 1289 656 2880 1162 1039 1048 1009 2867 1298 902 1962 1215 2352 783 1979 855 1427 832 1906 1491 993 2106 714 2308 1022 2783 2766 442 1249 795 438 1537 1867 2251 890 660 898 794 1756 429 280 1370 613 1323 995 2263 1879 867 550 1598 583 1506 1391 1950 831 762 998 1200 640 2524 1618 750 1528 1142 307 1759 729 1195 522 940 1355 1680 1002 1237 2770 1164 1659 1050 1565 1356 943 746 
1472 2318 1830 2336 969 2510 1311 2030 1249 1195 1902 1578 2465 2234 2708 2085 2407 2008 2249 696 1231 1140 1111 1855 1219 531 1507 2171 1954 607 2872 1910 2563 1290 1842 2296 693 781 1296 1136 2508 2356 1586 2570 2269 1203 279 2810 858 1673 3183 1292 1457 1126 1445 397 1497 1259 2064 1731 1741 675 2712 2344 355 2120 1198 1069 635 1399 1567 781 1673 1778 553 2142 1864 2380 176 655 2147483647 2550 2244 1301 1692 880 1937 1064 1775 1327 2175 2295 1911 1620 1551 2183 2181 1680 2071 451 439 2437 1845 1341 1960 1895 1782 993 2349 2517 1028 2844 111 1978 878 1281 1065 1923 2286 2241 2754 1758 1246 331 2221 2609 341 2950 2175 2366 1904 914 2049 705 2083 2023 2184 874 913 1864 464 1418 1236 1473 2062 1087 2704 2606 1405 531 2250 940 1769 1095 2427 2957 2001 1984 1734 1643 1506 2015 1135 1495 1781 937 1985 1990 1052 1411 1139 1941 763 1551 2013 1572 1234 1819 112 1611 688 2184 1875 584 1735 1578 2611 231 1219 1088 1086 2464 1377 917 2965 1547 1144 1387 1939 2356 1910 2071 2417 2330 518 2611 3064 1981 1343 591 297 1643 3171 1971 1760 2213 1967 2106 1882 1922 1295 993 2279 1215 1186 1875 2534 156 2113 649 1902 1739 1838 696 2650 1743 2653 2393 1605 1173 433 1444 754 548 1602 1917 1003 1944 1679 1914 979 1335 1492 1090 1064 522 904 1624 635 1751 1793 1054 1847 670 2487 2388 2614 2804 1641 1447 1751 791 2027 312 3218 1538 1348 467 1901 1521 1790 1787 1735 1945 974 2730 1779 971 2111 2781 354 2289 1696 1928 1316 2023 2887 1226 1738 2045 1194 1691 2801 1201 2678 1431 1764 1108 956 1090 1676 1724 1725 1379 1929 1378 1213 2801 1579 866 843 884 2084 1768 1308 1281 2028 2275 217 1392 1741 2344 2375 2499 1217 1117 914 2187 2156 2310 702 1190 1423 2301 1757 1511 1600 1713 1148 1310 1919 1582 1957 1115 1655 1561 2558 2043 1787 1567 2837 1929 997 1955 222 1831 1676 1804 574 752 2304 1826 933 804 1155 2022 1345 1873 1060 520 2155 1120 1876 1338 1727 2198 1145 1376 1183 548 815 1700 1750 2249 1879 2850 2315 1408 596 1377 1525 2602 1497 526 2716 1862 1361 703 703 1129 453 2165 2217 190 1829 1476 1762 1895 1083 1249 3033 1810 1694 1534 1663 2984 1530 1108 2270 1412 2246 1119 1833 1393 1977 1438 2191 1325 1628 2449 1293 2124 1252 2811 2786 265 1732 438 969 2172 1954 2563 1205 1287 1515 578 2010 479 930 1945 154 1295 1585 2068 1966 427 1195 1944 294 1243 1522 1931 1407 1308 1615 1845 1116 2606 1846 1326 1276 1771 454 2025 179 1706 1078 524 1077 1569 1256 1824 2778 1091 1660 1501 2144 1497 1392 627 
2579 457 3112 706 3340 552 1503 2963 2093 2939 3295 2375 529 318 436 621 936 970 1335 2383 2596 1570 1616 1032 2094 2869 1926 3286 2869 2565 527 2700 283 1766 1893 1051 1955 2384 3416 3299 1073 260 1006 1517 981 2155 2279 405 2635 887 637 1324 3421 1447 1204 2828 1571 1492 2791 1166 1860 3050 478 225 2261 1206 3533 2898 2840 3519 2179 1928 3382 1233 2580 2930 874 683 2438 2397 2550 2147483647 545 1488 3331 2627 968 1583 881 2506 3238 1279 3342 1629 2658 1198 3082 2554 2976 2842 2734 1330 785 1354 871 679 2379 2484 392 233 3019 469 2510 1081 1713 1301 3215 631 1190 316 205 3368 2808 2344 330 548 2391 463 3242 1507 1521 3283 1125 2588 1488 2837 1250 2602 1648 716 2109 2999 1342 1297 1284 2216 240 1260 3510 2765 1326 2412 1067 1456 557 430 1715 3244 822 1264 2271 1221 1437 1057 1207 2542 2714 1093 1740 3404 1516 1862 1795 2444 2692 1794 1317 1482 2452 1659 2539 521 717 2029 819 1157 560 2391 3185 3196 1464 951 1452 3180 483 1147 3479 3543 1471 1378 2639 713 593 579 2991 93 516 1133 1869 2146 2260 3189 622 1957 1048 794 583 3098 2899 1203 1775 1967 782 1869 3501 1147 56 2637 793 2505 727 2669 1025 1872 100 1045 466 1490 950 3331 2123 1759 1903 2014 3255 1253 1577 1653 1020 1161 2074 2647 1534 1988 1719 2964 3175 974 1995 1757 1408 1525 751 1960 715 390 919 265 2813 3197 925 2616 590 2817 668 2036 1231 2582 3007 1029 960 3410 2258 2413 1583 640 878 2083 872 703 2233 619 996 3046 1236 1481 545 1634 3128 2798 2380 895 252 3067 461 2704 801 1461 3063 2428 2788 1483 3448 3659 1655 1348 1490 453 3095 2812 2049 1905 660 2036 3551 3502 863 3436 2352 3235 975 727 544 311 3188 2482 2143 3319 394 516 3018 1678 3407 1453 1469 2028 2961 3151 1968 1327 1441 1324 2726 1504 3332 1897 1482 3052 3303 1012 391 1612 1824 3307 2677 1195 874 901 2885 2421 309 1432 2240 1951 3113 1143 3121 920 2575 2040 833 3501 774 1370 882 686 1421 2066 1412 2976 1857 2348 800 847 1604 333 1405 1539 2487 1344 2153 91 2384 2061 794 1904 1502 1865 3083 2755 2363 1146 699 2390 3074 3270 2334 1105 1611 2780 486 2744 2467 1591 2575 480 1100 3295 680 3601 958 1619 1147 1800 3399 2837 646 1413 2181 768 1963 1234 3408 603 618 2600 1496 2150 2748 3086 611 633 3256 2676 2066 1985 692 2141 2317 3283 2396 1284 2986 1269 599 2215 2260 974 2257 1619 1033 790 2921 2940 2884 2307 2944 295 789 1942 1585 2150 2619 706 2411 1595 2770 2148 1716 1180 1394 3149 661 1488 952 1520 3408 1063 1582 3059 
2065 800 2588 221 2941 275 1049 2425 1599 2465 2774 1849 955 389 471 808 1305 1169 1622 1960 2105 1450 1497 1158 1603 2488 1405 2750 2332 2155 1071 2162 370 1280 1351 1372 1588 1949 2966 2861 1463 606 663 1878 1296 1665 1992 950 2189 752 1099 954 2950 1119 1119 2469 1065 1059 2249 657 1321 2664 1000 362 1920 665 3118 2437 2438 3066 1652 1539 2884 707 2178 2388 967 1059 2108 1980 2244 545 2147483647 1041 2828 2179 438 1423 469 2004 2700 1585 2822 1103 2139 1471 2541 2024 2437 2474 2357 1674 811 1270 1029 656 1841 2018 754 717 2571 615 2185 538 1368 964 2779 456 1499 484 705 2861 2322 1992 453 1030 2032 755 2704 1815 977 2885 580 2163 1715 2297 1522 2154 1405 693 1783 2504 1157 1272 740 1740 544 1658 3055 2375 1614 1953 1151 1174 962 941 1170 2715 689 1321 1750 1433 1111 849 682 2085 2173 549 1312 2938 1374 1317 1535 1921 2150 1269 1077 942 2137 1133 2116 91 716 1680 588 706 1041 2056 2724 2755 1186 1338 1418 2765 1017 718 3067 3095 926 1694 2100 914 991 933 2634 536 936 589 1369 1764 1947 2683 1075 1412 555 1087 501 2560 2366 1377 1288 1519 1107 1389 3083 612 493 2306 1034 2089 352 2138 1141 1621 610 561 973 1807 690 2892 1811 1250 1704 1746 2756 710 1364 1108 1028 621 1620 2147 1032 1521 1606 2599 2763 893 1772 1218 1539 1318 419 1601 1133 780 1357 692 2292 2710 946 2180 262 2478 1101 1512 1065 2194 2476 819 486 2903 1722 1870 1278 1145 897 1630 327 1213 1966 109 560 2514 1007 936 1089 1571 2611 2257 1889 568 717 2599 976 2197 533 1248 2629 1950 2264 1593 2950 3229 1111 1284 1077 995 2590 2373 1623 1491 163 1496 3117 3066 326 2899 2068 2757 522 1084 140 775 2728 2002 1696 2782 427 66 2623 1607 2939 1747 934 1506 2449 2637 1492 1205 896 828 2186 1336 2832 1371 1843 2515 2790 890 634 1068 1395 2783 2336 663 658 450 2497 1989 260 1576 1786 1785 2655 1356 2641 421 2103 1767 1098 3098 369 947 844 967 1208 1557 1061 2608 1476 1815 610 322 1061 696 1707 1534 2079 913 1630 526 1865 1809 1276 1361 1034 1613 2697 2280 1984 609 160 2108 2549 2785 1796 570 1475 2292 959 2212 1935 1078 2047 1004 715 2862 159 3156 1264 1200 1278 1297 2877 2333 101 1341 1650 342 1466 1485 2965 1131 1140 2247 962 1891 2292 2545 597 349 2804 2181 1543 1720 234 1793 1861 2758 2092 1110 2475 1500 594 1972 1770 442 1950 1559 763 904 2424 2454 2367 1766 2479 811 401 1441 1533 1611 2234 222 2130 1061 2302 1923 1607 1175 1003 2627 1175 1285 895 1018 2876 776 1095 2687 
1156 1457 1704 1077 1903 1278 31 1648 642 1453 1875 1013 1639 1186 1509 1283 1797 1450 1891 920 1124 1023 1051 1331 635 1461 598 1942 1549 1117 1945 1404 1403 321 805 1767 608 908 1933 1822 1949 1385 521 2228 1704 691 1098 1846 1152 835 2110 282 1933 394 948 1459 296 54 1535 437 707 1633 1817 1263 950 822 2077 1411 1401 2035 844 530 1910 477 1143 1668 1204 1640 1142 941 1301 1488 1041 2147483647 1867 1143 659 925 607 1055 1907 1895 1916 454 1245 1757 1793 1199 1673 1456 1334 2032 1075 1005 1323 1013 1104 996 1455 1551 1536 1655 1221 680 473 369 1740 901 1838 1237 1685 1910 1328 1004 1205 1770 1032 1794 1910 2077 671 1848 748 1122 1853 1551 1789 1118 730 1008 845 1527 754 1120 772 734 1569 2119 2024 1343 1887 925 1259 530 1618 1917 839 1853 852 1293 896 1627 397 687 480 1055 1445 691 275 1917 935 862 775 1061 1442 533 611 573 1189 466 1075 1009 1036 718 749 337 1777 1085 1698 1717 542 1851 1176 1725 1964 340 2026 2061 689 1998 1358 1336 1627 1536 1622 1519 1959 680 455 752 1014 1732 2089 938 495 1543 986 1777 1547 1529 333 482 1600 402 2042 575 1453 1329 1441 1049 761 1314 1306 855 1579 484 1767 2088 646 1854 895 410 1024 919 1785 620 775 762 1089 613 587 1188 263 503 1131 1582 1722 915 1028 649 1557 766 742 631 1750 1495 1952 1702 1404 1716 1088 1140 898 1487 2124 710 774 1167 1639 688 555 1952 990 1211 513 1905 1077 596 835 1970 1108 1055 494 1678 631 773 1962 1209 1696 1532 910 619 1715 1579 1784 1258 730 722 1589 945 1392 1552 1977 2189 749 1051 125 1865 1637 1334 583 458 880 846 2078 2027 764 2089 1170 1749 523 1630 1153 1568 1701 1001 658 1972 1134 1104 1588 1219 1919 1999 506 688 1523 1711 490 904 660 282 1442 863 1863 608 2201 1721 1857 844 1674 731 355 1897 1347 530 734 598 1467 948 1189 1604 753 1152 1627 1581 1637 625 1089 928 1509 2059 715 137 982 1462 707 660 324 1588 486 1043 796 968 682 1723 1982 1301 1042 149 803 1509 991 1001 1967 826 90 848 1665 1269 967 865 970 1209 1673 1788 1061 598 1005 1301 1962 1400 1134 347 1210 1966 407 1822 1022 2120 1671 182 1399 415 1979 1380 965 1063 875 1175 526 1729 1928 1943 1933 1247 492 1056 1262 1792 1035 1313 1772 1207 723 903 821 823 830 1875 1162 765 1541 1704 1045 1155 794 664 1027 1211 592 1217 1453 1460 1458 1083 1456 1655 699 519 1209 929 1207 822 1232 514 1283 1148 1142 1115 204 1734 1948 761 955 264 2029 554 200 1663 
773 3322 410 2780 1091 3004 1846 779 1238 511 308 1022 3503 3043 3260 3137 3620 3241 3623 1173 743 2524 2520 3100 1239 1211 1432 663 790 1125 3808 915 3197 1568 1604 3563 1653 1116 654 745 3762 3250 2386 3966 3510 1179 1827 3706 895 2675 3927 2101 423 2077 2662 1362 1764 1877 977 2173 1579 1169 3683 3108 1596 2307 1019 629 1071 652 1210 1603 88 2125 1166 934 3015 3491 1592 1192 1692 3331 2828 1867 2147483647 883 2392 2414 2458 825 706 3645 280 1735 717 3511 846 892 812 1298 1260 3790 2912 2641 3134 2872 1129 920 3321 3415 677 3404 1601 2321 1869 2164 758 2767 3606 3100 3519 67 556 1517 3068 3636 1460 3568 703 3784 1944 1094 2323 1036 3519 892 3532 902 2167 2862 1715 345 2419 2784 2215 1138 3373 3912 628 1167 3620 1005 3017 2162 3480 3756 1850 460 2704 2978 1098 3357 2087 2502 2148 902 971 2317 1662 468 2472 1692 2065 940 1019 1573 2318 1934 1663 1706 1074 2822 2888 1670 2613 2181 3643 1578 521 707 2165 3677 2761 941 3814 2200 1017 709 2003 3734 975 3176 3486 3395 1367 3349 3764 2283 1462 1485 1717 152 3903 1634 2285 3374 2853 740 690 3255 1558 1424 3436 1469 979 2227 3290 1548 3269 1123 2611 811 3077 2066 3416 2286 3634 3803 2502 730 1766 1578 2235 1968 93 2161 2273 1863 2865 2232 1315 684 1799 1369 2531 1316 956 2720 2136 1673 3206 2305 2602 1674 3603 3362 3793 3519 592 247 2892 954 2745 1489 3929 1336 2496 1242 597 2513 2371 97 1215 1217 2041 3770 2894 1309 2537 3835 1922 2804 2341 586 2379 2045 3826 2682 299 951 957 2486 3540 494 3651 633 2597 2313 784 933 641 3164 134 937 1852 2689 1903 3728 240 828 1408 1553 2683 1438 852 812 2506 693 1825 329 2358 3475 2906 3435 526 875 1271 659 2997 2882 1094 2663 454 3709 1919 1336 401 249 1377 2560 2016 2009 934 2411 50 1474 3945 709 152 2646 3449 1886 1587 366 1487 2173 2592 2430 1165 1106 3024 3249 1165 2345 562 3332 347 2416 815 1943 3332 1110 2561 1999 2806 3307 2329 1271 2063 1289 1678 1109 2658 2633 1865 3524 3705 2847 1175 2016 1220 3339 982 2014 3825 1607 1837 2067 1165 650 1381 2378 2711 1827 451 243 1160 2268 2475 577 3786 786 988 1750 860 3811 2274 784 2754 768 3479 1782 3134 1533 327 495 2734 2666 1233 2828 1368 3469 712 3810 3800 1428 1888 1968 759 831 2899 3005 598 660 1301 1985 2641 1620 1095 374 1725 2461 367 3428 2910 2025 1075 2389 1744 2695 2436 3047 414 435 498 1239 579 3519 2550 1390 2716 1336 1244 2631 1832 1794 671 2109 2546 2832 2015 363 3814 2328 2762 1814 540 2398 1750 1265 
629 2544 953 2187 837 2400 1132 1157 664 376 1042 807 2719 2319 2642 2340 2791 2400 2760 294 372 1647 1641 2254 644 558 954 1293 1086 273 3063 1066 2544 918 1262 2720 786 254 789 684 2925 2505 1632 3101 2672 591 962 2972 26 1876 3253 1321 813 1256 1812 669 1157 1135 1215 1536 1185 656 2924 2403 718 1802 968 287 414 892 879 755 891 1526 328 1278 2189 2686 746 309 880 2627 2179 1143 883 2147483647 1769 1538 1749 503 1295 2786 1059 1202 693 2655 1305 856 1198 619 518 2932 2104 1776 2305 2087 1015 203 2553 2673 393 2788 775 1742 1020 1368 605 2020 2753 2361 2826 944 370 646 2332 2858 594 2933 1295 2915 1480 792 1776 175 2645 1164 2673 25 1296 2072 832 564 1567 1921 1719 475 2712 3065 883 446 2758 234 2169 1321 2691 3057 1485 1111 1915 2114 779 2497 1266 1693 1542 115 1144 1745 888 788 1599 1369 1186 754 1179 1077 1482 1428 824 1179 199 2151 2094 791 1847 1479 2863 720 563 577 1321 2848 1887 632 3098 1482 922 918 1533 2871 1079 2365 2692 2600 769 2661 3102 1720 873 606 844 800 3232 1361 1624 2554 2096 1227 1009 2395 914 661 2617 807 928 1636 2594 762 2448 246 1902 891 2232 1184 2720 1618 2870 2935 1724 714 884 1007 1352 1085 790 1615 1403 1458 2027 1657 558 469 1178 663 1648 710 634 1898 1254 1242 2333 1438 1876 803 2798 2594 2975 2845 766 663 2065 90 2040 782 3267 922 1654 415 1022 1709 1694 980 1010 1175 1191 2991 2073 549 1937 3053 1054 2182 1637 1048 1550 1601 3080 1801 869 1193 437 1740 2858 462 2890 559 1845 1453 459 318 805 2288 954 1056 1443 1824 1139 2984 722 203 586 736 2020 1131 942 889 1881 1401 971 656 1666 2664 2282 2681 566 308 485 1310 2260 2240 579 1781 793 2840 1387 903 722 851 701 1701 1529 1361 1112 1541 858 1014 3082 1165 947 1826 2813 1462 804 1091 717 1581 1813 1741 530 231 2331 2375 394 1464 489 2478 564 1758 205 1061 2507 974 1858 1257 1991 2499 1473 772 1259 696 833 941 1885 2057 1422 2866 2840 1968 301 1284 853 2651 722 1133 3027 1276 1145 1185 678 254 503 1865 2092 980 950 719 1010 1671 1597 371 3104 952 895 1166 832 3103 1530 689 2142 977 2643 1010 2278 949 1127 558 2097 1795 936 2266 780 2609 786 3044 3029 624 1356 1093 132 1296 2125 2423 629 414 887 1102 1963 737 320 1079 876 1614 710 2565 2137 1157 513 1770 872 1814 1650 2230 537 456 735 1104 339 2774 1839 815 1836 1088 436 1962 990 1285 215 1236 1664 1977 1242 952 3037 1464 1940 1192 1277 1613 1097 732 
1628 1118 2151 420 2556 631 660 1995 1168 2040 2336 1412 1294 733 878 1040 1582 1348 1822 1571 1674 1346 1388 1287 1174 2120 967 2318 1901 1771 1483 1733 805 857 931 1612 1253 1550 2552 2453 1744 965 490 2119 1537 1236 1709 1367 1782 769 1537 668 2525 855 1089 2118 632 690 1826 233 892 2291 1392 759 1594 356 2723 2019 2056 2649 1215 1185 2449 269 1800 1965 1104 1360 1787 1595 1937 968 438 659 2392 1769 2147483647 1287 308 1568 2270 1800 2384 666 1701 1671 2115 1588 2009 2116 1994 1912 938 1217 1201 800 1411 1600 1088 1106 2159 1024 1865 147 1066 713 2373 589 1722 818 1140 2424 1892 1656 782 1395 1688 1180 2274 2019 569 2502 238 1769 1865 1870 1716 1745 1195 823 1474 2070 1031 1269 390 1317 981 1936 2637 2001 1815 1539 1251 951 1290 1377 779 2279 731 1377 1312 1591 850 765 244 1670 1747 168 934 2514 1258 911 1298 1484 1726 831 909 517 1827 696 1724 447 854 1356 584 362 1404 1731 2305 2346 964 1625 1389 2372 1448 403 2673 2681 526 1911 1672 1133 1312 1236 2281 970 1372 202 937 1410 1643 2246 1512 1007 178 1336 680 2130 1932 1515 863 1119 1374 967 2686 180 920 1979 1257 1701 364 1702 1265 1386 1042 198 1356 2018 605 2483 1513 815 1510 1489 2321 299 1185 707 1091 202 1213 1712 602 1106 1493 2242 2371 914 1553 790 1630 1150 419 1271 1453 1123 1677 1129 1855 2279 1035 1778 442 2142 1536 1074 972 1826 2041 741 189 2466 1290 1450 1020 1521 997 1223 175 1589 1701 416 293 2079 864 559 1501 1503 2174 1832 1459 462 1155 2177 1365 1760 520 1082 2225 1526 1827 1662 2514 2824 707 1246 727 1405 2153 1967 1237 1118 309 1068 2711 2658 115 2468 1784 2329 245 1372 518 1150 2309 1575 1292 2351 725 490 2244 1530 2515 1944 501 1068 2011 2200 1072 1129 491 408 1758 1202 2397 934 2086 2084 2353 876 1060 664 1012 2345 2000 227 634 233 2125 1592 662 1673 1376 1614 2238 1524 2212 119 1680 1505 1329 2710 319 599 913 1225 1048 1121 782 2247 1133 1381 635 312 648 1131 1912 1518 1697 561 1192 960 1427 1563 1630 944 631 1378 2323 1855 1626 342 325 1824 2112 2355 1365 139 1355 1862 1397 1777 1500 642 1610 1438 465 2457 373 2743 1503 835 1395 863 2440 1897 342 1290 1214 516 1035 1668 2553 1525 1527 1903 528 1635 1878 2119 774 657 2388 1748 1106 1467 300 1467 1449 2321 1791 1001 2038 1667 777 1726 1340 13 1652 1496 639 1070 1989 2023 1929 1341 2059 1207 342 1009 1478 1182 1866 273 1847 627 1880 1695 1498 1201 685 2189 1556 1125 935 587 2441 629 674 2323 
1867 1283 2384 1584 1995 1696 954 2431 1395 1914 2521 1815 1416 1285 1836 1047 1345 945 1233 1244 1726 113 128 792 1373 1515 1480 2680 2334 1343 1834 2217 1665 1174 1727 1241 763 1297 2225 2075 1453 1357 804 1571 1209 1406 786 1785 1531 706 2192 688 2321 530 394 1422 1220 873 2364 1176 1627 1689 1671 1405 891 1598 2216 1818 1550 2334 1688 828 2428 1274 1326 2486 809 1321 1011 1232 1064 1583 1423 925 2414 1538 1287 2147483647 1012 1729 2659 1267 2549 1378 1963 1144 2586 1987 2463 1458 1384 1413 818 278 899 904 1957 1504 1321 1506 1866 1954 1063 1395 584 610 1992 1003 1246 1267 1778 2471 1865 985 1256 1558 1046 2024 2661 1379 1567 1937 1489 1412 1107 2362 1154 1517 251 867 737 2077 266 413 1584 1367 1774 1565 2333 1450 1232 1418 705 395 1375 1958 1755 2545 774 595 1702 979 528 574 1260 1512 2273 1414 901 2286 76 1787 355 1838 2280 1446 378 1468 991 1390 1366 1342 869 748 838 970 1559 983 2064 1996 382 1403 350 1891 1949 912 2161 2338 1571 1344 2185 1018 1362 1278 1569 1658 2095 1426 1304 932 823 2312 2185 1861 1126 1150 1015 2547 2305 880 1186 1083 1216 1192 2196 1324 1579 1190 1052 1319 1078 2090 775 385 1682 1102 1611 1401 735 2113 710 1310 330 527 2322 1429 158 1675 624 1373 1170 1822 1186 1185 212 1560 1881 610 438 1574 795 158 1006 740 1425 1357 1551 1847 2108 2201 704 1480 1166 1369 2237 1577 362 1285 2373 605 1099 2510 1856 2087 440 1675 739 1172 1426 1723 712 1502 994 2410 427 1650 1848 296 2336 2356 1560 871 1832 1989 1638 1915 891 212 1851 1525 2116 751 2491 2382 1664 315 802 1768 2224 1654 1034 912 1289 1751 2293 2255 1331 2817 847 2189 1042 1282 1563 1476 2065 1580 1181 2706 1200 1485 1689 297 2294 1306 1403 1550 2164 2334 1217 261 1536 1120 2261 87 2392 1505 1553 2484 2456 573 1922 1641 937 2558 1246 1307 768 1073 1546 1310 1395 837 1279 370 1989 974 2102 1180 1608 557 1091 2153 1077 841 707 1141 241 1473 605 1581 762 1883 827 1556 1593 1907 1309 437 1275 869 1642 1650 1765 538 1654 1749 1014 380 1721 1765 1080 1611 1460 880 2364 2256 1918 1321 80 1850 2046 2177 1947 1271 1988 1974 825 2058 1507 2378 1185 836 778 1295 2618 1997 1408 269 1733 1715 1333 1091 2195 1761 1734 1208 1396 627 1669 2582 972 1772 2093 1810 1578 499 1211 819 1339 2541 921 314 2168 1041 983 665 1477 1299 808 302 671 882 2026 1979 2131 1960 1871 1584 1042 1344 313 1819 1308 1240 896 1434 1745 583 221 506 734 2400 1722 170 636 1185 2723 668 1120 1665 
1719 907 2261 583 2487 735 622 2150 1220 2059 2440 1534 1090 585 937 785 1329 1060 1535 1514 1719 1060 1104 989 1219 2028 1084 2463 2052 1704 1352 1891 809 891 1134 1342 1122 1510 2538 2425 1490 798 210 1843 1269 1279 1526 1248 1757 462 1504 486 2540 652 784 2004 717 615 2000 353 1073 2205 1235 656 1452 661 2670 2018 1984 2641 1344 1077 2506 457 1723 2140 811 1128 1640 1531 1775 881 469 607 2458 1749 308 1012 2147483647 1636 2421 1517 2484 810 1802 1385 2281 1719 2168 2010 1895 1636 648 917 915 524 1571 1603 891 959 2142 1078 1716 448 900 497 2342 338 1443 646 1078 2497 1928 1525 613 1209 1565 1202 2424 1731 809 2430 543 1718 1565 2034 1428 1724 956 540 1314 2122 749 962 685 1335 969 1677 2631 1916 1528 1532 948 717 1078 1310 1027 2400 429 1069 1424 1296 644 464 430 1662 1916 469 866 2524 975 1136 1078 1597 1902 965 642 733 1668 838 1670 416 571 1212 281 277 1217 1587 2305 2321 730 1376 1087 2317 1359 268 2618 2667 779 1628 1835 866 1093 1009 2168 912 1356 497 1002 1302 1478 2319 1484 1232 228 1076 433 2284 2069 1216 900 1088 1121 991 2637 430 845 1838 988 1640 154 1835 966 1165 972 212 1190 1733 300 2457 1342 903 1264 1284 2380 563 928 948 785 472 1194 1774 677 1107 1211 2135 2313 606 1322 976 1324 887 154 1133 1229 930 1447 1097 1960 2318 734 1742 291 2010 1520 1199 678 1735 2172 438 139 2539 1449 1636 813 1341 698 1203 417 1409 1503 518 117 2211 585 830 1370 1208 2267 2003 1503 156 1109 2186 1204 1836 221 817 2190 1548 1940 1354 2573 2790 944 944 621 1272 2224 1937 1177 1038 309 1247 2679 2629 322 2613 1602 2354 113 1131 600 986 2308 1603 1264 2495 544 535 2167 1238 2526 1655 694 1186 2097 2287 1088 833 741 469 1922 925 2457 1066 1811 2233 2437 568 1084 905 950 2456 1868 449 327 76 2038 1548 582 1367 1360 1357 2234 1231 2241 189 1694 1304 1060 2645 109 495 611 972 780 1205 593 2144 1012 1528 335 544 876 1123 1625 1214 1626 466 1312 902 1532 1350 1427 1150 623 1157 2238 1874 1521 650 458 1642 2225 2391 1525 403 1075 1901 1355 1916 1639 747 1736 1360 246 2424 509 2725 1235 748 1093 938 2544 1966 420 990 1356 710 1092 1378 2532 1365 1360 1780 711 1430 1869 2283 513 795 2378 1800 1225 1259 235 1325 1437 2433 1624 712 2119 1372 520 1514 1384 321 1482 1200 345 787 2046 2061 2024 1518 2063 1063 92 1074 1181 1355 1773 251 1664 801 1889 1471 1215 894 538 2295 1381 858 628 664 2571 344 710 2224 
149 2512 664 1963 1283 2185 1032 730 416 534 824 316 2694 2220 2440 2336 2838 2472 2883 635 153 1842 1849 2340 421 1061 619 952 642 743 2987 583 2373 746 854 2794 985 550 1085 1040 2986 2431 1575 3226 2736 364 1338 2883 529 1881 3103 1307 994 1314 1915 1169 939 1071 737 1347 803 1148 2866 2284 1078 1507 1363 577 915 1163 441 903 880 1302 801 823 2236 2693 1169 674 1327 2506 2004 1055 825 503 1568 1729 1636 2147483647 933 2898 863 918 241 2761 886 357 767 1121 1014 3040 2121 1919 2356 2067 518 336 2508 2594 751 2585 1216 1503 1149 1378 980 1951 2850 2280 2694 862 356 1035 2247 2825 1000 2746 935 3057 1152 1247 1512 655 2805 701 2787 495 1478 2061 1138 504 1680 2058 1417 363 2548 3146 1145 947 2880 389 2260 1418 2673 2930 1097 822 1904 2248 325 2615 1322 1716 1325 407 658 1500 883 996 1775 956 1410 253 688 760 1562 1128 1250 890 654 1996 2088 1045 1804 1359 2831 1129 821 935 1424 2894 2062 1072 2989 1382 1327 1207 1210 2994 586 2384 2682 2591 1271 2524 2939 1468 637 876 1211 683 3078 925 1460 2587 2039 830 590 2514 736 657 2646 653 1318 1406 2465 1232 2483 684 1788 414 2315 1437 2590 1461 2818 3072 1699 1058 1203 754 1627 1380 752 1348 1575 1092 2099 1413 560 145 974 577 1883 1212 1079 1941 1553 885 2494 1597 1782 1014 2803 2548 3001 2693 379 721 2115 584 1921 1276 3105 539 1742 887 646 1724 1546 904 532 675 1312 2959 2112 558 1717 3024 1418 1982 1519 682 1613 1262 3005 2018 643 719 169 1671 2715 682 2834 203 1783 1590 868 240 390 2466 946 1399 1079 1969 1106 2907 589 661 698 819 1857 700 1282 1227 1683 1088 1368 788 1534 2681 2084 2616 827 211 551 977 2177 2058 1067 2008 993 2979 1106 532 468 656 571 1829 1217 1183 630 1707 829 668 3202 767 803 1868 2627 1108 819 851 1196 1351 1788 1606 1032 576 2198 2540 463 1755 772 2582 671 1591 298 1363 2550 1397 1737 1190 2020 2512 1598 448 1286 1198 967 449 1851 1818 1078 2699 2970 2164 734 1204 434 2513 235 1447 3022 864 1017 1435 1166 379 889 1577 1889 1387 639 799 518 1447 1800 323 2960 490 392 926 337 2986 1461 1060 1934 1275 2704 994 2388 708 927 331 1910 1956 486 2018 544 2725 1107 2994 2985 1093 1074 1433 509 880 2090 2191 926 193 501 1388 1816 1042 426 830 1286 1714 486 2690 2100 1516 266 1566 1240 2027 1638 2259 422 475 411 614 593 2698 1728 565 2041 629 917 1806 1401 984 434 1577 1898 2088 1220 688 3001 1613 1983 988 1001 1600 926 1230 
792 3326 359 2600 1764 2820 1879 275 1286 1024 400 896 3510 2987 3077 3177 3701 3356 3786 1527 971 2773 2780 3231 1303 1775 1338 64 369 1568 3750 538 3054 1586 1356 3674 1918 1447 1353 1423 3855 3212 2409 4127 3611 1261 2238 3636 1317 2741 3779 2181 1129 2219 2821 1916 1706 1935 476 2086 1379 1782 3648 3027 1981 2086 1718 1150 1621 1358 1079 1836 789 2007 1622 355 3110 3532 2038 1560 2175 3238 2700 1907 706 1295 2270 2659 2421 933 2147483647 3795 438 1617 696 3657 200 708 268 1856 1784 3934 2980 2838 3230 2904 860 1216 3312 3365 1272 3213 2070 2164 2077 2261 1418 2755 3741 3060 3405 662 932 1924 3025 3629 1878 3389 5 3965 1732 1757 2137 1471 3722 411 3686 1302 2409 2905 2059 792 2593 2973 1995 1292 3229 4026 1334 1696 3782 1292 3156 2332 3495 3641 1572 247 2753 3161 1012 3518 2227 2592 2034 1251 536 2154 1788 1171 2703 1410 2343 847 568 1457 2467 1759 2118 1587 1491 2717 2934 1974 2635 2160 3637 2008 1174 1363 2339 3755 2987 1589 3717 2196 1711 1416 1788 3895 601 3237 3508 3421 1962 3236 3606 2115 1453 1800 2114 634 3751 1325 2212 3447 2849 141 361 3418 1574 1579 3502 1520 1676 2091 3190 2052 3346 1534 2562 593 3207 2369 3310 2220 3607 3979 2547 1414 2122 1525 2559 2307 744 1992 2504 1615 2989 2080 1489 865 1748 1484 2817 1906 1602 2820 2480 1482 3413 2523 2574 1947 3639 3351 3848 3383 558 890 2994 1384 2682 2041 3766 1222 2646 1709 288 2595 2306 675 980 847 2235 3761 2984 1488 2380 3829 2324 2650 2308 254 2510 1801 3768 2950 476 460 1102 2491 3414 1093 3619 766 2602 2512 1400 1157 544 3389 804 1643 1608 2888 1984 3671 651 1342 1631 1747 2578 1205 1557 1514 2376 201 2257 997 2309 3527 2747 3400 1180 1110 1484 94 2959 2743 1699 2941 1158 3887 1769 1237 578 520 1463 2745 1813 1952 517 2634 755 1355 4101 188 555 2748 3276 1650 1734 345 2001 2043 2632 2374 1733 1459 2932 3459 1395 2685 1190 3479 955 2328 1129 2288 3415 1803 2509 2043 2889 3360 2516 1248 2180 1882 1898 894 2687 2446 1647 3370 3874 3093 1589 2047 1114 3227 918 2370 3845 1349 1847 2368 1785 1048 1776 2156 2559 2270 349 924 905 2133 2732 926 3649 508 782 1673 697 3705 2293 1460 2594 1475 3578 1888 3290 1501 424 737 2600 2879 1065 2616 1384 3625 1408 3780 3778 1916 1743 2348 1214 188 2915 2800 1271 899 1199 2316 2556 1962 1350 333 2165 2623 599 3594 2924 2425 1183 2264 2142 2959 2498 3123 779 896 563 937 1118 3468 2508 1388 2972 1090 1726 2537 2281 1644 1102 2493 2831 2994 2095 382 3801 2537 2860 1760 249 2460 1737 1878 
3020 831 3562 1806 3251 1754 1925 3542 2510 3158 3717 2905 767 1208 1711 780 366 459 74 2494 2925 1170 1191 565 2495 2776 2489 3826 3442 2607 1106 3299 1538 2213 2623 228 2000 2537 3492 3343 316 1047 1437 333 300 2543 2029 1151 2782 1088 1602 1616 3583 1584 985 2674 2140 1862 3429 1861 2546 2947 970 1286 2158 2149 3476 3071 2817 3601 2739 2042 3668 1970 2592 3563 712 600 2268 2486 2295 1279 1585 1895 3645 2786 1800 1267 1517 2898 3795 2147483647 3751 2272 3114 138 3688 3091 3567 2715 2648 146 870 1011 603 1000 2997 2726 894 1056 3129 1744 2312 1947 1776 1534 3260 1213 89 1117 1365 3699 3090 2252 1142 824 2314 1693 3797 231 2324 3194 2034 2672 303 3447 114 2764 1495 979 2005 3302 1227 866 2190 2539 1515 320 3600 2716 66 2640 639 1486 730 1391 2542 3718 1098 675 2788 290 1576 1209 1944 2747 3339 1968 2016 3549 1198 2640 1621 2948 3335 2402 1336 2242 2238 2296 2625 1501 948 2005 1242 1707 815 2245 3325 3263 1482 382 925 3156 1309 1656 3420 3605 2296 111 3253 676 694 702 2812 1370 1611 2001 2349 2184 2083 3532 1615 2734 1743 503 1128 3669 3434 391 2226 2243 500 2275 3458 1946 1321 2434 553 2578 1436 3204 589 1650 1331 1723 929 222 1289 3380 1976 2298 1544 1786 3555 2079 1387 2461 807 1986 2346 3011 2097 2323 1231 2809 3146 983 1662 2460 508 1349 1383 1983 604 890 518 1472 3269 3445 813 2736 1392 2607 1677 2603 1156 2553 3520 1211 1657 3739 2880 3092 1604 847 835 2351 1825 845 1943 1694 1601 3558 1286 2347 1109 1070 3533 3427 2734 1389 1426 3244 955 3097 1297 1334 3118 2725 3266 589 3733 3645 2456 964 1811 1090 3440 2915 2238 2096 1571 2710 3559 3521 1755 3971 2079 3442 1623 553 1677 980 3326 2783 2379 3855 1158 1607 2951 1108 3557 174 2195 2582 3358 3538 2336 1086 2258 1927 3337 1249 3628 2491 306 3610 3671 1052 1656 2419 2080 3748 2495 1967 1217 1589 2809 2555 1363 483 2484 1496 3250 316 3349 1688 2830 1816 487 3407 1481 1762 930 623 1317 2550 1616 2832 1967 2938 1187 1887 2387 1559 125 888 2537 1765 2698 1370 2877 1781 708 2641 1965 1646 2978 2998 2346 2118 1725 2105 3536 3504 2953 1916 1226 3071 1507 3290 3029 2184 3099 1355 1545 3325 1741 3645 327 1909 512 2310 3818 3197 1650 999 2768 1918 2412 177 3462 962 921 2467 2207 1862 2918 3687 1030 1847 3359 3011 2618 1760 1531 2085 2552 3728 2165 1187 3368 227 1028 1870 2633 1812 2065 1052 1318 731 3243 3211 3309 2966 3124 1047 1460 2409 1019 2807 2575 1568 2118 2287 2986 1774 1218 814 1701 3585 876 1322 945 2088 3897 1353 2081 2915 
765 3370 242 2753 1368 2976 1892 569 1274 716 54 975 3554 3066 3234 3198 3700 3332 3734 1333 828 2662 2662 3196 1282 1454 1417 389 608 1321 3835 763 3187 1601 1533 3654 1788 1265 934 1023 3847 3282 2435 4078 3597 1226 2020 3727 1076 2743 3919 2169 702 2169 2766 1604 1772 1933 786 2176 1526 1430 3718 3122 1776 2259 1300 844 1308 929 1171 1724 356 2115 1368 714 3097 3555 1796 1358 1911 3342 2822 1916 280 1059 2384 2549 2484 863 438 3751 2147483647 1718 684 3615 600 811 593 1541 1490 3895 2983 2760 3217 2929 1032 1046 3365 3443 925 3376 1814 2298 1984 2239 1031 2806 3707 3130 3522 227 695 1705 3097 3682 1652 3545 434 3903 1894 1369 2289 1226 3645 701 3640 1073 2299 2923 1881 496 2527 2901 2166 1213 3363 4006 905 1397 3731 1132 3116 2266 3534 3760 1772 201 2766 3093 1072 3466 2178 2578 2140 1051 802 2291 1741 748 2602 1610 2210 901 848 1553 2416 1899 1871 1688 1257 2824 2950 1820 2664 2210 3689 1775 790 979 2271 3756 2892 1211 3825 2237 1297 986 1953 3845 829 3246 3542 3452 1623 3352 3750 2255 1482 1636 1903 268 3893 1540 2295 3450 2895 498 523 3365 1591 1509 3509 1513 1259 2212 3298 1773 3346 1305 2634 708 3173 2221 3422 2299 3672 3920 2561 1009 1938 1584 2399 2135 341 2131 2402 1797 2957 2210 1405 741 1810 1437 2683 1570 1226 2802 2306 1626 3332 2429 2633 1812 3665 3405 3864 3513 529 503 2976 1140 2763 1731 3914 1310 2595 1449 409 2586 2385 237 1136 1086 2153 3816 2973 1401 2516 3882 2113 2787 2367 384 2470 1984 3853 2828 220 761 1020 2529 3539 739 3687 660 2641 2430 1042 1029 560 3297 366 1212 1788 2809 1968 3755 337 1046 1521 1657 2684 1368 1131 1092 2496 413 2026 600 2378 3543 2888 3469 795 972 1376 382 3027 2871 1351 2813 734 3826 1893 1316 395 216 1433 2673 1971 2021 769 2538 331 1451 4054 482 135 2729 3428 1826 1673 93 1715 2159 2650 2449 1410 1264 3033 3376 1274 2516 821 3436 590 2422 944 2112 3412 1391 2582 2052 2882 3375 2441 1279 2145 1544 1795 1032 2712 2601 1811 3511 3819 2986 1360 2063 1192 3342 958 2188 3882 1532 1873 2220 1428 807 1562 2330 2694 2032 286 517 1070 2253 2615 704 3781 655 907 1750 784 3818 2320 1062 2734 1042 3565 1855 3240 1546 69 555 2724 2791 1181 2788 1396 3577 992 3848 3841 1646 1864 2151 949 586 2949 2969 874 742 1278 2149 2650 1784 1211 110 1928 2565 384 3540 2960 2216 1128 2380 1931 2840 2501 3122 528 606 460 1135 799 3547 2575 1411 2857 1258 1457 2636 2039 1766 845 2294 2698 2938 2082 197 3858 2449 2844 1824 260 2462 1775 1526 
966 1717 1485 1046 2031 1269 425 1344 547 1419 1670 746 1900 1370 1525 1585 2124 1815 2277 1074 1038 1476 1504 1713 562 1650 304 1662 1247 1277 2135 1083 1469 332 359 2119 951 1027 1954 1875 2284 1596 836 2604 2051 621 1463 2023 1220 1185 2201 713 1899 848 1370 1687 158 506 1191 469 274 1802 2032 1414 1266 603 2170 1418 1553 2045 550 849 1795 397 1320 1330 1562 1935 1447 1108 1620 1629 1103 454 1735 1202 666 1378 810 918 1617 2272 1718 2147483647 1037 2135 1472 924 1360 1668 1541 2402 1414 1444 1678 1316 762 1011 1699 1749 1574 1669 1524 586 894 801 1800 1148 2206 1444 1805 1765 1258 1295 1409 2016 1305 1834 1620 2469 291 1982 595 1247 2262 1225 2172 1180 1180 1323 1201 1423 1198 1550 517 728 1645 2465 2030 1524 2271 969 1651 984 1888 2043 399 1614 1182 1712 646 2019 851 1075 423 1092 1106 582 590 1895 1387 408 1212 818 1092 165 1052 226 1509 30 1210 1109 1353 1066 1048 569 2024 1390 1697 1765 996 2174 1619 1832 2112 617 2124 2082 337 2379 1026 1658 1903 1818 1840 1635 2034 549 330 1031 1360 1587 2175 487 595 1869 1243 1478 1271 1926 328 640 1919 424 2129 494 1583 1612 1774 1201 947 1040 1689 1286 1706 605 1990 2476 984 1900 1261 197 1465 1328 1667 430 1229 330 1478 496 696 1063 193 572 1585 1790 1833 1294 1456 198 1978 1220 964 982 2038 1737 2254 1795 1189 1638 1459 1233 1066 1744 2198 409 1202 1370 1378 1068 690 1806 640 830 963 2147 1438 705 802 2215 1493 1071 701 1417 1059 414 2154 1661 1509 1194 831 899 1821 1563 2002 1103 1006 1174 1659 918 1161 1981 1860 2247 315 1488 578 2056 1496 1406 790 737 969 441 2131 2077 778 1811 1529 1698 697 1935 1173 1784 1702 960 778 1694 1344 1153 1740 1672 1894 2390 190 403 1349 1536 519 1343 328 349 1113 1315 1743 268 2574 1429 1690 1230 1715 311 627 1680 1613 441 1060 759 1643 1073 1321 2025 831 1595 1635 1965 1580 712 1074 1331 1846 2175 894 551 1342 1772 1158 472 776 1789 839 723 1103 900 260 1794 2368 1746 1215 533 526 1625 762 1411 2237 380 364 1280 1831 1238 1213 669 978 1565 1446 1715 716 535 1458 1227 2063 1117 839 108 945 2103 727 1884 1020 2147 2016 580 1796 256 1774 1242 1006 1506 553 1100 422 2115 1964 2164 2162 1503 157 1454 1291 1475 1316 1273 1790 1105 440 1317 942 1151 892 1656 1499 1201 1376 2097 1324 1555 717 662 1379 1662 956 1558 1340 1386 1265 709 1452 1852 895 389 1659 546 1411 924 1587 88 1273 1562 1596 1530 649 1524 2185 1214 1330 196 1779 923 265 1854 
96 2694 460 2077 1394 2301 1220 490 607 594 638 305 2877 2383 2558 2528 3040 2682 3102 867 323 2076 2084 2553 620 1241 734 718 405 954 3152 375 2505 926 888 3003 1224 783 1121 1111 3191 2600 1761 3444 2943 572 1575 3044 719 2079 3237 1509 982 1532 2135 1361 1088 1268 521 1492 863 1304 3037 2438 1315 1594 1439 680 1089 1181 496 1140 788 1432 1012 592 2442 2885 1397 904 1551 2658 2139 1245 717 693 1701 1963 1802 241 696 3114 684 1037 2147483647 2977 646 205 528 1309 1211 3256 2320 2146 2562 2257 436 558 2686 2760 849 2701 1441 1619 1381 1585 1065 2127 3064 2448 2839 737 420 1269 2414 3004 1230 2868 698 3279 1230 1367 1615 860 3031 473 3004 692 1713 2253 1378 465 1903 2283 1501 596 2682 3355 1160 1136 3099 622 2475 1642 2859 3076 1134 608 2098 2472 390 2834 1540 1921 1457 615 453 1614 1100 996 2007 978 1648 224 491 871 1781 1225 1478 1007 867 2141 2281 1285 1990 1529 3011 1360 865 1014 1648 3095 2292 1187 3141 1558 1410 1232 1289 3212 397 2581 2869 2779 1448 2668 3070 1579 802 1117 1448 565 3212 925 1611 2787 2217 590 349 2733 915 884 2845 846 1393 1530 2614 1447 2684 903 1951 199 2529 1677 2738 1615 2991 3293 1891 1120 1443 900 1868 1621 664 1455 1808 1146 2311 1531 793 225 1127 794 2121 1389 1197 2148 1793 959 2721 1828 1952 1254 2994 2726 3197 2831 158 687 2323 781 2080 1475 3234 630 1960 1099 411 1927 1701 778 504 562 1541 3137 2316 791 1837 3204 1656 2107 1685 448 1828 1329 3170 2254 472 500 408 1852 2856 732 3006 154 1964 1818 979 477 153 2695 848 1443 1135 2195 1310 3072 481 815 936 1051 2001 721 1331 1277 1814 859 1602 778 1695 2875 2208 2787 871 438 789 745 2345 2190 1220 2245 990 3200 1215 634 318 501 778 2054 1303 1338 419 1939 734 770 3419 526 655 2075 2750 1170 1042 655 1406 1477 1979 1765 1207 804 2349 2767 704 1996 835 2798 670 1738 495 1604 2752 1489 1899 1382 2223 2708 1824 597 1498 1371 1202 399 2039 1927 1149 2830 3190 2397 955 1391 512 2658 275 1688 3208 891 1197 1675 1318 500 1121 1665 2014 1620 427 762 458 1572 2035 394 3099 260 289 1066 172 3135 1646 1137 2055 1301 2910 1205 2606 864 742 269 2043 2185 516 2119 720 2942 1155 3167 3160 1308 1185 1672 662 639 2275 2297 976 288 597 1629 1966 1282 665 632 1517 1935 350 2910 2284 1755 488 1698 1477 2263 1836 2460 385 490 229 547 678 2864 1893 732 2276 623 1125 1952 1633 1088 563 1817 2136 2308 1423 493 3179 1843 2189 1141 785 1798 1095 1392 
2883 742 3425 1692 3134 1652 1786 3403 2373 3026 3581 2767 705 1100 1624 663 341 325 152 2363 2789 1050 1074 426 2358 2657 2351 3688 3304 2480 1080 3161 1446 2075 2486 182 1869 2406 3367 3218 355 955 1300 471 228 2406 1914 1110 2651 951 1569 1478 3454 1448 850 2558 2002 1724 3291 1726 2409 2829 932 1185 2035 2022 3357 2940 2694 3476 2601 1909 3535 1836 2467 3425 576 535 2150 2356 2183 1198 1471 1757 3511 2655 1671 1144 1385 2761 3657 138 3615 2135 2977 2147483647 3549 2953 3429 2597 2528 280 737 882 470 871 2859 2592 807 983 3001 1666 2196 1818 1642 1396 3135 1086 104 1012 1300 3565 2956 2129 1035 784 2190 1627 3659 349 2190 3076 1906 2543 304 3308 53 2633 1367 848 1880 3168 1093 738 2060 2403 1437 423 3474 2594 145 2506 502 1351 664 1348 2408 3581 963 549 2650 168 1439 1071 1810 2614 3201 1838 1879 3421 1074 2505 1496 2810 3196 2264 1200 2107 2122 2158 2496 1385 817 1877 1108 1570 776 2125 3197 3137 1347 377 807 3035 1274 1519 3302 3481 2163 245 3115 558 629 620 2698 1290 1563 1871 2211 2055 1964 3397 1579 2598 1609 406 1003 3530 3296 264 2087 2107 418 2137 3339 1814 1236 2320 438 2449 1308 3065 451 1528 1257 1590 885 348 1152 3256 1854 2160 1430 1666 3421 1947 1259 2327 669 1855 2211 2875 1959 2185 1121 2694 3025 845 1548 2323 417 1220 1252 1853 564 808 532 1406 3132 3313 676 2606 1269 2494 1640 2465 1020 2428 3382 1073 1524 3605 2742 2954 1471 828 698 2215 1701 837 1830 1580 1466 3420 1149 2215 1085 962 3397 3288 2597 1255 1362 3114 913 2960 1164 1202 2993 2590 3128 505 3600 3525 2322 837 1673 1054 3305 2786 2104 1961 1450 2572 3437 3399 1629 3833 1966 3311 1490 483 1568 908 3198 2647 2244 3717 1046 1496 2831 1002 3428 277 2060 2444 3221 3402 2199 954 2125 1790 3199 1122 3495 2352 444 3472 3535 914 1581 2284 1943 3611 2379 1834 1081 1457 2689 2424 1258 402 2349 1389 3122 179 3217 1558 2696 1696 378 3291 1352 1624 794 522 1184 2412 1479 2716 1833 2799 1053 1768 2252 1492 241 783 2409 1627 2560 1289 2739 1665 709 2505 1826 1524 2861 2865 2220 1992 1607 1993 3399 3373 2814 1785 1107 2937 1463 3152 2891 2046 2961 1319 1408 3201 1625 3522 244 1772 378 2171 3682 3062 1532 875 2630 1807 2273 67 3338 943 903 2348 2071 1748 2787 3549 904 1744 3232 2876 2480 1640 1406 1958 2417 3591 2050 1052 3232 130 903 1760 2496 1683 1947 944 1180 600 3109 3078 3172 2828 2993 986 1330 2271 909 2669 2452 1444 2006 2150 2853 1665 1108 680 1563 3449 863 1192 807 1950 3760 1215 1943 2800 
737 3188 451 2432 1857 2650 1764 157 1195 1081 554 784 3372 2839 2905 3048 3579 3243 3682 1509 953 2698 2709 3123 1215 1818 1208 264 251 1576 3598 392 2889 1475 1191 3558 1863 1426 1471 1525 3735 3067 2283 4020 3493 1180 2219 3482 1329 2621 3611 2072 1259 2124 2723 1953 1573 1825 294 1940 1223 1844 3501 2874 1959 1915 1833 1201 1663 1488 951 1774 932 1856 1632 161 2994 3401 2034 1545 2181 3082 2541 1793 846 1305 2115 2586 2281 886 200 3688 600 1472 646 3549 2147483647 602 122 1895 1812 3825 2859 2750 3113 2776 710 1197 3171 3217 1340 3040 2073 2003 2002 2154 1509 2618 3631 2915 3244 811 960 1910 2880 3488 1869 3217 205 3865 1567 1844 1971 1479 3628 247 3581 1309 2338 2779 2023 859 2502 2882 1825 1229 3064 3909 1464 1729 3677 1266 3050 2243 3359 3479 1397 399 2629 3066 901 3415 2131 2480 1884 1245 368 1992 1698 1297 2625 1237 2283 750 392 1317 2371 1600 2115 1444 1493 2562 2808 1928 2506 2027 3496 1999 1269 1454 2251 3631 2905 1670 3558 2067 1821 1546 1621 3789 446 3113 3373 3287 2014 3076 3437 1953 1339 1762 2093 747 3582 1149 2067 3323 2713 105 300 3316 1462 1503 3376 1419 1789 1935 3032 2068 3224 1533 2419 496 3098 2316 3150 2077 3461 3877 2424 1520 2088 1399 2508 2265 867 1831 2429 1444 2881 1921 1422 847 1616 1402 2753 1956 1683 2707 2437 1326 3323 2444 2435 1893 3506 3209 3719 3218 540 995 2881 1395 2536 2074 3596 1092 2547 1720 296 2480 2162 831 832 674 2154 3619 2868 1422 2218 3687 2301 2486 2170 284 2409 1629 3616 2879 575 284 1049 2360 3251 1172 3472 751 2470 2428 1472 1122 507 3304 957 1774 1439 2799 1878 3519 740 1381 1572 1676 2424 1047 1681 1635 2219 389 2244 1106 2169 3398 2582 3254 1275 1081 1428 294 2815 2581 1760 2873 1284 3786 1615 1110 625 626 1374 2654 1647 1814 359 2554 892 1218 3993 150 698 2637 3106 1481 1651 508 2021 1889 2507 2231 1778 1444 2777 3369 1347 2638 1274 3373 1046 2179 1122 2248 3294 1911 2366 1928 2772 3233 2429 1139 2080 1934 1830 757 2559 2278 1482 3203 3771 3015 1587 1928 991 3067 822 2333 3708 1182 1728 2314 1851 1071 1762 1984 2396 2260 422 1041 756 1977 2660 948 3483 409 659 1537 598 3544 2168 1560 2429 1608 3460 1790 3187 1381 600 759 2440 2795 929 2442 1279 3520 1523 3633 3633 1929 1591 2318 1241 14 2783 2626 1373 894 1073 2272 2406 1927 1311 490 2157 2528 656 3492 2791 2400 1113 2108 2121 2887 2380 3002 827 952 578 775 1176 3319 2367 1279 2898 933 1741 2384 2273 1493 1130 2462 2767 2895 1987 490 3657 2456 2747 1627 447 2343 1614 1939 
229 2621 571 1945 1592 2168 1171 451 594 797 760 187 2805 2291 2426 2469 2993 2649 3083 985 486 2100 2111 2526 615 1412 634 747 352 1100 3058 238 2386 879 723 2966 1278 900 1325 1314 3147 2514 1701 3423 2903 583 1675 2947 882 2032 3117 1475 1182 1523 2123 1524 1002 1229 393 1391 716 1488 2951 2338 1416 1447 1642 876 1263 1385 376 1185 969 1321 1159 501 2403 2825 1519 1025 1680 2554 2024 1199 892 856 1588 1987 1719 357 708 3091 811 924 205 2953 602 2147483647 480 1475 1370 3229 2271 2149 2522 2197 238 693 2609 2670 1048 2567 1569 1494 1404 1556 1267 2051 3036 2362 2728 903 620 1380 2327 2927 1348 2738 711 3265 1083 1563 1480 1012 3027 376 2983 850 1741 2197 1459 667 1900 2280 1355 647 2562 3318 1364 1301 3079 740 2452 1642 2790 2965 965 691 2044 2465 303 2816 1530 1885 1347 763 308 1486 1096 1199 2025 804 1693 150 333 760 1770 1091 1599 894 1011 2033 2226 1353 1927 1454 2935 1476 1069 1216 1650 3046 2303 1384 3036 1489 1613 1436 1142 3192 230 2529 2802 2714 1621 2558 2947 1449 744 1199 1548 741 3090 742 1515 2738 2144 578 351 2717 866 907 2793 818 1597 1412 2507 1589 2637 1041 1863 116 2502 1731 2630 1522 2908 3278 1838 1324 1526 819 1925 1691 849 1325 1829 986 2284 1407 833 407 1043 802 2158 1562 1393 2113 1861 817 2721 1844 1872 1310 2932 2648 3141 2714 300 886 2287 939 1987 1633 3109 520 1947 1244 454 1887 1608 942 327 357 1554 3060 2276 833 1713 3127 1750 1984 1604 493 1809 1173 3076 2282 620 379 490 1784 2741 936 2921 355 1895 1826 1176 591 256 2702 1026 1647 977 2197 1280 2979 665 997 988 1082 1893 557 1535 1482 1698 896 1710 980 1608 2819 2084 2702 1076 567 849 778 2260 2071 1405 2277 1192 3186 1091 532 493 658 773 2053 1160 1249 285 1954 915 657 3397 521 809 2042 2622 1015 1051 762 1553 1361 1924 1675 1381 929 2245 2767 781 2056 1038 2775 874 1636 651 1677 2707 1691 1810 1335 2181 2652 1828 541 1480 1546 1237 221 1979 1793 1000 2708 3172 2414 1090 1338 407 2548 222 1763 3140 723 1139 1728 1504 689 1237 1519 1891 1731 529 960 268 1454 2063 591 2981 200 97 972 33 3026 1585 1340 1930 1505 2870 1189 2588 793 861 473 1925 2193 374 1977 680 2922 1360 3082 3078 1449 1062 1757 843 599 2208 2159 1181 474 494 1695 1866 1366 761 738 1632 1926 530 2893 2217 1846 528 1583 1576 2289 1790 2415 588 695 395 349 877 2774 1808 682 2299 449 1274 1848 1747 963 751 1900 2172 2295 1390 614 3100 1855 2154 1056 855 1752 1029 1573 
618 3075 403 2333 1783 2553 1644 42 1073 994 542 663 3258 2729 2809 2932 3461 3123 3561 1394 841 2576 2587 3003 1093 1720 1091 326 129 1467 3491 277 2788 1354 1090 3439 1741 1310 1414 1457 3617 2956 2166 3900 3375 1057 2103 3376 1222 2503 3513 1951 1211 2002 2602 1852 1457 1705 211 1829 1116 1754 3391 2767 1843 1818 1772 1111 1565 1440 833 1652 899 1747 1524 123 2875 3286 1921 1431 2071 2976 2437 1673 812 1198 2009 2463 2168 767 268 3567 593 1360 528 3429 122 480 2147483647 1796 1709 3705 2741 2628 2995 2660 599 1083 3059 3108 1257 2945 1962 1900 1879 2034 1436 2505 3511 2804 3141 786 863 1795 2769 3376 1755 3121 273 3743 1466 1767 1871 1371 3506 142 3460 1201 2215 2662 1904 780 2380 2760 1728 1107 2963 3790 1416 1627 3557 1150 2929 2121 3245 3376 1304 398 2512 2945 780 3295 2010 2360 1775 1133 267 1889 1576 1246 2502 1142 2161 627 300 1203 2249 1495 2002 1332 1383 2455 2691 1808 2390 1912 3384 1885 1200 1381 2129 3514 2782 1591 3454 1951 1756 1496 1522 3669 337 2996 3259 3173 1919 2973 3339 1850 1219 1643 1976 697 3484 1057 1956 3206 2599 128 190 3195 1342 1381 3259 1298 1727 1829 2927 1960 3106 1422 2307 373 2978 2195 3046 1965 3351 3756 2306 1455 1969 1281 2387 2145 820 1727 2306 1347 2760 1816 1300 735 1500 1279 2630 1861 1603 2588 2317 1219 3201 2322 2322 1772 3391 3097 3603 3118 433 936 2761 1288 2425 1972 3499 975 2426 1612 223 2361 2050 811 721 579 2032 3507 2749 1300 2116 3575 2184 2385 2056 226 2288 1534 3509 2757 524 194 929 2244 3149 1094 3362 640 2355 2305 1389 1005 395 3181 932 1724 1341 2677 1757 3412 676 1284 1450 1554 2317 941 1626 1579 2114 469 2129 1046 2056 3282 2481 3144 1206 965 1307 359 2704 2478 1670 2751 1234 3665 1508 992 542 576 1252 2532 1547 1700 251 2432 855 1103 3873 113 671 2517 3009 1383 1528 506 1915 1782 2390 2119 1682 1330 2670 3247 1227 2517 1198 3252 977 2069 1010 2129 3176 1845 2254 1808 2654 3117 2307 1018 1959 1840 1708 641 2443 2179 1381 3104 3650 2892 1475 1809 872 2963 700 2213 3595 1082 1609 2192 1762 970 1648 1889 2294 2146 366 988 645 1871 2538 848 3383 287 539 1423 476 3441 2051 1491 2328 1561 3341 1669 3066 1262 607 662 2336 2672 814 2348 1158 3399 1464 3523 3522 1821 1482 2200 1140 120 2667 2532 1307 785 955 2152 2297 1809 1193 485 2043 2406 577 3371 2676 2283 992 2002 2005 2765 2261 2884 739 866 483 671 1089 3210 2255 1159 2775 826 1635 2277 2159 1384 1030 2344 2645 2774 1867 449 3546 2333 2628 1512 491 2224 1496 1848 
1249 2661 1499 2532 537 2726 1457 1754 1190 836 1540 1418 2819 2524 2945 2434 2800 2399 2673 599 991 1547 1524 2246 1163 88 1480 1842 1691 407 3209 1683 2818 1343 1811 2699 890 661 848 688 2911 2673 1844 3000 2666 1126 689 3136 593 1995 3480 1529 1022 1395 1817 64 1579 1427 1829 1891 1720 232 3055 2626 591 2233 761 708 235 949 1463 936 1268 1913 355 1884 2233 2750 448 562 451 2842 2474 1456 1298 619 2116 1458 2010 1121 1856 2715 1541 1668 1309 2597 1895 1475 1796 2147483647 127 2859 2191 1733 2336 2219 1627 798 2685 2838 621 3088 405 2127 1130 1542 620 2211 2700 2545 3047 1365 934 502 2521 2963 451 3211 1855 2799 1959 479 2182 474 2516 1775 2602 626 1268 2193 750 1068 1589 1871 2162 999 2971 3020 956 174 2673 781 2159 1401 2784 3263 2009 1643 2050 2051 1376 2430 1405 1810 1922 717 1761 2135 1182 973 1532 1916 1123 1370 1797 1579 1557 1888 480 1652 491 2427 2208 814 2025 1775 2966 477 797 648 1396 2858 1790 466 3283 1757 706 937 2004 2782 1698 2433 2777 2688 171 2894 3347 2118 1351 710 636 1274 3464 1924 1948 2591 2269 1808 1606 2334 1344 1034 2658 1244 745 2019 2820 295 2489 482 2151 1507 2227 1075 2941 1935 2997 2825 1894 725 757 1474 1173 932 1213 2032 1370 1967 2051 2051 973 1083 1585 1097 1489 126 453 1970 1055 1757 2219 1418 2107 883 2859 2725 3002 3086 1364 1052 2114 537 2285 191 3507 1477 1697 299 1602 1833 1996 1390 1611 1789 1268 3090 2136 964 2291 3144 780 2502 1914 1623 1637 2082 3225 1653 1393 1807 1034 1954 3089 805 3021 1167 2042 1461 527 914 1408 2155 1313 935 1952 1773 1400 3135 1223 515 893 998 2312 1701 860 831 2218 1930 648 981 1954 2718 2596 2829 794 919 892 1854 2452 2540 251 1620 986 2731 1835 1453 1280 1360 1152 1686 1992 1724 1728 1496 1257 1539 2986 1748 1410 1907 3093 1962 1107 1597 229 1969 1974 2024 134 617 2574 2255 859 1241 741 2431 954 2073 824 902 2536 695 2117 1530 2073 2564 1494 1315 1433 134 999 1551 2049 2424 1916 3123 2742 1834 457 1566 1430 2884 1333 934 3091 1828 1494 1080 263 826 491 2288 2421 631 1507 1068 1619 2047 1491 948 3329 1565 1512 1603 1451 3297 1767 659 2474 962 2642 1282 2236 1417 1604 1136 2408 1726 1523 2631 1275 2541 802 3162 3140 252 1806 856 656 1884 2271 2767 768 1023 1446 959 2243 703 818 1591 554 1647 1257 2488 2284 867 1079 2120 651 1669 1811 2293 1078 962 1317 1711 745 2932 2091 1311 1700 1675 257 2252 625 1756 765 964 1504 1958 1473 1485 3137 1453 2009 1598 1788 1780 1489 217 
1146 2564 1430 2411 619 2606 1335 1668 1065 776 1485 1305 2725 2416 2828 2340 2720 2319 2609 473 890 1478 1458 2166 1038 136 1354 1774 1601 285 3110 1584 2703 1216 1686 2624 779 537 870 712 2835 2569 1733 2940 2588 1002 638 3035 492 1895 3371 1416 1020 1288 1733 158 1452 1306 1732 1768 1595 317 2957 2516 500 2107 834 647 196 976 1343 818 1237 1788 231 1793 2145 2661 387 435 439 2734 2357 1334 1260 518 1994 1384 1895 1014 1784 2648 1490 1541 1211 2528 1812 1370 1709 127 2147483647 2793 2097 1655 2251 2118 1515 685 2586 2736 590 2971 365 2003 1023 1433 636 2104 2630 2440 2939 1327 854 407 2415 2869 350 3096 1783 2741 1832 561 2057 360 2460 1681 2535 521 1183 2094 660 1005 1500 1796 2035 875 2858 2950 980 93 2609 663 2079 1301 2691 3156 1883 1579 1948 1979 1258 2361 1298 1709 1798 608 1661 2011 1060 974 1457 1791 1041 1260 1696 1452 1460 1761 438 1525 372 2311 2110 710 1918 1655 2872 403 780 654 1297 2778 1723 509 3179 1639 779 971 1877 2719 1596 2342 2686 2595 298 2784 3236 1993 1224 593 566 1221 3355 1801 1827 2506 2164 1728 1519 2264 1217 908 2572 1118 812 1895 2710 289 2402 359 2037 1408 2147 1000 2832 1814 2900 2766 1787 750 676 1347 1114 862 1172 1907 1287 1840 1965 1926 846 986 1459 970 1431 251 499 1877 998 1630 2158 1333 1995 774 2771 2626 2920 2975 1276 1014 2025 431 2172 264 3397 1353 1606 172 1522 1732 1877 1354 1494 1677 1167 2997 2045 837 2169 3052 733 2383 1797 1545 1539 1955 3126 1594 1330 1711 918 1843 2979 767 2924 1074 1933 1372 519 799 1318 2097 1287 997 1825 1697 1281 3035 1163 446 767 876 2194 1579 911 877 2097 1868 610 954 1836 2630 2478 2729 778 808 765 1787 2345 2422 304 1563 986 2671 1708 1329 1206 1300 1025 1604 1865 1600 1630 1417 1221 1414 2925 1668 1362 1811 2979 1836 984 1540 227 1844 1869 1907 162 493 2462 2195 733 1193 716 2359 913 1954 720 832 2452 781 2002 1412 1978 2474 1404 1191 1323 254 883 1437 1944 2301 1789 3010 2680 1775 331 1447 1309 2774 1220 874 3003 1703 1370 1004 351 741 374 2163 2301 600 1435 1039 1504 1923 1422 864 3220 1469 1403 1477 1347 3192 1653 688 2354 1004 2562 1162 2162 1290 1554 1055 2289 1654 1403 2509 1149 2473 831 3067 3045 189 1679 802 572 1802 2169 2646 769 929 1323 888 2126 603 695 1532 510 1556 1186 2421 2182 828 959 1998 585 1610 1705 2202 1006 896 1235 1595 690 2831 1977 1185 1639 1555 130 2135 599 1629 684 922 1446 1878 1357 1419 3044 1367 1916 1472 1731 1673 1363 330 
3162 896 3704 1893 3395 1828 2062 3680 2651 3304 3860 3043 804 1290 1765 878 394 586 190 2640 3069 1315 1336 703 2636 2921 2624 3966 3580 2754 1098 3436 1598 2351 2750 303 2146 2683 3638 3488 283 1112 1566 207 379 2684 2173 1157 2928 1217 1596 1754 3729 1727 1129 2818 2272 2000 3565 1983 2676 3091 977 1359 2304 2257 3620 3217 2963 3747 2876 2188 3813 2091 2739 3699 839 648 2412 2632 2437 1330 1674 2032 3790 2932 1912 1413 1636 3040 3934 146 3895 2402 3256 280 3825 3229 3705 2859 2793 2147483647 993 1157 725 1114 3132 2871 956 1101 3275 1788 2456 2059 1921 1674 3406 1323 195 1197 1395 3844 3235 2398 1224 837 2459 1722 3937 207 2444 3338 2143 2818 403 3583 260 2910 1641 1096 2151 3447 1372 1012 2302 2682 1560 202 3746 2862 188 2785 781 1630 773 1397 2663 3860 1223 821 2926 436 1718 1345 2064 2892 3475 2079 2158 3695 1344 2765 1767 3088 3470 2534 1480 2365 2382 2426 2771 1593 1065 2152 1365 1835 827 2390 3471 3409 1626 388 1070 3302 1306 1785 3565 3751 2415 102 3389 780 737 762 2955 1418 1621 2113 2487 2331 2228 3676 1612 2859 1863 588 1235 3807 3573 537 2364 2386 569 2415 3602 2063 1375 2578 655 2724 1548 3343 728 1796 1372 1844 943 177 1418 3526 2122 2433 1687 1931 3700 2196 1533 2583 946 2102 2490 3155 2229 2465 1374 2953 3291 1118 1806 2588 647 1495 1497 2129 626 946 489 1503 3411 3591 946 2882 1494 2749 1673 2739 1300 2698 3660 1346 1775 3884 3014 3225 1749 836 964 2495 1927 823 2086 1782 1723 3699 1428 2463 1098 1212 3676 3563 2877 1513 1455 3390 966 3240 1417 1480 3264 2869 3407 724 3878 3790 2578 1111 1951 1092 3584 3061 2383 2241 1671 2841 3704 3667 1861 4111 2222 3588 1744 607 1758 1023 3473 2927 2523 3995 1248 1691 3096 1249 3703 200 2320 2718 3501 3682 2477 1232 2377 2055 3473 1395 3774 2624 175 3749 3815 1188 1694 2540 2223 3891 2638 2085 1344 1706 2954 2701 1442 618 2628 1637 3397 459 3495 1802 2975 1961 585 3551 1594 1898 1060 707 1462 2689 1757 2976 2112 3074 1309 1982 2509 1591 155 1030 2683 1900 2835 1418 3016 1925 681 2768 2100 1792 3122 3143 2492 2223 1819 2248 3678 3650 3087 2032 1371 3216 1512 3429 3166 2315 3239 1354 1675 3470 1831 3791 412 2050 656 2446 3962 3341 1744 1146 2904 2001 2551 323 3608 949 908 2612 2332 2006 3064 3825 1138 1919 3505 3155 2754 1905 1635 2231 2696 3871 2309 1331 3511 372 1135 2012 2775 1924 2210 1194 1451 850 3388 3357 3451 3099 3270 1078 1575 2548 1161 2939 2720 1672 2260 2414 3131 1916 1360 959 1839 3728 859 1468 1079 2220 4039 1487 2216 3059 
2229 473 2777 1025 2716 1047 1102 2718 1714 2458 2944 2084 628 527 1112 243 722 412 886 1826 2172 791 836 355 1703 2233 1651 3016 2618 1981 1027 2467 927 1396 1759 706 1346 1850 2868 2733 876 544 579 1198 637 1757 1567 970 2105 240 1377 814 2917 849 426 2166 1291 1052 2590 991 1687 2414 867 645 1601 1292 2925 2390 2233 2976 1907 1353 2947 1100 1982 2726 166 582 1759 1829 1845 785 811 1075 2912 2104 938 818 648 2121 2980 870 2983 1414 2320 737 2859 2271 2741 2191 2097 993 2147483647 572 268 156 2156 2004 506 688 2480 1206 1823 1085 1097 748 2648 371 798 479 972 2960 2360 1691 478 772 1747 1243 2983 1083 1454 2657 1175 2024 930 2614 780 2080 933 121 1441 2568 610 513 1327 1777 1000 1052 2970 2145 880 1921 340 800 595 1141 1672 2927 232 516 1968 654 839 412 1073 2042 2502 1106 1250 2891 747 1772 1083 2136 2493 1552 639 1373 1757 1439 1975 720 95 1391 372 845 775 1719 2665 2639 803 776 669 2581 1132 798 2870 2990 1426 980 2417 264 592 500 2324 869 1288 1137 1528 1544 1571 2786 1371 1867 873 468 310 2849 2621 582 1408 1489 526 1473 2899 1078 792 1953 366 1934 581 2387 336 1150 881 853 808 1084 435 2768 1439 1460 1146 1297 2826 1211 844 1591 239 1119 1598 2247 1248 1548 937 2305 2573 222 1248 1597 729 792 520 1341 694 543 881 1049 2477 2737 144 2072 570 2135 1425 1767 498 1965 2714 400 787 3001 2037 2241 936 900 95 1604 987 957 1507 917 731 2753 562 1478 1042 849 2763 2589 1966 521 1029 2564 834 2323 427 738 2498 1980 2467 782 3013 3073 1587 563 1015 957 2691 2265 1522 1372 749 1854 2973 2928 907 3164 1636 2752 753 563 935 659 2668 2037 1647 3047 443 854 2396 892 2896 1008 1327 1748 2588 2775 1550 557 1388 1065 2503 746 2902 1646 1167 2793 2917 286 1154 1549 1326 2969 2001 1097 354 721 2256 1878 671 766 1753 1179 2591 585 2648 824 2105 1326 436 2877 621 938 119 396 702 1734 851 2322 1275 2102 317 1072 1517 1118 977 764 1904 933 1869 862 2066 1331 922 1777 1133 1143 2447 2283 1743 1268 921 1672 2746 2804 2111 1049 836 2337 1232 2472 2202 1331 2284 1156 692 2723 950 3040 603 1131 472 1479 3047 2438 849 628 1931 1152 1601 730 2849 971 949 1941 1340 1422 2235 2859 217 1137 2719 2258 1785 1268 693 1495 1827 2947 1694 550 2603 728 223 1474 1855 951 1564 834 484 145 2500 2489 2528 2117 2440 767 596 1594 800 1956 1996 731 1691 1422 2282 1397 933 399 901 2805 947 754 186 1238 3103 522 1245 2407 
2050 1022 2582 1454 2269 1536 1036 2598 1556 2149 2728 1969 1146 1074 1646 786 1068 668 983 1483 1932 222 266 514 1537 1787 1595 2864 2500 1598 1569 2371 1468 1295 1802 969 990 1529 2485 2338 1180 1116 729 1326 934 1578 1064 1527 1771 519 1947 731 2572 630 154 1698 1291 959 2512 1155 1709 1963 1404 1195 1158 1556 2489 2060 1816 2594 1824 1039 2660 1263 1585 2640 539 1045 1286 1474 1341 1354 1270 1005 2641 1776 1217 278 917 1919 2838 1011 2760 1444 2146 882 2750 2149 2628 1733 1655 1157 572 2147483647 623 682 2091 1723 1065 1256 2118 1754 1340 1344 776 643 2255 823 982 1042 1543 2696 2087 1252 1036 1288 1313 1807 2840 1144 1589 2210 1441 1661 886 2518 897 1754 484 642 1001 2299 252 145 1558 1557 1560 1300 2592 1718 982 1637 428 507 1105 1710 1793 2741 585 337 1853 721 623 453 1244 1740 2421 1364 1053 2539 202 1848 616 2001 2424 1538 394 1493 1268 1461 1614 1183 638 995 687 954 1288 1256 2314 2255 499 1126 178 2160 1694 894 2433 2601 1583 1095 2333 749 1090 1008 1846 1435 1860 1383 1430 1173 1097 2532 1941 1931 1079 873 814 2720 2480 620 1307 1263 939 1334 2468 1291 1357 1467 776 1567 946 2257 497 658 1451 1054 1344 1163 618 2375 980 1412 601 802 2550 1410 377 1710 356 1340 1360 2023 1252 1354 365 1836 2150 390 713 1642 575 338 871 973 1149 1099 1273 1619 2297 2437 444 1725 1008 1646 1996 1701 252 1549 2556 479 1030 2735 1983 2209 608 1402 484 1363 1332 1448 990 1361 931 2594 389 1655 1583 300 2544 2506 1752 763 1600 2233 1372 2113 749 330 2111 1731 2299 554 2725 2652 1701 49 894 1506 2441 1904 1240 1104 1156 1851 2561 2522 1238 3005 1125 2431 976 1006 1408 1220 2316 1788 1384 2891 988 1327 1960 338 2546 1068 1432 1676 2369 2545 1377 101 1546 1141 2413 240 2622 1610 1306 2659 2673 380 1712 1672 1105 2763 1522 1285 619 988 1817 1545 1200 621 1487 613 2239 708 2339 1102 1827 833 814 2428 958 893 473 868 322 1617 685 1856 966 2023 660 1451 1629 1685 1065 308 1526 912 1779 1428 1928 816 1377 1823 1089 653 1995 1992 1338 1557 1333 1157 2559 2495 2050 1279 272 2070 1803 2344 2099 1341 2153 1721 788 2322 1376 2643 909 963 509 1408 2828 2205 1273 73 1863 1587 1475 834 2457 1491 1462 1481 1431 904 1908 2748 753 1618 2350 2018 1708 774 1081 1077 1552 2744 1199 243 2376 789 763 939 1659 1230 1083 290 579 616 2244 2206 2328 2081 2113 1329 923 1480 265 1931 1573 1115 1173 1486 1977 854 362 228 801 2601 1449 313 405 1248 2920 593 1205 1941 
2470 447 3017 1249 2869 1238 1351 2971 1955 2667 3180 2336 534 687 1257 252 486 147 621 2020 2399 840 879 163 1943 2385 1908 3265 2871 2161 965 2723 1072 1644 2025 445 1529 2052 3052 2912 630 611 841 930 381 1995 1681 940 2304 494 1386 1052 3116 1058 519 2306 1551 1296 2848 1259 1951 2564 798 792 1751 1553 3085 2592 2400 3161 2162 1551 3165 1368 2156 2984 120 422 1894 2019 1960 871 1029 1323 3134 2305 1201 899 915 2356 3230 603 3217 1678 2562 470 3113 2522 2995 2336 2251 725 268 623 2147483647 402 2415 2219 504 707 2671 1329 1952 1348 1286 978 2827 620 531 612 1025 3184 2579 1844 626 671 1902 1331 3233 818 1721 2810 1437 2212 686 2870 515 2282 1069 378 1591 2789 753 509 1591 2006 1106 796 3157 2306 614 2135 218 985 490 1149 1940 3169 498 411 2219 404 1048 641 1341 2251 2759 1369 1477 3087 823 2040 1214 2384 2752 1813 824 1641 1882 1702 2163 940 347 1560 640 1110 670 1860 2861 2822 985 543 649 2747 1112 1061 3029 3172 1694 713 2674 160 472 397 2458 963 1330 1401 1778 1725 1704 3012 1386 2134 1140 255 542 3100 2870 351 1657 1713 321 1716 3061 1344 894 2080 153 2120 840 2637 161 1268 953 1121 739 818 695 2948 1579 1716 1224 1415 3047 1477 967 1859 286 1385 1821 2478 1508 1780 963 2445 2739 416 1336 1863 540 919 782 1519 527 528 672 1119 2719 2950 242 2266 809 2261 1445 2023 655 2131 2961 636 1054 3225 2296 2503 1117 781 246 1826 1238 826 1610 1138 999 3000 757 1745 977 838 2998 2847 2198 788 1087 2767 767 2558 694 879 2679 2203 2711 613 3231 3240 1854 593 1253 908 2918 2455 1732 1583 991 2118 3144 3102 1163 3412 1745 2959 1021 384 1140 652 2863 2261 1864 3295 618 1063 2554 883 3093 743 1595 2004 2822 3007 1787 652 1656 1330 2759 846 3122 1905 899 3044 3146 489 1260 1816 1549 3207 2133 1364 618 987 2412 2076 845 569 1970 1228 2786 329 2858 1088 2322 1445 202 3030 882 1187 341 250 850 1983 1073 2464 1473 2359 585 1312 1785 1198 711 704 2085 1185 2123 958 2314 1435 756 2043 1386 1262 2597 2496 1912 1525 1155 1778 2988 3014 2370 1315 893 2557 1253 2723 2456 1593 2533 1145 953 2899 1178 3219 348 1362 277 1733 3283 2668 1081 654 2188 1371 1848 468 3029 874 843 2084 1607 1525 2437 3114 442 1331 2908 2485 2040 1386 942 1656 2042 3186 1814 699 2836 474 442 1562 2090 1214 1692 820 734 131 2725 2706 2766 2378 2644 757 860 1842 783 2218 2159 980 1795 1689 2492 1476 955 397 1139 3043 827 884 374 1498 3346 771 1500 2549 
2168 456 2716 869 2735 895 1038 2639 1655 2431 2888 2010 633 393 972 272 809 548 1022 1818 2129 893 940 509 1647 2255 1568 2943 2540 1983 992 2384 790 1330 1652 818 1352 1835 2862 2732 969 462 496 1321 745 1703 1619 918 2090 223 1295 773 2899 841 529 2198 1203 997 2502 875 1585 2436 842 514 1629 1151 2939 2370 2244 2969 1827 1346 2910 981 1988 2640 317 628 1796 1824 1895 679 656 1013 2872 2087 800 904 524 2067 2904 1000 2929 1316 2257 871 2776 2197 2660 2219 2118 1114 156 682 402 2147483647 2069 1974 470 623 2470 1074 1864 948 1102 720 2647 219 923 364 875 2917 2323 1717 354 771 1769 1126 2907 1219 1333 2676 1035 2020 1080 2530 917 2063 984 41 1472 2528 668 646 1190 1734 878 1154 2962 2160 1015 1894 495 818 608 1065 1551 2863 173 668 1895 800 831 409 953 2018 2415 968 1214 2875 838 1659 1133 2065 2404 1461 664 1256 1802 1342 1970 565 60 1409 270 750 776 1753 2650 2635 823 859 799 2590 1071 709 2884 2987 1302 1111 2332 343 615 524 2358 756 1192 1001 1458 1549 1612 2741 1286 1754 752 554 155 2771 2547 733 1342 1453 603 1415 2911 949 677 1993 464 1931 438 2313 490 1206 778 734 786 1218 370 2767 1477 1379 1226 1351 2788 1082 905 1472 381 988 1563 2198 1160 1502 1045 2336 2584 296 1320 1492 884 853 383 1350 737 511 944 943 2415 2706 292 2061 416 2175 1337 1685 556 1978 2644 387 662 2959 1948 2145 951 904 243 1570 838 967 1567 761 619 2683 583 1349 1008 973 2709 2503 1918 417 929 2544 809 2270 310 791 2496 1941 2402 937 2977 3080 1468 681 969 917 2646 2256 1501 1351 595 1757 2977 2931 761 3092 1690 2727 634 622 780 610 2653 1998 1618 2974 307 700 2413 1014 2880 1145 1215 1668 2535 2723 1499 648 1264 967 2418 825 2864 1558 1289 2717 2868 334 1030 1429 1294 2910 2038 972 280 593 2275 1866 527 922 1723 1272 2576 729 2620 689 2073 1378 537 2896 481 877 210 457 752 1665 829 2351 1270 2019 218 918 1400 1005 1112 903 1905 866 1791 748 1997 1393 954 1669 1061 1199 2469 2252 1756 1123 766 1728 2684 2775 2023 918 933 2299 1147 2397 2123 1240 2211 1089 612 2724 795 3039 711 1092 626 1404 2992 2390 694 745 1847 997 1537 870 2846 958 942 1970 1230 1482 2216 2777 71 984 2709 2213 1706 1322 542 1516 1798 2887 1742 609 2553 873 81 1543 1804 813 1607 958 439 271 2458 2454 2471 2024 2420 714 461 1526 927 1861 2012 580 1748 1317 2257 1472 1043 537 857 2747 949 815 277 1149 3038 476 1168 2435 
432 2478 790 1747 1795 1969 1074 585 582 1014 980 209 2662 2130 2226 2341 2874 2547 2995 1089 667 2067 2084 2433 610 1572 508 908 491 1234 2892 322 2196 797 506 2859 1298 1007 1553 1532 3032 2357 1579 3330 2793 601 1741 2777 1041 1921 2924 1387 1418 1462 2049 1671 867 1142 433 1230 520 1665 2792 2168 1487 1239 1859 1081 1429 1616 269 1196 1207 1148 1292 571 2297 2693 1613 1131 1782 2379 1841 1104 1129 1015 1411 1957 1571 518 860 2997 1032 762 436 2859 710 238 599 1627 1515 3132 2156 2091 2415 2069 2147483647 830 2461 2508 1255 2365 1671 1305 1383 1472 1480 1909 2937 2205 2546 1138 833 1466 2170 2778 1442 2538 863 3182 879 1761 1282 1155 2955 463 2892 1005 1718 2073 1505 901 1840 2216 1147 701 2372 3208 1596 1454 2990 857 2363 1589 2649 2782 741 892 1926 2394 281 2731 1468 1788 1176 911 346 1295 1056 1432 1986 578 1690 265 338 608 1702 900 1692 734 1145 1858 2103 1387 1799 1320 2786 1565 1294 1431 1599 2926 2255 1584 2857 1361 1827 1666 936 3101 264 2408 2664 2578 1783 2377 2752 1257 661 1254 1615 979 2897 509 1357 2619 2003 720 532 2633 784 906 2671 765 1814 1232 2330 1707 2521 1167 1709 326 2408 1739 2450 1367 2752 3192 1722 1545 1573 699 1934 1719 1087 1133 1798 770 2192 1221 857 609 909 794 2141 1724 1592 2014 1883 623 2656 1806 1725 1331 2797 2499 3011 2526 537 1122 2186 1092 1826 1772 2913 394 1873 1373 647 1786 1452 1176 122 163 1517 2909 2170 861 1522 2977 1807 1793 1461 683 1732 958 2910 2252 851 434 598 1653 2556 1158 2763 577 1762 1780 1378 715 489 2645 1263 1874 762 2139 1201 2813 903 1179 1017 1082 1719 347 1761 1706 1517 1058 1784 1214 1459 2691 1891 2545 1300 709 895 941 2105 1885 1585 2252 1426 3103 909 417 731 892 750 1992 958 1105 351 1914 1153 511 3302 674 1041 1945 2424 802 1027 975 1678 1184 1804 1521 1545 1042 2072 2703 852 2068 1257 2684 1106 1470 813 1709 2592 1902 1656 1235 2074 2526 1776 486 1409 1711 1236 82 1853 1593 794 2515 3085 2372 1211 1232 315 2367 295 1796 2998 503 1032 1735 1684 886 1330 1310 1701 1809 746 1197 46 1274 2035 803 2792 382 147 829 271 2846 1465 1556 1737 1735 2759 1130 2503 690 1076 705 1741 2142 229 1770 624 2833 1584 2924 2923 1570 884 1803 1026 713 2074 1953 1404 676 384 1720 1698 1419 853 950 1715 1859 769 2808 2082 1897 587 1404 1642 2258 1682 2301 820 921 633 111 1089 2611 1657 614 2264 232 1407 1678 1827 785 946 1940 2155 2218 1305 836 2947 1812 2053 920 1042 1646 916 1746 
479 2428 899 2014 1038 2231 981 1044 467 459 1020 621 2607 2181 2476 2233 2705 2322 2704 312 246 1616 1616 2181 449 745 754 1223 963 408 2935 918 2386 743 1060 2644 742 231 953 864 2844 2376 1502 3047 2592 393 1024 2839 225 1769 3103 1201 937 1161 1742 842 978 995 1071 1368 983 855 2801 2259 765 1613 1161 419 609 1049 678 684 946 1349 467 1150 2100 2585 839 347 993 2484 2018 996 920 203 1600 1504 1603 336 1216 2726 1046 1011 558 2592 1197 693 1083 798 685 2871 2004 1723 2219 1974 830 2147483647 2433 2543 564 2623 883 1564 950 1257 789 1889 2686 2229 2680 974 364 713 2198 2744 672 2773 1217 2867 1285 994 1593 325 2604 1030 2613 185 1255 1961 847 577 1499 1866 1528 286 2557 2993 1037 625 2701 86 2097 1243 2581 2913 1283 1061 1803 2059 582 2438 1171 1592 1367 88 993 1566 760 921 1559 1166 1164 576 1024 880 1399 1237 920 987 319 1996 1985 775 1724 1329 2749 802 706 755 1246 2762 1849 831 2960 1337 1117 1081 1338 2815 922 2267 2585 2493 956 2513 2948 1539 685 594 899 809 3081 1158 1463 2462 1970 1130 898 2336 737 522 2524 633 1120 1459 2448 896 2356 349 1757 746 2157 1176 2575 1459 2749 2886 1606 891 908 818 1358 1098 830 1430 1359 1258 1946 1477 413 353 1001 498 1637 898 835 1806 1272 1042 2291 1389 1737 766 2697 2474 2882 2694 663 734 1977 265 1894 945 3114 719 1577 552 932 1604 1538 1013 816 992 1121 2877 1980 405 1764 2940 1108 2015 1489 963 1462 1405 2953 1782 838 1052 238 1607 2709 583 2768 451 1715 1394 649 118 691 2254 1012 1237 1243 1772 1009 2856 720 401 489 635 1862 929 1121 1067 1713 1346 1047 755 1514 2566 2116 2555 710 125 356 1245 2127 2078 780 1766 923 2791 1198 700 671 831 527 1641 1337 1194 964 1496 904 813 3026 1066 952 1732 2652 1264 680 1062 860 1404 1696 1588 721 247 2183 2335 251 1479 638 2413 647 1597 104 1078 2418 1173 1711 1119 1894 2399 1409 571 1152 886 759 753 1765 1881 1224 2710 2787 1940 399 1142 651 2503 535 1158 2922 1074 987 1176 878 279 565 1678 1924 1063 887 801 821 1495 1569 347 2956 817 719 983 673 2962 1395 873 1973 1145 2561 883 2214 761 1115 500 1933 1750 736 2088 589 2549 957 2925 2912 757 1166 1133 281 1190 2006 2250 789 319 684 1111 1809 749 177 1046 960 1541 670 2509 2018 1209 311 1600 927 1793 1535 2135 522 487 656 913 461 2645 1695 622 1811 889 582 1806 1076 1092 287 1278 1652 1912 1118 908 2922 1410 1848 1016 1236 1497 927 928 
2600 65 3146 964 3203 874 1476 3041 2092 2891 3322 2424 207 368 818 279 568 586 946 2286 2578 1287 1331 667 2087 2722 1975 3354 2943 2452 524 2781 644 1763 2008 666 1821 2301 3330 3201 718 157 935 1151 594 2145 2071 464 2556 691 888 1233 3362 1311 928 2662 1607 1445 2888 1233 1956 2903 373 410 2094 1396 3408 2834 2714 3437 2234 1815 3363 1324 2458 3028 538 313 2258 2293 2349 392 754 1455 3321 2553 1088 1321 891 2508 3312 894 3365 1699 2686 807 3171 2609 3059 2685 2586 956 506 1065 504 470 2461 2433 2147483647 203 2937 861 2324 1226 1571 1186 3116 559 805 275 523 3364 2778 2183 310 318 2236 839 3315 1123 1656 3145 1294 2488 1096 2924 859 2528 1436 492 1936 2980 1114 981 1459 2185 632 912 3430 2629 937 2355 716 1285 209 650 1867 3288 642 913 2312 831 1301 878 1296 2481 2805 1243 1673 3340 1249 1997 1586 2485 2789 1856 1128 1596 2259 1728 2439 687 477 1877 710 1157 326 2216 3116 3104 1289 593 1131 3060 629 1128 3353 3455 1614 995 2725 345 237 194 2822 485 825 1282 1884 2018 2072 3187 886 2093 1105 402 469 3175 2960 818 1774 1911 394 1855 3380 1263 429 2453 406 2400 753 2725 665 1655 460 1095 318 1109 829 3236 1938 1792 1651 1801 3239 1387 1349 1795 711 1290 2021 2642 1566 1953 1426 2801 3054 725 1753 1857 1029 1297 737 1819 379 41 604 621 2844 3163 621 2529 647 2635 944 2090 1001 2447 3062 857 1010 3406 2339 2520 1419 452 583 2028 1051 518 2013 856 1005 3101 1048 1643 540 1320 3146 2892 2365 836 586 3007 339 2710 725 1241 2965 2395 2826 1108 3430 3549 1794 1048 1424 452 3092 2724 1966 1817 797 2132 3446 3400 1007 3504 2140 3188 1003 348 817 155 3119 2451 2079 3386 363 758 2882 1365 3344 1066 1568 2077 2974 3163 1944 1061 1579 1360 2812 1252 3316 1957 1116 3124 3311 782 781 1752 1754 3340 2500 1300 739 940 2743 2333 502 1049 2183 1678 3042 753 3079 1003 2531 1830 442 3365 806 1322 622 296 1204 2089 1296 2817 1739 2419 668 1075 1733 704 1019 1202 2374 1306 2202 483 2419 1837 543 2023 1491 1648 2937 2711 2225 1348 910 2177 3111 3233 2415 1224 1335 2752 751 2807 2530 1638 2626 656 1047 3193 912 3508 569 1550 775 1823 3426 2835 839 1113 2247 1060 1969 842 3315 492 479 2435 1589 1927 2680 3174 428 965 3177 2661 2115 1772 788 1984 2259 3317 2197 1054 2993 877 416 1980 2248 1098 2065 1303 903 454 2907 2909 2905 2404 2883 264 804 1954 1267 2242 2480 818 2196 1684 2718 1903 1421 862 1315 3178 494 1259 691 1553 3459 940 1590 2901 
2678 263 3219 905 3350 774 1570 3092 2178 3001 3398 2487 297 379 668 477 707 784 1115 2415 2674 1477 1522 869 2176 2872 2037 3411 2996 2588 394 2830 514 1848 2037 828 1963 2424 3456 3332 841 168 1041 1286 761 2235 2241 300 2678 845 691 1353 3477 1450 1114 2818 1673 1548 2929 1280 1994 3053 286 356 2249 1381 3550 2951 2855 3562 2294 1949 3461 1361 2597 3069 737 457 2418 2424 2517 233 717 1551 3415 2673 1106 1506 959 2594 3365 1056 3443 1749 2760 983 3217 2670 3108 2838 2736 1101 688 1256 707 623 2508 2543 203 2147483647 3061 688 2487 1233 1714 1316 3247 654 968 315 324 3455 2879 2336 347 323 2388 646 3369 1282 1673 3292 1289 2618 1280 2970 1035 2648 1605 653 2093 3077 1286 1178 1453 2285 460 1027 3554 2774 1106 2467 918 1438 328 454 1876 3356 789 1116 2379 1022 1440 1029 1333 2595 2849 1248 1786 3457 1435 2015 1754 2553 2830 1911 1286 1623 2424 1779 2569 670 643 2026 828 1235 334 2375 3235 3233 1444 719 1330 3200 448 1215 3496 3583 1626 1152 2772 548 364 364 2980 318 623 1288 1962 2158 2235 3277 687 2111 1155 586 578 3227 3019 1016 1858 2021 565 1946 3521 1286 284 2616 604 2532 809 2786 867 1826 275 1148 256 1264 955 3366 2099 1860 1833 1972 3335 1402 1522 1809 905 1306 2130 2732 1634 2054 1619 2956 3194 900 1933 1893 1228 1471 812 1964 483 183 687 426 2918 3267 813 2654 683 2797 744 2150 1173 2592 3124 1005 1062 3497 2387 2555 1570 429 771 2138 1038 496 2186 807 1076 3163 1205 1645 411 1517 3226 2935 2458 935 387 3122 260 2795 828 1411 3096 2497 2896 1309 3528 3686 1810 1241 1535 314 3182 2850 2088 1940 800 2171 3580 3533 1012 3560 2312 3298 1065 504 746 78 3238 2552 2193 3443 418 703 3028 1562 3461 1230 1603 2139 3056 3246 2040 1245 1593 1423 2858 1433 3412 2013 1250 3178 3396 951 599 1767 1869 3414 2660 1329 870 996 2891 2458 458 1248 2294 1866 3162 945 3187 1038 2638 1999 633 3511 861 1424 800 490 1373 2164 1427 2971 1874 2472 795 1035 1753 511 1181 1403 2510 1403 2265 319 2490 2011 571 2050 1578 1819 3086 2818 2370 1326 877 2349 3182 3339 2463 1245 1523 2852 551 2865 2587 1699 2689 469 1148 3326 866 3637 740 1664 977 1897 3503 2924 814 1307 2302 982 2051 1024 3444 419 424 2591 1626 2102 2798 3220 567 859 3300 2755 2178 1943 811 2135 2371 3390 2364 1226 3078 1064 554 2158 2340 1115 2229 1501 1035 652 3002 3011 2983 2444 2998 104 867 2033 1465 2284 2626 834 2368 1724 2829 2084 1614 1059 1431 3253 458 1433 870 1620 3524 1069 1669 3055 
825 2926 913 2575 545 2790 1524 1215 1027 264 928 1064 3100 2710 3033 2718 3154 2759 3097 654 598 1970 1958 2611 1012 534 1307 1250 1172 523 3450 1209 2936 1304 1589 3076 1142 637 397 301 3283 2893 2021 3436 3031 954 1194 3360 384 2256 3645 1708 456 1632 2168 685 1541 1527 1336 1926 1524 511 3309 2795 991 2176 613 174 396 501 1183 1127 649 1912 545 1361 2557 3060 947 652 1028 3019 2571 1536 677 393 2159 1866 2142 751 1272 3129 925 1574 849 3001 1340 1048 1257 621 590 3275 2480 2118 2671 2470 1255 564 2937 3061 2147483647 3179 945 2127 1386 1751 231 2409 3100 2751 3219 744 429 902 2722 3240 841 3326 1270 3244 1843 519 2157 459 2969 1267 3015 418 1634 2453 1133 482 1924 2263 2091 850 3105 3416 493 497 3096 619 2524 1687 3070 3449 1824 1044 2297 2454 1071 2839 1643 2071 1929 489 1285 2129 1279 420 1932 1694 1510 992 1328 1438 1849 1799 1012 1549 508 2544 2474 1124 2234 1872 3245 944 200 192 1686 3212 2215 340 3489 1874 576 525 1898 3209 1242 2739 3070 2978 699 3054 3495 2103 1249 949 1096 661 3625 1672 2016 2922 2484 1244 1075 2738 1299 1054 2987 1193 570 2022 2986 879 2816 553 2294 1040 2589 1493 3112 2010 3255 3267 2110 326 1172 1382 1640 1374 593 1994 1742 1807 2389 2041 951 646 1564 1053 1951 645 350 2270 1532 1592 2659 1782 2268 1154 3172 2978 3343 3238 848 431 2433 409 2432 812 3659 1255 2017 604 1044 2088 2087 769 1282 1401 1554 3372 2444 942 2325 3433 1291 2572 2030 1058 1921 1962 3467 2110 797 1311 760 2130 3250 186 3276 695 2234 1805 133 659 902 2607 698 673 1793 2165 1530 3372 623 216 973 1121 2412 1443 557 503 2271 1324 1181 364 2059 3036 2673 3067 200 623 878 1257 2650 2632 430 2085 428 3171 1762 1240 716 758 1088 2050 1898 1751 1248 1880 636 1364 3418 1190 792 2199 3205 1816 1195 987 816 1966 2198 2133 488 604 2724 2700 785 1737 129 2825 335 2150 504 1346 2873 647 2250 1649 2365 2872 1828 1122 1641 619 1205 1194 2271 2444 1779 3258 3175 2284 592 1676 1167 3044 985 1406 3402 1601 1537 1495 513 372 787 2242 2483 1177 929 449 1262 2058 1917 457 3497 1075 1115 1547 1017 3494 1921 314 2532 585 3003 1400 2626 1325 986 609 2488 2131 1233 2651 1152 2952 394 3428 3412 767 1730 1348 283 1328 2510 2811 239 579 1218 1395 2356 1047 711 983 1079 1974 685 2905 2522 1391 862 2160 1121 2124 2034 2602 518 391 777 1358 173 3162 2232 1185 2150 1379 596 2355 1180 1653 318 1481 1966 2328 1631 891 3418 1811 2311 1578 1178 1997 1485 607 
2634 926 3138 624 3556 401 1662 2939 2190 3064 3326 2402 984 682 147 1077 1394 1435 1801 2575 2696 1959 2006 1487 2197 3103 1973 3267 2851 2770 827 2678 289 1881 1860 1516 2200 2561 3574 3472 1522 723 1258 1968 1448 2259 2585 711 2800 1250 591 1562 3549 1718 1601 3081 1655 1674 2746 1255 1852 3279 860 561 2528 1127 3732 3042 3053 3672 2206 2153 3464 1285 2793 2882 1318 1145 2714 2595 2844 469 615 1655 3404 2788 1024 1954 1078 2585 3213 1744 3376 1669 2701 1666 3040 2567 2945 3088 2971 1788 1206 1754 1329 1074 2365 2623 861 688 3179 2147483647 2790 1083 1974 1564 3390 952 1656 730 410 3433 2914 2602 728 971 2643 181 3217 1970 1486 3500 1088 2777 1957 2803 1719 2764 1977 1115 2386 3089 1697 1718 1219 2341 230 1702 3660 2990 1792 2561 1513 1758 1016 550 1643 3254 1181 1708 2311 1689 1709 1392 1263 2692 2678 1088 1927 3539 1895 1803 2115 2479 2649 1832 1642 1478 2739 1699 2730 662 1124 2288 1130 1321 982 2663 3328 3365 1769 1403 1872 3380 665 1333 3681 3703 1429 1840 2613 1174 1052 1046 3246 376 415 1123 1960 2378 2548 3257 559 1891 1165 1263 942 3072 2897 1668 1887 2131 1249 1991 3697 1179 437 2913 1261 2703 943 2677 1479 2198 415 1172 871 1952 1252 3502 2411 1834 2259 2331 3336 1246 1921 1599 1444 1173 2230 2730 1626 2127 2114 3212 3377 1364 2338 1751 1869 1872 998 2211 1164 858 1350 309 2849 3300 1350 2792 818 3087 562 2072 1593 2809 3011 1362 1101 3475 2250 2367 1872 1029 1301 2240 869 1080 2552 608 1174 3048 1565 1412 840 2047 3172 2757 2482 1153 363 3201 856 2772 1089 1803 3241 2550 2816 1941 3529 3841 1605 1755 1691 781 3165 2984 2238 2106 777 2018 3728 3677 910 3414 2661 3352 1137 1192 507 766 3332 2599 2307 3300 767 551 3238 2088 3539 1918 1486 2070 3016 3202 2096 1711 1408 1429 2696 1870 3412 1932 1933 3033 3356 1386 105 1564 2009 3330 2945 1234 1197 1065 3112 2602 560 1895 2395 2324 3261 1610 3236 1031 2704 2354 1302 3713 972 1562 1285 1155 1763 2137 1666 3221 2089 2350 1131 775 1571 234 1869 1970 2694 1528 2189 378 2428 2389 1198 1865 1644 2190 3312 2879 2597 1057 700 2700 3097 3376 2322 1139 1994 2884 497 2744 2474 1661 2593 627 1323 3474 653 3764 1425 1815 1605 1885 3428 2911 692 1819 2195 598 2058 1703 3574 955 984 2858 1517 2474 2899 3046 1004 414 3411 2768 2106 2304 845 2402 2469 3305 2691 1643 3045 1738 994 2549 2363 1025 2550 2033 1332 1236 3007 3045 2930 2278 3083 715 1001 2030 2001 2133 2848 837 2722 1613 2904 2492 2112 1604 1615 3179 1034 1836 1351 1611 3407 1353 1696 3301 
1362 2296 1727 2269 939 2448 1229 1922 1141 1100 1803 1467 2448 2192 2652 2065 2408 2007 2270 585 1121 1147 1122 1854 1111 475 1402 2067 1844 502 2848 1799 2511 1193 1738 2303 614 670 1235 1076 2515 2324 1533 2595 2272 1094 284 2782 753 1641 3145 1231 1384 1073 1434 362 1405 1181 1953 1654 1638 636 2690 2300 271 2036 1165 974 560 1339 1457 694 1586 1696 449 2033 1852 2370 79 544 111 2510 2185 1221 1601 775 1865 1063 1716 1216 2070 2312 1814 1524 1441 2196 2073 1569 1962 405 365 2456 1823 1340 1952 1864 1671 883 2324 2487 945 2790 2147483647 1900 817 1227 1000 1880 2300 2204 2714 1667 1142 229 2183 2592 232 2901 2070 2394 1809 882 1968 600 2112 1913 2200 768 891 1835 404 1319 1215 1476 1975 977 2656 2620 1344 453 2270 829 1767 1054 2411 2922 1901 1882 1700 1652 1395 2029 1082 1459 1700 829 1874 1911 965 1339 1138 1838 741 1439 1903 1471 1200 1726 75 1514 580 2129 1848 510 1692 1508 2594 136 1139 1019 1046 2465 1389 864 2934 1480 1110 1332 1847 2378 1799 2056 2402 2314 506 2568 3022 1901 1241 493 252 1547 3132 1866 1690 2206 1929 1999 1774 1934 1198 892 2272 1115 1150 1795 2492 129 2105 540 1847 1629 1836 684 2610 1673 2631 2420 1561 1113 388 1345 769 537 1510 1832 987 1846 1668 1833 873 1227 1402 986 1085 498 852 1602 651 1651 1815 1037 1795 594 2477 2363 2612 2761 1534 1358 1736 686 1975 311 3177 1431 1326 365 1795 1485 1723 1697 1625 1834 927 2715 1762 865 2040 2768 375 2226 1632 1822 1282 1930 2863 1248 1637 1934 1083 1640 2759 1113 2656 1322 1717 1086 883 979 1567 1750 1639 1340 1831 1378 1139 2776 1480 773 741 792 2024 1661 1263 1232 1959 2173 246 1307 1676 2335 2314 2472 1138 1007 807 2084 2116 2252 651 1215 1350 2327 1666 1404 1497 1614 1045 1300 1828 1501 1846 1107 1565 1457 2582 1936 1691 1542 2786 1833 906 1855 183 1750 1635 1741 514 641 2257 1850 823 836 1073 2032 1255 1806 952 507 2149 1095 1819 1266 1705 2185 1121 1268 1124 520 735 1589 1710 2177 1783 2804 2338 1430 487 1304 1416 2559 1386 532 2708 1758 1277 690 667 1025 343 2083 2152 235 1725 1390 1652 1817 1091 1145 2994 1700 1583 1440 1552 2951 1470 1050 2205 1361 2248 1039 1839 1293 1880 1333 2129 1329 1518 2379 1188 2139 1193 2792 2768 178 1640 451 868 2064 1921 2498 1134 1179 1407 566 1951 399 819 1845 149 1274 1482 2085 1934 465 1085 1872 260 1265 1478 1916 1306 1209 1509 1734 1023 2577 1790 1221 1296 1662 357 1965 235 1610 977 561 1099 1567 1189 1723 2763 1073 1638 1412 2044 1451 1302 604 
1551 1258 2062 460 2547 683 674 1888 1116 1992 2249 1323 1432 866 939 1187 1727 1495 1969 1563 1618 1461 1501 1433 1125 2126 889 2213 1796 1767 1603 1625 892 825 813 1759 1287 1535 2516 2425 1889 1098 615 2266 1684 1186 1763 1484 1756 911 1623 745 2476 934 1220 2133 586 720 1711 249 785 2292 1519 881 1629 214 2705 1980 2051 2611 1127 1210 2381 217 1800 1851 1251 1503 1821 1591 1978 1081 538 680 2321 1742 147 1395 448 1503 2164 1947 2298 586 1619 1818 2003 1494 1900 2127 2003 2059 1085 1344 1348 948 1305 1564 1226 1233 2127 1083 1900 2147483647 1121 803 2347 736 1870 953 1242 2350 1837 1684 918 1529 1711 1249 2167 2166 441 2494 97 1756 2010 1759 1863 1718 1283 970 1519 2007 1146 1402 243 1279 1068 2082 2597 2003 1962 1509 1395 1041 1430 1477 643 2184 875 1516 1229 1738 930 894 205 1639 1635 21 947 2468 1371 783 1376 1398 1612 749 1017 405 1867 615 1713 565 1001 1395 728 436 1539 1765 2264 2317 1055 1770 1518 2357 1555 488 2656 2645 393 2058 1563 1280 1453 1379 2295 1073 1453 56 886 1430 1688 2173 1596 879 269 1483 826 2023 1832 1660 829 1108 1519 935 2666 108 1030 2009 1404 1694 511 1607 1411 1463 1147 294 1486 2166 740 2453 1563 756 1599 1557 2253 172 1284 576 1233 90 1195 1647 564 1081 1604 2253 2357 1054 1633 682 1772 1252 566 1308 1594 1259 1819 1221 1769 2221 1180 1758 583 2166 1616 990 1095 1832 1944 872 318 2392 1186 1333 1096 1653 1143 1205 219 1721 1762 490 412 1981 979 417 1621 1623 2091 1719 1406 600 1251 2133 1493 1689 665 1186 2200 1482 1738 1801 2446 2798 577 1375 768 1525 2081 1943 1237 1130 434 959 2682 2629 222 2362 1837 2276 369 1516 590 1281 2268 1529 1276 2246 864 579 2240 1649 2468 2092 405 987 1933 2120 1041 1253 361 403 1649 1313 2329 850 2233 1979 2274 1013 1131 534 1020 2255 2026 162 775 373 2127 1579 781 1815 1352 1709 2199 1671 2159 262 1638 1571 1476 2698 466 649 1057 1370 1154 1055 857 2257 1165 1281 779 318 524 1214 2059 1648 1695 610 1108 1064 1346 1633 1767 824 633 1456 2323 1809 1641 216 397 1877 2022 2297 1261 84 1466 1806 1488 1678 1403 585 1518 1541 570 2431 436 2708 1650 862 1540 809 2351 1828 437 1416 1120 524 984 1815 2521 1652 1656 1925 435 1701 1844 2007 921 690 2352 1688 1023 1536 439 1502 1423 2231 1836 1120 1962 1813 924 1795 1289 135 1699 1618 766 1218 1925 1967 1848 1229 2018 1332 489 955 1602 1074 1874 408 1900 532 1838 1771 1610 1339 747 2102 1687 1229 1076 550 2343 752 650 2329 
1285 1554 1809 1458 1635 1632 493 1847 813 1387 1953 1233 1722 1395 1835 1337 1771 1380 1754 734 1157 697 708 1235 790 1159 928 2099 1750 884 2093 1635 1697 626 1211 1701 250 767 1771 1636 1905 1548 719 2098 1652 822 644 2014 1018 881 2350 415 1830 266 794 1116 741 421 1783 872 1107 1340 1944 1497 554 1284 1837 1307 1143 1879 1116 267 1892 936 887 1903 1171 1675 740 734 878 1713 1368 473 1869 1020 1066 584 900 1149 2077 1776 1984 894 1381 1642 2002 1404 1879 1130 1023 1921 1097 776 1286 1102 1383 950 1571 1714 1386 1974 817 1121 2147483647 414 1551 1082 1738 1417 1917 1923 1314 632 1392 1864 679 2088 2078 1919 1139 1577 1199 929 1661 1779 1663 997 337 1080 415 1526 550 918 1240 786 1846 2047 1874 1060 1751 864 1150 301 1690 2134 1291 1969 930 1110 1121 1488 276 694 933 972 1692 1135 335 1801 626 1287 323 1254 1701 921 463 1043 770 897 879 1312 1098 317 895 704 1868 689 1575 1543 301 1829 913 1489 2157 669 1783 1894 1160 1866 1605 1354 1689 1597 1280 1765 2218 1131 745 448 581 1757 2334 1349 887 1536 1141 1963 1721 1386 637 499 1601 623 1809 1022 1690 939 1430 837 1031 1506 1213 392 1811 869 1887 1937 764 1672 449 778 577 447 1779 1086 427 1218 1006 1066 589 1249 719 601 759 1251 1482 884 562 1074 1348 448 982 249 1787 1612 1957 1957 1528 1672 1047 980 1161 1114 2377 1015 634 877 1791 714 912 1963 1287 1520 172 1995 1058 591 1237 2053 642 1411 818 1828 536 1245 2109 878 1768 1774 980 828 1959 1482 1910 1339 912 446 1401 956 1534 1317 1958 1979 1205 825 359 2017 1666 1170 464 331 1208 1207 1877 1832 1152 2237 719 1675 863 1650 1498 1710 1577 1012 608 2125 1323 1435 1313 873 1807 1843 976 987 1594 1769 636 691 1132 744 1679 558 1852 962 2076 1901 1898 813 1973 1192 356 1988 972 984 846 926 1176 790 1447 1393 711 710 1500 1464 1578 996 1054 456 1488 1797 1003 472 981 1487 459 897 308 1264 191 1307 921 1375 1141 1996 1838 1016 807 511 1069 1755 1182 528 2017 1234 554 386 1373 1222 655 1320 1339 759 1787 1734 1346 1037 659 1296 2199 1593 1365 789 1404 2169 653 1626 1392 1944 1622 314 1265 751 2052 1430 1314 808 1164 1573 760 1600 1752 2057 2039 890 959 585 1152 1998 1150 1684 1624 1242 1011 431 1134 430 777 1969 729 595 1601 1559 1162 684 894 1073 588 886 682 1216 1469 1435 1555 1395 1359 1811 973 775 896 1263 912 1149 782 967 1212 676 772 963 380 1827 2041 465 925 723 2148 650 629 1347 
1492 1176 2039 1073 2040 1233 400 2007 979 1713 2202 1371 1352 984 1426 976 1461 1097 1528 1101 1424 693 727 970 966 1568 967 2293 1908 1272 1701 1767 1285 680 1160 1418 654 1115 2144 2017 1608 1148 306 1867 1359 1016 1029 1616 1371 512 1938 89 2179 155 579 1530 649 330 1901 571 1067 1748 1558 1084 967 997 2236 1651 1542 2251 1209 633 2199 666 1283 2033 858 1328 1152 1109 1281 1301 964 369 2164 1368 713 610 497 1378 2261 1534 2239 801 1585 1396 2154 1556 2034 1542 1433 1674 748 643 978 720 1472 1257 1186 1316 1751 1564 1227 803 414 2147483647 1933 672 1481 1011 1506 2212 1612 1046 985 1491 1092 1675 2263 1711 963 1982 893 1304 1484 1915 1427 1343 482 705 823 1819 398 752 977 1030 1432 1770 2244 1465 1523 1176 896 239 1325 1725 1158 2192 548 924 1254 1261 147 339 652 1299 1811 820 502 2155 602 1206 588 1414 1809 899 252 864 1176 818 1254 903 728 731 489 368 1496 1101 1931 1919 252 1517 818 1885 1753 315 2182 2270 963 1635 1723 1012 1328 1236 1694 1352 1805 828 816 846 984 2038 1922 1289 540 1212 738 2134 1900 1163 693 741 1272 741 2206 722 1278 1351 1107 1217 620 1669 946 676 1400 517 1504 1723 361 2052 848 779 798 789 2078 821 484 1076 728 771 850 1501 609 803 822 1664 1880 563 840 999 1188 457 569 659 1440 1227 1629 1544 1742 1991 738 1343 748 1527 1965 1078 405 1282 1987 348 537 2253 1359 1580 316 1624 734 856 873 1686 1007 1015 433 2026 262 1041 1718 873 2020 1897 1220 414 1547 1825 1524 1580 500 397 1781 1231 1735 1185 2266 2370 1066 687 277 1623 1944 1538 782 632 806 1213 2265 2218 781 2438 1104 2009 482 1311 1097 1318 1933 1289 901 2322 915 1030 1718 889 2160 1633 800 1055 1844 2030 809 541 928 513 1806 534 2154 977 1840 2076 2170 490 1560 1040 578 2228 1385 701 448 535 1583 1147 1033 1235 1006 907 1857 1219 1903 623 1358 808 1172 2201 595 250 643 1143 372 1016 112 1676 559 1409 521 1010 994 1582 1617 945 1194 270 1167 1342 1343 858 1665 1181 450 668 1781 1536 1061 1017 951 1145 2010 2058 1429 724 686 1588 1788 1756 1496 698 1565 1763 257 2011 1003 2323 1326 384 1033 783 2305 1692 917 705 1243 1195 877 1366 2130 1677 1662 1303 796 935 1496 2153 759 1291 1991 1510 1089 764 730 844 1081 2207 1129 400 1858 1338 771 1022 1112 723 987 872 283 883 1752 1741 1788 1453 1700 1415 564 875 865 1298 1318 748 1167 845 1538 985 830 746 167 2065 1669 440 605 605 2370 247 566 1758 
1048 3102 1066 2791 348 3004 1730 1395 1255 471 1045 1292 3272 2903 3244 2888 3306 2907 3224 833 828 2092 2075 2757 1238 535 1536 1388 1361 667 3633 1414 3142 1522 1821 3220 1302 832 235 85 3429 3079 2212 3559 3179 1181 1272 3547 591 2429 3845 1895 410 1806 2316 681 1761 1727 1533 2140 1755 435 3489 2991 1102 2402 382 404 448 343 1415 1301 705 2130 672 1546 2715 3225 1021 823 1065 3215 2779 1740 758 605 2373 1992 2342 980 1418 3260 1031 1800 1065 3135 1509 1267 1436 620 636 3406 2648 2255 2827 2647 1480 789 3116 3247 231 3390 1000 2347 1551 1933 2147483647 2598 3236 2940 3416 822 648 1009 2912 3414 947 3533 1415 3363 2071 340 2380 629 3084 1461 3146 629 1772 2628 1255 656 2075 2398 2317 1073 3309 3554 345 553 3224 837 2670 1849 3241 3644 2056 1178 2474 2586 1302 2971 1816 2243 2147 709 1489 2349 1476 358 2062 1926 1639 1219 1534 1667 2011 2025 1074 1776 678 2749 2647 1268 2420 2076 3418 1030 244 55 1847 3364 2338 185 3680 2075 347 346 2126 3335 1452 2903 3240 3148 639 3253 3697 2324 1473 1105 1190 786 3825 1903 2226 3080 2669 1409 1261 2871 1518 1260 3145 1412 338 2240 3184 909 2975 716 2493 1251 2736 1611 3309 2219 3433 3387 2293 121 1285 1607 1741 1482 690 2217 1879 2037 2542 2261 1160 871 1782 1268 2057 597 201 2433 1628 1822 2778 1922 2463 1309 3336 3157 3499 3439 1047 532 2592 600 2631 799 3861 1487 2173 707 1216 2262 2293 836 1511 1622 1714 3545 2606 1151 2541 3604 1368 2784 2232 1225 2086 2191 3650 2219 943 1508 991 2322 3450 343 3455 912 2423 1952 152 887 1102 2721 737 451 2023 2299 1725 3556 771 406 1166 1310 2619 1675 338 287 2485 1442 1245 431 2263 3198 2885 3250 238 854 1084 1391 2840 2841 375 2190 372 3292 1987 1471 895 898 1306 2193 2125 1965 1451 2015 710 1594 3543 1359 896 2364 3413 2046 1392 1105 843 2185 2380 2337 491 794 2923 2817 997 1826 238 2962 464 2360 734 1452 3029 424 2451 1848 2531 3036 1978 1352 1821 568 1377 1421 2454 2662 2009 3462 3298 2398 744 1876 1399 3243 1214 1502 3567 1833 1747 1614 422 602 917 2466 2696 1234 1089 516 1489 2275 2037 678 3696 1277 1338 1769 1235 3687 2115 84 2746 393 3152 1596 2764 1549 1084 812 2698 2260 1464 2870 1378 3083 203 3605 3588 824 1955 1434 509 1496 2690 3028 164 805 1449 1506 2561 1178 925 1107 1145 2128 859 3034 2702 1463 1091 2374 1212 2235 2215 2765 710 585 967 1584 391 3347 2431 1411 2262 1610 687 2561 1233 1880 549 1557 2072 2471 1822 1036 3591 1953 2474 1797 1291 2179 1701 525 
2041 570 2587 661 2712 714 921 2486 1535 2348 2763 1865 754 313 833 454 998 766 1238 1765 2025 1016 1062 726 1531 2239 1418 2797 2388 1942 1046 2228 663 1205 1471 1023 1326 1772 2804 2682 1160 486 388 1530 949 1589 1655 952 2025 304 1268 702 2824 816 670 2196 1050 895 2338 690 1411 2420 916 422 1630 936 2908 2297 2214 2910 1677 1303 2811 790 1954 2477 535 790 1807 1776 1923 631 456 901 2767 2020 589 1003 338 1951 2755 1213 2806 1148 2127 1086 2618 2051 2505 2211 2104 1323 371 823 620 219 1909 1889 559 654 2409 952 1880 736 1082 672 2598 2147483647 1134 342 836 2809 2228 1712 314 877 1760 1035 2759 1435 1136 2655 821 1969 1299 2372 1133 1995 1032 250 1478 2427 745 816 979 1634 786 1350 2901 2137 1231 1813 707 828 740 1053 1353 2729 238 868 1754 1019 806 441 762 1941 2254 756 1133 2804 946 1470 1174 1926 2240 1301 697 1066 1823 1176 1920 366 278 1398 188 598 885 1760 2581 2582 837 1043 964 2556 1083 570 2854 2931 1102 1324 2172 544 755 671 2360 688 1142 791 1325 1518 1631 2631 1254 1566 563 749 95 2619 2402 952 1216 1367 789 1299 2877 746 612 2007 668 1884 225 2168 706 1255 731 548 867 1433 319 2716 1493 1233 1307 1393 2686 878 970 1276 574 782 1476 2086 1008 1402 1171 2332 2551 439 1389 1314 1096 921 185 1330 891 599 1110 882 2285 2615 495 2002 202 2186 1298 1533 641 1954 2503 411 469 2851 1787 1975 953 1011 449 1484 618 1077 1614 557 448 2542 618 1144 1063 1123 2588 2341 1810 282 880 2468 884 2153 175 853 2446 1845 2267 1144 2878 3039 1273 833 882 967 2536 2199 1436 1289 378 1585 2932 2884 543 2946 1729 2644 452 795 590 668 2584 1901 1539 2829 243 508 2390 1161 2807 1362 1030 1519 2416 2606 1390 767 1065 804 2259 919 2763 1401 1497 2567 2754 444 927 1233 1216 2781 2046 775 248 398 2255 1806 393 1135 1641 1372 2509 948 2534 483 1985 1418 740 2873 273 771 388 640 812 1530 783 2345 1230 1864 179 701 1208 929 1327 1078 1864 752 1644 679 1860 1445 1090 1487 933 1247 2453 2165 1733 906 553 1768 2552 2686 1863 713 1046 2202 1118 2249 1973 1082 2068 1092 495 2677 585 2987 914 1010 842 1264 2867 2278 482 892 1691 791 1410 1088 2794 1043 1035 1969 1048 1532 2144 2620 185 799 2648 2107 1557 1365 323 1510 1717 2758 1769 691 2436 1092 188 1603 1693 601 1629 1110 402 489 2353 2360 2346 1856 2344 756 260 1395 1083 1694 1990 361 1789 1139 2175 1543 1171 718 778 2619 1052 884 438 996 2901 432 1031 2428 
2970 742 3514 1720 3237 1666 1867 3486 2459 3123 3671 2850 679 1121 1622 696 284 391 150 2461 2881 1153 1178 511 2445 2760 2429 3774 3386 2580 1027 3241 1449 2157 2555 140 1966 2502 3467 3320 262 958 1370 399 211 2493 2017 1068 2749 1021 1522 1561 3553 1538 944 2661 2077 1807 3370 1789 2480 2932 888 1198 2137 2070 3460 3038 2796 3576 2681 2005 3630 1898 2567 3505 644 512 2253 2454 2286 1190 1499 1838 3606 2753 1722 1246 1443 2850 3741 89 3707 2206 3064 104 3631 3036 3511 2700 2630 195 798 982 531 923 2937 2686 805 968 3100 1656 2300 1870 1738 1481 3236 1134 2147483647 1029 1277 3659 3050 2231 1054 741 2292 1605 3744 320 2251 3179 1955 2642 362 3389 118 2730 1467 904 1982 3262 1188 838 2112 2493 1427 320 3575 2696 142 2601 591 1444 642 1308 2469 3669 1029 651 2733 272 1529 1151 1871 2710 3280 1890 1968 3520 1175 2571 1597 2895 3275 2339 1291 2171 2226 2231 2595 1416 873 1977 1171 1640 732 2228 3296 3238 1440 307 911 3137 1228 1590 3405 3582 2223 195 3194 594 606 612 2802 1281 1527 1923 2292 2154 2066 3490 1534 2664 1670 415 1048 3614 3380 366 2170 2197 411 2222 3441 1871 1232 2423 470 2548 1358 3149 535 1630 1243 1651 845 308 1223 3357 1956 2238 1533 1769 3516 2004 1359 2389 753 1911 2302 2966 2034 2274 1225 2797 3127 924 1652 2393 518 1319 1306 1951 520 801 453 1384 3220 3409 751 2704 1310 2598 1596 2544 1112 2530 3468 1151 1583 3699 2819 3030 1566 770 769 2307 1743 772 1933 1608 1529 3506 1238 2272 1031 1066 3488 3368 2688 1319 1339 3212 871 3050 1224 1299 3093 2682 3215 604 3695 3627 2385 937 1758 1008 3398 2886 2198 2054 1489 2645 3539 3501 1675 3919 2070 3408 1551 464 1590 891 3297 2740 2337 3803 1073 1521 2934 1106 3528 262 2126 2524 3312 3493 2286 1052 2185 1860 3279 1222 3590 2429 369 3556 3628 994 1567 2346 2034 3701 2482 1893 1149 1514 2791 2522 1276 500 2442 1493 3221 275 3314 1612 2790 1799 402 3394 1404 1704 865 535 1280 2495 1566 2820 1929 2879 1115 1803 2315 1472 214 886 2508 1705 2640 1281 2823 1768 638 2573 1905 1626 2964 2960 2321 2037 1640 2097 3487 3470 2892 1841 1210 3030 1424 3236 2972 2120 3045 1274 1480 3303 1656 3624 238 1859 475 2251 3773 3153 1566 977 2709 1831 2357 167 3439 885 844 2451 2138 1851 2885 3630 950 1759 3332 2968 2560 1743 1450 2059 2511 3681 2154 1145 3323 229 948 1864 2585 1734 2050 1048 1256 657 3202 3173 3261 2904 3091 960 1384 2354 1013 2744 2553 1487 2110 2219 2949 1769 1212 776 1646 3538 801 1290 884 2025 3848 1292 2021 2903 
2365 317 2907 699 3051 640 1256 2788 1864 2687 3086 2178 481 95 647 363 822 735 1160 2106 2359 1256 1303 765 1861 2576 1727 3104 2691 2283 708 2527 461 1534 1743 897 1663 2114 3146 3024 979 152 730 1399 821 1921 1968 611 2367 572 942 1044 3164 1151 891 2528 1362 1234 2630 975 1695 2756 589 180 1960 1121 3248 2638 2554 3252 1986 1644 3146 1061 2294 2769 589 575 2134 2118 2241 316 484 1237 3100 2361 818 1267 646 2280 3060 1117 3130 1444 2448 1012 2915 2362 2804 2545 2440 1197 479 1042 612 364 2205 2229 275 315 2751 730 2204 953 1417 1011 2940 342 1029 2147483647 515 3141 2565 2044 35 578 2094 765 3063 1348 1386 2993 1020 2311 1278 2668 1064 2336 1336 402 1806 2762 1027 993 1184 1970 521 1174 3243 2475 1151 2154 785 1151 483 718 1595 3046 509 979 2069 998 1141 746 1033 2282 2548 970 1474 3145 1201 1728 1483 2242 2530 1604 1007 1330 2144 1473 2261 413 404 1731 523 921 587 2088 2923 2924 1158 854 1148 2896 742 900 3194 3273 1343 1224 2469 469 509 449 2691 393 830 1009 1648 1857 1953 2962 930 1824 849 614 276 2922 2711 961 1544 1708 627 1631 3217 994 315 2332 577 2226 499 2478 754 1560 415 840 547 1337 653 3058 1817 1549 1588 1702 3020 1117 1262 1524 717 1020 1816 2418 1322 1739 1407 2665 2891 659 1680 1594 1151 1211 498 1666 652 307 877 580 2606 2953 622 2344 380 2513 979 1842 916 2292 2816 720 754 3183 2083 2258 1280 706 573 1825 776 774 1920 590 763 2854 926 1370 726 1327 2913 2634 2143 622 566 2809 559 2481 517 1147 2788 2182 2585 1219 3213 3380 1524 1038 1223 628 2867 2541 1778 1631 522 1871 3274 3226 734 3254 2041 2984 754 600 562 340 2926 2238 1880 3136 103 495 2728 1370 3148 1284 1305 1830 2743 2933 1725 1012 1309 1113 2556 1188 3098 1706 1364 2872 3082 696 675 1482 1557 3102 2374 1034 572 687 2593 2148 247 1180 1981 1636 2850 920 2873 738 2324 1728 634 3212 551 1110 569 494 1107 1852 1123 2679 1570 2166 496 803 1465 642 1240 1242 2205 1089 1955 386 2178 1748 814 1757 1263 1552 2789 2504 2071 1074 638 2079 2871 3024 2159 955 1296 2538 792 2558 2280 1390 2380 752 834 3019 642 3329 791 1351 885 1584 3190 2609 566 1103 1995 804 1737 1034 3135 720 718 2301 1327 1837 2486 2918 296 733 2990 2441 1868 1673 517 1842 2058 3079 2087 969 2764 1058 284 1901 2026 827 1950 1312 735 509 2687 2697 2670 2144 2685 418 555 1720 1279 1983 2327 546 2100 1423 2515 1833 1404 877 1120 2941 743 1173 638 1309 3215 767 1356 2762 
2762 585 3290 831 3544 640 1699 3130 2283 3135 3475 2551 598 523 445 785 1005 1108 1426 2585 2787 1761 1807 1188 2284 3074 2105 3454 3037 2768 430 2867 367 1957 2053 1138 2160 2585 3615 3500 1123 429 1209 1569 1075 2345 2482 308 2834 1087 433 1528 3617 1652 1395 3033 1756 1691 2952 1348 2026 3254 450 425 2466 1347 3736 3096 3044 3718 2355 2132 3571 1408 2783 3091 1044 766 2643 2599 2754 205 705 1685 3519 2826 1140 1778 1078 2694 3405 1365 3522 1805 2839 1300 3244 2728 3141 3047 2939 1395 972 1543 1025 875 2546 2680 523 324 3219 410 2714 1242 1917 1506 3416 836 1277 515 2147483647 3554 3000 2548 533 566 2596 328 3409 1585 1678 3487 1276 2789 1599 3001 1351 2801 1851 912 2314 3189 1542 1477 1430 2410 218 1298 3709 2969 1417 2610 1231 1661 636 237 1863 3419 1023 1430 2450 1345 1642 1260 1383 2740 2877 1252 1941 3601 1711 2015 1997 2623 2853 1971 1520 1646 2656 1835 2741 698 910 2234 1024 1352 577 2596 3383 3397 1669 1008 1632 3383 317 1345 3683 3743 1625 1455 2805 866 672 685 3196 170 317 1291 2057 2350 2464 3376 418 2108 1234 908 786 3265 3071 1339 1965 2166 883 2061 3704 1316 232 2842 928 2708 925 2842 1184 2074 107 1233 464 1564 1155 3532 2327 1943 2101 2216 3444 1414 1777 1806 1201 1326 2272 2835 1720 2183 1908 3168 3379 1169 2194 1923 1551 1726 953 2165 769 506 944 108 2993 3390 1107 2817 787 3021 464 2214 1430 2786 3181 1232 1149 3597 2426 2572 1788 619 1062 2281 1026 670 2435 760 1192 3219 1439 1628 445 1817 3310 2960 2570 1099 63 3263 447 2890 1005 1662 3264 2622 2966 1631 3638 3861 1809 1534 1691 375 3282 3013 2250 2107 838 2201 3752 3703 1030 3604 2555 3429 1168 817 671 393 3386 2676 2342 3487 598 663 3222 1861 3603 1538 1639 2207 3145 3335 2161 1521 1597 1510 2890 1701 3521 2073 1534 3220 3487 1209 308 1766 2025 3485 2881 1367 1079 1094 3089 2622 497 1571 2438 2145 3312 1268 3315 1103 2770 2243 956 3705 970 1569 1074 814 1622 2251 1616 3181 2061 2519 1005 981 1762 196 1488 1712 2690 1543 2331 180 2564 2263 788 2063 1696 2067 3287 2950 2567 1282 849 2593 3252 3463 2501 1274 1804 2972 282 2916 2639 1773 2750 300 1301 3497 820 3801 1056 1820 1298 1986 3579 3024 805 1599 2354 866 2151 1343 3608 547 575 2805 1666 2352 2947 3249 809 704 3456 2866 2244 2188 878 2346 2515 3461 2600 1483 3170 1385 797 2416 2451 1145 2462 1801 1238 959 3110 3133 3066 2470 3141 318 987 2129 1766 2316 2823 888 2614 1765 2966 2347 1905 1359 1597 3328 625 1688 1144 1706 3581 1268 1772 3264 
799 3366 390 2809 1152 3033 1888 756 1277 575 262 1042 3548 3082 3289 3183 3670 3292 3677 1233 788 2582 2579 3152 1279 1278 1461 616 775 1189 3848 909 3230 1607 1621 3614 1710 1174 710 807 3812 3291 2430 4021 3561 1220 1892 3745 957 2722 3961 2148 476 2128 2715 1429 1799 1921 960 2207 1600 1235 3725 3146 1658 2331 1074 694 1138 701 1233 1658 129 2156 1230 909 3065 3538 1657 1252 1758 3368 2861 1910 67 944 2424 2471 2497 862 662 3699 227 1765 737 3565 811 903 786 1365 1327 3844 2960 2696 3184 2917 1138 974 3364 3455 744 3433 1667 2350 1923 2212 822 2809 3659 3141 3554 2147483647 610 1581 3108 3680 1524 3598 658 3840 1967 1156 2350 1099 3576 875 3586 962 2224 2908 1776 397 2472 2840 2238 1184 3405 3964 677 1233 3675 1059 3069 2215 3525 3791 1866 418 2750 3033 1123 3411 2137 2550 2180 960 961 2346 1710 522 2529 1707 2124 961 1009 1601 2370 1960 1729 1735 1136 2857 2934 1729 2657 2220 3686 1642 587 772 2218 3726 2819 1006 3851 2241 1074 759 2026 3789 971 3224 3532 3440 1433 3384 3796 2311 1499 1544 1780 179 3936 1646 2321 3423 2896 707 678 3309 1597 1472 3484 1510 1034 2258 3326 1614 3318 1185 2649 816 3129 2126 3452 2323 3676 3859 2547 790 1828 1612 2296 2029 157 2189 2329 1881 2916 2261 1364 723 1834 1415 2591 1383 1021 2769 2198 1696 3262 2361 2643 1732 3649 3405 3841 3552 603 314 2942 1017 2783 1556 3961 1362 2548 1307 578 2560 2408 42 1229 1218 2095 3814 2943 1358 2567 3879 1986 2835 2380 563 2430 2065 3866 2742 292 935 1000 2528 3575 561 3693 665 2640 2368 850 981 649 3222 146 985 1871 2745 1949 3769 273 894 1461 1605 2717 1454 904 866 2538 636 1890 394 2396 3523 2937 3476 591 923 1323 609 3038 2914 1161 2723 508 3764 1947 1363 420 247 1420 2614 2040 2045 924 2467 112 1502 3999 680 115 2696 3480 1906 1636 318 1554 2203 2637 2468 1232 1165 3060 3306 1217 2407 629 3386 414 2452 869 2005 3382 1167 2599 2043 2854 3355 2383 1304 2112 1355 1732 1122 2703 2661 1886 3556 3761 2905 1238 2059 1245 3374 1007 2076 3871 1623 1877 2127 1230 707 1443 2402 2742 1892 433 307 1171 2299 2534 628 3820 784 1000 1783 873 3847 2317 846 2784 815 3529 1829 3188 1568 268 532 2767 2722 1253 2854 1406 3523 769 3852 3843 1494 1916 2031 821 797 2943 3032 661 704 1328 2046 2677 1681 1148 329 1790 2514 389 3483 2954 2089 1116 2421 1807 2754 2483 3095 460 493 512 1247 644 3559 2590 1426 2774 1351 1310 2666 1898 1821 731 2172 2606 2885 2062 341 3857 2383 2812 1849 482 2444 1788 1331 
401 2776 584 2295 974 2516 1309 821 724 182 675 652 2956 2512 2768 2586 3065 2684 3068 638 220 1977 1975 2544 719 858 966 926 764 641 3272 784 2691 1044 1210 3007 1103 572 731 699 3206 2713 1843 3411 2954 657 1331 3173 390 2124 3416 1551 642 1522 2106 992 1260 1333 917 1665 1158 898 3143 2583 1083 1854 1026 261 703 807 797 1048 587 1630 693 957 2460 2940 1116 663 1246 2808 2322 1328 556 370 1892 1865 1928 356 932 3090 695 1258 420 2956 960 620 863 934 854 3235 2360 2087 2579 2323 833 364 2778 2879 429 2914 1142 1837 1314 1612 648 2228 3050 2565 3000 610 2147483647 1015 2533 3091 964 3071 931 3231 1503 947 1853 544 2967 854 2977 382 1617 2313 1186 213 1863 2230 1765 594 2865 3356 789 769 3065 450 2460 1606 2932 3235 1453 741 2154 2423 680 2802 1531 1948 1651 357 861 1836 1111 641 1921 1311 1521 576 903 1105 1762 1474 1194 1231 570 2308 2337 1128 2068 1651 3097 1091 468 598 1609 3122 2211 767 3288 1666 995 852 1560 3179 814 2623 2937 2845 1057 2831 3257 1805 955 943 1212 447 3394 1277 1770 2820 2311 874 674 2700 1036 871 2882 939 981 1737 2769 1120 2715 616 2082 613 2520 1528 2895 1769 3093 3249 1954 713 1243 1081 1704 1440 468 1688 1721 1447 2308 1748 762 227 1290 826 1991 999 777 2165 1611 1238 2654 1752 2068 1125 3051 2819 3239 3007 435 390 2337 457 2218 1114 3422 892 1940 779 668 1960 1851 649 871 974 1485 3225 2339 755 2047 3289 1422 2308 1812 691 1823 1615 3290 2139 499 893 433 1946 3025 329 3111 266 2056 1758 559 383 484 2615 654 1048 1434 2136 1355 3193 361 421 852 997 2170 1054 933 878 2006 1032 1342 440 1833 2923 2410 2895 473 327 715 942 2462 2379 814 2122 639 3155 1448 883 355 483 840 2005 1566 1495 825 1859 543 1018 3390 814 592 2092 2951 1462 1034 722 1069 1681 2044 1907 819 569 2503 2698 609 1821 425 2777 322 1903 260 1417 2778 1071 2034 1457 2252 2755 1773 787 1509 978 1123 777 2112 2154 1431 3018 3151 2300 671 1476 790 2821 580 1493 3275 1219 1306 1528 909 117 870 1923 2215 1351 584 464 844 1776 1929 33 3272 653 690 1254 589 3287 1733 723 2262 920 2923 1232 2578 1030 764 202 2231 2113 839 2357 857 2913 757 3268 3257 985 1415 1457 282 950 2353 2527 575 165 855 1454 2123 1089 539 709 1246 1905 340 2873 2364 1525 552 1891 1240 2151 1886 2493 168 133 382 939 258 2982 2021 884 2170 977 795 2116 1360 1328 171 1601 2006 2276 1466 581 3269 1774 2207 1305 907 1848 1229 990 
1184 2160 1593 2065 1026 2250 1011 1756 921 1006 1689 1266 2320 2025 2462 1934 2314 1914 2216 402 958 1083 1066 1761 891 542 1176 1927 1674 392 2707 1615 2328 964 1512 2221 405 486 1243 1091 2432 2171 1351 2550 2184 878 316 2634 630 1493 2981 1040 1357 897 1326 484 1179 967 1770 1440 1411 722 2554 2129 94 1814 1241 890 565 1351 1242 474 1514 1477 359 1858 1738 2254 155 366 331 2344 1992 1004 1517 646 1656 985 1525 1035 1924 2252 1705 1295 1269 2129 1910 1380 1795 502 407 2398 1691 1252 1844 1717 1466 713 2183 2336 902 2602 229 1684 632 1046 1009 1712 2231 2044 2548 1581 1015 2147483647 2021 2464 62 2720 1924 2354 1582 967 1749 482 2075 1736 2139 633 776 1691 253 1209 1093 1394 1752 765 2478 2550 1352 465 2215 647 1674 899 2285 2762 1672 1753 1548 1580 1187 1964 906 1308 1482 674 1688 1695 742 1318 1056 1611 636 1244 1713 1243 1055 1499 229 1285 448 1940 1706 315 1525 1304 2466 101 1102 1015 894 2372 1329 907 2782 1279 1185 1353 1619 2326 1610 1935 2279 2189 648 2397 2851 1682 1013 265 199 1444 2966 1641 1482 2099 1768 1842 1611 1865 969 664 2165 886 1218 1578 2322 325 1995 400 1661 1449 1742 602 2443 1467 2496 2378 1394 1129 276 1116 738 474 1424 1610 881 1617 1558 1615 648 1065 1176 759 1051 621 898 1471 629 1422 1769 927 1614 392 2364 2223 2513 2590 1375 1283 1618 566 1793 487 3009 1209 1199 303 1642 1331 1522 1614 1413 1627 766 2591 1638 641 1831 2646 408 2027 1435 1672 1135 1702 2723 1212 1514 1753 890 1460 2591 1049 2520 1163 1544 965 872 795 1404 1713 1572 1400 1602 1296 930 2633 1368 702 513 566 1830 1438 1308 1270 1753 2042 334 1249 1477 2223 2118 2327 1102 831 586 1946 1952 2058 710 1185 1327 2283 1439 1181 1362 1497 818 1198 1601 1283 1662 1013 1487 1231 2534 1779 1591 1406 2603 1604 680 1737 345 1532 1473 1545 568 467 2079 1808 614 836 1030 1958 1180 1603 795 446 2045 1187 1630 1059 1572 2067 997 1047 939 635 523 1383 1548 1967 1554 2628 2289 1389 345 1097 1200 2387 1187 504 2596 1532 1056 606 755 900 148 1863 1950 352 1586 1326 1444 1602 1028 1012 2830 1524 1386 1213 1366 2796 1279 1073 2003 1393 2158 823 1761 1064 1773 1193 1931 1254 1303 2172 962 2076 1211 2661 2640 257 1413 451 760 1903 1769 2297 1119 1025 1186 497 1759 203 620 1724 251 1149 1352 2026 1782 511 878 1662 227 1227 1311 1795 1182 1100 1361 1523 943 2430 1602 995 1254 1444 323 1771 366 1382 860 592 1066 1474 990 1595 2638 961 1510 1187 1921 1281 1076 719 
2331 349 2873 670 3025 619 1224 2753 1831 2656 3052 2143 516 66 639 380 852 752 1184 2078 2327 1248 1294 776 1829 2551 1693 3069 2656 2256 741 2492 453 1501 1708 924 1638 2085 3118 2996 1010 187 700 1427 848 1888 1950 641 2338 557 962 1016 3134 1127 884 2505 1328 1203 2594 940 1660 2732 624 169 1937 1087 3221 2608 2528 3223 1951 1617 3114 1026 2268 2734 596 606 2112 2090 2221 330 453 1205 3068 2332 782 1256 613 2247 3025 1142 3097 1409 2414 1035 2880 2327 2769 2521 2415 1224 478 1036 626 354 2170 2198 310 347 2722 728 2183 918 1392 985 2912 314 1054 35 533 3108 2533 2021 2147483647 613 2070 771 3029 1373 1351 2967 985 2283 1297 2633 1086 2307 1318 394 1784 2730 1013 991 1149 1939 525 1205 3214 2450 1175 2123 792 1129 517 741 1560 3011 492 984 2035 1017 1117 727 998 2252 2512 935 1445 3115 1191 1692 1465 2208 2495 1569 988 1294 2124 1438 2234 380 399 1707 497 888 622 2066 2893 2895 1137 885 1146 2870 769 868 3168 3245 1308 1249 2434 487 543 480 2668 402 846 973 1615 1831 1932 2930 949 1789 814 640 254 2887 2677 976 1511 1677 656 1599 3191 959 324 2311 598 2198 464 2443 764 1542 430 805 582 1363 628 3030 1796 1515 1574 1684 2988 1081 1247 1489 717 984 1786 2385 1288 1708 1399 2642 2864 650 1665 1559 1162 1195 465 1641 686 342 911 592 2572 2921 622 2316 345 2491 997 1807 902 2266 2781 700 719 3150 2048 2223 1258 741 573 1794 742 809 1903 560 729 2820 907 1335 758 1323 2880 2599 2111 592 582 2779 594 2448 489 1131 2760 2151 2551 1229 3181 3353 1489 1033 1193 661 2835 2512 1749 1602 487 1836 3246 3198 698 3219 2022 2953 720 631 536 375 2896 2206 1851 3101 72 467 2703 1366 3118 1308 1269 1795 2710 2900 1693 1002 1273 1079 2521 1176 3065 1671 1392 2838 3049 683 678 1446 1528 3068 2352 999 549 652 2568 2120 223 1193 1951 1625 2821 938 2842 703 2293 1710 657 3186 517 1079 563 519 1091 1818 1097 2655 1543 2131 474 771 1429 651 1265 1242 2178 1058 1921 394 2144 1731 849 1722 1231 1535 2765 2473 2046 1040 606 2061 2837 2993 2124 919 1287 2506 812 2523 2245 1355 2345 778 804 2991 612 3300 817 1322 896 1551 3156 2577 533 1098 1960 777 1704 1055 3107 755 753 2278 1292 1820 2456 2883 285 712 2960 2408 1834 1655 482 1819 2028 3045 2068 955 2731 1077 274 1885 1993 792 1930 1309 711 518 2655 2665 2637 2109 2655 451 521 1687 1276 1948 2302 510 2082 1388 2485 1818 1397 877 1091 2907 778 1158 631 1275 3181 742 1322 2738 
2918 315 3464 1225 3488 1096 1793 3358 2409 3201 3639 2742 144 663 974 529 458 687 891 2587 2893 1508 1548 815 2404 3005 2293 3672 3261 2748 306 3098 832 2081 2321 607 2114 2606 3631 3499 559 431 1250 1004 557 2462 2330 327 2861 985 785 1543 3670 1609 1167 2938 1926 1759 3204 1549 2271 3186 149 669 2373 1688 3697 3141 3004 3738 2552 2115 3677 1638 2751 3344 749 270 2529 2593 2609 548 1030 1770 3636 2858 1395 1558 1209 2825 3629 824 3682 2016 3004 784 3488 2927 3376 2963 2869 837 772 1288 671 771 2778 2744 318 323 3240 971 2592 1529 1864 1491 3414 877 741 578 566 3680 3091 2464 613 2147483647 2519 888 3633 1033 1964 3429 1592 2788 1088 3241 831 2834 1701 787 2213 3294 1377 1180 1756 2499 753 732 3732 2916 882 2664 887 1571 183 568 2172 3606 943 1070 2631 869 1598 1171 1610 2789 3121 1545 1984 3646 1484 2305 1850 2803 3105 2173 1411 1907 2525 2044 2738 974 767 2163 1023 1475 12 2490 3421 3404 1574 450 1319 3351 491 1446 3642 3755 1920 905 3042 540 200 280 3095 623 788 1584 2202 2312 2341 3503 795 2402 1421 454 787 3492 3278 894 2091 2222 402 2172 3670 1572 603 2721 526 2698 1069 3044 823 1913 563 1411 106 1010 1138 3534 2210 2110 1887 2061 3553 1694 1607 2102 935 1597 2332 2958 1884 2267 1634 3077 3344 993 1996 2171 1112 1556 1055 2110 221 279 379 674 3162 3475 858 2831 957 2903 857 2408 1267 2736 3380 1153 1326 3722 2656 2834 1706 134 830 2339 1343 200 2265 1124 1323 3419 1332 1945 314 1508 3464 3208 2680 1153 623 3315 131 3027 1041 1506 3263 2708 3144 1201 3744 3843 2102 1262 1736 270 3408 3026 2272 2122 1096 2447 3741 3696 1308 3822 2397 3498 1320 323 1067 256 3424 2765 2389 3704 674 1021 3168 1553 3651 994 1881 2395 3291 3480 2260 1302 1886 1678 3129 1497 3630 2274 969 3441 3627 1058 872 2059 2064 3658 2771 1612 1048 1257 3028 2636 770 1120 2493 1897 3347 802 3390 1315 2842 2090 515 3650 1122 1637 891 421 1472 2407 1600 3094 2037 2736 979 1350 2042 760 942 1365 2670 1622 2520 626 2737 2089 248 2334 1809 1906 3219 3022 2514 1636 1190 2431 3429 3544 2732 1533 1559 3066 683 3125 2848 1956 2944 535 1364 3490 1183 3806 548 1861 897 2142 3744 3151 1123 1324 2564 1304 2287 838 3614 203 177 2712 1903 2179 2987 3490 738 1180 3479 2977 2433 2032 1095 2267 2569 3635 2460 1319 3310 890 727 2223 2565 1404 2332 1490 1209 678 3222 3222 3223 2719 3191 259 1121 2272 1452 2558 2768 1123 2449 1998 3027 2140 1626 1067 1626 3496 178 1519 955 1872 3778 1247 1909 3179 
1147 2214 1544 2099 970 2287 1038 1716 909 949 1636 1240 2375 2073 2502 1989 2374 1973 2277 364 916 1145 1128 1821 879 486 1172 1880 1635 334 2760 1581 2371 974 1509 2281 444 449 1181 1030 2492 2222 1395 2612 2243 862 369 2686 576 1546 3029 1082 1296 944 1385 439 1194 998 1736 1469 1409 667 2607 2176 155 1836 1182 832 504 1289 1226 503 1455 1502 298 1821 1795 2312 171 326 341 2391 2032 1032 1460 594 1688 1046 1565 1000 1878 2314 1652 1305 1230 2190 1869 1348 1755 451 350 2459 1747 1313 1902 1769 1442 672 2236 2388 841 2643 232 1711 679 1092 947 1760 2292 2094 2596 1524 964 62 2070 2519 2147483647 2763 1878 2416 1594 911 1774 427 2137 1700 2200 582 836 1744 312 1155 1150 1455 1771 746 2523 2611 1290 405 2277 610 1734 952 2341 2812 1677 1703 1599 1641 1165 2025 954 1360 1509 628 1655 1721 766 1256 1117 1609 697 1215 1682 1245 1109 1513 251 1294 395 1981 1760 363 1574 1339 2522 130 1041 954 947 2432 1391 847 2832 1317 1127 1292 1633 2388 1578 1992 2335 2245 603 2444 2897 1708 1014 283 258 1390 3013 1636 1516 2157 1818 1799 1569 1926 978 668 2223 891 1159 1605 2369 306 2053 348 1704 1413 1801 664 2490 1501 2550 2440 1442 1067 338 1122 800 536 1367 1632 941 1624 1617 1640 643 1022 1194 758 1113 573 838 1526 691 1425 1831 986 1658 434 2422 2277 2572 2636 1332 1224 1675 511 1836 455 3056 1199 1256 241 1598 1383 1558 1557 1394 1605 818 2646 1694 635 1863 2702 463 2064 1473 1627 1189 1715 2777 1274 1463 1718 860 1505 2638 989 2574 1120 1591 1023 810 760 1362 1775 1513 1340 1609 1356 964 2686 1315 642 517 586 1869 1429 1248 1209 1786 1993 379 1189 1514 2281 2156 2380 1041 792 575 1899 2001 2098 652 1247 1266 2345 1454 1172 1313 1445 817 1258 1616 1309 1628 1073 1429 1228 2596 1736 1536 1461 2646 1612 699 1685 315 1557 1522 1583 510 426 2124 1870 593 897 969 2019 1121 1638 750 508 2103 1131 1672 1094 1628 2124 1054 1036 983 585 557 1360 1598 1999 1563 2673 2351 1451 293 1131 1184 2434 1160 565 2653 1529 1080 668 700 848 113 1886 1986 392 1539 1266 1422 1629 1090 962 2878 1487 1358 1226 1333 2846 1321 1011 2039 1332 2217 853 1821 1069 1720 1145 1969 1315 1287 2204 959 2137 1149 2716 2695 216 1428 510 705 1861 1821 2332 1057 980 1175 559 1799 253 592 1673 288 1207 1302 2087 1833 566 855 1693 284 1289 1360 1852 1131 1046 1315 1504 884 2482 1644 992 1316 1430 261 1810 404 1393 806 649 1128 1534 1029 1545 2693 1020 1566 1205 1870 1329 1094 668 
2799 903 3308 793 3689 570 1803 3114 2347 3218 3496 2571 926 738 313 1084 1332 1424 1754 2712 2854 2019 2066 1493 2353 3230 2137 3442 3026 2904 700 2853 393 2033 2034 1466 2320 2702 3721 3615 1447 722 1369 1893 1402 2415 2686 595 2944 1319 411 1681 3703 1828 1655 3202 1812 1810 2923 1408 2024 3407 761 619 2642 1303 3870 3192 3186 3821 2375 2279 3626 1444 2925 3059 1337 1094 2826 2730 2950 463 755 1794 3568 2933 1180 2024 1202 2746 3389 1693 3545 1834 2868 1627 3217 2738 3121 3211 3096 1722 1243 1807 1331 1126 2538 2773 839 646 3326 181 2901 1249 2088 1675 3533 1035 1605 765 328 3598 3071 2720 771 888 2763 2147483647 3393 1912 1660 3632 1258 2915 1925 2979 1678 2909 2067 1165 2497 3249 1774 1756 1394 2493 250 1619 3809 3119 1745 2708 1529 1857 964 399 1820 3426 1252 1727 2478 1667 1819 1475 1422 2840 2854 1254 2063 3691 1961 1980 2208 2647 2826 1998 1731 1647 2847 1863 2868 787 1169 2405 1219 1458 899 2776 3478 3510 1867 1334 1912 3516 517 1464 3818 3850 1603 1783 2789 1173 1000 1009 3366 375 236 1290 2117 2503 2655 3421 379 2068 1310 1232 1009 3248 3070 1657 2040 2274 1209 2142 3835 1341 451 3026 1245 2839 1059 2849 1488 2290 379 1316 784 1892 1346 3646 2518 1993 2337 2426 3498 1414 2003 1774 1480 1338 2375 2891 1781 2275 2171 3334 3513 1421 2422 1922 1865 1953 1106 2330 1096 827 1263 221 3018 3459 1385 2934 927 3202 381 2239 1665 2937 3183 1446 1240 3640 2423 2544 1976 926 1337 2384 1032 970 2648 765 1305 3221 1652 1588 710 2092 3340 2934 2638 1261 267 3353 764 2935 1186 1886 3383 2703 2985 1943 3692 3983 1781 1803 1822 666 3329 3127 2374 2239 914 2192 3871 3820 1065 3589 2760 3508 1271 1144 662 719 3482 2754 2450 3475 823 694 3369 2135 3692 1866 1653 2236 3182 3369 2246 1773 1581 1580 2872 1942 3574 2098 1858 3208 3522 1451 120 1739 2146 3500 3060 1395 1283 1198 3241 2742 646 1888 2540 2394 3410 1590 3392 1176 2856 2451 1277 3847 1094 1694 1334 1133 1846 2298 1781 3345 2213 2522 1213 946 1745 135 1816 2001 2827 1662 2356 381 2594 2480 1097 2040 1788 2282 3440 3032 2723 1233 858 2800 3267 3534 2496 1300 2057 3041 327 2917 2646 1821 2763 474 1444 3616 814 3911 1383 1948 1607 2043 3598 3074 841 1868 2365 776 2214 1669 3719 839 872 2977 1683 2567 3047 3223 1056 592 3559 2927 2272 2399 975 2518 2615 3476 2796 1717 3210 1710 1045 2638 2519 1181 2655 2077 1429 1253 3168 3203 3097 2453 3233 646 1120 2188 2044 2306 2975 972 2821 1780 3055 2576 2168 1640 1740 3349 924 1916 1402 1766 3581 1453 1848 3425 
794 3329 358 2604 1761 2824 1882 279 1289 1022 397 898 3513 2990 3081 3180 3704 3358 3788 1527 971 2774 2781 3234 1305 1774 1341 59 373 1568 3754 542 3057 1588 1360 3676 1919 1448 1350 1421 3858 3216 2412 4129 3614 1263 2238 3640 1317 2743 3783 2184 1125 2221 2823 1915 1709 1938 480 2089 1383 1780 3652 3031 1981 2090 1715 1149 1620 1355 1082 1838 785 2011 1622 360 3113 3535 2038 1560 2175 3242 2704 1910 703 1295 2274 2661 2424 935 5 3797 434 1620 698 3659 205 711 273 1855 1783 3937 2983 2840 3233 2907 863 1217 3315 3369 1270 3217 2070 2167 2078 2263 1415 2759 3744 3063 3409 658 931 1924 3029 3633 1878 3393 2147483647 3967 1736 1755 2140 1470 3724 415 3689 1302 2411 2908 2060 791 2595 2975 1999 1294 3233 4028 1330 1695 3784 1293 3158 2334 3498 3644 1576 244 2756 3163 1014 3520 2229 2595 2038 1251 540 2157 1790 1168 2704 1414 2345 849 572 1460 2469 1763 2117 1591 1491 2721 2937 1975 2638 2163 3641 2008 1172 1361 2341 3758 2989 1586 3721 2199 1708 1412 1792 3897 605 3240 3511 3424 1961 3240 3610 2119 1455 1801 2114 632 3755 1330 2215 3450 2852 145 363 3420 1576 1580 3504 1522 1673 2095 3194 2051 3349 1534 2565 596 3209 2370 3313 2223 3610 3981 2549 1411 2123 1528 2559 2307 741 1995 2506 1619 2991 2083 1491 865 1751 1486 2818 1904 1600 2822 2481 1486 3415 2525 2577 1948 3642 3354 3851 3387 559 887 2997 1384 2686 2040 3770 1225 2648 1709 289 2597 2309 671 984 852 2237 3765 2987 1489 2384 3832 2324 2654 2311 255 2512 1806 3772 2951 474 465 1104 2494 3418 1091 3622 767 2605 2514 1398 1158 545 3391 800 1640 1612 2889 1986 3675 649 1341 1632 1749 2582 1208 1554 1511 2380 196 2257 994 2313 3530 2751 3404 1178 1110 1486 89 2963 2747 1698 2942 1154 3889 1773 1240 577 518 1466 2747 1816 1955 521 2635 752 1358 4103 191 551 2751 3280 1654 1736 341 2000 2047 2635 2377 1732 1460 2935 3461 1396 2686 1187 3481 953 2331 1129 2289 3418 1800 2512 2046 2892 3363 2518 1250 2182 1880 1899 897 2690 2450 1651 3374 3876 3094 1589 2050 1117 3230 921 2371 3848 1353 1850 2369 1783 1047 1776 2160 2563 2269 348 921 908 2137 2733 926 3653 511 786 1677 699 3709 2296 1458 2597 1471 3580 1890 3292 1504 420 736 2604 2881 1068 2620 1386 3627 1405 3783 3781 1916 1747 2349 1213 193 2918 2804 1269 900 1202 2317 2560 1963 1350 330 2165 2625 598 3597 2927 2426 1184 2268 2143 2960 2500 3126 778 894 563 941 1116 3472 2512 1391 2973 1093 1726 2540 2281 1648 1101 2494 2833 2996 2098 380 3804 2539 2863 1763 244 2463 1740 1876 
3183 1061 3721 2036 3332 1986 2107 3716 2679 3290 3870 3081 988 1439 1940 1008 580 672 197 2621 3075 1274 1288 755 2662 2865 2674 3994 3617 2722 1301 3478 1768 2391 2823 457 2132 2670 3597 3444 487 1278 1638 208 530 2707 2110 1357 2908 1290 1800 1796 3700 1747 1144 2754 2332 2041 3612 2070 2743 3030 1176 1517 2261 2370 3559 3196 2917 3705 2920 2183 3802 2180 2703 3744 920 825 2355 2610 2366 1507 1815 2077 3784 2915 2019 1379 1731 3057 3965 231 3903 2469 3279 349 3865 3265 3743 2799 2741 207 1083 1144 818 1219 3182 2867 1123 1282 3244 1970 2394 2166 1919 1711 3363 1435 320 1348 1585 3840 3231 2354 1373 1033 2416 1912 3967 2147483647 2534 3275 2254 2792 283 3626 303 2894 1619 1196 2113 3443 1377 1002 2409 2695 1741 392 3705 2813 204 2781 819 1639 954 1597 2751 3879 1307 809 2964 451 1739 1397 2154 2883 3522 2187 2179 3664 1316 2845 1734 3121 3519 2593 1498 2450 2319 2492 2745 1731 1165 2127 1453 1908 1023 2338 3442 3369 1633 583 1030 3250 1508 1855 3504 3706 2508 130 3435 904 918 931 2884 1597 1820 2219 2528 2309 2176 3676 1815 2937 1954 734 1352 3841 3604 548 2404 2400 730 2447 3543 2161 1550 2511 782 2698 1657 3376 780 1753 1556 1934 1139 35 1490 3482 2078 2484 1627 1881 3693 2294 1513 2670 992 2202 2500 3165 2290 2485 1310 2886 3239 1175 1744 2659 585 1480 1601 2113 817 1118 694 1693 3432 3577 1012 2859 1617 2678 1876 2787 1319 2657 3686 1402 1871 3879 3066 3283 1750 1040 1039 2504 2050 1028 2020 1924 1809 3724 1456 2562 1302 1147 3686 3608 2891 1598 1646 3368 1164 3253 1510 1474 3225 2874 3431 644 3867 3733 2665 1095 1987 1293 3585 3033 2383 2246 1798 2903 3652 3617 1978 4137 2154 3568 1835 780 1908 1204 3443 2931 2527 4022 1389 1838 3041 1179 3673 79 2401 2765 3511 3688 2502 1229 2470 2127 3518 1374 3765 2679 205 3782 3817 1240 1880 2628 2239 3904 2574 2179 1423 1804 2900 2685 1594 546 2630 1562 3368 504 3479 1906 2972 1911 717 3485 1700 1947 1133 854 1462 2726 1786 2910 2110 3120 1398 2115 2594 1780 108 966 2654 1953 2878 1597 3048 1867 887 2842 2150 1750 3061 3135 2458 2341 1953 2177 3696 3634 3138 2132 1328 3214 1713 3463 3207 2377 3272 1556 1743 3424 1970 3743 558 2077 678 2492 3970 3348 1879 1120 2952 2149 2586 355 3564 1153 1112 2556 2411 1943 3046 3863 1253 2078 3470 3161 2800 1857 1755 2198 2696 3884 2245 1344 3519 373 1252 1939 2793 2032 2156 1130 1512 949 3388 3349 3467 3156 3250 1267 1678 2585 1101 2998 2676 1792 2187 2488 3119 1842 1295 971 1879 3742 1064 1457 1139 2281 4058 1546 2268 2992 
1172 1684 1654 868 2314 1090 647 1457 818 1672 1844 926 1862 1302 1347 1589 2134 1865 2338 1363 1284 1655 1688 1783 837 1940 539 1784 1367 1566 2044 1195 1322 621 376 2151 1226 1314 2215 2144 2296 1534 904 2651 2078 891 1736 1925 1499 1246 2047 880 2144 1045 1493 1978 409 725 1274 464 368 2090 1959 1321 1549 365 2445 1682 1840 2302 735 1127 2011 354 1609 1413 1614 1921 1732 1398 1904 1521 977 671 1944 1480 569 1567 809 1152 1732 2324 1894 291 1230 2190 1567 1083 1466 1959 1832 2444 1454 1589 1721 1333 879 1285 1656 1673 1843 1486 1809 441 1139 963 2071 1136 2251 1386 1678 1967 1503 1582 1351 1964 1594 1660 1736 2534 2147483647 2265 404 1533 2351 1325 2232 1458 1395 1348 1475 1651 1356 1678 272 1006 1497 2485 2286 1813 2331 1248 1731 1176 1857 1912 218 1768 1227 1821 847 2091 1045 1175 380 1368 1200 428 861 2144 1564 342 1447 1006 1175 405 1212 99 1792 307 1497 1005 1379 1340 1082 643 1973 1675 1955 2034 1189 2179 1767 2111 1993 702 2401 2342 59 2434 1131 1674 1877 1799 2130 1511 1874 388 614 1317 1638 1794 2019 439 581 1883 1231 1591 1410 2005 618 930 1925 714 2404 394 1470 1900 1797 1489 915 1192 1759 1526 1586 600 1924 2537 1051 2168 1532 485 1695 1583 1884 271 1428 140 1561 367 986 1294 423 862 1779 2081 2113 1375 1699 271 2086 1411 954 1255 2017 1691 2240 1652 1372 1872 1525 1515 1009 2034 2035 614 1339 1660 1524 1161 671 2008 764 894 1181 2090 1495 995 652 2158 1759 920 724 1561 1201 123 2062 1835 1696 1283 1088 936 1684 1818 1932 1319 1027 1356 1934 1184 1335 2101 2074 2515 138 1629 794 1966 1706 1683 1080 1019 873 532 2398 2343 662 1932 1804 1940 700 1930 1015 1718 1960 1222 1068 1817 1293 1015 2027 1852 2141 2457 166 620 1547 1729 808 1490 81 450 1216 1496 1957 485 2619 1550 1882 1319 1545 97 907 1845 1902 361 1111 741 1932 1360 1221 2132 1117 1821 1896 2030 1822 657 1340 1589 1869 2454 864 728 1402 1776 1334 723 966 2079 1110 865 1137 714 85 1638 2429 1897 1504 698 726 1502 963 1666 2198 385 586 1519 2118 1495 1503 436 830 1841 1613 1949 836 432 1646 1470 1917 1258 989 370 1110 1978 814 2155 862 2408 2043 829 1878 543 1944 1461 876 1656 715 894 701 2179 2229 2091 2095 1793 180 1715 1562 1572 1318 1076 2052 1343 651 1569 869 1431 1175 1820 1779 1348 1579 2169 1323 1815 981 560 1655 1834 1046 1594 1566 1626 1457 795 1712 1772 877 666 1825 646 1702 841 1864 203 1535 1815 1788 1638 836 1697 2125 1398 1405 417 1921 1020 520 2143 
1337 3124 1404 2922 59 3125 1844 1726 1453 782 1384 1563 3286 2966 3356 2900 3277 2876 3152 932 1096 2026 2002 2723 1432 425 1745 1728 1687 731 3668 1728 3239 1678 2053 3178 1330 961 485 352 3389 3125 2278 3477 3144 1381 1166 3591 771 2454 3919 1960 713 1842 2292 521 1920 1826 1854 2271 1977 247 3517 3063 1060 2574 284 687 447 559 1662 1356 1035 2277 707 1875 2705 3222 927 907 914 3283 2885 1848 1094 792 2502 1937 2430 1247 1757 3194 1369 1982 1367 3076 1844 1563 1767 479 561 3338 2657 2210 2810 2676 1761 994 3145 3292 519 3500 882 2494 1577 1982 340 2655 3179 2993 3487 1156 947 967 2967 3429 911 3632 1755 3275 2265 2147483647 2538 739 2993 1785 3081 812 1742 2653 1220 987 2060 2349 2495 1261 3398 3499 574 518 3152 1019 2636 1861 3251 3708 2277 1518 2505 2530 1555 2909 1852 2267 2290 906 1804 2500 1574 660 2010 2160 1598 1496 1848 1865 2019 2208 957 1961 781 2845 2669 1268 2470 2179 3433 954 583 394 1856 3335 2269 179 3734 2168 230 527 2317 3260 1761 2903 3246 3156 407 3330 3781 2478 1653 1137 1114 1125 3902 2148 2342 3065 2718 1745 1589 2813 1676 1386 3131 1570 274 2386 3257 765 2962 801 2576 1559 2704 1553 3380 2332 3459 3302 2340 375 1232 1785 1651 1411 1028 2380 1845 2249 2525 2412 1301 1157 1934 1420 1967 392 170 2437 1533 2033 2697 1892 2538 1328 3332 3185 3478 3520 1367 871 2585 750 2713 608 3942 1713 2166 701 1550 2289 2400 1168 1777 1912 1726 3557 2605 1291 2675 3613 1256 2903 2328 1560 2099 2388 3685 2130 1282 1829 1222 2389 3525 673 3483 1213 2482 1932 388 1107 1420 2632 1061 467 2234 2251 1810 3593 1109 596 1265 1394 2723 1918 412 400 2610 1781 1122 769 2364 3190 3000 3286 578 1086 1219 1731 2897 2950 264 2096 675 3208 2162 1694 1225 1237 1467 2162 2311 2098 1767 1973 1045 1805 3464 1694 1234 2372 3513 2252 1493 1445 701 2333 2423 2436 402 916 3004 2732 1153 1715 571 2910 802 2473 968 1380 3011 220 2539 1939 2539 3034 1964 1564 1871 366 1426 1696 2498 2803 2210 3551 3220 2312 807 1972 1639 3320 1481 1413 3563 2067 1871 1558 216 876 922 2635 2818 1101 1425 852 1765 2418 1969 973 3768 1594 1625 1935 1533 3745 2192 312 2870 531 3119 1686 2715 1726 1421 1128 2812 2205 1716 3012 1564 3020 425 3626 3605 729 2131 1333 741 1832 2726 3159 495 1090 1678 1438 2658 1163 1090 1446 1030 2117 1191 2966 2739 1339 1305 2505 1130 2147 2258 2763 1033 906 1292 1861 692 3388 2515 1599 2178 1866 666 2664 1093 2067 816 1436 1981 2435 1895 1375 3604 1927 2477 1948 1629 2225 1844 289 
1551 1329 2050 465 2590 688 739 1861 1137 2013 2239 1315 1500 930 946 1269 1806 1583 2057 1610 1633 1556 1597 1525 1149 2178 894 2188 1771 1814 1651 1599 918 862 781 1843 1356 1577 2543 2457 1968 1161 711 2351 1767 1209 1839 1530 1792 1005 1643 833 2494 1022 1317 2191 620 791 1678 330 765 2341 1575 934 1697 119 2742 2006 2098 2636 1120 1275 2386 272 1849 1816 1341 1578 1889 1639 2049 1125 580 748 2323 1776 238 1489 543 1512 2137 2034 2289 595 1615 1906 1971 1480 1871 2182 2057 2143 1175 1441 1437 1035 1282 1593 1294 1289 2157 1088 1968 97 1199 893 2380 821 1955 1020 1276 2350 1853 1749 985 1592 1774 1258 2140 2254 404 2538 2147483647 1799 2102 1729 1952 1753 1373 1059 1592 2016 1242 1499 165 1307 1093 2161 2621 2054 2050 1543 1488 1131 1500 1509 590 2168 968 1612 1227 1829 1018 991 268 1671 1604 76 1008 2488 1467 739 1463 1392 1579 752 1112 390 1937 623 1758 619 1089 1466 821 526 1602 1832 2288 2348 1145 1847 1615 2397 1592 580 2694 2671 350 2145 1535 1364 1524 1452 2351 1110 1470 68 910 1491 1761 2174 1615 833 365 1564 909 1996 1812 1752 865 1155 1599 971 2703 177 1073 2074 1488 1741 598 1590 1503 1549 1186 389 1544 2253 836 2484 1638 777 1688 1639 2258 165 1376 530 1328 135 1237 1656 604 1119 1699 2307 2397 1149 1720 663 1867 1345 655 1378 1666 1326 1892 1248 1762 2233 1273 1797 658 2228 1632 988 1192 1886 1925 969 414 2391 1165 1298 1182 1713 1235 1247 253 1781 1842 516 509 1963 1075 356 1668 1720 2086 1687 1424 696 1281 2155 1550 1692 758 1280 2235 1506 1728 1897 2450 2830 534 1472 843 1574 2084 1979 1290 1190 497 934 2714 2660 288 2336 1913 2292 465 1593 611 1341 2292 1551 1319 2221 935 613 2287 1745 2487 2180 406 988 1931 2116 1076 1349 324 467 1620 1407 2333 849 2318 1954 2270 1109 1143 491 1078 2242 2089 218 870 467 2177 1622 833 1910 1390 1800 2225 1760 2175 356 1663 1652 1559 2739 555 729 1151 1450 1248 1067 943 2310 1234 1264 872 313 489 1234 2147 1744 1745 690 1105 1101 1343 1716 1833 789 693 1541 2372 1830 1700 123 428 1952 2009 2310 1238 170 1561 1821 1513 1659 1387 611 1505 1576 665 2464 458 2736 1734 930 1633 833 2340 1833 480 1513 1108 506 1007 1904 2550 1707 1713 1986 438 1782 1874 1976 1005 682 2379 1700 1023 1619 514 1571 1458 2218 1909 1217 1961 1904 1008 1878 1309 225 1773 1714 862 1306 1933 1981 1844 1200 2042 1386 579 976 1698 1049 1927 480 1975 530 1862 1856 1705 1435 830 2092 1746 1323 1171 590 2323 848 696 2382 
791 2475 1128 2189 791 2396 1115 1330 734 524 1211 946 2646 2275 2631 2263 2695 2300 2642 205 538 1519 1509 2152 710 427 1028 1468 1258 98 3004 1230 2523 939 1352 2617 683 222 843 714 2824 2450 1584 2982 2572 666 795 2918 154 1803 3219 1267 911 1179 1709 517 1181 1106 1381 1537 1266 559 2861 2364 560 1836 956 412 308 951 992 673 1035 1539 153 1449 2099 2604 572 195 705 2588 2163 1122 1036 175 1769 1412 1718 655 1471 2672 1226 1247 860 2543 1479 1012 1371 474 360 2818 2024 1661 2212 2020 1155 325 2488 2618 459 2777 600 1756 929 1304 629 1969 2642 2311 2789 1099 544 482 2283 2788 427 2915 1470 2792 1533 739 1799 2147483647 2518 1333 2558 171 1177 2001 688 729 1465 1806 1757 540 2687 2958 946 303 2640 310 2065 1229 2616 3016 1561 1284 1847 1997 902 2382 1189 1617 1553 249 1307 1761 853 878 1477 1458 1057 900 1340 1139 1391 1472 650 1227 50 2128 2021 667 1791 1457 2792 550 653 616 1228 2753 1762 604 3052 1452 905 967 1583 2754 1239 2282 2616 2524 635 2627 3074 1739 919 490 681 963 3200 1460 1614 2464 2040 1402 1182 2281 937 650 2529 832 920 1648 2557 589 2358 94 1868 1055 2130 1046 2683 1605 2806 2813 1664 748 735 1050 1205 937 943 1641 1285 1526 1930 1674 562 639 1195 682 1509 579 602 1812 1102 1312 2207 1324 1837 694 2716 2529 2884 2814 940 804 1975 87 2006 621 3237 1014 1558 241 1197 1635 1677 1133 1137 1317 1096 2919 1987 553 1940 2979 889 2174 1611 1223 1464 1656 3021 1665 1041 1360 560 1693 2824 579 2827 731 1794 1346 477 440 977 2158 1095 1072 1511 1708 1099 2927 889 243 541 682 2002 1234 964 915 1878 1575 801 780 1644 2579 2273 2621 655 448 480 1485 2212 2226 494 1642 885 2718 1425 991 897 1020 730 1592 1575 1363 1276 1423 1006 1088 2963 1339 1109 1742 2795 1526 769 1262 546 1595 1751 1717 409 178 2299 2248 417 1311 578 2367 701 1746 366 911 2415 942 1827 1224 1909 2416 1369 855 1193 570 750 1078 1825 2067 1483 2840 2720 1836 141 1254 960 2617 860 979 2946 1368 1138 1048 586 427 346 1896 2088 808 1125 851 1145 1681 1466 545 3070 1120 1043 1197 990 3059 1488 708 2139 1020 2544 970 2168 991 1294 734 2086 1675 1051 2276 834 2495 827 2978 2961 450 1394 933 278 1470 2062 2426 696 586 981 956 1940 597 361 1250 704 1515 883 2449 2074 992 610 1771 709 1679 1586 2145 708 620 910 1237 465 2718 1806 870 1702 1203 265 1943 817 1333 381 1074 1524 1870 1194 1125 2965 1352 1854 1209 1448 1550 1106 620 
2935 1031 3468 1935 3049 1915 1883 3478 2437 3021 3613 2845 1008 1362 1907 918 640 547 230 2351 2817 999 1011 577 2419 2583 2451 3749 3379 2446 1383 3245 1726 2160 2620 483 1866 2403 3318 3165 617 1239 1447 489 532 2461 1828 1414 2638 1108 1873 1570 3425 1504 907 2471 2119 1813 3382 1889 2535 2748 1237 1456 1983 2220 3276 2925 2637 3426 2691 1921 3535 2000 2426 3512 764 838 2074 2339 2083 1488 1715 1853 3519 2645 1865 1107 1565 2805 3722 303 3645 2262 3031 304 3628 3027 3506 2516 2460 403 930 886 686 1080 2955 2604 1096 1280 2969 1957 2112 2010 1661 1484 3084 1299 362 1278 1599 3576 2967 2075 1297 1088 2137 1925 3724 283 2351 2993 2102 2518 2147483647 3393 257 2624 1352 1050 1836 3180 1128 748 2250 2443 1728 604 3427 2533 236 2518 620 1390 966 1653 2567 3627 1136 562 2728 283 1497 1188 1976 2617 3291 2031 1934 3388 1047 2650 1461 2881 3291 2378 1257 2263 2036 2283 2473 1627 1021 1855 1284 1714 1080 2057 3168 3091 1383 669 758 2969 1579 1658 3222 3427 2331 303 3204 810 931 916 2601 1581 1866 2061 2297 2039 1895 3414 1883 2740 1780 695 1226 3601 3362 350 2173 2148 716 2209 3261 1993 1523 2229 704 2425 1511 3137 599 1476 1552 1759 1190 312 1300 3203 1800 2262 1345 1602 3427 2124 1246 2485 791 2037 2246 2909 2078 2238 1028 2603 2958 977 1462 2457 313 1216 1448 1845 868 1101 815 1704 3182 3308 832 2587 1493 2395 1945 2561 1082 2378 3440 1197 1703 3614 2842 3063 1494 1128 868 2249 1917 1133 1737 1824 1631 3478 1223 2390 1387 866 3429 3378 2638 1422 1662 3096 1217 2999 1346 1216 2947 2616 3184 363 3598 3451 2478 837 1755 1358 3324 2758 2124 1990 1674 2690 3370 3336 1837 3890 1871 3296 1662 785 1823 1207 3168 2673 2269 3776 1299 1747 2759 897 3397 224 2210 2538 3255 3429 2258 977 2292 1928 3286 1108 3498 2459 481 3541 3556 1036 1875 2443 1989 3648 2291 2005 1244 1640 2619 2416 1520 270 2371 1279 3093 360 3209 1748 2709 1631 656 3202 1549 1727 955 803 1207 2490 1549 2628 1850 2890 1231 1997 2406 1790 252 686 2380 1736 2647 1579 2808 1586 1001 2640 1930 1474 2778 2869 2182 2198 1841 1894 3445 3363 2912 1968 1052 2951 1768 3224 2973 2166 3033 1623 1544 3145 1864 3463 546 1838 473 2266 3712 3090 1767 854 2726 2056 2349 256 3285 1244 1203 2275 2217 1661 2776 3626 1126 2008 3193 2903 2572 1578 1622 1923 2435 3629 1963 1101 3261 221 1128 1656 2544 1878 1875 850 1311 814 3126 3084 3214 2936 2978 1288 1523 2351 822 2780 2397 1660 1904 2288 2851 1559 1014 738 1650 3487 1162 1196 946 2071 3806 1341 2048 2709 
553 2941 485 2192 1805 2411 1522 143 967 1003 648 549 3125 2592 2667 2802 3333 3000 3442 1336 796 2474 2487 2882 989 1703 963 467 104 1427 3352 148 2647 1235 948 3314 1654 1251 1462 1490 3490 2820 2038 3780 3249 959 2038 3237 1190 2377 3371 1831 1272 1890 2487 1829 1327 1585 85 1693 977 1752 3254 2628 1777 1676 1811 1111 1549 1497 708 1561 980 1610 1485 125 2751 3155 1868 1374 2023 2837 2297 1551 892 1164 1870 2362 2034 701 411 3447 701 1225 473 3308 247 376 142 1775 1681 3583 2614 2518 2870 2530 463 1030 2924 2970 1267 2803 1913 1759 1779 1915 1461 2372 3389 2668 3001 875 854 1736 2633 3241 1700 2979 415 3626 1325 1785 1729 1333 3393 2147483647 3340 1164 2116 2533 1829 806 2268 2648 1586 1021 2822 3665 1473 1603 3437 1090 2810 2012 3112 3236 1161 516 2384 2831 665 3176 1897 2238 1637 1089 125 1748 1468 1303 2398 1000 2069 526 159 1070 2135 1355 1949 1197 1341 2316 2563 1727 2260 1781 3249 1829 1233 1406 2020 3386 2675 1606 3314 1821 1792 1553 1380 3549 199 2867 3126 3041 1907 2833 3197 1710 1099 1568 1911 764 3343 915 1820 3078 2466 270 207 3078 1222 1283 3131 1185 1766 1690 2788 1920 2979 1376 2172 288 2857 2106 2906 1830 3214 3637 2179 1491 1895 1154 2300 2064 887 1587 2204 1205 2640 1676 1209 695 1370 1178 2534 1849 1617 2465 2235 1080 3089 2218 2188 1685 3259 2962 3473 2976 420 985 2638 1253 2289 1945 3357 847 2310 1572 298 2238 1915 904 585 437 1927 3372 2624 1209 1975 3440 2115 2244 1923 318 2171 1391 3370 2657 595 60 854 2114 3008 1117 3226 608 2224 2198 1400 941 370 3072 1019 1778 1199 2567 1640 3273 726 1270 1363 1458 2178 801 1676 1626 1974 611 2069 1094 1922 3152 2340 3008 1239 908 1223 500 2568 2338 1668 2652 1292 3547 1369 866 571 647 1146 2421 1405 1568 112 2327 931 972 3752 242 762 2395 2867 1241 1425 620 1879 1643 2262 1984 1667 1275 2532 3135 1150 2432 1222 3133 1013 1932 968 2049 3050 1878 2119 1685 2529 2987 2198 902 1843 1829 1613 511 2313 2037 1240 2962 3532 2788 1428 1685 749 2823 598 2135 3461 940 1484 2104 1763 953 1590 1746 2153 2088 442 1045 509 1732 2438 835 3242 214 420 1291 381 3301 1923 1522 2187 1619 3216 1556 2948 1138 724 659 2196 2564 684 2206 1044 3280 1508 3387 3386 1781 1344 2126 1121 250 2536 2389 1342 753 830 2069 2160 1735 1123 597 1986 2292 610 3253 2545 2213 903 1863 1939 2664 2136 2758 752 879 493 530 1096 3073 2120 1041 2673 687 1598 2138 2102 1246 1015 2270 2548 2658 1748 534 3410 2227 2505 1381 627 2099 1370 1844 
2910 795 3451 1743 3139 1704 1819 3434 2401 3045 3605 2798 756 1152 1676 714 384 369 106 2380 2813 1057 1079 460 2386 2663 2385 3717 3334 2493 1125 3193 1499 2106 2525 226 1886 2424 3378 3229 380 1008 1339 440 278 2433 1917 1158 2668 990 1616 1509 3469 1473 873 2562 2038 1756 3324 1768 2446 2834 980 1238 2045 2068 3363 2957 2704 3487 2633 1929 3554 1878 2479 3458 618 586 2155 2372 2184 1250 1522 1789 3532 2673 1716 1154 1428 2787 3686 114 3640 2172 3004 53 3581 2983 3460 2602 2535 260 780 897 515 917 2892 2613 859 1035 3015 1719 2200 1863 1663 1427 3146 1133 118 1064 1351 3586 2977 2139 1086 831 2200 1678 3689 303 2232 3081 1952 2558 257 3340 2147483647 2650 1381 893 1891 3189 1114 752 2106 2428 1489 424 3486 2603 100 2527 531 1373 715 1397 2450 3608 1005 561 2681 176 1465 1105 1852 2633 3234 1884 1905 3435 1084 2545 1507 2840 3230 2299 1225 2149 2126 2195 2511 1436 863 1891 1151 1609 823 2132 3211 3149 1369 415 812 3043 1322 1557 3308 3491 2206 209 3147 608 680 673 2700 1342 1612 1916 2242 2070 1970 3419 1627 2637 1652 459 1051 3561 3325 278 2119 2132 470 2166 3345 1858 1289 2323 489 2464 1354 3096 485 1537 1309 1632 934 305 1190 3266 1863 2194 1432 1673 3442 1991 1273 2369 701 1899 2235 2900 1995 2212 1121 2697 3033 880 1551 2362 404 1235 1298 1869 611 861 567 1457 3159 3332 713 2622 1318 2496 1688 2498 1045 2439 3410 1108 1568 3626 2776 2990 1491 872 738 2239 1749 878 1832 1631 1508 3449 1177 2259 1130 960 3421 3321 2623 1296 1414 3130 961 2985 1207 1220 3004 2613 3156 488 3619 3532 2363 850 1704 1101 3327 2801 2125 1984 1498 2609 3445 3408 1676 3861 1968 3328 1532 534 1620 960 3212 2670 2266 3746 1097 1547 2838 999 3443 229 2100 2477 3246 3426 2226 973 2168 1828 3231 1135 3515 2387 415 3502 3558 948 1634 2326 1969 3637 2383 1877 1122 1501 2696 2442 1310 383 2371 1387 3136 208 3235 1603 2717 1703 430 3295 1397 1657 833 574 1204 2443 1507 2720 1854 2832 1096 1817 2293 1544 197 779 2423 1661 2592 1341 2768 1669 748 2543 1860 1533 2866 2884 2232 2039 1657 1995 3425 3391 2848 1830 1113 2958 1512 3182 2922 2082 2991 1367 1445 3211 1675 3532 295 1800 399 2204 3706 3085 1582 886 2664 1859 2304 63 3348 987 946 2355 2111 1751 2805 3580 952 1796 3245 2899 2512 1647 1454 1971 2439 3617 2054 1075 3256 116 951 1760 2522 1729 1953 942 1216 646 3131 3098 3198 2864 3010 1037 1375 2302 909 2705 2461 1491 2007 2189 2872 1665 1108 701 1594 3474 906 1209 843 1987 3786 1251 1977 2804 
625 2519 963 2162 857 2375 1107 1160 643 397 1056 797 2694 2294 2617 2315 2767 2377 2738 273 369 1627 1621 2231 622 568 934 1301 1087 267 3038 1063 2519 894 1244 2697 764 230 814 709 2901 2480 1607 3080 2649 570 949 2947 41 1851 3228 1296 837 1231 1789 674 1134 1110 1213 1512 1165 670 2899 2378 703 1779 990 310 426 917 863 731 911 1502 324 1279 2165 2662 736 290 874 2602 2154 1118 902 25 1745 1517 1724 495 1302 2764 1073 1180 692 2633 1309 850 1201 626 521 2910 2080 1754 2282 2063 1005 185 2528 2648 418 2764 768 1718 997 1343 629 1995 2730 2336 2801 962 382 633 2307 2834 582 2909 1302 2894 1458 812 1753 171 2624 1164 2650 2147483647 1274 2047 814 579 1544 1899 1696 453 2687 3042 908 452 2736 211 2146 1297 2666 3032 1465 1121 1890 2092 765 2474 1241 1669 1518 97 1141 1721 863 812 1578 1350 1166 745 1175 1056 1458 1406 816 1157 189 2126 2069 770 1822 1454 2839 709 588 602 1298 2825 1866 653 3073 1457 944 943 1511 2849 1075 2341 2668 2576 778 2636 3077 1696 851 586 830 816 3207 1343 1599 2530 2071 1232 1011 2373 890 636 2593 783 951 1612 2569 760 2424 234 1877 888 2209 1164 2695 1593 2845 2914 1700 738 868 984 1334 1067 809 1591 1381 1437 2003 1633 534 469 1154 639 1629 720 655 1874 1237 1221 2312 1416 1851 782 2774 2569 2951 2820 769 684 2041 90 2015 785 3242 903 1631 412 1027 1684 1669 999 997 1165 1168 2967 2049 524 1912 3028 1040 2157 1612 1054 1526 1580 3055 1782 881 1192 422 1715 2833 485 2866 561 1820 1431 482 302 806 2267 974 1080 1423 1802 1114 2959 737 226 562 711 1995 1115 966 913 1857 1412 960 679 1641 2640 2258 2656 591 296 460 1319 2235 2216 595 1762 817 2819 1364 884 732 864 678 1679 1507 1337 1109 1520 877 993 3060 1169 962 1802 2788 1441 779 1104 716 1557 1789 1716 541 209 2306 2354 369 1447 514 2455 585 1734 199 1043 2483 996 1833 1232 1967 2474 1451 753 1234 706 809 930 1860 2033 1401 2841 2818 1948 289 1259 836 2626 711 1117 3002 1258 1120 1165 693 267 489 1842 2068 970 959 740 999 1647 1576 380 3079 951 887 1143 827 3078 1505 713 2118 1002 2619 985 2256 926 1142 566 2072 1774 920 2242 758 2587 811 3019 3005 621 1333 1078 155 1299 2100 2399 654 415 868 1084 1938 718 296 1091 866 1591 720 2543 2112 1143 495 1746 858 1794 1625 2206 549 473 741 1092 362 2749 1814 793 1816 1073 435 1937 980 1262 232 1221 1644 1955 1217 962 3012 1442 1916 1168 1288 1588 1072 745 
1617 1406 2133 1539 1800 1679 757 2183 1150 1670 2270 1570 1557 1337 1848 1175 1538 1138 1465 1002 1475 364 371 986 1127 1317 1253 2430 2086 1113 1959 1972 1690 947 1518 1448 514 1052 2002 1856 1658 1446 748 1806 1409 1159 636 1897 1289 764 2277 541 2088 356 550 1239 1022 676 2121 1047 1415 1495 1800 1451 683 1474 2017 1578 1337 2111 1450 577 2183 1134 1101 2240 965 1482 828 992 913 1648 1405 730 2167 1296 1195 251 956 1478 2409 1495 2299 1180 1713 1367 2338 1741 2215 1268 1183 1641 933 484 1069 984 1718 1255 1436 1605 1634 1977 891 1283 337 482 1772 1032 1467 1336 1851 2224 1617 776 1318 1701 836 2067 2411 1619 1395 1742 1373 1177 1352 2116 1381 1274 2147483647 953 523 1829 324 629 1447 1117 1817 1783 2109 1241 1464 1169 899 244 1520 2048 1569 2294 827 820 1458 1205 358 593 1124 1265 2030 1301 664 2054 305 1585 150 1591 2038 1231 336 1296 824 1189 1130 1333 963 510 849 848 1703 792 1830 1772 230 1596 594 1682 2053 796 1961 2118 1406 1577 1942 1166 1512 1423 1394 1715 2164 1307 1073 691 640 2063 2266 1654 1022 1324 1066 2297 2055 1104 959 835 1390 955 1994 1200 1637 1020 1221 1083 1054 1842 966 224 1749 999 1741 1640 725 1893 511 1091 316 367 2075 1289 108 1491 783 1248 920 1571 992 939 423 1378 1673 712 367 1371 1039 151 988 493 1591 1475 1737 1908 1857 1958 847 1242 1163 1202 2315 1345 436 1068 2123 622 1015 2263 1621 1853 218 1825 871 921 1351 1878 585 1470 910 2159 414 1488 1975 542 2086 2111 1309 838 1900 1751 1767 1664 888 196 1628 1274 1865 999 2247 2175 1479 531 605 1888 1975 1420 783 662 1257 1529 2082 2042 1257 2566 707 1949 959 1449 1544 1586 1831 1329 930 2455 1255 1470 1486 536 2062 1545 1229 1317 1914 2084 973 422 1373 961 2017 246 2147 1282 1787 2235 2206 655 1958 1460 693 2308 1070 1173 784 1005 1344 1066 1423 1082 1028 430 1755 1192 1859 1100 1359 394 1269 1961 1041 672 815 1296 232 1233 436 1396 511 1643 854 1487 1411 1959 1545 687 1042 706 1404 1706 1519 414 1823 1540 819 216 1528 1518 855 1497 1414 744 2113 2014 1680 1204 323 1601 2127 1929 1703 1073 1740 2073 733 1841 1465 2162 1382 614 993 1071 2367 1746 1373 500 1498 1665 1094 1318 1975 1902 1878 1016 1218 502 1427 2334 1045 1746 1865 1559 1344 338 1178 594 1088 2290 761 383 1918 1272 1057 572 1227 1205 631 550 646 1026 1777 1732 1879 1727 1631 1693 1006 1108 563 1591 1094 1202 764 1244 1500 518 436 699 562 2149 1872 185 748 993 2472 630 916 1481 
2164 474 2712 905 2711 935 1034 2640 1650 2418 2882 2010 647 433 1013 275 802 524 999 1800 2120 855 901 476 1642 2230 1570 2943 2541 1962 1016 2387 831 1327 1663 803 1330 1819 2844 2713 961 495 496 1303 732 1697 1588 946 2074 199 1329 762 2883 822 490 2171 1206 990 2506 888 1594 2411 864 554 1603 1176 2916 2355 2222 2951 1829 1328 2900 995 1967 2643 286 632 1768 1806 1864 716 693 1008 2862 2072 823 867 540 2061 2905 979 2923 1323 2253 848 2779 2197 2662 2193 2094 1096 121 642 378 41 2073 1961 492 653 2453 1115 1835 970 1080 705 2628 250 904 402 912 2908 2313 1691 394 787 1744 1165 2908 1196 1348 2653 1059 2001 1050 2533 893 2047 953 2147483647 1445 2518 635 605 1213 1725 918 1143 2944 2137 992 1880 459 792 620 1098 1566 2860 158 629 1895 772 812 386 968 2004 2419 991 1202 2859 800 1672 1102 2064 2409 1466 637 1270 1772 1349 1951 602 31 1384 275 755 792 1726 2634 2617 797 853 759 2569 1101 712 2861 2968 1319 1090 2335 335 624 532 2331 794 1229 1023 1456 1527 1583 2732 1321 1767 767 547 193 2772 2547 702 1339 1441 598 1410 2888 967 716 1965 452 1912 463 2313 456 1174 815 748 808 1196 363 2748 1449 1381 1190 1319 2778 1100 871 1487 341 1007 1551 2190 1164 1494 1006 2309 2562 258 1285 1502 848 820 405 1327 742 533 944 981 2412 2694 253 2044 449 2146 1372 1687 522 1955 2643 366 679 2950 1952 2152 927 920 204 1558 867 981 1535 798 630 2682 556 1368 1032 932 2703 2507 1910 424 966 2529 831 2264 322 759 2477 1931 2399 899 2967 3059 1483 641 959 942 2638 2238 1486 1336 628 1764 2956 2910 788 3091 1659 2714 648 622 819 637 2637 1988 1605 2974 347 738 2390 974 2864 1121 1227 1670 2529 2717 1491 611 1281 974 2421 789 2854 1562 1271 2717 2861 300 1070 1444 1281 2905 2010 989 274 610 2251 1849 568 886 1710 1235 2560 702 2607 710 2061 1347 524 2873 504 872 170 455 721 1663 813 2325 1251 2022 220 951 1414 1044 1089 863 1885 862 1792 787 1995 1360 963 1680 1059 1167 2444 2240 1733 1150 801 1696 2681 2762 2027 938 895 2289 1182 2397 2124 1245 2210 1120 612 2704 830 3020 697 1081 592 1404 2986 2383 729 705 1849 1034 1534 845 2827 978 960 1944 1241 1450 2201 2779 111 1024 2692 2204 1707 1290 573 1491 1785 2883 1712 576 2546 846 121 1509 1797 836 1577 918 426 248 2449 2443 2466 2030 2405 742 482 1523 886 1868 1988 611 1716 1327 2243 1438 1003 496 847 2742 965 782 237 1153 3035 465 1168 2409 
1286 1912 1746 1872 1278 2047 859 1867 929 1206 1860 1319 2069 1791 2248 1684 2062 1661 1970 548 1090 839 825 1509 900 795 1141 2069 1778 611 2461 1697 2108 883 1465 1969 250 619 1487 1338 2180 1929 1129 2307 1931 904 262 2390 820 1248 2745 829 1589 669 1073 726 1066 801 1852 1270 1360 974 2306 1898 160 1668 1494 1100 815 1596 1258 353 1720 1322 590 1953 1485 2002 329 525 464 2109 1783 845 1715 832 1474 737 1314 1138 2059 2005 1881 1201 1378 1880 2023 1459 1904 750 660 2151 1441 1001 1591 1472 1505 847 1936 2093 1133 2386 404 1519 415 823 1255 1478 1982 1806 2314 1776 1186 253 1784 2213 312 2497 2060 2113 1475 1220 1592 688 1836 1829 1891 814 523 1445 2147483647 1391 840 1144 1614 814 2253 2300 1595 717 1969 768 1421 656 2034 2524 1595 1908 1305 1331 1225 1716 678 1064 1323 831 1765 1531 615 1552 807 1556 385 1314 1785 1180 808 1385 355 1197 645 1725 1459 136 1291 1114 2216 282 1332 1258 649 2120 1084 1159 2540 1082 1438 1601 1506 2081 1682 1684 2028 1938 887 2166 2620 1524 962 261 170 1629 2731 1600 1297 1846 1530 1965 1726 1616 890 622 1912 829 1471 1416 2090 529 1743 596 1443 1542 1489 360 2209 1279 2247 2135 1160 1375 68 1042 520 254 1622 1465 628 1531 1306 1457 649 1195 1055 733 821 865 1150 1220 425 1354 1527 674 1391 220 2112 1976 2260 2359 1502 1490 1365 763 1571 708 2776 1197 947 548 1773 1089 1325 1812 1434 1661 526 2340 1386 645 1647 2394 306 1825 1232 1805 889 1590 2476 978 1680 1838 976 1236 2358 1266 2272 1293 1314 713 1114 904 1523 1475 1781 1652 1516 1045 751 2387 1547 924 490 472 1622 1418 1560 1520 1563 2193 329 1467 1277 1971 1913 2082 1332 950 613 2091 1716 1849 963 955 1561 2041 1321 1168 1517 1668 788 945 1483 1127 1744 761 1689 1189 2289 1901 1775 1157 2382 1511 576 1904 568 1374 1235 1341 821 617 1853 1567 679 634 1258 1708 1388 1409 943 231 1792 1439 1416 875 1322 1815 744 1046 721 881 367 1423 1310 1785 1460 2401 2045 1152 547 914 1213 2157 1249 311 2343 1486 912 362 1007 1076 346 1710 1753 366 1734 1539 1477 1435 785 1178 2595 1623 1448 1107 1450 2555 1068 1321 1806 1642 1905 665 1510 998 1950 1346 1728 1005 1316 1984 935 1828 1458 2412 2390 499 1299 299 957 2017 1526 2099 1357 1166 1181 270 1549 98 713 1889 318 897 1513 1779 1539 391 933 1481 182 992 1076 1543 1353 1286 1503 1546 1153 2186 1386 963 1017 1445 572 1563 389 1284 1046 441 836 1221 792 1754 2387 708 1259 1063 2082 1048 956 966 
489 2980 433 2467 1003 2690 1507 740 907 232 484 752 3160 2707 2944 2793 3275 2896 3280 844 403 2188 2186 2755 905 985 1123 775 706 825 3470 772 2874 1233 1333 3218 1315 781 667 683 3417 2912 2045 3624 3165 844 1524 3369 580 2331 3602 1757 517 1732 2318 1130 1439 1535 881 1847 1294 990 3343 2775 1282 2009 1006 361 833 719 923 1261 384 1805 872 890 2670 3147 1300 867 1418 2999 2504 1527 345 564 2070 2077 2122 504 792 3302 496 1423 465 3168 859 667 780 1068 1005 3447 2568 2299 2789 2528 901 577 2980 3077 482 3089 1319 2007 1526 1819 656 2427 3262 2762 3189 397 213 1209 2730 3294 1155 3249 791 3443 1651 987 2016 729 3180 806 3189 579 1829 2518 1391 2147483647 2075 2443 1918 795 3048 3568 698 915 3278 662 2672 1818 3137 3425 1579 574 2360 2636 807 3014 1742 2157 1827 566 844 2005 1318 532 2133 1428 1731 670 891 1264 1973 1631 1376 1394 761 2494 2544 1338 2271 1845 3300 1279 427 601 1821 3332 2423 812 3481 1862 985 772 1709 3392 818 2831 3142 3051 1170 3020 3440 1972 1135 1152 1408 238 3578 1383 1956 3029 2512 762 605 2912 1224 1079 3091 1132 961 1910 2959 1284 2924 809 2276 622 2732 1736 3085 1956 3294 3462 2159 686 1446 1256 1910 1645 259 1853 1933 1582 2520 1918 970 360 1472 1027 2200 1114 824 2375 1815 1381 2866 1964 2265 1337 3258 3021 3448 3192 403 224 2547 644 2411 1256 3605 1037 2152 954 564 2168 2040 437 964 1021 1698 3428 2549 964 2220 3493 1617 2485 2006 576 2034 1758 3488 2349 325 855 620 2146 3212 314 3311 337 2256 1971 613 588 459 2827 451 989 1570 2348 1560 3391 161 560 1064 1209 2355 1169 881 828 2185 863 1530 313 2024 3131 2587 3095 433 531 926 786 2659 2559 907 2332 525 3367 1610 1032 238 295 1037 2217 1719 1680 806 2071 336 1170 3602 709 384 2301 3130 1601 1242 536 1229 1855 2249 2098 943 776 2693 2910 821 2025 418 2989 212 2089 472 1621 2987 1072 2227 1658 2461 2963 1986 952 1718 1090 1335 861 2316 2322 1575 3200 3364 2511 864 1676 925 3009 695 1695 3482 1339 1500 1737 995 315 1067 2080 2392 1536 447 301 922 1950 2140 232 3458 634 754 1429 633 3479 1933 715 2437 840 3134 1438 2791 1207 564 198 2412 2326 957 2522 1039 3126 708 3470 3459 1154 1579 1656 453 847 2556 2695 537 324 1000 1660 2311 1294 751 527 1432 2117 204 3086 2567 1720 739 2068 1435 2362 2092 2702 85 111 315 1012 326 3181 2215 1063 2381 1079 964 2302 1544 1487 349 1799 2216 2488 1672 416 3472 1987 2417 1487 727 2054 1417 1086 
1808 1083 2343 1318 2119 1431 786 2351 1308 1936 2494 1719 1233 1037 1576 850 1231 836 1207 1277 1700 315 357 688 1290 1635 1343 2620 2252 1410 1636 2121 1408 1043 1555 1154 783 1315 2301 2159 1360 1130 543 1551 1108 1333 957 1576 1564 456 1964 485 2372 379 245 1561 1043 708 2262 939 1460 1814 1477 1155 1001 1353 2333 1853 1647 2410 1573 817 2442 1042 1403 2389 645 1162 1152 1273 1236 1342 1157 754 2419 1567 1031 266 749 1680 2593 1227 2527 1198 1903 1093 2502 1900 2380 1589 1500 1372 610 252 753 668 1840 1499 1114 1286 1924 1697 1215 1146 550 398 2075 745 1188 1027 1542 2472 1863 1093 1013 1377 1150 1774 2595 1377 1356 2060 1242 1465 1128 2268 1114 1544 324 635 840 2075 2147483647 380 1346 1318 1524 1498 2406 1554 1204 1413 602 262 1196 1733 1555 2502 523 569 1603 940 372 309 1025 1522 2170 1166 806 2342 227 1604 474 1753 2173 1288 146 1258 1148 1214 1416 1077 643 807 574 733 1379 1114 2116 2071 256 1290 422 1994 1734 673 2277 2420 1353 1318 2083 844 1189 1100 1717 1413 1858 1180 1179 975 963 2305 1954 1685 877 1008 765 2473 2234 838 1056 1022 1073 1084 2309 1082 1335 1344 903 1371 812 2009 666 541 1442 852 1417 1393 469 2196 833 1160 563 688 2328 1194 236 1473 468 1131 1123 1788 1005 1109 463 1701 1986 389 652 1396 821 185 740 770 1271 1152 1425 1604 2055 2222 525 1522 902 1526 2005 1449 113 1377 2312 340 842 2512 1731 1958 378 1502 547 1127 1165 1555 900 1236 738 2350 167 1429 1651 482 2309 2256 1513 605 1594 2028 1443 1875 625 129 1928 1499 2056 805 2508 2487 1463 299 643 1566 2213 1708 1011 870 1023 1600 2391 2349 1069 2762 1027 2223 786 1130 1297 1264 2118 1556 1152 2648 953 1220 1802 505 2349 1300 1195 1424 2134 2313 1130 153 1317 906 2163 179 2402 1359 1528 2412 2444 335 1669 1436 862 2526 1393 1070 504 812 1661 1336 1138 867 1257 629 2041 914 2127 921 1603 716 955 2280 812 647 492 975 97 1367 434 1718 741 1772 567 1292 1391 1661 1292 548 1335 668 1528 1405 1681 725 1503 1576 840 534 1847 1772 1159 1362 1194 1063 2319 2283 1798 1075 326 1844 1815 2096 1849 1093 1905 1755 577 2146 1241 2466 1079 713 716 1156 2594 1972 1142 308 1611 1449 1225 1051 2277 1578 1554 1337 1193 815 1699 2500 733 1506 2159 1786 1456 659 945 902 1325 2507 1085 60 2143 1013 745 874 1417 1043 955 479 405 703 2016 1985 2089 1830 1905 1372 776 1229 469 1680 1406 974 1083 1243 1762 805 468 413 551 2364 1549 147 424 1001 2680 405 954 1803 
2187 932 2721 1468 2408 1529 1151 2731 1689 2294 2869 2099 1041 1036 1618 702 934 536 839 1628 2074 336 372 384 1671 1927 1715 3000 2632 1742 1470 2500 1436 1419 1909 828 1135 1673 2629 2482 1040 1048 792 1182 797 1713 1197 1436 1916 525 1868 841 2717 758 185 1835 1400 1077 2640 1231 1819 2102 1304 1156 1300 1616 2629 2205 1959 2738 1950 1182 2805 1341 1729 2768 443 929 1424 1619 1473 1297 1272 1120 2784 1921 1269 413 962 2058 2973 866 2901 1550 2283 738 2882 2280 2760 1871 1796 1012 513 145 509 646 2216 1866 981 1178 2263 1718 1476 1402 918 752 2398 816 838 993 1477 2840 2230 1394 991 1180 1455 1756 2975 1002 1678 2349 1499 1806 748 2648 752 1899 629 605 1144 2443 380 2147483647 1626 1696 1514 1156 2736 1860 837 1780 300 641 999 1630 1886 2880 584 193 1982 576 751 511 1320 1884 2549 1423 1186 2683 339 1950 759 2133 2550 1652 514 1583 1403 1568 1758 1182 594 1139 708 1036 1180 1396 2459 2399 635 991 155 2302 1606 976 2573 2744 1667 951 2461 649 981 904 1981 1382 1792 1446 1555 1318 1236 2675 1865 2035 1144 751 791 2853 2614 475 1432 1401 816 1463 2608 1359 1305 1602 659 1712 968 2389 369 797 1391 1120 1244 1020 663 2519 1121 1530 725 939 2694 1483 521 1803 277 1407 1500 2164 1360 1489 453 1973 2292 379 840 1747 441 483 894 1117 1029 1012 1141 1559 2434 2581 372 1869 1012 1780 1921 1823 348 1692 2692 531 1085 2879 2105 2330 748 1289 420 1503 1369 1332 1120 1369 993 2730 491 1736 1483 340 2684 2634 1891 807 1536 2378 1272 2252 773 472 2255 1873 2436 432 2869 2793 1794 99 1015 1410 2584 2049 1382 1244 1172 1965 2703 2664 1277 3142 1256 2576 1034 886 1406 1135 2460 1929 1525 3028 951 1325 2100 384 2691 925 1524 1799 2510 2686 1511 229 1629 1234 2542 384 2766 1728 1161 2793 2815 397 1668 1764 1241 2903 1658 1358 645 1036 1958 1690 1173 488 1628 719 2384 564 2484 1151 1971 970 690 2566 988 1002 437 759 460 1746 807 1994 1108 2149 671 1480 1722 1630 921 262 1671 1017 1905 1375 2061 948 1253 1930 1202 792 2134 2136 1482 1611 1351 1287 2697 2639 2173 1343 391 2213 1728 2477 2228 1449 2285 1636 865 2465 1390 2786 774 1092 366 1529 2969 2346 1286 149 1987 1600 1604 689 2601 1383 1352 1620 1526 1035 2053 2880 716 1615 2494 2159 1832 912 1101 1221 1694 2884 1333 357 2517 645 725 1063 1796 1282 1220 323 641 526 2387 2350 2467 2202 2258 1243 955 1608 288 2049 1716 1137 1302 1586 2122 974 446 119 916 2741 1336 457 379 1354 3059 662 1319 2078 
1443 1494 1926 607 2545 825 756 1721 1064 1931 2115 1198 1665 1094 1081 1429 1968 1737 2212 1576 1545 1658 1696 1673 1080 2150 799 2048 1633 1781 1811 1460 1068 822 641 2002 1371 1536 2470 2392 2130 1325 834 2509 1927 1137 1869 1689 1736 1146 1786 907 2407 1091 1442 2175 583 820 1531 408 640 2308 1738 1097 1707 93 2686 1934 2061 2559 1006 1282 2281 313 1820 1669 1492 1742 1897 1608 2062 1284 740 772 2215 1719 390 1584 685 1417 1995 2190 2166 517 1501 2060 1825 1355 1728 2162 2035 2302 1327 1558 1591 1190 1147 1528 1459 1453 2091 1219 1975 243 1240 977 2317 979 2112 1184 1430 2238 1765 1752 1149 1756 1771 1394 1999 2409 272 2495 165 1757 2250 1586 2106 1696 1447 1213 1614 1918 1346 1626 2147483647 1245 1241 2323 2543 2025 2205 1485 1632 1210 1665 1661 434 2038 1114 1748 1117 1979 1088 1115 325 1610 1461 223 1011 2405 1567 589 1523 1277 1434 660 1210 293 1950 542 1718 783 1243 1484 966 614 1766 1839 2211 2283 1224 2010 1734 2347 1746 673 2640 2597 213 2301 1395 1522 1688 1616 2332 1266 1612 189 846 1489 1782 2065 1757 680 482 1725 1069 1854 1679 1900 822 1127 1761 926 2646 267 1231 2075 1647 1705 754 1462 1651 1608 1342 506 1707 2408 968 2417 1665 712 1759 1686 2154 157 1460 381 1469 218 1198 1560 578 1076 1795 2286 2348 1287 1780 542 2006 1434 808 1396 1830 1491 2056 1397 1644 2138 1418 1747 821 2221 1771 882 1306 1863 1793 1095 549 2279 1034 1152 1245 1877 1382 1208 415 1945 1880 670 633 1830 1181 198 1829 1828 1968 1542 1343 833 1432 2076 1713 1588 904 1372 2176 1434 1607 2032 2344 2764 387 1592 881 1735 1976 1922 1270 1186 662 801 2648 2593 452 2196 1940 2203 595 1756 761 1505 2216 1475 1281 2081 1099 770 2249 1850 2403 2334 332 886 1819 2001 1028 1463 200 496 1478 1504 2228 749 2476 1815 2154 1242 1281 345 1072 2116 2085 277 1010 610 2146 1581 995 2050 1342 1876 2151 1912 2086 503 1590 1696 1718 2690 709 781 1296 1612 1343 980 1011 2287 1250 1135 1018 453 355 1378 2302 1864 1714 745 996 1257 1233 1766 1997 647 703 1600 2338 1751 1689 164 585 1979 1884 2215 1105 284 1658 1733 1660 1527 1260 561 1382 1729 772 2402 610 2663 1893 949 1778 770 2215 1730 641 1629 987 624 940 2057 2480 1869 1876 1978 364 1826 1809 1831 1163 806 2306 1607 919 1668 677 1584 1406 2091 1928 1326 1850 2054 1167 1924 1232 378 1796 1824 985 1460 1834 1890 1728 1059 1967 1549 731 906 1810 915 1905 644 2002 439 1788 1910 1803 1569 889 1969 1910 1415 1311 567 2189 966 677 2354 
500 2184 1025 1730 1308 1947 715 1073 194 726 1178 507 2365 1918 2195 1999 2490 2118 2523 411 395 1481 1488 1983 171 963 488 1313 979 592 2678 885 2108 460 813 2441 634 338 1238 1150 2635 2119 1250 2867 2384 127 1041 2579 493 1539 2829 964 1210 956 1555 1031 692 740 1040 1086 726 1098 2549 1991 786 1329 1442 702 847 1333 482 546 1178 1064 644 1146 1886 2354 915 452 1087 2216 1740 734 1138 475 1317 1367 1335 363 1292 2539 1213 728 596 2403 1229 647 1107 999 875 2682 1777 1557 2006 1734 701 286 2185 2285 850 2341 977 1279 786 1030 1073 1634 2493 1970 2410 1184 594 765 1939 2499 746 2493 1294 2695 1006 1261 1307 540 2443 1021 2428 453 1117 1725 814 795 1318 1696 1245 2147483647 2280 2792 1320 836 2520 242 1902 1056 2342 2644 1022 1184 1567 1886 422 2255 965 1369 1083 365 952 1280 529 1198 1413 919 1055 500 971 605 1203 954 993 705 511 1721 1750 706 1476 1059 2505 866 988 1040 1062 2546 1699 1106 2695 1072 1396 1366 1059 2634 868 2041 2348 2257 1167 2242 2672 1253 400 557 915 1009 2807 926 1185 2242 1718 1183 941 2154 454 296 2302 351 1401 1174 2178 1025 2137 516 1489 737 1959 1087 2304 1182 2499 2711 1364 1176 881 534 1280 1044 1054 1144 1213 989 1744 1191 198 473 717 232 1526 1112 1107 1590 1214 774 2131 1234 1474 665 2466 2226 2658 2419 741 983 1764 511 1626 1114 2838 478 1383 714 1006 1378 1263 1225 649 862 950 2633 1763 196 1480 2698 1110 1733 1220 1042 1257 1128 2696 1658 994 1026 195 1352 2436 860 2517 558 1462 1227 931 213 748 2103 1245 1522 974 1606 765 2599 914 678 343 456 1585 704 1406 1353 1431 1450 1083 1020 1242 2339 1835 2301 992 268 202 1339 1868 1799 1029 1649 1199 2618 914 454 819 1001 248 1467 1055 913 932 1345 1131 548 2843 1120 1140 1517 2373 991 460 1209 1005 1118 1454 1316 948 382 1912 2177 153 1411 921 2224 906 1319 363 1030 2202 1448 1442 863 1673 2171 1235 316 933 1106 606 619 1521 1596 950 2434 2609 1802 547 882 443 2231 434 1116 2688 830 714 1085 1124 541 634 1393 1642 1108 1002 1055 678 1211 1440 568 2683 821 634 697 640 2695 1139 1158 1690 1430 2353 646 2028 476 1280 662 1652 1593 543 1803 306 2365 1243 2675 2664 893 882 1113 567 1224 1761 1965 1074 480 448 1049 1535 724 180 1189 1014 1353 830 2329 1772 1203 119 1317 942 1667 1299 1913 724 727 771 758 742 2388 1428 340 1680 690 753 1530 1126 810 563 1254 1541 1727 878 1047 2677 1250 1632 732 1363 1260 645 1160 
2609 697 3129 635 3455 431 1580 2954 2142 3006 3315 2389 756 489 229 855 1167 1209 1572 2483 2649 1771 1818 1266 2146 2992 1948 3280 2863 2673 647 2691 176 1822 1874 1287 2081 2476 3501 3391 1297 497 1127 1743 1218 2208 2438 524 2721 1069 556 1442 3491 1584 1408 2961 1609 1582 2770 1201 1853 3171 653 369 2399 1155 3640 2975 2953 3602 2193 2043 3428 1250 2691 2908 1102 916 2582 2500 2704 240 544 1569 3373 2712 981 1774 969 2548 3229 1515 3363 1645 2682 1437 3064 2562 2963 2971 2858 1560 1000 1560 1106 878 2372 2557 632 460 3105 230 2656 1068 1846 1432 3309 786 1427 521 218 3405 2865 2478 525 753 2523 250 3233 1741 1497 3398 1093 2687 1728 2822 1489 2687 1817 918 2253 3048 1524 1514 1241 2280 2147483647 1480 3591 2883 1563 2489 1297 1610 788 425 1674 3253 1002 1493 2292 1461 1575 1225 1226 2621 2697 1077 1834 3477 1712 1829 1960 2463 2672 1810 1482 1473 2602 1675 2639 561 924 2163 971 1233 764 2533 3262 3286 1619 1177 1669 3286 523 1235 3587 3630 1442 1612 2628 950 824 817 3125 147 392 1115 1914 2266 2409 3227 531 1921 1096 1033 759 3088 2900 1442 1830 2051 1020 1930 3606 1152 213 2782 1033 2609 822 2675 1259 2041 190 1099 657 1724 1099 3423 2272 1794 2087 2178 3300 1239 1754 1620 1238 1155 2154 2691 1576 2058 1923 3095 3283 1173 2173 1750 1645 1704 865 2089 939 628 1131 156 2834 3254 1143 2708 687 2959 558 2053 1416 2701 3012 1196 1019 3447 2254 2390 1730 822 1095 2163 850 878 2399 579 1076 3050 1403 1439 662 1848 3154 2779 2433 1018 197 3139 645 2741 940 1636 3158 2492 2805 1719 3494 3757 1625 1558 1590 589 3134 2903 2146 2008 695 2025 3646 3596 868 3428 2513 3299 1046 963 482 538 3266 2544 2227 3313 574 492 3135 1890 3479 1689 1471 2048 2992 3181 2032 1524 1417 1370 2713 1692 3377 1913 1708 3046 3334 1202 155 1582 1918 3322 2817 1205 1034 971 3005 2515 399 1670 2320 2144 3192 1383 3183 962 2643 2202 1073 3614 860 1463 1087 927 1596 2102 1539 3106 1975 2350 963 788 1582 154 1640 1762 2595 1433 2171 149 2407 2231 987 1882 1570 2033 3204 2821 2485 1088 671 2552 3089 3329 2328 1110 1809 2835 420 2746 2471 1622 2585 497 1207 3391 635 3689 1196 1717 1383 1841 3418 2878 639 1622 2188 656 2010 1473 3497 759 784 2735 1500 2318 2828 3069 808 489 3339 2725 2085 2150 749 2276 2396 3298 2550 1468 3019 1509 797 2389 2313 984 2409 1833 1182 1019 2968 2997 2910 2292 3018 494 883 1986 1800 2140 2739 751 2573 1599 2841 2326 1921 1398 1503 3168 833 1667 1155 1562 3411 1207 1636 3187 
3263 860 3809 1873 3557 1784 2147 3766 2749 3433 3969 3131 733 1269 1695 896 356 674 381 2774 3183 1473 1497 812 2736 3079 2702 4060 3667 2897 960 3518 1538 2440 2806 352 2279 2813 3785 3638 195 1069 1631 282 416 2786 2337 1035 3061 1288 1455 1847 3868 1838 1253 2981 2343 2091 3642 2029 2737 3252 859 1322 2456 2271 3780 3350 3115 3894 2957 2314 3938 2134 2885 3778 915 601 2572 2768 2606 1260 1658 2119 3912 3065 1936 1565 1677 3146 4026 320 4006 2465 3355 423 3909 3318 3790 3020 2950 202 1052 1300 796 1154 3208 2993 912 1027 3416 1702 2620 2082 2047 1770 3554 1350 320 1174 1298 3964 3356 2550 1205 732 2611 1619 4028 392 2485 3499 2161 2958 604 3665 424 3042 1783 1143 2300 3568 1498 1156 2323 2792 1480 2147483647 3892 3015 377 2908 896 1750 711 1270 2702 3962 1284 970 3015 591 1828 1434 2107 3019 3553 2101 2265 3836 1494 2813 1915 3180 3546 2605 1594 2410 2546 2490 2909 1583 1113 2293 1418 1896 721 2548 3611 3555 1748 321 1231 3457 1170 1850 3725 3900 2451 304 3468 811 678 726 3121 1343 1497 2137 2574 2468 2386 3794 1473 2909 1905 601 1257 3896 3665 686 2452 2497 562 2510 3761 2096 1310 2743 691 2864 1574 3433 835 1950 1290 1888 835 358 1487 3675 2275 2511 1853 2089 3823 2228 1676 2624 1049 2132 2603 3265 2300 2570 1543 3117 3447 1208 1971 2645 827 1635 1531 2265 546 895 356 1406 3512 3719 1033 3018 1504 2917 1533 2818 1416 2848 3756 1431 1814 4004 3089 3293 1875 704 1042 2608 1933 677 2253 1764 1773 3794 1536 2494 958 1384 3786 3641 2986 1567 1355 3525 855 3347 1464 1612 3411 2985 3505 909 4004 3947 2621 1255 2046 967 3701 3201 2504 2359 1675 2906 3858 3820 1875 4207 2389 3721 1788 575 1729 950 3612 3043 2641 4090 1240 1668 3253 1423 3843 401 2369 2799 3611 3794 2579 1366 2414 2116 3554 1540 3897 2698 250 3839 3930 1280 1604 2581 2333 3997 2802 2123 1406 1744 3111 2834 1413 803 2747 1811 3536 592 3624 1832 3097 2119 619 3714 1623 1983 1137 711 1591 2778 1861 3139 2237 3154 1362 1975 2554 1492 357 1203 2824 1981 2918 1345 3109 2088 536 2823 2181 1946 3284 3268 2638 2232 1810 2417 3780 3780 3163 2062 1530 3336 1384 3518 3251 2384 3329 1220 1744 3621 1817 3942 449 2152 791 2528 4072 3454 1736 1296 2982 1972 2643 482 3757 809 770 2771 2384 2171 3197 3909 1167 1874 3649 3269 2836 2062 1648 2377 2817 3977 2474 1453 3623 540 1162 2182 2880 1947 2369 1365 1529 908 3506 3480 3557 3170 3403 987 1608 2637 1331 3008 2872 1683 2429 2470 3259 2088 1530 1088 1933 3834 718 1605 1166 2290 4140 1566 2295 3223 
1172 3418 1016 3050 547 3267 2012 1379 1484 614 935 1433 3591 3201 3513 3209 3638 3241 3565 1145 1003 2433 2418 3091 1472 874 1747 1291 1370 997 3943 1461 3422 1780 1999 3556 1628 1130 109 268 3764 3386 2514 3901 3513 1412 1617 3853 876 2747 4134 2201 206 2123 2649 1015 2012 2017 1554 2405 1946 751 3802 3285 1444 2631 409 618 792 24 1585 1618 548 2384 1008 1536 3043 3550 1365 1141 1405 3510 3055 2024 628 883 2637 2333 2631 1145 1334 3600 905 2030 1160 3474 1464 1364 1416 956 980 3746 2970 2592 3157 2962 1596 1037 3430 3554 493 3660 1344 2597 1874 2244 345 2901 3575 3243 3709 677 789 1352 3214 3732 1290 3809 1330 3705 2286 574 2621 946 3427 1473 3486 908 2109 2944 1595 698 2406 2736 2543 1320 3591 3892 2147483647 898 3564 1102 3004 2174 3561 3940 2242 1087 2789 2925 1469 3310 2134 2562 2403 970 1529 2598 1770 171 2401 2100 1979 1353 1576 1884 2337 2251 1417 2004 995 3030 2965 1601 2727 2360 3736 1374 333 337 2173 3696 2679 494 3981 2363 421 82 2343 3676 1511 3228 3561 3469 950 3543 3982 2569 1712 1432 1535 719 4113 2063 2499 3409 2976 1359 1266 3210 1774 1543 3474 1670 375 2493 3476 1249 3303 1037 2784 1319 3070 1953 3602 2494 3747 3729 2603 231 1627 1844 2086 1825 598 2457 2216 2235 2873 2509 1438 1012 2037 1534 2401 916 508 2758 1972 2025 3121 2258 2759 1637 3661 3471 3829 3726 1095 490 2920 901 2922 1128 4147 1680 2502 1049 1193 2579 2572 674 1650 1719 2041 3864 2932 1429 2800 3924 1712 3052 2519 1191 2410 2401 3960 2563 893 1528 1200 2622 3739 468 3768 1021 2726 2285 481 1116 1152 3064 549 310 2221 2637 2021 3864 748 706 1466 1614 2897 1841 229 199 2750 1311 1589 386 2546 3525 3153 3560 329 1071 1367 1286 3142 3115 706 2534 182 3634 2220 1669 910 841 1565 2529 2346 2231 1490 2353 579 1801 3884 1321 780 2688 3689 2249 1687 993 1183 2438 2691 2621 832 1097 3213 3160 1271 2171 399 3300 490 2634 959 1796 3359 513 2739 2140 2855 3361 2310 1564 2133 887 1695 1550 2764 2915 2216 3745 3640 2741 1071 2166 1579 3533 1366 1847 3892 2008 2022 1956 731 792 1254 2699 2961 1577 1050 429 1614 2530 2379 822 3986 1323 1449 2013 1331 3986 2412 297 3010 145 3485 1892 3101 1789 941 891 2970 2600 1627 3121 1614 3423 156 3920 3904 1168 2187 1779 763 1450 3002 3285 253 953 1642 1849 2843 1516 1195 1002 1489 2458 870 3374 3014 1807 1313 2637 1557 2578 2526 3090 776 679 1002 1706 579 3655 2721 1645 2605 1761 1030 2840 1575 2105 759 1902 2416 2807 2123 975 3910 2288 2800 2052 1157 2490 1964 830 
1075 2609 1341 2420 576 2620 1341 1586 1030 685 1393 1245 2773 2448 2846 2387 2779 2378 2679 450 817 1546 1528 2226 1004 128 1322 1685 1521 247 3152 1510 2725 1203 1650 2686 812 503 789 633 2897 2607 1761 3011 2649 963 719 3074 420 1938 3402 1443 931 1324 1790 226 1443 1318 1657 1773 1562 290 3001 2546 559 2099 781 555 107 896 1294 840 1144 1788 205 1714 2198 2713 468 417 531 2765 2375 1343 1167 446 2001 1450 1916 947 1696 2716 1397 1524 1136 2594 1729 1301 1627 174 93 2862 2145 1718 2306 2160 1454 625 2629 2774 497 2990 453 2003 1060 1465 553 2137 2696 2475 2969 1233 769 465 2450 2916 405 3119 1695 2813 1813 518 2054 303 2533 1603 2603 452 1241 2137 717 915 1554 1860 2025 836 2883 3015 898 2147483647 2678 613 2139 1346 2739 3190 1853 1489 1989 2045 1205 2428 1334 1751 1798 543 1588 2010 1068 886 1521 1755 1102 1196 1624 1426 1506 1746 524 1506 325 2332 2154 753 1952 1670 2920 477 688 568 1342 2837 1792 442 3216 1657 725 894 1860 2789 1525 2393 2735 2644 332 2813 3264 1991 1201 619 638 1129 3385 1760 1838 2561 2200 1643 1438 2330 1203 899 2627 1101 755 1895 2740 382 2457 324 2061 1334 2206 1066 2863 1826 2944 2838 1822 670 740 1328 1189 932 1078 1901 1346 1815 2021 1925 828 911 1453 952 1506 276 433 1926 1075 1602 2230 1391 2022 811 2824 2670 2977 3003 1195 921 2077 363 2197 346 3425 1313 1657 183 1437 1773 1891 1261 1439 1616 1211 3045 2095 819 2176 3102 815 2396 1816 1459 1584 1936 3168 1668 1239 1635 862 1872 3008 673 2967 996 1965 1427 430 742 1238 2171 1194 935 1799 1761 1298 3076 1072 355 766 886 2212 1536 843 805 2107 1778 695 861 1853 2684 2493 2770 686 745 746 1698 2379 2440 254 1638 897 2743 1695 1290 1119 1209 1005 1663 1850 1603 1555 1478 1128 1382 2996 1583 1269 1859 3000 1812 989 1448 320 1843 1905 1925 123 457 2488 2267 702 1273 624 2423 820 1966 650 903 2508 737 2025 1428 2026 2526 1457 1153 1354 269 909 1378 1980 2307 1767 3036 2751 1847 310 1462 1262 2803 1160 950 3056 1666 1373 1070 322 658 404 2157 2313 688 1347 946 1446 1925 1491 780 3251 1393 1339 1464 1277 3227 1676 611 2365 930 2622 1176 2226 1269 1462 970 2304 1719 1354 2515 1121 2540 752 3112 3092 275 1665 881 488 1718 2209 2656 681 851 1281 957 2146 652 656 1441 594 1609 1098 2489 2222 912 912 2005 659 1684 1741 2253 918 806 1151 1538 598 2871 2000 1157 1712 1506 149 2153 688 1610 599 1005 1520 1939 1380 1330 3092 1425 1966 1466 1640 1708 1358 330 
3004 874 3544 1835 3209 1791 1917 3530 2496 3131 3697 2894 819 1241 1755 807 425 468 9 2464 2904 1132 1151 558 2481 2736 2483 3812 3431 2574 1168 3290 1580 2203 2624 279 1972 2510 3456 3306 382 1089 1439 347 345 2527 1986 1209 2752 1090 1663 1606 3551 1567 965 2632 2137 1852 3422 1868 2546 2905 1029 1323 2122 2166 3434 3041 2780 3565 2731 2017 3641 1978 2558 3555 718 651 2227 2455 2250 1326 1614 1887 3620 2758 1815 1232 1528 2880 3782 66 3731 2271 3099 145 3677 3079 3557 2673 2609 188 880 982 614 1015 2990 2701 937 1106 3096 1792 2270 1962 1751 1523 3224 1231 142 1151 1417 3675 3065 2215 1175 882 2277 1745 3784 204 2331 3152 2050 2640 236 3437 100 2736 1464 992 1969 3278 1204 837 2205 2520 1563 377 3564 2678 2147483647 2615 628 1464 781 1450 2549 3701 1105 644 2777 265 1558 1203 1952 2720 3332 1983 1999 3516 1164 2644 1586 2936 3328 2398 1318 2248 2195 2295 2593 1529 961 1974 1250 1709 873 2206 3293 3227 1460 445 886 3118 1369 1656 3379 3568 2305 114 3245 702 745 747 2768 1417 1668 2015 2339 2154 2043 3509 1675 2737 1752 541 1148 3657 3421 366 2216 2224 544 2262 3417 1957 1366 2391 581 2546 1453 3191 583 1613 1380 1732 987 205 1290 3344 1939 2292 1501 1747 3530 2090 1356 2468 798 1999 2326 2991 2094 2306 1187 2766 3107 979 1619 2461 459 1320 1397 1954 662 936 584 1524 3253 3418 813 2705 1414 2562 1737 2596 1139 2516 3505 1207 1667 3714 2874 3088 1580 909 838 2330 1846 909 1899 1723 1607 3543 1272 2358 1171 1025 3513 3419 2715 1396 1479 3214 1013 3078 1307 1307 3083 2703 3250 536 3706 3605 2463 934 1800 1149 3417 2883 2215 2074 1594 2708 3520 3483 1774 3956 2035 3412 1632 602 1710 1029 3294 2761 2357 3841 1189 1638 2911 1061 3524 133 2200 2575 3338 3517 2321 1060 2267 1928 3328 1218 3602 2486 324 3598 3648 1046 1705 2426 2061 3729 2452 1976 1222 1600 2769 2527 1398 430 2461 1449 3218 306 3321 1702 2806 1777 518 3365 1496 1755 932 659 1292 2539 1602 2789 1942 2930 1195 1912 2393 1611 98 842 2504 1759 2689 1416 2864 1739 773 2643 1958 1609 2937 2972 2312 2137 1751 2061 3518 3476 2946 1929 1187 3047 1565 3278 3019 2181 3087 1415 1545 3288 1769 3608 368 1894 492 2302 3798 3176 1676 966 2761 1950 2400 157 3426 1025 983 2427 2211 1820 2890 3676 1049 1883 3325 2990 2610 1721 1551 2051 2528 3709 2123 1167 3347 192 1048 1824 2615 1827 2025 1007 1315 745 3220 3186 3291 2962 3094 1100 1474 2398 975 2803 2538 1588 2072 2289 2959 1728 1173 793 1690 3566 940 1294 942 2086 3880 1350 2075 2872 
537 2349 981 1956 1066 2170 911 1111 435 537 1105 649 2527 2107 2414 2152 2621 2237 2618 246 322 1531 1530 2096 413 737 728 1301 1027 379 2859 971 2320 685 1045 2559 656 161 1013 916 2760 2299 1426 2961 2508 363 953 2764 251 1688 3034 1122 1011 1077 1657 820 924 921 1126 1307 963 862 2723 2187 694 1568 1202 486 611 1113 682 598 1031 1293 436 1211 2016 2503 780 285 940 2412 1953 925 1005 234 1539 1418 1532 389 1292 2640 1132 969 622 2506 1266 740 1150 781 663 2785 1921 1637 2135 1894 857 86 2355 2467 619 2561 829 1509 864 1176 837 1813 2601 2154 2610 1059 450 647 2123 2664 610 2708 1293 2781 1248 1019 1543 310 2518 1090 2527 211 1169 1880 768 662 1413 1780 1485 242 2489 2908 1102 613 2615 2147483647 2012 1158 2501 2842 1261 1143 1723 1973 596 2352 1087 1509 1310 131 1045 1512 682 992 1473 1152 1079 613 1073 847 1315 1195 861 946 291 1929 1904 692 1646 1259 2670 740 773 807 1161 2678 1763 863 2887 1265 1155 1142 1300 2729 970 2184 2504 2412 945 2443 2881 1486 639 512 827 895 3013 1151 1398 2378 1893 1202 967 2250 681 446 2441 575 1162 1403 2377 852 2273 310 1685 803 2072 1093 2503 1393 2671 2800 1527 944 830 773 1276 1018 915 1381 1273 1230 1862 1423 338 427 945 434 1552 889 865 1722 1191 1015 2205 1302 1664 680 2615 2396 2799 2625 736 816 1893 271 1823 916 3046 706 1492 516 1006 1522 1471 1099 831 1021 1036 2798 1897 330 1706 2861 1036 1953 1418 1038 1378 1370 2876 1697 922 1108 260 1532 2639 655 2691 526 1639 1308 693 150 760 2168 1097 1288 1215 1686 932 2780 806 437 404 551 1796 925 1173 1120 1652 1426 980 834 1445 2484 2054 2478 777 185 275 1323 2052 2014 791 1682 995 2705 1153 684 754 916 469 1555 1296 1132 1018 1410 989 788 2940 1138 1038 1649 2588 1233 600 1146 821 1348 1616 1520 718 188 2113 2249 172 1398 703 2327 727 1532 190 998 2334 1206 1640 1045 1811 2317 1323 550 1070 879 673 778 1686 1825 1192 2643 2701 1855 354 1069 650 2433 565 1079 2841 1061 920 1092 887 362 500 1631 1863 998 967 882 844 1439 1484 433 2886 877 757 932 723 2890 1320 922 1913 1204 2477 805 2129 715 1200 584 1869 1664 742 2033 547 2464 1014 2846 2833 714 1122 1057 339 1259 1927 2192 851 400 672 1029 1741 670 96 1129 897 1456 753 2423 1939 1136 300 1540 856 1708 1455 2052 608 572 735 934 532 2569 1623 582 1726 894 550 1739 1012 1052 363 1202 1567 1826 1040 991 2843 1324 1764 960 1318 1417 866 929 
2381 661 2924 1364 2694 1383 1289 2903 1871 2537 3080 2267 751 848 1431 447 641 240 632 1879 2291 636 672 87 1856 2212 1856 3187 2804 2007 1182 2662 1245 1575 2007 552 1384 1917 2898 2754 760 808 828 971 510 1904 1492 1157 2166 488 1601 979 2974 947 357 2125 1513 1225 2794 1268 1925 2388 1016 962 1580 1606 2913 2455 2236 3007 2103 1418 3042 1380 1998 2927 196 630 1713 1874 1769 1067 1151 1259 3017 2169 1251 705 948 2260 3156 639 3116 1651 2475 502 3050 2452 2929 2159 2079 781 340 428 218 495 2363 2097 716 918 2524 1513 1767 1395 1150 896 2670 707 591 785 1231 3069 2460 1674 792 887 1734 1529 3158 819 1731 2636 1488 2065 620 2810 531 2146 899 459 1421 2672 602 300 1632 1902 1297 896 3004 2139 628 2012 2147483647 854 707 1364 1947 3080 520 199 2150 368 938 578 1355 2123 2704 1416 1378 2943 630 2033 1038 2310 2701 1774 700 1644 1696 1673 2017 1060 435 1403 667 1096 885 1682 2717 2668 851 699 432 2581 1329 1041 2858 3015 1710 739 2617 371 687 615 2274 1156 1540 1444 1712 1575 1523 2900 1601 2124 1161 451 650 3030 2795 275 1588 1607 516 1636 2891 1374 1084 1895 362 1971 906 2565 69 1084 1154 1139 956 829 680 2791 1404 1665 1024 1230 2927 1505 793 1865 173 1418 1711 2375 1471 1684 751 2263 2572 359 1138 1843 390 748 838 1371 729 742 845 1321 2630 2823 216 2124 908 2074 1659 1969 521 1967 2880 584 1084 3109 2247 2463 979 992 259 1716 1315 1033 1417 1257 1011 2919 648 1770 1194 621 2897 2791 2097 802 1293 2630 985 2459 730 719 2524 2092 2627 443 3108 3074 1859 392 1173 1126 2807 2308 1609 1464 1085 2084 2981 2940 1232 3331 1552 2825 1042 587 1273 866 2719 2149 1747 3216 770 1193 2383 667 2950 741 1592 1947 2721 2903 1697 477 1672 1312 2701 663 3001 1860 945 2971 3037 422 1452 1823 1443 3111 1950 1385 624 1023 2240 1938 1000 429 1852 1018 2642 323 2728 1133 2201 1260 390 2854 940 1128 337 467 696 1912 977 2283 1341 2302 616 1407 1787 1398 722 487 1934 1133 2061 1151 2238 1243 953 2026 1331 1079 2421 2372 1753 1588 1259 1584 2897 2884 2319 1350 690 2441 1467 2652 2391 1558 2461 1362 928 2739 1289 3060 484 1270 147 1674 3182 2562 1187 448 2134 1492 1773 470 2873 1088 1056 1907 1600 1331 2301 3049 555 1474 2758 2377 1982 1202 1025 1492 1922 3090 1626 556 2732 446 560 1362 1995 1264 1510 603 695 278 2611 2584 2671 2336 2507 972 911 1771 566 2178 1993 1063 1600 1673 2363 1274 742 201 1063 2948 1038 716 326 1463 3258 728 1448 2368 
1546 1264 2082 1300 1919 1447 560 2091 1049 1685 2233 1462 1428 1140 1626 1042 1470 1081 1468 1035 1439 493 521 938 1030 1438 1099 2359 1993 1181 1809 1865 1474 795 1334 1402 547 1067 2071 1934 1605 1273 512 1811 1352 1072 829 1736 1319 594 2091 303 2131 136 501 1381 826 479 2007 807 1235 1619 1656 1249 812 1234 2126 1607 1433 2179 1321 566 2188 897 1181 2133 870 1376 983 1035 1095 1456 1174 530 2162 1321 951 395 717 1418 2332 1486 2266 984 1642 1351 2243 1642 2121 1401 1301 1630 800 507 985 818 1589 1243 1285 1438 1687 1758 1054 1041 301 239 1849 828 1444 1151 1661 2215 1606 899 1129 1571 952 1857 2334 1639 1176 1861 1131 1229 1390 2012 1373 1297 244 792 656 1818 262 641 1210 1056 1610 1750 2174 1346 1464 1158 854 2147483647 1395 1869 1361 2240 649 831 1346 1200 133 409 886 1270 1916 1059 546 2102 406 1392 361 1494 1919 1056 163 1076 995 996 1180 1106 809 593 641 606 1574 938 1876 1842 14 1528 666 1780 1884 553 2071 2192 1182 1579 1828 1054 1392 1301 1542 1516 1969 1065 929 744 803 2047 2078 1468 778 1235 875 2213 1973 1098 808 761 1300 828 2099 959 1439 1182 1129 1137 824 1750 915 448 1556 755 1599 1655 511 1970 666 923 559 573 2073 1053 253 1281 706 1008 862 1527 791 848 604 1519 1773 584 606 1179 1081 237 762 540 1488 1325 1656 1710 1793 1970 746 1281 941 1362 2124 1202 334 1165 2051 433 772 2255 1483 1712 135 1700 758 866 1107 1758 794 1234 666 2089 239 1263 1825 680 2049 2001 1252 608 1707 1782 1622 1614 671 194 1699 1240 1794 1061 2254 2272 1269 556 409 1734 1954 1471 754 611 1022 1364 2172 2128 1014 2500 903 1975 716 1350 1311 1428 1878 1297 893 2387 1063 1240 1598 689 2108 1561 1010 1176 1873 2052 870 412 1148 732 1907 334 2147 1120 1788 2152 2185 515 1746 1247 600 2265 1223 935 582 764 1459 1091 1212 1127 998 669 1801 1171 1876 857 1347 596 1187 2081 807 448 683 1188 187 1111 210 1534 489 1519 656 1244 1199 1756 1553 784 1105 478 1275 1507 1421 635 1719 1355 619 440 1652 1518 943 1255 1175 943 2057 2032 1548 962 475 1587 1941 1837 1592 877 1646 1899 489 1923 1227 2241 1322 459 974 913 2333 1712 1136 554 1362 1424 970 1310 2051 1766 1746 1153 1003 717 1452 2241 871 1511 1924 1526 1206 546 944 699 1068 2245 941 299 1882 1273 883 798 1155 961 801 682 428 916 1758 1730 1828 1584 1659 1531 773 976 683 1438 1197 966 965 1039 1510 754 615 672 340 2103 1747 231 626 790 2419 405 727 1618 
2771 173 3319 1171 3310 1073 1642 3226 2260 3038 3492 2603 45 577 993 353 379 519 790 2417 2737 1325 1365 639 2253 2827 2157 3536 3128 2574 476 2968 829 1933 2204 502 1940 2438 3460 3326 520 361 1098 961 439 2310 2148 467 2693 815 927 1381 3503 1438 984 2758 1789 1604 3078 1425 2149 3007 310 614 2194 1603 3520 2975 2828 3567 2416 1944 3519 1520 2576 3217 566 130 2348 2421 2427 557 962 1618 3480 2691 1290 1375 1078 2673 3495 730 3534 1888 2859 664 3359 2790 3245 2784 2691 773 595 1105 490 608 2649 2581 209 328 3070 1016 2411 1430 1690 1325 3241 740 642 483 636 3525 2932 2285 517 183 2341 964 3498 954 1857 3251 1500 2616 966 3112 715 2666 1520 620 2034 3137 1196 999 1665 2342 788 711 3561 2739 781 2501 707 1395 2147483647 696 2069 3463 778 893 2490 724 1428 999 1492 2624 2994 1448 1822 3479 1301 2196 1669 2662 2980 2042 1234 1794 2343 1916 2567 895 597 1986 870 1335 184 2310 3253 3232 1398 395 1139 3175 639 1302 3465 3583 1816 824 2913 357 36 97 2914 645 902 1486 2057 2138 2160 3348 933 2293 1298 291 646 3359 3140 737 1944 2061 252 2021 3494 1463 604 2540 349 2526 947 2906 644 1731 602 1285 252 935 978 3362 2030 1971 1704 1879 3396 1589 1425 1996 752 1492 2171 2805 1747 2111 1452 2897 3168 814 1813 2050 954 1374 924 1935 171 185 395 743 3017 3314 676 2662 848 2722 994 2273 1087 2560 3240 983 1203 3567 2527 2713 1530 306 649 2178 1259 363 2082 1065 1188 3279 1157 1848 487 1328 3314 3081 2526 1007 699 3149 281 2876 895 1325 3091 2549 3001 1041 3586 3667 1995 1079 1577 425 3254 2855 2106 1956 1003 2324 3567 3522 1213 3685 2214 3334 1191 181 1022 250 3256 2607 2225 3567 566 965 2991 1373 3483 904 1763 2258 3141 3330 2106 1119 1781 1545 2999 1315 3473 2141 926 3307 3475 880 926 1953 1901 3512 2590 1499 888 1132 2850 2467 709 967 2330 1715 3179 652 3228 1201 2681 1908 349 3472 1000 1483 713 240 1291 2264 1433 2914 1866 2604 823 1283 1932 830 854 1189 2497 1470 2382 645 2595 1906 350 2219 1662 1724 3040 2860 2338 1557 1119 2249 3285 3382 2603 1425 1377 2907 809 2988 2712 1822 2805 679 1213 3317 1120 3634 421 1700 726 2000 3596 2998 1048 1142 2431 1265 2139 710 3442 386 359 2533 1783 1996 2820 3361 584 1162 3309 2821 2296 1850 991 2089 2405 3490 2278 1138 3159 756 574 2040 2411 1301 2151 1310 1046 496 3066 3062 3075 2595 3025 322 994 2127 1273 2433 2591 1022 2267 1876 2863 1957 1444 884 1465 3350 353 1337 775 1735 3636 1084 1765 2999 
3000 703 3528 1057 3766 855 1932 3365 2519 3369 3712 2789 652 742 631 929 1025 1207 1459 2812 3023 1931 1976 1309 2520 3292 2343 3690 3273 2993 316 3102 593 2193 2288 1174 2379 2814 3845 3728 1115 603 1433 1550 1121 2581 2683 241 3064 1284 238 1752 3851 1868 1567 3246 1993 1922 3186 1585 2262 3473 421 655 2678 1576 3960 3328 3267 3949 2592 2355 3808 1645 3006 3325 1188 818 2852 2825 2957 430 941 1917 3756 3057 1377 1958 1310 2930 3641 1391 3760 2043 3076 1348 3479 2965 3376 3263 3156 1397 1141 1710 1149 1065 2782 2913 650 454 3449 550 2922 1477 2134 1725 3644 1053 1308 718 237 3791 3235 2762 741 568 2812 399 3644 1597 1912 3708 1509 3016 1653 3236 1397 3032 2048 1098 2524 3425 1733 1630 1661 2644 425 1270 3940 3190 1450 2842 1364 1869 696 2147483647 2094 3656 1223 1560 2688 1420 1858 1463 1620 2972 3111 1487 2170 3834 1888 2247 2196 2860 3087 2208 1723 1882 2862 2073 2967 935 1091 2449 1238 1586 576 2806 3615 3626 1876 1014 1782 3607 118 1577 3906 3973 1858 1470 3040 992 729 769 3409 408 227 1526 2293 2571 2671 3613 238 2340 1470 986 994 3500 3307 1431 2201 2397 947 2297 3928 1553 466 3050 1029 2934 1157 3079 1309 2271 340 1470 463 1572 1369 3761 2534 2180 2285 2415 3680 1649 1969 2038 1358 1562 2504 3072 1957 2417 2073 3383 3602 1350 2383 2159 1648 1917 1181 2382 788 621 917 270 3230 3625 1267 3046 1019 3231 298 2451 1620 3007 3417 1437 1385 3834 2663 2806 1999 567 1225 2513 1261 598 2632 993 1425 3455 1641 1859 323 1970 3548 3194 2806 1323 229 3496 437 3127 1226 1856 3492 2857 3203 1734 3874 4088 2042 1695 1920 305 3519 3242 2479 2334 1075 2436 3980 3931 1267 3839 2755 3664 1403 872 900 497 3618 2911 2573 3723 811 898 3443 2015 3836 1561 1875 2444 3383 3572 2396 1698 1831 1747 3125 1884 3757 2311 1517 3456 3724 1398 448 1999 2254 3722 3092 1604 1290 1329 3309 2850 733 1662 2670 2320 3543 1348 3550 1340 3004 2442 1042 3926 1203 1800 1251 913 1817 2488 1836 3397 2282 2756 1215 1209 1996 319 1508 1851 2915 1774 2568 418 2802 2458 735 2297 1930 2263 3506 3184 2786 1510 1082 2792 3489 3699 2737 1511 1977 3207 116 3153 2876 2011 2987 77 1529 3724 1051 4030 1109 2049 1409 2223 3816 3261 1041 1761 2591 1080 2388 1400 3837 464 502 3019 1903 2547 3178 3483 1003 909 3686 3102 2482 2386 1114 2560 2747 3698 2804 1673 3407 1449 991 2607 2687 1382 2667 1953 1452 1104 3347 3368 3303 2705 3374 392 1219 2366 1917 2551 3043 1125 2813 2002 3200 2534 2068 1512 1823 3566 555 1879 1322 1943 3818 1484 2008 3480 
1091 1897 1530 1039 2321 1255 812 1299 827 1630 1720 831 2073 1509 1509 1807 2351 2084 2556 1410 1241 1848 1879 2000 852 1981 533 1627 1215 1606 2241 1042 1502 714 247 2369 1345 1351 2180 2123 2513 1741 1120 2869 2296 898 1857 2120 1506 1463 2217 1073 2087 1227 1702 2034 551 893 1103 682 301 2120 2162 1522 1650 520 2435 1656 1868 2260 658 1241 1922 572 1654 1239 1832 2136 1826 1448 2001 1715 1170 839 1850 1485 779 1755 1027 1097 1572 2542 1772 399 1134 2408 1397 965 1304 2009 1883 2663 1672 1793 1940 1551 741 1283 1867 1876 1824 1643 1901 643 1291 1158 2056 1353 2469 1595 1863 1866 1453 1672 1560 2172 1677 1820 1576 2751 218 2277 590 1561 2567 1161 2450 1465 1569 1566 1595 1579 1555 1886 434 1022 1674 2702 2242 1853 2549 1261 1947 1361 2069 2094 2147483647 1631 1445 2034 775 2308 1228 1387 598 1370 1036 628 987 2091 1757 163 1608 913 1007 433 1410 304 1892 399 1530 1206 1598 1459 1300 855 2182 1770 1916 2015 1374 2396 1971 2114 2180 914 2394 2303 253 2652 975 1892 2090 2013 2179 1699 2042 588 664 1410 1750 1698 2188 248 800 2101 1447 1431 1269 2222 707 1009 2142 786 2393 608 1663 1981 2015 1529 1131 1065 1976 1683 1775 819 2129 2754 1267 2144 1656 557 1860 1727 1797 480 1611 83 1776 577 1043 1233 578 922 1965 2127 2118 1590 1854 253 2299 1598 1171 1377 2231 1901 2454 1830 1263 1803 1742 1531 1221 2102 2199 569 1544 1714 1385 1374 889 1905 638 725 1352 2296 1713 1052 843 2365 1889 1103 942 1421 1405 236 2258 2030 1585 1115 1065 1153 1865 1778 2136 1242 1246 1547 1926 1174 1221 2312 1982 2489 92 1834 965 2164 1615 1684 1161 1126 1077 412 2372 2317 865 1773 1921 1880 919 2146 1194 1924 1922 1203 1121 1660 1504 1202 2051 2044 2088 2674 362 585 1449 1622 864 1693 289 652 1056 1687 1868 473 2837 1395 1774 1533 1710 124 1019 1715 1977 579 1329 959 1968 1396 1421 2345 1152 1989 1864 2248 1764 872 1323 1730 2087 2454 1080 915 1620 1993 1526 712 1151 2123 1236 744 1355 886 164 1810 2647 2100 1552 889 664 1690 884 1810 2409 243 750 1677 2146 1462 1578 588 1017 1956 1487 1880 702 644 1835 1420 2092 1121 868 503 995 2162 1026 2138 1044 2371 2261 978 2094 609 1817 1384 1070 1859 623 1045 734 2396 2199 2294 2299 1865 362 1852 1551 1403 1535 1229 2019 1289 606 1715 1079 1540 1200 1690 1886 1551 1483 2386 1541 1953 972 769 1770 2029 1259 1812 1494 1569 1354 643 1681 1974 1094 698 2023 516 1755 1050 1978 326 1508 1961 1975 1850 1021 1575 2330 1588 1621 576 1774 1232 662 2180 
700 3297 162 2633 1523 2856 1827 378 1215 806 156 869 3481 2978 3114 3135 3648 3289 3705 1364 824 2658 2662 3158 1226 1559 1320 210 432 1382 3746 598 3076 1533 1398 3610 1790 1290 1106 1180 3798 3198 2368 4048 3550 1176 2069 3635 1131 2687 3807 2117 882 2134 2736 1704 1683 1875 599 2080 1403 1554 3635 3027 1817 2130 1472 935 1407 1111 1065 1717 543 2011 1433 517 3049 3492 1856 1394 1984 3244 2715 1853 460 1111 2279 2545 2400 822 247 3718 201 1614 608 3581 399 691 398 1643 1579 3860 2927 2741 3169 2863 892 1061 3288 3356 1044 3254 1882 2184 1969 2192 1178 2729 3669 3046 3419 418 741 1753 3011 3606 1703 3426 244 3879 1768 1518 2168 1284 3627 516 3608 1121 2294 2860 1908 574 2502 2880 2038 1184 3253 3962 1087 1489 3701 1143 3080 2240 3463 3656 1631 2147483647 2705 3070 977 3437 2143 2529 2037 1082 627 2176 1702 924 2593 1467 2216 804 670 1450 2383 1781 1934 1585 1310 2724 2888 1834 2595 2131 3614 1831 934 1124 2246 3703 2881 1352 3726 2162 1466 1169 1826 3815 665 3189 3474 3385 1740 3249 3637 2139 1407 1654 1947 392 3780 1392 2202 3395 2820 297 362 3335 1522 1479 3453 1454 1430 2103 3198 1854 3292 1355 2547 578 3134 2234 3320 2208 3591 3894 2499 1170 1968 1497 2418 2160 498 2015 2393 1662 2917 2097 1381 723 1723 1396 2690 1685 1366 2755 2333 1505 3316 2417 2552 1817 3600 3328 3804 3405 450 647 2930 1197 2673 1830 3799 1208 2563 1518 245 2534 2294 434 1004 925 2134 3739 2924 1378 2403 3806 2158 2674 2285 211 2432 1850 3764 2830 250 576 989 2456 3433 861 3605 630 2568 2411 1169 1021 462 3286 562 1397 1654 2790 1917 3666 422 1133 1511 1638 2584 1236 1310 1268 2389 291 2081 753 2292 3483 2774 3386 940 968 1364 214 2944 2762 1473 2818 911 3801 1782 1217 392 285 1384 2651 1846 1933 596 2527 508 1347 4023 286 308 2682 3311 1694 1640 109 1800 2052 2586 2360 1516 1296 2935 3361 1266 2540 954 3402 719 2325 966 2139 3360 1558 2495 1990 2831 3315 2420 1200 2104 1660 1784 904 2646 2481 1684 3398 3792 2981 1411 1998 1092 3239 869 2218 3814 1395 1803 2233 1556 858 1606 2201 2582 2091 183 678 933 2145 2614 741 3672 511 781 1657 669 3717 2252 1218 2620 1228 3518 1811 3209 1465 209 562 2617 2777 1065 2661 1327 3546 1162 3766 3761 1722 1753 2189 1016 385 2880 2844 1029 743 1179 2172 2555 1810 1212 91 1987 2536 401 3511 2889 2261 1086 2274 1976 2840 2444 3068 577 683 414 988 898 3460 2491 1338 2856 1123 1531 2538 2101 1654 906 2334 2705 2909 2030 160 3780 2434 2797 1737 179 2405 1699 1651 
2008 629 2557 884 2564 951 878 2489 1493 2260 2726 1857 804 514 1067 433 949 640 1111 1645 1962 780 827 560 1485 2084 1421 2790 2390 1810 1163 2237 893 1172 1527 938 1179 1662 2689 2559 1106 624 347 1428 869 1540 1460 1087 1918 68 1450 604 2726 669 432 2030 1060 833 2359 763 1455 2265 1015 633 1461 1086 2767 2198 2072 2796 1678 1173 2742 873 1816 2496 387 789 1630 1652 1734 822 689 852 2704 1915 731 774 429 1904 2753 1098 2766 1182 2098 963 2629 2044 2512 2050 1948 1223 232 585 498 173 1926 1803 642 789 2297 1181 1700 875 930 548 2474 238 1029 509 1023 2750 2154 1548 492 943 1599 1252 2756 1307 1227 2505 968 1847 1136 2384 1005 1890 827 158 1305 2360 523 584 1114 1567 1002 1284 2789 1989 1105 1723 520 649 778 1223 1445 2705 2147483647 656 1742 868 659 241 847 1847 2271 896 1044 2703 714 1542 974 1910 2262 1321 500 1144 1639 1207 1797 600 184 1238 148 613 948 1586 2478 2462 655 1002 729 2418 1235 566 2712 2814 1202 1208 2187 484 782 691 2191 891 1338 925 1302 1376 1448 2574 1439 1636 648 694 243 2621 2394 786 1184 1283 749 1253 2738 858 812 1828 595 1758 393 2160 537 1051 922 628 959 1310 207 2594 1312 1231 1086 1193 2619 990 755 1364 364 901 1393 2033 1017 1336 935 2168 2412 205 1174 1365 902 704 322 1178 900 683 1099 1083 2256 2536 305 1888 428 2009 1487 1537 414 1807 2489 217 567 2792 1806 2009 782 1076 270 1400 802 1138 1412 784 503 2528 418 1257 1180 885 2546 2359 1753 291 1073 2372 981 2107 210 639 2323 1772 2244 939 2808 2907 1359 596 801 1088 2480 2083 1329 1179 590 1622 2804 2758 715 2938 1533 2556 529 778 824 781 2480 1830 1447 2821 431 743 2242 923 2707 1230 1097 1519 2372 2560 1334 531 1163 833 2273 691 2696 1415 1397 2566 2703 207 1149 1321 1123 2749 1871 873 122 504 2104 1693 622 944 1552 1144 2404 804 2449 613 1903 1220 666 2725 422 715 183 610 599 1509 657 2182 1097 1873 96 904 1289 1138 1202 846 1732 708 1641 883 1841 1240 1121 1545 906 1043 2299 2082 1585 1068 768 1571 2525 2604 1880 832 813 2130 1300 2245 1974 1100 2057 1251 461 2551 806 2866 835 923 665 1252 2830 2225 702 655 1701 1016 1378 952 2673 1131 1115 1802 1109 1329 2044 2630 222 1034 2536 2047 1557 1165 521 1347 1627 2727 1580 466 2388 944 234 1393 1640 744 1444 873 268 376 2291 2285 2309 1886 2248 883 393 1369 846 1724 1840 558 1591 1191 2085 1327 935 494 689 2586 1122 667 213 1006 2881 306 1017 2266 
2377 857 2912 1529 2588 1563 1324 2916 1875 2487 3061 2283 938 1037 1622 645 772 390 646 1820 2266 504 532 255 1858 2109 1891 3189 2817 1932 1369 2683 1437 1598 2071 653 1328 1866 2818 2669 865 1007 921 989 631 1901 1371 1350 2108 609 1797 1012 2908 943 346 2013 1566 1253 2821 1365 1984 2282 1203 1153 1486 1730 2810 2397 2145 2927 2129 1375 2998 1477 1918 2951 391 806 1603 1811 1643 1264 1321 1293 2978 2114 1377 595 1069 2248 3161 675 3093 1712 2472 549 3066 2465 2945 2051 1979 821 516 337 411 668 2394 2059 913 1116 2454 1708 1652 1516 1110 924 2586 868 651 979 1430 3033 2423 1580 984 1070 1641 1727 3163 809 1821 2530 1612 1997 562 2831 561 2092 820 629 1331 2636 569 193 1748 1886 1493 970 2925 2045 644 1973 199 831 893 1560 2034 3070 656 2147483647 2166 385 935 647 1454 2077 2730 1537 1373 2874 524 2106 947 2319 2730 1822 695 1729 1578 1732 1950 1230 609 1331 796 1178 1067 1577 2650 2588 825 828 269 2486 1522 1120 2755 2932 1806 758 2642 568 870 804 2156 1354 1738 1563 1735 1510 1416 2868 1798 2194 1268 621 822 3039 2801 285 1611 1591 682 1647 2791 1484 1281 1777 545 1903 1049 2575 251 979 1352 1245 1144 827 781 2707 1305 1703 890 1119 2887 1612 713 1951 295 1530 1691 2355 1525 1678 594 2150 2476 463 1008 1908 266 675 978 1310 896 939 983 1520 2624 2774 376 2061 1069 1953 1856 2001 521 1879 2881 661 1200 3072 2282 2505 940 1167 425 1695 1459 1204 1289 1424 1116 2919 663 1871 1380 448 2876 2816 2082 916 1491 2570 1174 2444 862 665 2444 2065 2624 285 3062 2977 1943 290 1193 1316 2777 2240 1574 1436 1241 2135 2888 2850 1370 3331 1426 2768 1153 758 1448 1063 2652 2122 1718 3216 957 1367 2283 493 2882 732 1673 1977 2702 2879 1698 420 1768 1386 2724 574 2959 1901 968 2979 3008 506 1648 1910 1431 3094 1835 1489 742 1145 2141 1883 1186 313 1821 865 2576 380 2677 1258 2164 1149 559 2745 1077 1170 481 656 652 1928 987 2171 1301 2329 751 1559 1871 1596 728 296 1862 1182 2086 1349 2247 1121 1112 2091 1373 975 2314 2329 1672 1718 1418 1455 2888 2832 2352 1464 561 2406 1664 2662 2411 1614 2471 1557 1007 2652 1452 2973 611 1276 192 1706 3161 2539 1349 326 2165 1659 1787 498 2789 1268 1234 1801 1677 1206 2245 3064 733 1652 2684 2351 2011 1092 1176 1410 1887 3075 1507 539 2710 452 740 1226 1986 1390 1400 429 775 475 2579 2543 2658 2377 2450 1168 1046 1790 392 2222 1902 1213 1469 1743 2315 1133 583 183 1090 2932 1212 650 445 1518 3249 802 1490 2255 
326 2323 841 1687 1594 1911 868 754 310 859 1025 117 2507 2001 2168 2167 2690 2345 2781 818 475 1813 1827 2224 335 1327 345 1048 654 975 2769 518 2115 575 530 2663 1022 737 1410 1364 2844 2221 1399 3120 2600 321 1460 2660 804 1729 2847 1172 1312 1225 1823 1416 707 926 663 1105 487 1435 2658 2053 1206 1209 1684 898 1191 1487 117 921 1164 1043 1031 787 2099 2523 1335 860 1506 2271 1750 896 1098 779 1312 1702 1424 325 1012 2788 1072 646 390 2650 901 303 780 1376 1258 2926 1968 1853 2219 1895 281 582 2312 2379 1071 2311 1395 1229 1121 1254 1302 1754 2733 2069 2450 1123 680 1187 2035 2631 1165 2478 1014 2964 847 1555 1227 902 2728 665 2681 765 1458 1895 1225 807 1603 1982 1117 422 2292 3015 1469 1205 2777 596 2150 1346 2490 2688 775 977 1742 2166 2147483647 2515 1232 1582 1068 668 572 1224 804 1317 1736 631 1422 173 580 481 1471 837 1414 617 887 1753 1923 1108 1626 1156 2638 1287 1146 1257 1355 2743 2011 1384 2754 1189 1647 1531 906 2889 484 2226 2502 2414 1536 2280 2680 1189 441 973 1335 948 2822 601 1226 2435 1846 882 652 2415 563 634 2491 519 1640 1140 2226 1436 2334 904 1570 418 2199 1467 2350 1232 2614 2976 1535 1382 1293 520 1662 1442 1037 1066 1543 775 1981 1140 578 458 747 523 1880 1479 1389 1810 1607 576 2424 1555 1576 1055 2631 2352 2839 2441 543 1030 1984 847 1697 1511 2844 239 1646 1110 750 1584 1318 1165 235 440 1264 2764 1973 581 1447 2831 1526 1717 1308 789 1508 952 2788 1997 863 655 344 1484 2467 1008 2628 473 1596 1534 1184 464 517 2407 1227 1724 763 1901 977 2690 859 961 737 810 1613 374 1608 1553 1424 1197 1504 1105 1315 2517 1818 2409 1152 472 614 1079 1967 1800 1358 1994 1313 2885 825 244 705 891 485 1756 918 956 561 1664 1110 380 3094 825 1045 1739 2360 794 765 1036 1411 1087 1621 1383 1303 775 1962 2470 573 1796 1098 2473 989 1351 588 1431 2404 1715 1518 1032 1878 2350 1533 238 1179 1468 965 199 1677 1538 769 2440 2871 2124 944 1035 122 2270 117 1518 2841 539 836 1463 1457 701 1053 1280 1624 1529 804 1108 257 1182 1778 647 2709 504 246 681 316 2747 1283 1383 1665 1600 2566 891 2286 491 1128 615 1653 1900 162 1731 379 2620 1432 2789 2784 1301 795 1523 815 900 1908 1909 1252 515 206 1443 1580 1138 580 1012 1436 1627 735 2591 1917 1616 311 1308 1361 2004 1486 2111 722 794 619 340 917 2483 1514 379 2012 311 1145 1565 1547 698 753 1661 1893 1994 1087 878 2804 1564 1850 760 1147 1449 727 1510 
2740 766 3280 1653 2967 1634 1657 3268 2232 2869 3432 2632 769 1081 1633 636 465 265 268 2204 2639 883 907 309 2217 2490 2224 3548 3168 2317 1173 3028 1450 1941 2374 314 1710 2248 3202 3054 513 967 1192 611 326 2263 1746 1187 2492 845 1649 1345 3293 1302 700 2390 1881 1591 3161 1627 2293 2662 1017 1177 1870 1946 3190 2781 2529 3311 2470 1754 3379 1739 2303 3294 487 604 1982 2196 2015 1221 1433 1627 3357 2497 1591 979 1296 2615 3518 290 3466 2019 2834 168 3415 2816 3295 2430 2361 436 654 721 404 800 2731 2438 831 1022 2839 1689 2029 1738 1488 1261 2971 1019 272 998 1345 3411 2802 1964 1017 869 2025 1667 3520 451 2091 2909 1829 2382 283 3176 176 2474 1205 772 1716 3014 940 576 1979 2255 1461 591 3310 2428 265 2352 368 1200 724 1420 2308 3437 868 385 2515 2147483647 1294 946 1713 2458 3071 1759 1735 3259 909 2398 1331 2673 3068 2142 1054 2006 1955 2041 2335 1344 743 1715 1015 1461 863 1959 3035 2973 1195 511 640 2869 1357 1407 3135 3316 2068 379 2984 530 692 661 2530 1314 1626 1789 2078 1894 1797 3245 1656 2490 1515 438 945 3394 3157 102 1954 1959 473 1999 3172 1725 1253 2152 429 2288 1235 2928 332 1362 1291 1494 964 461 1043 3091 1688 2033 1262 1500 3266 1858 1097 2227 541 1768 2062 2727 1839 2041 953 2526 2859 725 1380 2210 262 1059 1173 1693 658 841 671 1448 2988 3156 567 2446 1212 2326 1717 2336 874 2264 3241 952 1435 3451 2615 2832 1316 933 598 2066 1638 952 1662 1541 1368 3279 1008 2124 1180 795 3248 3158 2450 1157 1408 2954 993 2813 1075 1045 2829 2439 2986 353 3444 3359 2221 674 1537 1138 3153 2625 1951 1810 1393 2453 3271 3234 1560 3692 1798 3152 1396 549 1540 953 3036 2496 2092 3577 1016 1465 2665 835 3267 372 1955 2315 3073 3252 2057 797 2030 1678 3067 959 3339 2228 588 3335 3384 790 1611 2185 1797 3464 2211 1740 980 1370 2522 2266 1239 258 2197 1222 2960 79 3059 1476 2542 1530 390 3124 1274 1496 689 535 1028 2277 1338 2549 1679 2669 961 1715 2150 1532 356 616 2247 1502 2428 1312 2601 1497 834 2393 1699 1358 2693 2709 2057 1921 1559 1826 3254 3215 2687 1699 940 2783 1533 3015 2757 1927 2824 1399 1294 3036 1582 3357 325 1631 229 2042 3533 2912 1485 710 2502 1774 2137 113 3173 1046 1007 2182 1964 1580 2629 3414 845 1727 3069 2725 2349 1473 1343 1795 2264 3444 1883 902 3082 78 846 1592 2351 1604 1780 776 1062 533 2956 2923 3026 2705 2834 1042 1249 2136 742 2547 2286 1381 1839 2039 2696 1497 940 528 1428 3302 972 1033 690 1831 3615 1096 1817 2632 
1446 1286 1986 1219 1910 1379 428 1981 940 1621 2143 1348 1457 1119 1573 1075 1534 1155 1562 989 1355 626 653 1018 924 1434 973 2255 1882 1151 1821 1750 1429 672 1202 1478 523 1012 2032 1901 1675 1273 451 1905 1423 969 882 1740 1267 614 2075 185 2078 10 595 1391 693 347 1890 690 1103 1615 1674 1223 825 1117 2110 1551 1415 2140 1201 516 2117 775 1158 2018 929 1420 1008 994 1135 1437 1111 397 2087 1266 850 528 644 1322 2227 1576 2178 851 1540 1439 2131 1530 2010 1405 1298 1718 839 623 1048 831 1468 1171 1301 1440 1643 1709 1082 930 276 147 1816 806 1529 1141 1642 2137 1531 906 1117 1598 954 1819 2229 1739 1045 1852 1018 1189 1497 1897 1465 1241 358 812 678 1742 372 751 1088 965 1575 1828 2134 1334 1558 1087 938 133 1428 1858 1228 2143 659 935 1232 1294 2147483647 428 766 1205 1798 947 441 2052 537 1259 448 1384 1801 926 241 945 1030 863 1140 1049 832 592 620 495 1603 958 1827 1805 146 1591 789 1760 1882 447 2056 2156 1053 1672 1711 1100 1428 1336 1554 1491 1944 951 807 719 838 1966 2059 1335 674 1291 866 2104 1866 1193 684 669 1354 713 2081 843 1416 1207 1185 1100 767 1640 995 536 1536 652 1618 1753 489 1936 702 794 671 644 1999 931 384 1148 780 891 775 1438 658 747 737 1526 1754 635 704 1047 1192 370 713 524 1532 1342 1712 1683 1694 1903 806 1234 893 1384 2103 1078 420 1151 1948 446 679 2178 1360 1587 171 1730 810 780 1013 1790 861 1161 577 1986 293 1134 1837 812 1959 1884 1159 557 1684 1726 1640 1521 638 324 1665 1157 1692 1177 2183 2249 1137 671 277 1744 1873 1428 685 536 953 1235 2145 2099 923 2398 958 1915 625 1399 1244 1438 1829 1215 816 2284 1047 1177 1588 822 2058 1661 879 1053 1783 1965 763 525 1019 604 1791 466 2074 992 1880 2044 2102 562 1704 1115 505 2173 1243 816 571 681 1451 1040 1175 1238 922 788 1752 1260 1812 765 1274 662 1247 2071 742 317 726 1233 313 995 79 1539 439 1400 646 1151 1067 1724 1650 910 1074 349 1156 1481 1311 714 1761 1223 487 528 1648 1449 930 1141 1096 998 1960 1968 1426 849 608 1510 1924 1727 1477 744 1536 1894 403 1893 1149 2208 1392 341 1066 787 2244 1626 1064 675 1240 1339 853 1403 2016 1789 1772 1163 871 790 1396 2129 877 1438 1882 1441 1084 620 877 704 994 2152 982 396 1795 1369 889 878 1057 860 841 814 407 966 1678 1658 1733 1459 1602 1537 711 858 813 1311 1186 895 1020 906 1446 845 747 767 208 2010 1776 363 677 657 2321 375 596 1622 
1829 860 2376 1016 2326 1122 716 2335 1315 2045 2540 1699 1029 744 1268 647 1122 763 1208 1418 1763 606 651 645 1303 1845 1280 2626 2235 1577 1401 2090 1103 1007 1432 1082 944 1439 2460 2328 1270 865 281 1543 1021 1354 1222 1327 1695 187 1688 412 2506 439 327 1789 935 657 2220 722 1349 2026 1250 858 1220 1108 2530 1978 1836 2568 1530 944 2535 833 1581 2354 520 994 1390 1422 1495 1057 849 687 2502 1693 765 574 464 1716 2592 1209 2578 1075 1921 1071 2480 1885 2360 1810 1709 1345 412 453 641 409 1788 1592 878 1029 2071 1392 1459 894 694 339 2243 441 1151 746 1260 2550 1948 1308 727 1171 1360 1475 2595 1397 1175 2267 991 1617 1188 2238 1105 1669 593 386 1064 2157 309 511 1115 1369 1225 1434 2562 1751 1203 1509 578 409 999 1463 1387 2529 241 647 1582 946 428 2147483647 811 1630 2130 915 840 2480 526 1463 738 1746 2125 1196 261 1083 1399 1097 1568 768 405 999 265 532 1175 1346 2255 2233 415 1178 625 2183 1476 474 2476 2584 1161 1313 2044 675 1000 908 1950 1122 1572 936 1142 1141 1208 2376 1676 1552 633 873 474 2464 2231 852 1019 1078 934 1076 2502 848 1044 1588 768 1527 507 1999 621 817 1157 609 1194 1406 167 2363 1072 1089 867 957 2415 973 530 1304 405 897 1187 1840 893 1141 760 1927 2176 228 948 1269 912 481 433 941 1106 919 1291 1315 2079 2325 402 1662 592 1769 1724 1394 219 1569 2321 30 578 2591 1671 1886 542 1302 395 1193 880 1362 1177 930 483 2360 179 1228 1417 745 2358 2217 1559 311 1308 2153 1216 1919 316 412 2092 1569 2071 927 2602 2673 1297 482 612 1326 2282 1856 1110 960 719 1507 2571 2525 785 2772 1295 2340 525 975 989 1020 2257 1627 1235 2656 663 911 2004 777 2485 1318 1027 1373 2183 2368 1146 370 1123 741 2128 488 2491 1282 1515 2406 2509 157 1368 1264 915 2567 1631 848 196 535 1866 1468 834 958 1341 939 2180 897 2236 648 1693 983 833 2487 512 553 304 808 371 1345 439 1942 867 1728 262 1002 1224 1366 1299 754 1500 556 1489 1113 1675 1007 1334 1452 755 809 2060 1871 1347 1105 893 1334 2347 2391 1743 833 627 1926 1538 2086 1821 981 1896 1492 361 2319 938 2635 989 723 722 1100 2643 2031 837 526 1559 1148 1209 1046 2443 1363 1345 1562 1032 1095 1823 2479 462 1198 2310 1849 1409 929 641 1107 1415 2545 1341 261 2197 1024 475 1163 1450 777 1204 737 131 545 2090 2077 2126 1759 2029 1123 476 1204 717 1601 1602 673 1355 1101 1870 1102 763 464 499 2403 1348 445 268 885 2706 155 872 2026 
1383 1320 1908 647 2343 866 471 1760 927 1802 2093 1169 1500 955 1117 1213 1757 1485 1958 1359 1433 1336 1373 1405 935 1921 723 2081 1665 1562 1716 1498 1050 625 712 1771 1088 1331 2320 2226 1919 1184 533 2270 1699 996 1572 1602 1556 868 1781 583 2286 768 1135 1929 392 522 1597 89 662 2087 1617 993 1429 353 2503 1785 1847 2416 973 1008 2205 28 1595 1737 1234 1551 1621 1386 1781 1207 682 480 2148 1542 244 1260 430 1325 2034 1944 2140 423 1457 1810 1884 1347 1775 1922 1798 2064 1073 1244 1341 953 1176 1367 1296 1333 1929 1263 1700 205 933 652 2147 762 1871 1033 1383 2180 1651 1482 998 1610 1509 1422 2038 2154 380 2290 268 1553 1976 1637 1852 1518 1124 968 1323 1827 1025 1320 325 1083 1226 2107 2403 1798 1952 1310 1355 886 1492 1620 598 2037 847 1454 1068 1713 766 811 2147483647 1440 1516 213 743 2277 1245 708 1205 1240 1498 588 887 304 1668 453 1509 686 999 1197 702 292 1618 1565 2070 2118 900 1804 1421 2154 1689 352 2454 2449 355 2053 1439 1296 1510 1430 2090 1212 1616 201 696 1226 1493 2002 1756 804 202 1505 857 1895 1692 1628 630 904 1549 736 2465 97 1160 1807 1418 1489 545 1462 1381 1290 1283 220 1578 2157 677 2254 1370 571 1437 1375 2077 169 1136 519 1186 134 992 1469 366 879 1471 2048 2153 1001 1462 561 1717 1110 577 1110 1649 1333 1870 1374 1611 2037 1147 1556 653 1963 1781 831 992 1627 1801 794 293 2222 1054 1225 925 1739 1116 1002 397 1807 1576 657 345 1839 862 417 1734 1508 1929 1602 1218 556 1399 1941 1589 1516 647 1048 2000 1289 1584 1736 2271 2598 514 1280 575 1637 1909 1743 1032 926 546 838 2483 2430 358 2231 1645 2089 320 1556 760 1372 2074 1337 1073 2113 936 734 2035 1529 2277 2077 272 824 1767 1955 842 1147 317 199 1525 1181 2153 691 2239 1848 2108 949 1302 476 815 2103 1823 51 733 364 1922 1375 899 1762 1151 1553 2004 1651 1972 295 1444 1387 1490 2495 493 465 1024 1400 1019 877 689 2052 966 1142 757 515 447 1376 2049 1552 1490 427 949 1202 1183 1454 1838 727 429 1283 2118 1617 1437 388 565 1684 1869 2113 1130 129 1334 1621 1641 1538 1260 399 1368 1680 456 2231 611 2512 1664 662 1502 621 2196 1653 586 1314 974 724 794 1799 2323 1750 1750 1721 294 1517 1647 1887 941 882 2156 1505 862 1356 522 1303 1222 2078 1640 1009 1793 1790 947 1614 1100 241 1505 1504 680 1214 1746 1782 1685 1111 1824 1435 502 767 1492 951 1669 502 1708 391 1644 1595 1479 1272 569 1946 1776 1091 1030 351 2201 658 447 2124 
543 2474 921 2087 951 2301 1042 1093 551 416 1029 702 2651 2237 2545 2275 2737 2351 2723 283 293 1623 1620 2207 532 662 840 1254 1016 339 2986 982 2452 815 1148 2672 751 216 882 786 2874 2428 1554 3066 2622 478 989 2893 137 1810 3165 1247 882 1195 1766 763 1053 1051 1134 1438 1070 768 2850 2318 735 1693 1077 356 523 981 766 705 921 1423 397 1206 2133 2624 790 312 937 2542 2085 1055 902 115 1670 1512 1662 407 1251 2747 1051 1092 615 2614 1245 763 1133 717 608 2892 2042 1740 2251 2018 911 88 2481 2595 489 2692 829 1639 972 1299 709 1941 2710 2282 2740 960 357 674 2252 2789 628 2840 1251 2883 1368 906 1671 249 2617 1089 2633 97 1265 2004 831 566 1522 1884 1610 365 2621 3019 970 543 2720 131 2123 1270 2624 2972 1370 1082 1847 2077 668 2458 1205 1630 1440 2147483647 1059 1641 809 863 1570 1254 1165 653 1092 965 1429 1318 871 1069 252 2060 2027 772 1773 1390 2794 758 642 678 1272 2794 1859 745 3017 1395 1033 1011 1422 2834 991 2305 2627 2535 872 2574 3012 1615 764 587 866 803 3144 1246 1529 2497 2020 1172 945 2356 811 575 2560 705 1037 1533 2508 832 2391 289 1816 808 2184 1171 2634 1524 2798 2902 1652 814 889 898 1348 1084 811 1508 1371 1344 1976 1553 468 398 1075 565 1635 814 748 1840 1256 1128 2303 1403 1793 772 2736 2522 2917 2756 706 700 2010 181 1954 870 3177 807 1604 484 970 1644 1602 998 901 1072 1144 2922 2015 460 1836 2985 1077 2084 1549 999 1494 1489 3004 1784 849 1114 325 1660 2770 527 2817 494 1767 1413 567 205 739 2263 986 1159 1329 1788 1060 2908 718 315 520 670 1927 1017 1044 990 1783 1370 1006 710 1576 2604 2185 2605 646 202 402 1273 2181 2146 692 1766 866 2807 1279 788 690 838 599 1661 1419 1263 1029 1509 882 900 3045 1109 948 1767 2719 1349 727 1074 792 1478 1742 1651 636 214 2244 2347 302 1465 572 2435 607 1664 123 1062 2451 1087 1771 1174 1931 2437 1430 658 1192 801 782 836 1812 1955 1309 2775 2805 1946 342 1199 739 2564 617 1139 2963 1162 1052 1171 790 253 526 1758 1994 1019 913 763 904 1569 1574 347 3017 875 796 1060 742 3020 1449 793 2044 1073 2591 932 2236 840 1120 520 2001 1763 823 2163 670 2570 883 2972 2959 692 1247 1107 208 1236 2053 2323 719 353 772 1098 1873 733 226 1059 916 1567 684 2528 2065 1179 399 1671 894 1796 1580 2171 523 467 688 997 403 2697 1753 704 1815 976 512 1870 1031 1174 241 1252 1650 1934 1166 926 2967 1427 1882 1090 1254 1542 997 842 
516 2823 574 2067 1828 2286 1415 265 879 1023 749 459 3006 2471 2542 2686 3220 2891 3336 1291 772 2385 2399 2775 903 1694 852 591 195 1398 3230 78 2522 1132 824 3204 1580 1206 1509 1525 3377 2699 1924 3673 3138 878 1983 3114 1170 2266 3246 1726 1332 1792 2385 1813 1212 1480 91 1573 855 1755 3133 2506 1723 1551 1850 1122 1541 1552 601 1483 1057 1488 1456 225 2641 3038 1825 1331 1985 2714 2173 1445 971 1144 1747 2273 1916 658 536 3339 802 1106 453 3201 368 308 267 1761 1661 3475 2502 2421 2759 2415 346 993 2805 2849 1285 2678 1874 1635 1692 1811 1489 2254 3280 2548 2877 961 861 1688 2512 3121 1655 2854 540 3522 1200 1804 1604 1307 3291 125 3234 1141 2030 2419 1765 844 2170 2549 1461 952 2697 3553 1529 1588 3332 1045 2704 1916 2994 3111 1036 627 2271 2730 572 3071 1798 2130 1516 1059 2147483647 1624 1375 1359 2307 875 1989 452 48 954 2035 1232 1906 1078 1310 2193 2449 1658 2145 1666 3130 1783 1270 1436 1925 3272 2581 1625 3190 1707 1827 1607 1255 3443 88 2753 3009 2924 1901 2709 3072 1585 995 1506 1856 834 3218 790 1700 2965 2348 395 284 2973 1119 1200 3017 1088 1805 1567 2664 1889 2866 1342 2052 254 2750 2030 2783 1711 3094 3532 2067 1529 1832 1043 2225 1995 956 1463 2115 1080 2533 1553 1133 678 1255 1092 2450 1842 1635 2357 2164 957 2990 2126 2070 1612 3143 2843 3357 2852 443 1039 2529 1231 2168 1925 3232 736 2209 1543 393 2129 1795 993 467 312 1836 3252 2514 1134 1851 3320 2057 2120 1806 420 2069 1266 3248 2568 673 88 798 1998 2884 1147 3105 601 2108 2104 1417 895 387 2975 1102 1829 1074 2469 1537 3151 785 1267 1290 1377 2056 679 1723 1672 1851 736 2018 1145 1803 3037 2216 2887 1276 868 1154 624 2448 2214 1671 2565 1349 3443 1247 757 619 723 1056 2323 1281 1451 39 2235 1007 857 3645 363 850 2287 2742 1116 1336 726 1851 1521 2149 1865 1660 1233 2409 3036 1089 2357 1252 3026 1055 1811 942 1981 2937 1911 1999 1577 2419 2872 2103 804 1742 1824 1532 402 2199 1913 1115 2838 3426 2695 1392 1575 644 2699 519 2068 3343 816 1375 2027 1768 950 1543 1621 2029 2039 529 1103 392 1609 2350 838 3117 212 327 1175 322 3177 1810 1555 2062 1674 3104 1458 2843 1030 831 677 2072 2469 572 2081 946 3174 1552 3266 3265 1750 1222 2064 1114 372 2420 2264 1381 741 722 1999 2038 1673 1069 702 1939 2193 659 3148 2428 2153 833 1740 1884 2575 2026 2646 781 904 530 407 1113 2951 2001 941 2583 565 1571 2016 2054 1125 1013 2206 2464 2555 1643 624 3290 2135 2396 1266 748 1990 1260 1844 
1546 1276 2055 463 2552 687 684 1878 1115 1992 2242 1317 1450 882 944 1206 1746 1515 1990 1569 1616 1480 1521 1454 1126 2133 885 2204 1786 1773 1616 1615 901 828 801 1779 1298 1540 2517 2428 1909 1114 635 2286 1704 1187 1776 1497 1760 932 1631 762 2475 951 1241 2142 588 731 1700 263 776 2299 1534 895 1640 193 2708 1981 2057 2612 1120 1220 2378 223 1806 1839 1272 1522 1832 1597 1990 1093 549 691 2317 1745 168 1414 469 1500 2154 1968 2291 582 1614 1838 1992 1486 1889 2135 2011 2079 1106 1364 1369 968 1295 1566 1243 1248 2129 1088 1911 21 1135 820 2349 756 1890 970 1252 2346 1836 1695 935 1545 1721 1254 2157 2187 428 2500 76 1761 2031 1748 1884 1721 1301 991 1531 2005 1166 1423 223 1280 1077 2101 2598 2010 1983 1512 1416 1059 1448 1487 628 2176 896 1537 1224 1759 947 915 213 1641 1624 2147483647 956 2468 1391 769 1393 1392 1601 745 1036 396 1878 611 1719 579 1021 1407 749 453 1555 1776 2264 2319 1072 1789 1539 2362 1566 506 2660 2646 378 2079 1553 1300 1470 1397 2303 1085 1460 40 886 1439 1701 2169 1604 865 289 1502 846 2013 1823 1681 832 1114 1539 938 2670 116 1042 2020 1424 1700 531 1598 1432 1479 1159 313 1501 2186 761 2455 1576 755 1616 1572 2249 162 1302 561 1254 89 1199 1645 568 1084 1623 2261 2361 1075 1650 673 1793 1271 586 1320 1612 1276 1837 1230 1763 2219 1201 1762 601 2176 1623 984 1116 1840 1935 893 338 2387 1177 1321 1112 1669 1164 1209 227 1737 1777 498 433 1973 999 400 1634 1643 2086 1708 1405 621 1261 2133 1508 1685 686 1205 2204 1482 1732 1822 2442 2800 563 1396 780 1539 2077 1947 1245 1139 450 949 2685 2631 237 2352 1850 2275 389 1535 597 1297 2269 1529 1281 2237 882 589 2246 1669 2468 2112 399 982 1928 2115 1044 1273 347 412 1638 1332 2325 844 2253 1969 2268 1034 1137 520 1028 2248 2036 167 796 394 2133 1584 795 1836 1356 1727 2200 1691 2158 283 1638 1586 1496 2703 487 663 1078 1390 1173 1052 873 2264 1177 1273 800 318 511 1222 2080 1668 1702 624 1102 1075 1340 1649 1784 811 642 1472 2329 1809 1650 197 406 1890 2014 2295 1251 98 1485 1805 1497 1670 1395 585 1510 1552 590 2434 443 2710 1670 873 1561 809 2345 1825 449 1436 1112 523 984 1836 2523 1667 1671 1934 429 1716 1846 1996 941 691 2353 1685 1018 1552 457 1514 1426 2223 1849 1140 1957 1834 944 1810 1288 155 1712 1638 786 1238 1922 1965 1842 1218 2019 1347 509 954 1622 1064 1881 426 1913 526 1839 1787 1630 1360 762 2095 1703 1248 1097 553 2334 772 655 2337
[truncated: 786,909 more chars]
