# Supplementary material for: Novel hybrid evolutionary algorithm for bi-objective optimization problems
Source: Sci Rep. 2023 Mar 15;13:4267. doi: 10.1038/s41598-023-31123-8 (PMC10017715; doi:10.1038/s41598-023-31123-8)
Supplement: Supplementary file 1 — Supplementary Information. [file 41598_2023_31123_MOESM1_ESM.zip › datasets/F2/concorde/F2_0.0_1.0.tsp.sol]

500
0 94 310 268 474 346 462 318 211 244 
84 354 72 312 281 121 358 347 298 491 
2 414 157 459 363 10 92 434 496 327 
337 27 128 90 96 449 217 357 293 278 
218 28 7 98 75 135 299 58 174 166 
352 200 31 421 231 424 97 422 173 402 
160 11 391 416 106 283 475 282 481 323 
438 70 400 454 275 345 26 355 175 259 
60 34 405 213 171 156 247 314 361 394 
130 295 198 350 177 344 446 485 93 179 
423 56 252 495 498 406 6 83 57 316 
431 168 362 321 320 209 457 64 210 468 
240 140 183 263 36 71 390 114 284 190 
153 162 53 388 115 51 490 383 399 351 
185 195 426 42 301 306 262 230 382 478 
88 367 377 280 330 292 235 214 59 164 
73 365 225 417 249 245 144 65 411 132 
207 167 113 467 86 326 288 393 412 436 
291 428 3 439 451 5 332 339 82 181 
322 483 456 272 117 216 464 450 105 139 
182 102 76 471 15 201 385 203 202 154 
12 186 125 236 304 62 477 109 333 265 
1 108 41 119 124 338 13 370 63 226 
81 401 205 234 120 302 267 395 146 32 
14 111 360 127 206 274 212 50 420 155 
425 194 47 317 30 296 443 444 492 285 
289 404 266 264 77 331 222 215 380 228 
104 17 23 232 152 432 219 375 161 463 
441 136 95 118 35 44 430 16 191 40 
147 101 356 43 237 129 343 396 199 91 
150 18 134 371 260 311 159 143 489 248 
270 286 384 494 257 359 49 158 392 184 
366 238 470 497 279 163 294 176 142 461 
276 54 349 103 315 437 192 397 480 469 
297 341 488 254 22 21 418 87 170 353 
386 307 493 261 246 138 172 407 233 455 
243 379 403 258 242 373 487 465 447 290 
46 328 413 484 460 178 80 227 364 445 
112 78 187 123 126 410 79 19 369 37 
151 458 372 336 287 250 221 253 348 223 
33 220 241 433 208 479 440 387 8 24 
45 145 466 300 309 335 378 107 165 137 
85 48 271 133 180 229 398 29 74 277 
482 100 149 68 368 25 99 55 273 204 
255 389 499 408 61 340 256 193 131 4 
381 196 224 66 313 324 325 429 197 69 
148 38 442 239 39 427 116 189 308 110 
374 188 334 452 169 342 52 329 415 269 
376 303 9 476 67 319 448 486 409 419 
122 473 141 472 435 305 251 453 20 89 
