# Supplementary material for: Novel hybrid evolutionary algorithm for bi-objective optimization problems
Source: Sci Rep. 2023 Mar 15;13:4267. doi: 10.1038/s41598-023-31123-8 (PMC10017715; doi:10.1038/s41598-023-31123-8)
Supplement: Supplementary file 1 — Supplementary Information. [file 41598_2023_31123_MOESM1_ESM.zip › datasets/F3/concorde/F3_0.0_1.0.tsp]

NAME: demo 
TYPE: TSP 
COMMENT:750vertexes symmetric problem 
DIMENSION:750
EDGE_WEIGHT_TYPE: EXPLICIT 
EDGE_WEIGHT_FORMAT: FULL_MATRIX 
EDGE_WEIGHT_SECTION 
2147483647 2607 549 2009 1368 2233 1131 581 515 582 722 263 2790 2301 2490 2439 2949 2589 3008 783 258 1980 1988 2459 527 1184 662 814 492 881 3070 440 2433 838 844 2910 1129 699 1124 1100 3099 2517 1673 3350 2851 477 1488 2963 655 1989 3164 1417 1003 1437 2040 1299 1008 1177 592 1414 810 1258 2953 2359 1227 1535 1427 652 1034 1192 439 1045 839 1359 940 674 2349 2796 1316 822 1472 2579 2065 1156 773 629 1628 1867 1719 149 792 3020 765 966 96 2883 737 229 618 1249 1146 3162 2229 2050 2470 2168 432 479 2600 2678 825 2634 1362 1551 1285 1492 1048 2041 2970 2365 2762 799 401 1184 2331 2918 1147 2799 794 3183 1172 1337 1551 791 2935 553 2910 625 1617 2164 1286 489 1808 2187 1443 500 2609 3263 1172 1075 3004 537 2381 1546 2771 3000 1091 700 2008 2377 326 2740 1446 1829 1383 543 516 1546 1005 1013 1911 939 1553 181 550 802 1686 1161 1397 936 794 2064 2192 1192 1902 1445 2925 1277 863 999 1553 3004 2196 1158 3063 1472 1395 1240 1232 3117 450 2490 2781 2691 1393 2592 2998 1512 717 1025 1361 623 3139 894 1532 2696 2131 684 443 2639 827 788 2754 755 1382 1459 2536 1373 2593 827 1869 267 2435 1582 2661 1535 2907 3198 1802 1113 1352 821 1773 1528 711 1389 1712 1096 2218 1461 697 180 1046 699 2026 1334 1167 2055 1700 902 2625 1732 1868 1159 2905 2640 3107 2757 250 714 2230 715 1999 1410 3163 563 1865 1027 507 1835 1621 841 478 576 1445 3052 2224 695 1768 3118 1567 2036 1602 543 1734 1276 3088 2158 549 573 313 1765 2781 726 2922 153 1877 1722 951 389 249 2600 901 1444 1085 2100 1217 2990 533 768 840 955 1924 680 1330 1275 1741 954 1517 797 1613 2786 2138 2704 869 355 694 841 2262 2117 1176 2149 1007 3105 1148 564 383 572 684 1958 1243 1257 486 1843 785 702 3325 621 725 1982 2681 1118 946 741 1335 1405 1890 1684 1152 722 2271 2671 610 1902 825 2704 684 1660 426 1511 2661 1471 1817 1293 2131 2618 1728 514 1404 1317 1106 379 1951 1861 1094 2758 3095 2301 878 1302 447 2582 210 1596 3121 850 1110 1580 1274 461 1037 1606 1943 1535 518 791 445 1500 1940 371 3025 340 290 989 203 3057 1558 1124 1986 1309 2818 1112 2512 781 826 293 1970 2089 468 2056 632 2848 1154 3083 3076 1234 1117 1582 614 731 2187 2233 973 247 528 1535 1888 1191 575 719 1434 1840 411 2815 2197 1666 392 1624 1389 2167 1745 2369 405 493 305 539 657 2782 1810 646 2180 591 1054 1875 1550 1022 523 1726 2040 2213 1331 579 3094 1747 2097 1060 877 1707 1010 1344 1089 1388 528 784 488 1715 2837 2685 1229 981 3257 3015 588 935 1457 1371 907 2219 640 1390 1143 2680 1108 1209 2319 1705 1832 1561 583 2184 466 2636 1157 1426 1499 442 768 1303 604 1569 1531 933 348 679 1250 791 1055 817 1718 2111 3284 747 1546 1721 1424 548 909 814 3159 2632 1194 945 2256 1448 1739 2740 1986 1761 3117 2718 948 748 1090 1058 834 3356 2553 1353 810 2558 3081 832 3121 1878 2744 597 2136 2932 1438 349 781 847 727 2275 805 1415 470 3102 748 1330 1243 589 1243 1504 1371 2353 846 2524 69 1919 987 2407 2486 1990 2777 1603 3106 409 525 799 1059 1178 2375 1294 555 2617 1268 484 1442 1688 2141 1973 742 1647 2198 2507 1303 2363 1652 683 2402 1471 1592 1290 2830 477 494 1717 1183 1082 1175 587 397 983 2154 586 1049 1516 1589 633 2402 2081 1848 852 1026 1237 2852 998 641 897 286 296 1757 563 2432 2195 2942 684 1644 2564 1730 1657 2251 987 274 94 1940 2190 2886 681 638 733 278 659 2143 1407 1858 2426 3159 2679 1663 1400 2528 1647 1338 1470 525 2864 529 1697 2504 559 777 1381 1628 135 2673 1652 2381 1330 781 2468 2625 877 561 713 1655 1950 1101 2136 1213 1843 2812 2234 3171 576 3224 848 234 832 429 1679 1742 1119 1431 659 1006 1265 691 2824 
2607 2147483647 3154 1013 3183 932 1480 3056 2097 2886 3328 2435 184 412 882 236 511 523 882 2274 2578 1244 1287 608 2091 2701 1988 3367 2958 2437 554 2798 707 1769 2032 604 1804 2291 3318 3187 665 217 936 1093 531 2148 2040 505 2547 673 941 1228 3355 1296 888 2637 1620 1445 2907 1254 1977 2881 394 465 2070 1434 3389 2826 2696 3425 2248 1802 3362 1348 2441 3046 489 259 2231 2280 2318 457 800 1457 3322 2544 1118 1283 907 2512 3326 831 3370 1717 2694 742 3188 2621 3075 2661 2564 896 473 1022 447 456 2478 2428 65 263 2926 926 2296 1258 1554 1176 3102 570 742 317 585 3366 2776 2160 349 315 2214 903 3329 1061 1684 3124 1329 2475 1031 2941 795 2519 1406 474 1912 2980 1083 932 1494 2184 697 860 3418 2609 874 2349 661 1264 173 703 1897 3297 629 857 2323 766 1286 860 1320 2474 2823 1276 1668 3331 1210 2023 1556 2495 2808 1871 1105 1621 2230 1745 2425 729 455 1856 709 1168 321 2190 3107 3091 1268 539 1081 3042 674 1136 3334 3442 1644 933 2742 289 194 135 2796 550 884 1314 1892 2001 2044 3189 940 2120 1126 337 477 3190 2972 755 1780 1907 331 1859 3362 1290 494 2425 343 2386 774 2738 607 1623 525 1114 336 1047 823 3222 1911 1803 1612 1770 3239 1417 1316 1823 666 1320 2017 2645 1579 1953 1381 2776 3035 694 1717 1878 966 1265 753 1801 337 82 563 685 2852 3160 579 2517 676 2607 999 2104 971 2428 3073 840 1031 3408 2356 2541 1399 449 544 2024 1090 513 1979 905 1019 3112 1025 1676 569 1270 3152 2910 2366 842 648 3000 361 2714 730 1211 2951 2393 2835 1047 3429 3533 1822 1003 1421 486 3094 2712 1958 1808 833 2152 3430 3385 1042 3517 2108 3182 1020 290 869 206 3109 2450 2074 3399 395 808 2862 1315 3336 1003 1591 2089 2979 3168 1946 1023 1608 1375 2829 1215 3316 1972 1058 3138 3314 755 845 1780 1749 3348 2473 1326 733 960 2722 2322 553 986 2178 1635 3033 688 3075 1028 2527 1799 377 3344 827 1323 592 231 1175 2098 1286 2793 1725 2434 664 1119 1760 768 956 1148 2359 1308 2214 548 2429 1803 520 2047 1497 1616 2915 2707 2206 1388 955 2144 3120 3229 2432 1253 1293 2751 807 2820 2543 1653 2638 704 1050 3179 959 3494 505 1546 715 1833 3432 2837 883 1067 2262 1113 1975 777 3302 504 486 2411 1611 1894 2672 3190 423 1023 3165 2662 2128 1741 819 1962 2253 3325 2167 1023 2997 812 412 1944 2251 1128 2036 1253 894 407 2908 2907 2911 2423 2876 312 822 1962 1217 2261 2461 851 2163 1704 2712 1865 1375 814 1311 3186 494 1227 659 1566 3470 932 1599 2877 2473 2623 2929 2133 2547 1000 730 78 1648 1952 1102 928 3190 3476 3385 2016 2385 794 3236 3404 1635 764 2014 1413 604 1148 1380 1350 2091 443 2144 845 2651 3058 1931 2894 3106 1682 3209 1326 1159 3219 2587 2017 2425 2197 2347 1915 1591 821 1062 2182 1091 1597 3194 2143 3123 1793 893 762 1730 1828 780 1185 1069 407 938 870 926 254 1986 3165 1557 1571 2002 1049 402 1352 2717 891 638 1883 609 1027 684 3203 738 415 3326 2660 3366 2075 3273 1257 3347 1877 2803 838 1864 2907 2408 2730 1573 3433 3059 773 3290 1060 2548 1096 1630 206 363 866 170 1008 646 2689 2956 2255 3219 1668 1233 1678 3151 522 2013 2932 1565 1032 762 652 2895 1726 1299 567 2566 705 1043 2295 345 2175 1398 1511 223 3007 2144 900 1424 2302 3465 2601 2704 1680 461 2022 2631 3460 1049 3205 783 527 1278 3449 1919 1606 716 1613 2114 2438 2386 2805 1181 2472 924 797 811 3089 1089 395 884 1312 356 2976 2413 2528 893 754 805 3063 2167 1878 2875 3265 626 1206 1072 363 623 930 1341 1286 85 1962 1406 1665 3114 917 2245 959 975 3146 1902 3473 1054 2610 95 1412 279 2971 2146 996 327 3407 2343 3320 1052 973 2159 955 1497 1130 215 474 579 2976 681 3174 2758 1783 2890 1020 899 3441 1374 2654 1844 1649 1922 552 
549 3154 2147483647 2515 1413 2739 1679 369 1064 665 190 739 3337 2841 2996 2987 3497 3135 3548 1203 661 2497 2500 3003 1074 1417 1186 344 385 1225 3609 528 2952 1386 1292 3456 1628 1128 1021 1077 3646 3059 2221 3891 3397 1022 1909 3500 974 2537 3684 1965 811 1978 2579 1560 1546 1725 570 1946 1287 1423 3496 2894 1656 2018 1383 792 1264 1040 936 1555 497 1882 1277 525 2897 3344 1699 1233 1830 3112 2588 1704 410 953 2151 2384 2261 664 359 3562 242 1485 460 3425 451 571 403 1499 1430 3704 2777 2582 3017 2716 790 899 3146 3219 913 3138 1727 2062 1809 2039 1066 2587 3514 2907 3290 390 584 1593 2873 3464 1544 3308 358 3721 1654 1404 2050 1128 3468 485 3451 963 2133 2712 1746 433 2343 2721 1926 1025 3129 3809 1016 1341 3544 981 2924 2082 3319 3528 1530 162 2557 2912 841 3280 1986 2376 1908 921 574 2055 1546 847 2433 1368 2054 668 621 1320 2226 1661 1778 1455 1152 2593 2740 1672 2449 1989 3471 1672 824 1011 2087 3552 2721 1233 3595 2018 1371 1097 1713 3658 592 3039 3329 3239 1603 3120 3515 2018 1262 1492 1787 297 3658 1298 2067 3245 2677 347 291 3178 1375 1321 3303 1304 1339 1977 3067 1702 3141 1197 2409 466 2979 2072 3190 2072 3450 3736 2350 1071 1806 1358 2256 1998 418 1894 2232 1556 2762 1974 1222 562 1585 1240 2528 1547 1246 2602 2171 1387 3156 2256 2412 1655 3453 3186 3656 3279 302 545 2777 1041 2537 1685 3678 1077 2406 1363 188 2382 2158 420 895 847 1974 3597 2771 1218 2280 3664 1998 2551 2145 177 2277 1743 3628 2669 125 545 830 2312 3306 736 3465 469 2424 2252 1042 859 324 3126 534 1325 1546 2631 1765 3530 295 986 1349 1478 2453 1127 1231 1185 2262 449 1923 656 2154 3334 2652 3246 830 806 1203 358 2804 2637 1340 2656 835 3643 1658 1084 232 176 1230 2492 1731 1795 538 2366 452 1217 3866 305 277 2529 3191 1585 1483 195 1650 1925 2438 2223 1375 1134 2803 3201 1105 2378 834 3246 602 2192 804 1977 3208 1462 2357 1841 2679 3166 2261 1057 1949 1523 1623 791 2499 2363 1571 3276 3634 2820 1252 1851 959 3110 729 2057 3668 1290 1657 2071 1426 701 1446 2090 2458 1933 45 591 828 2019 2453 583 3547 415 666 1522 545 3588 2106 1113 2498 1160 3365 1656 3052 1323 290 401 2490 2617 943 2548 1180 3389 1073 3626 3620 1568 1628 2028 863 437 2734 2730 925 581 1046 2010 2421 1648 1050 172 1829 2378 245 3354 2744 2100 929 2146 1815 2679 2293 2917 424 538 254 893 759 3322 2352 1192 2695 1016 1378 2406 1943 1530 752 2173 2543 2752 1878 50 3639 2274 2644 1598 340 2255 1555 1519 1407 1657 556 1208 837 2260 3359 3232 1710 1467 3795 3553 52 460 1424 1802 1269 2736 114 1327 1671 3197 1562 1757 2847 2241 2340 2056 1115 2727 1015 3146 1408 1538 1941 491 692 1805 116 2097 2061 826 709 1208 1580 1237 1418 1315 2205 2652 3824 1207 2094 2208 1476 1073 872 1361 3681 3171 1699 1435 2796 1996 2278 3276 2501 2303 3635 3259 1388 597 1622 1606 1333 3899 3100 1895 1026 3092 3616 1362 3669 2414 3286 50 2679 3473 1429 651 262 1322 390 2787 355 1872 550 3626 1297 1491 1578 725 1739 1460 1473 2892 615 3049 605 2450 1529 2954 3034 2532 3323 2148 3642 672 517 1169 1002 1696 2888 1759 169 3162 1707 494 1950 2232 2683 2516 840 2118 2706 3052 1588 2884 2183 1063 2941 1864 2076 1792 3376 279 1020 2266 1731 1458 985 816 649 1509 2702 1135 1307 1461 2128 281 2916 2628 2365 353 1513 1727 3395 1542 1150 1239 805 453 2258 938 2935 2735 3461 586 2187 3112 2274 2149 2798 1069 784 634 2462 2732 3404 516 1129 1282 280 113 2676 1951 2366 2964 3708 3184 2183 1944 3074 2078 1876 1961 107 3373 1021 2234 3033 212 1292 1275 2174 577 3219 2165 2924 1465 1200 2996 3163 427 954 177 2184 2487 1518 2642 1731 2373 3360 2773 3719 563 3773 743 424 1381 480 2225 2282 917 1964 916 1513 1776 1233 3355 
2009 1013 2515 2147483647 2976 224 1079 2325 1572 2449 2703 1778 1161 605 481 1029 1521 1390 1843 1991 2076 1622 1667 1375 1581 2538 1349 2652 2235 2191 1231 2063 465 1272 1244 1592 1660 1969 2967 2871 1678 811 792 2097 1515 1642 2096 1107 2200 944 1180 1047 2933 1226 1307 2532 1039 1105 2138 652 1231 2710 1180 559 2000 520 3142 2432 2476 3063 1582 1598 2841 667 2219 2276 1183 1272 2191 2014 2336 706 221 1077 2780 2187 420 1584 583 1963 2600 1806 2753 1046 2077 1692 2432 1945 2333 2532 2411 1893 1025 1454 1249 869 1747 2014 964 905 2575 624 2269 460 1458 1073 2791 661 1720 699 831 2809 2295 2065 670 1225 2099 793 2604 2036 868 2922 465 2189 1935 2192 1743 2162 1539 905 1872 2467 1318 1468 607 1730 635 1873 3050 2420 1835 1956 1364 1300 1171 1057 1039 2633 884 1529 1687 1653 1219 1016 647 2087 2067 463 1352 2924 1541 1195 1659 1854 2040 1208 1222 854 2226 1075 2144 309 930 1760 767 761 1236 2136 2717 2763 1312 1552 1610 2792 1148 789 3093 3096 812 1915 1999 1135 1201 1147 2696 673 1006 498 1342 1824 2039 2632 1151 1287 584 1307 716 2459 2277 1596 1277 1539 1325 1382 3105 559 650 2386 1255 2121 510 2056 1358 1746 750 598 1159 2028 851 2900 1906 1214 1847 1862 2713 621 1510 988 1235 549 1632 2107 1013 1523 1776 2658 2790 1089 1905 1129 1753 1467 585 1676 1342 987 1565 791 2225 2680 1155 2197 460 2552 1167 1447 1235 2244 2391 987 546 2851 1631 1758 1390 1333 1108 1642 250 1399 2079 112 643 2428 1160 804 1248 1754 2548 2148 1863 714 828 2588 1159 2148 706 1397 2643 1936 2192 1804 2906 3243 993 1472 1136 1159 2541 2386 1657 1535 299 1400 3128 3076 314 2800 2172 2734 596 1300 163 969 2722 1984 1712 2685 647 206 2663 1788 2924 1968 862 1446 2391 2578 1488 1382 789 827 2083 1498 2788 1308 2062 2418 2731 1078 678 951 1431 2707 2410 614 836 538 2544 2012 462 1791 1794 1937 2651 1576 2617 463 2091 1881 1319 3130 507 1006 1049 1187 1358 1515 1160 2664 1542 1729 798 154 953 771 1927 1730 2117 969 1565 664 1803 1931 1473 1251 1051 1738 2742 2264 2041 453 125 2212 2474 2756 1703 520 1642 2265 1053 2124 1852 1042 1970 1127 816 2875 78 3158 1484 1250 1494 1266 2805 2288 182 1527 1572 133 1440 1706 2970 1307 1320 2315 893 2008 2293 2437 814 237 2803 2147 1482 1838 375 1872 1866 2683 2187 1276 2420 1720 811 2095 1746 417 2046 1744 914 1123 2384 2426 2305 1663 2471 991 543 1412 1719 1514 2284 344 2235 989 2292 2054 1779 1376 1080 2556 1359 1436 1095 998 2788 920 1090 2740 2309 2556 2455 1340 2134 1090 864 1072 816 1742 2087 1882 2539 2745 3152 2018 2154 257 2573 3137 1446 691 1882 1085 437 1302 1658 464 1652 658 1609 632 2487 2908 2001 2394 2675 1633 2596 1406 540 2820 2118 1617 2334 1913 2182 1201 1795 1299 2059 1875 968 1802 3006 1704 2747 1278 1185 1598 1615 1080 1378 997 1230 888 101 555 1129 953 1165 2700 946 1208 1711 2058 1273 1214 2406 1661 1189 1541 1618 1316 1592 2565 1232 1126 3104 2183 2680 1806 2734 1807 2625 1906 2059 1134 1383 2758 2317 1944 777 3204 2887 1442 2817 1777 1942 1430 1080 919 1193 1234 1146 694 1221 2230 2471 1431 2875 1523 1840 796 2560 1405 1964 2437 1593 1108 1263 580 2519 1885 1802 1373 2475 407 457 1505 672 2210 467 723 1178 2308 1516 834 1009 2152 3079 1814 2238 1034 833 1495 2428 3226 593 2642 411 758 1567 2851 1730 792 1661 1092 1730 2198 1874 2271 257 2093 422 1346 959 2626 1144 1275 637 381 798 2676 1902 1955 200 1299 899 2293 1797 1387 2239 2627 399 779 153 663 1625 670 1500 1154 935 2102 1290 1722 2450 859 1831 506 1699 2568 1232 3178 1052 2060 1017 1571 740 2807 1352 1696 818 2674 1588 2691 441 1320 2025 127 801 1404 1209 551 1543 2507 1678 2754 2092 1325 2386 1072 528 3038 1342 2296 1625 1566 1349 912 
1368 3183 1413 2976 2147483647 3180 1899 1742 1500 805 1386 1599 3344 3024 3411 2959 3335 2934 3209 986 1131 2084 2060 2781 1479 484 1791 1733 1706 786 3727 1752 3295 1729 2096 3236 1388 1013 465 346 3448 3183 2336 3534 3202 1427 1223 3649 817 2512 3977 2017 699 1900 2350 578 1971 1882 1876 2325 2021 306 3575 3121 1118 2625 229 716 503 531 1702 1413 1029 2330 764 1892 2764 3280 985 962 969 3340 2941 1903 1091 837 2556 1995 2487 1283 1764 3251 1368 2031 1394 3134 1857 1592 1783 537 619 3395 2716 2269 2869 2735 1795 1038 3203 3350 545 3556 939 2547 1635 2040 348 2712 3237 3051 3544 1152 974 1026 3025 3488 970 3689 1761 3332 2314 59 2590 791 3049 1805 3139 857 1800 2711 1278 1003 2119 2408 2545 1308 3455 3557 547 576 3209 1066 2694 1919 3310 3766 2321 1523 2564 2588 1594 2967 1910 2326 2343 951 1828 2552 1629 646 2068 2202 1656 1530 1872 1913 2078 2257 1014 2010 834 2901 2728 1327 2528 2235 3491 1012 590 403 1915 3393 2327 211 3792 2225 176 494 2365 3317 1787 2961 3305 3214 459 3387 3838 2530 1702 1194 1172 1130 3960 2189 2397 3124 2776 1757 1607 2871 1727 1440 3190 1621 223 2439 3314 821 3021 856 2633 1585 2762 1611 3438 2387 3518 3358 2398 364 1291 1834 1708 1469 1029 2432 1903 2295 2583 2465 1353 1188 1986 1472 2024 447 205 2496 1590 2079 2754 1951 2595 1386 3390 3244 3537 3577 1388 875 2644 799 2770 662 3999 1757 2225 759 1564 2348 2456 1162 1814 1943 1784 3616 2664 1343 2729 3671 1312 2958 2384 1573 2157 2436 3743 2187 1290 1850 1264 2446 3583 689 3541 1240 2540 1991 417 1150 1443 2688 1051 416 2280 2309 1867 3651 1119 638 1320 1450 2779 1959 370 364 2664 1782 1178 770 2420 3249 3056 3345 584 1127 1271 1734 2955 3005 322 2153 662 3265 2213 1738 1241 1244 1518 2220 2360 2152 1791 2031 1041 1851 3521 1707 1234 2430 3570 2299 1548 1446 758 2386 2481 2492 460 969 3061 2789 1203 1771 585 2968 812 2528 1008 1439 3069 162 2596 1995 2597 3093 2023 1609 1929 422 1484 1731 2556 2856 2258 3608 3277 2369 862 2028 1680 3377 1517 1470 3622 2110 1925 1616 274 909 980 2686 2873 1157 1437 851 1800 2471 2027 1001 3826 1617 1657 1986 1562 3803 2249 307 2925 492 3177 1742 2773 1776 1418 1151 2867 2263 1755 3066 1612 3078 404 3685 3664 787 2181 1390 780 1844 2785 3213 495 1121 1721 1496 2714 1221 1139 1449 1087 2175 1206 3024 2797 1395 1350 2559 1188 2204 2316 2821 1052 926 1312 1896 717 3446 2572 1647 2235 1905 724 2719 1148 2115 850 1492 2038 2493 1952 1383 3663 1985 2535 2000 1629 2283 1897 343 710 634 896 2072 945 2186 3658 3253 2364 1260 3404 3194 1458 1827 209 1201 827 3111 1509 274 1582 3541 1170 1907 3139 2040 1908 2614 1362 2861 1485 3530 532 199 1322 986 721 1501 1325 1860 2436 610 1045 1373 777 1063 837 1985 1695 2430 3463 1102 2143 1692 63 1317 542 1733 3952 2860 1457 2102 2541 2068 2116 3457 2916 2531 3938 3377 2197 825 2065 1770 1266 3570 2958 1862 605 2727 3783 1435 3521 2185 3010 1416 2496 3583 146 1022 1619 1173 1077 2287 1754 1339 1784 3892 1623 303 792 1938 2337 253 152 2614 857 2610 1416 2151 1921 2981 2922 2345 3334 2352 3800 961 924 2128 433 1529 2384 2459 1247 2960 1179 960 1624 2153 2483 2688 629 1556 2201 2841 653 3226 2530 2017 3112 1098 2675 2360 3389 1621 1672 2342 1969 881 619 1953 972 2018 2739 1563 559 281 2411 1153 3293 2702 1988 1314 1284 2350 3113 1900 1262 780 1270 1115 2764 938 3371 2492 3768 827 2096 2971 2464 2710 2863 381 1249 1337 2836 2515 3723 1889 1194 1625 1414 1422 2944 2210 2830 3149 3573 3597 1868 1931 3125 1369 1796 1540 1503 3746 1190 2519 2636 1204 1905 382 2144 1236 3271 1807 3049 230 2074 2593 3331 1817 1900 1398 2542 2252 1024 3089 2230 2094 3344 2972 3649 869 3635 680 1529 1665 1000 2169 2533 663 1811 750 1378 1535 1717 3579 
2233 932 2739 224 3180 2147483647 1282 2545 1793 2668 2927 2002 1055 554 258 998 1442 1369 1799 2196 2298 1721 1767 1380 1801 2736 1572 2873 2457 2394 1059 2284 278 1488 1465 1532 1845 2178 3183 3084 1591 717 935 2025 1457 1862 2261 933 2412 1016 962 1218 3152 1387 1383 2723 1258 1301 2356 864 1454 2910 1030 469 2181 736 3351 2649 2679 3280 1806 1790 3064 886 2420 2493 1192 1187 2370 2218 2510 552 275 1278 3004 2400 631 1696 735 2185 2820 1754 2976 1269 2301 1652 2650 2168 2553 2726 2606 1828 1047 1536 1238 895 1969 2231 874 774 2790 401 2448 683 1632 1233 3004 714 1666 640 640 3033 2516 2250 619 1096 2287 570 2824 1986 1090 3125 688 2396 1915 2411 1704 2375 1679 935 2047 2690 1431 1529 825 1947 431 1784 3267 2620 1791 2170 1383 1447 1073 855 1255 2856 951 1563 1911 1634 1379 1122 866 2301 2286 687 1552 3143 1646 1413 1808 2078 2259 1432 1351 1078 2402 1298 2350 355 954 1940 860 951 1108 2317 2935 2977 1459 1466 1678 3000 953 971 3301 3312 1033 1860 2219 1105 1106 1067 2888 498 787 722 1562 2016 2212 2856 933 1503 783 1252 743 2679 2500 1590 1493 1747 1259 1598 3315 780 496 2568 1216 2325 626 2279 1365 1894 574 794 1018 1974 964 3114 2077 1435 1979 2018 2936 845 1638 1206 1275 773 1844 2330 1231 1737 1877 2851 2998 1153 2046 1352 1766 1593 694 1859 1242 890 1457 586 2449 2902 1187 2407 531 2737 946 1671 1337 2441 2613 1092 730 3074 1853 1977 1548 1192 1138 1853 470 1255 2238 224 816 2650 1282 1021 1075 1836 2772 2366 2084 842 628 2806 1014 2372 806 1522 2855 2155 2416 1826 3129 3455 1212 1547 1326 992 2764 2598 1860 1734 426 1622 3341 3289 519 3020 2337 2955 773 1222 136 847 2939 2203 1922 2906 620 212 2865 1874 3144 1923 1086 1669 2615 2802 1703 1475 1011 1039 2303 1610 3012 1531 1990 2639 2955 1156 456 1170 1633 2931 2595 835 930 706 2743 2220 395 1800 2007 2059 2868 1556 2838 653 2309 2038 1274 3336 640 1195 1095 1132 1483 1737 1327 2859 1730 1952 878 376 1175 557 1879 1791 2319 1160 1789 491 2027 2082 1344 1471 1259 1886 2942 2483 2234 666 308 2377 2698 2978 1925 740 1747 2486 841 2347 2076 1263 2193 928 980 3087 258 3374 1428 1445 1501 1487 3028 2511 319 1606 1796 226 1660 1674 3184 1151 1169 2503 1117 2163 2509 2656 830 93 3019 2369 1705 1992 503 2053 2080 2906 2358 1383 2644 1696 824 2245 1966 630 2217 1824 1037 1121 2607 2647 2529 1883 2689 847 674 1633 1797 1736 2481 485 2400 1213 2510 2197 1878 1427 1260 2780 1213 1559 1150 1216 3011 1050 1305 2936 2505 2742 2676 1560 2351 1215 655 979 1037 1936 2031 1842 2763 2964 3359 2189 2356 150 2796 3347 1632 476 2069 1279 328 1429 1777 685 1868 663 1830 410 2684 3107 2162 2616 2895 1804 2820 1550 748 3038 2338 1829 2522 2118 2377 1425 1931 1363 1994 2082 1124 1938 3209 1920 2964 1495 971 1593 1795 1303 1421 1166 1351 728 265 699 911 821 1383 2921 1165 1410 1914 1980 1247 1385 2617 1676 1002 1747 1517 1419 1565 2788 1288 968 3311 2404 2902 2008 2957 1877 2845 2072 2279 922 1599 2955 2504 2161 1000 3411 3088 1472 3039 1808 2166 1529 1298 882 1172 1316 1042 861 1035 2450 2692 1647 3090 1706 1899 1011 2784 1381 2142 2659 1752 1238 1320 656 2735 2030 1882 1368 2664 241 651 1724 591 2380 680 947 1065 2531 1740 966 1211 2345 3297 2031 2458 1256 860 1715 2629 3434 777 2866 208 802 1681 3075 1922 1014 1622 1307 1942 2401 2095 2494 480 2307 199 1398 744 2847 1280 1247 780 598 794 2887 2123 2178 349 1349 683 2511 2008 1604 2463 2851 398 973 376 569 1516 446 1634 1322 863 2254 1461 1880 2673 636 2046 676 1726 2792 1456 3390 1192 2283 916 1708 682 3006 1571 1729 682 2893 1809 2915 638 1411 2215 97 1024 1514 1108 522 1416 2728 1564 2973 2315 1538 2608 1203 682 3257 1502 2510 1819 1741 1571 726 
1131 1480 1679 1079 1899 1282 2147483647 1620 618 1437 1850 984 1663 1203 1516 1308 1824 1479 1921 914 1104 1053 1081 1360 611 1461 568 1914 1520 1113 1964 1374 1413 294 774 1795 618 899 1921 1812 1977 1405 544 2258 1732 669 1113 1864 1141 862 2123 313 1918 425 979 1462 266 82 1505 434 676 1632 1837 1278 959 810 2071 1397 1397 2022 814 537 1891 467 1140 1638 1232 1665 1150 936 1311 1503 1049 31 1846 1132 660 954 622 1032 1879 1925 1892 425 1220 1786 1764 1171 1644 1457 1335 2062 1102 1036 1351 1038 1074 981 1476 1570 1524 1662 1229 674 493 400 1730 921 1867 1256 1699 1888 1309 1011 1224 1793 1038 1803 1882 2107 647 1844 739 1115 1883 1522 1819 1107 757 1034 859 1507 786 1151 756 715 1580 2147 2012 1341 1917 911 1289 560 1642 1932 812 1827 878 1324 868 1657 428 716 471 1042 1415 684 275 1902 965 832 800 1034 1411 502 642 550 1199 436 1069 1019 1061 729 772 348 1799 1093 1684 1707 573 1878 1208 1718 1981 357 2020 2049 667 2028 1328 1362 1651 1561 1624 1533 1971 672 427 756 1027 1711 2102 907 499 1570 1007 1749 1519 1559 306 471 1626 379 2035 567 1467 1336 1468 1043 776 1286 1336 879 1593 490 1788 2118 672 1843 909 379 1050 940 1765 607 805 735 1118 604 574 1166 235 485 1161 1583 1716 944 1051 619 1588 796 759 642 1775 1517 1977 1714 1378 1698 1117 1131 913 1492 2135 680 805 1166 1612 717 563 1930 959 1180 540 1927 1105 583 835 1992 1126 1060 508 1651 662 752 1982 1239 1672 1502 889 640 1729 1564 1805 1235 752 752 1580 927 1366 1583 1958 2180 722 1082 153 1884 1616 1324 578 459 889 815 2068 2017 766 2062 1184 1732 535 1656 1158 1589 1688 983 647 1945 1153 1112 1584 1249 1904 2029 483 658 1499 1688 470 935 639 272 1412 893 1842 577 2230 1692 1835 873 1683 705 352 1872 1352 521 759 609 1465 940 1202 1635 740 1178 1614 1611 1620 631 1072 947 1537 2054 730 164 1010 1488 738 632 355 1588 496 1013 820 967 655 1734 2011 1332 1038 172 773 1523 964 1022 1991 796 62 872 1663 1252 969 854 974 1223 1647 1770 1030 592 1034 1282 1975 1371 1105 317 1182 1982 429 1813 1026 2109 1699 193 1429 385 1954 1358 971 1094 845 1175 500 1759 1917 1964 1955 1251 468 1075 1249 1763 1058 1315 1760 1186 693 924 832 833 816 1850 1174 796 1518 1734 1068 1175 772 664 1041 1241 619 1244 1432 1442 1433 1053 1442 1674 714 491 1240 898 1207 831 1246 486 1267 1169 1172 1146 235 1709 1970 791 984 236 2002 581 169 1663 1233 1493 1466 853 1103 623 1796 1557 669 670 2179 1935 1717 2029 2078 1011 1075 1218 1766 2068 413 1662 825 102 1269 693 970 770 625 1068 666 1642 1409 1830 1038 1424 1663 655 1730 641 539 1792 1121 566 1271 836 1107 593 985 1038 2196 800 425 992 1928 678 1708 323 2107 1554 595 590 1183 329 691 1648 1017 667 2080 1607 797 1708 300 130 633 2256 1431 343 1341 1508 1989 466 1993 844 1648 1728 1044 1823 2029 1193 1901 727 1797 1345 1898 930 1386 2048 385 1680 1254 1355 595 2130 1809 1282 1832 1517 1075 922 230 1278 1362 915 1649 493 2012 1228 1490 993 1825 503 1429 773 1671 1506 936 1463 690 602 1055 863 1477 1011 1289 1403 1408 1342 632 978 1301 1204 847 580 1703 1555 697 587 70 1081 2048 1240 1241 375 1024 544 1349 2153 520 1726 1402 953 932 1969 664 629 1755 189 675 1120 908 1327 881 1044 1474 1123 1905 1632 573 1442 619 855 1124 1611 935 1049 939 1107 1856 1653 738 398 1403 1789 1077 318 935 1331 2030 1704 765 347 1403 1173 388 804 1647 1863 793 632 1476 1667 530 2116 528 1130 1550 801 1267 1728 867 1447 1527 1963 976 1843 644 906 961 1190 434 850 1683 1140 2041 1515 2095 1736 1298 303 1419 583 659 2015 496 1243 556 579 466 1749 
581 3056 369 2325 1742 2545 1620 2147483647 1043 953 517 636 3240 2714 2802 2911 3439 3098 3535 1355 801 2544 2554 2977 1062 1679 1070 328 100 1426 3476 263 2778 1329 1081 3415 1706 1271 1376 1417 3594 2940 2144 3874 3351 1025 2064 3362 1181 2479 3504 1926 1175 1974 2574 1811 1437 1679 222 1813 1104 1713 3375 2753 1804 1811 1733 1069 1524 1403 812 1618 867 1733 1483 157 2851 3265 1881 1391 2030 2963 2425 1648 779 1157 1995 2431 2150 730 275 3542 569 1344 490 3403 157 451 42 1754 1668 3680 2718 2598 2971 2639 585 1044 3041 3092 1215 2939 1922 1888 1847 2007 1395 2486 3486 2788 3130 756 821 1756 2753 3358 1716 3114 279 3716 1457 1726 1861 1330 3478 143 3434 1160 2183 2640 1867 740 2351 2731 1721 1073 2954 3766 1379 1586 3530 1111 2903 2091 3226 3365 1299 378 2489 2916 754 3268 1981 2335 1760 1093 265 1878 1546 1209 2471 1137 2127 597 302 1185 2221 1483 1962 1315 1343 2442 2670 1772 2369 1892 3366 1846 1160 1340 2099 3492 2752 1550 3442 1930 1717 1460 1513 3643 326 2974 3240 3153 1878 2961 3331 1840 1194 1606 1938 661 3476 1053 1939 3184 2580 135 148 3168 1316 1348 3238 1270 1688 1816 2915 1919 3084 1381 2290 342 2953 2160 3034 1948 3334 3729 2284 1415 1932 1259 2352 2108 784 1716 2274 1340 2735 1804 1266 695 1480 1248 2597 1819 1562 2563 2280 1207 3172 2291 2304 1737 3371 3080 3583 3108 392 897 2737 1247 2410 1931 3491 954 2398 1571 186 2337 2034 782 706 576 2001 3490 2725 1266 2105 3558 2145 2375 2038 193 2260 1527 3494 2725 488 201 893 2224 3139 1054 3346 600 2334 2275 1348 966 354 3152 901 1687 1334 2647 1731 3397 637 1242 1416 1521 2304 929 1589 1541 2101 475 2090 1008 2038 3261 2472 3128 1166 926 1272 361 2687 2468 1628 2718 1198 3638 1494 971 501 541 1222 2503 1537 1682 243 2401 821 1085 3847 99 641 2492 3001 1375 1497 484 1874 1768 2368 2102 1640 1290 2657 3218 1191 2481 1158 3226 937 2054 970 2092 3153 1805 2237 1784 2630 3095 2277 992 1931 1798 1675 622 2421 2171 1372 3095 3624 2861 1435 1786 849 2951 670 2176 3576 1074 1586 2157 1721 928 1608 1882 2284 2107 331 951 630 1858 2506 806 3374 255 516 1403 446 3430 2029 1451 2318 1524 3318 1640 3039 1239 586 620 2325 2642 794 2342 1131 3373 1425 3507 3506 1780 1468 2162 1099 151 2647 2526 1267 744 933 2116 2283 1771 1155 461 2004 2377 536 3344 2656 2245 958 1989 1966 2733 2237 2861 697 824 441 662 1048 3195 2237 1132 2744 814 1593 2262 2120 1370 989 2306 2611 2746 1841 416 3529 2302 2603 1492 484 2200 1473 1807 1626 1905 851 986 1021 2233 3185 3134 1509 1561 3789 3546 348 423 1772 1949 1460 2561 336 1680 1702 3015 1688 1710 2690 2248 2402 1861 1149 2618 994 2955 1661 1849 2078 767 1032 1878 484 2125 1920 1177 877 1245 1795 1368 1611 1152 2295 2641 3811 1327 2045 2299 1804 1120 1210 1298 3507 3162 1768 1258 2787 1948 2274 3135 2324 2189 3454 3136 1164 948 1499 1572 1413 3875 3050 1887 1284 3100 3469 1395 3604 2419 3265 396 2657 3345 1772 843 379 1427 759 2842 300 1995 266 3454 1261 1784 1790 410 1554 1811 1786 2885 980 3078 602 2470 1434 2864 2978 2519 3226 2051 3498 885 820 912 1348 1746 2940 1540 531 3125 1847 786 2014 2208 2665 2406 1136 2227 2767 3021 1828 2712 2042 823 2813 2041 1868 1612 3276 125 924 2196 1660 1643 1352 528 864 1377 2620 1098 1555 1814 2010 647 2734 2539 2411 687 1605 1534 3372 1457 1219 1441 866 668 2068 1113 2737 2726 3282 924 2169 3060 2173 1948 2704 1379 855 674 2298 2716 3223 149 1218 1244 358 434 2533 1853 2182 2832 3637 2985 2225 1925 2974 2225 1882 2048 263 3180 1109 2109 3052 571 1155 1634 2141 681 3113 2220 2810 1767 975 3018 3029 353 738 500 2040 2489 1675 2451 1579 2393 3268 2644 3632 873 3702 1092 351 1344 753 2195 2163 1284 1982 1151 1581 1836 1154 3201 
515 2097 1064 1572 1500 1793 618 1043 2147483647 877 1233 420 2280 1805 2044 1925 2434 2076 2500 596 507 1507 1520 1948 30 1157 294 1316 944 784 2572 822 1968 330 621 2396 716 529 1407 1328 2584 2015 1161 2841 2336 74 1173 2468 683 1473 2695 903 1360 933 1535 1220 535 661 970 941 532 1292 2450 1870 927 1150 1628 871 1041 1499 329 613 1289 906 835 1090 1835 2282 1074 636 1249 2093 1599 642 1238 664 1168 1395 1220 416 1286 2510 1274 547 607 2373 1195 594 1073 1190 1065 2651 1714 1556 1955 1655 582 467 2092 2178 1027 2190 1141 1116 813 979 1255 1535 2459 1864 2283 1277 724 921 1831 2409 909 2347 1289 2679 818 1453 1137 734 2437 967 2401 643 1150 1650 929 907 1308 1689 1064 194 2142 2749 1484 1030 2496 435 1871 1049 2260 2519 827 1215 1493 1875 310 2232 940 1315 927 551 879 1115 503 1353 1432 726 1112 445 889 414 1181 771 1150 522 705 1587 1677 807 1390 943 2416 1022 1151 1219 1057 2488 1710 1296 2576 965 1583 1535 872 2609 792 1975 2268 2178 1359 2113 2534 1086 231 686 1051 1099 2672 737 1049 2181 1623 1164 926 2132 320 324 2239 240 1586 1014 2053 1199 2078 708 1372 701 1923 1158 2179 1049 2402 2692 1287 1353 997 360 1353 1137 1161 972 1237 796 1706 1027 281 554 566 213 1571 1305 1298 1541 1301 580 2129 1251 1366 749 2391 2133 2592 2286 764 1112 1716 705 1506 1299 2700 292 1359 901 1009 1320 1134 1319 505 733 960 2543 1709 286 1323 2609 1233 1583 1103 1048 1224 938 2590 1690 1055 961 291 1256 2306 1018 2418 618 1368 1233 1116 370 757 2109 1355 1700 781 1605 703 2492 1004 866 439 501 1449 522 1584 1530 1282 1461 1223 1162 1119 2271 1686 2200 1156 414 335 1345 1761 1655 1224 1686 1352 2600 736 266 882 1071 179 1461 870 773 866 1361 1239 354 2816 1104 1219 1469 2227 799 458 1256 1184 958 1376 1192 1142 573 1786 2175 333 1487 1089 2194 1045 1182 527 1128 2145 1638 1323 778 1616 2103 1235 128 894 1299 656 503 1438 1433 758 2295 2588 1821 735 789 284 2103 373 1215 2608 638 601 1154 1318 694 800 1216 1491 1251 1033 1187 551 1053 1471 694 2552 788 552 531 597 2573 1046 1339 1538 1600 2303 602 2004 306 1337 745 1508 1600 388 1638 133 2339 1417 2578 2570 1072 704 1225 746 1192 1675 1805 1243 583 266 1138 1405 847 374 1234 1163 1337 901 2308 1686 1320 173 1166 1076 1697 1230 1854 828 856 816 617 906 2282 1312 161 1706 524 941 1396 1270 626 726 1360 1585 1707 816 1092 2586 1261 1582 581 1391 1192 512 1354 976 1287 884 626 578 1202 2367 2175 870 610 2752 2509 1103 1434 1645 1051 776 1760 1154 1610 668 2219 782 694 1842 1206 1373 1155 180 1679 49 2183 1113 1489 1152 828 1103 872 1112 1085 1060 1250 546 251 1092 550 886 487 1292 1604 2777 493 1031 1297 1543 201 1185 310 2685 2125 763 603 1750 933 1234 2248 1535 1264 2650 2217 714 1129 627 543 463 2846 2038 846 896 2058 2589 374 2606 1377 2234 1112 1625 2432 1608 611 1293 527 1190 1806 1303 1051 841 2627 234 1356 1079 866 854 1697 1449 1847 1249 2035 463 1427 501 1895 1971 1482 2266 1099 2613 658 902 727 1320 722 1903 961 1054 2103 947 870 994 1176 1631 1471 962 1249 1734 1995 1194 1898 1176 644 1905 1201 1204 886 2320 962 225 1203 674 889 1509 783 665 546 1641 79 1020 1716 1098 1113 1945 1570 1374 1352 646 862 2342 503 303 797 304 718 1332 563 1992 1688 2474 1055 1134 2049 1226 1253 1741 1152 333 432 1477 1681 2420 1103 355 219 791 1173 1659 907 1420 1931 2644 2235 1189 889 2019 1306 839 1050 1037 2410 315 1208 2010 1051 405 1635 1114 515 2165 1189 1878 1384 632 1976 2130 1371 569 1225 1182 1448 840 1696 776 1351 2300 1739 2658 935 2709 1182 702 317 822 1166 1248 1467 940 760 585 818 227 2340 
582 2886 665 2449 805 2668 1437 953 877 2147483647 709 834 3064 2638 2918 2689 3153 2766 3133 669 389 2023 2017 2622 868 753 1133 1007 907 615 3393 947 2834 1185 1388 3087 1159 621 551 518 3290 2834 1961 3475 3037 806 1317 3297 386 2225 3555 1659 485 1611 2180 898 1410 1453 1072 1810 1333 763 3260 2715 1084 2019 846 129 601 631 975 1119 515 1782 657 1097 2550 3039 1085 685 1195 2939 2465 1453 511 376 2040 1914 2059 534 1024 3158 716 1419 594 3026 1081 797 994 836 776 3304 2458 2149 2667 2431 1014 459 2891 3001 264 3064 1100 1992 1387 1713 471 2348 3123 2687 3135 575 182 1006 2656 3201 949 3218 1022 3290 1672 782 2013 524 3021 1003 3045 397 1670 2418 1206 232 1936 2294 1931 726 3006 3433 614 685 3131 537 2537 1685 3038 3369 1630 806 2260 2487 859 2869 1621 2045 1802 416 1023 1992 1218 476 1974 1490 1562 758 1067 1271 1844 1639 1159 1393 562 2447 2441 1167 2182 1783 3207 1069 287 419 1687 3210 2263 604 3417 1793 816 673 1729 3245 982 2720 3041 2949 939 2967 3398 1963 1107 982 1205 448 3533 1458 1911 2913 2428 987 811 2767 1178 981 2976 1077 801 1890 2903 1058 2807 612 2212 781 2599 1559 3029 1908 3208 3310 2064 531 1256 1237 1725 1457 418 1848 1777 1621 2391 1904 871 409 1438 952 2024 882 614 2256 1625 1410 2708 1812 2194 1177 3151 2933 3333 3145 584 288 2426 443 2350 1024 3564 1066 2019 736 785 2059 1989 609 1053 1153 1558 3335 2431 864 2199 3398 1412 2456 1943 800 1910 1786 3411 2177 557 1047 589 2066 3162 149 3227 442 2174 1825 397 515 638 2664 578 866 1607 2197 1468 3314 388 331 936 1086 2311 1233 751 696 2154 1094 1318 297 1967 3020 2558 3014 293 465 813 1018 2585 2524 680 2157 476 3215 1609 1055 456 525 974 2072 1733 1638 985 1916 483 1187 3455 931 592 2183 3098 1635 1138 764 1001 1835 2154 2041 710 605 2637 2751 709 1834 243 2848 191 2045 364 1432 2868 895 2166 1577 2347 2853 1843 951 1607 859 1197 959 2223 2310 1602 3160 3214 2344 664 1599 966 2957 761 1502 3378 1397 1439 1560 770 185 869 2087 2364 1321 676 347 1026 1929 1973 214 3409 812 870 1408 765 3419 1853 543 2412 741 3007 1341 2649 1183 782 346 2377 2170 1019 2515 1009 2981 575 3383 3370 930 1577 1457 248 1069 2464 2682 394 346 1028 1475 2261 1111 633 756 1218 1981 428 2938 2476 1515 704 2039 1233 2190 1992 2587 255 129 513 1121 96 3104 2150 1038 2212 1159 743 2256 1328 1493 175 1598 2039 2347 1576 649 3380 1837 2298 1453 955 1955 1371 859 767 995 109 1343 339 1913 3227 2962 1727 990 3364 3131 716 1119 877 1226 667 2629 775 808 1272 3085 1027 1484 2700 1838 1853 2029 813 2497 844 3054 746 897 1370 185 227 1329 609 1670 1929 375 332 874 939 731 805 1318 1684 2259 3406 727 1795 1685 865 759 330 1174 3542 2759 1237 1445 2394 1702 1894 3084 2408 2103 3511 3036 1493 281 1503 1327 898 3494 2755 1543 367 2656 3424 1004 3334 2008 2891 683 2303 3251 862 273 911 846 469 2293 1020 1321 979 3483 1074 834 940 1134 1722 924 835 2484 407 2585 640 2017 1371 2680 2701 2149 3052 1929 3446 220 150 1374 478 1266 2396 1808 520 2794 1144 171 1478 1881 2300 2297 183 1575 2208 2677 931 2764 2041 1259 2736 1250 2075 1759 3107 828 982 1989 1503 851 634 1157 216 1422 2425 954 649 934 1949 474 2815 2366 1899 721 1034 1725 2999 1365 773 625 582 310 2209 422 2866 2336 3335 208 1828 2768 2054 2127 2537 431 554 574 2346 2344 3283 1095 719 1068 612 711 2511 1750 2296 2766 3380 3108 1731 1605 2815 1491 1501 1454 736 3280 645 2061 2584 482 1254 802 1842 461 2964 1695 2696 814 1342 2544 2962 1091 1139 714 2049 2082 943 2572 1653 1945 3077 2576 3420 121 3444 305 724 1144 199 1884 2093 590 1564 292 1075 1322 1103 3186 
722 3328 190 2703 1386 2927 1850 517 1233 709 2147483647 926 3511 3021 3184 3158 3662 3295 3700 1312 796 2633 2634 3161 1241 1454 1370 356 554 1307 3790 709 3139 1559 1481 3617 1760 1242 959 1042 3809 3238 2394 4044 3560 1187 2004 3682 1060 2704 3870 2130 731 2134 2732 1602 1726 1893 733 2129 1476 1436 3674 3076 1758 2208 1326 838 1306 959 1123 1694 389 2067 1355 664 3060 3514 1783 1338 1902 3295 2774 1875 308 1042 2336 2521 2440 824 400 3717 54 1670 638 3581 554 760 542 1540 1485 3860 2944 2728 3180 2888 980 1020 3322 3398 928 3326 1803 2249 1953 2202 1045 2763 3671 3086 3475 262 675 1689 3052 3639 1636 3496 397 3870 1844 1384 2239 1211 3613 648 3605 1056 2270 2882 1860 484 2494 2869 2115 1178 3315 3969 935 1393 3697 1105 3080 2233 3492 3712 1720 156 2726 3061 1025 3432 2143 2540 2093 1029 749 2242 1705 775 2573 1557 2184 853 794 1505 2381 1849 1859 1640 1241 2777 2910 1795 2622 2166 3646 1761 803 992 2238 3717 2862 1224 3778 2194 1321 1017 1902 3811 775 3207 3501 3411 1627 3305 3702 2206 1438 1612 1886 267 3844 1487 2249 3411 2853 451 469 3331 1548 1474 3470 1473 1284 2163 3251 1766 3307 1289 2589 655 3137 2196 3375 2253 3628 3887 2520 1029 1917 1539 2376 2113 357 2082 2372 1745 2921 2161 1371 706 1765 1400 2657 1573 1238 2764 2285 1576 3301 2398 2589 1785 3624 3362 3824 3465 482 514 2939 1125 2718 1729 3865 1262 2561 1438 356 2547 2340 277 1084 1032 2121 3773 2935 1367 2467 3839 2096 2738 2323 331 2434 1933 3808 2801 184 708 984 2486 3491 743 3643 622 2599 2398 1049 997 511 3267 405 1244 1736 2777 1930 3710 323 1040 1490 1625 2637 1316 1160 1119 2448 398 2012 616 2333 3503 2839 3425 808 941 1344 352 2983 2823 1357 2786 761 3793 1845 1268 359 192 1394 2641 1920 1976 715 2508 357 1403 4020 432 156 2691 3379 1774 1637 60 1709 2111 2609 2403 1410 1243 2986 3345 1243 2494 830 3401 596 2375 919 2091 3373 1414 2537 2011 2844 3335 2409 1234 2108 1547 1764 980 2671 2552 1760 3463 3786 2957 1344 2022 1144 3295 911 2167 3841 1480 1831 2196 1435 789 1544 2279 2645 2019 233 536 1018 2205 2587 682 3733 602 856 1704 734 3772 2278 1080 2685 1075 3527 1818 3206 1501 104 524 2676 2760 1131 2737 1353 3543 1016 3804 3797 1637 1815 2132 936 540 2908 2918 891 711 1231 2127 2604 1762 1182 67 1915 2531 352 3506 2918 2199 1090 2332 1914 2812 2461 3083 507 594 417 1082 796 3502 2531 1367 2830 1206 1448 2589 2027 1717 830 2276 2672 2904 2043 147 3815 2418 2806 1779 250 2423 1732 1533 1474 1700 602 1398 941 2421 3545 3406 1899 1595 3945 3704 179 441 1369 1903 1355 2923 181 1265 1818 3384 1675 1925 3031 2391 2473 2245 1270 2905 1185 3334 1452 1530 2045 562 674 1937 123 2242 2245 779 829 1360 1647 1354 1501 1502 2327 2806 3977 1330 2261 2330 1449 1225 847 1535 3867 3323 1833 1624 2949 2163 2433 3458 2688 2482 3822 3439 1577 563 1805 1772 1468 4054 3264 2053 1076 3239 3798 1512 3836 2565 3442 142 2837 3653 1383 763 237 1448 311 2919 383 1983 729 3812 1466 1502 1647 901 1927 1400 1464 3044 541 3189 782 2595 1707 3128 3200 2688 3498 2325 3824 770 561 1357 959 1837 3021 1948 203 3323 1813 550 2084 2392 2839 2694 867 2233 2837 3211 1639 3070 2366 1252 3121 1948 2265 1980 3551 451 1203 2436 1904 1544 894 998 748 1693 2874 1306 1357 1397 2308 242 3103 2802 2503 171 1641 1915 3551 1719 1293 1320 960 570 2447 1044 3123 2889 3647 577 2345 3276 2451 2338 2972 1071 936 801 2647 2887 3590 651 1265 1452 465 85 2859 2128 2553 3145 3875 3372 2323 2104 3250 2176 2029 2086 277 3561 1160 2416 3177 231 1478 1200 2337 730 3395 2301 3103 1467 1390 3140 3344 437 1143 17 2368 2639 1617 2830 1917 2520 3533 2954 3891 592 3941 706 613 1550 555 2386 2462 825 2114 987 1651 1913 1411 3539 
263 2435 739 1778 1599 2002 984 636 420 834 926 2147483647 2619 2109 2259 2282 2806 2462 2899 884 468 1927 1940 2341 444 1364 451 934 537 1025 2876 403 2213 692 584 2780 1124 800 1382 1349 2960 2330 1514 3238 2716 421 1548 2766 833 1845 2945 1289 1266 1341 1940 1462 816 1043 550 1210 558 1460 2767 2158 1291 1290 1674 890 1222 1452 197 1026 1092 1143 1083 672 2216 2638 1410 925 1578 2375 1849 1013 1022 807 1412 1815 1534 316 896 2905 975 746 305 2767 784 187 663 1418 1305 3043 2084 1969 2336 2010 209 621 2424 2487 1064 2402 1467 1323 1233 1371 1292 1865 2850 2178 2551 1042 652 1266 2143 2742 1240 2571 898 3081 926 1563 1315 946 2845 549 2798 797 1570 2010 1319 752 1719 2099 1198 507 2389 3131 1433 1245 2894 649 2267 1462 2603 2789 831 869 1857 2283 117 2632 1348 1699 1169 702 459 1317 919 1275 1850 677 1530 83 471 581 1587 924 1490 716 936 1855 2038 1206 1740 1268 2750 1364 1119 1245 1471 2859 2126 1388 2857 1302 1639 1499 985 3006 372 2342 2616 2528 1574 2381 2776 1280 558 1063 1421 870 2918 631 1333 2551 1958 765 538 2533 680 741 2606 636 1629 1238 2329 1500 2450 959 1679 303 2316 1573 2452 1339 2724 3093 1651 1364 1387 632 1768 1542 967 1157 1657 841 2098 1235 678 425 857 633 1991 1516 1395 1927 1709 655 2540 1669 1686 1157 2745 2463 2953 2540 447 976 2101 883 1804 1563 2939 338 1763 1165 638 1701 1425 1083 219 372 1379 2875 2089 680 1542 2942 1617 1812 1419 677 1625 1023 2895 2110 771 541 389 1597 2566 981 2737 416 1709 1649 1183 506 415 2523 1153 1700 830 2018 1095 2797 785 976 836 918 1715 419 1585 1530 1523 1082 1588 1059 1424 2632 1913 2518 1125 501 706 965 2076 1898 1380 2106 1270 3002 919 348 622 803 598 1872 1000 1065 447 1779 1038 478 3211 709 957 1856 2454 865 878 934 1470 1185 1736 1492 1337 835 2066 2587 653 1901 1077 2590 946 1456 607 1530 2520 1711 1627 1148 1994 2465 1649 355 1296 1503 1073 134 1792 1627 845 2537 2988 2239 1003 1151 222 2371 86 1617 2954 589 952 1569 1479 692 1127 1362 1719 1612 700 1053 203 1280 1891 620 2808 388 132 788 202 2849 1398 1370 1759 1568 2683 1007 2403 606 1029 555 1751 2015 211 1817 496 2737 1409 2898 2894 1363 889 1618 824 782 2022 1996 1228 489 310 1545 1685 1230 648 909 1516 1744 655 2709 2031 1710 389 1407 1448 2117 1603 2227 668 754 531 299 902 2591 1623 496 2125 328 1198 1669 1629 791 750 1758 2005 2111 1204 779 2915 1679 1967 870 1037 1565 841 1539 1234 1544 789 521 673 1597 2619 2513 982 1000 3153 2910 768 1046 1701 1426 1038 1997 808 1640 1088 2458 1155 1074 2108 1618 1793 1322 560 2002 375 2408 1330 1639 1540 704 1029 1287 818 1503 1324 1193 555 651 1381 868 1176 577 1708 2006 3174 815 1409 1712 1652 547 1164 662 2942 2526 1177 701 2152 1312 1640 2541 1762 1574 2896 2529 688 1010 888 937 848 3238 2415 1254 1016 2467 2879 790 2973 1786 2628 789 2021 2742 1679 580 932 889 978 2226 915 1445 422 2886 627 1530 1371 460 1004 1750 1587 2250 1108 2450 197 1842 806 2240 2345 1883 2605 1428 2906 641 787 540 1313 1141 2322 1041 786 2489 1321 746 1413 1572 2029 1790 983 1657 2154 2385 1455 2144 1446 425 2209 1554 1348 1055 2657 573 292 1564 1027 1193 1438 405 634 772 1992 467 1225 1763 1398 877 2177 1914 1794 1074 1040 994 2736 826 658 1040 370 558 1522 722 2199 2091 2722 947 1534 2426 1552 1416 2081 1220 379 263 1722 2080 2664 684 682 609 462 852 1939 1229 1628 2231 3008 2448 1608 1290 2354 1694 1253 1463 685 2636 588 1501 2422 798 553 1636 1504 373 2496 1610 2197 1539 518 2389 2429 979 305 915 1446 1856 1182 1905 992 1765 2645 2040 3008 837 3072 1109 324 709 691 1558 1552 1382 1356 863 994 1235 520 2617 
2790 184 3337 1161 3344 1055 1663 3240 2280 3064 3511 2619 2147483647 573 965 386 410 564 828 2446 2760 1367 1407 683 2274 2861 2172 3551 3142 2606 431 2981 805 1952 2213 540 1972 2466 3490 3357 544 349 1119 989 478 2331 2186 422 2721 844 882 1406 3531 1468 1023 2793 1804 1627 3090 1436 2159 3042 265 602 2229 1602 3553 3003 2861 3597 2432 1974 3543 1529 2608 3229 607 170 2385 2451 2465 529 955 1639 3503 2719 1294 1416 1090 2694 3510 767 3554 1900 2877 705 3372 2805 3258 2819 2725 804 628 1146 534 633 2662 2607 207 297 3100 984 2448 1432 1722 1352 3272 754 679 481 598 3548 2956 2320 516 144 2375 926 3513 988 1862 3286 1500 2646 1008 3125 756 2694 1557 647 2069 3160 1233 1041 1665 2365 756 733 3591 2773 819 2527 751 1428 45 652 2073 3481 804 938 2507 769 1457 1029 1500 2651 3006 1450 1847 3507 1341 2202 1706 2679 2991 2055 1267 1801 2380 1928 2597 891 626 2020 891 1351 147 2346 3282 3262 1431 422 1183 3208 594 1319 3498 3613 1820 859 2926 398 77 138 2950 615 860 1488 2075 2169 2196 3371 888 2299 1308 336 661 3374 3156 782 1963 2086 295 2042 3527 1468 578 2577 394 2557 956 2922 689 1769 569 1296 206 969 1002 3393 2066 1987 1745 1917 3420 1594 1463 2001 792 1496 2196 2827 1763 2134 1495 2932 3201 849 1853 2060 1000 1412 936 1967 187 175 405 705 3036 3339 714 2691 853 2759 949 2288 1123 2593 3257 1012 1213 3589 2540 2723 1563 273 686 2203 1256 334 2121 1055 1202 3296 1189 1850 443 1372 3335 3093 2548 1025 660 3177 236 2897 913 1362 3122 2573 3019 1087 3610 3700 2000 1121 1601 380 3276 2885 2133 1983 1003 2334 3599 3554 1214 3701 2253 3360 1203 222 1009 219 3284 2631 2252 3583 569 955 3025 1417 3511 940 1772 2273 3161 3350 2128 1159 1785 1558 3012 1354 3496 2155 953 3322 3497 914 892 1958 1927 3531 2626 1506 912 1142 2884 2496 699 1012 2356 1757 3207 697 3253 1208 2706 1946 394 3506 1009 1505 747 284 1327 2282 1460 2950 1896 2618 845 1276 1939 793 890 1234 2528 1491 2398 616 2613 1945 338 2227 1681 1762 3075 2886 2371 1553 1113 2287 3304 3408 2616 1430 1418 2931 765 3004 2727 1837 2822 633 1233 3348 1112 3665 462 1725 772 2017 3616 3019 1043 1184 2445 1251 2159 752 3473 346 321 2568 1792 2035 2848 3374 605 1143 3339 2844 2312 1888 994 2123 2431 3509 2316 1174 3180 799 594 2080 2433 1304 2188 1354 1072 534 3089 3087 3094 2606 3052 281 1005 2145 1317 2444 2624 1024 2306 1887 2890 1998 1487 927 1490 3369 319 1375 810 1750 3654 1110 1783 3035 2635 2775 3108 2314 2725 1168 732 106 1825 2123 1019 877 3374 3660 3548 2168 2554 926 3420 3569 1808 807 2178 1594 734 1305 1513 1520 2272 625 2328 900 2812 3215 2077 3075 3283 1844 3392 1484 1339 3394 2767 2197 2582 2370 2511 2098 1728 951 967 2357 1270 1733 3354 2324 3297 1977 827 791 1897 2010 887 1365 1228 415 1092 1053 877 261 2165 3343 1741 1752 2177 935 464 1526 2889 937 542 2061 462 1173 681 3387 872 314 3489 2840 3550 2248 3454 1344 3531 2028 2986 779 2047 3065 2565 2912 1752 3596 3218 862 3469 1112 2732 1232 1813 385 457 1011 15 1192 540 2869 3136 2435 3390 1837 1308 1851 3334 554 2170 3112 1722 1201 892 835 3070 1865 1396 631 2721 817 1222 2477 491 2321 1564 1689 45 3191 2328 1081 1607 2465 3638 2783 2884 1863 641 2205 2795 3623 1232 3387 884 710 1413 3632 2088 1783 685 1797 2293 2606 2568 2987 1344 2648 1016 914 793 3268 1257 453 1068 1476 540 3146 2595 2711 1056 876 801 3246 2345 2061 3059 3449 787 1390 1232 497 465 978 1490 1462 266 2099 1578 1818 3298 927 2424 1140 1030 3329 2085 3641 1227 2792 144 1559 448 3131 2327 1058 388 3591 2526 3503 1230 1114 2322 1090 1679 1273 56 640 399 3155 518 3350 2942 1965 3071 1191 1081 3616 1541 2829 2016 1814 2106 540 
2301 412 2841 605 3024 554 1203 2714 1805 2638 3021 2109 573 2147483647 585 444 917 816 1250 2070 2304 1283 1330 835 1804 2552 1658 3032 2617 2251 769 2452 401 1475 1663 990 1638 2074 3106 2987 1074 232 691 1493 914 1864 1964 663 2326 581 955 1009 3118 1129 921 2510 1295 1187 2552 901 1617 2732 662 121 1943 1030 3217 2593 2524 3211 1916 1612 3091 983 2264 2692 652 670 2120 2083 2234 318 389 1186 3043 2319 733 1285 585 2220 2987 1208 3066 1370 2383 1100 2839 2291 2729 2524 2416 1290 527 1074 687 393 2130 2181 368 379 2710 682 2192 866 1395 984 2903 313 1121 95 523 3082 2512 2025 66 663 2073 738 2990 1439 1302 2966 930 2275 1362 2592 1152 2294 1337 433 1791 2707 1037 1036 1094 1918 489 1269 3201 2448 1241 2107 848 1140 577 742 1509 2978 514 1037 2001 1081 1119 744 955 2237 2471 882 1431 3100 1223 1644 1481 2175 2453 1532 1003 1249 2135 1400 2226 319 442 1711 501 862 673 2073 2879 2885 1148 949 1191 2865 780 846 3164 3234 1257 1316 2394 551 604 544 2673 378 830 921 1586 1829 1943 2904 940 1741 776 706 272 2848 2640 1039 1485 1662 721 1575 3186 912 300 2320 663 2192 433 2408 822 1560 417 770 624 1429 632 3020 1806 1483 1600 1700 2964 1032 1269 1439 765 935 1770 2359 1256 1688 1436 2646 2860 685 1688 1516 1222 1218 444 1642 746 398 971 571 2540 2901 671 2305 305 2499 985 1772 928 2265 2746 715 683 3124 2008 2179 1266 788 621 1778 684 856 1920 495 702 2785 923 1282 787 1365 2850 2557 2087 581 567 2763 634 2421 484 1152 2751 2130 2518 1287 3157 3346 1440 1074 1180 689 2809 2502 1738 1593 433 1794 3238 3189 645 3182 2038 2935 688 695 469 417 2882 2185 1836 3064 86 401 2702 1407 3103 1374 1226 1761 2681 2871 1671 1036 1224 1046 2480 1204 3041 1634 1458 2800 3021 713 639 1397 1515 3036 2359 954 558 618 2567 2110 158 1253 1935 1655 2807 1002 2822 660 2274 1726 723 3184 484 1063 603 585 1112 1787 1095 2659 1540 2093 484 708 1381 624 1331 1290 2173 1039 1886 369 2112 1750 903 1676 1207 1553 2765 2455 2045 981 543 2076 2805 2973 2085 872 1320 2484 804 2486 2208 1321 2310 785 789 2983 547 3290 883 1309 956 1520 3126 2550 472 1138 1923 711 1677 1121 3097 794 795 2282 1249 1838 2442 2842 322 647 2948 2385 1799 1672 435 1823 2012 3013 2080 980 2703 1142 312 1906 1969 742 1941 1351 715 576 2631 2644 2607 2067 2640 482 493 1658 1319 1906 2301 461 2098 1346 2468 1841 1434 924 1081 2876 823 1181 670 1243 3146 745 1294 2741 2319 2510 2669 1764 2302 872 648 476 1262 1766 1487 1291 2874 3136 3218 1916 2204 406 2916 3224 1443 578 1860 1156 240 1068 1377 948 1827 175 1850 617 2500 2919 1857 2625 2864 1548 2905 1227 794 2989 2324 1765 2299 1991 2190 1562 1564 881 1456 1967 880 1570 3043 1881 2900 1495 929 1043 1572 1465 909 959 984 446 527 541 920 422 1608 2911 1221 1312 1788 1453 693 1162 2512 1133 786 1646 1020 1003 1012 2891 798 633 3163 2395 3040 1871 2994 1387 3009 1784 2455 868 1580 2766 2281 2369 1193 3268 2912 946 3035 1276 2239 1101 1314 328 619 867 558 710 809 2431 2693 1879 3009 1495 1393 1282 2854 827 1893 2665 1458 902 829 342 2669 1684 1406 819 2442 365 673 1929 100 2094 992 1131 598 2674 1821 682 1139 2150 3242 2239 2444 1339 364 1727 2465 3294 713 2918 458 350 1274 3152 1740 1223 1070 1305 1870 2254 2105 2523 772 2238 603 897 756 2835 957 693 585 904 262 2779 2132 2229 483 848 720 2709 1929 1590 2561 2954 215 898 661 128 1032 704 1279 1093 331 1920 1229 1576 2793 780 1994 607 1192 2853 1561 3284 891 2320 430 1354 136 2826 1777 1200 325 3066 1987 3012 677 974 2009 559 1136 1108 617 70 969 2718 1088 2936 2433 1502 2619 877 559 3212 1229 2431 1650 1500 1610 556 
2490 882 2996 481 3411 258 1516 2802 2044 2918 3184 2259 965 585 2147483647 1006 1372 1373 1764 2429 2550 1847 1894 1412 2051 2960 1828 3130 2714 2625 875 2541 186 1734 1722 1483 2058 2415 3427 3325 1509 669 1122 1954 1412 2113 2451 752 2653 1135 711 1422 3402 1581 1492 2940 1509 1529 2611 1109 1711 3135 880 469 2388 991 3587 2895 2908 3526 2064 2010 3319 1139 2649 2748 1235 1118 2576 2450 2708 436 471 1509 3260 2642 878 1836 937 2440 3077 1711 3234 1525 2558 1624 2905 2426 2809 2945 2828 1765 1112 1646 1257 972 2226 2476 818 668 3033 147 2652 939 1835 1426 3244 833 1622 647 445 3289 2768 2462 639 974 2502 313 3081 1940 1347 3356 946 2631 1907 2667 1676 2617 1848 1013 2248 2944 1576 1618 1081 2195 229 1695 3513 2846 1755 2414 1431 1626 993 631 1509 3114 1067 1622 2168 1633 1573 1268 1117 2545 2542 944 1782 3392 1779 1668 1984 2336 2514 1688 1514 1335 2602 1554 2585 523 1025 2148 1004 1177 986 2524 3182 3219 1637 1387 1772 3234 739 1189 3536 3556 1290 1811 2476 1108 1029 1010 3105 353 535 979 1814 2235 2411 3112 681 1757 1018 1218 833 2936 2757 1603 1741 1985 1212 1844 3551 1034 390 2774 1204 2558 806 2537 1401 2069 413 1026 882 1924 1123 3356 2274 1688 2135 2199 3191 1103 1796 1462 1349 1028 2084 2584 1480 1981 2002 3070 3232 1256 2212 1610 1797 1748 864 2070 1151 822 1351 365 2707 3155 1256 2646 686 2947 691 1928 1474 2666 2871 1238 955 3331 2111 2232 1737 1049 1206 2093 723 1106 2420 462 1031 2908 1439 1276 890 1942 3029 2622 2335 1019 415 3055 871 2627 961 1679 3095 2403 2674 1866 3384 3695 1468 1650 1548 818 3020 2838 2092 1961 634 1879 3582 3530 764 3277 2526 3206 993 1161 360 746 3186 2453 2161 3163 668 406 3094 1983 3393 1884 1343 1926 2872 3059 1949 1598 1268 1283 2560 1751 3267 1788 1918 2896 3212 1273 202 1427 1864 3188 2805 1089 1073 921 2968 2456 447 1826 2248 2205 3114 1553 3089 885 2557 2222 1251 3568 833 1418 1182 1105 1638 1992 1527 3079 1947 2210 1010 633 1432 316 1836 1875 2549 1384 2046 350 2284 2258 1212 1728 1497 2061 3168 2733 2455 921 553 2566 2955 3231 2183 993 1879 2738 599 2605 2333 1515 2451 707 1183 3327 507 3618 1387 1671 1532 1739 3286 2766 546 1713 2053 467 1911 1655 3427 988 1013 2717 1373 2342 2753 2911 902 285 3264 2622 1962 2172 703 2262 2323 3164 2555 1523 2901 1686 893 2420 2217 878 2413 1929 1202 1156 2862 2899 2786 2140 2936 715 862 1884 1898 1994 2705 694 2589 1470 2757 2365 2001 1508 1473 3037 1061 1713 1246 1465 3268 1222 1550 3158 2727 2954 2928 1816 2597 1377 421 910 1294 2159 1977 1810 3021 3220 3594 2387 2585 301 3054 3585 1848 240 2284 1505 352 1588 1922 943 2113 739 2082 156 2908 3331 2349 2869 3145 2004 3077 1725 991 3286 2588 2071 2735 2351 2598 1682 2092 1459 1930 2317 1317 2099 3438 2166 3210 1744 725 1608 2004 1561 1494 1370 1506 580 509 896 659 709 1639 3173 1417 1643 2146 1900 1247 1589 2856 1711 797 1982 1418 1553 1556 3046 1378 810 3544 2655 3159 2239 3213 1970 3102 2263 2536 680 1846 3178 2717 2416 1258 3645 3314 1531 3292 1859 2422 1659 1546 891 1182 1432 954 1069 831 2700 2945 1901 3334 1917 1978 1265 3041 1380 2346 2912 1939 1403 1410 801 2980 2200 1984 1389 2878 227 886 1980 578 2574 935 1205 965 2788 1996 1141 1446 2565 3545 2286 2709 1511 941 1966 2856 3669 1001 3122 135 904 1822 3333 2142 1272 1597 1554 2183 2631 2347 2748 738 2550 72 1481 498 3099 1451 1244 972 854 847 3126 2376 2433 577 1431 436 2766 2249 1851 2721 3108 517 1202 632 542 1407 191 1798 1523 830 2431 1664 2065 2931 378 2291 893 1774 3048 1713 3631 1368 2538 840 1873 685 3232 1827 1784 577 3149 2067 3173 875 1535 2431 354 1279 1654 1021 584 1285 2980 1448 3222 2573 1782 2862 1371 886 3506 1693 2752 2041 1944 1824 535 
2439 236 2987 1029 2959 998 1308 2911 1925 2689 3158 2282 386 444 1006 2147483647 544 372 815 2064 2394 1009 1052 411 1917 2476 1841 3216 2812 2221 789 2656 821 1602 1918 576 1587 2086 3107 2973 706 362 768 1085 500 1972 1806 740 2341 464 1167 1036 3152 1085 652 2409 1475 1265 2773 1138 1854 2656 627 543 1844 1381 3168 2624 2476 3214 2099 1591 3173 1241 2223 2911 260 357 2001 2068 2085 621 808 1283 3137 2340 1040 1047 785 2336 3177 780 3198 1585 2528 663 3048 2469 2932 2434 2340 878 243 786 252 272 2341 2233 279 477 2718 1077 2065 1187 1337 976 2888 454 696 363 785 3183 2586 1934 380 529 1989 1084 3180 1008 1589 2900 1269 2263 918 2802 714 2315 1175 275 1684 2793 850 702 1429 1999 855 896 3209 2387 807 2152 447 1042 353 929 1807 3135 433 645 2167 636 1075 647 1213 2275 2686 1206 1476 3127 973 1921 1324 2337 2675 1733 881 1517 1999 1612 2214 722 249 1634 542 1021 532 1962 2901 2879 1045 591 853 2823 907 981 3113 3230 1555 890 2603 107 353 261 2567 713 1096 1242 1730 1784 1813 3007 1164 2017 1012 296 361 3043 2820 598 1613 1715 336 1685 3141 1200 643 2194 227 2173 678 2585 404 1389 707 996 568 1002 638 3009 1682 1652 1376 1537 3052 1331 1083 1729 432 1236 1825 2466 1432 1768 1147 2548 2816 464 1481 1759 792 1031 636 1582 467 313 672 875 2686 2967 343 2309 616 2376 1221 1957 739 2207 2916 631 920 3224 2219 2415 1178 658 308 1831 1049 716 1745 917 886 2955 804 1598 803 1041 2979 2774 2185 688 846 2799 594 2539 579 979 2738 2205 2673 865 3240 3315 1726 769 1234 722 2912 2503 1755 1605 793 2026 3214 3169 984 3364 1874 2984 897 350 908 434 2904 2262 1877 3246 383 834 2639 1086 3132 940 1479 1940 2804 2992 1767 787 1518 1237 2690 980 3128 1830 1051 2989 3136 528 1010 1686 1554 3180 2243 1228 549 849 2499 2115 603 820 1982 1400 2827 558 2879 936 2334 1566 294 3120 727 1147 362 188 944 1936 1082 2565 1514 2291 490 1107 1660 952 900 928 2144 1137 2063 708 2269 1568 689 1934 1333 1382 2690 2512 1986 1345 945 1910 2955 3034 2295 1166 1057 2562 1028 2669 2395 1512 2483 936 884 2963 962 3281 466 1355 528 1676 3262 2658 870 834 2119 1145 1808 679 3089 728 706 2183 1495 1659 2469 3049 272 1091 2957 2479 1978 1508 758 1737 2057 3158 1935 791 2821 698 266 1708 2072 1052 1805 1024 700 176 2723 2716 2741 2294 2674 543 712 1798 988 2132 2239 794 1929 1584 2514 1629 1141 583 1121 3017 705 994 427 1421 3310 739 1441 2650 2250 2392 2736 2018 2350 785 931 297 1560 1739 1062 853 3026 3327 3162 1785 2169 850 3074 3184 1426 933 1792 1233 680 920 1144 1294 1906 378 1973 1001 2426 2830 1697 2706 2906 1458 3037 1099 1058 3014 2398 1827 2197 1988 2125 1786 1355 585 1041 1977 901 1361 2969 1956 2916 1628 1121 603 1512 1710 552 998 842 620 939 755 1148 480 1882 2969 1421 1389 1798 1056 249 1147 2506 708 874 1687 695 792 568 3036 502 651 3103 2471 3208 1866 3088 1035 3197 1646 2663 1065 1691 2680 2180 2602 1479 3210 2833 557 3095 866 2383 860 1477 117 176 631 375 864 882 2497 2765 2146 3007 1454 1019 1603 2976 383 1785 2743 1337 817 526 550 2690 1491 1072 384 2337 800 953 2176 428 1942 1354 1418 431 2855 1991 722 1258 2079 3257 2476 2513 1545 292 1853 2410 3237 929 3024 888 379 1042 3272 1704 1515 632 1456 1920 2222 2207 2623 1150 2271 1034 565 1021 2894 873 249 749 1272 243 2762 2232 2357 872 520 1008 2927 1970 1706 2711 3098 631 1060 1054 464 727 1088 1108 1084 214 1726 1196 1434 2954 1107 2052 855 780 2969 1764 3256 848 2433 331 1179 322 2745 2032 796 516 3260 2214 3150 966 737 1936 998 1383 895 389 482 734 2783 791 2972 2601 1608 2703 809 790 3236 1156 2449 1634 1429 1764 766 
2949 511 3497 1521 3335 1442 1824 3439 2434 3153 3662 2806 410 917 1372 544 2147483647 401 434 2504 2884 1268 1300 554 2423 2853 2371 3738 3339 2641 744 3187 1206 2118 2461 160 2012 2537 3532 3390 162 725 1296 584 144 2475 2131 784 2789 961 1238 1532 3600 1544 990 2766 2008 1773 3308 1682 2394 3030 604 976 2221 1916 3554 3077 2875 3641 2628 2036 3651 1785 2634 3445 605 256 2354 2502 2407 936 1305 1797 3620 2791 1582 1345 1329 2838 3701 366 3700 2124 3040 341 3579 2993 3461 2800 2720 394 722 1068 486 809 2874 2705 568 707 3154 1394 2408 1727 1771 1461 3306 998 284 822 1005 3670 3065 2314 852 458 2374 1332 3704 580 2134 3277 1806 2695 640 3333 384 2767 1538 802 2062 3275 1231 934 1968 2490 1167 356 3638 2779 425 2621 641 1470 379 1025 2351 3648 949 772 2690 465 1534 1122 1757 2737 3220 1746 1961 3571 1270 2465 1679 2857 3210 2268 1309 2061 2336 2151 2646 1229 772 2038 1076 1557 448 2323 3345 3303 1469 58 1042 3220 944 1513 3499 3651 2099 450 3136 467 344 376 2914 1024 1245 1783 2249 2206 2165 3497 1250 2561 1556 256 904 3570 3342 524 2130 2198 208 2194 3532 1744 982 2535 356 2602 1221 3108 573 1726 979 1540 563 559 1155 3427 2045 2180 1657 1871 3532 1875 1433 2273 765 1779 2306 2962 1965 2263 1366 2904 3212 900 1773 2301 726 1387 1180 2001 238 555 212 1113 3198 3436 728 2750 1148 2713 1312 2487 1137 2606 3436 1114 1464 3711 2754 2954 1601 488 727 2312 1578 496 2054 1411 1428 3475 1243 2140 747 1218 3480 3308 2681 1225 1066 3252 589 3040 1119 1354 3159 2688 3188 817 3717 3713 2271 1030 1732 724 3403 2938 2218 2070 1320 2565 3620 3579 1519 3885 2190 3444 1441 222 1380 629 3347 2746 2350 3768 884 1317 3024 1261 3577 537 2022 2469 3305 3490 2268 1116 2062 1775 3222 1304 3608 2363 549 3514 3630 974 1302 2230 2034 3688 2591 1772 1071 1393 2881 2561 1063 722 2456 1638 3270 418 3344 1480 2808 1901 288 3495 1271 1660 818 358 1328 2456 1558 2925 1958 2822 1022 1620 2204 1200 485 1050 2566 1655 2590 1025 2788 1882 371 2478 1854 1720 3062 2983 2389 1876 1455 2220 3467 3500 2829 1709 1324 3043 1141 3193 2923 2047 3005 990 1411 3376 1463 3697 161 1845 581 2200 3765 3152 1382 1082 2650 1623 2323 403 3509 603 563 2548 2038 1969 2922 3579 816 1533 3390 2970 2506 1843 1293 2130 2528 3666 2266 1180 3319 462 810 1995 2572 1593 2151 1199 1205 580 3210 3192 3247 2831 3129 687 1257 2315 1162 2670 2632 1327 2236 2126 2978 1904 1355 842 1619 3524 522 1354 858 1954 3824 1243 1966 3009 2638 2734 3209 2560 2817 1246 1133 466 2104 2175 608 485 3537 3852 3543 2136 2586 1304 3588 3577 1881 1218 2197 1740 1115 1323 1437 1830 2396 907 2483 1311 2806 3188 2025 3187 3363 1861 3540 1499 1602 3458 2879 2312 2559 2433 2520 2325 1656 910 558 2429 1403 1659 3337 2445 3354 2147 1178 535 1934 2253 795 1501 1261 823 1442 1300 1242 671 2427 3434 1959 1891 2255 538 399 1617 2936 694 876 2165 185 1161 384 3545 854 676 3481 2952 3724 2313 3571 1158 3721 1997 3196 1139 2201 3043 2544 3140 2023 3588 3199 728 3560 866 2896 1184 2007 626 462 1009 420 1402 862 2973 3241 2689 3433 1891 1095 2145 3474 375 2158 3222 1723 1276 861 1093 3135 1797 1228 494 2691 1211 1496 2717 855 2265 1885 1962 422 3378 2516 1242 1779 2471 3691 3015 2990 2083 834 2364 2805 3617 1473 3515 1284 922 1349 3768 2135 2059 334 1982 2396 2639 2704 3114 1674 2731 1420 844 1183 3360 1327 387 1291 1801 782 3179 2728 2863 1389 824 1199 3461 2440 2216 3224 3605 1128 1595 1570 873 239 1389 1471 1561 586 2017 1653 1796 3469 1329 2531 1400 798 3465 2299 3658 1326 2932 533 1529 781 3113 2574 836 795 3785 2751 3655 1508 1090 2331 1466 1926 1244 355 974 358 3253 299 3424 3121 2117 3185 1278 1335 3676 1591 2897 2080 1848 2286 940 
2589 523 3135 1390 2934 1369 1479 3098 2076 2766 3295 2462 564 816 1373 372 401 2147483647 475 2112 2510 871 905 153 2063 2452 2039 3389 2999 2244 991 2852 1190 1770 2165 323 1618 2148 3135 2992 524 712 980 789 272 2113 1731 985 2398 630 1441 1175 3208 1164 592 2365 1686 1420 2980 1402 2089 2629 827 914 1820 1700 3153 2687 2475 3244 2292 1647 3268 1512 2236 3115 253 419 1953 2108 2008 970 1169 1450 3241 2400 1348 945 1060 2472 3356 459 3332 1815 2682 325 3243 2649 3123 2399 2319 586 412 668 147 548 2547 2322 586 784 2759 1435 2007 1495 1380 1097 2907 766 391 735 1108 3292 2684 1914 752 687 1973 1424 3358 672 1865 2876 1583 2300 547 3000 369 2377 1138 524 1661 2896 836 536 1737 2118 1209 674 3241 2378 468 2237 240 1081 519 1207 2084 3289 640 390 2345 265 1155 763 1485 2351 2891 1515 1590 3177 870 2182 1278 2509 2885 1948 923 1784 1936 1840 2251 1081 494 1640 784 1249 684 1922 2952 2905 1079 459 654 2820 1157 1199 3098 3253 1838 568 2805 266 492 438 2514 1063 1401 1548 1905 1811 1764 3121 1445 2275 1285 234 687 3227 2995 233 1783 1824 293 1838 3131 1490 999 2135 180 2207 986 2763 172 1325 1045 1265 770 672 832 3029 1644 1848 1260 1470 3152 1623 1033 2003 376 1531 1930 2591 1643 1896 978 2503 2811 536 1376 2002 444 987 929 1606 506 602 606 1207 2839 3051 362 2357 954 2314 1505 2154 747 2206 3084 762 1200 3332 2429 2639 1209 779 378 1935 1384 814 1655 1278 1142 3122 863 1891 1001 838 3112 2978 2312 931 1171 2862 799 2673 839 956 2761 2312 2832 527 3334 3313 1998 630 1373 944 3028 2543 1834 1687 1135 2254 3220 3179 1309 3535 1791 3055 1165 370 1276 721 2953 2370 1969 3418 752 1200 2623 882 3184 597 1737 2134 2937 3120 1905 716 1800 1469 2890 903 3226 2039 759 3170 3257 608 1361 1960 1659 3323 2190 1509 759 1133 2481 2170 974 464 2075 1248 2877 187 2957 1234 2426 1500 172 3094 1029 1315 474 295 931 2108 1187 2524 1570 2489 728 1456 1928 1289 565 683 2170 1315 2252 1060 2438 1482 723 2183 1516 1319 2661 2599 1991 1672 1298 1822 3107 3113 2502 1461 927 2664 1317 2849 2584 1729 2659 1195 1089 2977 1320 3298 244 1478 209 1862 3397 2780 1224 684 2319 1510 1972 322 3110 882 848 2147 1748 1570 2532 3242 587 1462 2994 2596 2170 1442 1088 1731 2146 3303 1866 786 2949 331 587 1599 2206 1360 1750 819 865 278 2833 2810 2883 2513 2739 818 1006 1967 782 2353 2232 1126 1838 1829 2592 1509 968 441 1261 3160 823 955 495 1634 3467 901 1631 2608 2238 2334 2826 2261 2432 875 1252 537 1843 1783 734 505 3177 3505 3142 1735 2189 1221 3229 3177 1496 1281 1799 1389 1052 930 1037 1612 2025 731 2125 1356 2406 2787 1625 2807 2973 1464 3172 1104 1342 3065 2500 1938 2158 2041 2121 2015 1257 512 733 2040 1053 1261 2936 2072 2960 1801 1388 240 1540 1956 394 1150 873 928 1297 1041 1432 770 2143 3047 1648 1533 1869 780 126 1243 2540 374 1106 1788 586 764 204 3182 463 878 3080 2573 3369 1923 3192 794 3374 1596 2863 1338 1845 2642 2143 2821 1757 3187 2799 332 3173 549 2539 783 1678 489 198 617 563 1105 1103 2591 2858 2395 3036 1501 748 1899 3104 28 1757 2841 1324 903 467 865 2742 1398 854 93 2290 1171 1252 2411 797 1865 1679 1699 602 3030 2176 919 1442 2072 3295 2700 2609 1771 583 2010 2405 3216 1198 3140 1258 673 949 3396 1742 1795 291 1649 2017 2242 2335 2741 1488 2344 1404 443 1329 2974 950 130 1012 1602 591 2781 2359 2501 1222 426 1327 3130 2059 1862 2866 3242 995 1286 1401 831 639 1443 1071 1191 550 1620 1272 1395 3113 1439 2152 1146 466 3093 1979 3258 962 2565 602 1128 694 2712 2275 494 847 3440 2434 3289 1268 692 1932 1367 1640 844 529 851 733 2869 700 3033 2772 1761 2806 910 1080 3282 1203 2505 1692 1454 1944 1070 
3008 882 3548 1843 3209 1799 1921 3535 2500 3133 3700 2899 828 1250 1764 815 434 475 2147483647 2466 2907 1133 1152 564 2484 2736 2487 3816 3435 2575 1176 3294 1589 2207 2630 288 1974 2512 3457 3307 389 1098 1445 344 354 2531 1986 1218 2754 1096 1672 1611 3552 1570 968 2631 2142 1857 3426 1874 2551 2905 1038 1332 2122 2173 3434 3043 2781 3566 2735 2020 3643 1984 2559 3559 724 660 2227 2457 2249 1335 1622 1891 3623 2760 1822 1233 1535 2883 3786 74 3734 2277 3102 152 3682 3083 3561 2673 2609 190 886 983 621 1022 2995 2704 946 1115 3097 1801 2270 1969 1754 1528 3224 1238 150 1160 1426 3677 3068 2216 1184 891 2277 1754 3788 197 2338 3152 2057 2642 230 3442 106 2738 1465 999 1970 3280 1207 839 2212 2523 1572 381 3565 2679 9 2618 632 1468 790 1459 2556 3705 1111 646 2781 268 1562 1208 1958 2723 3336 1990 2003 3518 1166 2650 1588 2940 3333 2403 1322 2255 2195 2300 2595 1537 968 1975 1257 1715 882 2206 3295 3228 1463 453 887 3118 1378 1662 3379 3569 2312 112 3249 709 754 756 2767 1426 1677 2022 2344 2156 2044 3511 1684 2743 1758 549 1156 3661 3425 369 2220 2227 553 2266 3417 1964 1375 2391 589 2548 1460 3196 588 1613 1389 1738 996 199 1296 3344 1940 2297 1501 1747 3532 2097 1358 2475 803 2005 2329 2994 2099 2309 1186 2766 3108 984 1619 2467 458 1321 1403 1956 670 945 592 1533 3256 3420 819 2707 1421 2562 1746 2601 1142 2517 3509 1212 1674 3717 2879 3094 1583 918 844 2333 1854 917 1899 1731 1614 3547 1276 2365 1179 1024 3516 3423 2718 1402 1488 3216 1022 3081 1313 1310 3084 2706 3254 534 3708 3605 2469 936 1804 1158 3420 2884 2217 2077 1602 2713 3520 3484 1781 3960 2035 3414 1639 611 1718 1038 3296 2764 2359 3845 1197 1647 2911 1060 3526 125 2206 2579 3341 3520 2325 1063 2274 1934 3333 1219 3605 2491 322 3602 3651 1051 1714 2432 2065 3732 2452 1983 1228 1607 2770 2529 1406 428 2464 1448 3220 311 3323 1709 2808 1777 526 3364 1503 1760 938 667 1295 2543 1606 2789 1945 2934 1202 1920 2399 1620 91 842 2506 1764 2693 1425 2868 1739 781 2649 1963 1610 2936 2974 2313 2144 1759 2060 3522 3478 2951 1936 1188 3050 1574 3282 3023 2187 3091 1424 1550 3288 1777 3608 377 1898 496 2306 3801 3179 1684 967 2766 1958 2404 162 3426 1033 992 2427 2216 1819 2891 3681 1056 1892 3326 2993 2614 1722 1558 2052 2531 3712 2122 1170 3350 195 1055 1824 2619 1834 2025 1006 1321 752 3223 3188 3294 2967 3096 1109 1481 2403 974 2808 2538 1596 2072 2294 2961 1727 1172 796 1695 3570 948 1296 947 2091 3883 1355 2080 2872 2538 2585 3201 2725 2807 1302 1559 859 2316 2142 261 51 3592 3934 3418 2016 2519 1654 3646 3465 1883 1630 2128 1827 1473 1309 1310 2086 2432 1191 2549 1719 2694 3046 1888 3191 3329 1806 3577 1465 1816 3406 2888 2341 2435 2402 2431 2475 1516 896 277 2408 1499 1518 3203 2476 3297 2239 1612 377 1896 2422 752 1592 1269 1242 1754 1516 1677 1085 2611 3412 2110 1962 2246 364 575 1655 2876 484 1309 2188 524 1135 278 3594 878 1109 3354 2960 3789 2288 3575 933 3802 1883 3307 1573 2274 2909 2421 3273 2230 3460 3066 656 3536 607 2962 1115 2130 925 658 1018 835 1575 1295 2972 3236 2860 3359 1873 845 2373 3505 453 2058 3222 1658 1326 869 1337 3089 1653 1016 529 2556 1582 1727 2872 1210 2114 2151 2173 847 3461 2616 1381 1890 2380 3624 3154 2991 2231 1056 2438 2709 3489 1671 3532 1663 1146 1244 3790 2099 2269 185 2098 2410 2571 2743 3137 1957 2714 1806 813 1614 3341 1366 571 1485 2074 1052 3100 2765 2917 1685 819 1627 3574 2444 2292 3285 3652 1445 1751 1866 1237 579 1800 1403 1611 940 1848 1672 1703 3533 1755 2544 1621 573 3490 2434 3554 1395 2972 930 1445 1118 2981 2739 616 1197 3871 2889 3696 1742 1062 2248 1808 2110 1189 774 1295 746 3241 608 3383 3201 2191 3191 1341 1555 3617 1587 2859 2064 1811 2385 1367 
783 2274 1203 1991 986 2196 914 1355 596 669 1312 884 2446 2070 2429 2064 2504 2112 2466 2147483647 558 1354 1348 1965 568 576 882 1532 1272 205 2801 1217 2319 755 1215 2431 495 85 1044 918 2636 2246 1379 2808 2384 536 712 2714 288 1602 3015 1062 1096 979 1522 625 995 902 1372 1339 1123 732 2658 2160 454 1652 1158 577 488 1151 890 473 1184 1347 246 1457 1905 2407 534 42 696 2383 1960 920 1173 294 1571 1244 1514 635 1527 2494 1333 1074 867 2363 1509 985 1394 599 473 2640 1826 1483 2020 1818 1089 312 2286 2415 654 2575 585 1563 734 1101 833 1765 2461 2106 2585 1233 638 402 2078 2587 364 2712 1527 2621 1363 932 1610 205 2351 1336 2380 273 1002 1800 548 844 1277 1628 1576 411 2483 2774 1145 450 2464 246 1879 1035 2417 2812 1410 1364 1645 1820 818 2204 989 1418 1359 283 1291 1569 649 1067 1305 1320 893 854 1318 980 1197 1297 615 1056 156 1925 1821 498 1587 1254 2592 493 841 818 1035 2562 1594 805 2847 1248 1106 1169 1411 2578 1215 2086 2417 2325 770 2423 2869 1549 753 313 587 1082 2996 1333 1413 2270 1837 1442 1209 2102 755 455 2334 652 1123 1455 2353 619 2164 130 1664 1049 1943 893 2478 1404 2604 2642 1461 952 605 878 1066 802 1081 1455 1109 1368 1739 1483 379 664 1007 502 1358 718 802 1616 973 1158 2039 1145 1632 510 2519 2327 2691 2610 975 957 1781 246 1802 704 3033 886 1367 306 1243 1435 1474 1270 1051 1253 904 2719 1791 369 1743 2779 797 1974 1407 1274 1268 1487 2818 1509 1133 1354 498 1489 2619 751 2625 763 1590 1162 681 396 1002 1994 1247 1277 1353 1531 894 2724 999 439 337 477 1799 1114 1168 1120 1679 1652 736 948 1440 2383 2072 2418 843 429 296 1553 2007 2024 677 1490 1073 2547 1246 861 973 1120 555 1409 1400 1167 1264 1248 1149 941 2788 1378 1228 1545 2592 1364 566 1357 595 1402 1548 1514 570 69 2094 2081 263 1182 766 2186 858 1545 400 779 2222 1140 1623 1020 1712 2219 1183 723 990 716 551 1008 1622 1871 1319 2636 2546 1675 142 1050 852 2413 801 856 2749 1233 939 894 762 529 254 1711 1888 753 1194 1012 1072 1487 1303 630 2865 1123 997 1016 969 2854 1283 913 1940 1223 2355 766 1986 820 1402 802 1884 1502 951 2080 676 2316 1030 2776 2760 484 1216 825 425 1501 1859 2228 892 628 857 816 1737 451 238 1343 651 1326 967 2272 1871 899 508 1574 616 1522 1383 1949 805 741 965 1158 630 2515 1602 712 1543 1100 346 1740 767 1161 503 970 1373 1686 989 1208 2765 1171 1658 1020 1537 1347 915 780 380 691 748 1220 370 1280 2692 2348 1410 329 2696 2463 1255 1654 1164 601 183 2130 1316 1159 639 2567 364 928 2168 1182 1184 1636 423 1915 603 2552 529 932 738 758 864 660 1194 1010 1451 954 495 404 503 79 296 1068 1021 1601 2738 118 1195 1023 1017 394 852 763 2994 2093 573 1171 1734 1111 1244 2512 1931 1558 2974 2446 1305 946 1088 787 284 2829 2109 923 444 1988 2845 449 2688 1349 2228 1239 1651 2657 1115 553 1465 200 1128 1625 1533 671 1245 2934 655 788 492 1334 1373 1216 904 1821 1069 1915 784 1352 943 2068 2060 1496 2434 1379 2865 542 786 1315 945 614 1728 1510 1109 2139 504 780 809 1247 1645 1729 630 922 1541 2021 599 2249 1546 1221 2163 688 1700 1389 2490 1240 812 1395 985 310 1193 1288 564 1054 1816 636 448 1239 1430 1105 2313 1767 1230 1365 370 1390 2337 919 303 215 521 751 1779 268 2388 1676 2801 876 1192 2122 1496 1730 1935 709 521 698 1853 1687 2755 1463 241 660 1009 1286 1973 1228 1844 2197 2735 2616 1063 989 2208 878 869 787 1231 2771 301 1539 1915 1083 979 1214 1220 674 2357 1026 2109 828 1227 1874 2386 1608 1128 1312 1558 1423 321 2104 1254 1281 2454 2014 2786 783 2799 921 1017 686 762 1255 1557 1174 915 394 430 659 778 2626 
258 2578 661 2076 1131 2298 1104 801 507 389 796 468 2760 2304 2550 2394 2884 2510 2907 558 2147483647 1839 1841 2372 503 926 746 979 723 631 3067 694 2475 831 1001 2832 967 477 939 889 3028 2509 1643 3250 2777 442 1269 2966 398 1934 3202 1359 862 1345 1940 1041 1042 1133 843 1448 944 1004 2941 2373 1011 1635 1211 424 777 1020 589 898 787 1411 689 913 2279 2750 1081 592 1231 2596 2105 1124 743 372 1674 1726 1719 153 971 2925 828 1038 323 2789 953 486 841 991 890 3069 2172 1932 2399 2129 667 246 2578 2674 598 2696 1121 1618 1157 1424 828 2025 2881 2359 2787 788 220 958 2327 2893 916 2854 971 3075 1284 1096 1633 538 2817 796 2813 369 1475 2120 1090 403 1700 2074 1545 395 2649 3183 1003 817 2904 322 2291 1439 2737 3023 1241 824 1962 2266 475 2639 1355 1763 1433 293 772 1616 923 860 1777 1103 1393 401 807 886 1590 1254 1162 1010 545 2093 2145 1011 1870 1442 2899 1046 675 783 1444 2940 2066 920 3078 1459 1174 1062 1342 3018 708 2436 2743 2652 1135 2618 3041 1585 737 833 1144 613 3178 1076 1555 2636 2110 884 654 2537 822 686 2697 729 1166 1518 2557 1125 2531 582 1873 519 2349 1411 2683 1555 2891 3092 1759 907 1152 862 1596 1339 661 1468 1576 1231 2134 1528 580 107 1073 626 1867 1076 927 1984 1513 1021 2505 1602 1862 994 2861 2619 3053 2792 417 605 2157 459 2008 1154 3207 676 1770 776 686 1773 1638 830 685 821 1325 3027 2157 575 1828 3092 1354 2090 1603 717 1647 1398 3085 2009 612 822 217 1743 2811 537 2909 205 1854 1602 716 201 447 2471 854 1250 1218 1981 1160 2987 519 514 694 830 1955 849 1134 1078 1789 1105 1292 660 1622 2735 2192 2692 681 145 548 1001 2256 2162 922 1995 858 2998 1227 666 439 613 634 1846 1347 1279 740 1711 739 799 3227 821 747 1910 2734 1245 850 833 1083 1462 1849 1695 894 491 2291 2549 447 1719 624 2610 542 1688 172 1320 2596 1244 1824 1256 2067 2567 1614 567 1326 1060 968 600 1915 1934 1213 2802 2992 2162 635 1273 578 2608 388 1401 3083 1011 1097 1410 1021 227 810 1703 1997 1307 646 681 669 1557 1794 189 3058 583 535 1035 461 3076 1531 908 2043 1130 2745 1041 2414 811 895 273 2014 1964 637 2137 640 2750 959 3067 3057 985 1195 1378 360 945 2155 2307 779 86 638 1350 1910 992 389 815 1204 1738 444 2712 2166 1455 336 1673 1173 2019 1694 2308 329 349 413 765 443 2777 1812 666 2036 781 802 1902 1320 1108 282 1523 1882 2111 1273 675 3071 1622 2026 1088 1000 1656 1016 1088 836 1131 379 960 231 1638 2873 2656 1339 805 3150 2910 711 1102 1237 1157 661 2267 771 1180 1023 2726 907 1166 2348 1598 1680 1648 489 2172 468 2690 899 1176 1292 322 608 1144 673 1446 1567 764 91 572 1001 581 811 929 1544 2015 3183 548 1494 1547 1184 439 716 815 3191 2530 1039 1057 2157 1397 1642 2748 2041 1763 3156 2711 1105 624 1133 1008 673 3262 2485 1268 556 2443 3089 721 3061 1772 2651 702 2049 2926 1212 117 920 661 694 2126 978 1217 725 3133 724 1075 995 847 1337 1286 1123 2251 742 2394 291 1800 1008 2374 2424 1898 2747 1594 3113 177 395 1002 861 1041 2228 1419 598 2537 1058 363 1290 1609 2050 1966 519 1460 2046 2424 1048 2405 1683 889 2403 1241 1691 1377 2801 684 593 1679 1166 843 1020 838 175 1044 2119 586 791 1300 1601 632 2452 2052 1708 886 852 1339 2760 1008 497 646 203 231 1832 313 2496 2096 2980 550 1560 2497 1721 1746 2224 753 174 207 1983 2097 2927 918 469 714 452 756 2163 1406 1923 2431 3103 2741 1527 1323 2503 1435 1239 1299 678 2917 364 1713 2381 584 868 1185 1558 126 2651 1507 2371 1078 960 2343 2629 1053 771 793 1689 1845 878 2201 1276 1724 2777 2239 3129 431 3168 688 477 802 316 1605 1750 972 1320 403 855 1117 727 2843 
1980 1244 2497 1622 2084 1721 1053 2544 1507 2023 2633 1927 1367 1283 1847 1009 1268 871 1133 1354 1839 2147483647 47 719 1485 1607 1587 2794 2447 1448 1791 2329 1671 1281 1827 1157 875 1408 2325 2174 1369 1335 857 1468 1129 1519 866 1749 1639 712 2167 776 2426 629 366 1508 1318 972 2476 1250 1728 1779 1626 1404 990 1668 2307 1926 1648 2434 1798 942 2538 1352 1429 2598 761 1261 1099 1340 1140 1570 1450 1023 2524 1647 1346 113 1060 1842 2773 1170 2662 1476 2076 1050 2698 2100 2576 1547 1478 1315 791 222 840 893 2067 1616 1287 1477 1970 1959 1147 1461 697 693 2092 1016 1153 1256 1761 2582 1977 1083 1248 1508 1145 2019 2774 1274 1655 2026 1556 1519 999 2474 1057 1627 364 855 839 2188 315 336 1658 1481 1771 1473 2433 1546 1132 1531 636 493 1325 1931 1848 2658 780 504 1813 883 626 606 1336 1623 2385 1480 1011 2390 91 1884 462 1950 2391 1549 449 1556 1074 1489 1473 1366 853 856 862 1044 1507 1075 2169 2097 481 1325 246 1986 1916 985 2252 2437 1656 1243 2297 970 1309 1229 1651 1649 2078 1495 1412 1041 913 2424 2162 1961 1192 1086 1017 2660 2418 787 1293 1196 1151 1302 2288 1395 1571 1272 992 1425 1112 2203 705 481 1668 1167 1566 1297 772 2212 807 1414 389 616 2432 1505 270 1766 578 1445 1284 1935 1283 1297 156 1645 1976 598 505 1672 689 261 1038 852 1363 1321 1476 1835 2221 2310 666 1588 1190 1449 2216 1685 387 1385 2487 635 1157 2620 1965 2196 550 1620 706 1285 1477 1665 786 1535 1053 2523 482 1734 1805 187 2449 2468 1673 913 1817 2097 1594 2028 919 302 1953 1638 2229 641 2601 2475 1756 246 902 1728 2336 1759 1148 1026 1324 1856 2388 2352 1382 2930 923 2297 1101 1220 1590 1442 2169 1693 1295 2820 1197 1510 1781 197 2399 1202 1492 1659 2278 2446 1329 249 1621 1206 2373 161 2502 1610 1451 2598 2568 574 1921 1731 1049 2671 1330 1381 792 1126 1639 1419 1401 730 1392 391 2094 884 2211 1235 1720 646 1025 2241 1117 932 688 1087 322 1583 700 1667 876 1994 844 1603 1684 1899 1207 324 1380 958 1752 1642 1878 617 1589 1849 1112 478 1810 1876 1184 1677 1499 953 2477 2364 2027 1389 57 1962 2023 2290 2058 1369 2100 1943 891 2156 1544 2476 1107 943 693 1401 2730 2110 1443 187 1842 1754 1443 995 2294 1711 1681 1298 1487 702 1778 2695 963 1799 2196 1923 1687 590 1247 924 1451 2654 1003 348 2281 943 974 727 1590 1358 896 191 715 838 2139 2090 2244 2069 1979 1551 1081 1453 199 1926 1406 1278 968 1529 1855 639 157 442 828 2513 1667 262 618 1281 2836 719 1221 1751 1406 1470 2099 1904 1710 553 1903 1297 1659 1042 1348 1123 2545 2915 2293 885 1391 1586 2603 2336 842 1859 1003 953 1497 376 177 1592 1398 1114 1554 1899 1563 1928 763 2100 2210 699 2511 427 1267 2280 1806 1302 1307 1295 1299 1644 390 424 1397 1310 748 393 2081 1433 2169 1316 2125 777 801 1640 485 794 418 1615 1523 1078 2144 1486 1848 2298 1332 1032 1165 1496 922 713 1748 648 1882 1150 1451 306 927 2540 509 1657 2230 1875 2750 1190 2478 300 2786 751 2348 2068 1311 1787 1293 2355 1572 2336 1943 540 2420 561 1946 193 1283 1079 911 416 1360 994 1889 1880 2137 2043 2228 803 396 1751 2433 895 925 2127 550 547 483 1065 1967 531 236 780 1433 1620 1251 2018 1333 999 1677 1533 1411 2453 1674 801 1059 1248 2493 2253 1900 1426 919 1462 1576 2365 1124 2446 1712 943 133 2707 996 1612 1029 1241 1348 1443 1699 2063 1576 1612 1845 452 2003 2229 536 935 1000 1635 1035 1968 1718 1887 1422 491 1979 2610 1369 1330 2253 2594 1337 1063 1548 1376 1507 1985 319 708 1216 749 688 574 2498 2057 1476 1156 565 2413 1575 2423 625 1921 1339 332 1233 1857 1917 524 1498 2858 1999 2631 1272 312 1117 1669 1413 229 1350 1267 1604 2136 1565 2260 2196 1238 2102 583 1111 2488 578 1742 984 721 1459 1759 
1988 1287 2500 1667 2060 1767 1081 2554 1520 2017 2634 1940 1407 1330 1894 1052 1300 905 1152 1348 1841 47 2147483647 754 1497 1585 1607 2800 2458 1436 1833 2342 1718 1301 1854 1186 875 1405 2309 2157 1397 1380 900 1484 1160 1530 840 1792 1632 759 2212 809 2414 656 412 1484 1346 999 2490 1288 1754 1755 1668 1451 973 1707 2284 1918 1630 2418 1815 946 2532 1389 1415 2610 802 1300 1076 1333 1111 1616 1497 1051 2520 1641 1388 128 1104 1849 2780 1191 2662 1504 2084 1074 2709 2111 2587 1524 1458 1336 836 266 879 940 2084 1616 1331 1522 1958 2006 1122 1501 708 727 2075 1062 1178 1303 1807 2579 1975 1066 1294 1548 1128 2066 2781 1288 1688 2002 1597 1509 1011 2487 1079 1621 371 901 825 2186 357 372 1696 1488 1818 1497 2418 1528 1151 1530 672 521 1365 1976 1879 2662 827 532 1827 907 653 651 1373 1620 2399 1521 1028 2378 130 1912 455 1962 2406 1573 486 1589 1048 1517 1464 1413 899 850 908 1082 1548 1054 2157 2081 508 1357 267 1967 1959 1023 2229 2419 1691 1261 2311 1011 1349 1269 1624 1695 2124 1535 1431 1036 892 2422 2207 1988 1232 1123 1064 2669 2427 812 1314 1206 1188 1319 2266 1434 1617 1246 1030 1416 1158 2213 741 466 1714 1208 1607 1311 817 2195 790 1437 358 596 2428 1542 285 1798 621 1484 1291 1938 1312 1309 109 1620 1956 645 475 1700 703 285 1084 850 1400 1365 1509 1881 2227 2304 710 1580 1236 1421 2261 1704 432 1369 2494 681 1199 2617 1983 2215 567 1659 750 1292 1521 1703 757 1581 1095 2530 524 1769 1846 170 2451 2481 1679 958 1863 2087 1635 2032 965 332 1937 1641 2236 650 2595 2454 1787 286 928 1770 2334 1748 1152 1034 1370 1878 2369 2333 1425 2935 894 2288 1143 1258 1636 1486 2158 1695 1299 2826 1244 1556 1760 170 2386 1217 1525 1678 2280 2447 1342 296 1655 1240 2386 193 2497 1633 1468 2606 2566 621 1968 1763 1062 2673 1305 1419 838 1169 1618 1414 1448 742 1396 349 2083 911 2203 1278 1719 625 1062 2217 1162 964 734 1127 356 1599 729 1642 882 2010 891 1647 1716 1945 1224 328 1370 991 1768 1688 1890 591 1625 1875 1140 463 1787 1872 1171 1717 1544 923 2481 2357 2045 1429 49 1961 2069 2300 2072 1397 2111 1987 931 2138 1590 2458 1139 964 723 1423 2731 2111 1488 224 1860 1799 1459 1018 2277 1751 1721 1276 1519 674 1771 2705 1010 1846 2182 1924 1706 570 1293 913 1453 2656 976 393 2282 964 1021 694 1599 1400 874 179 759 881 2137 2086 2248 2088 1971 1595 1126 1471 196 1947 1389 1324 937 1559 1850 604 112 481 858 2515 1706 291 664 1310 2840 762 1247 1726 1387 1443 2095 1929 1707 595 1948 1339 1694 1041 1362 1140 2548 2922 2269 864 1380 1632 2607 2314 853 1906 994 980 1543 411 164 1633 1406 1160 1566 1945 1542 1902 738 2097 2201 698 2512 448 1307 2268 1806 1311 1284 1292 1283 1670 365 468 1413 1308 786 368 2056 1440 2156 1336 2169 801 802 1669 523 829 458 1660 1568 1122 2190 1530 1876 2291 1362 1054 1168 1515 960 739 1736 668 1925 1159 1483 351 954 2543 554 1700 2206 1875 2755 1188 2474 288 2793 733 2362 2112 1328 1762 1270 2372 1607 2312 1919 574 2412 570 1955 239 1309 1124 951 463 1401 1036 1932 1878 2133 2068 2212 810 387 1786 2433 929 909 2124 551 587 527 1111 1956 504 215 815 1408 1667 1294 2041 1379 971 1717 1569 1452 2462 1691 845 1088 1232 2478 2271 1898 1455 966 1477 1558 2341 1165 2444 1759 990 150 2705 995 1647 1054 1267 1352 1431 1705 2064 1619 1608 1892 493 2048 2222 574 973 1044 1676 1081 1952 1723 1894 1468 533 2025 2622 1372 1347 2259 2597 1384 1100 1592 1422 1539 2032 333 738 1260 717 710 564 2503 2103 1479 1200 581 2413 1599 2403 665 1926 1382 336 1279 1833 1942 538 1544 2865 2019 2632 1315 359 1103 1715 1447 270 1389 1314 1639 2131 1597 2250 2205 1256 2099 624 1156 2474 599 1734 987 725 1479 1804 
2459 608 3003 1375 2781 1380 1360 2977 1948 2622 3161 2341 683 835 1412 411 554 153 564 1965 2372 719 754 2147483647 1934 2299 1925 3263 2877 2094 1115 2734 1226 1648 2067 466 1471 2002 2985 2841 673 772 884 898 423 1982 1578 1096 2252 537 1546 1051 3060 1027 443 2212 1578 1298 2865 1319 1988 2476 949 944 1667 1643 3000 2540 2323 3094 2175 1502 3126 1430 2085 2999 192 554 1800 1961 1855 1032 1158 1331 3100 2254 1287 792 989 2340 3231 565 3196 1713 2553 426 3123 2526 3003 2246 2166 703 355 514 163 509 2433 2181 667 869 2611 1487 1854 1433 1235 970 2757 726 511 765 1188 3152 2544 1761 776 815 1821 1493 3234 755 1783 2723 1525 2152 577 2882 460 2231 986 476 1509 2755 688 384 1673 1983 1266 812 3091 2226 558 2096 87 938 639 1309 2000 3158 560 255 2224 309 1018 645 1405 2207 2775 1454 1457 3029 716 2090 1126 2385 2771 1840 782 1697 1782 1737 2103 1068 449 1490 708 1153 813 1769 2804 2755 935 612 508 2668 1269 1100 2945 3103 1760 668 2688 322 616 549 2360 1124 1492 1484 1784 1662 1611 2982 1547 2182 1207 371 660 3104 2870 227 1661 1687 435 1711 2978 1418 1054 1981 290 2058 935 2640 25 1171 1115 1186 890 762 735 2878 1491 1734 1108 1317 3011 1550 880 1918 242 1461 1793 2456 1536 1763 830 2350 2659 420 1223 1904 387 835 871 1457 649 690 759 1282 2709 2907 258 2210 924 2160 1606 2039 604 2054 2957 648 1127 3192 2316 2530 1064 916 291 1798 1342 955 1502 1266 1060 2995 727 1817 1126 695 2977 2862 2177 849 1250 2715 919 2539 769 806 2611 2174 2704 454 3192 3161 1912 477 1247 1061 2889 2395 1692 1547 1104 2149 3068 3028 1261 3408 1638 2910 1088 508 1276 813 2805 2231 1829 3292 761 1197 2470 740 3036 677 1647 2018 2802 2984 1775 564 1721 1371 2772 750 3085 1927 870 3046 3119 488 1421 1876 1524 3190 2037 1432 672 1064 2328 2024 990 420 1935 1099 2729 252 2813 1171 2285 1347 310 2941 972 1198 381 401 783 1986 1055 2370 1425 2373 655 1427 1841 1360 655 550 2021 1201 2133 1119 2313 1329 871 2086 1400 1166 2508 2456 1840 1621 1275 1669 2976 2969 2389 1392 775 2524 1415 2726 2464 1623 2535 1304 988 2826 1302 3147 396 1348 121 1745 3263 2644 1202 532 2204 1501 1847 402 2960 1015 982 1994 1656 1417 2387 3122 561 1472 2845 2458 2053 1288 1048 1580 2005 3170 1713 641 2813 386 565 1447 2074 1300 1597 676 757 259 2694 2668 2750 2404 2593 917 946 1845 639 2245 2080 1087 1685 1732 2448 1358 820 288 1136 3027 962 803 384 1527 3336 791 1517 2455 2085 2180 2683 2162 2289 746 1334 639 1764 1636 824 583 3046 3380 2989 1582 2039 1230 3099 3024 1355 1344 1648 1267 1075 784 884 1556 1891 722 1997 1412 2253 2634 1472 2667 2827 1314 3038 955 1269 2917 2360 1802 2005 1895 1969 1911 1104 364 836 1895 936 1108 2783 1937 2811 1680 1495 227 1392 1859 241 1031 731 1014 1278 975 1533 863 2051 2903 1547 1407 1726 898 219 1108 2391 299 1222 1651 739 616 288 3050 324 994 2927 2433 3240 1777 3052 661 3249 1443 2746 1443 1719 2489 1989 2710 1677 3034 2645 184 3028 455 2411 631 1566 523 246 475 680 1018 1223 2450 2716 2298 2886 1356 627 1826 2969 179 1605 2700 1173 772 323 821 2595 1245 715 61 2137 1199 1189 2308 835 1712 1627 1621 725 2906 2056 819 1327 1920 3146 2591 2468 1667 545 1884 2253 3063 1120 3002 1290 628 796 3258 1595 1716 395 1535 1878 2092 2201 2603 1448 2200 1436 291 1418 2830 816 231 936 1555 587 2630 2224 2370 1196 278 1410 3013 1918 1736 2737 3109 991 1189 1370 873 793 1499 919 1059 616 1468 1133 1243 2984 1515 2013 1081 370 2956 1870 3106 836 2431 696 976 726 2558 2176 388 921 3316 2325 3155 1206 543 1780 1367 1551 692 655 858 885 2726 854 2886 2647 1636 2666 783 1015 3133 1059 2359 1547 1306 1825 1160 
527 2091 1074 1581 1479 1801 611 1062 30 868 1241 444 2274 1804 2051 1917 2423 2063 2484 568 503 1485 1497 1934 2147483647 1131 319 1332 964 758 2569 845 1973 328 648 2384 688 502 1394 1312 2572 2012 1155 2826 2324 62 1144 2467 663 1463 2699 891 1352 916 1518 1192 542 652 994 946 558 1268 2446 1870 897 1165 1609 857 1017 1487 359 586 1288 915 808 1113 1823 2274 1044 608 1219 2094 1603 635 1239 644 1174 1373 1219 421 1303 2495 1282 562 620 2358 1215 615 1093 1163 1038 2636 1703 1537 1943 1647 610 449 2087 2176 1012 2197 1111 1125 790 966 1238 1531 2445 1861 2284 1279 719 891 1829 2404 879 2353 1305 2662 837 1432 1149 710 2419 989 2386 622 1127 1642 900 905 1290 1671 1080 171 2146 2736 1472 1004 2481 413 1856 1030 2253 2520 852 1226 1485 1858 335 2217 924 1303 935 532 903 1126 485 1343 1410 753 1087 465 914 434 1164 788 1120 538 679 1590 1669 778 1383 942 2411 992 1139 1203 1038 2478 1690 1275 2576 962 1564 1522 890 2594 816 1966 2261 2171 1332 2115 2539 1097 240 656 1021 1101 2675 766 1052 2171 1618 1183 943 2116 319 298 2229 232 1568 1023 2054 1170 2067 681 1372 720 1909 1131 2180 1051 2398 2676 1279 1338 967 372 1327 1109 1161 985 1215 818 1692 1037 251 556 572 189 1547 1279 1277 1529 1273 603 2111 1230 1364 721 2383 2128 2583 2289 776 1107 1704 682 1506 1271 2704 321 1343 873 1024 1309 1135 1321 535 762 939 2538 1698 256 1331 2604 1204 1590 1102 1063 1209 958 2587 1668 1062 984 286 1251 2308 1008 2414 624 1363 1213 1098 357 770 2090 1355 1685 803 1586 691 2489 1006 846 409 475 1452 551 1569 1514 1288 1475 1193 1155 1119 2262 1692 2197 1144 403 305 1360 1758 1660 1200 1663 1343 2584 750 295 888 1077 160 1442 887 776 890 1340 1238 379 2801 1122 1223 1456 2233 820 436 1265 1155 967 1368 1193 1117 547 1788 2157 305 1460 1076 2179 1039 1185 514 1099 2134 1618 1322 770 1605 2094 1215 158 879 1273 630 530 1431 1443 779 2299 2572 1800 708 783 314 2105 393 1187 2601 666 598 1128 1294 683 770 1231 1498 1221 1044 1182 579 1061 1449 689 2554 807 576 541 617 2574 1041 1322 1545 1587 2291 586 1988 316 1345 748 1513 1580 417 1648 142 2324 1402 2574 2565 1043 718 1196 729 1212 1669 1814 1230 582 296 1110 1407 817 349 1243 1133 1319 906 2292 1679 1291 167 1173 1046 1675 1220 1843 827 851 825 647 893 2280 1311 174 1684 554 913 1399 1240 643 714 1331 1561 1691 804 1102 2581 1241 1570 587 1404 1182 512 1329 948 1258 878 655 563 1189 2370 2169 888 581 2736 2493 1115 1450 1626 1021 749 1765 1167 1593 644 2223 752 684 1845 1188 1349 1167 150 1676 69 2189 1087 1465 1123 825 1094 845 1120 1064 1065 1239 537 221 1063 521 857 510 1266 1588 2761 464 1021 1270 1521 174 1172 312 2688 2109 736 624 1733 922 1217 2247 1542 1263 2653 2214 740 1123 636 532 433 2831 2026 830 876 2041 2588 347 2596 1359 2219 1122 1610 2429 1588 604 1306 497 1190 1784 1319 1022 865 2630 227 1331 1050 892 870 1678 1426 1831 1244 2016 477 1408 506 1889 1961 1467 2260 1096 2612 649 897 757 1306 697 1881 981 1060 2090 917 867 969 1162 1616 1468 948 1221 1711 1981 1166 1902 1180 674 1903 1171 1218 901 2314 979 256 1196 669 859 1499 811 657 559 1635 88 995 1697 1098 1116 1951 1564 1352 1358 616 879 2327 505 274 771 302 719 1342 543 1999 1672 2477 1048 1119 2038 1223 1265 1735 1134 330 441 1482 1666 2424 1125 327 214 803 1183 1660 905 1429 1930 2635 2242 1166 874 2014 1277 821 1023 1050 2416 291 1210 1991 1055 427 1619 1101 519 2161 1166 1875 1360 662 1956 2129 1388 599 1234 1186 1430 810 1704 787 1331 2294 1738 2650 929 2700 1173 719 309 819 1152 1248 1457 920 742 557 792 242 2340 
1184 2701 1417 2538 484 2736 1461 1679 1157 753 1454 1364 2861 2552 2960 2476 2853 2452 2736 576 926 1607 1585 2299 1131 2147483647 1449 1760 1618 375 3246 1616 2836 1329 1776 2755 914 630 766 606 2967 2706 1867 3065 2720 1090 756 3171 532 2032 3506 1550 934 1424 1867 152 1568 1435 1760 1893 1689 181 3094 2651 635 2224 702 625 155 868 1418 950 1179 1910 331 1811 2280 2797 509 543 531 2869 2488 1461 1211 558 2120 1515 2028 1061 1775 2776 1454 1650 1241 2657 1818 1412 1720 88 136 2921 2233 1787 2385 2255 1572 745 2722 2872 534 3103 475 2126 1159 1568 535 2239 2760 2576 3074 1278 858 542 2551 3005 486 3230 1774 2865 1940 425 2178 427 2583 1703 2663 568 1317 2230 795 985 1635 1927 2150 963 2992 3079 874 128 2736 737 2212 1438 2827 3292 1981 1559 2084 2109 1327 2490 1434 1845 1921 662 1694 2133 1186 886 1588 1882 1174 1312 1731 1554 1596 1873 550 1633 452 2444 2246 846 2054 1785 3008 532 708 561 1433 2911 1851 389 3315 1770 646 858 1987 2845 1633 2478 2821 2731 210 2919 3371 2114 1328 726 693 1188 3490 1887 1955 2640 2300 1729 1531 2393 1329 1024 2706 1228 682 2017 2845 375 2537 452 2171 1440 2280 1131 2967 1943 3036 2890 1923 643 808 1455 1238 991 1126 2025 1420 1942 2100 2048 955 1016 1577 1079 1555 152 377 2013 1121 1730 2284 1467 2129 910 2906 2763 3054 3110 1290 964 2160 481 2306 279 3532 1440 1741 295 1524 1868 2007 1302 1561 1733 1303 3133 2180 945 2295 3188 850 2512 1929 1544 1675 2063 3262 1718 1310 1737 983 1978 3114 718 3060 1096 2068 1507 439 863 1336 2221 1225 869 1927 1829 1412 3171 1139 437 888 1003 2326 1661 788 756 2225 1845 721 893 1967 2765 2608 2865 706 863 872 1771 2481 2554 176 1686 899 2796 1821 1417 1201 1276 1132 1737 1976 1724 1660 1549 1169 1509 3051 1671 1323 1948 3111 1939 1109 1511 309 1966 2005 2038 46 585 2596 2320 829 1311 652 2489 867 2083 763 961 2586 645 2135 1542 2114 2609 1539 1279 1458 142 1017 1497 2080 2427 1894 3144 2806 1899 436 1577 1387 2909 1278 998 3138 1793 1494 1135 214 752 508 2281 2430 706 1426 980 1566 2046 1551 873 3356 1495 1453 1590 1387 3328 1786 578 2483 886 2695 1291 2293 1397 1517 1059 2420 1784 1478 2635 1249 2602 721 3203 3181 309 1791 923 582 1807 2306 2774 681 954 1408 1017 2259 739 783 1506 624 1692 1176 2549 2318 940 1037 2125 711 1735 1841 2338 997 879 1240 1658 661 2967 2110 1285 1765 1630 255 2266 702 1737 690 1036 1569 2011 1490 1402 3180 1502 2052 1590 1703 1809 1482 204 233 248 862 1771 698 1706 3190 2770 1986 801 2938 2723 1468 1872 690 722 395 2659 1528 729 1116 3079 692 1457 2676 1557 1430 2204 993 2387 1155 3073 52 371 849 928 811 1019 1360 1377 2000 795 836 980 302 644 363 1639 1220 1946 2994 693 1673 1218 493 958 684 1339 3480 2383 980 1745 2059 1602 1634 2982 2472 2071 3469 2898 1870 926 1659 1331 834 3099 2474 1391 395 2253 3305 1010 3038 1701 2532 1436 2012 3103 629 848 1663 737 1179 1822 1772 858 1647 3420 1231 219 315 1773 1948 736 360 2133 1015 2142 1213 1669 1514 2500 2439 1861 2851 1893 3321 798 902 1852 679 1057 1921 2087 1272 2478 696 923 1141 1673 1999 2219 588 1084 1735 2359 209 2767 2086 1749 2639 640 2271 1963 2906 1554 1360 1870 1530 402 942 1757 818 1630 2260 1206 140 764 1961 1214 2838 2226 1508 1438 819 1966 2635 1488 877 363 998 1010 2339 642 2923 2009 3300 888 1616 2488 2001 2297 2385 434 986 1124 2388 2031 3257 1813 813 1237 1322 1463 2481 1763 2396 2676 3091 3143 1384 1460 2644 914 1323 1057 1483 3286 843 2066 2164 1233 1551 819 1667 1051 2789 1324 2572 274 1776 2121 2856 1844 1644 1462 2100 1768 544 2647 1825 1611 2860 2502 3166 863 3152 819 1393 1259 940 1690 2075 957 1332 531 919 1056 1352 3106 
662 1988 1186 1349 1791 1572 568 1070 294 1133 1370 451 2172 1658 1828 1841 2371 2039 2487 882 746 1587 1607 1925 319 1449 2147483647 1380 972 1075 2426 816 1772 306 337 2352 903 819 1676 1607 2527 1880 1075 2822 2287 365 1398 2316 975 1414 2504 881 1608 968 1545 1507 368 638 940 760 241 1586 2317 1708 1168 889 1913 1144 1335 1763 260 795 1493 698 1125 1076 1789 2195 1331 921 1507 1926 1405 598 1432 954 967 1480 1084 619 1338 2489 1417 304 734 2351 1208 634 1091 1480 1354 2624 1651 1595 1908 1568 508 754 1975 2037 1307 1973 1402 889 928 967 1536 1418 2429 1727 2105 1461 966 1176 1693 2293 1172 2137 1341 2674 539 1745 894 1028 2451 963 2385 934 1253 1570 1141 1123 1343 1715 799 488 1948 2702 1747 1322 2483 728 1856 1099 2157 2343 533 1320 1421 1891 345 2224 973 1280 723 840 852 885 593 1606 1503 439 1248 518 846 141 1202 509 1402 274 998 1408 1600 1009 1298 822 2301 1276 1415 1498 1110 2423 1762 1586 2409 860 1870 1802 596 2593 766 1904 2170 2083 1649 1935 2337 851 184 923 1281 1284 2478 465 882 2115 1511 1203 985 2127 294 522 2168 316 1871 798 1881 1471 2016 999 1229 751 1900 1308 2005 889 2273 2684 1216 1630 1207 191 1500 1317 1365 731 1323 504 1684 800 530 763 409 417 1674 1596 1589 1506 1467 288 2154 1325 1237 936 2301 2014 2512 2097 888 1340 1678 998 1354 1581 2501 116 1371 1188 1088 1278 975 1502 392 615 1042 2425 1663 538 1106 2493 1446 1375 970 1127 1228 656 2444 1774 1206 939 549 1153 2122 1279 2287 799 1264 1292 1402 649 862 2146 1557 1977 489 1642 700 2346 1192 1155 667 674 1268 282 1861 1806 1080 1529 1455 1404 974 2191 1476 2068 1421 684 602 1411 1626 1456 1518 1777 1604 2596 488 102 1045 1233 359 1495 600 615 852 1430 1440 60 2794 1150 1386 1437 2019 510 589 1381 1461 744 1299 1041 1435 865 1617 2201 621 1635 1357 2177 1286 1006 803 1313 2087 1927 1176 728 1567 2025 1285 185 910 1591 813 452 1351 1202 473 2097 2578 1883 1023 724 228 1925 459 1399 2507 356 525 1303 1612 956 1068 958 1281 1487 1148 1418 463 839 1559 934 2365 832 556 338 652 2402 960 1620 1324 1869 2253 644 1996 187 1474 940 1309 1648 280 1400 214 2325 1690 2448 2444 1349 457 1424 1028 1209 1577 1574 1513 809 141 1312 1235 1071 667 1357 1406 1359 1073 2301 1586 1523 445 964 1304 1778 1175 1795 1039 1091 962 487 1173 2140 1173 181 1781 340 1228 1220 1507 365 996 1549 1687 1713 801 1223 2465 1327 1545 422 1488 1138 408 1647 1262 1571 1123 364 859 1190 2177 2066 594 837 2746 2502 1217 1488 1932 1277 1065 1557 1258 1893 790 2019 1018 666 1662 1245 1476 906 459 1553 306 1974 1404 1783 1360 1054 1354 1031 1257 1160 875 1508 804 499 1369 829 1166 194 1436 1606 2761 774 989 1442 1836 491 1452 271 2499 2121 930 315 1751 895 1253 2091 1324 1124 2456 2079 423 1365 437 556 705 2819 1984 880 1187 2075 2430 565 2534 1405 2213 1236 1611 2291 1897 860 1382 786 1385 1885 1359 1253 825 2443 307 1650 1355 788 592 1984 1743 1849 1477 2077 595 1475 364 1795 1912 1483 2158 981 2456 914 1134 489 1593 866 1975 678 1215 2066 1177 1098 1128 1169 1623 1341 1237 1418 1821 1966 1478 1703 997 438 1758 1443 945 635 2209 1019 168 1129 598 1164 1766 674 917 323 1549 246 1313 2002 947 1294 1740 1469 1458 1510 864 593 2319 391 581 1088 553 925 1098 853 1771 1690 2281 1293 1138 1995 1104 1004 1634 1438 579 606 1279 1675 2225 1091 641 289 906 1299 1490 783 1197 1780 2567 2018 1277 903 1906 1513 898 1209 1135 2202 609 1051 2040 1221 121 1912 1095 714 2047 1295 1747 1678 375 2010 1979 1420 413 1359 998 1470 1099 1475 551 1400 2198 1590 2562 1175 2631 1435 774 359 1045 1151 1101 1719 1009 1047 780 964 137 2169 
814 3367 344 2652 1733 2873 1914 328 1316 1007 356 934 3551 3032 3130 3216 3738 3389 3816 1532 979 2794 2800 3263 1332 1760 1380 2147483647 417 1566 3797 589 3104 1621 1408 3708 1935 1454 1314 1390 3891 3257 2447 4157 3646 1288 2242 3683 1314 2777 3831 2214 1087 2247 2850 1903 1747 1969 535 2131 1428 1761 3693 3074 1987 2139 1680 1135 1607 1315 1120 1855 744 2054 1619 418 3145 3571 2038 1564 2171 3286 2750 1942 663 1293 2318 2680 2463 952 64 3826 389 1662 718 3688 264 747 326 1842 1774 3966 3016 2864 3265 2943 908 1223 3354 3411 1250 3267 2067 2213 2099 2293 1388 2797 3774 3104 3454 616 926 1927 3069 3672 1880 3442 59 3994 1784 1728 2188 1468 3749 467 3717 1301 2430 2943 2069 775 2620 3000 2048 1313 3280 4060 1291 1685 3812 1301 3187 2359 3536 3690 1627 210 2790 3189 1048 3548 2255 2626 2081 1254 591 2204 1815 1131 2725 1465 2361 881 625 1501 2496 1808 2117 1632 1490 2765 2972 1988 2674 2201 3680 2009 1144 1334 2366 3792 3011 1561 3765 2236 1674 1373 1840 3925 653 3275 3549 3461 1944 3285 3658 2165 1489 1812 2119 602 3803 1381 2256 3484 2890 197 396 3448 1609 1602 3539 1552 1638 2139 3238 2045 3382 1534 2606 630 3239 2384 3358 2264 3651 4008 2584 1380 2131 1565 2572 2318 707 2042 2526 1668 3021 2129 1510 874 1789 1511 2835 1888 1575 2853 2492 1531 3439 2546 2617 1963 3678 3393 3887 3434 573 857 3028 1381 2727 2029 3819 1264 2675 1705 308 2629 2350 626 1028 903 2259 3804 3019 1509 2431 3872 2329 2701 2350 271 2541 1855 3815 2970 453 519 1121 2531 3464 1069 3663 777 2642 2537 1376 1170 565 3414 755 1600 1661 2913 2016 3717 627 1330 1649 1769 2626 1255 1516 1474 2425 150 2259 963 2352 3565 2798 3445 1150 1121 1502 33 3003 2793 1679 2960 1117 3916 1817 1278 571 493 1492 2771 1864 1994 571 2657 713 1398 4132 234 512 2781 3329 1703 1759 298 1993 2091 2670 2418 1717 1464 2979 3485 1410 2697 1163 3510 928 2373 1133 2299 3451 1767 2553 2079 2924 3398 2542 1283 2210 1864 1918 939 2725 2498 1699 3422 3904 3115 1589 2083 1154 3276 951 2380 3886 1402 1884 2383 1763 1043 1779 2210 2610 2271 342 887 953 2181 2752 922 3700 548 825 1716 733 3754 2332 1428 2645 1430 3613 1918 3320 1540 369 735 2650 2904 1109 2670 1417 3655 1370 3825 3822 1911 1790 2356 1206 252 2955 2853 1239 905 1240 2329 2603 1972 1362 289 2166 2651 589 3624 2964 2431 1206 2312 2147 2979 2533 3159 768 881 567 989 1100 3514 2552 1423 2993 1140 1720 2583 2281 1692 1095 2501 2849 3023 2128 359 3844 2561 2894 1801 185 2496 1775 1857 1750 2001 898 1313 1171 2518 3511 3445 1836 1779 4067 3825 292 123 1723 2133 1607 2887 232 1620 1957 3342 1886 2001 3014 2517 2643 2188 1398 2932 1267 3283 1752 1868 2270 835 1013 2111 409 2384 2240 1130 1038 1493 1923 1561 1758 1473 2519 2920 4093 1527 2338 2522 1795 1361 1191 1591 3834 3441 2002 1582 3065 2240 2549 3457 2650 2503 3781 3454 1492 907 1814 1857 1638 4161 3345 2162 1369 3371 3792 1647 3906 2690 3549 325 2941 3664 1736 985 120 1637 664 3088 37 2196 594 3780 1544 1829 1921 731 1880 1755 1802 3163 896 3338 855 2733 1739 3173 3276 2798 3537 2360 3820 1010 859 1239 1309 1991 3188 1868 494 3416 2036 837 2252 2492 2947 2720 1180 2439 3009 3309 1932 3038 2362 1151 3132 2202 2196 1937 3588 361 1225 2497 1959 1796 1249 854 988 1693 2926 1380 1651 1752 2325 579 3061 2847 2661 489 1825 1861 3658 1760 1449 1579 1095 788 2395 1272 3065 3004 3609 910 2450 3357 2483 2275 3013 1402 1077 908 2623 2997 3550 400 1436 1527 541 310 2854 2162 2508 3151 3941 3313 2477 2205 3286 2410 2150 2273 302 3508 1327 2425 3318 535 1471 1556 2428 879 3427 2465 3125 1799 1303 3282 3349 85 1064 341 2361 2762 1850 2778 1900 2657 3578 2963 3941 901 4006 1053 617 1628 824 2480 2478 1180 2245 1259 1815 2076 1453 3525 
492 2958 385 2235 1706 2457 1520 100 944 907 554 537 3142 2617 2714 2812 3339 2999 3435 1272 723 2447 2458 2877 964 1618 972 417 2147483647 1353 3381 173 2687 1229 992 3315 1613 1188 1359 1389 3494 2843 2045 3774 3252 928 1979 3267 1111 2380 3414 1826 1169 1875 2475 1746 1339 1580 187 1716 1011 1661 3279 2658 1719 1724 1709 1018 1463 1393 712 1523 877 1638 1410 193 2752 3166 1802 1309 1954 2869 2332 1549 790 1086 1901 2334 2052 642 369 3442 608 1247 405 3304 251 352 129 1691 1601 3580 2618 2500 2871 2540 491 963 2943 2996 1172 2851 1844 1796 1750 1908 1361 2388 3386 2691 3037 775 764 1674 2656 3261 1635 3026 373 3617 1367 1687 1771 1258 3379 104 3334 1087 2086 2541 1778 706 2252 2632 1633 979 2863 3667 1370 1521 3431 1027 2804 1993 3128 3273 1215 432 2390 2817 654 3168 1882 2235 1665 1016 195 1786 1447 1199 2373 1052 2032 499 240 1088 2122 1391 1883 1218 1268 2348 2570 1681 2270 1793 3269 1765 1132 1307 2001 3392 2653 1509 3348 1831 1690 1449 1424 3543 240 2874 3141 3054 1820 2868 3241 1748 1094 1517 1853 660 3386 971 1842 3084 2481 232 103 3069 1217 1252 3138 1170 1665 1722 2821 1846 2984 1305 2193 244 2853 2066 2941 1851 3237 3629 2184 1390 1843 1160 2259 2017 784 1624 2177 1253 2635 1712 1171 619 1381 1150 2501 1761 1521 2463 2189 1114 3073 2193 2206 1644 3272 2982 3484 3016 329 882 2637 1176 2313 1865 3402 855 2299 1498 200 2237 1937 805 611 497 1903 3393 2625 1171 2013 3460 2059 2284 1940 224 2161 1441 3399 2628 492 161 802 2125 3047 1018 3250 527 2236 2177 1305 881 283 3053 918 1675 1246 2549 1631 3302 622 1183 1322 1425 2209 837 1573 1523 2008 567 2007 991 1941 3162 2381 3031 1138 843 1179 450 2590 2375 1576 2622 1188 3538 1400 872 469 544 1123 2404 1447 1584 165 2303 828 987 3748 183 662 2392 2912 1287 1400 531 1803 1674 2269 2005 1581 1209 2562 3119 1100 2389 1123 3127 911 1958 894 2002 3054 1777 2140 1684 2530 2996 2179 892 1832 1741 1579 525 2322 2082 1282 3005 3524 2763 1358 1686 749 2858 571 2086 3478 986 1486 2064 1671 866 1526 1795 2192 2025 341 941 536 1764 2409 746 3283 158 417 1305 347 3337 1930 1421 2227 1515 3218 1541 2940 1139 636 566 2232 2544 697 2255 1031 3274 1405 3411 3409 1707 1374 2074 1036 248 2549 2438 1241 673 834 2024 2187 1683 1067 507 1922 2278 508 3245 2557 2158 863 1895 1881 2636 2138 2762 655 781 395 574 1001 3099 2140 1033 2646 722 1522 2167 2038 1275 928 2218 2516 2646 1741 434 3432 2204 2503 1393 560 2100 1374 1753 1555 1840 811 898 948 2133 3094 3036 1420 1469 3689 3446 377 519 1747 1863 1384 2470 381 1659 1605 2925 1600 1611 2597 2150 2306 1772 1053 2521 896 2867 1598 1804 1991 723 1006 1784 501 2027 1824 1158 803 1149 1722 1283 1535 1057 2202 2542 3711 1240 1945 2206 1767 1025 1182 1198 3416 3062 1674 1165 2688 1849 2174 3040 2233 2091 3364 3039 1078 931 1402 1473 1321 3775 2950 1787 1226 3000 3375 1299 3504 2320 3165 421 2557 3249 1744 775 452 1338 764 2745 392 1906 184 3363 1162 1732 1717 347 1462 1788 1742 2786 975 2979 509 2371 1334 2766 2879 2419 3128 1952 3403 820 783 832 1324 1650 2842 1454 531 3026 1761 746 1919 2109 2566 2309 1090 2136 2670 2921 1760 2621 1947 738 2717 1960 1781 1520 3178 106 824 2097 1561 1565 1347 454 801 1280 2521 999 1491 1792 1912 650 2644 2440 2314 726 1514 1444 3272 1357 1126 1367 776 611 1978 1036 2649 2626 3192 900 2070 2961 2074 1859 2605 1337 766 584 2205 2617 3133 196 1128 1144 298 470 2438 1754 2091 2736 3538 2897 2128 1826 2876 2139 1783 1955 281 3092 1020 2012 2954 568 1058 1620 2041 600 3016 2124 2713 1719 888 2920 2933 449 647 538 1945 2390 1592 2362 1484 2295 3169 2548 3533 838 3603 1071 259 1244 709 2095 2066 1280 1883 1088 1486 1740 1055 3107 
881 2437 1225 2191 786 2394 1113 1426 784 615 1307 1025 2606 2251 2625 2221 2641 2244 2575 205 631 1448 1436 2094 758 375 1075 1566 1353 2147483647 2971 1321 2511 959 1405 2559 635 256 892 752 2767 2420 1560 2914 2516 719 702 2888 252 1764 3200 1241 978 1141 1652 442 1200 1096 1473 1541 1315 527 2825 2344 475 1857 968 498 285 1000 1058 639 1121 1550 59 1543 2048 2557 475 176 607 2565 2155 1117 1125 273 1771 1343 1704 743 1568 2607 1321 1277 954 2480 1576 1100 1467 407 285 2754 1981 1598 2161 1983 1234 408 2452 2588 523 2770 502 1767 884 1272 667 1942 2580 2283 2768 1189 641 392 2256 2748 334 2904 1568 2722 1566 731 1814 98 2446 1427 2493 267 1113 1962 611 825 1410 1742 1781 592 2673 2897 997 247 2574 379 2007 1181 2574 2993 1606 1382 1810 1932 975 2317 1151 1577 1562 339 1398 1773 843 943 1410 1510 988 983 1430 1179 1344 1500 553 1259 89 2117 1982 604 1761 1449 2752 455 721 662 1180 2699 1692 615 3025 1440 915 1011 1614 2687 1328 2236 2572 2481 575 2608 3057 1753 954 437 592 1057 3182 1518 1611 2413 2010 1499 1278 2217 959 659 2479 856 936 1659 2537 494 2308 77 1852 1147 2073 971 2662 1601 2769 2744 1633 788 653 1081 1123 856 1033 1659 1221 1567 1877 1687 583 733 1211 706 1431 521 610 1766 1018 1355 2137 1262 1816 642 2669 2493 2833 2797 1036 890 1925 185 1989 538 3220 1070 1506 145 1295 1596 1670 1223 1210 1397 1047 2879 1939 573 1944 2937 797 2172 1599 1321 1419 1689 2988 1589 1138 1452 636 1670 2805 658 2791 827 1768 1288 518 519 1073 2085 1180 1098 1552 1644 1083 2894 985 313 534 665 1993 1294 994 948 1878 1673 705 859 1634 2531 2269 2588 722 533 500 1582 2185 2219 473 1565 951 2649 1450 1046 995 1117 758 1532 1604 1369 1368 1358 1094 1135 2896 1437 1203 1696 2785 1565 762 1358 453 1606 1719 1707 366 211 2281 2177 455 1226 647 2305 787 1742 459 829 2363 943 1813 1211 1864 2369 1313 908 1161 516 714 1156 1793 2073 1520 2826 2652 1763 78 1243 1024 2598 940 894 2900 1422 1140 973 557 524 265 1915 2087 711 1223 934 1222 1689 1394 643 3049 1214 1127 1220 1079 3033 1469 742 2139 1060 2488 957 2106 1023 1389 832 2081 1609 1119 2282 874 2430 869 2940 2922 354 1420 844 372 1567 2027 2428 752 682 1039 876 1930 524 412 1347 607 1462 981 2383 2040 900 674 1774 618 1603 1553 2097 806 715 1008 1312 550 2687 1790 910 1628 1270 174 1934 720 1364 478 983 1446 1810 1172 1222 2925 1292 1807 1225 1545 1518 1119 577 210 520 712 1403 405 1438 2878 2510 1613 487 2796 2569 1278 1685 971 613 56 2325 1340 974 809 2758 448 1121 2357 1320 1272 1840 619 2092 785 2745 329 728 757 746 771 780 1196 1142 1651 832 550 607 370 279 193 1264 1088 1732 2844 323 1371 1088 816 584 722 967 3177 2208 711 1370 1858 1292 1388 2689 2129 1748 3160 2617 1497 869 1293 984 480 2939 2250 1093 301 2093 3020 651 2826 1480 2348 1255 1788 2827 919 587 1485 387 1084 1702 1571 717 1351 3117 859 584 364 1459 1577 1022 700 1942 986 2006 897 1470 1148 2232 2205 1633 2594 1568 3038 556 753 1489 792 769 1805 1713 1108 2271 537 758 922 1405 1780 1912 523 970 1616 2152 430 2441 1743 1391 2342 641 1905 1594 2650 1306 992 1571 1183 237 1052 1427 578 1258 1984 831 244 1046 1625 1082 2507 1939 1331 1335 518 1594 2455 1123 503 15 655 779 1982 318 2585 1803 2988 808 1348 2263 1683 1934 2105 541 648 808 2050 1818 2943 1548 438 864 1070 1295 2162 1424 2045 2377 2875 2811 1178 1161 2374 876 1033 874 1270 2962 474 1733 2013 1076 1177 1037 1385 756 2522 1131 2284 623 1408 1971 2563 1645 1291 1310 1756 1552 336 2303 1458 1403 2610 2196 2934 735 2938 815 1108 891 754 1416 1748 1042 1065 324 600 796 977 2807 
3070 554 3609 1231 3727 1059 1964 3476 2572 3393 3790 2876 431 769 875 789 744 991 1176 2801 3067 1791 1833 1115 2569 3246 2426 3797 3381 2971 2147483647 3214 781 2242 2413 900 2342 2813 3844 3718 815 559 1433 1242 856 2629 2593 125 3067 1214 499 1742 3869 1831 1440 3187 2064 1941 3309 1667 2375 3427 166 724 2619 1734 3930 3342 3235 3950 2683 2333 3854 1743 2978 3449 1031 576 2782 2810 2872 527 1071 1945 3808 3063 1483 1834 1352 2987 3750 1106 3835 2135 3152 1080 3598 3058 3491 3209 3110 1098 1027 1569 965 992 2892 2935 524 394 3450 827 2848 1603 2093 1701 3633 1046 1027 708 430 3848 3272 2707 741 306 2760 700 3754 1301 2044 3668 1651 3004 1383 3352 1125 3038 1959 1016 2461 3470 1636 1470 1811 2678 647 960 3943 3152 1168 2859 1182 1809 476 316 2241 3746 1163 1369 2769 1173 1821 1401 1716 2986 3230 1616 2178 3848 1761 2385 2109 2943 3210 2298 1653 2000 2783 2165 2955 1039 1001 2400 1216 1628 311 2741 3625 3620 1814 724 1613 3581 210 1608 3876 3970 1994 1176 3154 822 500 568 3346 562 541 1656 2354 2539 2596 3670 515 2481 1544 758 967 3611 3406 1200 2251 2413 707 2339 3901 1663 582 2977 825 2917 1201 3174 1120 2176 485 1538 226 1275 1341 3752 2462 2252 2164 2324 3728 1774 1870 2177 1214 1680 2522 3125 2025 2447 1923 3325 3575 1247 2270 2273 1417 1818 1206 2341 517 485 611 519 3309 3660 1130 3042 1072 3159 576 2539 1524 2970 3513 1379 1451 3891 2770 2933 1943 261 1097 2530 1397 284 2533 1146 1469 3551 1572 2007 18 1803 3619 3315 2852 1328 466 3513 198 3188 1220 1764 3482 2890 3287 1506 3921 4069 2179 1547 1927 80 3575 3238 2477 2328 1175 2552 3965 3918 1383 3946 2662 3690 1457 629 1068 383 3628 2946 2584 3829 811 1043 3405 1848 3852 1271 1983 2528 3449 3639 2433 1575 1963 1814 3241 1768 3806 2401 1209 3564 3789 1306 723 2136 2260 3805 3024 1709 1253 1387 3267 2846 823 1425 2686 2182 3552 1107 3580 1423 3031 2352 819 3888 1253 1817 1144 715 1727 2556 1812 3341 2257 2858 1180 1374 2126 595 1218 1665 2893 1796 2654 569 2880 2357 424 2425 1971 2169 3460 3211 2748 1673 1227 2698 3573 3732 2846 1622 1841 3246 426 3252 2974 2089 3078 260 1540 3711 1207 4024 850 2055 1200 2289 3894 3317 1171 1611 2688 1282 2444 1136 3831 151 191 2960 2008 2447 3189 3602 944 1129 3689 3149 2567 2294 1194 2508 2763 3781 2720 1576 3471 1190 932 2497 2734 1491 2589 1785 1419 953 3395 3405 3375 2824 3390 290 1260 2426 1748 2665 3003 1214 2717 2107 3221 2417 1916 1354 1821 3645 242 1781 1212 2011 3913 1454 2062 3426 3017 3174 3428 2514 3055 1541 495 494 1999 2485 1313 1227 3642 3899 3927 2568 2921 974 3684 3942 2164 649 2556 1909 805 1699 1931 1662 2587 897 2617 752 3196 3606 2484 3387 3617 2228 3674 1876 1557 3736 3084 2519 2974 2723 2890 2324 2144 1371 1242 2705 1607 2149 3740 2640 3644 2262 438 1209 2271 2222 1316 1696 1618 347 1194 1309 510 357 2351 3668 1989 2067 2524 1173 895 1879 3245 1360 135 2393 687 1580 1085 3659 1289 144 3869 3156 3807 2601 3759 1776 3773 2429 3215 405 2344 3454 2957 3122 1938 3976 3605 1293 3793 1537 3008 1648 2083 747 886 1419 436 1473 119 3190 3453 2623 3746 2204 1738 2003 3622 979 2562 3427 2114 1574 1312 1101 3414 2279 1827 1062 3116 827 1434 2680 668 2728 1686 1876 390 3440 2590 1409 1902 2846 3986 2992 3203 2106 988 2494 3172 4003 1481 3685 853 1034 1831 3920 2454 1964 1066 2073 2621 2973 2870 3288 1462 2986 943 1340 497 3593 1631 884 1346 1597 866 3508 2897 2997 1193 1300 535 3466 2678 2356 3329 3722 945 1665 1343 646 651 803 1894 1812 603 2515 1938 2217 3561 672 2749 1375 1457 3621 2327 4008 1586 3087 461 1965 698 3518 2527 1486 448 3829 2745 3781 1436 1526 2703 1127 1897 1683 462 837 487 3477 667 3687 3200 2266 3382 1558 1328 3960 1915 3174 2373 2191 2379 340 
440 2798 528 2063 1752 2284 1374 263 822 947 709 403 2981 2452 2541 2656 3187 2852 3294 1217 694 2329 2342 2734 845 1616 816 589 173 1321 3214 2147483647 2516 1087 819 3167 1516 1132 1439 1451 3343 2679 1891 3632 3102 817 1912 3099 1092 2230 3242 1684 1266 1743 2339 1735 1181 1437 156 1552 841 1677 3114 2490 1652 1551 1777 1045 1463 1484 560 1421 1000 1471 1380 269 2604 3009 1751 1256 1910 2700 2162 1404 915 1066 1733 2217 1891 583 538 3299 763 1083 375 3161 392 238 277 1683 1584 3436 2467 2371 2723 2384 322 918 2781 2830 1209 2678 1799 1625 1635 1767 1414 2228 3241 2527 2867 909 784 1615 2492 3098 1581 2853 542 3478 1195 1728 1599 1230 3245 148 3193 1063 1972 2387 1697 772 2121 2500 1460 885 2691 3518 1461 1510 3290 971 2662 1865 2968 3102 1042 598 2237 2683 518 3028 1750 2090 1498 982 78 1615 1322 1291 2253 879 1928 386 120 926 1988 1220 1832 1054 1233 2179 2416 1592 2114 1636 3107 1710 1197 1361 1873 3239 2529 1549 3179 1675 1753 1538 1251 3401 67 2721 2982 2896 1823 2698 3069 1577 951 1437 1785 775 3214 798 1678 2931 2322 398 240 2930 1074 1140 2985 1037 1732 1553 2652 1813 2832 1266 2030 176 2710 1967 2771 1688 3073 3490 2032 1456 1764 1007 2162 1929 895 1453 2059 1080 2492 1541 1069 600 1224 1034 2392 1764 1559 2318 2099 944 2941 2072 2045 1548 3115 2820 3327 2845 370 971 2491 1153 2148 1848 3230 700 2163 1466 356 2090 1773 942 444 327 1782 3230 2477 1070 1842 3298 1987 2112 1779 387 2023 1268 3232 2512 618 141 726 1968 2876 1073 3085 523 2078 2052 1341 821 313 2925 1047 1759 1073 2420 1492 3135 720 1189 1225 1316 2041 666 1653 1601 1838 737 1946 1076 1779 3006 2209 2867 1203 793 1087 622 2427 2205 1593 2508 1282 3399 1231 719 551 667 1001 2274 1275 1423 47 2182 949 827 3605 355 800 2247 2740 1114 1280 692 1775 1505 2116 1842 1582 1158 2394 2988 1019 2294 1178 2985 984 1792 865 1915 2903 1837 1977 1538 2381 2841 2052 755 1696 1745 1472 365 2167 1909 1110 2833 3384 2642 1316 1537 601 2688 456 2001 3318 813 1337 1964 1690 872 1470 1622 2021 1966 482 1037 368 1595 2294 761 3111 139 273 1146 249 3167 1776 1481 2056 1606 3068 1409 2800 990 797 602 2062 2418 537 2082 896 3132 1480 3246 3245 1673 1206 1995 1036 393 2391 2265 1308 663 682 1933 2020 1604 997 667 1866 2145 592 3105 2400 2083 766 1726 1813 2519 1989 2611 707 829 460 401 1036 2933 1977 894 2528 551 1494 2000 1981 1107 935 2138 2406 2510 1600 577 3269 2082 2357 1235 733 1952 1223 1766 1529 1825 862 725 925 1992 2922 2875 1247 1382 3550 3307 530 686 1812 1793 1347 2298 543 1731 1489 2753 1525 1467 2427 2020 2194 1599 951 2359 776 2694 1591 1833 1915 770 1079 1682 639 1906 1658 1238 782 1045 1690 1217 1494 890 2103 2404 3569 1170 1799 2107 1812 929 1246 1055 3245 2924 1572 995 2550 1704 2040 2872 2061 1929 3192 2874 904 1018 1240 1336 1230 3631 2800 1655 1232 2867 3206 1189 3350 2188 3022 570 2416 3083 1803 769 624 1259 884 2629 563 1825 32 3192 1029 1749 1683 204 1291 1856 1774 2648 1079 2853 433 2244 1180 2607 2728 2281 2967 1794 3235 822 841 660 1393 1541 2725 1281 652 2879 1689 801 1812 1969 2426 2147 1125 2046 2556 2777 1742 2449 1780 565 2552 1904 1608 1349 3017 262 678 1945 1411 1520 1446 290 805 1118 2364 870 1483 1862 1750 769 2472 2283 2197 879 1424 1272 3129 1206 1036 1336 701 638 1806 1003 2476 2489 3020 976 1933 2811 1915 1687 2446 1375 697 519 2035 2477 2961 282 1048 1010 351 624 2270 1597 1919 2570 3383 2725 2011 1690 2715 2066 1656 1857 432 2919 944 1848 2824 683 896 1701 1899 568 2854 2011 2549 1742 715 2791 2767 615 475 693 1778 2256 1531 2189 1317 2168 3010 2382 3374 897 3447 1150 225 1109 755 1954 1903 1381 1759 1085 1387 1634 909 2938 
2433 707 2952 465 3295 278 1413 2778 1968 2834 3139 2213 805 401 186 821 1206 1190 1589 2319 2475 1671 1718 1226 1973 2836 1772 3104 2687 2511 781 2516 2147483647 1650 1699 1311 1928 2311 3333 3225 1349 491 979 1790 1238 2035 2302 656 2554 961 732 1289 3319 1438 1314 2809 1435 1417 2596 1027 1677 3014 756 284 2252 983 3477 2805 2792 3433 2016 1886 3253 1074 2532 2734 1049 951 2436 2338 2563 283 370 1403 3197 2544 805 1665 809 2373 3054 1538 3187 1469 2505 1446 2889 2386 2788 2818 2703 1598 927 1468 1072 790 2196 2386 644 514 2936 289 2511 892 1697 1285 3142 663 1449 461 367 3230 2691 2328 453 832 2371 393 3057 1768 1322 3239 918 2523 1726 2647 1499 2519 1690 831 2108 2874 1408 1436 1068 2108 176 1538 3422 2725 1580 2320 1245 1474 829 593 1502 3076 893 1437 2115 1450 1429 1103 1050 2452 2522 901 1670 3306 1606 1655 1828 2286 2497 1634 1354 1297 2459 1499 2475 394 842 2013 841 1066 843 2386 3092 3119 1484 1225 1590 3124 683 1071 3425 3461 1268 1640 2452 924 864 838 2974 221 566 939 1739 2110 2267 3052 706 1748 924 1040 655 2913 2724 1419 1657 1883 1038 1758 3443 975 230 2636 1022 2446 667 2499 1215 1911 296 928 748 1753 965 3256 2130 1619 1970 2045 3125 1063 1632 1447 1165 979 1986 2516 1402 1888 1826 2942 3120 1078 2050 1574 1612 1583 716 1937 993 652 1201 329 2658 3080 1072 2542 536 2811 732 1877 1303 2544 2836 1073 850 3272 2078 2216 1589 921 1022 1995 674 982 2267 403 912 2874 1277 1266 798 1762 2978 2605 2259 872 364 2968 741 2565 803 1515 2992 2320 2628 1680 3319 3592 1451 1470 1429 714 2959 2737 1982 1846 524 1850 3480 3429 692 3253 2377 3126 879 991 308 590 3096 2371 2060 3137 485 316 2976 1803 3307 1710 1295 1872 2816 3005 1861 1423 1242 1197 2537 1581 3202 1736 1755 2870 3158 1098 276 1408 1754 3146 2669 1028 908 805 2847 2350 271 1641 2151 2035 3023 1371 3011 789 2471 2069 1072 3454 701 1301 1001 925 1474 1926 1390 2952 1820 2173 842 616 1407 326 1663 1691 2434 1269 1995 214 2231 2102 1077 1707 1400 1904 3047 2649 2329 918 495 2416 2912 3155 2152 934 1705 2662 596 2570 2295 1447 2409 662 1051 3225 460 3521 1212 1555 1346 1666 3241 2702 463 1533 2011 501 1836 1476 3330 875 894 2585 1324 2187 2659 2894 720 352 3171 2551 1909 2018 582 2127 2227 3122 2409 1354 2843 1505 711 2262 2140 809 2268 1748 1046 970 2793 2824 2734 2117 2848 577 727 1811 1717 1965 2582 582 2438 1422 2670 2204 1825 1324 1346 2992 939 1547 1065 1387 3235 1068 1464 3032 2603 2819 2851 1797 2508 1218 407 741 1272 2037 1807 1634 2979 3199 3482 2242 2469 217 3016 3478 1721 251 2153 1391 176 1426 1753 922 2024 559 2009 240 2784 3207 2198 2797 3062 1863 3028 1570 908 3198 2508 1975 2602 2240 2474 1639 1929 1279 1764 2209 1176 1936 3320 2077 3118 1662 730 1424 1870 1524 1310 1236 1343 453 454 766 684 558 1624 3096 1347 1536 2035 1740 1064 1453 2752 1525 728 1877 1265 1382 1375 3002 1197 692 3430 2577 3127 2125 3149 1787 3078 2116 2513 676 1760 3054 2584 2403 1225 3533 3194 1345 3217 1673 2367 1485 1467 706 997 1256 793 944 761 2619 2870 1892 3237 1785 1794 1259 2987 1197 2207 2839 1790 1245 1228 642 2887 2041 1804 1204 2746 71 793 1962 393 2427 931 1167 810 2756 1940 991 1343 2438 3456 2272 2629 1450 760 1890 2738 3557 892 3063 79 729 1652 3282 2017 1244 1418 1470 2086 2517 2273 2681 715 2455 217 1297 509 3021 1295 1061 836 844 662 3022 2301 2371 493 1248 453 2752 2150 1767 2674 3065 361 1095 598 358 1259 319 1637 1386 651 2273 1527 1913 2892 451 2199 781 1589 2992 1661 3528 1216 2472 674 1712 500 3110 1808 1598 421 3129 2041 3127 787 1360 2302 350 1222 1484 860 405 1149 2902 1304 3138 2532 1692 2790 1215 763 3420 1548 2655 1919 1806 1754 451 
838 1769 1386 1272 1729 1488 294 1329 330 1185 1559 692 1952 1475 1734 1602 2118 1770 2207 755 831 1281 1301 1648 328 1329 306 1621 1229 959 2242 1087 1650 2147483647 592 2088 635 716 1695 1601 2271 1685 835 2546 2025 389 1145 2138 932 1156 2373 597 1670 666 1253 1359 242 351 1222 626 487 1487 2120 1542 938 898 1881 1161 1240 1792 531 529 1616 608 998 1353 1525 1959 1117 787 1290 1766 1280 321 1568 918 857 1174 891 746 1586 2213 1601 332 926 2075 1475 879 1354 1343 1216 2351 1396 1295 1644 1330 797 743 1763 1848 1304 1881 1193 825 626 680 1522 1205 2157 1534 1957 1607 1044 964 1501 2081 974 2033 1588 2391 621 1678 862 939 2160 1235 2106 894 947 1327 883 1233 1043 1419 822 460 1822 2440 1780 1203 2203 685 1575 795 1933 2193 714 1533 1172 1598 575 1941 672 1007 625 815 1132 828 294 1658 1197 677 948 740 1131 301 905 546 1180 321 898 1264 1355 747 1063 613 2088 1060 1447 1493 805 2172 1460 1535 2247 636 1833 1824 663 2315 1044 1656 1943 1853 1514 1788 2214 803 137 700 1037 1429 2350 730 727 1864 1294 1457 1225 1843 13 310 1920 111 1842 718 1726 1280 1762 884 1043 993 1624 1013 1852 725 2072 2403 966 1629 945 160 1202 1034 1489 703 1016 654 1406 739 377 884 260 257 1368 1466 1535 1234 1176 471 1859 1019 1036 667 2067 1804 2271 1963 1085 1433 1409 935 1178 1413 2380 407 1077 1044 1318 1009 808 1649 688 917 736 2215 1398 387 1021 2281 1181 1273 774 1357 937 743 2260 1467 1383 1218 614 927 1981 1320 2088 948 1039 988 1376 670 1072 1848 1683 1973 639 1342 405 2162 1334 1119 459 412 1127 582 1858 1805 971 1768 1208 1476 791 1950 1375 1870 1452 722 460 1651 1431 1339 1429 1471 1659 2312 492 381 1211 1400 216 1195 649 453 1127 1125 1567 336 2519 1400 1549 1163 1913 640 308 1580 1281 663 1053 864 1325 762 1460 1906 528 1336 1380 1898 1361 861 823 1033 1831 1877 994 458 1304 1782 982 338 612 1466 531 731 1113 1140 590 1975 2297 1579 893 465 488 1778 670 1117 2282 614 272 1007 1516 1000 882 957 1182 1243 1354 1507 755 754 1253 1015 2228 1079 816 261 889 2246 720 1606 1230 1887 1992 338 1713 125 1663 1075 1192 1347 568 1348 207 2046 1698 2248 2240 1172 463 1150 1022 1474 1349 1507 1532 910 413 1026 1080 826 598 1557 1172 1062 1231 2018 1359 1251 495 857 1057 1472 913 1538 1156 1176 1142 789 1202 1952 983 197 1475 646 1086 1073 1265 419 1023 1268 1381 1424 513 1417 2257 1022 1275 275 1708 875 186 1533 1117 1408 1203 648 863 905 2045 1847 663 608 2463 2220 1424 1736 1894 1028 934 1445 1473 1871 494 1900 789 382 1518 944 1170 885 381 1350 376 1870 1280 1687 1094 1153 1412 742 1440 854 745 1551 859 356 1193 685 1003 406 1137 1318 2483 637 718 1143 1765 433 1476 35 2361 1837 649 465 1463 620 957 1919 1226 934 2328 1887 649 1447 337 253 509 2546 1725 577 1142 1783 2260 337 2287 1107 1936 1435 1329 2102 1850 928 1607 604 1519 1579 1604 984 1101 2303 111 1543 1177 1083 619 1946 1657 1562 1569 1778 781 1173 193 1569 1656 1194 1939 769 2284 970 1224 782 1603 576 1670 767 1384 1797 935 1194 828 882 1339 1141 1248 1128 1515 1692 1317 1579 856 742 1575 1207 947 635 1992 1261 410 880 345 989 1810 975 980 303 1316 254 1203 1967 770 1443 1630 1242 1151 1682 624 639 2043 181 467 970 630 1047 1043 822 1685 1402 2152 1372 846 1736 896 981 1413 1410 658 759 1161 1390 2100 1368 535 117 1109 1497 1333 577 1120 1602 2324 1925 971 605 1691 1243 592 917 1352 2095 560 882 1744 1381 319 1908 812 845 1837 989 1548 1582 660 1712 1800 1670 718 1551 864 1174 896 1392 501 1097 1974 1410 2333 1253 2389 1489 1004 76 1147 867 920 1772 703 1025 525 672 181 2012 
844 2032 1292 1244 2096 1465 774 1081 621 1388 1481 584 2213 1663 1722 1918 2461 2165 2630 1215 1001 1827 1854 2067 648 1776 337 1408 992 1405 2413 819 1699 592 2147483647 2464 1222 1149 1939 1887 2622 1893 1186 2954 2394 686 1725 2296 1284 1535 2423 1071 1841 1198 1730 1840 512 855 898 781 106 1907 2323 1689 1501 733 2202 1419 1656 2017 414 1114 1676 684 1456 1037 1912 2261 1667 1255 1842 1893 1351 805 1604 1262 931 1727 1134 854 1356 2623 1533 359 888 2486 1191 723 1090 1811 1686 2750 1759 1802 2025 1652 506 1060 2008 2037 1589 1860 1738 813 1211 1160 1821 1471 2555 1743 2053 1621 1210 1512 1708 2321 1509 2034 1360 2823 376 2053 781 1352 2620 948 2525 1244 1518 1663 1465 1333 1555 1909 641 813 1874 2806 1999 1650 2624 1045 2007 1334 2204 2288 247 1398 1527 2071 530 2374 1202 1432 712 1148 824 801 885 1847 1739 107 1534 667 800 292 1410 414 1737 341 1324 1375 1694 1331 1389 916 2330 1612 1675 1779 1346 2509 1977 1887 2367 968 2162 2061 432 2731 755 1996 2222 2141 1979 1886 2250 762 504 1256 1611 1453 2395 138 908 2207 1566 1215 1038 2282 582 853 2254 636 2159 752 1843 1808 2115 1328 1258 826 2043 1602 1960 923 2286 2829 1334 1906 1530 434 1788 1626 1551 641 1575 264 1834 733 866 988 550 752 1931 1925 1892 1649 1767 164 2337 1569 1286 1254 2360 2045 2580 2028 1019 1557 1811 1315 1364 1917 2410 340 1562 1521 1154 1424 1003 1661 397 520 1301 2449 1788 874 1027 2517 1768 1296 1033 1190 1419 452 2431 2013 1342 907 833 1240 2060 1537 2296 996 1342 1526 1695 947 978 2341 1736 2250 256 1847 925 2335 1369 1458 1001 994 1239 167 2134 2079 1031 1556 1784 1635 1021 2265 1392 2080 1681 971 939 1441 1647 1390 1835 2023 1843 2745 441 361 1203 1378 694 1701 457 696 839 1667 1622 281 2924 1174 1531 1586 1921 296 898 1479 1798 709 1407 1074 1760 1194 1591 2384 953 1921 1624 2319 1519 1006 1091 1624 2187 2225 1205 909 1693 2106 1512 497 1129 1919 1123 502 1444 1090 292 2014 2721 2103 1356 892 423 1876 638 1709 2550 22 716 1596 1932 1224 1405 804 1205 1817 1249 1634 465 792 1807 1177 2293 888 627 462 752 2353 1080 1903 1238 2129 2359 905 2152 470 1580 1137 1250 1863 376 1264 550 2468 1959 2456 2458 1685 423 1740 1321 1196 1647 1447 1779 1046 376 1618 1228 1400 994 1454 1739 1560 1238 2452 1654 1841 749 923 1633 2015 1312 1903 1248 1324 1109 419 1442 2138 1212 517 2013 276 1561 1203 1838 337 1272 1860 1942 1889 1005 1336 2485 1565 1684 555 1548 1280 606 1972 1596 1905 1358 101 1153 1369 2105 2108 428 1169 2891 2650 1311 1501 2225 1605 1397 1482 1339 2176 1085 1934 1351 875 1617 1465 1737 780 793 1589 622 1875 1733 2101 1681 1278 1597 1334 1383 1410 874 1758 1073 836 1706 1165 1502 188 1723 1781 2897 1109 1152 1729 2144 822 1716 561 2427 2278 1240 209 1921 1071 1457 2069 1245 1166 2373 2083 105 1588 523 810 1041 2942 2093 1115 1493 2253 2398 894 2611 1609 2352 1340 1771 2287 2194 1118 1439 1123 1561 2119 1381 1572 815 2374 628 1972 1692 709 477 2276 2058 2018 1690 2278 776 1693 544 1854 2015 1660 2198 1063 2428 1177 1361 231 1862 1168 2202 467 1361 2190 1507 1321 1415 1354 1788 1382 1515 1720 2063 2101 1813 1633 992 267 1760 1775 790 537 2246 1068 424 1248 776 1500 2010 578 1175 408 1627 582 1639 2291 989 1457 1654 1539 1704 1639 1193 455 2453 586 917 1418 830 1136 987 1163 1657 1863 2202 1522 1334 2103 1170 867 1691 1732 853 821 1225 1840 2142 1055 974 613 1027 1402 1470 879 1101 1775 2638 1906 1532 1121 1947 1832 1150 1508 1217 2100 933 1073 2231 1376 273 2185 1273 936 2079 1561 1770 1996 115 2205 1968 1430 345 1468 986 1666 1435 1370 536 1623 2247 1592 2611 1408 2701 1678 869 661 1267 1328 1135 1956 1261 1346 1103 1263 463 2127 
2910 604 3456 1592 3236 1532 1795 3415 2396 3087 3617 2780 540 990 1483 576 160 323 288 2431 2832 1157 1186 466 2384 2755 2352 3708 3315 2559 900 3167 1311 2088 2464 2147483647 1936 2468 3449 3304 212 821 1284 509 77 2434 2023 934 2717 938 1391 1494 3526 1487 909 2663 1995 1739 3292 1691 2392 2930 756 1063 2127 1956 3457 3006 2784 3558 2607 1968 3590 1798 2549 3428 564 372 2252 2426 2296 1051 1372 1767 3563 2720 1612 1241 1342 2794 3674 228 3654 2119 3003 182 3558 2966 3439 2699 2624 303 706 969 445 818 2859 2644 666 828 3076 1516 2303 1759 1701 1418 3220 1023 140 897 1138 3614 3007 2221 924 607 2281 1466 3676 457 2151 3178 1843 2617 483 3314 226 2697 1448 803 1969 3218 1154 828 2002 2441 1287 352 3556 2686 279 2559 552 1402 502 1174 2369 3610 938 653 2663 314 1478 1082 1771 2672 3204 1779 1913 3495 1168 2475 1585 2828 3197 2257 1245 2073 2230 2145 2569 1291 772 1955 1075 1551 599 2224 3269 3219 1400 199 922 3128 1097 1503 3401 3566 2120 329 3119 479 466 474 2808 1142 1391 1814 2222 2127 2064 3444 1402 2570 1569 285 934 3544 3313 385 2100 2146 273 2158 3436 1766 1093 2428 355 2523 1248 3081 488 1625 1103 1551 711 443 1138 3341 1948 2161 1543 1768 3474 1899 1341 2290 698 1804 2253 2914 1952 2218 1244 2800 3119 855 1661 2302 576 1298 1200 1923 386 662 358 1245 3160 3372 680 2676 1192 2605 1464 2468 1068 2516 3403 1079 1480 3655 2740 2946 1529 646 690 2258 1625 655 1942 1480 1433 3442 1185 2166 904 1091 3435 3292 2634 1224 1200 3181 737 2995 1125 1271 3075 2635 3153 666 3656 3620 2285 927 1694 876 3350 2861 2156 2010 1369 2560 3529 3489 1560 3854 2079 3376 1451 324 1459 752 3271 2692 2292 3738 946 1391 2928 1133 3502 402 2030 2449 3259 3442 2226 1027 2082 1771 3204 1208 3549 2349 476 3488 3579 928 1428 2246 1982 3645 2486 1790 1060 1411 2785 2490 1143 568 2398 1515 3194 279 3278 1504 2748 1798 284 3395 1295 1631 786 405 1248 2426 1509 2822 1891 2803 1020 1680 2217 1332 353 917 2486 1630 2567 1141 2757 1773 529 2482 1830 1620 2962 2920 2303 1921 1516 2108 3428 3434 2814 1734 1213 2986 1289 3167 2900 2036 2977 1142 1396 3289 1529 3610 109 1800 464 2177 3720 3103 1441 974 2632 1701 2291 244 3423 762 721 2449 2044 1859 2852 3558 839 1624 3310 2918 2485 1740 1333 2042 2468 3624 2159 1106 3271 304 835 1879 2528 1624 2049 1072 1178 561 3155 3132 3205 2822 3059 821 1278 2285 1036 2661 2541 1370 2123 2128 2913 1786 1232 749 1581 3482 681 1267 814 1942 3788 1215 1945 2906 2545 2627 3148 2562 2754 1197 1271 575 2124 2102 499 338 3498 3823 3444 2035 2504 1389 3550 3483 1818 1344 2112 1707 1204 1250 1329 1869 2348 953 2446 1433 2710 3084 1919 3130 3293 1779 3495 1421 1621 3382 2822 2261 2459 2361 2430 2320 1547 829 467 2361 1371 1550 3236 2395 3277 2118 1332 396 1858 2255 701 1468 1195 954 1507 1317 1394 797 2436 3368 1953 1853 2190 483 371 1565 2856 553 1031 2111 310 1082 240 3504 785 825 3382 2895 3689 2243 3514 1023 3692 1898 3177 1292 2165 2941 2444 3130 2041 3489 3098 622 3493 720 2860 1091 1989 676 449 939 547 1401 1019 2913 3180 2694 3350 1822 954 2172 3427 295 2063 3163 1637 1225 787 1121 3060 1687 1096 410 2588 1309 1522 2715 941 2156 1929 1981 559 3349 2492 1226 1756 2381 3611 3008 2931 2076 847 2330 2714 3517 1484 3463 1387 938 1248 3718 2061 2078 175 1962 2340 2556 2657 3063 1725 2665 1527 756 1327 3295 1273 361 1299 1848 819 3094 2681 2823 1445 744 1339 3444 2381 2182 3187 3564 1194 1589 1627 965 369 1514 1382 1513 669 1902 1595 1702 3433 1467 2475 1420 657 3415 2287 3566 1283 2887 645 1435 855 3011 2576 697 912 3758 2742 3612 1536 1009 2243 1547 1933 1156 486 1041 511 3190 420 3352 3091 2081 3128 1232 1354 3598 1524 2825 2012 1772 2261 1079 
1129 1804 1628 1660 1388 1845 618 1706 716 1159 1760 1124 1972 1638 2058 1587 2012 1618 1974 495 967 875 875 1471 688 914 903 1935 1613 635 2342 1516 1928 635 1222 1936 2147483647 539 1524 1387 2142 1796 954 2316 1890 703 512 2263 782 1131 2592 639 1590 513 1028 882 817 567 1669 1040 1116 1094 2194 1737 343 1427 1588 1071 893 1632 1041 108 1671 1085 637 1779 1416 1923 535 490 693 1955 1588 608 1653 786 1253 763 1122 985 1918 2000 1788 951 1224 1869 1863 1278 1741 890 779 2146 1346 990 1529 1352 1298 742 1821 1963 1142 2200 614 1287 250 654 1302 1326 1966 1663 2160 1710 1103 405 1638 2114 444 2320 1919 2132 1226 1330 1356 683 1866 1654 1886 764 514 1330 250 1315 783 1135 1371 634 2081 2279 1628 812 1972 656 1384 547 1940 2379 1345 1790 1179 1328 1022 1710 523 944 1088 751 1580 1298 366 1559 819 1311 426 1130 1595 934 710 1137 581 947 634 1538 1348 115 1141 899 2118 479 1334 1295 546 2070 1108 1239 2404 874 1533 1645 1257 2086 1494 1601 1938 1846 1047 2005 2458 1288 721 198 413 1550 2576 1358 1078 1781 1388 1814 1572 1609 643 394 1846 588 1559 1182 1931 726 1675 591 1261 1371 1449 453 2053 1063 2137 2152 1010 1423 310 795 647 422 1562 1224 620 1281 1247 1221 447 1066 806 508 901 1014 1233 1131 586 1106 1552 653 1217 34 2035 1862 2201 2196 1362 1446 1292 739 1394 892 2618 967 875 629 1631 964 1117 1749 1218 1448 413 2244 1305 445 1428 2303 547 1622 1030 1666 784 1342 2359 1042 1576 1657 817 1064 2200 1246 2160 1162 1154 667 1152 769 1375 1512 1735 1729 1266 1038 526 2266 1461 926 291 229 1426 1183 1627 1582 1348 2067 578 1442 1072 1897 1714 1960 1335 822 435 1959 1568 1654 1066 1028 1566 2057 1073 938 1405 1572 559 915 1235 889 1562 758 1633 949 2296 1750 1693 1062 2203 1262 327 1799 750 1138 1094 1140 930 555 1683 1596 525 778 1258 1691 1349 1197 845 414 1732 1549 1228 655 1229 1735 688 824 544 1025 122 1218 1168 1564 1211 2232 2055 1198 558 692 995 1995 1061 501 2265 1243 669 451 1127 1004 408 1472 1545 615 1610 1504 1266 1204 828 1088 2441 1455 1255 857 1273 2415 877 1377 1598 1695 1861 426 1492 753 1856 1237 1526 1012 1097 1768 704 1823 1504 2307 2289 659 1050 521 919 1858 1399 1892 1379 1050 955 422 1356 215 579 1782 557 832 1408 1779 1411 620 751 1259 429 1052 929 1463 1264 1218 1377 1329 1124 2060 1201 728 1070 1217 664 1366 638 1034 987 649 916 1191 586 1642 2291 678 1173 815 1967 896 707 1106 681 897 1229 1266 837 804 2277 1876 1258 169 2207 1972 1677 2057 1586 400 582 1758 1736 1600 214 2168 225 581 1765 689 713 1387 565 1473 754 2166 863 1283 459 1226 1358 177 1638 515 1133 1446 932 473 677 428 552 1039 589 1107 2247 436 759 593 1405 588 1342 663 2566 1600 79 1097 1239 692 754 2070 1585 1164 2555 1990 1283 1438 888 499 296 2336 1619 477 925 1498 2396 346 2196 855 1734 1669 1158 2198 1529 1001 1884 316 1606 1159 1929 351 1539 2506 597 1130 659 1579 1195 1635 1274 1327 1562 1434 1104 859 761 1600 1572 1003 1960 989 2413 1006 1266 1392 1424 143 1261 1365 1559 1645 318 1254 324 771 1152 1306 1124 533 1079 1527 820 1860 1203 1330 1725 589 1465 1190 2016 1606 926 956 679 512 1680 1498 1026 912 1354 699 830 1661 1070 1572 1933 1315 746 1832 125 1224 1842 721 488 635 843 1190 1487 741 2026 1182 2386 1367 715 1632 1091 1471 1477 1175 859 1035 1496 1193 2344 1789 500 614 1394 1723 1570 883 1526 1763 2244 2238 572 546 1743 611 409 342 1635 2375 609 1170 1428 1538 949 1669 757 1057 1890 543 1661 1188 1277 1389 1943 2003 1274 1758 1219 928 374 1760 1043 787 1976 1588 2300 1268 2308 1415 1356 562 1227 784 1172 1664 431 889 131 165 767 2192 
699 2291 1128 1969 1013 2178 899 1271 529 621 1242 800 2466 2074 2415 2086 2537 2148 2512 85 477 1408 1405 2002 502 630 819 1454 1188 256 2813 1132 2311 716 1149 2468 539 2147483647 1033 916 2672 2256 1384 2855 2419 465 794 2723 255 1623 3013 1071 1067 1002 1560 693 959 895 1287 1317 1060 776 2673 2160 535 1614 1173 540 526 1138 813 501 1132 1318 306 1373 1935 2432 619 126 781 2384 1949 908 1116 254 1550 1297 1510 550 1447 2537 1265 1027 783 2406 1426 900 1310 661 537 2683 1850 1529 2052 1835 1007 231 2301 2424 637 2561 670 1535 767 1115 832 1772 2502 2114 2585 1174 572 486 2085 2606 449 2702 1448 2670 1314 961 1577 222 2403 1251 2424 230 1052 1819 619 781 1315 1673 1536 338 2476 2813 1130 503 2510 161 1917 1067 2438 2814 1351 1290 1662 1866 737 2248 1012 1439 1331 216 1206 1540 644 1041 1356 1255 950 770 1233 924 1228 1252 700 1008 183 1917 1841 556 1597 1244 2610 578 816 812 1068 2595 1645 823 2853 1242 1123 1160 1363 2624 1130 2111 2439 2347 830 2421 2865 1517 701 371 668 1018 2993 1264 1397 2300 1847 1360 1126 2146 715 431 2363 610 1137 1427 2352 700 2194 179 1661 964 1980 956 2478 1389 2619 2690 1473 948 679 830 1134 871 1024 1419 1158 1312 1773 1452 340 583 973 460 1419 777 822 1644 1044 1099 2090 1191 1633 558 2544 2342 2721 2607 893 908 1811 232 1799 778 3029 816 1401 377 1163 1455 1462 1212 971 1170 939 2738 1819 330 1720 2800 877 1957 1400 1194 1296 1438 2830 1568 1061 1269 414 1493 2618 715 2639 682 1597 1204 681 311 920 2048 1196 1281 1297 1577 894 2735 933 428 336 485 1788 1042 1170 1120 1660 1576 819 908 1431 2410 2057 2430 818 345 259 1475 2013 2011 714 1550 1046 2595 1204 792 898 1051 508 1451 1355 1143 1179 1296 1095 879 2834 1296 1163 1572 2582 1310 560 1286 674 1373 1562 1505 619 46 2091 2133 199 1253 741 2228 811 1530 324 850 2253 1163 1619 1016 1737 2245 1222 654 1006 772 579 926 1634 1846 1266 2630 2593 1731 210 1044 776 2411 718 929 2773 1167 919 956 804 467 339 1674 1870 837 1117 967 990 1460 1359 561 2864 1039 913 975 884 2858 1285 914 1921 1217 2390 765 2028 771 1334 728 1870 1551 874 2055 619 2360 1024 2792 2777 564 1173 902 385 1418 1874 2206 876 549 786 885 1729 521 160 1271 735 1362 894 2318 1885 978 429 1552 696 1580 1398 1976 737 682 887 1077 592 2525 1599 655 1600 1024 415 1730 851 1113 449 1047 1434 1727 994 1135 2784 1216 1686 987 1463 1361 885 831 450 763 692 1150 303 1304 2688 2366 1363 370 2745 2510 1179 1576 1183 680 250 2118 1240 1169 660 2560 434 923 2162 1218 1241 1601 363 1922 531 2541 585 975 816 694 826 711 1122 1050 1431 928 419 361 583 113 377 1009 1086 1639 2786 109 1206 1088 1049 328 831 721 2994 2138 616 1116 1774 1118 1276 2517 1913 1554 2972 2456 1242 901 1053 775 289 2874 2140 940 442 2037 2853 434 2720 1388 2270 1165 1685 2669 1137 480 1389 225 1070 1685 1454 744 1160 2934 612 836 572 1249 1330 1235 942 1864 1026 1969 699 1397 908 2085 2088 1530 2454 1375 2873 475 728 1240 935 646 1788 1461 1039 2175 582 719 860 1272 1681 1732 604 992 1601 2058 671 2240 1530 1145 2168 773 1663 1350 2510 1158 740 1404 970 393 1174 1205 496 1010 1832 576 496 1257 1419 1041 2302 1779 1282 1302 414 1345 2379 887 251 269 437 677 1752 204 2372 1716 2798 829 1217 2153 1495 1697 1949 712 436 613 1838 1724 2750 1379 184 615 928 1214 1969 1216 1821 2202 2766 2603 1111 1005 2224 958 891 847 1152 2762 223 1530 1966 1015 921 1217 1239 591 2372 1078 2118 870 1156 1926 2393 1529 1050 1242 1541 1462 404 2085 1217 1324 2475 2016 2812 730 2830 888 933 652 696 1277 1551 1150 946 363 457 702 723 2628 
1124 3318 1021 2967 465 3183 1921 1376 1407 551 959 1382 3490 3106 3427 3107 3532 3135 3457 1044 939 2325 2309 2985 1394 766 1676 1314 1359 892 3844 1439 3333 1695 1939 3449 1524 1033 2147483647 160 3658 3288 2417 3793 3407 1334 1507 3756 781 2646 4042 2103 239 2022 2543 907 1930 1924 1541 2320 1882 647 3702 3191 1336 2557 366 537 683 109 1526 1516 582 2302 900 1532 2939 3447 1256 1038 1296 3416 2966 1933 654 789 2552 2225 2538 1085 1353 3492 934 1954 1121 3367 1471 1325 1414 848 870 3638 2868 2485 3052 2862 1553 953 3330 3456 397 3574 1235 2516 1771 2144 235 2804 3467 3146 3615 710 731 1243 3118 3631 1181 3721 1350 3597 2215 485 2543 843 3318 1462 3378 814 2002 2844 1487 667 2301 2629 2470 1238 3501 3785 109 789 3456 1013 2898 2071 3460 3845 2180 1106 2689 2818 1410 3202 2032 2460 2320 882 1509 2517 1675 188 2294 2041 1871 1303 1556 1812 2233 2177 1308 1929 893 2940 2864 1495 2629 2269 3635 1265 264 230 2070 3591 2571 389 3885 2271 364 129 2272 3568 1485 3125 3459 3367 848 3451 3891 2490 1633 1328 1425 724 4022 2008 2411 3304 2879 1367 1256 3103 1690 1451 3369 1585 325 2411 3383 1141 3199 934 2691 1289 2964 1844 3509 2406 3648 3621 2504 124 1519 1766 1976 1716 609 2379 2109 2169 2768 2429 1347 957 1954 1447 2292 812 404 2655 1863 1957 3012 2151 2665 1533 3558 3371 3724 3634 1070 479 2816 802 2829 1022 4056 1614 2398 940 1191 2478 2483 713 1600 1682 1937 3763 2829 1338 2716 3823 1603 2966 2427 1192 2307 2332 3861 2454 896 1514 1128 2526 3647 402 3669 976 2629 2179 374 1037 1126 2955 595 322 2156 2530 1926 3766 739 606 1369 1516 2808 1784 214 164 2665 1346 1480 369 2455 3421 3067 3461 258 995 1275 1312 3046 3027 599 2425 203 3526 2143 1602 892 845 1479 2422 2274 2145 1470 2245 603 1732 3776 1325 804 2585 3601 2182 1592 1019 1074 2356 2592 2530 723 998 3121 3051 1181 2061 319 3193 456 2546 880 1687 3254 458 2647 2046 2752 3258 2205 1492 2034 783 1594 1503 2665 2833 2148 3655 3532 2632 967 2073 1516 3441 1311 1737 3789 1948 1933 1848 629 720 1147 2623 2876 1468 1052 430 1568 2448 2270 763 3894 1300 1406 1933 1292 3891 2317 192 2925 193 3379 1797 2994 1710 977 853 2883 2492 1570 3040 1536 3315 62 3820 3804 1059 2111 1670 674 1458 2903 3202 164 896 1576 1740 2752 1408 1106 1025 1380 2353 853 3266 2915 1698 1237 2552 1447 2469 2427 2987 739 632 979 1662 503 3557 2629 1567 2497 1708 921 2751 1466 2031 682 1792 2307 2700 2027 983 3809 2182 2696 1969 1192 2391 1878 729 925 991 597 1893 833 2322 3716 3392 2270 1368 3671 3448 1059 1398 410 1452 946 3134 1103 307 1683 3583 1337 1953 3189 2211 2148 2561 1315 2955 1379 3559 795 649 1590 687 362 1671 919 2033 2437 201 873 1357 1057 1121 1026 1864 1950 2623 3722 1140 2237 1949 523 1262 224 1689 4024 3093 1601 1990 2748 2151 2278 3550 2920 2583 4000 3488 2044 429 2025 1801 1320 3821 3141 1967 601 2973 3886 1462 3717 2372 3236 1013 2679 3700 428 822 1196 1243 650 2562 1339 1577 1470 3965 1584 688 1067 1638 2260 441 586 2830 418 2876 1185 2359 1887 3112 3096 2524 3478 2405 3906 764 607 1921 99 1654 2663 2353 852 3162 1400 649 1812 2289 2671 2765 448 1821 2475 3043 973 3262 2544 1806 3201 1401 2611 2294 3534 1262 1530 2436 1990 1077 177 1679 764 1952 2860 1482 755 440 2441 744 3319 2810 2214 866 1404 2265 3342 1876 1247 893 1124 834 2734 878 3380 2694 3826 463 2234 3154 2526 2659 2979 357 1098 1124 2851 2709 3776 1526 1183 1580 1088 1008 2997 2238 2815 3234 3766 3617 2067 2033 3252 1672 1912 1755 1121 3782 1137 2553 2890 810 1797 263 2264 1010 3401 2017 3151 627 1892 2847 3426 1396 1685 973 2553 2443 1210 3087 2180 2293 3496 3048 3824 552 3830 289 1230 1645 701 2299 2578 203 1953 678 1474 1686 1635 3660 
1100 3187 1077 2871 346 3084 1812 1417 1328 518 1042 1349 3357 2987 3325 2973 3390 2992 3307 918 889 2174 2157 2841 1312 606 1607 1390 1389 752 3718 1451 3225 1601 1887 3304 1387 916 160 2147483647 3514 3164 2296 3641 3263 1255 1350 3632 672 2514 3928 1980 365 1891 2400 747 1839 1811 1565 2221 1823 489 3574 3075 1185 2477 328 467 528 264 1478 1386 684 2209 756 1570 2800 3310 1099 908 1136 3299 2861 1822 745 684 2453 2075 2425 1040 1423 3343 1023 1875 1111 3218 1525 1314 1457 688 712 3488 2733 2338 2912 2732 1532 864 3201 3332 301 3472 1076 2425 1636 2017 85 2682 3320 3024 3500 807 699 1091 2996 3499 1030 3615 1421 3444 2144 352 2457 714 3165 1490 3229 709 1856 2713 1338 683 2159 2482 2392 1150 3391 3638 268 633 3306 916 2754 1934 3326 3728 2123 1180 2559 2669 1364 3054 1901 2328 2226 786 1525 2428 1559 312 2145 1991 1723 1274 1570 1739 2096 2100 1150 1850 763 2831 2733 1352 2504 2159 3503 1110 257 109 1932 3448 2420 231 3765 2158 302 262 2199 3417 1491 2988 3325 3233 692 3337 3780 2401 1549 1190 1271 789 3909 1965 2307 3165 2754 1423 1288 2955 1597 1342 3230 1490 283 2319 3267 981 3060 801 2577 1291 2820 1694 3393 2301 3519 3469 2378 38 1367 1682 1822 1563 685 2294 1963 2107 2627 2339 1241 925 1861 1348 2138 654 247 2518 1707 1892 2860 2006 2547 1394 3421 3242 3584 3522 1082 534 2677 683 2715 863 3945 1554 2258 790 1236 2347 2376 817 1568 1671 1799 3630 2691 1232 2621 3689 1446 2865 2315 1242 2171 2263 3735 2300 953 1539 1060 2406 3533 379 3540 959 2507 2036 236 960 1138 2802 709 373 2093 2383 1808 3641 785 488 1249 1394 2701 1738 257 205 2565 1436 1321 427 2346 3283 2966 3335 251 923 1166 1391 2925 2923 439 2271 327 3374 2062 1540 920 905 1385 2277 2199 2046 1486 2098 696 1665 3625 1376 889 2449 3495 2116 1476 1102 914 2264 2465 2420 563 878 3007 2898 1078 1905 276 3046 480 2441 805 1534 3114 388 2534 1931 2616 3121 2063 1423 1906 625 1462 1476 2539 2741 2080 3545 3381 2479 829 1959 1464 3326 1273 1582 3652 1898 1828 1697 473 663 1001 2542 2776 1309 1103 506 1543 2355 2119 730 3779 1313 1388 1846 1282 3771 2199 39 2826 308 3236 1679 2847 1625 1073 851 2780 2344 1526 2949 1453 3166 120 3690 3673 901 2030 1513 583 1511 2775 3107 152 860 1517 1587 2643 1262 1005 1105 1222 2212 882 3116 2787 1540 1163 2455 1292 2316 2300 2850 744 623 998 1638 447 3432 2514 1486 2344 1669 769 2643 1306 1954 615 1634 2153 2555 1906 1044 3676 2038 2559 1876 1283 2264 1781 574 771 831 590 1849 750 2189 3604 3260 2197 1235 3518 3297 1120 1483 361 1297 806 3030 1170 291 1554 3474 1193 1839 3078 2071 1997 2477 1221 2833 1304 3454 636 510 1434 682 386 1529 985 1892 2337 265 814 1255 898 996 876 1799 1797 2480 3571 1020 2113 1796 408 1170 207 1598 3909 2945 1463 1922 2603 2029 2140 3429 2820 2470 3887 3363 1991 483 1934 1690 1199 3671 3001 1839 475 2823 3763 1349 3575 2229 3089 1077 2538 3574 355 773 1276 1117 732 2408 1412 1425 1483 3849 1490 534 909 1644 2182 406 445 2684 512 2723 1156 2213 1794 2982 2957 2384 3346 2291 3782 712 611 1888 90 1520 2508 2285 909 3019 1249 650 1668 2156 2529 2646 372 1666 2320 2899 813 3154 2440 1773 3080 1242 2530 2213 3402 1298 1469 2313 1882 927 337 1674 717 1869 2732 1400 600 416 2333 811 3214 2685 2065 969 1269 2190 3195 1780 1142 753 1060 823 2643 779 3280 2550 3713 494 2100 3014 2410 2575 2852 212 1035 1086 2748 2566 3665 1566 1076 1488 1104 1080 2884 2130 2721 3115 3625 3514 1922 1906 3123 1514 1782 1606 1171 3676 1042 2444 2738 866 1726 307 2134 976 3271 1870 3027 477 1849 2695 3304 1474 1654 1054 2450 2300 1062 2989 2093 2149 3362 2930 3686 555 3688 337 1234 1546 697 2167 2466 358 1818 576 1345 1548 1554 3542 
3099 665 3646 1678 3448 1591 1977 3594 2584 3290 3809 2960 544 1074 1509 706 162 524 389 2636 3028 1369 1397 673 2572 2967 2527 3891 3494 2767 815 3343 1349 2271 2622 212 2142 2672 3658 3514 2147483647 875 1453 447 253 2624 2235 876 2922 1115 1314 1681 3732 1685 1116 2875 2165 1924 3465 1843 2554 3142 696 1128 2338 2078 3668 3211 2995 3767 2783 2171 3791 1947 2758 3602 750 406 2464 2633 2508 1073 1463 1949 3762 2925 1744 1453 1490 2986 3855 316 3847 2284 3191 355 3735 3147 3617 2911 2835 283 876 1180 630 969 3032 2844 718 841 3283 1522 2515 1889 1905 1608 3429 1160 262 979 1123 3812 3206 2432 1010 559 2492 1447 3858 487 2296 3389 1968 2824 617 3490 380 2901 1658 961 2180 3417 1360 1040 2130 2635 1297 195 3764 2897 382 2760 760 1605 520 1115 2513 3798 1106 865 2844 513 1675 1270 1919 2874 3377 1909 2106 3702 1379 2626 1795 3010 3368 2426 1446 2223 2442 2310 2776 1388 930 2163 1235 1716 549 2436 3476 3428 1603 126 1133 3339 1023 1671 3613 3775 2261 365 3293 626 486 531 3020 1158 1340 1945 2403 2334 2276 3641 1329 2722 1718 415 1066 3724 3496 593 2283 2342 371 2344 3648 1906 1122 2640 511 2731 1383 3262 694 1837 1107 1702 665 460 1311 3551 2159 2336 1755 1979 3673 2037 1552 2435 899 1941 2449 3108 2122 2410 1454 3012 3330 1045 1873 2462 771 1508 1342 2130 358 702 208 1231 3348 3574 871 2882 1310 2817 1391 2643 1271 2726 3588 1264 1626 3853 2912 3113 1733 554 875 2455 1739 541 2154 1568 1588 3627 1383 2303 816 1300 3627 3465 2827 1384 1181 3386 687 3188 1280 1479 3284 2832 3339 860 3857 3831 2432 1138 1882 810 3547 3068 2357 2209 1481 2725 3739 3700 1681 4038 2291 3580 1602 379 1534 763 3478 2889 2491 3921 1044 1473 3139 1342 3708 463 2183 2625 3452 3636 2416 1236 2224 1935 3379 1419 3748 2521 412 3669 3775 1119 1426 2392 2178 3836 2698 1934 1228 1555 2997 2694 1218 757 2597 1725 3401 489 3481 1642 2948 2010 440 3606 1433 1812 968 520 1455 2609 1702 3034 2093 2978 1181 1779 2366 1318 411 1125 2694 1809 2745 1159 2940 1985 401 2638 2009 1832 3174 3121 2512 2037 1614 2320 3617 3637 2986 1872 1425 3185 1231 3348 3078 2205 3159 1071 1567 3499 1621 3820 283 1992 676 2355 3912 3298 1541 1186 2807 1778 2475 422 3632 666 625 2660 2199 2071 3057 3735 978 1681 3518 3114 2662 1952 1455 2252 2668 3815 2371 1311 3465 485 972 2090 2720 1755 2260 1281 1358 733 3353 3332 3395 2990 3263 807 1419 2468 1246 2828 2752 1489 2334 2286 3115 1997 1443 959 1768 3673 577 1476 1003 2112 3975 1396 2121 3118 2756 2839 3348 2721 2955 1390 1243 613 2266 2307 498 438 3687 4005 3656 2247 2712 1457 3738 3694 2019 1342 2321 1892 1266 1454 1541 1992 2542 1069 2633 1438 2921 3296 2131 3329 3497 1987 3687 1628 1764 3589 3020 2456 2670 2566 2641 2484 1759 1036 434 2564 1554 1762 3448 2590 3484 2300 1253 604 2064 2413 911 1652 1396 946 1600 1461 1324 801 2588 3571 2118 2041 2392 391 546 1761 3064 758 951 2308 136 1288 448 3694 987 772 3594 3094 3876 2447 3713 1229 3874 2109 3352 1220 2351 3153 2655 3299 2185 3700 3309 834 3697 919 3047 1301 2163 788 616 1141 556 1562 932 3113 3381 2850 3559 2025 1156 2307 3621 497 2274 3362 1846 1419 991 1255 3266 1899 1304 615 2800 1357 1659 2877 1009 2368 2047 2124 546 3531 2670 1398 1934 2591 3819 3174 3131 2242 995 2515 2924 3729 1634 3659 1427 1083 1459 3913 2267 2221 363 2138 2538 2765 2850 3259 1835 2868 1560 964 1283 3498 1469 535 1452 1962 944 3303 2875 3012 1549 950 1305 3618 2580 2367 3375 3754 1287 1754 1730 1025 190 1513 1592 1706 743 2113 1793 1912 3620 1439 2673 1562 861 3610 2457 3777 1473 3079 677 1646 939 3223 2735 902 932 3939 2910 3803 1671 1216 2452 1619 2087 1365 489 1133 359 3392 223 3557 3274 2267 3327 1424 1497 3806 1726 3030 2215 1978 2440 1052 
2517 217 3059 811 3183 717 1405 2940 2015 2834 3238 2330 349 232 669 362 725 712 1098 2246 2509 1335 1380 772 2012 2706 1880 3257 2843 2420 559 2679 491 1685 1893 821 1796 2256 3288 3164 875 2147483647 874 1309 748 2071 2081 468 2510 683 836 1185 3310 1283 969 2654 1515 1381 2781 1127 1846 2887 437 254 2085 1259 3383 2783 2688 3394 2138 1781 3296 1212 2429 2921 618 470 2255 2256 2356 260 606 1385 3250 2505 965 1357 798 2431 3212 1047 3282 1596 2600 955 3067 2514 2956 2673 2569 1112 544 1116 611 462 2357 2376 157 168 2893 723 2324 1098 1548 1148 3079 486 958 152 429 3291 2713 2171 187 431 2222 722 3216 1278 1534 3125 1161 2450 1239 2820 1008 2480 1446 495 1929 2912 1130 1048 1325 2119 497 1069 3386 2607 1089 2299 808 1273 361 603 1741 3198 624 1007 2221 967 1273 865 1184 2428 2699 1114 1619 3290 1288 1876 1595 2394 2682 1756 1124 1479 2262 1625 2401 545 489 1860 660 1073 441 2211 3067 3064 1280 750 1203 3032 611 1050 3328 3415 1489 1150 2621 453 392 350 2815 352 745 1153 1800 1991 2072 3113 828 1972 1001 549 410 3074 2864 945 1695 1854 548 1782 3353 1143 287 2453 538 2364 651 2630 766 1668 346 992 394 1264 787 3198 1936 1701 1683 1813 3170 1263 1366 1671 772 1167 1963 2568 1475 1888 1481 2791 3026 748 1780 1745 1148 1314 649 1797 531 176 753 514 2758 3101 678 2486 531 2634 881 1994 1017 2425 2968 840 907 3333 2235 2409 1405 556 633 1971 913 624 2029 706 915 3007 1042 1514 577 1388 3065 2786 2293 768 488 2955 407 2632 661 1253 2928 2331 2738 1223 3363 3518 1671 1105 1368 480 3018 2682 1920 1772 665 2023 3412 3365 877 3406 2153 3131 906 505 662 188 3070 2386 2026 3289 255 605 2861 1432 3293 1219 1455 1982 2894 3084 1875 1097 1455 1265 2708 1281 3247 1858 1273 3025 3233 795 650 1629 1701 3254 2496 1184 702 839 2724 2290 349 1173 2127 1721 2994 888 3020 889 2471 1840 583 3344 704 1257 650 436 1214 2004 1259 2806 1706 2319 627 928 1613 590 1172 1285 2342 1237 2108 348 2331 1855 673 1907 1414 1661 2920 2652 2203 1208 764 2190 3024 3172 2311 1103 1379 2687 689 2710 2432 1542 2532 627 981 3158 762 3469 721 1496 887 1737 3342 2760 696 1171 2147 904 1889 987 3276 568 566 2426 1478 1944 2630 3069 403 808 3132 2591 2021 1784 666 1969 2204 3231 2203 1070 2916 1018 390 2003 2176 974 2067 1372 867 533 2837 2846 2822 2295 2831 270 707 1872 1337 2135 2459 692 2210 1575 2662 1931 1477 930 1263 3093 592 1276 721 1461 3367 902 1507 2890 2474 2647 2869 1994 2496 1003 574 263 1494 1933 1319 1143 3093 3362 3381 2045 2371 582 3137 3393 1611 572 2014 1350 390 1179 1452 1178 2027 337 2061 644 2655 3069 1973 2828 3058 1691 3120 1349 1023 3178 2525 1960 2441 2168 2346 1790 1654 914 1279 2148 1051 1660 3199 2080 3086 1706 797 951 1726 1694 904 1138 1096 284 743 757 810 202 1839 3109 1443 1508 1968 1263 587 1327 2690 1067 600 1834 808 1083 889 3109 828 418 3325 2597 3262 2047 3202 1390 3234 1908 2682 738 1786 2917 2424 2598 1424 3431 3066 917 3234 1227 2456 1168 1531 262 530 931 335 916 618 2630 2894 2111 3190 1655 1379 1514 3067 716 2031 2868 1587 1035 856 544 2856 1782 1422 740 2584 488 902 2159 142 2214 1219 1362 370 2898 2041 852 1344 2304 3429 2469 2644 1563 450 1938 2626 3457 933 3128 566 481 1349 3366 1904 1454 928 1519 2062 2423 2312 2731 997 2427 708 908 669 3033 1091 582 789 1131 323 2954 2339 2442 710 861 651 2937 2119 1798 2779 3172 442 1110 884 150 813 731 1383 1259 163 2020 1389 1697 3014 746 2189 831 1142 3065 1786 3457 1039 2530 206 1458 138 2979 2008 1158 163 3292 2215 3229 907 1041 2162 745 1365 1189 398 302 740 2918 867 3128 2654 1707 2824 1016 779 3401 1374 2617 1820 1649 1826 425 
1673 936 2221 792 2336 935 544 2144 1161 1961 2394 1514 1119 691 1122 768 1296 980 1445 1379 1643 857 900 884 1155 1867 1075 2447 2045 1560 1433 1891 979 835 1186 1284 954 1384 2417 2296 1453 874 2147483647 1769 1216 1212 1330 1340 1638 349 1641 319 2436 460 608 1834 712 510 2012 445 1110 2047 1300 785 1273 827 2527 1909 1835 2522 1333 923 2428 556 1574 2149 726 1125 1458 1392 1586 1006 663 521 2386 1632 490 804 210 1575 2409 1437 2435 836 1761 1300 2283 1701 2166 1844 1733 1566 579 729 841 496 1579 1502 935 1041 2021 1258 1533 615 719 306 2212 388 1370 730 1209 2430 1843 1351 700 1250 1395 1369 2412 1638 904 2278 711 1584 1447 2038 1339 1607 748 496 1129 2045 543 792 834 1250 1127 1631 2514 1761 1439 1426 828 512 1098 1433 1120 2368 347 921 1399 1192 451 281 533 1554 1924 635 745 2416 771 1206 873 1569 1915 974 432 816 1481 861 1535 599 525 1036 228 270 1257 1407 2193 2195 524 1348 904 2174 1468 220 2474 2544 886 1545 1840 830 1108 1018 1998 1051 1504 655 961 1142 1290 2253 1624 1299 352 1040 468 2276 2051 1103 846 980 1093 923 2495 567 979 1657 942 1500 315 1817 859 959 1102 328 1249 1644 149 2330 1153 885 1055 1083 2304 692 718 1037 657 615 1089 1708 670 1018 1006 1967 2170 470 1114 1023 1184 678 263 962 1233 976 1440 1242 1920 2230 626 1616 442 1833 1664 1191 482 1578 2148 262 301 2472 1459 1663 616 1384 602 1097 622 1449 1303 723 202 2187 378 950 1451 1012 2216 2012 1430 110 1247 2081 1267 1778 213 607 2060 1460 1906 1204 2495 2655 1031 761 494 1354 2158 1812 1048 902 510 1276 2547 2499 526 2596 1406 2257 247 1118 799 1053 2197 1517 1152 2478 629 729 2014 1040 2419 1561 764 1174 2043 2232 1010 639 848 490 1926 718 2381 1068 1739 2222 2378 416 1254 996 828 2415 1691 568 225 269 1881 1419 729 1229 1253 1147 2121 1134 2147 378 1598 1104 1013 2496 295 387 507 951 570 1168 412 1979 852 1526 278 752 959 1278 1536 1033 1482 372 1296 1042 1501 1147 1447 1204 565 951 2080 1779 1360 827 667 1446 2188 2300 1533 552 869 1818 1491 1901 1629 753 1715 1475 116 2292 718 2600 1182 622 975 908 2498 1901 625 802 1354 920 1042 1284 2407 1425 1414 1608 772 1228 1756 2284 514 999 2260 1727 1211 1057 432 1149 1330 2392 1433 511 2061 1270 525 1310 1314 503 1292 1006 151 723 1972 1975 1977 1539 1957 1144 262 1030 989 1377 1615 454 1468 850 1788 1264 1011 739 391 2252 1428 648 502 659 2542 139 673 2060 1634 1841 1998 1282 1622 306 1323 1014 890 1076 1706 1466 2259 2559 2528 1265 1514 826 2307 2533 754 1216 1179 478 812 513 871 746 1157 538 1209 1219 1816 2237 1229 1960 2184 884 2274 616 425 2304 1654 1087 1625 1300 1505 1036 1003 636 1711 1277 197 1010 2356 1210 2213 861 1618 1100 893 977 763 268 446 1133 699 239 1603 1076 1167 2237 669 636 1098 1758 914 477 1822 1094 1469 960 1459 558 1167 2270 605 1290 2474 1727 2439 1180 2337 1088 2429 1142 1900 1557 928 2084 1607 1847 802 2579 2227 854 2362 1153 1616 670 711 734 839 531 1105 147 1489 1759 2024 1416 2319 811 1144 963 2215 1005 1228 1999 819 320 627 353 1983 1096 1063 915 1769 913 394 1432 784 1453 829 749 1159 2087 1223 67 490 1466 2556 1724 1773 792 481 1087 1777 2604 273 2269 992 410 785 2513 1051 841 1267 688 1188 1564 1450 1869 719 1553 1098 710 1433 2161 352 924 157 780 581 2088 1477 1593 599 678 1390 2165 1245 942 1944 2332 618 307 699 818 1494 1294 707 409 860 1319 549 946 2186 1423 1316 301 1091 2210 1004 2593 260 1673 1008 779 736 2142 1296 1074 1008 2492 1459 2386 415 583 1328 864 669 631 1139 636 1498 2046 1558 2254 1833 846 1956 283 265 2528 571 1744 960 827 995 1247 
3350 1093 3891 2097 3534 2025 2258 3874 2841 3475 4044 3238 989 1493 1954 1085 584 789 344 2808 3250 1468 1484 898 2826 3065 2822 4157 3774 2914 1242 3632 1790 2546 2954 509 2316 2855 3793 3641 447 1309 1769 2147483647 586 2873 2311 1314 3096 1419 1737 1949 3892 1913 1312 2956 2473 2195 3762 2189 2878 3232 1137 1558 2457 2464 3761 3384 3114 3901 3072 2363 3986 2297 2896 3896 1042 840 2556 2798 2570 1517 1878 2228 3966 3101 2119 1571 1843 3226 4127 333 4078 2604 3444 471 4020 3423 3900 3000 2940 207 1198 1326 930 1321 3330 3047 1151 1286 3436 1968 2595 2266 2098 1867 3559 1530 399 1399 1569 4021 3411 2550 1427 1004 2612 1893 4129 208 2651 3477 2351 2982 489 3780 440 3080 1806 1303 2307 3624 1551 1182 2509 2867 1743 282 3901 3011 347 2961 971 1811 961 1550 2869 4048 1428 989 3120 611 1905 1543 2270 3066 3673 2286 2345 3857 1505 2970 1926 3280 3668 2735 1665 2571 2520 2628 2935 1798 1272 2316 1570 2038 993 2537 3634 3564 1806 567 1222 3449 1452 1987 3706 3903 2622 233 3586 987 926 959 3088 1603 1777 2320 2682 2497 2374 3855 1755 3064 2069 793 1442 4001 3766 713 2558 2571 771 2607 3745 2270 1565 2714 863 2888 1755 3536 922 1948 1554 2050 1109 177 1620 3679 2274 2631 1827 2079 3875 2403 1699 2789 1140 2309 2673 3338 2430 2652 1511 3089 3438 1316 1945 2791 782 1664 1704 2298 804 1139 634 1677 3599 3762 1146 3048 1701 2882 1816 2936 1485 2852 3850 1544 1982 4060 3213 3425 1927 984 1167 2677 2134 959 2222 1986 1929 3889 1617 2670 1240 1347 3860 3760 3062 1718 1627 3557 1130 3424 1623 1653 3420 3050 3596 846 4051 3934 2784 1278 2143 1246 3763 3224 2561 2421 1878 3042 3851 3816 2069 4302 2357 3756 1950 804 1960 1208 3635 3107 2703 4186 1453 1894 3241 1381 3865 269 2525 2916 3684 3863 2667 1406 2584 2258 3670 1560 3948 2824 35 3942 3995 1385 1873 2746 2408 4076 2776 2292 1548 1913 3100 2871 1643 745 2807 1766 3559 648 3665 2010 3152 2109 792 3688 1801 2095 1262 912 1638 2882 1947 3113 2289 3271 1515 2188 2715 1764 262 1166 2845 2098 3031 1605 3209 2067 818 2972 2298 1945 3263 3317 2651 2430 2024 2380 3865 3820 3286 2239 1522 3393 1665 3622 3362 2516 3431 1501 1877 3622 2036 3941 619 2240 839 2643 4145 3523 1949 1307 3102 2203 2744 502 3761 1091 1051 2756 2537 2144 3233 4020 1346 2116 3664 3336 2951 2054 1842 2390 2874 4056 2447 1513 3694 538 1343 2143 2962 2131 2355 1331 1651 1056 3567 3531 3637 3300 3438 1254 1782 2742 1300 3140 2873 1879 2391 2618 3303 2046 1496 1139 2033 3913 1000 1639 1278 2421 4226 1686 2414 3195 2871 2907 3544 3050 3150 1641 1688 1050 2626 2485 146 345 3935 4275 3743 2347 2858 1887 3989 3793 2227 1789 2467 2165 1698 1653 1645 2377 2776 1462 2891 1885 3024 3367 2216 3535 3670 2148 3921 1809 2123 3746 3232 2685 2763 2744 2766 2803 1846 1239 71 2751 1834 1848 3526 2819 3636 2577 1675 721 2238 2745 1095 1929 1612 1393 2014 1820 1752 1247 2931 3754 2437 2302 2590 79 869 1997 3215 821 1377 2531 559 1479 609 3937 1217 1213 3679 3303 4131 2631 3918 1248 4144 2217 3644 1647 2615 3233 2750 3607 2542 3784 3389 999 3877 924 3304 1458 2462 1184 950 1360 999 1894 1355 3316 3579 3184 3695 2217 1154 2677 3849 764 2392 3565 2000 1666 1210 1629 3430 1981 1334 857 2881 1795 2027 3200 1437 2437 2438 2483 992 3801 2954 1707 2225 2715 3961 3486 3335 2559 1352 2779 3042 3813 1983 3875 1868 1443 1583 4134 2441 2579 504 2432 2753 2910 3086 3481 2234 3057 2003 1156 1723 3683 1708 861 1797 2357 1328 3435 3109 3260 1954 1160 1747 3911 2788 2632 3628 3995 1700 2075 2136 1457 591 1960 1745 1952 1165 2168 2015 2040 3875 1882 2888 1924 903 3834 2765 3884 1733 3315 1116 1785 1357 3305 3064 946 1376 4211 3221 4039 2042 1405 2585 2047 2428 1532 933 1546 759 3584 582 3723 3542 2531 3535 1679 1858 3955 1931 3200 2408 2153 2723 1497 
2851 531 3397 1515 3202 1457 1732 3351 2336 3037 3560 2716 478 914 1412 500 144 272 354 2384 2777 1129 1160 423 2324 2720 2287 3646 3252 2516 856 3102 1238 2025 2394 77 1890 2419 3407 3263 253 748 1216 586 2147483647 2375 1994 883 2670 872 1342 1433 3480 1433 864 2631 1928 1677 3226 1619 2323 2896 706 988 2090 1880 3422 2958 2746 3516 2542 1918 3538 1726 2508 3363 501 309 2219 2381 2269 981 1296 1704 3510 2672 1537 1209 1269 2736 3611 300 3597 2051 2943 228 3493 2903 3375 2666 2588 379 637 934 381 745 2793 2592 594 761 3031 1448 2272 1684 1652 1359 3179 949 211 821 1075 3561 2954 2184 848 557 2243 1402 3614 530 2078 3144 1767 2572 532 3249 278 2649 1409 732 1931 3165 1108 797 1927 2384 1218 416 3513 2649 345 2508 510 1352 439 1121 2296 3550 869 631 2600 326 1423 1021 1699 2622 3138 1704 1856 3449 1135 2403 1548 2765 3130 2189 1193 2001 2200 2076 2524 1214 700 1912 1005 1482 550 2190 3224 3177 1351 198 900 3090 1048 1435 3366 3525 2046 404 3053 405 403 403 2778 1072 1335 1739 2159 2083 2031 3389 1352 2498 1497 209 858 3481 3251 380 2038 2091 200 2097 3400 1692 1022 2399 281 2479 1173 3018 443 1591 1036 1479 658 517 1071 3300 1912 2095 1518 1735 3421 1825 1303 2217 646 1730 2198 2857 1885 2160 1224 2769 3081 796 1634 2232 586 1258 1126 1878 339 591 356 1181 3100 3322 621 2629 1116 2577 1414 2402 1018 2477 3342 1017 1407 3601 2673 2878 1481 610 627 2203 1549 626 1915 1404 1361 3381 1131 2092 862 1075 3377 3226 2577 1154 1137 3133 686 2938 1053 1228 3033 2580 3092 677 3604 3583 2213 894 1633 828 3295 2816 2104 1957 1292 2491 3491 3450 1484 3793 2052 3327 1379 258 1383 685 3226 2638 2239 3676 869 1314 2892 1118 3456 472 1959 2383 3202 3386 2167 986 2009 1702 3138 1171 3496 2283 552 3425 3524 869 1361 2174 1926 3587 2455 1717 991 1337 2750 2442 1067 584 2344 1496 3149 275 3228 1430 2696 1766 209 3361 1221 1568 722 329 1203 2364 1452 2790 1841 2738 949 1603 2145 1268 425 906 2442 1566 2503 1072 2695 1744 508 2411 1766 1586 2929 2869 2262 1845 1439 2082 3368 3385 2748 1660 1186 2933 1236 3104 2836 1969 2914 1092 1329 3249 1453 3570 34 1742 439 2113 3662 3047 1365 944 2567 1625 2229 280 3382 724 684 2415 1973 1831 2804 3494 764 1549 3266 2863 2420 1708 1258 2002 2416 3566 2129 1058 3215 335 760 1855 2470 1549 2016 1056 1114 493 3101 3080 3146 2754 3011 760 1204 2223 1019 2593 2503 1294 2097 2057 2863 1763 1213 710 1520 3424 648 1226 754 1875 3727 1151 1880 2874 2508 2597 3096 2492 2703 1139 1210 505 2051 2055 574 402 3439 3761 3410 2002 2461 1314 3490 3446 1767 1277 2070 1645 1129 1202 1300 1794 2291 877 2385 1365 2674 3053 1889 3076 3245 1736 3437 1376 1548 3337 2769 2205 2425 2313 2391 2251 1518 784 544 2311 1308 1521 3203 2339 3232 2055 1284 391 1812 2185 662 1406 1144 890 1430 1244 1343 732 2365 3318 1884 1793 2140 557 302 1509 2813 551 985 2056 322 1036 243 3445 734 773 3348 2842 3629 2194 3461 1014 3630 1864 3112 1241 2104 2909 2410 3063 1968 3455 3065 590 3444 724 2799 1053 1923 599 378 889 484 1331 975 2861 3128 2623 3308 1773 952 2098 3370 245 2027 3110 1596 1168 739 1047 3014 1659 1084 364 2556 1235 1448 2646 866 2127 1853 1908 501 3286 2427 1159 1691 2342 3567 2940 2878 2007 774 2268 2676 3483 1411 3408 1314 865 1214 3662 2014 2005 211 1897 2286 2514 2600 3008 1649 2615 1455 714 1269 3245 1217 292 1227 1772 743 3053 2624 2764 1369 698 1279 3378 2328 2120 3127 3505 1117 1520 1551 890 379 1447 1342 1456 594 1877 1541 1665 3373 1405 2421 1347 655 3359 2220 3528 1223 2829 576 1398 779 2978 2506 692 843 3695 2675 3554 1461 964 2203 1472 1862 1115 426 964 501 3139 436 3305 3029 2020 3075 1174 1281 3554 1474 2777 1963 1726 2197 1018 
477 2148 1022 1642 1427 1862 669 1025 74 806 1187 421 2331 1864 2113 1972 2475 2113 2531 536 442 1519 1530 1982 62 1090 365 1288 928 719 2629 817 2035 389 686 2434 703 465 1334 1255 2624 2071 1212 2873 2375 2147483647 1142 2527 611 1517 2760 943 1290 960 1563 1158 604 707 969 1008 601 1223 2505 1931 891 1223 1554 798 972 1426 365 605 1227 976 771 1083 1874 2329 1029 577 1203 2155 1665 691 1179 591 1236 1406 1279 364 1261 2543 1226 621 572 2406 1180 583 1057 1126 1002 2684 1757 1578 1995 1703 601 393 2145 2235 954 2259 1094 1186 822 1016 1181 1589 2493 1921 2345 1220 657 878 1888 2462 862 2415 1263 2707 891 1381 1209 666 2461 959 2433 570 1159 1697 904 844 1333 1713 1137 127 2208 2786 1412 963 2527 363 1904 1072 2310 2581 898 1176 1540 1901 321 2263 969 1354 996 478 878 1187 528 1282 1446 792 1111 433 893 487 1209 845 1106 596 638 1651 1724 787 1440 1002 2468 979 1079 1145 1079 2531 1727 1222 2637 1021 1510 1462 945 2640 792 2020 2318 2227 1294 2176 2600 1158 301 653 1017 1042 2737 799 1114 2224 1676 1143 902 2162 380 324 2283 290 1513 1084 2115 1147 2120 644 1432 684 1958 1152 2241 1113 2456 2722 1334 1280 972 432 1347 1122 1101 1045 1249 868 1741 1098 257 497 633 224 1576 1239 1225 1580 1288 652 2152 1265 1423 736 2439 2186 2637 2350 727 1046 1754 634 1567 1240 2766 351 1389 840 980 1361 1196 1262 537 758 976 2596 1749 260 1393 2661 1206 1652 1162 1017 1256 1012 2647 1700 1007 957 225 1309 2369 947 2473 567 1421 1251 1043 297 724 2129 1294 1627 853 1627 743 2549 947 793 416 499 1514 578 1510 1456 1350 1430 1187 1093 1180 2317 1754 2256 1083 342 296 1315 1818 1722 1153 1694 1282 2629 809 327 832 1020 208 1484 944 838 863 1376 1178 425 2848 1082 1166 1507 2295 872 473 1212 1129 1029 1424 1253 1074 509 1849 2198 275 1479 1016 2227 977 1247 454 1110 2187 1565 1383 826 1657 2148 1256 189 927 1233 654 520 1487 1504 832 2361 2618 1836 674 840 323 2166 361 1197 2658 703 658 1149 1249 622 751 1289 1559 1215 994 1121 574 1122 1481 627 2616 771 553 602 582 2635 1098 1265 1607 1527 2343 635 2034 377 1290 689 1575 1619 425 1709 203 2371 1343 2632 2624 1017 777 1202 672 1176 1726 1876 1170 521 321 1124 1468 818 308 1191 1123 1364 849 2338 1736 1295 106 1235 1043 1708 1274 1896 767 789 772 648 833 2339 1371 233 1718 569 879 1460 1233 700 653 1340 1590 1736 857 1049 2639 1278 1621 648 1354 1236 574 1286 915 1227 816 685 504 1238 2432 2226 944 584 2781 2538 1064 1407 1572 1019 714 1827 1117 1536 677 2285 748 739 1906 1230 1379 1227 142 1735 67 2251 1047 1419 1126 764 1033 866 1065 1101 1127 1178 476 230 1036 496 829 558 1287 1634 2807 440 1074 1291 1471 145 1112 373 2749 2155 756 676 1779 976 1262 2308 1603 1323 2715 2274 781 1062 697 585 432 2879 2078 876 823 2083 2649 372 2649 1402 2267 1070 1658 2489 1535 542 1258 487 1130 1817 1276 1028 839 2691 285 1287 1024 878 927 1624 1378 1876 1182 2054 432 1448 568 1946 2013 1513 2317 1156 2673 588 836 779 1246 724 1914 1035 1004 2140 914 805 995 1211 1663 1528 889 1236 1743 2030 1135 1964 1242 690 1963 1161 1277 960 2371 938 276 1252 728 835 1438 804 596 618 1691 148 953 1642 1159 1057 2013 1621 1386 1301 622 935 2375 566 256 733 241 659 1403 490 2061 1718 2539 987 1166 2090 1283 1325 1793 1079 269 389 1544 1713 2486 1095 300 274 755 1130 1722 966 1490 1991 2689 2303 1200 923 2072 1280 863 1042 1002 2478 247 1271 2032 998 478 1561 1152 461 2219 1196 1934 1314 691 1997 2189 1346 606 1180 1248 1474 796 1766 848 1371 2350 1799 2706 868 2754 1111 679 366 758 1202 1309 1396 959 687 573 817 300 2401 
1488 2040 1909 2096 1223 2261 1113 2064 1173 1317 2004 1548 2186 1964 2451 1806 2131 1731 1986 712 1269 866 840 1578 1144 756 1398 2242 1979 702 2593 1912 2302 1145 1725 2023 512 794 1507 1350 2235 2081 1330 2311 1994 1142 2147483647 2532 945 1399 2910 1050 1643 874 1165 645 1327 1051 2068 1514 1620 920 2433 2076 260 1920 1449 1199 826 1614 1502 615 1820 1572 662 2161 1585 2101 251 678 279 2279 1992 1098 1827 962 1709 786 1526 1338 2238 2029 2020 1463 1575 1914 2219 1675 2103 689 638 2173 1567 1064 1681 1619 1741 1024 2071 2241 1194 2585 284 1763 644 1029 1272 1655 2017 1968 2482 1892 1331 316 1950 2330 369 2686 2238 2110 1736 1166 1839 795 1828 2038 1917 949 636 1588 262 1524 957 1197 1869 1041 2438 2337 1617 719 1986 953 1492 829 2148 2683 1857 2069 1460 1371 1460 1746 882 1222 1572 989 1983 1776 876 1601 861 1817 487 1535 2006 1441 962 1645 209 1459 763 1929 1598 398 1468 1347 2331 251 1393 1287 819 2188 1106 1144 2689 1310 1394 1609 1766 2094 1903 1791 2137 2051 785 2342 2794 1771 1221 488 127 1759 2898 1859 1531 1934 1696 2154 1920 1652 1152 877 2000 1089 1433 1663 2265 406 1835 716 1646 1750 1561 417 2379 1512 2374 2136 1340 1388 204 1304 485 270 1735 1718 724 1793 1400 1705 893 1376 1315 985 801 780 1133 1346 367 1615 1531 775 1588 482 2208 2110 2337 2535 1686 1590 1472 880 1767 583 2946 1449 1070 592 1955 1250 1552 1924 1677 1899 715 2451 1500 887 1880 2502 97 2043 1454 1985 1043 1851 2608 964 1830 2051 1186 1433 2530 1351 2400 1475 1500 830 1147 1099 1713 1466 1877 1624 1778 1101 997 2523 1684 1004 738 733 1835 1673 1544 1512 1793 2358 76 1550 1501 2065 2126 2221 1392 1138 846 2262 1885 2059 932 931 1612 2043 1581 1420 1677 1813 1042 1031 1742 1378 1959 836 1795 1448 2298 2090 1905 1290 2574 1773 838 2053 466 1623 1407 1560 793 779 2040 1566 896 555 1323 1750 1486 1637 1109 241 1876 1379 1623 1115 1449 1918 868 1294 937 803 627 1659 1480 2018 1722 2583 2054 1146 661 1154 1457 2333 1473 250 2437 1746 1168 424 951 1216 463 1959 1975 116 1902 1629 1715 1679 810 1328 2760 1828 1673 1368 1663 2708 1283 1326 2028 1641 1971 920 1559 1259 2088 1509 1945 1050 1561 2213 1190 1856 1469 2532 2506 450 1559 167 1074 2212 1679 2319 1397 1339 1431 299 1759 328 915 2040 137 1017 1668 1802 1692 198 1159 1717 99 981 1257 1652 1498 1415 1676 1789 1250 2328 1592 1218 1012 1694 599 1777 139 1546 1175 287 815 1292 1024 1911 2498 813 1381 1323 2237 1233 1217 886 587 604 1414 1762 1072 1092 2612 2103 1767 565 2183 1971 1961 2364 1432 123 651 2156 2023 1482 700 2528 394 1058 2130 902 694 1872 1001 1791 1202 2542 718 1062 109 1443 1462 469 1890 738 1594 1497 1205 923 455 697 515 1545 476 1242 2240 742 1138 473 1218 1004 1383 1172 2876 1641 518 1608 1338 1100 986 2365 2012 1563 2879 2260 1791 1566 1395 1003 711 2347 1768 884 981 1505 2668 832 2315 1014 1793 1943 1316 2453 1368 1258 2170 659 1786 1066 2244 191 1939 2816 1097 923 443 2008 1701 1474 1080 1404 1677 1388 1481 958 1272 1850 1743 1176 2177 1404 2680 1239 1455 1883 1414 610 1165 1873 1803 1756 227 1458 512 1062 1298 1660 1213 335 979 1638 570 2238 1645 1811 2039 136 1953 1692 2231 1951 1396 1311 1167 467 1681 1944 1261 1424 1632 1175 754 1503 1506 1783 2320 1618 783 2037 534 1732 1893 1231 891 692 1211 1457 1951 971 2429 1294 2719 1507 1010 1781 1483 1950 1759 1155 1217 1398 1916 1323 2684 2168 867 1112 1721 1986 1941 1340 1975 2080 2370 2620 700 942 1994 174 807 389 1941 2735 969 1592 1413 1773 1454 1575 1085 1384 2133 628 1957 995 1772 1370 2240 2318 1742 2006 1663 1073 392 2184 1545 913 2177 1926 2458 1438 2429 1496 1722 1071 1449 1090 1580 1687 760 1026 622 541 1264 2500 
2963 505 3500 1107 3649 933 1864 3362 2468 3297 3682 2766 422 663 752 740 784 985 1218 2714 2966 1749 1792 1096 2467 3171 2316 3683 3267 2888 125 3099 656 2138 2296 934 2263 2723 3756 3632 876 468 1340 1314 883 2527 2532 2147483647 2977 1142 461 1653 3775 1750 1391 3116 1955 1844 3192 1556 2259 3352 181 609 2547 1611 3850 3249 3155 3861 2571 2249 3753 1629 2897 3332 993 584 2714 2725 2810 405 950 1846 3706 2972 1367 1785 1248 2883 3636 1151 3727 2023 3044 1110 3482 2947 3376 3136 3035 1157 970 1527 940 918 2777 2839 464 300 3360 711 2782 1484 2014 1616 3547 952 1068 611 308 3745 3173 2634 641 327 2686 595 3640 1357 1925 3591 1530 2918 1414 3237 1158 2947 1897 946 2390 3369 1576 1436 1689 2579 524 1035 3853 3074 1209 2764 1157 1736 467 241 2120 3635 1087 1350 2660 1187 1740 1327 1602 2893 3114 1497 2085 3755 1713 2266 2047 2833 3093 2186 1582 1883 2718 2053 2869 921 934 2325 1128 1525 336 2671 3533 3532 1741 774 1584 3500 173 1508 3796 3882 1875 1229 3039 789 497 548 3277 436 464 1536 2248 2458 2530 3567 469 2361 1433 758 878 3497 3294 1204 2148 2318 714 2238 3821 1547 459 2911 810 2833 1096 3062 1099 2116 360 1429 225 1332 1255 3666 2395 2143 2115 2263 3627 1656 1811 2057 1171 1563 2427 3022 1917 2349 1886 3254 3494 1187 2217 2157 1422 1759 1105 2263 548 428 680 402 3200 3562 1084 2954 964 3092 531 2428 1463 2891 3401 1303 1342 3787 2656 2815 1869 333 1046 2435 1277 375 2475 1023 1365 3440 1501 1886 142 1773 3512 3199 2750 1233 348 3420 197 3083 1127 1702 3396 2791 3177 1508 3820 3986 2060 1508 1833 71 3472 3150 2387 2240 1058 2436 3880 3833 1265 3833 2602 3594 1350 638 944 311 3536 2847 2491 3715 713 921 3328 1818 3759 1320 1868 2418 3343 3533 2333 1525 1844 1706 3125 1716 3704 2289 1280 3450 3684 1242 607 2016 2168 3696 2956 1594 1170 1279 3190 2757 705 1433 2592 2140 3461 1117 3483 1311 2934 2291 816 3811 1146 1720 1085 696 1665 2449 1727 3269 2174 2744 1095 1250 2007 481 1268 1644 2810 1699 2544 444 2772 2300 505 2307 1869 2109 3385 3114 2670 1550 1105 2639 3464 3634 2732 1505 1797 3146 356 3139 2861 1979 2967 212 1445 3626 1084 3937 872 1962 1191 2182 3786 3213 1050 1572 2576 1157 2339 1162 3744 245 277 2889 1893 2390 3096 3486 865 1003 3599 3047 2456 2234 1081 2433 2668 3672 2657 1516 3366 1213 853 2443 2632 1374 2524 1755 1335 912 3293 3306 3268 2708 3296 204 1156 2321 1719 2550 2926 1100 2658 1992 3126 2367 1880 1318 1730 3536 329 1722 1155 1903 3801 1370 1957 3353 2940 3106 3330 2396 2960 1466 387 459 1879 2401 1374 1269 3532 3785 3848 2502 2839 849 3574 3861 2079 531 2479 1814 683 1633 1882 1540 2488 802 2513 634 3120 3533 2423 3287 3522 2154 3566 1807 1444 3644 2985 2423 2904 2636 2812 2210 2091 1326 1309 2616 1519 2097 3664 2541 3553 2158 405 1213 2192 2106 1283 1605 1551 227 1071 1204 460 274 2231 3571 1878 1971 2435 1248 879 1795 3158 1358 135 2300 756 1523 1100 3550 1242 110 3791 3057 3695 2515 3657 1754 3659 2364 3100 359 2242 3381 2886 3005 1819 3898 3531 1270 3696 1533 2900 1598 1976 683 858 1365 422 1372 150 3092 3354 2503 3657 2123 1723 1881 3516 976 2492 3327 2046 1498 1267 1001 3323 2224 1800 1047 3046 702 1321 2563 564 2667 1563 1758 388 3327 2480 1320 1801 2770 3895 2874 3105 1994 911 2390 3093 3924 1374 3581 728 949 1780 3814 2372 1845 1093 1968 2527 2891 2768 3186 1340 2893 820 1302 409 3495 1555 869 1246 1474 786 3422 2795 2891 1073 1260 437 3349 2585 2253 3220 3613 829 1561 1221 537 727 689 1833 1727 539 2461 1856 2152 3450 574 2652 1266 1450 3516 2215 3925 1506 2983 411 1905 605 3444 2409 1477 338 3714 2629 3672 1322 1473 2627 1002 1783 1628 464 729 573 3379 751 3593 3089 2165 3282 1481 1221 3867 1839 3083 2289 2115 2272 218 
655 2547 974 2200 817 2412 1141 1181 683 386 1060 833 2721 2326 2653 2341 2789 2398 2754 288 398 1639 1632 2252 663 532 975 1314 1111 252 3067 1092 2554 932 1284 2717 782 255 781 672 2922 2510 1638 3096 2670 611 945 2977 2147483647 1878 3261 1325 812 1257 1809 643 1172 1143 1240 1549 1206 631 2928 2410 703 1818 951 289 389 885 903 754 901 1540 305 1303 2188 2687 726 299 858 2635 2189 1152 895 26 1782 1531 1757 529 1317 2782 1076 1220 719 2651 1329 882 1222 593 492 2928 2105 1771 2304 2090 1041 225 2556 2678 384 2800 753 1756 1018 1371 591 2025 2749 2367 2834 957 390 630 2338 2861 576 2944 1317 2908 1499 771 1792 154 2638 1190 2668 41 1289 2074 820 580 1564 1916 1736 493 2721 3061 876 420 2752 251 2166 1319 2693 3064 1506 1131 1918 2108 804 2492 1267 1695 1556 137 1170 1760 894 786 1593 1391 1178 780 1205 1097 1481 1446 804 1197 182 2161 2096 783 1852 1489 2866 701 560 566 1320 2847 1880 613 3105 1490 904 909 1551 2866 1105 2366 2694 2602 743 2670 3111 1735 891 599 828 815 3241 1384 1635 2553 2101 1250 1033 2390 928 671 2617 822 912 1650 2602 739 2447 230 1910 916 2229 1174 2728 1629 2874 2929 1728 702 872 1024 1340 1073 802 1630 1397 1478 2025 1671 569 495 1192 677 1638 684 615 1898 1241 1262 2326 1433 1884 798 2799 2598 2974 2854 790 672 2064 67 2048 756 3276 944 1652 393 1045 1711 1704 992 1035 1201 1189 2994 2073 560 1950 3055 1037 2193 1646 1071 1550 1620 3085 1792 888 1219 462 1746 2866 464 2894 584 1850 1449 444 342 829 2280 963 1043 1463 1818 1145 2989 739 187 590 740 2030 1155 929 877 1893 1422 953 660 1676 2665 2294 2685 563 333 494 1331 2266 2251 555 1771 791 2834 1404 924 743 868 716 1697 1547 1374 1137 1535 868 1034 3076 1188 962 1826 2824 1482 811 1109 693 1595 1817 1750 504 228 2340 2368 406 1450 486 2474 571 1769 231 1048 2506 955 1866 1265 1992 2499 1470 794 1261 670 832 967 1889 2071 1441 2875 2834 1960 284 1292 876 2660 748 1119 3028 1299 1156 1175 653 273 488 1882 2104 961 972 725 1036 1685 1588 392 3113 977 921 1182 858 3110 1536 675 2155 968 2641 1016 2274 966 1144 580 2108 1789 960 2280 798 2604 776 3048 3032 601 1373 1077 138 1319 2129 2436 623 438 909 1090 1973 726 334 1098 857 1612 730 2560 2141 1140 535 1783 856 1805 1653 2230 555 471 758 1130 342 2779 1847 833 1827 1112 412 1972 970 1303 230 1220 1653 1974 1247 971 3039 1459 1940 1206 1296 1616 1110 707 445 733 473 1267 168 1559 2936 2622 1550 615 2983 2751 1026 1433 966 847 296 2358 1088 939 915 2804 641 1172 2409 1468 1468 1814 554 2176 669 2782 502 819 990 498 576 948 947 1297 1665 673 311 583 615 357 444 1168 1298 1888 3026 365 1460 1299 861 506 576 931 3243 2381 861 1286 2021 1372 1528 2770 2148 1802 3219 2711 1384 659 1267 1020 544 3117 2393 1195 214 2276 3106 681 2972 1636 2516 1004 1936 2924 926 339 1234 477 851 1907 1320 937 1123 3184 822 700 611 1243 1527 1018 774 2109 782 2201 681 1640 1125 2341 2342 1781 2709 1624 3127 304 513 1335 684 898 2010 1643 859 2425 761 514 1096 1526 1931 1984 348 1191 1822 2308 651 2483 1768 1229 2421 891 1870 1553 2765 1060 861 1659 1211 485 919 1224 326 1210 2087 748 395 1038 1662 840 2543 2034 1516 1096 657 1538 2624 1109 470 265 473 528 1974 122 2608 1964 3045 590 1472 2406 1745 1910 2204 478 458 592 2076 1973 2996 1307 404 821 824 1045 2216 1459 2050 2454 3019 2842 1351 1260 2479 1117 1146 1069 1018 3004 377 1773 2202 829 1088 978 1494 524 2628 1313 2372 716 1270 2161 2646 1394 1120 1062 1778 1710 561 2318 1429 1569 2731 2267 3066 503 3083 635 873 875 505 1532 1797 895 1199 108 710 947 902 2879 
1989 673 2537 944 2512 1016 862 2479 1473 2225 2704 1845 844 581 1135 464 961 630 1096 1602 1934 712 759 537 1463 2032 1414 2777 2380 1764 1214 2230 961 1156 1535 938 1131 1623 2646 2514 1115 683 349 1419 872 1517 1399 1142 1878 2147483647 1512 575 2688 624 367 1974 1057 812 2354 782 1459 2213 1063 700 1406 1124 2717 2160 2023 2753 1670 1130 2711 894 1768 2490 378 816 1573 1608 1673 887 752 835 2675 1876 769 706 462 1881 2741 1088 2743 1185 2079 951 2621 2032 2503 1995 1895 1217 240 519 494 223 1921 1769 691 845 2256 1250 1641 911 881 512 2429 304 1021 572 1087 2722 2124 1493 557 985 1546 1319 2743 1290 1246 2454 1005 1803 1108 2377 990 1851 764 199 1248 2331 456 525 1146 1539 1069 1288 2747 1938 1090 1688 488 594 815 1284 1463 2687 68 609 1729 845 614 187 868 1810 2266 932 1013 2664 646 1555 912 1896 2258 1319 441 1160 1579 1209 1753 664 218 1186 187 619 989 1530 2438 2419 600 1016 667 2370 1293 568 2663 2770 1224 1196 2181 503 817 725 2135 957 1402 959 1288 1328 1389 2547 1502 1647 673 708 310 2610 2381 760 1168 1252 766 1233 2689 886 879 1770 606 1713 445 2148 513 988 987 651 1007 1295 201 2549 1254 1223 1019 1131 2590 1017 690 1381 323 931 1362 2008 1014 1309 867 2112 2363 148 1108 1372 861 639 371 1129 928 732 1120 1148 2237 2503 279 1847 490 1952 1551 1530 346 1756 2474 168 597 2764 1802 2009 729 1117 253 1368 851 1177 1349 846 524 2513 360 1282 1231 820 2524 2353 1727 315 1138 2335 1029 2084 253 575 2278 1743 2227 894 2778 2860 1375 532 775 1140 2453 2041 1291 1141 647 1624 2757 2712 762 2924 1471 2520 554 801 889 834 2441 1800 1413 2807 497 808 2191 857 2668 1213 1111 1511 2349 2535 1310 464 1185 839 2266 623 2666 1411 1390 2554 2678 139 1217 1339 1090 2729 1814 898 136 538 2052 1652 690 905 1518 1076 2364 786 2415 650 1870 1158 674 2674 469 698 157 632 535 1494 618 2128 1052 1866 146 957 1305 1205 1187 786 1686 694 1631 949 1826 1176 1153 1554 894 980 2246 2049 1534 1109 826 1508 2506 2570 1876 863 745 2100 1363 2233 1964 1099 2044 1310 459 2506 865 2822 839 893 634 1241 2808 2199 761 590 1694 1076 1361 935 2629 1177 1158 1747 1121 1265 2005 2621 281 1099 2495 2019 1548 1102 576 1293 1593 2707 1520 399 2364 923 293 1329 1616 782 1384 808 244 382 2262 2253 2288 1884 2210 938 437 1354 781 1724 1789 613 1529 1199 2050 1261 867 440 662 2565 1163 601 166 1004 2863 282 1007 2212 1803 1965 2273 1631 1886 327 1222 746 1228 1279 1357 1118 2577 2891 2713 1362 1712 877 2627 2731 964 1159 1342 780 785 497 796 1038 1445 408 1522 1191 1982 2392 1290 2244 2442 1013 2582 666 738 2551 1935 1365 1762 1526 1676 1385 984 356 1362 1513 443 990 2525 1495 2453 1185 1477 757 1058 1327 451 541 413 966 842 457 1482 868 1516 2505 1018 932 1334 1410 570 683 2045 769 1277 1224 1132 422 818 2585 295 1071 2655 2009 2763 1404 2626 865 2760 1225 2239 1418 1240 2240 1745 2192 1140 2762 2391 532 2631 854 1935 525 1051 469 499 300 832 481 1291 2034 2302 1766 2547 995 897 1293 2519 656 1350 2280 904 360 325 365 2226 1106 865 566 1904 908 668 1781 645 1531 1114 1085 888 2417 1556 288 819 1632 2795 2070 2050 1140 234 1403 1959 2789 586 2565 1000 233 694 2815 1246 1179 918 1024 1456 1765 1749 2164 957 1807 1133 409 1327 2430 417 581 405 1049 360 2303 1774 1904 746 367 1296 2506 1506 1256 2263 2646 627 656 899 688 1171 1276 704 620 613 1343 734 1014 2508 1361 1589 559 783 2511 1350 2800 384 1977 759 779 558 2304 1645 773 841 2825 1805 2697 687 400 1489 973 1015 527 853 558 1196 2319 1237 2508 2160 1156 2241 348 497 2773 702 1986 1172 977 1326 1102 
3164 941 3684 1180 3977 962 2123 3504 2695 3555 3870 2945 882 955 711 1167 1238 1441 1672 3015 3202 2167 2212 1546 2699 3506 2504 3831 3414 3200 499 3242 732 2373 2423 1391 2592 3013 4042 3928 1314 836 1641 1737 1342 2760 2910 461 3261 1512 2147483647 1960 4039 2084 1803 3465 2164 2118 3317 1755 2406 3686 636 856 2898 1697 4167 3520 3476 4144 2748 2564 3982 1805 3215 3455 1426 1045 3074 3030 3183 637 1099 2110 3927 3253 1537 2192 1504 3103 3779 1602 3919 2201 3237 1569 3611 3117 3513 3480 3371 1596 1377 1947 1386 1295 2924 3103 888 691 3645 591 3145 1623 2350 1938 3845 1268 1522 942 433 3961 3416 2981 962 785 3029 411 3783 1800 2047 3919 1643 3219 1873 3371 1616 3228 2277 1329 2745 3602 1964 1868 1786 2829 556 1455 4134 3402 1663 3034 1601 2091 927 238 2217 3807 1450 1797 2847 1649 2075 1688 1781 3165 3246 1631 2369 4024 2123 2374 2424 3018 3220 2366 1949 2027 3086 2231 3171 1109 1324 2666 1456 1775 793 3027 3807 3825 2099 1221 2020 3814 294 1771 4114 4170 1991 1675 3178 1230 958 1004 3628 592 177 1668 2467 2783 2894 3783 34 2465 1647 1217 1216 3638 3454 1663 2381 2591 1175 2479 4135 1707 663 3273 1264 3138 1352 3229 1547 2500 539 1648 685 1774 1587 3961 2758 2349 2518 2643 3854 1792 2200 2167 1596 1710 2697 3246 2130 2605 2311 3601 3810 1584 2615 2303 1881 2148 1383 2597 1005 859 1109 410 3390 3806 1504 3245 1214 3453 80 2609 1851 3219 3566 1661 1566 4003 2807 2938 2219 760 1462 2705 1404 778 2861 1133 1616 3603 1867 1983 499 2208 3710 3327 2985 1530 395 3686 657 3296 1438 2086 3693 3041 3360 1967 4048 4291 2172 1933 2121 515 3689 3441 2679 2537 1246 2577 4182 4132 1424 3979 2982 3849 1589 1099 1034 735 3811 3094 2768 3864 1029 1048 3655 2253 4026 1768 2026 2604 3548 3736 2581 1933 1967 1922 3262 2117 3931 2468 1704 3597 3889 1629 510 2130 2453 3878 3313 1760 1510 1514 3521 3051 922 1894 2863 2556 3736 1578 3734 1513 3191 2670 1275 4137 1395 1997 1485 1149 2047 2657 2049 3614 2493 2903 1435 1334 2132 409 1716 2089 3122 1969 2727 602 2963 2688 920 2431 2116 2492 3720 3370 2999 1629 1226 3020 3644 3880 2880 1666 2213 3387 151 3300 3026 2178 3140 250 1731 3926 1188 4229 1332 2249 1645 2395 3973 3432 1195 1998 2742 1178 2563 1622 4036 648 689 3237 2056 2777 3372 3617 1232 996 3882 3278 2641 2614 1294 2778 2939 3853 3029 1905 3574 1673 1220 2838 2866 1540 2891 2191 1670 1342 3522 3549 3466 2842 3564 629 1414 2539 2155 2692 3255 1300 3041 2154 3388 2767 2305 1750 2028 3723 738 2110 1556 2115 3965 1700 2187 3696 3273 3464 3576 2520 3225 1822 328 908 1995 2717 1811 1723 3711 3924 4169 2868 3154 948 3747 4172 2395 489 2815 2090 855 2008 2288 1643 2742 1124 2737 555 3455 3874 2802 3524 3782 2503 3760 2174 1637 3915 3232 2688 3254 2935 3144 2370 2489 1744 1740 2908 1834 2495 3996 2796 3831 2387 62 1672 2527 2254 1718 1909 1924 553 1184 1459 52 688 2344 3820 2077 2241 2731 1666 1331 2115 3454 1815 363 2581 1185 1919 1561 3734 1658 571 4115 3301 3857 2817 3880 2197 3804 2733 3238 103 2482 3721 3236 3123 1952 4220 3866 1714 3942 1989 3098 2004 2194 1088 1303 1767 881 1638 382 3342 3596 2609 3946 2449 2172 1973 3719 1434 2847 3565 2409 1853 1686 1288 3600 2616 2238 1500 3397 801 1519 2685 873 3042 1642 1896 849 3485 2672 1636 2055 3104 4171 2993 3352 2181 1279 2616 3417 4245 1606 3794 770 1294 2185 4014 2692 1970 1553 2194 2797 3204 3000 3410 1436 3167 781 1731 223 3745 1908 1322 1518 1559 1154 3722 3028 3102 1225 1685 281 3473 2860 2490 3406 3797 1046 1807 1323 833 1147 548 2216 2047 954 2854 2184 2523 3623 349 2915 1494 1906 3724 2393 4228 1845 3202 850 2290 954 3781 2531 1930 673 3853 2767 3859 1514 1876 2964 1054 1954 2025 925 1005 978 3626 1157 3857 3263 2411 3517 1830 1465 4138 2184 3365 2600 2455 2483 411 
1417 1228 1965 1047 2017 1218 313 1926 903 1659 2130 1289 1406 1009 1422 1036 1532 1175 1611 1062 1359 776 809 1051 891 1550 881 2214 1826 1241 1742 1684 1289 597 1071 1494 639 1071 2103 1980 1681 1185 319 1949 1433 943 1050 1653 1325 575 1960 2147483647 2129 189 666 1521 560 246 1816 506 978 1729 1603 1104 966 933 2208 1601 1516 2209 1125 604 2138 594 1255 1949 932 1391 1154 1074 1292 1324 954 282 2101 1321 668 688 486 1307 2181 1616 2169 713 1509 1478 2072 1475 1951 1529 1416 1754 814 731 1052 773 1387 1201 1233 1353 1708 1562 1231 745 415 89 1895 702 1561 1044 1528 2148 1551 1040 1016 1543 1082 1681 2184 1796 880 1960 833 1267 1570 1831 1509 1296 541 762 829 1757 485 841 907 964 1442 1847 2201 1443 1606 1122 979 303 1381 1752 1073 2117 604 1012 1172 1345 185 412 583 1247 1726 762 441 2107 685 1119 632 1334 1723 811 339 781 1184 730 1217 900 787 726 527 310 1548 1102 1883 1880 317 1587 906 1856 1785 265 2155 2229 883 1718 1639 1078 1386 1294 1685 1370 1821 766 733 824 995 1972 1942 1200 491 1281 776 2053 1820 1247 610 680 1340 664 2177 659 1297 1352 1177 1182 622 1589 1027 720 1421 470 1550 1806 405 2014 861 692 855 822 2016 750 555 991 809 707 790 1432 521 734 900 1653 1851 639 888 911 1276 533 579 649 1502 1275 1696 1560 1667 1933 814 1301 756 1525 1983 992 494 1260 1909 417 502 2189 1272 1493 353 1676 807 797 834 1740 1035 996 404 1948 350 962 1759 957 1949 1813 1152 429 1566 1774 1570 1509 528 477 1744 1169 1659 1273 2205 2337 981 775 201 1664 1878 1497 735 587 793 1124 2230 2182 745 2360 1125 1955 451 1376 1084 1360 1886 1226 846 2244 945 1021 1695 972 2111 1717 716 970 1774 1960 736 630 848 432 1722 616 2092 890 1922 1996 2103 567 1564 955 521 2156 1383 633 495 512 1563 1105 1046 1323 950 970 1810 1301 1847 588 1300 839 1244 2177 590 162 714 1208 454 934 114 1664 534 1324 565 972 909 1594 1700 1033 1163 183 1083 1360 1263 895 1725 1092 361 712 1762 1480 1043 957 926 1165 1935 2002 1343 664 766 1527 1809 1675 1413 610 1485 1793 240 1975 979 2285 1401 319 1117 697 2234 1624 899 793 1157 1164 797 1449 2091 1725 1711 1296 711 967 1447 2071 806 1271 1947 1444 1004 799 720 840 1026 2134 1142 489 1789 1422 818 1058 1041 677 1000 957 335 953 1688 1681 1715 1365 1650 1454 562 793 951 1211 1297 734 1188 758 1485 1028 909 833 87 1992 1721 519 680 517 2294 297 478 1744 1317 1532 1702 1156 1319 310 1641 1304 886 757 1867 1624 2006 2330 2210 972 1195 1122 2057 2215 436 1530 864 216 1126 402 724 869 870 853 952 1528 1499 1920 955 1670 1879 587 2008 406 560 1995 1362 792 1314 984 1187 896 795 725 1886 963 136 802 2038 921 1902 629 1936 1241 582 875 870 53 385 1449 964 527 1921 1385 1081 1937 560 359 783 1949 1135 168 1506 1196 1783 655 1706 538 1339 2013 733 1599 2155 1435 2195 863 2052 1057 2199 859 1696 1876 671 1767 1296 1668 800 2260 1909 969 2063 1208 1366 625 535 1022 1070 602 1393 357 1803 1463 1730 1296 2005 496 1135 980 1944 1202 925 1707 552 289 743 671 1672 860 1008 1096 1457 1221 597 1287 1101 1164 953 765 1449 1856 1006 333 296 1150 2244 1553 1478 663 766 835 1458 2285 457 1990 1296 709 666 2240 733 839 1446 498 886 1245 1174 1588 912 1245 1393 810 1751 1862 263 1147 452 932 880 1771 1199 1331 870 795 1707 1963 940 687 1694 2074 931 314 927 1136 1746 1600 525 108 1157 1063 244 680 1939 1736 1018 544 1165 1936 840 2275 216 1402 1306 581 1048 1824 1170 1138 1324 2266 1289 2124 616 596 1013 1137 638 558 1420 955 1770 1749 1811 1948 1597 587 1667 270 537 2218 302 1432 641 523 775 1566 
1003 3355 811 2933 699 3152 1918 1175 1360 485 731 1266 3531 3118 3402 3152 3600 3208 3552 1096 862 2426 2414 3060 1352 934 1608 1087 1169 978 3869 1266 3319 1670 1841 3526 1590 1067 239 365 3732 3310 2436 3892 3480 1290 1643 3775 812 2688 4039 2129 2147483647 2068 2617 1084 1894 1931 1354 2295 1796 844 3732 3196 1447 2497 600 528 824 230 1429 1566 347 2266 1001 1332 3000 3499 1394 1100 1457 3421 2950 1933 423 813 2525 2321 2540 994 1129 3583 702 1899 982 3454 1259 1182 1211 1022 1020 3729 2917 2572 3116 2899 1418 937 3362 3477 456 3549 1384 2476 1830 2179 410 2824 3553 3164 3617 476 642 1357 3134 3670 1296 3703 1125 3700 2144 713 2494 911 3425 1272 3469 837 2088 2883 1589 517 2372 2717 2407 1210 3491 3868 206 931 3551 1011 2974 2131 3503 3851 2087 882 2726 2908 1312 3293 2078 2506 2286 882 1332 2475 1691 53 2387 1939 1966 1184 1380 1748 2292 2116 1454 1872 958 2931 2906 1577 2655 2265 3675 1394 258 374 2131 3658 2670 591 3897 2274 602 287 2202 3664 1318 3178 3505 3413 1048 3450 3883 2445 1591 1400 1550 514 4017 1897 2395 3365 2903 1154 1066 3192 1663 1457 3429 1561 561 2374 3385 1303 3259 1005 2694 1130 3038 1949 3511 2392 3680 3722 2534 339 1628 1720 2096 1830 392 2329 2195 2085 2835 2387 1348 854 1923 1434 2407 1006 606 2710 1986 1879 3115 2234 2674 1603 3611 3404 3786 3629 904 297 2876 850 2831 1206 4048 1532 2463 1057 990 2521 2473 476 1480 1534 2000 3803 2885 1340 2683 3865 1740 2941 2426 986 2362 2256 3886 2566 688 1328 1070 2542 3645 355 3699 850 2649 2255 501 1000 961 3064 356 516 2072 2618 1942 3790 548 668 1397 1548 2795 1680 429 390 2639 1111 1625 207 2450 3476 3043 3488 257 949 1284 1082 3063 3009 783 2541 38 3627 2089 1524 715 636 1458 2502 2208 2123 1293 2334 374 1659 3873 1116 575 2638 3582 2101 1609 789 1238 2319 2623 2525 889 1040 3120 3156 1183 2190 332 3278 323 2530 848 1802 3318 696 2648 2055 2804 3311 2278 1429 2070 977 1644 1378 2694 2793 2072 3644 3630 2741 1047 2079 1426 3440 1204 1860 3839 1849 1923 1951 831 670 1243 2565 2849 1618 846 229 1439 2413 2373 674 3892 1129 1271 1891 1149 3900 2331 404 2896 350 3451 1814 3078 1666 742 714 2862 2585 1466 2997 1492 3405 300 3854 3840 1205 2057 1800 683 1245 2935 3165 254 801 1495 1851 2744 1502 1107 798 1523 2421 674 3359 2946 1839 1187 2524 1574 2581 2460 3042 599 519 809 1529 479 3580 2632 1521 2606 1594 1045 2740 1618 1970 651 1930 2422 2780 2049 769 3848 2263 2752 1937 958 2423 1855 934 1057 1174 486 1786 816 2370 3711 3430 2200 1425 3774 3546 845 1166 645 1574 1035 3114 884 537 1727 3570 1424 1962 3183 2278 2251 2509 1296 2974 1325 3539 955 874 1717 563 258 1749 703 2105 2414 147 815 1354 1207 1168 1140 1788 2063 2697 3821 1176 2265 2063 759 1243 261 1659 4025 3183 1668 1916 2827 2174 2340 3563 2893 2585 3995 3512 1946 257 1987 1806 1354 3916 3205 2005 678 3070 3902 1476 3783 2444 3321 798 2747 3726 667 751 968 1289 427 2678 1114 1690 1296 3966 1559 895 1214 1469 2199 672 810 2914 196 2984 1069 2442 1856 3149 3154 2592 3518 2409 3924 702 481 1798 276 1709 2780 2276 645 3235 1510 520 1895 2338 2741 2776 466 1941 2591 3117 1143 3248 2526 1682 3215 1548 2553 2238 3574 1067 1451 2461 1985 1191 180 1524 695 1904 2894 1438 894 667 2433 530 3300 2838 2309 629 1465 2201 3428 1850 1248 984 1061 707 2691 884 3351 2771 3819 319 2284 3218 2534 2607 3009 501 1033 1021 2831 2782 3768 1324 1191 1552 918 785 2994 2232 2780 3246 3831 3593 2151 2069 3285 1814 1957 1852 915 3765 1125 2545 2991 604 1729 469 2305 907 3434 2108 3172 840 1783 2950 3441 1168 1561 746 2533 2517 1312 3056 2135 2373 3541 3056 3878 435 3895 182 1071 1628 575 2343 2576 117 2010 704 1522 1754 1585 3667 
1437 1296 1978 1226 1900 1387 425 1974 933 1611 2134 1341 1468 1129 1581 1085 1544 1164 1570 979 1345 629 656 1027 916 1424 968 2247 1875 1141 1831 1743 1438 666 1198 1487 513 1002 2022 1891 1685 1283 460 1913 1433 960 874 1750 1257 624 2084 189 2068 2147483647 603 1381 690 344 1883 693 1100 1605 1684 1232 816 1120 2100 1541 1405 2130 1194 506 2107 778 1148 2011 939 1431 998 984 1126 1447 1119 394 2077 1256 855 530 652 1314 2219 1584 2169 848 1532 1448 2124 1523 2002 1395 1288 1727 849 630 1058 841 1462 1161 1311 1450 1632 1718 1073 934 266 155 1806 816 1538 1151 1652 2128 1522 897 1127 1609 944 1828 2221 1747 1045 1842 1022 1179 1504 1890 1473 1231 356 822 669 1732 379 758 1091 956 1584 1838 2123 1324 1567 1077 947 136 1438 1868 1227 2134 669 943 1225 1302 10 439 768 1195 1792 951 432 2042 541 1256 443 1376 1794 922 249 945 1021 860 1129 1058 842 582 630 499 1613 949 1817 1795 148 1601 794 1750 1892 452 2046 2146 1053 1681 1704 1110 1438 1346 1545 1500 1954 954 801 708 830 1957 2069 1332 679 1301 876 2097 1858 1201 678 660 1364 705 2071 847 1425 1198 1195 1090 775 1632 1004 531 1546 657 1628 1761 499 1926 693 789 669 637 1989 934 384 1147 789 894 766 1429 656 739 739 1517 1744 645 700 1044 1199 372 722 514 1543 1352 1722 1693 1686 1893 816 1224 902 1375 2112 1072 428 1141 1940 456 685 2169 1354 1582 165 1740 820 771 1019 1800 854 1169 584 1978 302 1134 1848 815 1950 1877 1150 566 1694 1716 1650 1513 648 328 1655 1148 1684 1183 2173 2239 1136 678 274 1754 1863 1418 675 526 961 1231 2135 2089 929 2390 950 1905 632 1409 1252 1448 1819 1205 806 2275 1057 1185 1578 824 2047 1669 879 1047 1775 1956 755 531 1020 605 1784 469 2064 987 1889 2037 2093 572 1713 1114 496 2164 1234 819 581 688 1441 1030 1185 1245 912 786 1742 1268 1802 771 1264 655 1257 2061 750 318 736 1243 317 988 80 1529 429 1393 656 1157 1066 1733 1658 915 1063 350 1149 1491 1304 708 1771 1220 484 523 1638 1439 920 1145 1103 990 1952 1958 1420 853 610 1500 1933 1720 1470 741 1528 1904 410 1883 1156 2198 1401 334 1075 781 2235 1617 1071 681 1234 1346 847 1411 2006 1799 1782 1154 870 783 1386 2122 887 1445 1871 1431 1078 614 885 694 984 2144 974 404 1786 1378 899 872 1049 865 832 817 417 976 1669 1648 1724 1454 1592 1548 719 851 817 1306 1176 903 1013 904 1436 840 749 776 208 2001 1786 366 687 655 2313 385 592 1612 1192 1384 1666 1276 1274 302 1772 1370 1056 656 1820 1578 2021 2366 2098 805 1091 1284 2076 2112 341 1673 732 324 1270 278 553 1057 864 962 982 1678 1373 1791 776 1644 1825 424 2011 225 749 1929 1336 775 1171 903 1063 1015 608 674 1847 893 265 615 1916 909 1830 700 2057 1194 444 1013 819 233 301 1558 1139 689 2049 1478 1220 1892 709 413 715 1921 1145 89 1422 1126 1883 624 1724 445 1309 2024 703 1687 2041 1409 2218 781 2029 923 2235 684 1758 1997 714 1638 1153 1748 972 2148 1784 916 2019 1113 1392 507 654 1091 1089 554 1456 532 1900 1429 1697 1415 1923 373 1009 1154 1941 1192 769 1678 368 270 706 803 1605 671 865 1078 1314 1373 781 1394 1215 994 1142 942 1512 1894 1071 451 435 1022 2172 1640 1446 799 843 875 1343 2174 640 1976 1452 802 508 2231 623 1010 1418 612 853 1143 1174 1576 1099 1191 1556 758 1882 1818 217 1157 610 1121 965 1680 1197 1347 1043 754 1841 2024 897 733 1715 2083 1077 503 1110 1253 1769 1754 349 88 1233 878 111 497 1962 1880 988 720 1081 1929 948 2178 244 1404 1381 397 1149 1698 1289 1049 1432 2304 1381 2129 801 515 881 1310 809 432 1475 1082 1810 1710 1833 1889 1634 634 1642 276 706 2151 116 1365 549 371 847 1682 
2040 888 2579 1307 2350 1383 979 2574 1535 2180 2732 1940 1023 921 1492 652 990 592 968 1522 1940 366 412 443 1518 1867 1545 2850 2475 1652 1440 2339 1314 1253 1730 909 1028 1560 2543 2400 1116 969 608 1312 864 1563 1165 1391 1809 367 1803 666 2617 603 2147483647 1787 1222 907 2476 1046 1641 2045 1277 1042 1233 1434 2567 2098 1885 2652 1784 1061 2686 1157 1644 2606 420 936 1375 1517 1445 1204 1119 948 2662 1812 1089 394 784 1915 2821 985 2766 1370 2135 850 2723 2123 2602 1817 1733 1129 426 154 519 529 2049 1742 928 1114 2168 1601 1434 1220 794 579 2316 670 944 891 1395 2715 2106 1326 884 1167 1385 1655 2823 1144 1493 2292 1317 1709 907 2487 873 1789 550 490 1073 2318 245 185 1442 1555 1408 1253 2649 1790 965 1657 357 501 984 1567 1702 2736 432 346 1823 700 595 327 1135 1766 2385 1241 1035 2586 322 1768 695 1978 2385 1477 354 1399 1364 1390 1660 1031 487 1048 540 851 1168 1340 2361 2313 497 1048 304 2231 1556 791 2511 2662 1482 1079 2297 627 972 887 1939 1284 1712 1263 1390 1219 1185 2547 1797 1855 960 774 660 2698 2461 599 1266 1259 840 1304 2544 1175 1206 1562 672 1615 801 2233 421 750 1302 936 1217 1158 484 2437 1060 1358 724 898 2572 1298 448 1619 235 1223 1361 2026 1181 1341 516 1926 2222 236 830 1567 610 400 726 1014 1044 963 1187 1469 2288 2466 310 1767 857 1743 1851 1655 176 1616 2542 349 904 2755 1936 2159 622 1286 345 1366 1195 1336 1098 1212 810 2581 317 1551 1454 453 2548 2471 1750 629 1451 2273 1244 2113 604 364 2169 1740 2287 612 2752 2724 1611 165 848 1374 2455 1952 1254 1111 1009 1790 2630 2589 1102 2993 1231 2468 852 901 1256 1082 2362 1797 1394 2878 835 1175 2036 491 2593 1066 1340 1632 2373 2553 1358 136 1444 1051 2379 331 2646 1556 1288 2639 2686 230 1559 1580 1096 2764 1615 1174 474 857 1894 1581 1045 657 1499 752 2286 671 2371 971 1847 928 719 2511 817 825 322 753 340 1585 643 1945 985 1984 510 1310 1538 1533 1055 430 1578 838 1741 1276 1905 922 1275 1750 1028 744 2078 2016 1399 1430 1188 1265 2554 2527 2006 1160 409 2087 1658 2321 2067 1271 2129 1581 681 2386 1229 2707 836 934 474 1360 2833 2212 1125 222 1820 1440 1444 810 2519 1369 1343 1565 1343 1013 1944 2722 600 1466 2402 2026 1665 869 936 1140 1568 2744 1297 202 2382 775 610 1057 1651 1102 1174 441 457 489 2259 2229 2325 2031 2150 1191 782 1445 414 1877 1643 970 1283 1405 2007 977 513 173 745 2601 1333 365 253 1176 2915 477 1145 2030 1649 1761 2244 1818 1849 361 1536 946 1486 1193 1217 975 2623 2969 2557 1157 1597 1243 2678 2589 918 1495 1207 879 1141 344 491 1352 1464 755 1584 1538 1820 2210 1057 2229 2384 872 2609 512 1032 2474 1924 1373 1577 1453 1530 1559 705 80 1245 1454 579 710 2355 1508 2368 1287 1762 592 949 1528 217 660 301 1250 1206 791 1779 1125 1730 2461 1209 1003 1286 1323 608 688 1949 530 1526 1220 1175 173 712 2625 152 1303 2496 1996 2821 1335 2614 501 2837 1017 2353 1704 1313 2062 1561 2333 1397 2603 2217 313 2586 552 1995 209 1200 715 578 78 1015 755 1534 2011 2277 1957 2444 915 542 1565 2538 619 1171 2261 733 378 133 732 2152 842 498 500 1713 1266 989 1953 967 1301 1433 1348 1068 2496 1663 542 960 1482 2703 2219 2030 1322 556 1476 1816 2631 880 2567 1359 589 391 2825 1152 1437 822 1164 1444 1650 1775 2171 1299 1759 1495 157 1637 2389 407 621 723 1378 669 2189 1797 1949 1108 166 1613 2620 1480 1331 2318 2683 991 880 1253 1010 1226 1624 483 649 855 1076 703 810 2565 1691 1578 884 501 2523 1506 2668 457 2004 983 545 867 2130 1832 477 1133 2906 1955 2728 1009 100 1341 1340 1250 256 1013 909 1300 2285 1289 2443 2236 1231 2229 401 829 2690 621 1916 1106 863 1434 1394 
1299 2637 1560 2532 578 2723 1462 1811 1220 898 1602 1462 2793 2510 2940 2409 2766 2365 2631 625 1041 1508 1484 2212 1192 152 1507 1903 1746 442 3187 1735 2809 1359 1840 2663 882 693 907 747 2875 2654 1834 2956 2631 1158 645 3116 643 1974 3465 1521 1084 1381 1787 2147483647 1593 1428 1882 1895 1748 278 3031 2613 569 2245 805 769 297 1007 1501 934 1331 1921 387 1940 2203 2721 412 587 397 2828 2469 1459 1362 669 2118 1422 2004 1169 1916 2674 1604 1687 1361 2558 1953 1524 1852 64 158 2818 2166 1698 2306 2198 1671 842 2662 2818 685 3081 362 2133 1116 1530 681 2196 2661 2528 3033 1429 992 484 2505 2938 439 3202 1915 2754 1978 521 2191 517 2471 1829 2562 674 1239 2171 726 1130 1561 1835 2175 1031 2961 2981 1015 226 2632 820 2125 1381 2758 3246 2034 1704 2030 2013 1416 2390 1391 1789 1929 763 1813 2142 1187 1035 1496 1945 1092 1416 1848 1603 1534 1905 436 1672 529 2420 2185 799 2009 1773 2940 447 860 710 1375 2824 1750 523 3264 1753 750 993 2022 2740 1749 2405 2750 2661 165 2881 3335 2126 1373 709 602 1336 3450 1956 1948 2560 2252 1866 1663 2295 1361 1050 2626 1263 791 2026 2806 244 2458 515 2142 1559 2194 1040 2927 1934 2973 2780 1878 784 728 1494 1131 896 1277 2043 1339 1990 2021 2059 994 1136 1598 1118 1446 139 509 1945 1012 1781 2176 1388 2096 872 2830 2702 2969 3074 1420 1115 2085 585 2275 127 3493 1509 1670 320 1660 1813 1993 1453 1651 1834 1249 3063 2109 985 2293 3117 734 2500 1910 1682 1615 2101 3203 1609 1455 1860 1075 1943 3075 869 2998 1221 2028 1433 590 956 1464 2110 1377 983 1975 1737 1398 3113 1285 574 905 1003 2307 1735 911 885 2219 1991 600 1045 1951 2688 2593 2808 858 964 914 1915 2436 2535 309 1575 1048 2687 1850 1484 1340 1422 1174 1654 2008 1730 1780 1463 1320 1567 2943 1807 1473 1882 3085 1984 1114 1659 180 1976 1957 2020 198 649 2563 2211 887 1194 804 2393 1018 2072 873 865 2504 733 2110 1528 2047 2535 1466 1346 1422 159 994 1594 2032 2427 1937 3112 2699 1791 485 1564 1466 2871 1377 893 3061 1858 1500 1046 308 882 493 2299 2420 581 1567 1132 1661 2053 1452 1005 3314 1618 1559 1619 1501 3279 1759 717 2473 1016 2607 1283 2199 1437 1667 1194 2405 1689 1561 2634 1301 2501 860 3137 3114 228 1822 812 712 1942 2252 2766 830 1077 1479 923 2237 687 852 1653 509 1619 1317 2447 2264 818 1116 2123 615 1626 1795 2265 1138 1022 1374 1752 807 2912 2083 1336 1657 1713 280 2247 574 1775 823 915 1460 1924 1467 1546 3110 1423 1983 1610 1851 1765 1500 243 246 98 1007 1843 811 1651 3153 2705 2022 792 2826 2616 1611 2017 787 630 444 2639 1671 841 1092 3049 656 1447 2645 1489 1334 2219 1048 2341 1224 3048 152 423 745 1070 963 963 1506 1311 1997 946 953 1022 212 682 358 1693 1119 1865 2885 736 1637 1116 573 1019 835 1373 3436 2285 941 1793 1971 1573 1569 2933 2461 2046 3429 2842 1931 1078 1681 1333 852 2992 2394 1357 534 2150 3251 1029 2951 1625 2435 1580 1934 3044 723 973 1808 756 1330 1709 1915 770 1766 3376 1268 278 230 1885 1977 829 435 2041 1167 2032 1322 1584 1538 2439 2362 1786 2783 1871 3265 926 1047 1931 824 1024 1806 2124 1418 2390 624 1067 1073 1619 1920 2183 737 979 1623 2272 75 2742 2076 1833 2594 520 2290 1988 2839 1687 1432 1831 1530 381 1084 1861 947 1662 2205 1262 256 858 1947 1362 2815 2176 1417 1589 802 1998 2537 1508 927 428 1093 1144 2343 743 2906 1924 3263 1039 1562 2407 1973 2310 2331 584 1083 1233 2374 1949 3222 1942 867 1276 1453 1609 2451 1754 2394 2632 3004 3120 1306 1424 2584 793 1285 977 1622 3256 914 2049 2058 1379 1603 938 1620 1167 2728 1242 2522 349 1848 2015 2807 1986 1733 1609 2091 1690 509 2636 1846 1530 2790 2463 3086 1010 3065 971 1514 1286 1081 1639 2053 1102 1282 660 908 1010 1401 3061 
1008 1620 1546 1039 1971 1258 266 1437 535 1410 1726 816 1804 1295 1509 1475 2008 1686 2142 995 1042 1318 1346 1578 542 1568 368 1747 1339 1200 2064 1181 1435 242 512 1995 817 959 1930 1839 2165 1515 712 2473 1928 604 1327 1955 1172 1057 2164 560 1894 690 1222 1593 2147483647 348 1300 408 419 1727 1952 1350 1142 657 2122 1394 1482 2025 627 719 1819 373 1238 1437 1434 1828 1328 1026 1497 1571 1065 296 1764 1157 632 1220 717 939 1706 2140 1772 158 1088 2002 1573 1002 1457 1579 1452 2272 1291 1291 1551 1203 867 978 1607 1673 1541 1655 1405 586 741 649 1761 1050 2077 1362 1756 1799 1260 1179 1328 1926 1194 1812 1709 2332 409 1920 620 1181 2119 1327 2038 1134 1022 1206 1066 1439 1043 1400 583 692 1609 2343 2012 1443 2137 924 1513 826 1789 1993 551 1683 1060 1566 707 1881 693 935 392 1053 1212 588 451 1885 1229 566 1057 880 1203 262 898 321 1386 171 1140 1058 1236 931 933 454 1933 1270 1679 1731 838 2059 1465 1777 2054 495 2074 2058 442 2246 1129 1541 1802 1715 1749 1586 2001 563 305 914 1229 1620 2139 643 523 1752 1143 1570 1352 1787 245 544 1804 351 2083 482 1528 1500 1655 1125 864 1118 1554 1132 1653 527 1907 2340 857 1867 1123 188 1309 1180 1691 461 1071 477 1340 500 619 1082 43 500 1427 1703 1777 1158 1303 354 1831 1062 870 846 1934 1647 2146 1754 1245 1647 1326 1177 992 1641 2166 484 1052 1280 1454 930 613 1841 746 953 805 2058 1308 629 789 2125 1351 1048 603 1493 909 526 2082 1504 1557 1300 827 787 1776 1549 1921 1134 897 1017 1616 897 1223 1832 1885 2212 464 1335 420 1984 1527 1359 688 613 919 572 2097 2043 747 1897 1395 1697 608 1825 1150 1702 1683 945 701 1779 1260 1121 1670 1514 1885 2253 260 469 1390 1580 456 1189 422 250 1215 1158 1768 356 2444 1518 1732 1092 1692 452 500 1741 1506 426 937 677 1565 1004 1262 1878 770 1439 1613 1830 1581 653 1052 1184 1725 2119 812 398 1212 1660 1001 495 618 1704 700 817 986 903 401 1761 2233 1591 1132 384 594 1575 817 1263 2139 533 206 1126 1757 1225 1109 716 956 1432 1509 1722 821 519 1300 1229 2021 1200 923 51 1019 2049 599 1845 1003 2122 1894 427 1657 232 1831 1269 973 1351 644 1110 403 1980 1935 2082 2078 1399 235 1309 1258 1574 1210 1273 1766 1116 508 1167 880 1023 839 1717 1371 1049 1415 1959 1219 1410 708 631 1246 1505 822 1435 1359 1391 1313 828 1433 1777 807 377 1502 667 1322 867 1454 226 1253 1413 1438 1384 493 1581 2099 1056 1195 54 1853 787 112 1772 1352 1637 1419 596 1097 861 1835 1698 443 823 2402 2159 1579 1856 2135 1216 1173 1225 1622 2112 636 1685 997 366 1313 953 1236 643 619 1186 575 1648 1518 1928 1263 1363 1637 888 1611 907 527 1780 1080 598 1419 924 1235 337 1244 1276 2413 877 648 1251 2007 669 1709 242 2155 1782 812 323 1419 562 945 1732 1000 758 2117 1714 531 1664 95 333 740 2466 1625 609 1383 1748 2072 564 2169 1097 1866 1595 1272 1928 2092 1146 1748 837 1716 1608 1727 1153 1189 2098 350 1783 1403 1136 387 2187 1898 1516 1784 1768 945 1181 56 1427 1551 1154 1790 614 2098 1192 1437 736 1839 726 1691 549 1563 1712 1130 1405 943 845 1287 974 1482 1260 1554 1616 1548 1364 646 732 1396 1404 705 396 1841 1387 527 769 264 1218 2040 1014 1200 109 1183 457 1444 2208 583 1633 1410 1102 1198 1860 830 412 1969 96 710 1210 839 1247 804 1060 1457 1359 1941 1590 823 1636 736 739 1266 1650 867 941 942 1339 1887 1453 778 351 1265 1658 1135 416 887 1419 2201 1699 1031 610 1539 1405 652 1050 1499 1875 798 689 1723 1565 293 2147 765 1038 1680 1066 1381 1823 610 1696 1618 1788 748 1717 650 1156 1116 1162 259 1111 1831 1227 2195 1471 2266 1715 1140 309 1355 821 737 1999 762 1264 725 813 320 1816 
1177 1445 1725 1105 1882 1301 82 1679 661 1453 1893 1043 1627 1187 1529 1265 1773 1420 1857 902 1133 972 999 1298 652 1435 638 1969 1580 1096 1941 1437 1417 351 855 1739 567 895 1924 1811 1924 1381 510 2195 1677 707 1051 1844 1143 812 2118 246 1931 344 907 1428 348 2147483647 1571 473 756 1608 1810 1268 910 869 2060 1407 1379 2027 879 495 1918 521 1120 1703 1176 1622 1102 921 1259 1492 1059 54 1877 1135 690 873 615 1071 1935 1862 1933 506 1268 1724 1825 1229 1705 1427 1306 2000 1052 959 1296 997 1142 995 1445 1548 1527 1674 1181 720 421 330 1727 895 1807 1234 1691 1921 1333 967 1203 1759 998 1810 1938 2041 725 1826 791 1106 1813 1585 1756 1110 676 990 801 1535 708 1077 820 740 1582 2091 2017 1318 1852 921 1225 479 1604 1922 893 1875 833 1253 926 1591 347 657 522 1051 1480 731 253 1913 884 914 722 1089 1478 580 566 627 1147 518 1058 1023 1017 675 736 353 1766 1046 1693 1706 491 1827 1130 1707 1966 347 2008 2052 742 1964 1393 1314 1612 1521 1591 1527 1970 723 487 719 970 1744 2099 989 521 1520 978 1807 1575 1493 363 475 1578 421 2026 616 1459 1291 1417 1030 767 1343 1273 802 1585 508 1759 2053 628 1842 848 453 971 868 1794 668 723 815 1056 656 583 1201 316 508 1079 1553 1704 884 975 701 1516 715 743 589 1732 1486 1931 1712 1425 1720 1059 1127 905 1452 2134 748 732 1140 1665 660 574 1963 1029 1252 459 1894 1050 591 866 1958 1059 1078 505 1704 590 826 1958 1159 1713 1567 922 613 1723 1576 1777 1274 722 671 1576 950 1416 1509 1985 2176 803 1006 72 1861 1649 1323 565 433 897 891 2065 2015 791 2116 1124 1750 538 1610 1175 1562 1696 1007 650 1999 1132 1123 1565 1168 1916 1963 560 725 1539 1727 502 859 713 327 1476 812 1871 651 2168 1750 1871 813 1690 785 336 1917 1311 573 717 612 1441 934 1197 1563 749 1098 1621 1548 1639 648 1090 877 1485 2039 724 124 956 1442 658 688 276 1559 446 1078 782 1001 735 1735 1947 1254 1020 149 837 1517 1018 949 1951 876 143 795 1640 1270 936 909 995 1163 1694 1791 1099 636 953 1308 1970 1429 1167 399 1239 1969 400 1809 1048 2110 1644 145 1363 453 1997 1393 986 1016 913 1207 552 1695 1918 1935 1924 1213 545 1006 1256 1824 1022 1340 1764 1217 759 852 835 783 825 1895 1118 721 1556 1668 1033 1105 807 696 983 1161 569 1193 1463 1465 1477 1125 1453 1651 705 547 1160 972 1180 838 1186 567 1282 1096 1090 1076 163 1753 1937 710 925 317 2052 530 249 1636 1204 1454 1488 933 1116 555 1793 1522 744 636 2113 1870 1765 2085 2066 953 1056 1229 1815 2060 356 1666 782 32 1267 614 888 823 647 1044 710 1650 1383 1805 973 1450 1678 588 1772 559 570 1802 1144 579 1232 823 1077 672 906 969 2132 792 370 913 1909 700 1715 382 2100 1487 537 671 1115 272 616 1632 1037 660 2077 1584 879 1728 379 126 618 2196 1377 261 1337 1437 1971 462 1944 768 1586 1773 979 1799 2015 1217 1952 709 1828 1265 1953 866 1450 2041 428 1654 1215 1425 668 2117 1787 1213 1853 1441 1123 843 310 1241 1310 846 1613 481 1993 1249 1514 1073 1827 443 1350 847 1710 1447 883 1489 614 533 989 845 1484 936 1208 1342 1372 1347 651 1055 1283 1147 902 649 1668 1610 759 546 117 1048 2056 1312 1263 457 986 592 1328 2141 529 1761 1412 919 850 2007 626 703 1693 269 683 1102 942 1360 921 1051 1490 1054 1903 1652 500 1389 603 904 1091 1606 968 1092 955 1040 1855 1717 743 444 1451 1834 1074 329 966 1315 1983 1715 683 268 1370 1104 307 731 1697 1868 808 637 1403 1704 608 2112 462 1168 1518 719 1243 1705 946 1373 1509 2020 1049 1886 665 832 922 1212 505 771 1644 1126 1999 1537 2048 1749 1352 344 1446 516 656 2026 415 1247 520 512 529 1738 
592 2907 570 2138 1876 2356 1505 222 970 1072 733 550 3090 2552 2611 2773 3308 2980 3426 1372 843 2476 2490 2865 994 1760 940 535 187 1473 3309 156 2596 1222 898 3292 1669 1287 1541 1565 3465 2781 2012 3762 3226 969 2068 3192 1240 2354 3317 1816 1354 1883 2476 1882 1300 1571 2147483647 1656 935 1814 3214 2585 1808 1621 1888 1176 1606 1577 692 1573 1064 1569 1531 140 2730 3124 1905 1411 2064 2791 2249 1535 977 1215 1826 2364 2000 737 476 3429 786 1191 521 3291 294 393 211 1829 1732 3565 2590 2512 2848 2502 433 1071 2888 2929 1336 2746 1953 1711 1783 1901 1533 2338 3370 2630 2952 960 917 1770 2594 3204 1736 2923 480 3612 1274 1854 1678 1381 3382 85 3324 1213 2121 2506 1852 881 2262 2640 1531 1040 2770 3642 1554 1657 3422 1126 2794 2007 3078 3186 1103 599 2359 2821 663 3161 1890 2220 1597 1134 91 1700 1466 1383 2398 943 2079 540 99 1040 2126 1309 1986 1163 1385 2271 2536 1746 2232 1752 3213 1865 1308 1479 2016 3359 2672 1675 3266 1794 1867 1633 1328 3533 179 2841 3094 3009 1965 2784 3143 1661 1086 1592 1941 847 3289 855 1783 3052 2433 339 289 3063 1210 1291 3104 1179 1843 1646 2741 1965 2954 1419 2135 325 2840 2120 2859 1794 3175 3623 2155 1567 1919 1132 2315 2083 970 1539 2206 1150 2623 1630 1222 746 1343 1183 2541 1906 1686 2447 2253 1037 3081 2218 2154 1701 3228 2926 3443 2925 488 1065 2618 1302 2250 1997 3302 826 2300 1618 383 2219 1878 989 554 380 1927 3334 2603 1224 1925 3402 2143 2193 1891 402 2159 1335 3327 2660 679 26 882 2085 2958 1190 3186 664 2194 2196 1468 976 434 3066 1104 1858 1145 2561 1628 3230 807 1329 1379 1467 2135 758 1754 1704 1928 675 2101 1173 1888 3123 2288 2968 1314 947 1242 568 2531 2289 1730 2657 1373 3533 1327 847 649 731 1148 2414 1355 1536 108 2327 1015 944 3735 319 847 2377 2812 1188 1428 704 1926 1600 2237 1948 1725 1313 2487 3127 1175 2447 1295 3116 1089 1892 1015 2070 3025 1952 2082 1667 2507 2959 2194 896 1833 1887 1622 492 2286 1984 1189 2909 3516 2787 1470 1665 735 2775 608 2156 3427 889 1465 2117 1826 1012 1625 1690 2104 2121 527 1126 479 1687 2441 896 3190 265 418 1261 405 3252 1898 1596 2136 1700 3192 1549 2934 1120 807 726 2148 2561 661 2148 1037 3264 1585 3347 3347 1826 1303 2151 1178 300 2506 2332 1418 806 812 2087 2118 1760 1152 680 2021 2284 688 3239 2514 2239 921 1818 1968 2666 2115 2734 824 949 567 486 1164 3031 2085 1032 2675 646 1645 2096 2136 1206 1074 2293 2555 2646 1734 619 3372 2226 2486 1353 703 2079 1349 1905 1679 1973 980 799 1073 2126 3001 2984 1324 1536 3683 3440 558 612 1925 1948 1499 2379 554 1839 1638 2829 1680 1600 2516 2161 2343 1675 1104 2466 926 2766 1736 1965 2070 890 1185 1834 686 2051 1758 1340 929 1197 1842 1373 1647 993 2255 2540 3700 1326 1929 2260 1936 1084 1358 1189 3323 3058 1724 1088 2685 1834 2179 2965 2143 2037 3267 2974 973 1114 1352 1473 1385 3759 2924 1795 1373 3005 3296 1339 3468 2327 3153 604 2549 3181 1919 912 599 1414 951 2775 503 1980 130 3271 1170 1886 1835 197 1375 1966 1905 2784 1161 2995 588 2387 1303 2720 2850 2416 3075 1909 3326 963 955 712 1502 1691 2871 1346 718 3006 1844 917 1962 2103 2559 2255 1253 2200 2704 2906 1891 2531 1879 633 2651 2059 1676 1435 3125 292 813 2068 1538 1674 1533 325 945 1229 2481 1014 1629 1971 1858 837 2549 2397 2343 904 1579 1353 3259 1331 1191 1488 856 767 1882 1154 2545 2624 3097 1079 2069 2934 2028 1758 2558 1502 852 674 2123 2611 3037 157 1203 1151 462 649 2365 1713 1998 2667 3499 2792 2158 1827 2824 2221 1799 2010 464 2989 1099 1952 2964 755 1009 1802 2032 717 2960 2160 2654 1877 787 2932 2863 541 565 716 1875 2395 1687 2263 1416 2311 3120 2482 3485 1011 3563 1252 368 1249 876 2087 2009 1466 1903 1228 1540 1785 1042 3025 
1414 1254 1946 652 2325 864 434 1813 941 1810 2129 1210 1436 901 1109 1138 1682 1402 1874 1339 1448 1250 1288 1319 946 1893 760 2131 1716 1541 1667 1552 1027 626 781 1691 1040 1317 2320 2221 1843 1127 445 2189 1619 1008 1514 1556 1549 782 1755 506 2295 693 1046 1895 408 473 1656 2147483647 723 2063 1563 948 1383 427 2490 1787 1826 2417 1016 967 2227 112 1570 1795 1150 1479 1575 1364 1731 1166 657 437 2173 1536 233 1176 353 1347 2086 1861 2176 469 1492 1726 1940 1391 1829 1891 1768 1983 991 1155 1259 875 1230 1368 1233 1280 1926 1255 1654 249 872 571 2140 690 1789 975 1348 2207 1665 1440 940 1549 1469 1408 2089 2070 464 2271 330 1537 1889 1693 1768 1512 1047 888 1270 1847 939 1231 408 1086 1201 2029 2405 1773 1868 1307 1268 807 1425 1585 682 2080 763 1365 1105 1627 690 722 89 1438 1573 263 709 2284 1159 784 1133 1278 1557 631 802 382 1619 498 1492 650 919 1147 619 206 1557 1519 2073 2113 821 1729 1333 2140 1649 265 2440 2448 442 1970 1494 1218 1443 1360 2058 1178 1593 262 712 1188 1440 2029 1731 879 128 1428 785 1947 1739 1542 632 887 1474 736 2453 153 1122 1764 1339 1470 480 1507 1295 1220 1246 141 1522 2073 589 2250 1314 595 1361 1310 2099 255 1055 601 1099 201 981 1490 375 873 1387 2017 2139 913 1391 625 1628 1027 504 1061 1580 1271 1799 1346 1647 2053 1061 1545 597 1924 1759 872 903 1599 1846 705 223 2249 1108 1287 853 1679 1031 990 404 1747 1514 647 260 1884 775 506 1685 1421 1963 1659 1232 472 1368 1946 1533 1542 566 964 1992 1296 1622 1648 2293 2592 596 1191 519 1588 1935 1735 1008 892 510 899 2478 2425 345 2280 1588 2100 241 1483 749 1315 2077 1346 1060 2163 876 714 2014 1443 2285 1993 341 863 1797 1987 841 1059 404 175 1581 1096 2176 734 2157 1898 2139 860 1287 558 785 2141 1783 131 647 294 1896 1360 857 1674 1143 1475 2006 1566 1984 246 1449 1323 1411 2478 427 400 938 1325 935 903 615 2022 919 1192 674 534 526 1353 1965 1463 1467 362 988 1168 1218 1387 1773 797 400 1212 2094 1625 1402 453 556 1628 1909 2128 1184 165 1250 1635 1613 1585 1307 425 1411 1643 368 2224 606 2510 1585 617 1415 640 2233 1677 567 1225 1021 742 809 1715 2321 1695 1693 1683 358 1453 1645 1943 866 889 2156 1524 901 1290 475 1256 1216 2117 1588 921 1822 1705 873 1548 1113 235 1451 1417 592 1133 1767 1797 1718 1171 1828 1383 432 784 1404 1009 1640 461 1651 451 1649 1526 1395 1183 500 1983 1717 1007 943 360 2246 569 441 2096 1666 1925 1824 882 1489 708 1427 1330 446 1103 2135 1899 1977 2235 2500 1421 1506 819 2018 2485 828 1277 1255 460 905 878 1223 365 1005 811 982 1244 1842 2262 1429 1770 2038 1046 2015 912 119 2177 1482 966 1703 1263 1541 663 1301 1079 2134 1223 502 1308 2356 1058 2102 636 1747 1539 1007 575 1208 470 834 1331 600 385 1709 1323 746 2069 324 563 1062 2172 1322 649 1755 1538 1669 890 1830 971 1597 1996 1050 1534 2453 1550 2139 1158 2125 1508 2108 1326 1555 1690 737 2112 1686 1476 358 2552 2239 1299 2190 1595 1350 1076 440 1073 1242 970 1421 302 1696 1594 1843 1008 2226 913 1572 519 1969 1426 1355 1812 1043 708 1072 602 1872 1359 1472 1346 1841 957 238 1042 1001 1616 449 304 1470 1773 926 512 366 1514 2436 1348 1603 439 848 862 1779 2574 209 2041 1005 759 1154 2266 1096 398 1693 445 1079 1548 1246 1655 448 1443 1060 1155 1533 1995 714 1330 393 436 910 2024 1274 1348 536 1123 1479 1812 1145 743 1666 2059 730 192 505 1021 1857 1299 1029 607 1170 1550 721 1169 1895 1470 1183 296 1535 1972 660 2527 626 1447 1304 1086 998 2159 895 1517 1220 2165 1091 2119 241 1009 1393 769 245 1022 1468 832 1833 1876 1920 2115 1534 675 1763 673 355 2398 803 1646 988 973 728 1410 
810 1977 1287 1231 2021 1454 676 1104 532 1333 1476 558 2159 1617 1711 1854 2394 2089 2551 1123 944 1728 1754 1988 558 1689 241 1428 1011 1315 2375 841 1677 487 106 2392 1116 1060 1882 1823 2554 1846 1110 2878 2323 601 1620 2259 1206 1459 2406 978 1796 1100 1641 1748 419 756 935 723 2147483647 1824 2279 1651 1398 733 2135 1356 1573 1964 371 1009 1648 634 1365 1075 1836 2200 1566 1162 1741 1860 1321 707 1579 1185 892 1627 1073 803 1379 2546 1526 274 863 2409 1223 716 1116 1720 1595 2676 1687 1709 1951 1585 520 983 1956 1994 1524 1852 1638 785 1107 1067 1755 1411 2480 1695 2026 1600 1158 1411 1660 2271 1409 2024 1383 2743 368 1977 765 1266 2535 977 2446 1165 1415 1594 1360 1294 1460 1819 640 726 1853 2737 1946 1562 2546 963 1925 1235 2149 2262 301 1403 1455 1984 487 2293 1103 1349 662 1070 855 776 779 1798 1641 200 1429 639 836 186 1315 380 1635 252 1237 1339 1624 1226 1319 841 2279 1510 1619 1714 1247 2444 1882 1814 2338 891 2093 2006 427 2653 780 1928 2165 2082 1890 1857 2235 738 400 1154 1507 1428 2379 243 851 2140 1506 1239 1048 2200 477 750 2188 532 2092 713 1811 1710 2046 1239 1203 825 1963 1497 1931 863 2240 2750 1258 1844 1425 329 1684 1520 1521 614 1474 289 1752 701 768 942 459 652 1830 1837 1817 1568 1662 103 2250 1469 1226 1149 2302 1993 2520 2006 1004 1516 1733 1233 1315 1822 2397 269 1471 1429 1160 1342 946 1641 401 564 1199 2400 1712 776 1003 2468 1663 1274 968 1198 1327 466 2393 1915 1328 940 764 1170 2036 1481 2251 959 1275 1428 1625 873 967 2251 1710 2190 276 1754 826 2296 1341 1383 899 889 1201 177 2073 2018 997 1577 1680 1589 959 2202 1372 2034 1624 902 842 1461 1597 1365 1754 1923 1795 2665 392 284 1181 1361 593 1608 444 621 866 1569 1594 182 2849 1194 1515 1504 1908 308 792 1478 1701 666 1333 1017 1674 1105 1554 2296 862 1817 1565 2240 1473 957 1022 1519 2117 2153 1150 817 1616 2041 1414 413 1031 1831 1017 498 1374 1078 286 1997 2642 2008 1264 802 369 1848 600 1603 2496 127 620 1491 1849 1163 1306 804 1182 1713 1245 1594 475 755 1707 1125 2273 894 622 370 742 2326 1001 1838 1218 2074 2289 802 2070 364 1577 1101 1221 1769 348 1262 452 2389 1900 2412 2412 1589 368 1635 1250 1227 1583 1443 1721 995 306 1512 1183 1296 906 1453 1636 1467 1213 2371 1591 1735 672 886 1529 1917 1231 1831 1209 1277 1089 449 1382 2096 1155 418 1916 290 1469 1161 1735 272 1208 1754 1841 1802 909 1329 2438 1466 1604 465 1559 1198 508 1886 1503 1811 1310 177 1082 1280 2084 2053 424 1066 2812 2570 1310 1527 2156 1501 1305 1460 1343 2111 979 1917 1248 778 1586 1369 1635 769 700 1534 539 1862 1645 2019 1576 1234 1547 1229 1373 1309 823 1706 1011 738 1609 1070 1406 85 1619 1694 2820 1014 1065 1625 2067 731 1659 455 2407 2196 1135 154 1835 981 1363 2033 1223 1107 2357 2039 182 1545 441 707 940 2868 2022 1015 1417 2166 2366 790 2548 1516 2274 1336 1687 2246 2123 1061 1450 1024 1534 2022 1403 1467 841 2353 524 1888 1595 753 454 2207 1978 1933 1652 2186 741 1598 447 1794 1945 1572 2144 993 2394 1118 1316 317 1802 1062 2106 485 1344 2115 1403 1277 1311 1264 1703 1325 1451 1614 1964 2023 1719 1610 944 323 1716 1672 790 510 2193 1079 354 1171 683 1404 1960 625 1118 321 1562 487 1552 2224 929 1435 1636 1475 1604 1629 1089 440 2376 488 822 1328 763 1095 973 1084 1649 1776 2184 1477 1242 2031 1105 862 1631 1662 788 775 1194 1755 2125 1092 882 509 1015 1399 1431 804 1083 1733 2577 1898 1431 1024 1893 1726 1048 1403 1219 2089 847 1019 2142 1356 168 2125 1183 890 2027 1458 1720 1914 191 2115 1928 1456 370 1463 941 1575 1335 1358 481 1527 2191 1547 2556 1361 2640 1628 863 555 1223 1239 1078 1909 1160 1273 999 1158 360 2097 
1258 2881 1423 2710 306 2910 1632 1713 1292 763 1436 1460 3042 2732 3135 2656 3030 2629 2905 732 1004 1779 1755 2476 1268 181 1586 1761 1661 527 3427 1677 3014 1487 1907 2930 1094 776 647 489 3142 2887 2047 3232 2896 1223 920 3352 631 2213 3686 1729 844 1605 2045 278 1727 1608 1814 2063 1824 2147483647 3275 2831 814 2384 529 644 251 741 1533 1128 1126 2076 493 1853 2459 2976 679 702 675 3050 2664 1633 1169 656 2291 1689 2205 1148 1782 2947 1430 1802 1304 2829 1844 1488 1754 232 317 3091 2414 1963 2564 2436 1665 855 2903 3053 511 3279 636 2292 1340 1748 435 2420 2932 2756 3254 1235 898 722 2732 3186 667 3407 1780 3030 2090 247 2341 559 2748 1752 2834 670 1495 2411 974 990 1814 2102 2308 1098 3171 3252 751 290 2905 862 2388 1619 3007 3473 2120 1554 2265 2282 1435 2662 1615 2026 2087 768 1755 2299 1358 793 1763 2013 1351 1401 1794 1697 1777 2027 712 1783 593 2621 2427 1027 2234 1960 3189 707 649 475 1614 3088 2022 258 3496 1946 474 722 2139 3014 1701 2658 3001 2911 204 3098 3551 2279 1476 905 866 1169 3670 2011 2128 2819 2481 1750 1568 2566 1486 1186 2885 1383 513 2184 3025 522 2716 603 2349 1502 2457 1305 3148 2116 3217 3056 2104 523 985 1606 1405 1163 1091 2187 1598 2085 2278 2213 1110 1082 1739 1233 1721 165 243 2193 1287 1871 2451 1645 2308 1091 3086 2944 3231 3289 1333 928 2339 593 2484 380 3711 1568 1921 470 1547 2049 2182 1255 1666 1823 1484 3313 2360 1100 2466 3368 1011 2686 2105 1563 1856 2213 3443 1884 1308 1790 1093 2157 3294 694 3241 1153 2249 1687 388 972 1382 2386 1164 705 2070 2004 1588 3353 1133 490 1055 1176 2502 1783 634 609 2397 1833 878 842 2143 2944 2783 3046 645 963 1027 1768 2662 2729 84 1851 807 2963 1977 1546 1220 1269 1283 1915 2130 1892 1719 1726 1124 1646 3218 1694 1295 2128 3289 2085 1279 1495 458 2132 2185 2214 167 730 2775 2487 974 1471 609 2662 840 2257 853 1133 2764 466 2313 1718 2295 2789 1718 1411 1638 136 1196 1594 2261 2596 2041 3323 2974 2066 597 1752 1506 3089 1375 1166 3317 1923 1663 1310 33 805 687 2442 2603 859 1437 929 1663 2214 1722 918 3536 1549 1538 1747 1460 3509 1964 455 2656 741 2871 1466 2467 1547 1488 1095 2594 1958 1591 2805 1393 2773 595 3383 3362 482 1947 1087 645 1832 2487 2947 596 1017 1534 1190 2435 920 920 1493 785 1871 1191 2720 2499 1096 1160 2295 882 1901 2021 2517 1017 893 1271 1758 668 3148 2288 1429 1932 1743 432 2442 852 1889 742 1193 1735 2187 1668 1401 3360 1680 2232 1752 1686 1989 1645 97 413 349 869 1895 787 1887 3370 2951 2138 977 3103 2891 1472 1867 514 895 558 2835 1529 563 1294 3258 873 1631 2855 1737 1603 2367 1138 2567 1286 3251 232 200 1017 947 769 1200 1353 1558 2171 717 913 1133 472 805 542 1778 1390 2124 3161 850 1853 1388 312 1098 614 1494 3661 2555 1161 1889 2235 1781 1814 3163 2646 2248 3649 3079 2004 884 1820 1502 1001 3267 2653 1571 448 2423 3486 1175 3215 1880 2705 1436 2191 3284 452 911 1657 905 1144 1986 1776 1033 1709 3600 1386 72 487 1846 2104 559 180 2308 955 2308 1295 1846 1675 2681 2618 2041 3031 2070 3502 855 906 1967 573 1237 2084 2237 1267 2654 874 934 1321 1854 2178 2399 583 1252 1899 2536 352 2945 2259 1860 2819 798 2432 2121 3087 1588 1486 2050 1701 583 822 1842 872 1784 2441 1347 284 587 2136 1194 3015 2406 1683 1399 997 2120 2808 1650 1026 518 1104 1050 2507 750 3098 2186 3480 860 1797 2666 2179 2461 2566 368 1088 1209 2563 2209 3437 1853 960 1390 1363 1455 2659 1937 2567 2857 3268 3319 1563 1640 2825 1071 1503 1235 1498 3464 977 2242 2332 1226 1693 660 1848 1123 2970 1501 2753 97 1898 2289 3036 1845 1751 1445 2273 1947 725 2820 1986 1789 3040 2682 3344 860 3329 759 1451 1418 960 1871 2252 847 1513 600 1095 1237 1497 3287 
2953 394 3496 1180 3575 1030 1837 3375 2450 3260 3674 2767 265 662 880 627 604 827 1038 2658 2941 1626 1668 949 2446 3094 2317 3693 3279 2825 166 3114 756 2120 2323 756 2194 2673 3702 3574 696 437 1300 1137 706 2505 2433 181 2928 1063 636 1603 3732 1684 1277 3031 1952 1810 3214 1563 2279 3275 2147483647 641 2464 1665 3781 3205 3086 3809 2575 2188 3727 1645 2830 3354 866 415 2625 2666 2712 478 1000 1817 3683 2924 1392 1671 1235 2866 3648 970 3718 2032 3037 932 3501 2951 3391 3055 2957 977 867 1404 798 842 2792 2801 373 286 3309 860 2690 1519 1944 1558 3489 916 888 589 450 3725 3143 2554 624 149 2607 761 3652 1176 1959 3517 1575 2861 1237 3254 980 2899 1800 864 2306 3343 1477 1304 1738 2549 653 859 3802 3001 1029 2723 1016 1656 310 421 2162 3635 1015 1203 2658 1017 1674 1250 1617 2850 3133 1534 2042 3711 1597 2301 1950 2831 3115 2192 1498 1909 2625 2061 2811 956 847 2249 1078 1508 157 2585 3487 3476 1661 593 1447 3433 342 1484 3726 3827 1912 1048 3056 657 335 401 3190 537 644 1574 2236 2391 2438 3547 647 2397 1437 595 832 3510 3300 1039 2130 2279 547 2215 3753 1572 535 2820 659 2773 1088 3067 954 2016 468 1429 60 1152 1199 3609 2306 2138 2000 2164 3602 1688 1710 2095 1049 1593 2389 3002 1912 2317 1757 3170 3426 1089 2107 2178 1257 1658 1085 2192 369 332 504 554 3195 3530 967 2901 966 3002 708 2431 1365 2820 3405 1229 1343 3767 2670 2840 1791 169 935 2396 1322 227 2372 1086 1351 3444 1418 1931 179 1636 3501 3219 2726 1198 501 3377 34 3067 1087 1605 3338 2760 3174 1345 3794 3922 2096 1382 1792 121 3452 3096 2337 2188 1086 2456 3819 3773 1298 3843 2501 3556 1343 469 1018 250 3490 2816 2449 3725 692 982 3254 1682 3715 1139 1888 2419 3330 3520 2307 1412 1879 1702 3142 1606 3679 2295 1102 3461 3669 1149 758 2053 2124 3691 2867 1615 1111 1276 3115 2705 742 1266 2551 2017 3413 948 3447 1322 2898 2192 656 3737 1141 1686 986 549 1569 2440 1669 3187 2112 2755 1038 1314 2039 639 1087 1499 2747 1668 2545 543 2767 2195 338 2336 1848 2009 3308 3078 2598 1609 1159 2537 3460 3600 2746 1531 1677 3117 537 3147 2869 1979 2969 387 1410 3566 1146 3880 697 1919 1036 2173 3779 3194 1098 1445 2584 1246 2324 986 3688 133 141 2805 1911 2286 3051 3504 799 1108 3548 3023 2458 2135 1096 2355 2628 3668 2561 1417 3351 1038 787 2334 2609 1401 2431 1618 1275 789 3269 3275 3258 2729 3253 189 1144 2308 1581 2568 2852 1120 2556 2008 3086 2253 1750 1188 1684 3530 183 1621 1053 1898 3804 1312 1943 3271 2865 3017 3298 2424 2921 1390 554 331 1916 2339 1194 1089 3530 3798 3777 2410 2774 926 3574 3794 2020 677 2406 1778 743 1542 1768 1589 2457 770 2496 779 3044 3452 2324 3259 3482 2075 3557 1720 1456 3598 2954 2387 2819 2581 2739 2225 1981 1207 1130 2564 1468 1987 3587 2510 3504 2142 578 1048 2121 2127 1150 1559 1463 304 1130 1194 639 241 2265 3536 1880 1936 2384 1072 729 1735 3102 1198 281 2257 578 1419 929 3546 1125 77 3718 3027 3699 2459 3634 1610 3671 2271 3117 536 2220 3300 2802 3030 1851 3825 3452 1127 3662 1374 2892 1485 1967 594 720 1258 270 1351 276 3059 3324 2537 3603 2056 1573 1929 3503 816 2407 3298 1959 1423 1148 980 3275 2117 1661 896 2960 790 1335 2590 563 2568 1621 1789 225 3334 2478 1271 1777 2694 3847 2900 3073 2000 842 2373 3022 3852 1370 3562 833 895 1667 3801 2307 1879 917 1955 2487 2827 2745 3164 1396 2849 943 1175 587 3461 1480 718 1224 1531 724 3363 2772 2878 1117 1135 611 3371 2542 2232 3216 3608 856 1546 1278 549 553 843 1735 1669 451 2352 1792 2059 3451 746 2616 1268 1293 3500 2222 3862 1440 2965 304 1805 572 3365 2437 1321 364 3728 2649 3665 1339 1364 2551 1086 1799 1522 298 732 410 3346 582 3551 3091 2140 3255 1409 1216 3822 1765 3035 2229 2040 2263 368 
2359 465 2894 559 3121 469 1278 2753 1870 2715 3076 2158 602 121 469 543 976 914 1332 2160 2373 1404 1451 944 1870 2651 1708 3074 2658 2344 724 2490 284 1542 1689 1063 1737 2160 3191 3075 1128 254 785 1558 988 1931 2076 609 2410 700 856 1104 3196 1232 1042 2613 1350 1268 2585 948 1651 2831 641 2147483647 2048 1025 3311 2674 2620 3295 1963 1708 3158 1020 2359 2724 766 722 2227 2174 2344 225 362 1263 3108 2403 759 1405 656 2284 3027 1286 3122 1414 2438 1185 2874 2338 2767 2626 2516 1359 645 1195 792 514 2168 2259 410 356 2795 561 2300 881 1497 1084 2991 422 1198 180 425 3146 2583 2129 169 669 2176 619 3031 1517 1321 3063 934 2364 1456 2628 1238 2378 1451 554 1898 2775 1155 1156 1097 1991 369 1322 3285 2546 1323 2187 962 1249 614 655 1522 3027 633 1153 2053 1177 1223 858 993 2318 2506 895 1516 3179 1343 1663 1595 2226 2485 1578 1117 1276 2244 1444 2316 316 563 1814 609 932 679 2179 2960 2972 1258 1002 1311 2958 706 923 3258 3319 1273 1391 2430 648 645 599 2777 268 722 934 1647 1927 2052 2967 839 1759 827 783 390 2888 2685 1141 1551 1743 790 1645 3279 939 194 2427 753 2283 502 2453 933 1675 318 824 612 1505 739 3108 1914 1538 1718 1814 3031 1051 1386 1456 884 957 1849 2424 1313 1763 1557 2748 2954 806 1805 1548 1330 1335 528 1743 785 430 1006 461 2594 2973 790 2392 365 2605 880 1820 1047 2363 2792 830 738 3188 2047 2208 1373 784 740 1858 682 851 2034 456 771 2831 1037 1290 743 1486 2908 2591 2156 674 463 2842 616 2482 585 1268 2839 2204 2570 1398 3225 3437 1457 1195 1267 646 2872 2588 1826 1682 450 1827 3328 3278 660 3223 2150 3010 751 755 408 413 2964 2258 1918 3106 207 354 2799 1528 3182 1455 1259 1810 2740 2930 1743 1156 1241 1102 2516 1323 3108 1681 1523 2840 3081 833 518 1414 1600 3089 2465 985 669 678 2666 2197 102 1360 2016 1775 2889 1098 2897 702 2350 1839 808 3281 549 1145 724 665 1228 1845 1194 2761 1637 2135 597 682 1403 508 1411 1410 2266 1119 1936 258 2165 1865 916 1701 1277 1667 2864 2530 2144 970 522 2189 2856 3046 2123 897 1441 2555 706 2530 2252 1372 2358 704 876 3072 514 3377 959 1396 1064 1579 3180 2614 458 1259 1966 651 1740 1210 3184 772 779 2386 1284 1953 2524 2878 443 561 3032 2452 1848 1786 473 1927 2092 3065 2190 1099 2764 1236 433 2022 2037 766 2050 1472 822 687 2698 2716 2663 2100 2719 452 564 1719 1440 1941 2400 490 2210 1383 2545 1958 1555 1043 1172 2930 814 1298 791 1299 3193 850 1358 2843 2418 2616 2741 1790 2381 984 540 516 1278 1861 1562 1375 2925 3175 3313 2026 2298 329 2966 3317 1539 458 1961 1239 141 1184 1496 948 1902 293 1914 496 2600 3020 1970 2694 2941 1654 2961 1339 835 3069 2396 1843 2403 2081 2289 1601 1681 1002 1525 2055 978 1688 3141 1955 2983 1560 834 1146 1674 1497 1027 1053 1100 383 496 611 818 403 1628 2984 1271 1392 1876 1514 789 1260 2600 1243 722 1729 1062 1122 1105 2944 919 599 3259 2467 3086 1962 3060 1507 3050 1894 2491 774 1648 2867 2385 2398 1214 3364 3011 1062 3108 1390 2295 1222 1373 427 719 988 588 787 748 2505 2764 1900 3094 1595 1512 1288 2913 923 1999 2735 1568 1014 950 432 2751 1800 1526 924 2547 256 712 1956 122 2205 982 1153 619 2718 1873 782 1212 2250 3324 2267 2517 1386 486 1792 2562 3389 772 2980 346 468 1394 3210 1836 1241 1156 1368 1950 2348 2172 2588 758 2319 492 1017 649 2909 1067 788 665 893 381 2868 2200 2289 476 968 610 2742 2011 1658 2613 3007 220 967 642 104 1066 583 1394 1192 394 2035 1329 1687 2842 662 2071 662 1305 2914 1606 3374 997 2383 459 1470 221 2926 1803 1315 279 3105 2021 3066 713 1095 2110 491 1174 1227 651 151 985 2791 1119 3014 2481 1573 2688 987 623 3292 1335 2515 1744 1603 1669 471 
1227 2070 1656 2000 1118 2181 959 1804 927 1084 1758 1291 2229 1943 2388 1844 2221 1820 2122 454 1011 990 973 1667 897 635 1168 1987 1719 475 2619 1652 2252 938 1501 2127 343 535 1336 1185 2338 2085 1273 2457 2090 891 260 2547 703 1406 2898 966 1447 816 1233 569 1142 910 1808 1383 1398 814 2464 2048 2147483647 1767 1334 972 659 1444 1254 426 1595 1426 446 1900 1645 2162 192 423 355 2261 1920 950 1596 718 1594 891 1452 1078 1981 2158 1776 1266 1315 2035 1959 1416 1843 591 500 2304 1601 1158 1751 1629 1487 765 2094 2249 991 2528 271 1629 554 967 1102 1630 2137 1960 2466 1658 1083 94 1937 2373 155 2642 1981 2261 1549 1060 1697 560 1983 1777 2045 703 683 1603 160 1282 1001 1300 1707 786 2399 2456 1444 559 2122 694 1580 812 2194 2678 1650 1817 1461 1486 1206 1870 825 1220 1429 735 1723 1640 697 1408 962 1597 542 1276 1747 1225 966 1463 244 1258 522 1866 1617 240 1442 1238 2376 137 1191 1108 806 2279 1236 1001 2695 1211 1278 1447 1584 2233 1643 1844 2188 2098 731 2316 2770 1630 998 245 134 1518 2883 1633 1419 2006 1684 1895 1660 1771 944 648 2072 868 1311 1524 2240 387 1903 473 1585 1489 1648 509 2360 1403 2406 2285 1311 1222 183 1093 650 383 1503 1563 787 1592 1465 1563 649 1118 1136 751 960 707 992 1380 543 1403 1676 834 1536 323 2272 2134 2420 2509 1428 1364 1525 642 1715 560 2927 1210 1107 395 1697 1244 1454 1693 1427 1647 680 2500 1546 643 1769 2554 343 1958 1365 1728 1047 1667 2635 1121 1581 1791 926 1381 2509 1133 2430 1216 1463 873 964 838 1454 1621 1654 1494 1577 1201 868 2545 1440 787 501 530 1759 1437 1403 1364 1688 2105 297 1334 1408 2131 2048 2239 1191 878 595 2007 1869 1986 803 1094 1417 2190 1401 1181 1425 1566 809 1105 1564 1231 1699 919 1566 1221 2441 1831 1665 1316 2527 1576 642 1805 418 1479 1388 1474 661 522 2000 1715 638 751 1118 1864 1261 1536 853 356 1952 1279 1556 995 1482 1975 904 1051 862 723 464 1404 1463 1906 1526 2549 2196 1297 421 1033 1210 2306 1215 419 2503 1522 1007 512 847 969 215 1813 1883 324 1647 1409 1462 1546 935 1078 2747 1567 1415 1179 1403 2710 1206 1166 1936 1487 2064 768 1667 1044 1845 1255 1862 1160 1314 2109 956 1982 1304 2571 2549 341 1377 375 837 1952 1683 2230 1210 1082 1190 405 1686 128 655 1792 238 1057 1417 1932 1695 445 902 1601 162 1136 1228 1703 1251 1174 1420 1538 1025 2343 1527 987 1162 1451 416 1699 343 1352 933 518 975 1380 921 1660 2547 868 1419 1146 1987 1198 1036 807 418 568 1176 1531 820 1082 2588 2139 1585 332 2335 2113 1708 2109 1324 146 420 2088 1769 1357 556 2488 150 924 2085 924 813 1728 751 1774 953 2491 587 987 287 1198 1246 395 1642 745 1475 1299 949 680 357 436 310 1327 617 1313 2386 482 1076 617 1126 750 1187 961 2869 1761 385 1401 1428 1019 1002 2364 1923 1492 2863 2273 1574 1344 1219 837 467 2486 1840 799 771 1638 2682 609 2406 1067 1907 1691 1378 2476 1264 1005 1918 405 1553 1232 1988 244 1679 2808 876 836 339 1751 1526 1371 989 1505 1461 1541 1220 1037 1086 1871 1804 1227 2219 1321 2696 989 1216 1646 1239 476 1334 1691 1556 1846 64 1216 507 1050 1365 1619 998 496 1145 1727 500 2185 1543 1570 2026 275 1805 1524 2274 1692 1152 1267 1021 259 1505 1689 1012 1231 1636 936 588 1399 1408 1542 2261 1608 882 1800 314 1553 2012 1048 637 467 951 1204 1829 718 2359 1377 2697 1281 993 1853 1417 1813 1762 978 957 1138 1831 1398 2657 1908 610 889 1463 1737 1891 1224 1868 2065 2458 2565 750 866 2016 423 725 425 1685 2695 709 1505 1554 1528 1235 1439 1053 1125 2160 692 1954 902 1540 1511 2238 2062 1495 1759 1559 1134 142 2097 1378 977 2227 1897 2531 1204 2520 1288 1462 862 1204 1070 1503 1502 714 793 417 446 1038 2493 
1535 1434 2018 520 2625 736 810 1811 1150 2019 2208 1290 1602 1030 991 1381 1916 1700 2173 1652 1635 1668 1707 1643 1165 2224 889 2139 1724 1857 1734 1551 983 898 733 1956 1427 1614 2557 2477 2078 1259 827 2464 1880 1223 1920 1611 1818 1124 1697 933 2497 1120 1434 2245 657 869 1621 427 733 2384 1665 1025 1767 2147483647 2769 2021 2138 2647 1098 1342 2373 349 1894 1758 1459 1685 1957 1683 2120 1206 665 822 2307 1802 356 1598 661 1507 2086 2149 2259 603 1594 2022 1915 1447 1818 2233 2107 2257 1292 1556 1553 1151 1239 1613 1396 1381 2176 1127 2036 214 1284 997 2402 936 2070 1121 1347 2331 1854 1814 1087 1688 1836 1303 2090 2370 365 2574 119 1836 2220 1676 2068 1779 1474 1176 1668 2009 1353 1616 93 1329 1155 2271 2631 2099 2166 1568 1606 1234 1603 1576 520 2130 1086 1730 1209 1946 1117 1108 353 1693 1551 193 1072 2494 1578 677 1558 1370 1523 749 1222 381 2008 628 1796 714 1206 1539 940 630 1699 1900 2299 2368 1248 1956 1731 2428 1664 686 2723 2684 306 2260 1486 1477 1628 1559 2403 1184 1523 173 929 1553 1837 2157 1668 767 478 1676 1023 1945 1771 1870 899 1200 1709 1004 2729 275 1152 2139 1602 1782 713 1555 1621 1643 1261 502 1636 2369 954 2503 1717 795 1788 1728 2245 204 1481 471 1446 226 1275 1651 648 1154 1808 2358 2429 1268 1815 635 1985 1452 773 1452 1771 1427 1996 1311 1736 2229 1391 1828 767 2287 1681 973 1307 1935 1886 1086 532 2372 1126 1241 1278 1808 1353 1285 346 1875 1926 589 625 1922 1187 285 1751 1833 2060 1631 1431 814 1347 2164 1641 1680 876 1388 2260 1520 1700 2015 2436 2850 478 1588 925 1658 2068 2005 1340 1250 600 894 2733 2679 397 2286 1992 2293 582 1701 676 1436 2304 1562 1358 2172 1040 690 2326 1858 2492 2296 415 977 1911 2093 1107 1464 291 542 1569 1517 2320 839 2431 1906 2247 1227 1191 437 1136 2208 2150 302 989 586 2221 1659 923 2028 1422 1902 2238 1877 2175 474 1677 1740 1673 2771 672 818 1269 1561 1357 1069 1041 2359 1306 1228 990 367 447 1290 2263 1861 1789 780 1088 1175 1326 1807 1931 738 759 1636 2414 1839 1757 72 507 2031 1976 2306 1197 278 1671 1822 1572 1619 1353 639 1474 1645 777 2486 528 2750 1847 1003 1751 853 2308 1822 568 1628 1080 532 1024 2021 2567 1796 1804 2045 447 1869 1894 1920 1120 715 2393 1698 1010 1709 624 1642 1487 2183 1983 1330 1943 2021 1122 1966 1319 343 1850 1828 978 1422 1925 1980 1821 1150 2054 1476 697 991 1813 1007 1977 589 2054 527 1875 1948 1815 1554 923 2061 1839 1431 1290 635 2280 964 745 2428 2007 2285 2012 826 1727 1118 1384 1503 309 1463 2430 2204 2040 2229 2784 1820 1829 770 2070 2755 1222 1210 1629 863 928 1299 1648 87 1265 1009 1178 1145 2174 2584 1840 1943 2242 1455 2105 1339 404 2394 1688 1253 2065 1581 1887 718 1727 1455 2417 1534 922 1735 2662 1313 2333 892 1704 1869 1404 590 1571 897 1250 1387 540 669 1647 1428 648 2254 565 930 1394 2437 1601 1071 2031 1892 1702 1217 2040 1379 1902 2068 1412 1618 2743 1748 2172 1491 2262 1914 2111 1734 1545 1654 1002 2439 2048 1426 297 2836 2554 1655 2366 1970 1466 1488 710 1290 1518 1356 1587 682 1733 1800 2023 912 2470 1311 1971 276 2076 1720 1746 1986 1463 1122 1438 837 2112 1782 1884 1659 2198 922 456 989 1118 2013 58 265 1627 1801 1050 892 752 1867 2653 1296 1804 609 1118 1077 2100 2856 555 2165 931 1027 1577 2361 1464 298 1988 738 1363 1867 1438 1811 271 1703 925 1523 1478 2182 1134 1607 720 139 1138 2295 1465 1490 550 1486 1417 1775 1431 1000 1748 2130 817 619 391 1122 2056 1174 1455 1033 1349 1967 1141 1588 1948 1369 1441 564 1903 2087 768 2784 1043 1601 1460 1514 1156 2480 837 1890 1301 2158 1078 2195 438 1410 1758 643 399 1439 1644 962 1998 2064 2114 2322 1595 966 1933 1085 629 2607 1228 1905 1356 1380 923 1426 
1427 3389 1383 3142 229 3351 2071 1733 1628 846 1326 1674 3553 3217 3587 3168 3554 3153 3434 1158 1211 2307 2284 3000 1609 702 1913 1680 1709 968 3930 1777 3477 1881 2202 3457 1588 1173 366 328 3668 3383 2527 3761 3422 1554 1449 3850 951 2717 4167 2208 600 2100 2567 805 2122 2060 1888 2490 2135 529 3781 3311 1334 2769 2147483647 786 695 387 1797 1605 946 2488 954 1887 2978 3493 1208 1140 1198 3533 3118 2077 1019 968 2723 2216 2670 1363 1718 3476 1300 2170 1439 3357 1833 1642 1772 761 834 3620 2925 2489 3085 2939 1859 1161 3408 3550 613 3732 1165 2705 1837 2236 382 2908 3460 3248 3736 1074 1026 1241 3221 3697 1182 3870 1715 3559 2445 284 2742 956 3276 1811 3363 990 2017 2916 1494 1006 2333 2629 2686 1442 3640 3780 409 781 3434 1202 2913 2126 3520 3960 2435 1472 2767 2810 1684 3190 2110 2530 2503 1077 1850 2708 1807 552 2289 2307 1875 1600 1896 2041 2286 2396 1240 2147 1002 3082 2934 1534 2725 2412 3700 1233 580 429 2122 3612 2551 353 3989 2406 55 336 2499 3543 1818 3174 3516 3425 687 3576 4025 2684 1841 1392 1394 1088 4149 2285 2569 3340 2974 1729 1607 3094 1878 1604 3405 1771 45 2597 3505 1048 3236 1031 2819 1619 2981 1832 3629 2561 3724 3585 2596 321 1510 1975 1934 1691 974 2581 2121 2415 2799 2620 1511 1251 2141 1624 2250 676 357 2706 1816 2200 2980 2168 2784 1589 3604 3449 3754 3765 1407 838 2857 947 2956 890 4188 1867 2437 961 1549 2551 2632 1076 1892 1999 1991 3826 2876 1501 2893 3882 1539 3130 2564 1552 2365 2566 3947 2413 1258 1861 1371 2637 3773 707 3747 1287 2734 2206 511 1264 1464 2915 954 192 2401 2530 2050 3854 1096 764 1495 1632 2957 2057 186 211 2833 1711 1405 727 2598 3463 3229 3547 574 1233 1431 1678 3151 3182 531 2380 566 3492 2355 1851 1240 1208 1666 2438 2496 2316 1811 2251 969 1971 3747 1686 1170 2640 3750 2423 1724 1385 985 2543 2681 2672 673 1131 3249 3015 1353 1999 604 3190 799 2702 1113 1661 3286 111 2780 2177 2807 3306 2236 1729 2125 650 1678 1802 2755 3018 2384 3793 3503 2595 1046 2208 1780 3566 1596 1695 3835 2214 2092 1837 498 984 1183 2833 3043 1385 1412 795 1869 2631 2251 1056 4017 1639 1716 2133 1610 3999 2436 303 3094 308 3396 1923 2995 1916 1341 1179 3041 2485 1847 3227 1747 3302 311 3892 3872 1009 2323 1616 885 1819 2987 3380 469 1185 1830 1718 2895 1432 1284 1391 1313 2389 1202 3248 2999 1623 1467 2725 1411 2430 2515 3034 1070 951 1322 1965 772 3648 2757 1782 2461 1992 929 2898 1377 2251 932 1720 2264 2712 2140 1346 3872 2202 2746 2155 1557 2481 2056 571 919 863 917 2168 1054 2390 3846 3460 2497 1452 3631 3420 1423 1764 46 1422 1014 3288 1468 68 1774 3724 1376 2086 3324 2252 2131 2764 1505 3057 1607 3710 748 419 1546 1010 703 1710 1283 2072 2604 557 1132 1528 1000 1237 1043 2106 1919 2646 3690 1270 2337 1917 254 1457 531 1881 4145 3084 1660 2227 2760 2259 2326 3654 3086 2715 4128 3578 2305 787 2217 1944 1442 3796 3174 2058 739 2952 3983 1604 3739 2400 3233 1377 2711 3786 97 1095 1562 1352 1016 2514 1705 1559 1809 4084 1772 531 1015 1971 2477 79 380 2834 784 2837 1482 2370 2074 3187 3136 2559 3543 2535 4000 1034 936 2212 386 1728 2611 2588 1214 3179 1396 977 1837 2357 2699 2879 691 1781 2427 3060 880 3407 2702 2098 3308 1325 2821 2504 3598 1616 1782 2537 2141 1089 472 2002 1040 2161 2942 1696 759 89 2588 1108 3471 2902 2209 1229 1479 2487 3336 2056 1415 964 1373 1151 2922 1067 3544 2710 3956 810 2301 3187 2650 2861 3065 475 1349 1411 3010 2732 3910 1882 1347 1772 1429 1373 3129 2385 2994 3344 3792 3774 2084 2126 3330 1597 1994 1758 1481 3928 1328 2697 2861 1171 2030 175 2345 1302 3476 2025 3247 459 2169 2818 3528 1762 1978 1339 2714 2468 1232 3258 2379 2311 3554 3163 3864 880 3853 641 1561 1821 1024 2372 2715 531 2016 867 1567 1740 1851 3774 
652 2826 792 2432 716 2649 1397 1069 871 129 838 890 3003 2593 2895 2624 3077 2687 3043 577 424 1926 1918 2540 857 625 1144 1135 1018 498 3342 1045 2805 1161 1419 3006 1071 540 537 467 3211 2783 1909 3384 2958 798 1199 3249 289 2160 3520 1601 528 1541 2098 769 1394 1407 1176 1787 1356 644 3205 2674 972 2021 786 2147483647 472 631 1011 1041 623 1767 537 1210 2475 2972 963 586 1069 2898 2437 1411 629 287 2019 1818 2018 577 1150 3071 844 1418 680 2940 1201 876 1111 708 647 3217 2390 2060 2592 2370 1081 419 2834 2951 174 3042 974 1980 1307 1651 404 2297 3038 2638 3096 694 261 890 2608 3141 832 3192 1149 3196 1682 687 2006 412 2925 1111 2957 310 1578 2355 1100 361 1853 2205 1934 702 2975 3350 618 555 3041 486 2455 1607 2975 3328 1656 935 2198 2397 898 2781 1551 1978 1785 356 1122 1981 1164 507 1880 1524 1464 818 1164 1277 1768 1641 1035 1393 455 2414 2378 1070 2127 1745 3146 949 287 359 1608 3135 2168 508 3373 1751 750 665 1738 3155 1075 2651 2977 2885 814 2930 3366 1953 1096 887 1090 576 3499 1499 1882 2840 2375 1110 925 2679 1156 932 2904 1051 742 1876 2864 929 2734 504 2171 874 2518 1456 2990 1877 3151 3217 2006 488 1147 1229 1617 1349 537 1842 1685 1641 2313 1893 824 473 1419 917 1920 757 517 2184 1514 1427 2613 1722 2149 1087 3084 2876 3261 3111 691 392 2351 338 2309 895 3531 1088 1941 613 905 1993 1956 726 1108 1228 1478 3274 2359 816 2182 3336 1294 2434 1905 923 1837 1799 3359 2076 686 1152 595 2016 3126 175 3171 526 2122 1739 299 501 742 2566 683 834 1627 2107 1415 3263 517 203 869 1019 2280 1271 717 662 2132 1223 1196 371 1931 2950 2535 2960 291 460 758 1146 2537 2497 560 2054 510 3122 1607 1074 579 654 946 1986 1739 1613 1085 1824 597 1200 3365 1052 718 2112 3071 1651 1082 893 872 1820 2095 2006 583 517 2599 2655 658 1723 219 2763 289 2016 344 1324 2793 822 2126 1530 2277 2784 1759 959 1542 734 1119 1020 2166 2297 1616 3129 3123 2245 553 1555 997 2919 811 1391 3312 1431 1405 1458 653 198 758 2087 2343 1198 802 439 1088 1913 1874 286 3372 913 941 1397 846 3376 1805 484 2392 729 2929 1287 2563 1173 909 452 2352 2078 1060 2504 999 2893 547 3326 3312 803 1575 1342 155 1190 2407 2667 373 405 1050 1368 2227 1007 582 886 1096 1900 552 2849 2418 1396 702 2019 1116 2089 1932 2516 375 255 627 1184 53 3053 2109 1031 2112 1206 617 2224 1204 1495 148 1481 1935 2263 1521 777 3320 1748 2226 1434 1084 1895 1345 738 641 866 238 1383 298 1843 3193 2902 1736 904 3271 3039 843 1248 813 1111 552 2603 903 757 1200 3055 924 1437 2665 1757 1753 2025 782 2447 843 3029 617 789 1255 306 287 1237 738 1586 1905 396 347 831 812 645 684 1333 1578 2177 3315 649 1737 1579 773 729 315 1154 3504 2670 1150 1458 2310 1646 1816 3038 2387 2063 3477 2984 1523 374 1489 1282 826 3406 2680 1477 238 2564 3377 949 3260 1925 2805 812 2225 3198 789 310 1040 765 589 2190 1147 1212 1077 3445 1050 715 813 1225 1724 862 729 2398 494 2487 702 1929 1352 2620 2628 2070 2990 1886 3398 249 279 1426 449 1186 2293 1821 649 2714 1033 298 1385 1811 2220 2251 95 1466 2105 2596 802 2734 2013 1312 2689 1127 2075 1757 3046 944 1003 1934 1465 732 651 1237 257 1416 2366 945 519 876 1915 601 2789 2310 1804 845 946 1730 2914 1342 724 507 594 409 2198 356 2846 2253 3302 310 1757 2693 2010 2123 2481 336 569 627 2320 2262 3251 1209 664 1045 720 840 2474 1713 2280 2721 3306 3085 1640 1541 2757 1372 1430 1354 860 3253 606 2027 2489 612 1263 769 1777 521 2906 1601 2645 701 1383 2448 2915 1219 1194 844 2022 1999 831 2553 1644 1858 3013 2532 3351 247 3371 348 820 1114 318 1816 2056 619 1486 184 997 1236 1098 3144 
1034 2696 1264 2476 503 2679 1397 1524 1041 601 1306 1222 2861 2524 2908 2476 2875 2475 2781 488 777 1648 1630 2323 1017 155 1335 1607 1463 285 3235 1463 2792 1240 1656 2784 893 526 683 528 2995 2688 1835 3114 2746 972 826 3155 389 2023 3476 1516 824 1405 1885 297 1482 1379 1606 1826 1573 251 3086 2620 659 2138 695 472 2147483647 790 1287 912 1045 1834 261 1657 2291 2805 574 461 635 2840 2438 1401 1071 414 2056 1550 1984 915 1621 2817 1308 1553 1089 2694 1663 1263 1565 235 196 2963 2233 1816 2400 2244 1429 609 2714 2855 396 3053 560 2051 1143 1542 448 2214 2796 2554 3044 1138 703 565 2528 3004 504 3186 1620 2917 1840 447 2098 308 2637 1549 2704 426 1337 2222 815 833 1647 1959 2061 847 2953 3115 792 107 2780 611 2236 1433 2828 3267 1868 1407 2072 2145 1191 2529 1415 1836 1847 523 1541 2057 1127 779 1621 1763 1200 1167 1579 1446 1594 1778 631 1534 343 2398 2240 843 2031 1732 3008 582 584 461 1430 2933 1894 347 3295 1722 640 789 1889 2891 1482 2484 2825 2734 359 2886 3336 2036 1226 697 743 1040 3458 1762 1896 2655 2280 1575 1377 2430 1239 943 2720 1135 666 1943 2813 484 2550 357 2131 1288 2303 1167 2937 1885 3030 2941 1901 565 841 1356 1294 1035 984 1942 1443 1834 2115 1970 863 864 1494 985 1610 300 340 2015 1180 1619 2333 1488 2094 895 2916 2755 3072 3075 1135 824 2169 345 2267 424 3498 1317 1749 270 1369 1857 1953 1164 1423 1589 1298 3134 2186 853 2229 3191 922 2456 1881 1389 1672 1963 3252 1772 1158 1584 848 1945 3082 577 3053 943 2041 1522 323 727 1181 2274 1093 840 1819 1860 1364 3159 988 282 819 947 2276 1535 745 705 2163 1695 802 760 1917 2776 2553 2853 582 722 780 1619 2457 2503 189 1743 791 2847 1729 1296 1046 1125 1034 1759 1881 1654 1508 1577 1031 1395 3098 1516 1178 1948 3067 1834 1046 1362 420 1890 1986 1989 118 480 2559 2371 723 1379 521 2523 725 2026 617 1006 2602 662 2093 1492 2115 2617 1550 1160 1431 283 984 1356 2061 2358 1790 3106 2854 1951 359 1525 1258 2876 1137 1055 3147 1672 1425 1171 278 597 490 2197 2371 794 1272 846 1425 1974 1593 718 3325 1341 1307 1500 1237 3305 1747 508 2423 828 2719 1239 2325 1297 1371 904 2365 1819 1345 2567 1142 2641 647 3199 3179 381 1699 987 428 1652 2292 2712 574 801 1284 1060 2211 745 669 1356 701 1702 1022 2591 2304 1018 910 2059 765 1788 1821 2344 843 726 1085 1518 511 2953 2069 1178 1816 1498 243 2216 794 1639 536 1112 1625 2036 1450 1250 3180 1520 2056 1508 1554 1787 1403 319 243 395 710 1646 552 1696 3156 2767 1888 759 2991 2770 1315 1720 694 770 324 2608 1375 708 1081 3038 683 1404 2636 1563 1471 2123 887 2363 1035 3027 146 449 907 775 676 1019 1210 1383 1936 680 686 885 382 563 354 1527 1269 1965 3043 606 1644 1268 531 847 566 1247 3452 2421 965 1638 2084 1567 1636 2960 2414 2028 3437 2883 1753 789 1575 1269 764 3144 2490 1364 240 2297 3288 936 3060 1716 2566 1284 2026 3091 639 695 1512 670 1037 1880 1619 898 1495 3392 1137 316 390 1624 1855 744 417 2163 885 2195 1065 1693 1430 2492 2449 1873 2850 1849 3306 644 751 1720 589 1033 1981 1987 1121 2501 723 770 1152 1663 2015 2187 442 1138 1793 2382 336 2723 2028 1616 2614 725 2187 1874 2906 1399 1236 1843 1468 404 856 1611 663 1536 2247 1096 72 770 1908 1066 2790 2207 1541 1297 785 1871 2671 1406 777 277 861 856 2267 505 2869 2032 3266 746 1607 2503 1962 2217 2370 329 846 978 2333 2051 3221 1658 710 1141 1167 1312 2441 1707 2330 2650 3111 3094 1404 1432 2635 993 1299 1083 1328 3243 726 2016 2211 1083 1442 783 1650 900 2782 1349 2553 344 1650 2168 2834 1691 1508 1313 2040 1785 544 2587 1740 1631 2863 2471 3178 714 3174 693 1240 1173 786 1677 2030 862 1322 378 876 1047 1246 3080 
1192 3425 1040 3063 531 3280 2022 1403 1499 631 959 1452 3597 3211 3526 3214 3641 3244 3566 1151 1020 2434 2418 3094 1487 868 1763 1315 1393 1000 3950 1484 3433 1792 2017 3558 1632 1138 109 264 3767 3394 2522 3901 3516 1426 1614 3861 885 2753 4144 2209 230 2130 2652 1007 2025 2027 1577 2417 1964 741 3809 3295 1444 2647 387 631 790 2147483647 1604 1624 572 2398 1009 1559 3048 3555 1362 1146 1399 3519 3066 2035 652 892 2649 2334 2641 1163 1358 3601 929 2045 1181 3476 1488 1385 1440 949 976 3747 2976 2594 3161 2969 1616 1049 3437 3562 501 3672 1339 2611 1879 2251 343 2910 3576 3252 3718 701 807 1351 3223 3738 1289 3821 1355 3705 2302 559 2636 951 3426 1497 3487 917 2111 2951 1596 719 2410 2738 2559 1333 3602 3894 24 896 3565 1113 3007 2179 3567 3949 2260 1111 2796 2927 1487 3311 2140 2568 2416 981 1552 2612 1779 194 2402 2118 1980 1372 1599 1900 2342 2266 1413 2019 1001 3041 2972 1604 2735 2370 3743 1372 348 339 2178 3699 2680 485 3990 2373 401 58 2359 3677 1533 3233 3567 3475 939 3553 3993 2583 1726 1436 1533 743 4124 2082 2511 3413 2984 1383 1290 3212 1787 1553 3478 1682 353 2507 3486 1243 3307 1042 2794 1340 3073 1953 3612 2506 3754 3729 2610 226 1627 1858 2084 1824 622 2471 2218 2252 2877 2523 1448 1030 2050 1546 2400 907 500 2763 1970 2041 3121 2260 2768 1641 3667 3478 3833 3736 1118 513 2924 908 2932 1119 4158 1697 2506 1049 1217 2586 2583 698 1670 1740 2045 3870 2937 1439 2813 3930 1709 3064 2529 1215 2415 2417 3968 2562 916 1551 1216 2631 3750 484 3775 1041 2734 2288 483 1130 1174 3064 573 286 2238 2639 2030 3872 771 713 1474 1622 2909 1860 206 178 2763 1335 1585 408 2557 3529 3166 3568 343 1085 1377 1310 3151 3127 699 2533 205 3634 2234 1686 933 865 1577 2531 2362 2243 1513 2354 603 1817 3885 1345 804 2693 3701 2266 1696 1017 1177 2451 2698 2631 826 1104 3223 3159 1282 2168 412 3302 511 2645 973 1795 3363 492 2750 2149 2860 3366 2314 1580 2140 878 1701 1570 2771 2928 2233 3756 3641 2740 1075 2176 1596 3543 1385 1845 3897 2026 2033 1956 721 807 1256 2714 2974 1573 1074 452 1634 2544 2379 840 3996 1345 1469 2027 1352 3995 2421 290 3023 122 3488 1901 3103 1803 965 912 2982 2601 1645 3135 1629 3424 147 3927 3911 1165 2202 1777 774 1474 3009 3298 263 971 1659 1848 2854 1517 1206 1026 1485 2462 893 3375 3021 1803 1328 2650 1555 2577 2533 3095 797 698 1024 1726 593 3663 2731 1659 2605 1780 1029 2852 1570 2120 773 1898 2415 2809 2132 999 3916 2291 2805 2065 1181 2497 1976 819 1033 1089 664 1968 929 2430 3818 3499 2357 1475 3779 3557 1075 1392 433 1560 1055 3233 1114 321 1790 3683 1446 2056 3291 2320 2257 2653 1412 3060 1469 3658 899 723 1697 750 423 1780 933 2142 2535 260 959 1458 1162 1228 1135 1949 2058 2732 3831 1246 2343 2057 584 1360 316 1785 4127 3202 1710 2076 2857 2256 2387 3655 3018 2686 4102 3594 2122 466 2119 1903 1426 3930 3250 2074 709 3082 3991 1565 3826 2481 3345 1027 2788 3806 466 904 1196 1350 656 2670 1342 1686 1514 4068 1681 778 1173 1685 2349 454 664 2939 426 2984 1255 2468 1983 3219 3204 2633 3585 2508 4011 849 668 1990 208 1761 2771 2438 873 3271 1509 710 1921 2397 2780 2869 546 1928 2583 3152 1074 3362 2643 1874 3305 1505 2702 2385 3641 1293 1613 2542 2091 1186 88 1734 847 2045 2967 1574 863 446 2542 759 3419 2916 2323 850 1512 2354 3451 1973 1348 1002 1210 897 2828 978 3477 2803 3927 514 2341 3263 2630 2751 3085 466 1184 1198 2950 2818 3878 1552 1285 1676 1134 1015 3099 2339 2911 3339 3875 3716 2176 2140 3359 1778 2019 1864 1143 3882 1235 2654 2998 832 1884 241 2371 1083 3508 2126 3256 713 1967 2956 3530 1395 1753 974 2652 2552 1319 3184 2274 2402 3604 3152 3932 616 3939 344 1282 1743 764 2406 2680 144 2061 780 1581 1795 1726 3764 
439 2248 936 1582 1702 1806 814 812 329 975 1123 197 2432 1916 2064 2099 2628 2292 2735 890 589 1798 1815 2175 359 1418 260 1120 712 1058 2683 560 2016 531 414 2607 1041 813 1526 1478 2783 2138 1333 3072 2542 365 1502 2571 903 1670 2748 1125 1429 1194 1784 1501 627 879 692 1016 371 1533 2575 1963 1254 1098 1797 1011 1287 1604 2147483647 937 1277 947 1114 824 2043 2454 1394 932 1567 2179 1652 844 1210 879 1215 1688 1344 441 1079 2739 1171 550 496 2601 951 376 833 1463 1343 2876 1907 1824 2162 1827 269 678 2234 2294 1183 2206 1457 1127 1116 1209 1415 1677 2681 1986 2355 1233 797 1242 1951 2552 1226 2375 1082 2920 735 1662 1120 992 2691 708 2633 863 1450 1829 1258 923 1573 1950 1006 482 2193 2957 1585 1294 2731 682 2103 1321 2416 2592 658 1065 1678 2129 117 2470 1201 1530 973 766 601 1120 787 1434 1718 515 1426 272 600 385 1436 729 1471 520 972 1659 1858 1135 1557 1081 2560 1343 1262 1371 1330 2680 1986 1491 2661 1119 1759 1648 794 2842 514 2162 2430 2342 1627 2185 2579 1084 394 1014 1379 1059 2722 489 1139 2373 1771 944 726 2372 518 647 2426 496 1753 1041 2133 1506 2273 986 1487 492 2150 1477 2256 1146 2532 2931 1473 1497 1326 448 1672 1463 1150 961 1530 659 1933 1038 610 575 669 534 1873 1570 1497 1757 1624 464 2390 1538 1497 1075 2560 2273 2771 2343 643 1147 1930 942 1611 1591 2743 144 1609 1189 830 1530 1232 1274 177 408 1249 2685 1917 615 1345 2752 1563 1616 1230 869 1468 837 2701 1984 966 688 441 1413 2370 1124 2545 588 1524 1511 1294 561 612 2378 1339 1839 647 1872 936 2603 971 1066 768 821 1519 260 1723 1668 1326 1269 1550 1222 1233 2450 1716 2326 1268 576 659 1152 1885 1701 1458 1984 1430 2842 722 159 813 997 486 1725 807 874 598 1645 1223 282 3045 891 1150 1687 2257 679 761 1130 1485 989 1557 1299 1397 854 1870 2437 635 1806 1213 2425 1106 1261 694 1455 2343 1825 1435 977 1821 2284 1508 220 1143 1560 973 199 1610 1432 656 2340 2825 2103 1022 977 47 2175 229 1542 2767 422 776 1473 1556 815 1115 1170 1523 1578 897 1224 230 1083 1766 764 2611 572 296 596 396 2653 1217 1496 1563 1716 2508 862 2242 430 1225 730 1554 1874 61 1623 356 2573 1548 2706 2703 1374 693 1553 922 952 1837 1801 1367 632 122 1463 1490 1176 653 1106 1487 1593 844 2547 1845 1649 385 1211 1404 1989 1428 2051 838 911 724 288 1032 2398 1432 345 1995 212 1226 1473 1597 595 865 1688 1887 1954 1042 976 2725 1544 1797 682 1230 1392 662 1606 1262 1575 944 371 758 1434 2423 2325 791 939 2992 2749 964 1229 1821 1379 1062 1800 1003 1769 972 2261 1109 909 1912 1473 1675 1128 503 1812 301 2212 1379 1722 1481 866 1183 1191 1014 1371 1128 1345 665 580 1393 857 1186 382 1609 1848 3010 801 1239 1614 1752 509 1304 498 2745 2366 1084 508 1994 1144 1488 2346 1565 1383 2700 2337 519 1177 695 783 791 3070 2240 1106 1103 2314 2684 696 2792 1637 2463 986 1858 2548 1793 707 1124 851 1164 2098 1099 1380 572 2690 487 1602 1382 557 809 1871 1675 2092 1281 2307 370 1700 622 2054 2168 1725 2417 1241 2711 766 948 434 1450 1036 2191 856 979 2319 1275 909 1306 1412 1868 1600 1106 1573 2030 2217 1484 1948 1251 333 2016 1525 1156 860 2469 760 124 1385 851 1195 1596 460 764 577 1808 345 1279 1886 1206 1066 1981 1728 1666 1269 975 801 2569 646 620 1073 432 725 1327 783 2004 1933 2525 1109 1377 2251 1364 1223 1894 1331 452 407 1526 1919 2468 839 661 468 658 1049 1744 1042 1432 2037 2826 2252 1482 1136 2166 1636 1114 1370 880 2440 590 1308 2274 989 357 1774 1340 522 2307 1491 2006 1619 372 2242 2235 1161 242 1111 1251 1704 1160 1709 796 1624 2458 1847 2822 995 2890 1265 518 562 855 1395 1360 1543 1221 953 911 1133 351 2421 
1045 1802 1555 1598 1413 1790 537 1618 613 1119 1694 1026 1974 1612 2010 1591 2036 1647 2020 473 898 942 946 1502 586 950 795 1855 1523 639 2333 1421 1886 529 1114 1968 108 501 1516 1386 2171 1781 923 2363 1918 605 615 2249 754 1130 2564 604 1566 506 1061 934 719 495 1573 967 1009 1128 2188 1708 426 1342 1605 1041 912 1624 937 2147483647 1625 1003 651 1686 1434 1934 615 478 781 1928 1539 530 1603 755 1185 828 1077 903 1836 2042 1724 849 1140 1909 1774 1185 1652 936 818 2188 1353 1039 1551 1346 1196 684 1815 1949 1127 2153 694 1210 267 633 1301 1303 2005 1644 2132 1658 1048 474 1617 2115 503 2279 1838 2183 1127 1356 1275 673 1921 1561 1929 731 577 1328 353 1261 817 1182 1282 546 2043 2314 1618 840 2017 598 1418 566 1944 2355 1241 1717 1173 1375 921 1754 516 944 1008 705 1483 1220 271 1539 879 1204 509 1035 1497 827 727 1040 669 844 624 1493 1348 218 1122 839 2119 558 1313 1289 568 2094 1168 1253 2385 821 1551 1640 1161 2131 1397 1613 1944 1852 1098 1974 2425 1208 613 226 511 1493 2546 1250 1014 1799 1371 1728 1486 1652 537 290 1863 480 1574 1104 1901 799 1693 585 1221 1280 1480 547 2025 1000 2133 2201 993 1421 416 689 742 527 1513 1138 678 1178 1272 1141 352 994 711 403 981 1061 1248 1144 688 1000 1608 705 1182 141 2046 1856 2220 2164 1282 1405 1310 719 1357 957 2586 860 900 658 1549 962 1060 1697 1113 1344 439 2246 1319 352 1361 2306 654 1566 979 1585 796 1245 2350 1115 1509 1562 734 1033 2170 1216 2154 1087 1129 710 1150 697 1292 1573 1691 1737 1164 1088 464 2256 1403 912 206 121 1376 1075 1632 1585 1285 1990 680 1409 1018 1911 1660 1950 1315 753 353 1880 1546 1604 1092 1105 1544 2107 977 831 1337 1508 453 957 1139 809 1467 814 1586 841 2342 1665 1634 1073 2161 1160 223 1731 816 1057 1080 1089 961 526 1648 1653 451 875 1238 1731 1311 1138 789 521 1752 1573 1185 595 1239 1746 726 719 521 1070 78 1116 1154 1496 1109 2196 2103 1265 561 630 890 1964 965 607 2275 1136 583 544 1161 956 445 1389 1486 716 1536 1467 1163 1128 898 1031 2413 1365 1158 758 1181 2395 836 1379 1539 1693 1889 350 1532 646 1792 1170 1472 1067 992 1702 596 1866 1500 2305 2288 718 953 629 886 1769 1389 1832 1366 983 848 526 1308 304 513 1713 652 862 1341 1825 1401 728 660 1191 529 1125 914 1476 1205 1169 1302 1225 1093 2048 1160 621 1140 1111 696 1316 738 933 945 756 995 1229 540 1571 2292 726 1186 721 1895 879 612 1148 718 959 1183 1158 788 807 2245 1876 1161 153 2258 2020 1603 1977 1606 500 592 1709 1661 1613 170 2130 289 513 1727 718 788 1306 471 1453 653 2123 899 1322 567 1172 1327 262 1571 554 1065 1426 871 376 737 398 589 932 682 1139 2295 393 732 686 1435 498 1325 557 2540 1644 151 993 1276 655 775 2050 1527 1120 2525 1978 1177 1400 794 412 227 2379 1639 454 916 1550 2381 241 2218 889 1773 1598 1184 2189 1551 942 1809 277 1555 1233 1848 458 1443 2480 489 1169 720 1478 1101 1656 1308 1367 1526 1496 1016 906 663 1596 1588 1030 1962 943 2399 953 1217 1284 1417 147 1333 1268 1495 1674 412 1202 397 774 1181 1275 1101 636 1154 1557 877 1817 1142 1223 1703 685 1381 1099 2018 1521 820 932 602 556 1666 1395 972 812 1346 594 854 1682 1013 1514 1888 1300 810 1774 132 1129 1882 624 407 642 761 1125 1415 698 1975 1218 2355 1328 719 1652 1052 1391 1466 1175 778 950 1441 1224 2310 1696 429 506 1314 1653 1532 820 1461 1739 2265 2192 629 522 1737 718 396 437 1558 2336 535 1117 1485 1476 842 1676 748 980 1885 610 1644 1224 1169 1446 1924 1921 1168 1691 1157 963 427 1702 952 832 1981 1559 2313 1224 2329 1389 1267 456 1172 782 1125 1646 445 862 45 221 659 2169 
839 3362 497 2841 1029 3064 1891 867 1289 515 389 1092 3543 3091 3319 3173 3651 3268 3643 1184 787 2538 2532 3126 1288 1179 1493 744 877 1121 3854 1000 3253 1616 1676 3590 1671 1132 582 684 3791 3296 2428 3986 3538 1227 1820 3753 901 2711 3982 2138 347 2107 2686 1331 1819 1918 1064 2227 1648 1126 3727 3158 1595 2373 946 623 1045 572 1277 1625 2147483647 2182 1158 1022 3046 3527 1580 1200 1673 3382 2884 1910 88 891 2449 2428 2506 880 789 3668 356 1795 788 3535 932 969 899 1268 1237 3813 2947 2660 3165 2910 1207 946 3363 3461 649 3464 1586 2381 1892 2199 705 2811 3630 3146 3571 129 587 1514 3114 3677 1455 3626 785 3802 2011 1035 2386 1035 3535 980 3554 911 2183 2900 1720 384 2442 2805 2281 1178 3428 3938 548 1144 3641 1031 3042 2188 3519 3808 1922 543 2742 2998 1164 3379 2117 2535 2205 921 1057 2378 1698 394 2488 1765 2077 1010 1105 1634 2345 1998 1650 1766 1075 2875 2925 1682 2654 2229 3683 1570 477 657 2191 3708 2777 890 3864 2246 946 630 2070 3755 1059 3210 3524 3432 1326 3402 3820 2344 1515 1497 1713 229 3958 1710 2338 3407 2896 827 777 3277 1607 1459 3469 1515 906 2286 3342 1526 3301 1125 2659 892 3103 2074 3468 2338 3677 3822 2541 666 1769 1634 2239 1971 128 2223 2290 1933 2892 2292 1349 737 1853 1410 2539 1278 905 2751 2137 1740 3222 2323 2649 1690 3639 3404 3826 3573 670 231 2923 957 2794 1458 3985 1400 2522 1231 684 2547 2422 133 1290 1299 2064 3811 2926 1343 2596 3875 1916 2862 2389 674 2408 2114 3872 2692 385 1038 1003 2529 3594 472 3695 694 2640 2334 745 969 721 3178 67 856 1921 2709 1942 3774 307 817 1434 1582 2736 1510 775 737 2563 765 1815 287 2407 3510 2964 3479 481 912 1301 738 3043 2938 1054 2672 380 3727 1981 1399 476 335 1421 2581 2082 2061 1020 2428 54 1537 3965 796 235 2678 3507 1955 1621 446 1464 2231 2631 2480 1133 1119 3075 3264 1195 2346 527 3356 334 2470 843 1946 3364 1040 2610 2041 2839 3342 2351 1328 2096 1250 1702 1183 2698 2695 1932 3580 3725 2859 1175 2059 1285 3391 1048 2014 3863 1679 1884 2075 1119 670 1381 2444 2769 1815 538 200 1236 2326 2488 611 3839 870 1064 1807 937 3862 2317 724 2813 687 3508 1819 3157 1587 395 553 2791 2683 1303 2892 1420 3491 641 3853 3842 1410 1950 1965 763 918 2939 3067 542 706 1364 1989 2693 1626 1123 456 1714 2486 440 3449 2950 2018 1122 2446 1739 2705 2473 3080 461 459 574 1317 571 3564 2598 1443 2727 1410 1230 2684 1819 1856 683 2104 2554 2855 2053 451 3855 2347 2793 1867 611 2435 1800 1221 1250 1427 443 1606 837 2406 3654 3439 2067 1502 3877 3642 522 820 991 1734 1175 3042 553 883 1772 3503 1542 1950 3130 2343 2368 2397 1271 2959 1246 3463 1188 1190 1879 468 369 1842 382 2179 2346 421 776 1346 1416 1244 1306 1655 2198 2764 3917 1235 2274 2199 1090 1219 512 1599 3973 3268 1748 1783 2902 2178 2396 3535 2813 2550 3936 3498 1779 257 1907 1792 1400 4004 3252 2035 843 3169 3876 1488 3831 2515 3398 474 2805 3713 1010 703 624 1356 118 2808 772 1834 1027 3916 1511 1186 1420 1204 2080 1019 1124 2993 174 3099 908 2528 1789 3157 3195 2652 3530 2381 3900 678 410 1595 596 1772 2911 2132 348 3296 1656 431 1991 2375 2804 2753 612 2088 2723 3180 1380 3183 2464 1482 3190 1743 2430 2126 3584 772 1327 2462 1953 1354 505 1278 661 1808 2901 1367 1106 1014 2386 232 3226 2837 2413 285 1546 2075 3507 1791 1256 1130 986 572 2591 930 3263 2843 3760 314 2324 3264 2508 2494 3009 759 958 887 2760 2848 3706 1012 1210 1501 673 451 2948 2193 2689 3218 3874 3510 2243 2093 3288 1994 1998 1970 605 3691 1122 2497 3097 317 1611 813 2331 782 3436 2209 3158 1140 1601 3057 3416 823 1363 404 2468 2589 1454 2967 2040 2455 3558 3026 3907 402 3939 367 836 1589 472 2375 2536 437 2067 803 1581 1833 1500 3628 
1359 1348 1882 667 2330 886 467 1733 906 1782 2067 1143 1529 983 1139 1241 1785 1512 1984 1347 1411 1352 1389 1430 915 1910 698 2054 1638 1550 1743 1471 1074 608 684 1798 1085 1318 2302 2209 1947 1212 556 2297 1726 976 1572 1629 1540 894 1805 594 2266 778 1157 1921 373 521 1569 112 634 2076 1645 1020 1426 349 2488 1767 1834 2398 947 1003 2182 2147483647 1583 1709 1260 1579 1617 1374 1778 1233 707 477 2125 1526 269 1274 457 1302 2007 1970 2115 397 1432 1836 1856 1321 1747 1913 1788 2091 1100 1263 1368 981 1148 1349 1324 1361 1912 1285 1696 217 936 666 2130 790 1898 1061 1408 2156 1630 1477 1026 1638 1502 1444 2011 2180 354 2277 272 1539 2000 1610 1878 1502 1134 995 1322 1805 1042 1341 313 1064 1250 2134 2384 1788 1978 1293 1380 897 1520 1645 572 2011 873 1477 1043 1739 775 833 28 1423 1488 223 737 2258 1261 680 1212 1215 1470 562 903 276 1666 427 1496 713 1027 1195 728 310 1647 1560 2051 2101 911 1832 1441 2140 1715 370 2439 2431 330 2080 1411 1323 1539 1458 2082 1238 1640 206 676 1220 1491 1978 1780 776 229 1533 885 1868 1666 1653 613 891 1577 719 2450 110 1187 1802 1445 1477 574 1435 1406 1297 1309 247 1606 2183 701 2237 1370 550 1446 1379 2054 156 1148 492 1211 138 978 1446 348 864 1486 2038 2139 1025 1469 533 1740 1123 605 1108 1677 1361 1898 1398 1586 2016 1172 1541 681 1956 1804 806 1011 1618 1774 816 321 2198 1027 1197 933 1767 1142 987 417 1835 1578 680 371 1812 880 395 1762 1525 1905 1574 1197 582 1424 1921 1617 1492 674 1062 1984 1270 1558 1759 2248 2582 487 1300 577 1664 1886 1727 1022 919 573 811 2467 2414 382 2204 1645 2068 347 1584 782 1400 2056 1318 1059 2086 964 758 2023 1546 2258 2103 244 799 1742 1931 825 1166 292 195 1498 1196 2130 665 2266 1820 2084 972 1325 449 807 2077 1817 56 758 392 1911 1362 925 1785 1135 1563 1986 1677 1952 323 1425 1391 1517 2481 521 470 1049 1428 1034 854 698 2042 963 1115 783 532 419 1400 2075 1571 1479 433 923 1228 1158 1458 1866 699 422 1289 2107 1598 1429 388 587 1684 1843 2092 1103 146 1349 1600 1666 1511 1233 377 1342 1706 476 2215 632 2494 1691 659 1527 600 2171 1630 611 1333 948 740 774 1825 2306 1778 1778 1714 266 1521 1629 1859 969 901 2138 1484 837 1360 550 1300 1206 2053 1639 1027 1769 1816 975 1618 1079 265 1504 1521 703 1241 1724 1761 1660 1083 1805 1463 530 746 1510 923 1659 530 1707 363 1626 1601 1494 1295 577 1921 1804 1105 1054 334 2175 679 433 2114 1687 1956 1790 785 1469 815 1479 1423 334 1132 2245 2009 1911 2156 2499 1474 1518 860 1950 2479 877 1322 1292 514 965 977 1317 303 989 904 944 1281 1859 2276 1492 1731 2009 1107 1956 1000 190 2153 1452 960 1734 1272 1564 581 1384 1190 2244 1229 604 1391 2364 1040 2082 613 1801 1651 1058 482 1319 563 937 1403 630 486 1758 1405 642 2035 279 592 1076 2280 1430 725 1749 1650 1739 901 1931 1077 1707 1932 1162 1613 2454 1517 2067 1173 2077 1614 2030 1386 1472 1745 719 2128 1717 1386 247 2551 2250 1411 2153 1706 1293 1181 415 1172 1349 1080 1514 414 1767 1564 1806 908 2211 965 1680 408 1913 1536 1402 1773 1116 813 1184 699 1854 1435 1576 1456 1870 1004 310 948 1082 1668 381 193 1562 1699 866 624 406 1541 2412 1257 1571 376 953 828 1792 2573 315 1990 1044 863 1252 2208 1129 286 1803 431 1073 1559 1209 1611 435 1430 1085 1266 1583 1961 816 1438 500 389 1010 2017 1237 1298 581 1234 1527 1726 1140 722 1603 1995 800 289 514 1099 1956 1329 1119 690 1263 1618 794 1239 1826 1508 1168 390 1647 1918 590 2516 730 1401 1395 1174 1087 2172 799 1628 1296 2086 1004 2057 307 1117 1425 790 154 1125 1562 913 1927 1841 2018 2087 1465 666 1723 779 452 2372 883 1634 1021 1032 685 1474 
940 2441 1277 2219 764 2420 1140 1483 835 657 1355 1083 2608 2264 2649 2223 2634 2236 2559 246 689 1429 1415 2085 808 331 1125 1619 1410 59 2978 1380 2532 998 1456 2549 637 306 900 756 2758 2429 1574 2896 2508 771 662 2897 305 1768 3215 1255 1001 1148 1644 387 1238 1120 1531 1570 1365 493 2830 2359 446 1894 954 537 261 1009 1114 651 1158 1583 2147483647 1601 2045 2556 428 212 553 2580 2178 1143 1166 328 1800 1326 1723 801 1622 2592 1368 1320 1012 2467 1632 1159 1524 355 231 2739 1982 1585 2156 1988 1292 467 2458 2597 545 2793 449 1800 887 1283 672 1954 2567 2294 2783 1230 693 359 2268 2751 298 2925 1622 2703 1609 707 1849 153 2426 1485 2479 324 1101 1967 590 872 1403 1729 1820 644 2691 2885 1008 205 2558 436 1998 1181 2576 3006 1654 1433 1816 1918 1031 2303 1158 1581 1595 397 1456 1806 868 963 1394 1561 972 1042 1489 1225 1343 1542 504 1302 148 2138 1985 596 1772 1472 2754 412 744 671 1179 2692 1674 603 3036 1461 900 1017 1656 2670 1387 2235 2573 2482 525 2624 3075 1787 999 440 556 1103 3197 1570 1637 2409 2020 1555 1335 2203 999 694 2475 897 924 1691 2552 436 2304 128 1870 1206 2065 950 2676 1627 2774 2725 1642 793 628 1124 1096 829 1074 1696 1209 1614 1871 1720 624 791 1248 748 1406 473 597 1765 988 1402 2117 1251 1833 641 2668 2499 2828 2814 1093 928 1922 238 2006 480 3237 1123 1502 88 1350 1601 1694 1263 1267 1455 1046 2881 1937 614 1974 2939 758 2197 1620 1376 1420 1733 2995 1566 1188 1511 694 1685 2821 691 2797 884 1780 1280 526 577 1130 2064 1216 1092 1599 1630 1103 2902 1033 343 563 687 2016 1348 991 947 1906 1724 660 891 1656 2529 2294 2595 745 592 542 1635 2197 2243 445 1540 972 2631 1490 1098 1048 1165 801 1522 1645 1400 1426 1345 1133 1184 2879 1492 1248 1696 2806 1610 788 1407 395 1639 1727 1729 327 262 2298 2157 504 1195 672 2293 824 1767 517 802 2358 923 1832 1232 1864 2368 1307 960 1171 470 724 1213 1802 2104 1564 2844 2635 1741 105 1265 1079 2615 998 863 2899 1473 1170 952 524 576 246 1952 2113 664 1276 968 1280 1721 1375 696 3065 1272 1186 1260 1138 3045 1486 743 2165 1063 2480 978 2094 1066 1435 886 2106 1593 1174 2312 921 2416 874 2944 2925 297 1461 809 420 1623 2034 2455 767 739 1092 851 1951 508 465 1396 561 1457 1033 2367 2047 860 729 1803 582 1580 1562 2096 856 762 1063 1370 588 2695 1808 957 1606 1326 115 1956 672 1407 527 946 1421 1800 1189 1273 2927 1282 1806 1261 1595 1528 1154 535 151 463 757 1456 462 1441 2895 2513 1656 498 2777 2551 1330 1738 954 579 65 2348 1392 964 821 2777 437 1144 2375 1316 1253 1876 667 2103 837 2767 283 692 723 795 803 773 1246 1137 1679 854 607 649 312 314 148 1312 1062 1724 2826 363 1384 1062 789 634 742 1008 3192 2193 711 1417 1848 1306 1386 2700 2156 1767 3176 2625 1547 904 1329 1011 508 2923 2245 1104 325 2076 3030 683 2819 1473 2336 1306 1782 2834 900 643 1537 413 1125 1677 1625 690 1410 3131 900 545 307 1517 1617 1005 669 1930 1018 1984 956 1458 1185 2237 2202 1628 2597 1588 3047 609 799 1544 802 775 1780 1756 1157 2263 510 806 912 1408 1773 1927 553 941 1591 2144 372 2462 1769 1447 2354 593 1942 1633 2653 1363 1046 1583 1210 196 1065 1485 632 1299 1990 880 209 1030 1648 1128 2530 1948 1315 1379 525 1636 2442 1159 548 44 713 833 2014 377 2610 1794 3005 845 1352 2259 1700 1969 2112 545 706 866 2074 1810 2960 1605 485 906 1127 1345 2180 1448 2075 2390 2869 2834 1167 1172 2379 836 1041 856 1324 2982 527 1756 1994 1124 1224 1033 1392 815 2527 1117 2294 589 1462 1952 2575 1699 1347 1359 1782 1544 312 2329 1495 1393 2611 2211 2931 778 2932 842 1166 929 803 1421 1769 1059 1067 369 615 794 1024 2820 
674 3046 525 2276 1892 2493 1638 157 1090 1097 664 672 3229 2692 2748 2911 3445 3115 3559 1457 913 2598 2610 2999 1113 1811 1076 418 193 1543 3449 269 2734 1353 1037 3428 1779 1373 1532 1570 3602 2921 2149 3896 3363 1083 2161 3332 1303 2490 3455 1949 1332 2011 2606 1940 1437 1703 140 1795 1075 1853 3354 2724 1900 1758 1887 1210 1657 1559 824 1686 1022 1709 1601 2147483647 2865 3263 1989 1495 2142 2930 2388 1668 934 1278 1965 2486 2140 823 355 3563 714 1330 592 3425 161 501 123 1884 1793 3699 2726 2640 2984 2640 571 1150 3028 3069 1361 2882 2033 1851 1903 2033 1546 2477 3505 2769 3091 909 957 1858 2734 3344 1821 3059 360 3744 1413 1875 1816 1449 3512 125 3458 1279 2240 2643 1953 890 2389 2768 1669 1146 2908 3778 1536 1714 3555 1211 2927 2133 3217 3325 1239 517 2496 2951 787 3294 2018 2354 1737 1206 225 1839 1590 1366 2522 1080 2194 651 239 1178 2256 1449 2070 1302 1458 2411 2673 1851 2370 1890 3352 1950 1313 1491 2142 3496 2798 1698 3405 1932 1870 1616 1466 3666 310 2978 3233 3148 2013 2923 3280 1800 1217 1692 2034 818 3426 991 1923 3189 2572 229 286 3196 1341 1407 3241 1306 1843 1785 2881 2037 3091 1494 2275 412 2974 2231 2998 1933 3315 3755 2292 1569 2019 1267 2425 2189 941 1678 2328 1288 2757 1770 1333 810 1480 1302 2659 1955 1709 2581 2360 1176 3209 2341 2294 1810 3367 3066 3581 3063 522 1053 2753 1368 2389 2057 3439 961 2430 1689 342 2353 2018 934 692 518 2050 3474 2739 1334 2064 3542 2239 2332 2030 348 2290 1472 3467 2781 645 137 978 2223 3097 1204 3325 720 2332 2321 1494 1063 476 3194 1055 1844 1283 2688 1759 3370 793 1376 1488 1583 2274 898 1745 1696 2068 549 2191 1163 2027 3261 2427 3108 1319 1028 1348 449 2670 2427 1769 2776 1354 3665 1466 981 651 697 1269 2542 1493 1675 227 2450 977 1081 3869 232 794 2511 2949 1326 1549 626 1995 1740 2374 2088 1774 1395 2627 3256 1274 2557 1308 3249 1090 2032 1084 2174 3162 1958 2222 1801 2643 3097 2320 1023 1963 1934 1738 626 2424 2122 1328 3047 3649 2911 1547 1800 866 2914 722 2260 3567 1028 1599 2229 1863 1060 1711 1827 2242 2209 487 1107 616 1827 2562 939 3328 334 541 1399 506 3391 2035 1603 2274 1681 3329 1677 3066 1254 726 758 2287 2687 796 2284 1164 3397 1580 3486 3486 1898 1443 2251 1229 170 2644 2468 1421 865 945 2194 2258 1859 1246 605 2108 2413 688 3371 2652 2336 1028 1958 2062 2788 2250 2871 843 970 584 625 1191 3171 2224 1161 2797 786 1713 2236 2224 1346 1121 2394 2673 2777 1866 571 3512 2350 2620 1491 595 2214 1484 1946 1747 2033 998 938 1139 2258 3139 3123 1462 1641 3816 3573 501 481 1926 2043 1574 2518 483 1835 1757 2967 1778 1733 2655 2288 2462 1813 1215 2605 1044 2903 1791 1994 2169 912 1185 1947 640 2174 1898 1333 995 1310 1913 1464 1724 1132 2367 2671 3834 1419 2063 2371 1954 1191 1363 1321 3461 3190 1837 1227 2817 1968 2308 3105 2281 2176 3404 3113 1111 1103 1491 1603 1490 3894 3060 1923 1419 3135 3436 1455 3606 2456 3287 549 2682 3320 1926 967 498 1514 915 2897 383 2081 253 3409 1297 1925 1907 332 1514 1965 1932 2915 1136 3121 682 2513 1439 2859 2987 2548 3215 2048 3465 1014 969 847 1502 1807 2993 1483 687 3142 1940 934 2078 2235 2692 2394 1280 2306 2824 3040 1953 2670 2019 772 2791 2145 1813 1574 3264 272 944 2204 1673 1753 1508 462 994 1367 2619 1138 1684 1969 1997 804 2687 2536 2465 832 1684 1492 3393 1466 1296 1558 951 804 2020 1226 2681 2756 3234 1078 2199 3071 2166 1896 2697 1526 944 762 2262 2743 3174 18 1303 1278 490 584 2504 1851 2136 2807 3637 2928 2279 1957 2963 2318 1924 2120 419 3125 1196 2091 3092 727 1147 1791 2164 789 3099 2279 2793 1910 926 3059 3002 412 705 647 2015 2524 1775 2400 1556 2437 3259 2622 3624 1023 3701 1246 440 1377 898 2219 2149 1441 2028 1281 1651 1900 1174 3164 
2349 489 2897 1183 2764 1192 1232 2851 1835 2550 3060 2216 607 652 1235 260 605 253 724 1905 2279 761 802 192 1823 2280 1789 3145 2752 2048 1031 2604 1049 1525 1912 564 1416 1935 2939 2800 750 618 726 1042 501 1874 1585 993 2188 378 1426 932 3000 939 420 2203 1434 1176 2730 1150 1836 2459 866 766 1645 1459 2978 2475 2291 3048 2043 1434 3046 1260 2045 2865 2147483647 518 1792 1905 1864 874 967 1204 3015 2189 1104 809 811 2236 3110 712 3097 1562 2442 576 2994 2403 2875 2233 2145 839 166 539 120 317 2297 2100 538 737 2557 1318 1852 1251 1171 858 2715 535 644 589 1044 3065 2460 1738 596 749 1795 1337 3113 920 1614 2705 1341 2099 764 2751 618 2165 965 286 1485 2670 645 443 1492 1886 1102 915 3043 2198 718 2016 196 870 566 1188 1832 3049 387 391 2099 487 929 520 1234 2133 2641 1272 1357 2972 734 1929 1112 2264 2634 1696 708 1531 1783 1587 2049 876 258 1449 533 996 750 1756 2746 2710 870 662 593 2638 1163 946 2922 3060 1588 821 2555 209 553 469 2357 963 1356 1303 1658 1612 1603 2892 1424 2022 1034 365 468 2981 2750 417 1537 1593 430 1596 2953 1241 890 1981 260 2006 747 2517 175 1169 963 1014 805 923 579 2836 1476 1598 1138 1317 2928 1374 866 1751 186 1283 1701 2358 1391 1660 893 2343 2630 296 1247 1749 575 816 686 1407 627 568 786 1132 2599 2832 124 2151 732 2162 1481 1905 542 2022 2841 516 951 3106 2178 2386 1003 867 127 1707 1152 916 1518 1074 890 2880 639 1642 1044 782 2878 2729 2078 678 1105 2651 833 2438 590 772 2567 2084 2591 635 3113 3131 1746 516 1132 969 2798 2341 1614 1465 912 2002 3034 2992 1073 3292 1650 2842 915 485 1085 692 2748 2142 1745 3175 575 1006 2447 827 2978 844 1484 1885 2702 2887 1667 555 1550 1216 2640 750 3003 1787 1012 2924 3026 369 1257 1708 1429 3087 2033 1259 505 885 2306 1960 805 610 1851 1151 2671 420 2741 989 2203 1347 318 2925 787 1068 222 333 742 1863 954 2361 1357 2240 478 1235 1676 1206 815 668 1973 1066 2004 958 2194 1342 858 1930 1267 1163 2492 2378 1802 1434 1083 1684 2867 2897 2252 1214 811 2438 1288 2603 2336 1477 2414 1192 836 2788 1110 3108 468 1242 312 1614 3163 2548 1009 580 2069 1309 1728 566 2918 952 925 1981 1495 1432 2321 2994 369 1283 2794 2365 1922 1288 858 1547 1924 3065 1717 589 2716 562 373 1474 1970 1117 1592 765 615 85 2605 2587 2646 2261 2527 800 762 1722 729 2101 2051 896 1702 1575 2374 1391 887 325 1019 2923 914 780 254 1382 3226 652 1381 2446 2059 2180 2605 2008 2213 641 1190 537 1592 1576 985 750 2938 3260 2969 1574 1995 1042 2989 2998 1277 1183 1609 1144 893 729 906 1371 1793 531 1884 1244 2232 2626 1477 2582 2761 1272 2937 908 1093 2859 2274 1708 1993 1832 1937 1762 1123 345 986 1827 807 1127 2770 1841 2757 1555 1380 417 1338 1703 292 905 661 880 1086 794 1408 739 1890 2831 1395 1292 1652 1032 206 1013 2341 484 1125 1560 785 579 447 2944 269 898 2909 2347 3128 1711 2967 774 3129 1434 2614 1324 1603 2478 1977 2569 1506 3016 2633 301 2957 624 2298 628 1427 357 159 419 600 852 1130 2368 2636 2142 2840 1291 761 1650 2871 279 1585 2617 1140 671 287 631 2535 1261 812 200 2130 1018 1007 2158 662 1721 1441 1448 652 2786 1928 666 1192 1890 3095 2448 2385 1518 353 1767 2223 3044 947 2911 1110 438 808 3164 1538 1544 543 1399 1791 2048 2101 2510 1258 2128 1255 310 1281 2757 722 218 761 1367 398 2589 2125 2263 1004 270 1267 2881 1836 1619 2626 3005 801 1033 1178 702 831 1333 897 957 475 1493 1049 1226 2872 1363 1926 900 540 2861 1727 3074 723 2330 583 963 553 2545 2022 550 775 3195 2182 3054 1024 514 1748 1176 1387 674 593 671 887 2649 895 2823 2528 1519 2580 674 834 3078 990 2296 1479 1253 1697 1027 
2796 259 3344 1272 3280 1187 1665 3265 2282 3039 3514 2638 170 670 1118 357 256 419 660 2407 2750 1261 1300 554 2274 2797 2195 3571 3166 2557 576 3009 951 1959 2261 372 1923 2432 3447 3310 406 470 1125 840 309 2329 2101 584 2687 816 1045 1391 3499 1431 936 2721 1828 1622 3124 1479 2200 2976 415 722 2162 1685 3493 2972 2805 3555 2454 1934 3527 1579 2556 3263 518 2147483647 2310 2409 2380 683 1059 1640 3491 2686 1360 1321 1128 2693 3532 600 3555 1935 2885 535 3401 2825 3286 2750 2661 648 582 1045 422 628 2693 2585 313 457 3060 1145 2370 1503 1675 1328 3225 790 512 575 766 3538 2940 2254 606 270 2312 1094 3535 825 1921 3222 1578 2604 838 3155 586 2662 1482 632 2002 3147 1162 929 1742 2354 916 601 3550 2713 651 2503 630 1376 130 818 2136 3492 789 806 2523 604 1420 994 1551 2624 3038 1522 1829 3472 1245 2258 1630 2694 3026 2085 1214 1854 2301 1962 2554 986 605 1962 898 1374 266 2274 3247 3218 1378 280 1062 3152 754 1336 3438 3568 1884 696 2956 322 94 127 2875 772 1028 1559 2086 2120 2121 3363 1052 2354 1352 185 695 3398 3175 624 1970 2068 132 2042 3469 1528 728 2499 270 2512 1007 2941 564 1686 731 1338 361 807 995 3346 1993 2007 1646 1834 3406 1657 1383 2061 701 1561 2178 2822 1786 2124 1381 2860 3144 792 1758 2104 842 1334 975 1916 112 299 320 873 3043 3318 637 2653 921 2680 1114 2311 1056 2536 3273 981 1258 3580 2571 2763 1511 362 619 2184 1343 404 2032 1164 1234 3312 1140 1920 584 1249 3335 3126 2541 1041 828 3146 390 2896 931 1290 3076 2559 3030 931 3594 3645 2059 1015 1590 535 3268 2845 2104 1954 1085 2374 3547 3503 1290 3720 2166 3334 1241 54 1128 379 3249 2616 2229 3602 646 1067 2963 1294 3478 774 1820 2295 3161 3349 2123 1071 1847 1588 3042 1266 3482 2183 805 3344 3492 862 1055 2018 1906 3537 2550 1561 906 1187 2822 2460 812 852 2334 1648 3172 534 3230 1264 2686 1864 248 3441 1058 1504 695 188 1258 2293 1433 2879 1856 2645 846 1377 1995 960 725 1100 2481 1494 2418 772 2625 1856 343 2276 1689 1680 3009 2864 2315 1641 1212 2199 3312 3385 2647 1492 1315 2916 932 3024 2750 1864 2839 795 1241 3299 1217 3617 292 1709 629 2032 3618 3014 1139 1075 2472 1372 2165 583 3427 463 429 2498 1838 1946 2817 3402 619 1277 3299 2835 2333 1805 1065 2062 2408 3515 2234 1105 3177 631 610 1984 2429 1371 2110 1230 1056 461 3078 3069 3098 2643 3022 451 1049 2154 1193 2481 2565 1098 2216 1929 2864 1899 1372 819 1476 3374 408 1298 751 1774 3666 1094 1797 2964 2574 2698 3089 2361 2701 1128 901 210 1888 2080 859 709 3382 3682 3486 2092 2504 1051 3431 3512 1772 971 2122 1590 860 1242 1417 1600 2261 681 2330 1062 2748 3144 1993 3060 3255 1785 3394 1422 1392 3359 2751 2181 2511 2332 2452 2135 1635 860 813 2323 1256 1639 3287 2311 3259 1985 989 634 1847 2054 776 1354 1170 582 1196 1094 1042 425 2220 3320 1772 1745 2145 793 340 1496 2846 785 696 2040 356 1096 516 3393 787 474 3425 2825 3564 2211 3442 1212 3552 1952 3016 943 2048 2996 2494 2951 1811 3533 3150 737 3446 962 2740 1143 1832 407 359 935 175 1215 690 2850 3118 2486 3347 1794 1168 1923 3332 405 2102 3096 1656 1161 803 880 3035 1774 1269 497 2648 955 1280 2521 603 2237 1651 1749 196 3210 2346 1079 1615 2405 3600 2824 2866 1895 646 2209 2737 3560 1272 3380 1028 727 1321 3629 2043 1845 515 1812 2272 2557 2563 2979 1436 2620 1165 812 962 3245 1215 327 1097 1565 569 3098 2588 2714 1148 779 971 3279 2321 2063 3068 3455 884 1413 1329 619 378 1142 1415 1435 339 2004 1542 1744 3310 1096 2405 1189 882 3325 2115 3587 1198 2789 278 1480 536 3063 2375 913 543 3615 2563 3507 1291 1032 2263 1213 1724 1191 120 731 380 3135 440 3320 2957 1965 3057 1156 1127 3580 1493 2795 1978 1762 2120 709 
1316 2231 1699 2191 985 2370 1150 1881 1074 1085 1783 1410 2385 2120 2576 2001 2354 1953 2227 534 1081 1099 1076 1800 1044 509 1331 2038 1802 475 2782 1751 2436 1117 1667 2252 535 619 1256 1099 2464 2255 1458 2556 2219 1029 251 2714 726 1573 3074 1154 1394 998 1375 412 1328 1102 1905 1575 1566 679 2625 2227 192 1957 1208 963 574 1362 1394 615 1580 1617 428 1989 1792 2310 2147483647 494 176 2438 2108 1142 1592 746 1787 1011 1640 1169 2038 2268 1796 1447 1397 2150 2034 1519 1921 448 387 2412 1759 1286 1894 1796 1613 839 2258 2418 947 2714 79 1821 740 1152 1021 1807 2253 2134 2643 1657 1116 155 2112 2529 171 2826 2038 2355 1732 927 1889 572 2074 1868 2155 736 828 1768 329 1300 1152 1424 1897 915 2582 2572 1365 468 2227 780 1713 983 2348 2852 1826 1856 1630 1603 1335 1982 1008 1390 1621 790 1825 1832 886 1351 1085 1765 680 1386 1852 1397 1132 1649 81 1438 548 2053 1781 431 1620 1430 2531 57 1145 1035 976 2412 1343 895 2866 1402 1153 1358 1769 2336 1748 1994 2340 2251 566 2495 2949 1822 1167 417 189 1531 3060 1795 1611 2148 1858 1962 1735 1886 1122 818 2214 1041 1190 1716 2419 200 2046 504 1771 1582 1781 628 2538 1595 2566 2381 1489 1136 320 1270 729 484 1500 1754 927 1770 1609 1754 803 1187 1323 914 1046 551 884 1537 612 1577 1774 976 1720 515 2418 2297 2557 2688 1496 1351 1675 659 1900 379 3105 1363 1262 350 1760 1415 1645 1688 1563 1775 855 2653 1699 796 1961 2706 348 2148 1555 1788 1213 1852 2798 1209 1613 1887 1030 1565 2687 1109 2591 1284 1644 1023 896 929 1528 1712 1636 1379 1755 1326 1060 2709 1460 764 667 714 1947 1592 1296 1263 1880 2147 234 1306 1598 2276 2237 2405 1144 961 739 2055 2045 2175 685 1177 1362 2287 1588 1335 1468 1592 973 1242 1750 1422 1798 1050 1558 1386 2541 1899 1676 1476 2711 1756 828 1834 242 1671 1564 1664 545 594 2183 1810 762 806 1076 1983 1248 1728 913 454 2092 1143 1743 1187 1640 2124 1057 1201 1048 571 656 1531 1638 2098 1707 2731 2297 1390 449 1225 1352 2486 1330 489 2649 1687 1198 633 711 999 284 2004 2074 236 1695 1387 1592 1738 1043 1116 2923 1655 1528 1363 1503 2882 1394 1076 2127 1391 2195 960 1789 1218 1863 1302 2052 1279 1454 2300 1117 2094 1218 2729 2705 201 1563 415 847 2026 1852 2420 1147 1142 1340 512 1874 320 763 1822 133 1210 1455 2041 1865 445 1025 1793 203 1225 1405 1854 1281 1189 1475 1673 1013 2510 1714 1150 1255 1597 352 1888 244 1534 953 538 1060 1512 1111 1697 2700 1012 1574 1334 2021 1377 1224 656 337 392 1185 1691 868 1253 2767 2298 1770 508 2429 2214 1751 2158 1193 218 430 2276 1813 1238 748 2671 330 1116 2269 1083 924 1920 895 1950 1095 2676 469 835 339 1222 1219 574 1672 907 1667 1248 1008 834 208 543 282 1497 711 1453 2485 597 1261 709 984 885 1133 1138 3043 1876 576 1577 1559 1207 1164 2536 2113 1680 3040 2440 1744 1325 1407 1027 626 2589 1982 987 738 1744 2849 783 2539 1214 2026 1730 1523 2640 1131 1054 1960 548 1552 1313 2042 358 1779 2983 1047 690 194 1865 1713 1237 846 1630 1433 1633 1318 1172 1272 2035 1951 1376 2375 1510 2863 1028 1227 1800 1163 667 1413 1876 1584 1978 230 1233 669 1222 1508 1801 970 574 1226 1860 338 2370 1734 1718 2201 165 1996 1713 2430 1764 1300 1448 1213 241 1430 1814 1050 1414 1805 1092 502 1266 1599 1556 2448 1781 1005 1806 497 1739 2128 1235 774 463 1054 1250 2022 771 2547 1512 2876 1269 1166 1995 1604 2004 1932 904 1055 1232 2021 1537 2837 1995 735 1060 1530 1770 2076 1416 2059 2241 2592 2751 895 1052 2180 420 912 567 1739 2878 822 1695 1654 1552 1405 1328 1230 1202 2322 830 2126 759 1699 1611 2410 2116 1635 1786 1751 1278 234 2288 1567 1119 2380 2077 2674 1206 2653 1249 1549 1041 1229 1244 1692 1436 892 797 604 632 1205 2667 
822 2280 1233 2014 962 2218 936 1391 636 685 1338 925 2451 2083 2450 2068 2502 2108 2457 42 592 1340 1333 1961 608 543 921 1564 1309 176 2810 1256 2338 787 1255 2426 490 126 1038 908 2633 2256 1392 2798 2381 577 678 2725 299 1608 3030 1074 1100 984 1517 587 1026 921 1411 1364 1162 702 2666 2174 423 1683 1140 586 461 1146 932 478 1200 1374 212 1495 1905 2409 494 2147483647 655 2397 1980 941 1192 309 1595 1232 1531 674 1560 2486 1358 1108 904 2356 1545 1025 1431 562 435 2632 1829 1474 2019 1824 1131 347 2293 2424 652 2595 544 1591 734 1109 823 1776 2454 2118 2599 1252 663 366 2090 2593 326 2730 1560 2610 1398 907 1639 195 2339 1374 2372 290 992 1806 525 867 1273 1619 1608 452 2500 2768 1141 417 2455 285 1874 1035 2421 2825 1448 1394 1652 1811 860 2196 994 1422 1386 312 1331 1597 668 1069 1294 1359 879 895 1359 1017 1197 1330 575 1091 146 1943 1826 484 1597 1274 2597 455 843 811 1034 2560 1581 786 2859 1266 1087 1162 1445 2569 1255 2087 2421 2329 733 2438 2886 1577 789 301 554 1104 3011 1373 1435 2270 1847 1477 1245 2094 787 484 2335 685 1106 1482 2367 577 2164 109 1680 1088 1939 875 2492 1425 2611 2631 1470 943 580 913 1044 778 1099 1485 1099 1405 1737 1511 413 699 1037 536 1340 683 783 1618 949 1195 2027 1137 1646 503 2521 2334 2691 2626 1009 971 1781 250 1817 663 3049 927 1365 267 1277 1440 1495 1289 1093 1294 902 2724 1792 403 1768 2784 765 1996 1425 1307 1270 1522 2827 1493 1160 1393 539 1502 2635 759 2632 797 1601 1156 672 435 1038 1981 1262 1263 1390 1522 910 2733 1023 436 358 493 1819 1155 1156 1108 1702 1682 700 958 1460 2385 2094 2427 845 467 331 1584 2019 2044 650 1472 1076 2536 1278 902 1002 1146 590 1403 1434 1192 1304 1238 1166 980 2779 1413 1250 1547 2611 1401 586 1384 553 1430 1557 1533 538 101 2110 2069 303 1158 768 2179 871 1566 431 755 2221 1118 1640 1037 1714 2221 1178 763 998 681 555 1050 1631 1897 1354 2654 2537 1661 106 1068 894 2428 843 830 2751 1273 964 876 733 552 217 1741 1911 716 1225 1024 1114 1513 1289 656 2880 1162 1039 1048 1009 2867 1298 902 1962 1215 2352 783 1979 855 1427 832 1906 1491 993 2106 714 2308 1022 2783 2766 442 1249 795 438 1537 1867 2251 890 660 898 794 1756 429 280 1370 613 1323 995 2263 1879 867 550 1598 583 1506 1391 1950 831 762 998 1200 640 2524 1618 750 1528 1142 307 1759 729 1195 522 940 1355 1680 1002 1237 2770 1164 1659 1050 1565 1356 943 746 341 651 767 1261 398 1284 2707 2354 1444 329 2685 2453 1285 1686 1144 569 148 2150 1346 1143 646 2585 343 947 2185 1179 1168 1665 462 1926 644 2571 494 902 709 781 872 651 1221 1005 1474 956 527 438 462 103 254 1106 1001 1597 2728 151 1206 1002 992 435 852 796 3008 2085 569 1208 1728 1123 1243 2523 1953 1575 2990 2455 1344 958 1118 808 304 2820 2108 931 438 1978 2856 474 2686 1345 2222 1268 1648 2666 1094 582 1495 213 1147 1608 1566 646 1285 2948 689 757 450 1375 1405 1196 876 1815 1080 1901 824 1344 973 2075 2060 1493 2440 1396 2875 568 806 1356 939 615 1711 1545 1135 2136 475 802 799 1251 1642 1743 634 898 1523 2017 558 2268 1568 1263 2175 650 1730 1421 2495 1276 853 1406 1007 268 1191 1330 590 1087 1824 675 418 1220 1450 1128 2333 1777 1218 1387 367 1424 2330 948 341 185 562 781 1806 295 2409 1671 2817 890 1195 2121 1512 1759 1944 698 562 737 1874 1683 2771 1501 281 695 1044 1314 1990 1248 1869 2210 2734 2636 1054 998 2215 846 874 770 1263 2789 343 1559 1903 1108 1017 1201 1226 710 2364 1014 2119 798 1267 1862 2398 1640 1170 1339 1580 1418 286 2127 1284 1274 2458 2027 2787 800 2798 927 1055 717 786 1260 1575 1174 916 402 437 655 815 2639 
1472 2318 1830 2336 969 2510 1311 2030 1249 1195 1902 1578 2465 2234 2708 2085 2407 2008 2249 696 1231 1140 1111 1855 1219 531 1507 2171 1954 607 2872 1910 2563 1290 1842 2296 693 781 1296 1136 2508 2356 1586 2570 2269 1203 279 2810 858 1673 3183 1292 1457 1126 1445 397 1497 1259 2064 1731 1741 675 2712 2344 355 2120 1198 1069 635 1399 1567 781 1673 1778 553 2142 1864 2380 176 655 2147483647 2550 2244 1301 1692 880 1937 1064 1775 1327 2175 2295 1911 1620 1551 2183 2181 1680 2071 451 439 2437 1845 1341 1960 1895 1782 993 2349 2517 1028 2844 111 1978 878 1281 1065 1923 2286 2241 2754 1758 1246 331 2221 2609 341 2950 2175 2366 1904 914 2049 705 2083 2023 2184 874 913 1864 464 1418 1236 1473 2062 1087 2704 2606 1405 531 2250 940 1769 1095 2427 2957 2001 1984 1734 1643 1506 2015 1135 1495 1781 937 1985 1990 1052 1411 1139 1941 763 1551 2013 1572 1234 1819 112 1611 688 2184 1875 584 1735 1578 2611 231 1219 1088 1086 2464 1377 917 2965 1547 1144 1387 1939 2356 1910 2071 2417 2330 518 2611 3064 1981 1343 591 297 1643 3171 1971 1760 2213 1967 2106 1882 1922 1295 993 2279 1215 1186 1875 2534 156 2113 649 1902 1739 1838 696 2650 1743 2653 2393 1605 1173 433 1444 754 548 1602 1917 1003 1944 1679 1914 979 1335 1492 1090 1064 522 904 1624 635 1751 1793 1054 1847 670 2487 2388 2614 2804 1641 1447 1751 791 2027 312 3218 1538 1348 467 1901 1521 1790 1787 1735 1945 974 2730 1779 971 2111 2781 354 2289 1696 1928 1316 2023 2887 1226 1738 2045 1194 1691 2801 1201 2678 1431 1764 1108 956 1090 1676 1724 1725 1379 1929 1378 1213 2801 1579 866 843 884 2084 1768 1308 1281 2028 2275 217 1392 1741 2344 2375 2499 1217 1117 914 2187 2156 2310 702 1190 1423 2301 1757 1511 1600 1713 1148 1310 1919 1582 1957 1115 1655 1561 2558 2043 1787 1567 2837 1929 997 1955 222 1831 1676 1804 574 752 2304 1826 933 804 1155 2022 1345 1873 1060 520 2155 1120 1876 1338 1727 2198 1145 1376 1183 548 815 1700 1750 2249 1879 2850 2315 1408 596 1377 1525 2602 1497 526 2716 1862 1361 703 703 1129 453 2165 2217 190 1829 1476 1762 1895 1083 1249 3033 1810 1694 1534 1663 2984 1530 1108 2270 1412 2246 1119 1833 1393 1977 1438 2191 1325 1628 2449 1293 2124 1252 2811 2786 265 1732 438 969 2172 1954 2563 1205 1287 1515 578 2010 479 930 1945 154 1295 1585 2068 1966 427 1195 1944 294 1243 1522 1931 1407 1308 1615 1845 1116 2606 1846 1326 1276 1771 454 2025 179 1706 1078 524 1077 1569 1256 1824 2778 1091 1660 1501 2144 1497 1392 627 428 337 1300 1866 1010 1362 2882 2382 1940 682 2438 2232 1882 2290 1177 321 570 2410 1944 1236 903 2793 501 1271 2393 1178 970 2080 1069 2061 1268 2803 504 797 388 1345 1306 705 1795 1009 1819 1315 1153 1010 258 713 419 1672 751 1521 2499 767 1391 747 957 1058 1201 1312 3150 1911 725 1752 1616 1344 1261 2639 2256 1814 3151 2537 1919 1416 1575 1191 802 2608 2047 1124 835 1772 2945 957 2591 1293 2064 1858 1596 2731 1112 1194 2088 723 1655 1321 2178 450 1939 3090 1222 667 255 2030 1881 1216 821 1679 1518 1646 1478 1237 1441 2127 2022 1455 2456 1649 2957 1162 1342 1975 1209 818 1417 2046 1706 2032 376 1352 776 1331 1578 1923 1062 610 1236 1915 326 2498 1880 1892 2311 144 2158 1879 2510 1911 1474 1572 1372 390 1473 1982 1184 1585 1907 1268 569 1245 1743 1669 2578 1889 1061 1913 668 1909 2163 1404 948 593 1218 1386 2175 918 2682 1573 2990 1366 1277 2060 1736 2163 2033 957 1217 1391 2162 1602 2953 2148 906 1235 1676 1895 2202 1566 2208 2351 2646 2880 978 1187 2272 402 1048 660 1876 3000 991 1835 1677 1672 1580 1335 1349 1354 2411 907 2231 739 1875 1634 2515 2251 1808 1906 1898 1352 409 2429 1733 1192 2457 2193 2736 1315 2705 1327 1703 1214 1354 1357 1828 1486 1015 917 773 770 1381 2774 
2579 457 3112 706 3340 552 1503 2963 2093 2939 3295 2375 529 318 436 621 936 970 1335 2383 2596 1570 1616 1032 2094 2869 1926 3286 2869 2565 527 2700 283 1766 1893 1051 1955 2384 3416 3299 1073 260 1006 1517 981 2155 2279 405 2635 887 637 1324 3421 1447 1204 2828 1571 1492 2791 1166 1860 3050 478 225 2261 1206 3533 2898 2840 3519 2179 1928 3382 1233 2580 2930 874 683 2438 2397 2550 2147483647 545 1488 3331 2627 968 1583 881 2506 3238 1279 3342 1629 2658 1198 3082 2554 2976 2842 2734 1330 785 1354 871 679 2379 2484 392 233 3019 469 2510 1081 1713 1301 3215 631 1190 316 205 3368 2808 2344 330 548 2391 463 3242 1507 1521 3283 1125 2588 1488 2837 1250 2602 1648 716 2109 2999 1342 1297 1284 2216 240 1260 3510 2765 1326 2412 1067 1456 557 430 1715 3244 822 1264 2271 1221 1437 1057 1207 2542 2714 1093 1740 3404 1516 1862 1795 2444 2692 1794 1317 1482 2452 1659 2539 521 717 2029 819 1157 560 2391 3185 3196 1464 951 1452 3180 483 1147 3479 3543 1471 1378 2639 713 593 579 2991 93 516 1133 1869 2146 2260 3189 622 1957 1048 794 583 3098 2899 1203 1775 1967 782 1869 3501 1147 56 2637 793 2505 727 2669 1025 1872 100 1045 466 1490 950 3331 2123 1759 1903 2014 3255 1253 1577 1653 1020 1161 2074 2647 1534 1988 1719 2964 3175 974 1995 1757 1408 1525 751 1960 715 390 919 265 2813 3197 925 2616 590 2817 668 2036 1231 2582 3007 1029 960 3410 2258 2413 1583 640 878 2083 872 703 2233 619 996 3046 1236 1481 545 1634 3128 2798 2380 895 252 3067 461 2704 801 1461 3063 2428 2788 1483 3448 3659 1655 1348 1490 453 3095 2812 2049 1905 660 2036 3551 3502 863 3436 2352 3235 975 727 544 311 3188 2482 2143 3319 394 516 3018 1678 3407 1453 1469 2028 2961 3151 1968 1327 1441 1324 2726 1504 3332 1897 1482 3052 3303 1012 391 1612 1824 3307 2677 1195 874 901 2885 2421 309 1432 2240 1951 3113 1143 3121 920 2575 2040 833 3501 774 1370 882 686 1421 2066 1412 2976 1857 2348 800 847 1604 333 1405 1539 2487 1344 2153 91 2384 2061 794 1904 1502 1865 3083 2755 2363 1146 699 2390 3074 3270 2334 1105 1611 2780 486 2744 2467 1591 2575 480 1100 3295 680 3601 958 1619 1147 1800 3399 2837 646 1413 2181 768 1963 1234 3408 603 618 2600 1496 2150 2748 3086 611 633 3256 2676 2066 1985 692 2141 2317 3283 2396 1284 2986 1269 599 2215 2260 974 2257 1619 1033 790 2921 2940 2884 2307 2944 295 789 1942 1585 2150 2619 706 2411 1595 2770 2148 1716 1180 1394 3149 661 1488 952 1520 3408 1063 1582 3059 2636 2828 2966 1994 2606 1188 335 476 1475 2082 1542 1382 3142 3386 3534 2233 2519 450 3183 3539 1759 312 2178 1463 278 1380 1676 1135 2127 489 2137 388 2818 3237 2172 2918 3166 1866 3181 1542 1051 3294 2621 2068 2617 2304 2507 1813 1870 1155 1494 2278 1197 1876 3360 2180 3207 1783 612 1209 1890 1706 1156 1274 1296 182 666 836 602 276 1827 3209 1490 1617 2100 1464 845 1479 2824 1327 506 1954 984 1303 1140 3162 1069 420 3479 2691 3301 2184 3283 1642 3262 2100 2700 552 1873 3084 2599 2602 1417 3584 3229 1174 3332 1487 2515 1396 1596 516 790 1158 518 1012 535 2730 2988 2099 3318 1813 1635 1476 3134 973 2210 2959 1774 1219 1099 654 2976 1993 1671 1000 2760 312 929 2160 241 2410 1159 1356 530 2932 2092 999 1437 2467 3549 2471 2741 1603 658 2015 2781 3610 996 3203 362 661 1573 3431 2056 1441 1172 1591 2175 2569 2396 2811 935 2544 488 1156 441 3133 1273 840 889 1069 536 3092 2424 2511 669 1108 410 2948 2236 1882 2832 3225 436 1191 816 199 977 474 1589 1410 420 2230 1547 1891 3059 491 2296 885 1401 3136 1822 3597 1208 2606 406 1665 337 3144 2006 1417 141 3316 2229 3285 928 1268 2327 609 1387 1409 585 369 866 3016 1021 3239 2698 1798 2912 1194 847 3517 1547 2739 1966 1818 1890 247 
2065 800 2588 221 2941 275 1049 2425 1599 2465 2774 1849 955 389 471 808 1305 1169 1622 1960 2105 1450 1497 1158 1603 2488 1405 2750 2332 2155 1071 2162 370 1280 1351 1372 1588 1949 2966 2861 1463 606 663 1878 1296 1665 1992 950 2189 752 1099 954 2950 1119 1119 2469 1065 1059 2249 657 1321 2664 1000 362 1920 665 3118 2437 2438 3066 1652 1539 2884 707 2178 2388 967 1059 2108 1980 2244 545 2147483647 1041 2828 2179 438 1423 469 2004 2700 1585 2822 1103 2139 1471 2541 2024 2437 2474 2357 1674 811 1270 1029 656 1841 2018 754 717 2571 615 2185 538 1368 964 2779 456 1499 484 705 2861 2322 1992 453 1030 2032 755 2704 1815 977 2885 580 2163 1715 2297 1522 2154 1405 693 1783 2504 1157 1272 740 1740 544 1658 3055 2375 1614 1953 1151 1174 962 941 1170 2715 689 1321 1750 1433 1111 849 682 2085 2173 549 1312 2938 1374 1317 1535 1921 2150 1269 1077 942 2137 1133 2116 91 716 1680 588 706 1041 2056 2724 2755 1186 1338 1418 2765 1017 718 3067 3095 926 1694 2100 914 991 933 2634 536 936 589 1369 1764 1947 2683 1075 1412 555 1087 501 2560 2366 1377 1288 1519 1107 1389 3083 612 493 2306 1034 2089 352 2138 1141 1621 610 561 973 1807 690 2892 1811 1250 1704 1746 2756 710 1364 1108 1028 621 1620 2147 1032 1521 1606 2599 2763 893 1772 1218 1539 1318 419 1601 1133 780 1357 692 2292 2710 946 2180 262 2478 1101 1512 1065 2194 2476 819 486 2903 1722 1870 1278 1145 897 1630 327 1213 1966 109 560 2514 1007 936 1089 1571 2611 2257 1889 568 717 2599 976 2197 533 1248 2629 1950 2264 1593 2950 3229 1111 1284 1077 995 2590 2373 1623 1491 163 1496 3117 3066 326 2899 2068 2757 522 1084 140 775 2728 2002 1696 2782 427 66 2623 1607 2939 1747 934 1506 2449 2637 1492 1205 896 828 2186 1336 2832 1371 1843 2515 2790 890 634 1068 1395 2783 2336 663 658 450 2497 1989 260 1576 1786 1785 2655 1356 2641 421 2103 1767 1098 3098 369 947 844 967 1208 1557 1061 2608 1476 1815 610 322 1061 696 1707 1534 2079 913 1630 526 1865 1809 1276 1361 1034 1613 2697 2280 1984 609 160 2108 2549 2785 1796 570 1475 2292 959 2212 1935 1078 2047 1004 715 2862 159 3156 1264 1200 1278 1297 2877 2333 101 1341 1650 342 1466 1485 2965 1131 1140 2247 962 1891 2292 2545 597 349 2804 2181 1543 1720 234 1793 1861 2758 2092 1110 2475 1500 594 1972 1770 442 1950 1559 763 904 2424 2454 2367 1766 2479 811 401 1441 1533 1611 2234 222 2130 1061 2302 1923 1607 1175 1003 2627 1175 1285 895 1018 2876 776 1095 2687 2256 2485 2481 1451 2140 941 772 862 930 1688 1866 1661 2616 2848 3124 1923 2115 170 2654 3117 1377 620 1813 1034 267 1154 1503 591 1656 439 1639 593 2437 2860 1892 2427 2693 1539 2662 1277 538 2830 2139 1609 2265 1882 2127 1279 1656 1104 1839 1849 855 1663 2967 1709 2751 1292 1094 1380 1535 1168 1173 902 1077 724 138 430 1053 765 1283 2726 977 1174 1677 1840 1052 1122 2390 1447 1048 1515 1408 1147 1371 2638 1033 953 3074 2207 2769 1768 2780 1617 2724 1803 2161 1038 1391 2707 2247 2059 874 3176 2843 1232 2847 1569 1999 1258 1097 698 972 1050 940 599 1078 2250 2500 1554 2872 1447 1644 932 2620 1184 1879 2469 1482 963 1064 388 2520 1756 1617 1155 2408 299 424 1617 464 2113 621 814 976 2398 1573 692 979 2094 3088 1928 2259 1082 619 1520 2386 3200 531 2695 353 550 1407 2915 1671 897 1440 1100 1720 2161 1903 2312 396 2089 439 1145 877 2651 1006 1054 509 531 578 2660 1931 2002 127 1097 822 2406 1785 1398 2309 2701 178 733 280 462 1417 656 1360 1057 720 1981 1197 1609 2530 816 1832 422 1489 2624 1296 3165 918 2103 811 1433 524 2760 1463 1489 636 2777 1689 2763 417 1142 1960 221 857 1241 1002 332 1345 2532 1472 2769 2170 1324 2420 929 417 3051 1233 2290 1570 1477 1384 776 
1156 1457 1704 1077 1903 1278 31 1648 642 1453 1875 1013 1639 1186 1509 1283 1797 1450 1891 920 1124 1023 1051 1331 635 1461 598 1942 1549 1117 1945 1404 1403 321 805 1767 608 908 1933 1822 1949 1385 521 2228 1704 691 1098 1846 1152 835 2110 282 1933 394 948 1459 296 54 1535 437 707 1633 1817 1263 950 822 2077 1411 1401 2035 844 530 1910 477 1143 1668 1204 1640 1142 941 1301 1488 1041 2147483647 1867 1143 659 925 607 1055 1907 1895 1916 454 1245 1757 1793 1199 1673 1456 1334 2032 1075 1005 1323 1013 1104 996 1455 1551 1536 1655 1221 680 473 369 1740 901 1838 1237 1685 1910 1328 1004 1205 1770 1032 1794 1910 2077 671 1848 748 1122 1853 1551 1789 1118 730 1008 845 1527 754 1120 772 734 1569 2119 2024 1343 1887 925 1259 530 1618 1917 839 1853 852 1293 896 1627 397 687 480 1055 1445 691 275 1917 935 862 775 1061 1442 533 611 573 1189 466 1075 1009 1036 718 749 337 1777 1085 1698 1717 542 1851 1176 1725 1964 340 2026 2061 689 1998 1358 1336 1627 1536 1622 1519 1959 680 455 752 1014 1732 2089 938 495 1543 986 1777 1547 1529 333 482 1600 402 2042 575 1453 1329 1441 1049 761 1314 1306 855 1579 484 1767 2088 646 1854 895 410 1024 919 1785 620 775 762 1089 613 587 1188 263 503 1131 1582 1722 915 1028 649 1557 766 742 631 1750 1495 1952 1702 1404 1716 1088 1140 898 1487 2124 710 774 1167 1639 688 555 1952 990 1211 513 1905 1077 596 835 1970 1108 1055 494 1678 631 773 1962 1209 1696 1532 910 619 1715 1579 1784 1258 730 722 1589 945 1392 1552 1977 2189 749 1051 125 1865 1637 1334 583 458 880 846 2078 2027 764 2089 1170 1749 523 1630 1153 1568 1701 1001 658 1972 1134 1104 1588 1219 1919 1999 506 688 1523 1711 490 904 660 282 1442 863 1863 608 2201 1721 1857 844 1674 731 355 1897 1347 530 734 598 1467 948 1189 1604 753 1152 1627 1581 1637 625 1089 928 1509 2059 715 137 982 1462 707 660 324 1588 486 1043 796 968 682 1723 1982 1301 1042 149 803 1509 991 1001 1967 826 90 848 1665 1269 967 865 970 1209 1673 1788 1061 598 1005 1301 1962 1400 1134 347 1210 1966 407 1822 1022 2120 1671 182 1399 415 1979 1380 965 1063 875 1175 526 1729 1928 1943 1933 1247 492 1056 1262 1792 1035 1313 1772 1207 723 903 821 823 830 1875 1162 765 1541 1704 1045 1155 794 664 1027 1211 592 1217 1453 1460 1458 1083 1456 1655 699 519 1209 929 1207 822 1232 514 1283 1148 1142 1115 204 1734 1948 761 955 264 2029 554 200 1663 1232 1488 1484 884 1118 592 1784 1535 691 667 2149 1905 1743 2057 2084 998 1079 1211 1792 2076 400 1652 819 71 1257 662 941 780 642 1048 690 1633 1410 1831 1021 1443 1678 637 1754 612 538 1806 1139 580 1266 841 1106 623 960 1008 2166 808 397 967 1932 695 1721 351 2093 1523 581 619 1153 300 660 1631 1013 652 2068 1588 826 1725 325 133 637 2227 1403 313 1350 1477 1971 474 1967 812 1619 1753 1014 1803 2034 1211 1928 731 1818 1315 1925 913 1415 2034 408 1681 1249 1386 615 2136 1811 1251 1850 1485 1101 891 260 1254 1334 884 1626 476 1994 1246 1509 1024 1836 489 1399 795 1695 1477 925 1482 667 571 1025 845 1490 988 1259 1373 1405 1332 627 1009 1283 1191 858 598 1680 1582 726 562 72 1078 2062 1271 1259 405 1000 569 1352 2159 511 1748 1394 930 902 1992 659 650 1725 220 688 1124 930 1349 885 1057 1468 1092 1893 1650 542 1415 601 863 1102 1620 956 1074 933 1077 1844 1683 750 423 1429 1814 1064 308 935 1314 2004 1696 736 316 1381 1154 361 783 1673 1854 808 622 1445 1689 562 2125 497 1153 1528 773 1248 1730 898 1416 1510 1991 1007 1867 639 875 956 1187 453 819 1659 1123 2016 1533 2069 1751 1325 326 1438 553 645 2030 468 1255 552 561 495 1734 
773 3322 410 2780 1091 3004 1846 779 1238 511 308 1022 3503 3043 3260 3137 3620 3241 3623 1173 743 2524 2520 3100 1239 1211 1432 663 790 1125 3808 915 3197 1568 1604 3563 1653 1116 654 745 3762 3250 2386 3966 3510 1179 1827 3706 895 2675 3927 2101 423 2077 2662 1362 1764 1877 977 2173 1579 1169 3683 3108 1596 2307 1019 629 1071 652 1210 1603 88 2125 1166 934 3015 3491 1592 1192 1692 3331 2828 1867 2147483647 883 2392 2414 2458 825 706 3645 280 1735 717 3511 846 892 812 1298 1260 3790 2912 2641 3134 2872 1129 920 3321 3415 677 3404 1601 2321 1869 2164 758 2767 3606 3100 3519 67 556 1517 3068 3636 1460 3568 703 3784 1944 1094 2323 1036 3519 892 3532 902 2167 2862 1715 345 2419 2784 2215 1138 3373 3912 628 1167 3620 1005 3017 2162 3480 3756 1850 460 2704 2978 1098 3357 2087 2502 2148 902 971 2317 1662 468 2472 1692 2065 940 1019 1573 2318 1934 1663 1706 1074 2822 2888 1670 2613 2181 3643 1578 521 707 2165 3677 2761 941 3814 2200 1017 709 2003 3734 975 3176 3486 3395 1367 3349 3764 2283 1462 1485 1717 152 3903 1634 2285 3374 2853 740 690 3255 1558 1424 3436 1469 979 2227 3290 1548 3269 1123 2611 811 3077 2066 3416 2286 3634 3803 2502 730 1766 1578 2235 1968 93 2161 2273 1863 2865 2232 1315 684 1799 1369 2531 1316 956 2720 2136 1673 3206 2305 2602 1674 3603 3362 3793 3519 592 247 2892 954 2745 1489 3929 1336 2496 1242 597 2513 2371 97 1215 1217 2041 3770 2894 1309 2537 3835 1922 2804 2341 586 2379 2045 3826 2682 299 951 957 2486 3540 494 3651 633 2597 2313 784 933 641 3164 134 937 1852 2689 1903 3728 240 828 1408 1553 2683 1438 852 812 2506 693 1825 329 2358 3475 2906 3435 526 875 1271 659 2997 2882 1094 2663 454 3709 1919 1336 401 249 1377 2560 2016 2009 934 2411 50 1474 3945 709 152 2646 3449 1886 1587 366 1487 2173 2592 2430 1165 1106 3024 3249 1165 2345 562 3332 347 2416 815 1943 3332 1110 2561 1999 2806 3307 2329 1271 2063 1289 1678 1109 2658 2633 1865 3524 3705 2847 1175 2016 1220 3339 982 2014 3825 1607 1837 2067 1165 650 1381 2378 2711 1827 451 243 1160 2268 2475 577 3786 786 988 1750 860 3811 2274 784 2754 768 3479 1782 3134 1533 327 495 2734 2666 1233 2828 1368 3469 712 3810 3800 1428 1888 1968 759 831 2899 3005 598 660 1301 1985 2641 1620 1095 374 1725 2461 367 3428 2910 2025 1075 2389 1744 2695 2436 3047 414 435 498 1239 579 3519 2550 1390 2716 1336 1244 2631 1832 1794 671 2109 2546 2832 2015 363 3814 2328 2762 1814 540 2398 1750 1265 1266 1459 425 1533 816 2374 3600 3399 2000 1484 3859 3623 435 745 1063 1737 1178 2985 467 958 1745 3446 1535 1909 3077 2318 2356 2334 1231 2914 1194 3405 1216 1245 1881 433 402 1827 295 2157 2291 480 742 1310 1434 1229 1313 1590 2192 2739 3897 1217 2236 2194 1153 1180 562 1549 3920 3247 1730 1717 2878 2139 2369 3486 2754 2502 3881 3453 1706 286 1851 1751 1377 3982 3221 2003 858 3150 3827 1455 3799 2491 3374 387 2778 3668 1080 668 544 1337 49 2799 690 1832 941 3862 1464 1231 1437 1118 2016 1093 1179 2970 236 3085 841 2508 1736 3118 3162 2625 3490 2335 3852 651 388 1517 659 1750 2901 2063 263 3268 1655 401 1976 2344 2777 2707 631 2086 2714 3153 1407 3127 2410 1404 3142 1756 2365 2063 3544 684 1265 2422 1907 1361 588 1195 632 1750 2862 1317 1129 1090 2336 150 3169 2796 2398 230 1529 2010 3483 1741 1224 1136 939 520 2529 913 3203 2819 3705 326 2293 3233 2462 2430 2968 801 911 827 2704 2823 3650 924 1182 1453 593 366 2896 2145 2628 3170 3842 3450 2225 2060 3247 2001 1968 1960 517 3633 1089 2446 3081 235 1549 892 2297 726 3394 2194 3113 1190 1527 3042 3368 744 1287 322 2414 2565 1454 2907 1981 2434 3520 2977 3871 392 3907 416 757 1543 435 2343 2487 519 2041 803 1559 1814 1444 3577 
629 2544 953 2187 837 2400 1132 1157 664 376 1042 807 2719 2319 2642 2340 2791 2400 2760 294 372 1647 1641 2254 644 558 954 1293 1086 273 3063 1066 2544 918 1262 2720 786 254 789 684 2925 2505 1632 3101 2672 591 962 2972 26 1876 3253 1321 813 1256 1812 669 1157 1135 1215 1536 1185 656 2924 2403 718 1802 968 287 414 892 879 755 891 1526 328 1278 2189 2686 746 309 880 2627 2179 1143 883 2147483647 1769 1538 1749 503 1295 2786 1059 1202 693 2655 1305 856 1198 619 518 2932 2104 1776 2305 2087 1015 203 2553 2673 393 2788 775 1742 1020 1368 605 2020 2753 2361 2826 944 370 646 2332 2858 594 2933 1295 2915 1480 792 1776 175 2645 1164 2673 25 1296 2072 832 564 1567 1921 1719 475 2712 3065 883 446 2758 234 2169 1321 2691 3057 1485 1111 1915 2114 779 2497 1266 1693 1542 115 1144 1745 888 788 1599 1369 1186 754 1179 1077 1482 1428 824 1179 199 2151 2094 791 1847 1479 2863 720 563 577 1321 2848 1887 632 3098 1482 922 918 1533 2871 1079 2365 2692 2600 769 2661 3102 1720 873 606 844 800 3232 1361 1624 2554 2096 1227 1009 2395 914 661 2617 807 928 1636 2594 762 2448 246 1902 891 2232 1184 2720 1618 2870 2935 1724 714 884 1007 1352 1085 790 1615 1403 1458 2027 1657 558 469 1178 663 1648 710 634 1898 1254 1242 2333 1438 1876 803 2798 2594 2975 2845 766 663 2065 90 2040 782 3267 922 1654 415 1022 1709 1694 980 1010 1175 1191 2991 2073 549 1937 3053 1054 2182 1637 1048 1550 1601 3080 1801 869 1193 437 1740 2858 462 2890 559 1845 1453 459 318 805 2288 954 1056 1443 1824 1139 2984 722 203 586 736 2020 1131 942 889 1881 1401 971 656 1666 2664 2282 2681 566 308 485 1310 2260 2240 579 1781 793 2840 1387 903 722 851 701 1701 1529 1361 1112 1541 858 1014 3082 1165 947 1826 2813 1462 804 1091 717 1581 1813 1741 530 231 2331 2375 394 1464 489 2478 564 1758 205 1061 2507 974 1858 1257 1991 2499 1473 772 1259 696 833 941 1885 2057 1422 2866 2840 1968 301 1284 853 2651 722 1133 3027 1276 1145 1185 678 254 503 1865 2092 980 950 719 1010 1671 1597 371 3104 952 895 1166 832 3103 1530 689 2142 977 2643 1010 2278 949 1127 558 2097 1795 936 2266 780 2609 786 3044 3029 624 1356 1093 132 1296 2125 2423 629 414 887 1102 1963 737 320 1079 876 1614 710 2565 2137 1157 513 1770 872 1814 1650 2230 537 456 735 1104 339 2774 1839 815 1836 1088 436 1962 990 1285 215 1236 1664 1977 1242 952 3037 1464 1940 1192 1277 1613 1097 732 469 759 459 1243 142 1558 2927 2619 1532 619 2990 2757 1006 1412 984 863 315 2347 1067 955 914 2794 651 1164 2400 1470 1477 1798 539 2170 648 2771 528 843 1005 481 573 954 928 1300 1653 675 285 571 638 359 465 1148 1309 1891 3032 363 1456 1310 882 489 581 916 3235 2386 865 1266 2025 1367 1530 2763 2136 1794 3211 2706 1362 652 1252 1012 542 3122 2394 1193 233 2282 3100 673 2973 1639 2520 984 1938 2919 945 315 1214 478 839 1917 1298 950 1097 3176 807 725 634 1217 1510 1035 797 2113 776 2209 655 1645 1111 2338 2342 1783 2707 1616 3121 282 499 1311 693 899 2020 1624 841 2428 775 498 1103 1525 1934 1977 351 1204 1832 2310 676 2473 1757 1205 2414 911 1854 1537 2762 1036 838 1654 1201 505 924 1199 305 1193 2084 729 421 1055 1652 824 2532 2030 1523 1082 661 1520 2629 1096 459 287 448 506 1960 101 2596 1967 3036 582 1471 2407 1738 1895 2200 493 433 566 2065 1976 2987 1282 394 806 800 1026 2207 1449 2037 2447 3020 2831 1357 1257 2475 1134 1145 1078 996 2994 360 1764 2208 811 1068 991 1492 498 2624 1320 2367 740 1246 2168 2640 1372 1095 1044 1767 1713 577 2305 1413 1573 2729 2260 3066 491 3084 634 847 862 487 1531 1789 898 1200 112 710 951 884 2872 
1628 1118 2151 420 2556 631 660 1995 1168 2040 2336 1412 1294 733 878 1040 1582 1348 1822 1571 1674 1346 1388 1287 1174 2120 967 2318 1901 1771 1483 1733 805 857 931 1612 1253 1550 2552 2453 1744 965 490 2119 1537 1236 1709 1367 1782 769 1537 668 2525 855 1089 2118 632 690 1826 233 892 2291 1392 759 1594 356 2723 2019 2056 2649 1215 1185 2449 269 1800 1965 1104 1360 1787 1595 1937 968 438 659 2392 1769 2147483647 1287 308 1568 2270 1800 2384 666 1701 1671 2115 1588 2009 2116 1994 1912 938 1217 1201 800 1411 1600 1088 1106 2159 1024 1865 147 1066 713 2373 589 1722 818 1140 2424 1892 1656 782 1395 1688 1180 2274 2019 569 2502 238 1769 1865 1870 1716 1745 1195 823 1474 2070 1031 1269 390 1317 981 1936 2637 2001 1815 1539 1251 951 1290 1377 779 2279 731 1377 1312 1591 850 765 244 1670 1747 168 934 2514 1258 911 1298 1484 1726 831 909 517 1827 696 1724 447 854 1356 584 362 1404 1731 2305 2346 964 1625 1389 2372 1448 403 2673 2681 526 1911 1672 1133 1312 1236 2281 970 1372 202 937 1410 1643 2246 1512 1007 178 1336 680 2130 1932 1515 863 1119 1374 967 2686 180 920 1979 1257 1701 364 1702 1265 1386 1042 198 1356 2018 605 2483 1513 815 1510 1489 2321 299 1185 707 1091 202 1213 1712 602 1106 1493 2242 2371 914 1553 790 1630 1150 419 1271 1453 1123 1677 1129 1855 2279 1035 1778 442 2142 1536 1074 972 1826 2041 741 189 2466 1290 1450 1020 1521 997 1223 175 1589 1701 416 293 2079 864 559 1501 1503 2174 1832 1459 462 1155 2177 1365 1760 520 1082 2225 1526 1827 1662 2514 2824 707 1246 727 1405 2153 1967 1237 1118 309 1068 2711 2658 115 2468 1784 2329 245 1372 518 1150 2309 1575 1292 2351 725 490 2244 1530 2515 1944 501 1068 2011 2200 1072 1129 491 408 1758 1202 2397 934 2086 2084 2353 876 1060 664 1012 2345 2000 227 634 233 2125 1592 662 1673 1376 1614 2238 1524 2212 119 1680 1505 1329 2710 319 599 913 1225 1048 1121 782 2247 1133 1381 635 312 648 1131 1912 1518 1697 561 1192 960 1427 1563 1630 944 631 1378 2323 1855 1626 342 325 1824 2112 2355 1365 139 1355 1862 1397 1777 1500 642 1610 1438 465 2457 373 2743 1503 835 1395 863 2440 1897 342 1290 1214 516 1035 1668 2553 1525 1527 1903 528 1635 1878 2119 774 657 2388 1748 1106 1467 300 1467 1449 2321 1791 1001 2038 1667 777 1726 1340 13 1652 1496 639 1070 1989 2023 1929 1341 2059 1207 342 1009 1478 1182 1866 273 1847 627 1880 1695 1498 1201 685 2189 1556 1125 935 587 2441 629 674 2323 1892 2144 2051 1032 1721 793 1210 1191 530 1326 2080 1852 2180 2418 2732 1623 1735 593 2218 2717 1039 1054 1471 673 697 990 1347 269 1237 679 1207 1016 2069 2490 1619 1995 2267 1241 2225 1058 121 2408 1711 1199 1923 1493 1766 845 1453 1105 2070 1455 621 1460 2587 1290 2334 866 1532 1514 1213 739 1217 622 931 1140 369 313 1489 1152 874 2297 542 789 1292 2095 1252 828 1987 1537 1474 1121 1716 1048 1549 2201 1059 1356 2684 1778 2334 1387 2344 1577 2294 1519 1733 1476 969 2339 1905 1639 459 2784 2468 1300 2416 1618 1562 1160 669 958 1170 1011 1280 352 1502 1823 2069 1146 2459 1120 1629 563 2182 1369 1562 2037 1219 802 1086 491 2104 1526 1554 1304 2062 736 101 1198 830 1817 346 397 1324 1964 1135 551 590 1737 2667 1509 1831 644 768 1089 2009 2806 224 2258 778 677 1267 2477 1316 490 1638 676 1312 1779 1471 1877 244 1676 828 1171 1314 2222 824 1259 368 290 800 2257 1500 1566 312 1132 1258 1983 1378 974 1872 2264 539 371 276 844 1736 1068 1166 775 1033 1731 903 1348 2094 1243 1415 209 1550 2187 859 2760 729 1667 1156 1231 847 2388 1045 1538 1037 2348 1262 2325 82 1072 1613 536 420 1118 1332 663 1694 2103 1797 2345 1733 907 1987 765 273 2628 970 1879 1210 1171 950 1207 
1867 1283 2384 1584 1995 1696 954 2431 1395 1914 2521 1815 1416 1285 1836 1047 1345 945 1233 1244 1726 113 128 792 1373 1515 1480 2680 2334 1343 1834 2217 1665 1174 1727 1241 763 1297 2225 2075 1453 1357 804 1571 1209 1406 786 1785 1531 706 2192 688 2321 530 394 1422 1220 873 2364 1176 1627 1689 1671 1405 891 1598 2216 1818 1550 2334 1688 828 2428 1274 1326 2486 809 1321 1011 1232 1064 1583 1423 925 2414 1538 1287 2147483647 1012 1729 2659 1267 2549 1378 1963 1144 2586 1987 2463 1458 1384 1413 818 278 899 904 1957 1504 1321 1506 1866 1954 1063 1395 584 610 1992 1003 1246 1267 1778 2471 1865 985 1256 1558 1046 2024 2661 1379 1567 1937 1489 1412 1107 2362 1154 1517 251 867 737 2077 266 413 1584 1367 1774 1565 2333 1450 1232 1418 705 395 1375 1958 1755 2545 774 595 1702 979 528 574 1260 1512 2273 1414 901 2286 76 1787 355 1838 2280 1446 378 1468 991 1390 1366 1342 869 748 838 970 1559 983 2064 1996 382 1403 350 1891 1949 912 2161 2338 1571 1344 2185 1018 1362 1278 1569 1658 2095 1426 1304 932 823 2312 2185 1861 1126 1150 1015 2547 2305 880 1186 1083 1216 1192 2196 1324 1579 1190 1052 1319 1078 2090 775 385 1682 1102 1611 1401 735 2113 710 1310 330 527 2322 1429 158 1675 624 1373 1170 1822 1186 1185 212 1560 1881 610 438 1574 795 158 1006 740 1425 1357 1551 1847 2108 2201 704 1480 1166 1369 2237 1577 362 1285 2373 605 1099 2510 1856 2087 440 1675 739 1172 1426 1723 712 1502 994 2410 427 1650 1848 296 2336 2356 1560 871 1832 1989 1638 1915 891 212 1851 1525 2116 751 2491 2382 1664 315 802 1768 2224 1654 1034 912 1289 1751 2293 2255 1331 2817 847 2189 1042 1282 1563 1476 2065 1580 1181 2706 1200 1485 1689 297 2294 1306 1403 1550 2164 2334 1217 261 1536 1120 2261 87 2392 1505 1553 2484 2456 573 1922 1641 937 2558 1246 1307 768 1073 1546 1310 1395 837 1279 370 1989 974 2102 1180 1608 557 1091 2153 1077 841 707 1141 241 1473 605 1581 762 1883 827 1556 1593 1907 1309 437 1275 869 1642 1650 1765 538 1654 1749 1014 380 1721 1765 1080 1611 1460 880 2364 2256 1918 1321 80 1850 2046 2177 1947 1271 1988 1974 825 2058 1507 2378 1185 836 778 1295 2618 1997 1408 269 1733 1715 1333 1091 2195 1761 1734 1208 1396 627 1669 2582 972 1772 2093 1810 1578 499 1211 819 1339 2541 921 314 2168 1041 983 665 1477 1299 808 302 671 882 2026 1979 2131 1960 1871 1584 1042 1344 313 1819 1308 1240 896 1434 1745 583 221 506 734 2400 1722 170 636 1185 2723 668 1120 1665 1309 1389 1989 1802 1599 498 1917 1340 1574 930 1454 1225 2431 2802 2203 794 1287 1566 2489 2243 729 1863 897 855 1489 299 97 1525 1285 1113 1441 1897 1470 1844 680 1988 2103 587 2398 320 1201 2175 1694 1189 1218 1185 1199 1543 314 465 1500 1198 676 319 1995 1319 2065 1209 2152 870 688 1543 552 712 358 1639 1487 1033 2167 1518 1751 2190 1238 927 1052 1597 984 612 1644 750 1920 1037 1530 283 1017 2427 545 1697 2141 1763 2637 1078 2367 411 2672 657 2236 2094 1201 1700 1203 2245 1488 2248 1857 619 2312 672 1833 188 1183 1107 964 426 1408 935 1928 1768 2026 1941 2127 689 508 1668 2320 970 827 2016 438 486 523 1043 1860 455 342 852 1347 1611 1195 1913 1343 921 1610 1451 1461 2340 1564 753 964 1149 2391 2144 1789 1329 926 1351 1479 2276 1063 2334 1701 939 23 2595 885 1527 1121 1141 1234 1339 1586 1951 1522 1501 1830 510 2020 2120 465 998 953 1573 1046 1868 1604 1773 1385 542 1993 2498 1256 1220 2140 2481 1322 986 1501 1385 1584 1982 207 613 1248 684 582 470 2385 2064 1363 1105 671 2301 1472 2329 558 1808 1377 220 1247 1770 1815 630 1520 2744 1891 2518 1216 316 1015 1639 1327 183 1402 1264 1673 2026 1644 2154 2083 1129 1990 523 1065 2385 471 1634 871 608 1351 1782 
1719 907 2261 583 2487 735 622 2150 1220 2059 2440 1534 1090 585 937 785 1329 1060 1535 1514 1719 1060 1104 989 1219 2028 1084 2463 2052 1704 1352 1891 809 891 1134 1342 1122 1510 2538 2425 1490 798 210 1843 1269 1279 1526 1248 1757 462 1504 486 2540 652 784 2004 717 615 2000 353 1073 2205 1235 656 1452 661 2670 2018 1984 2641 1344 1077 2506 457 1723 2140 811 1128 1640 1531 1775 881 469 607 2458 1749 308 1012 2147483647 1636 2421 1517 2484 810 1802 1385 2281 1719 2168 2010 1895 1636 648 917 915 524 1571 1603 891 959 2142 1078 1716 448 900 497 2342 338 1443 646 1078 2497 1928 1525 613 1209 1565 1202 2424 1731 809 2430 543 1718 1565 2034 1428 1724 956 540 1314 2122 749 962 685 1335 969 1677 2631 1916 1528 1532 948 717 1078 1310 1027 2400 429 1069 1424 1296 644 464 430 1662 1916 469 866 2524 975 1136 1078 1597 1902 965 642 733 1668 838 1670 416 571 1212 281 277 1217 1587 2305 2321 730 1376 1087 2317 1359 268 2618 2667 779 1628 1835 866 1093 1009 2168 912 1356 497 1002 1302 1478 2319 1484 1232 228 1076 433 2284 2069 1216 900 1088 1121 991 2637 430 845 1838 988 1640 154 1835 966 1165 972 212 1190 1733 300 2457 1342 903 1264 1284 2380 563 928 948 785 472 1194 1774 677 1107 1211 2135 2313 606 1322 976 1324 887 154 1133 1229 930 1447 1097 1960 2318 734 1742 291 2010 1520 1199 678 1735 2172 438 139 2539 1449 1636 813 1341 698 1203 417 1409 1503 518 117 2211 585 830 1370 1208 2267 2003 1503 156 1109 2186 1204 1836 221 817 2190 1548 1940 1354 2573 2790 944 944 621 1272 2224 1937 1177 1038 309 1247 2679 2629 322 2613 1602 2354 113 1131 600 986 2308 1603 1264 2495 544 535 2167 1238 2526 1655 694 1186 2097 2287 1088 833 741 469 1922 925 2457 1066 1811 2233 2437 568 1084 905 950 2456 1868 449 327 76 2038 1548 582 1367 1360 1357 2234 1231 2241 189 1694 1304 1060 2645 109 495 611 972 780 1205 593 2144 1012 1528 335 544 876 1123 1625 1214 1626 466 1312 902 1532 1350 1427 1150 623 1157 2238 1874 1521 650 458 1642 2225 2391 1525 403 1075 1901 1355 1916 1639 747 1736 1360 246 2424 509 2725 1235 748 1093 938 2544 1966 420 990 1356 710 1092 1378 2532 1365 1360 1780 711 1430 1869 2283 513 795 2378 1800 1225 1259 235 1325 1437 2433 1624 712 2119 1372 520 1514 1384 321 1482 1200 345 787 2046 2061 2024 1518 2063 1063 92 1074 1181 1355 1773 251 1664 801 1889 1471 1215 894 538 2295 1381 858 628 664 2571 344 710 2224 1794 2017 2086 1234 1725 514 1179 984 783 1228 1795 1562 2295 2571 2674 1455 1661 637 2339 2673 913 1054 1347 587 654 723 1081 576 1246 469 1265 1046 1976 2399 1427 2041 2285 1070 2322 823 282 2414 1741 1187 1798 1435 1665 1009 1212 798 1790 1406 389 1219 2511 1299 2328 910 1486 1214 1067 927 910 433 654 1029 491 45 1462 999 1098 2329 651 738 1229 1824 974 653 1951 1231 1370 1077 1477 757 1259 2311 752 1214 2622 1812 2466 1318 2409 1277 2442 1336 1896 1427 995 2246 1781 1825 699 2726 2385 994 2452 1310 1657 870 732 721 893 707 1076 135 1394 1849 2109 1361 2442 980 1326 839 2270 1083 1410 2081 1017 529 778 257 2097 1302 1258 1010 1941 740 207 1394 684 1645 653 640 1126 2104 1244 259 556 1630 2669 1697 1861 773 496 1143 1929 2750 144 2333 812 407 993 2568 1209 737 1352 721 1295 1709 1520 1938 518 1664 907 863 1288 2253 562 982 61 594 559 2220 1548 1645 392 825 1241 2156 1356 1006 1981 2373 459 313 490 712 1505 1116 917 588 824 1522 728 1145 2216 1259 1415 100 1242 2269 995 2726 469 1735 963 988 664 2301 1248 1230 910 2502 1437 2431 226 774 1495 660 598 836 1120 520 1485 2136 1568 2358 1857 919 2035 492 55 2637 767 1861 1110 1008 1028 1127 
149 2512 664 1963 1283 2185 1032 730 416 534 824 316 2694 2220 2440 2336 2838 2472 2883 635 153 1842 1849 2340 421 1061 619 952 642 743 2987 583 2373 746 854 2794 985 550 1085 1040 2986 2431 1575 3226 2736 364 1338 2883 529 1881 3103 1307 994 1314 1915 1169 939 1071 737 1347 803 1148 2866 2284 1078 1507 1363 577 915 1163 441 903 880 1302 801 823 2236 2693 1169 674 1327 2506 2004 1055 825 503 1568 1729 1636 2147483647 933 2898 863 918 241 2761 886 357 767 1121 1014 3040 2121 1919 2356 2067 518 336 2508 2594 751 2585 1216 1503 1149 1378 980 1951 2850 2280 2694 862 356 1035 2247 2825 1000 2746 935 3057 1152 1247 1512 655 2805 701 2787 495 1478 2061 1138 504 1680 2058 1417 363 2548 3146 1145 947 2880 389 2260 1418 2673 2930 1097 822 1904 2248 325 2615 1322 1716 1325 407 658 1500 883 996 1775 956 1410 253 688 760 1562 1128 1250 890 654 1996 2088 1045 1804 1359 2831 1129 821 935 1424 2894 2062 1072 2989 1382 1327 1207 1210 2994 586 2384 2682 2591 1271 2524 2939 1468 637 876 1211 683 3078 925 1460 2587 2039 830 590 2514 736 657 2646 653 1318 1406 2465 1232 2483 684 1788 414 2315 1437 2590 1461 2818 3072 1699 1058 1203 754 1627 1380 752 1348 1575 1092 2099 1413 560 145 974 577 1883 1212 1079 1941 1553 885 2494 1597 1782 1014 2803 2548 3001 2693 379 721 2115 584 1921 1276 3105 539 1742 887 646 1724 1546 904 532 675 1312 2959 2112 558 1717 3024 1418 1982 1519 682 1613 1262 3005 2018 643 719 169 1671 2715 682 2834 203 1783 1590 868 240 390 2466 946 1399 1079 1969 1106 2907 589 661 698 819 1857 700 1282 1227 1683 1088 1368 788 1534 2681 2084 2616 827 211 551 977 2177 2058 1067 2008 993 2979 1106 532 468 656 571 1829 1217 1183 630 1707 829 668 3202 767 803 1868 2627 1108 819 851 1196 1351 1788 1606 1032 576 2198 2540 463 1755 772 2582 671 1591 298 1363 2550 1397 1737 1190 2020 2512 1598 448 1286 1198 967 449 1851 1818 1078 2699 2970 2164 734 1204 434 2513 235 1447 3022 864 1017 1435 1166 379 889 1577 1889 1387 639 799 518 1447 1800 323 2960 490 392 926 337 2986 1461 1060 1934 1275 2704 994 2388 708 927 331 1910 1956 486 2018 544 2725 1107 2994 2985 1093 1074 1433 509 880 2090 2191 926 193 501 1388 1816 1042 426 830 1286 1714 486 2690 2100 1516 266 1566 1240 2027 1638 2259 422 475 411 614 593 2698 1728 565 2041 629 917 1806 1401 984 434 1577 1898 2088 1220 688 3001 1613 1983 988 1001 1600 926 1230 952 1255 508 810 363 1598 2774 2589 1207 834 3131 2889 709 1074 1389 1221 765 2162 764 1332 1009 2622 959 1103 2252 1577 1691 1525 452 2095 370 2583 1030 1324 1349 436 744 1160 702 1436 1466 904 239 545 1109 641 912 795 1572 1988 3160 598 1438 1576 1336 411 863 725 3094 2507 1051 923 2132 1340 1614 2663 1933 1679 3056 2633 959 747 1027 949 689 3235 2440 1232 702 2429 3004 699 3013 1750 2622 711 2015 2848 1365 268 910 698 777 2136 945 1266 612 3037 647 1219 1102 717 1211 1438 1272 2228 858 2390 154 1788 911 2310 2376 1868 2681 1515 3028 328 516 849 1010 1040 2236 1283 640 2500 1119 479 1301 1569 2019 1887 671 1500 2058 2389 1169 2303 1584 736 2320 1323 1564 1253 2735 623 458 1616 1089 937 1158 696 324 929 2055 493 924 1452 1511 697 2346 1985 1710 937 879 1210 2731 916 498 758 143 309 1714 427 2384 2071 2880 676 1524 2452 1642 1623 2156 905 127 65 1880 2068 2826 830 490 634 411 770 2071 1322 1810 2346 3052 2630 1526 1281 2435 1497 1212 1325 656 2811 381 1621 2372 635 740 1334 1513 99 2581 1513 2294 1225 809 2336 2545 1018 618 817 1589 1823 953 2088 1162 1711 2714 2154 3070 559 3117 826 384 729 426 1563 1663 1107 1301 549 863 1124 619 2752 
792 3326 359 2600 1764 2820 1879 275 1286 1024 400 896 3510 2987 3077 3177 3701 3356 3786 1527 971 2773 2780 3231 1303 1775 1338 64 369 1568 3750 538 3054 1586 1356 3674 1918 1447 1353 1423 3855 3212 2409 4127 3611 1261 2238 3636 1317 2741 3779 2181 1129 2219 2821 1916 1706 1935 476 2086 1379 1782 3648 3027 1981 2086 1718 1150 1621 1358 1079 1836 789 2007 1622 355 3110 3532 2038 1560 2175 3238 2700 1907 706 1295 2270 2659 2421 933 2147483647 3795 438 1617 696 3657 200 708 268 1856 1784 3934 2980 2838 3230 2904 860 1216 3312 3365 1272 3213 2070 2164 2077 2261 1418 2755 3741 3060 3405 662 932 1924 3025 3629 1878 3389 5 3965 1732 1757 2137 1471 3722 411 3686 1302 2409 2905 2059 792 2593 2973 1995 1292 3229 4026 1334 1696 3782 1292 3156 2332 3495 3641 1572 247 2753 3161 1012 3518 2227 2592 2034 1251 536 2154 1788 1171 2703 1410 2343 847 568 1457 2467 1759 2118 1587 1491 2717 2934 1974 2635 2160 3637 2008 1174 1363 2339 3755 2987 1589 3717 2196 1711 1416 1788 3895 601 3237 3508 3421 1962 3236 3606 2115 1453 1800 2114 634 3751 1325 2212 3447 2849 141 361 3418 1574 1579 3502 1520 1676 2091 3190 2052 3346 1534 2562 593 3207 2369 3310 2220 3607 3979 2547 1414 2122 1525 2559 2307 744 1992 2504 1615 2989 2080 1489 865 1748 1484 2817 1906 1602 2820 2480 1482 3413 2523 2574 1947 3639 3351 3848 3383 558 890 2994 1384 2682 2041 3766 1222 2646 1709 288 2595 2306 675 980 847 2235 3761 2984 1488 2380 3829 2324 2650 2308 254 2510 1801 3768 2950 476 460 1102 2491 3414 1093 3619 766 2602 2512 1400 1157 544 3389 804 1643 1608 2888 1984 3671 651 1342 1631 1747 2578 1205 1557 1514 2376 201 2257 997 2309 3527 2747 3400 1180 1110 1484 94 2959 2743 1699 2941 1158 3887 1769 1237 578 520 1463 2745 1813 1952 517 2634 755 1355 4101 188 555 2748 3276 1650 1734 345 2001 2043 2632 2374 1733 1459 2932 3459 1395 2685 1190 3479 955 2328 1129 2288 3415 1803 2509 2043 2889 3360 2516 1248 2180 1882 1898 894 2687 2446 1647 3370 3874 3093 1589 2047 1114 3227 918 2370 3845 1349 1847 2368 1785 1048 1776 2156 2559 2270 349 924 905 2133 2732 926 3649 508 782 1673 697 3705 2293 1460 2594 1475 3578 1888 3290 1501 424 737 2600 2879 1065 2616 1384 3625 1408 3780 3778 1916 1743 2348 1214 188 2915 2800 1271 899 1199 2316 2556 1962 1350 333 2165 2623 599 3594 2924 2425 1183 2264 2142 2959 2498 3123 779 896 563 937 1118 3468 2508 1388 2972 1090 1726 2537 2281 1644 1102 2493 2831 2994 2095 382 3801 2537 2860 1760 249 2460 1737 1878 1756 2013 915 1260 1170 2486 3460 3404 1784 1764 4038 3795 310 150 1761 2127 1609 2836 255 1659 1934 3290 1877 1967 2965 2490 2624 2136 1375 2889 1237 3230 1765 1895 2263 847 1043 2093 439 2360 2194 1165 1033 1470 1929 1552 1760 1426 2505 2890 4062 1516 2303 2508 1826 1340 1222 1556 3783 3411 1984 1533 3036 2206 2520 3410 2599 2460 3729 3409 1438 940 1770 1825 1622 4130 3310 2133 1382 3344 3744 1624 3868 2662 3518 349 2909 3619 1771 984 174 1625 703 3068 28 2187 541 3730 1512 1851 1926 673 1829 1794 1829 3134 936 3314 829 2708 1700 3133 3240 2768 3495 2319 3772 1013 877 1183 1344 1970 3167 1813 519 3383 2029 852 2234 2460 2916 2677 1200 2427 2990 3277 1943 2988 2316 1097 3087 2201 2142 1887 3546 325 1186 2460 1922 1797 1294 797 991 1649 2886 1348 1662 1792 2281 613 3010 2807 2640 543 1810 1810 3626 1721 1431 1582 1076 789 2343 1269 3011 2975 3558 938 2419 3321 2442 2222 2972 1427 1060 886 2574 2967 3498 337 1421 1495 524 345 2807 2121 2457 3106 3903 3259 2455 2175 3244 2405 2123 2258 299 3455 1311 2381 3292 561 1427 1598 2395 865 3384 2444 3082 1823 1249 3257 3303 85 1013 385 2314 2734 1846 2726 1853 2631 3537 2917 3900 922 3967 1087 585 1596 836 2448 2435 1225 2220 1267 1797 2056 1415 3476 
3020 831 3562 1806 3251 1754 1925 3542 2510 3158 3717 2905 767 1208 1711 780 366 459 74 2494 2925 1170 1191 565 2495 2776 2489 3826 3442 2607 1106 3299 1538 2213 2623 228 2000 2537 3492 3343 316 1047 1437 333 300 2543 2029 1151 2782 1088 1602 1616 3583 1584 985 2674 2140 1862 3429 1861 2546 2947 970 1286 2158 2149 3476 3071 2817 3601 2739 2042 3668 1970 2592 3563 712 600 2268 2486 2295 1279 1585 1895 3645 2786 1800 1267 1517 2898 3795 2147483647 3751 2272 3114 138 3688 3091 3567 2715 2648 146 870 1011 603 1000 2997 2726 894 1056 3129 1744 2312 1947 1776 1534 3260 1213 89 1117 1365 3699 3090 2252 1142 824 2314 1693 3797 231 2324 3194 2034 2672 303 3447 114 2764 1495 979 2005 3302 1227 866 2190 2539 1515 320 3600 2716 66 2640 639 1486 730 1391 2542 3718 1098 675 2788 290 1576 1209 1944 2747 3339 1968 2016 3549 1198 2640 1621 2948 3335 2402 1336 2242 2238 2296 2625 1501 948 2005 1242 1707 815 2245 3325 3263 1482 382 925 3156 1309 1656 3420 3605 2296 111 3253 676 694 702 2812 1370 1611 2001 2349 2184 2083 3532 1615 2734 1743 503 1128 3669 3434 391 2226 2243 500 2275 3458 1946 1321 2434 553 2578 1436 3204 589 1650 1331 1723 929 222 1289 3380 1976 2298 1544 1786 3555 2079 1387 2461 807 1986 2346 3011 2097 2323 1231 2809 3146 983 1662 2460 508 1349 1383 1983 604 890 518 1472 3269 3445 813 2736 1392 2607 1677 2603 1156 2553 3520 1211 1657 3739 2880 3092 1604 847 835 2351 1825 845 1943 1694 1601 3558 1286 2347 1109 1070 3533 3427 2734 1389 1426 3244 955 3097 1297 1334 3118 2725 3266 589 3733 3645 2456 964 1811 1090 3440 2915 2238 2096 1571 2710 3559 3521 1755 3971 2079 3442 1623 553 1677 980 3326 2783 2379 3855 1158 1607 2951 1108 3557 174 2195 2582 3358 3538 2336 1086 2258 1927 3337 1249 3628 2491 306 3610 3671 1052 1656 2419 2080 3748 2495 1967 1217 1589 2809 2555 1363 483 2484 1496 3250 316 3349 1688 2830 1816 487 3407 1481 1762 930 623 1317 2550 1616 2832 1967 2938 1187 1887 2387 1559 125 888 2537 1765 2698 1370 2877 1781 708 2641 1965 1646 2978 2998 2346 2118 1725 2105 3536 3504 2953 1916 1226 3071 1507 3290 3029 2184 3099 1355 1545 3325 1741 3645 327 1909 512 2310 3818 3197 1650 999 2768 1918 2412 177 3462 962 921 2467 2207 1862 2918 3687 1030 1847 3359 3011 2618 1760 1531 2085 2552 3728 2165 1187 3368 227 1028 1870 2633 1812 2065 1052 1318 731 3243 3211 3309 2966 3124 1047 1460 2409 1019 2807 2575 1568 2118 2287 2986 1774 1218 814 1701 3585 876 1322 945 2088 3897 1353 2081 2915 2575 2630 3225 2719 2831 1309 1496 803 2300 2168 282 123 3606 3944 3460 2055 2551 1610 3659 3505 1903 1572 2160 1832 1427 1328 1347 2062 2448 1158 2560 1662 2733 3090 1929 3213 3357 1834 3594 1489 1799 3437 2908 2357 2476 2428 2466 2471 1557 911 274 2432 1500 1559 3246 2492 3329 2245 1542 400 1922 2414 768 1595 1284 1181 1718 1497 1608 1025 2601 3438 2105 1970 2268 337 548 1667 2907 524 1240 2205 450 1155 277 3608 886 1042 3397 2981 3801 2313 3597 983 3812 1921 3311 1505 2283 2952 2461 3273 2215 3503 3109 675 3562 659 2973 1142 2129 887 631 1030 774 1564 1225 2994 3259 2853 3394 1896 898 2355 3523 435 2094 3245 1688 1335 880 1312 3119 1695 1065 524 2599 1534 1706 2868 1164 2158 2125 2157 783 3470 2621 1375 1891 2416 3657 3153 3013 2227 1032 2447 2746 3531 1656 3552 1613 1123 1278 3810 2125 2253 170 2099 2429 2604 2758 3156 1927 2738 1754 829 1549 3366 1377 542 1470 2046 1020 3135 2781 2930 1652 830 1563 3578 2465 2300 3298 3667 1407 1744 1833 1189 505 1742 1432 1621 892 1894 1688 1737 3545 1692 2563 1602 619 3509 2432 3593 1401 2988 873 1476 1074 3023 2733 662 1140 3880 2888 3712 1721 1081 2282 1767 2099 1213 712 1255 672 3266 534 3412 3210 2199 3213 1347 1535 3649 1606 2887 2087 1836 2390 1303 
765 3370 242 2753 1368 2976 1892 569 1274 716 54 975 3554 3066 3234 3198 3700 3332 3734 1333 828 2662 2662 3196 1282 1454 1417 389 608 1321 3835 763 3187 1601 1533 3654 1788 1265 934 1023 3847 3282 2435 4078 3597 1226 2020 3727 1076 2743 3919 2169 702 2169 2766 1604 1772 1933 786 2176 1526 1430 3718 3122 1776 2259 1300 844 1308 929 1171 1724 356 2115 1368 714 3097 3555 1796 1358 1911 3342 2822 1916 280 1059 2384 2549 2484 863 438 3751 2147483647 1718 684 3615 600 811 593 1541 1490 3895 2983 2760 3217 2929 1032 1046 3365 3443 925 3376 1814 2298 1984 2239 1031 2806 3707 3130 3522 227 695 1705 3097 3682 1652 3545 434 3903 1894 1369 2289 1226 3645 701 3640 1073 2299 2923 1881 496 2527 2901 2166 1213 3363 4006 905 1397 3731 1132 3116 2266 3534 3760 1772 201 2766 3093 1072 3466 2178 2578 2140 1051 802 2291 1741 748 2602 1610 2210 901 848 1553 2416 1899 1871 1688 1257 2824 2950 1820 2664 2210 3689 1775 790 979 2271 3756 2892 1211 3825 2237 1297 986 1953 3845 829 3246 3542 3452 1623 3352 3750 2255 1482 1636 1903 268 3893 1540 2295 3450 2895 498 523 3365 1591 1509 3509 1513 1259 2212 3298 1773 3346 1305 2634 708 3173 2221 3422 2299 3672 3920 2561 1009 1938 1584 2399 2135 341 2131 2402 1797 2957 2210 1405 741 1810 1437 2683 1570 1226 2802 2306 1626 3332 2429 2633 1812 3665 3405 3864 3513 529 503 2976 1140 2763 1731 3914 1310 2595 1449 409 2586 2385 237 1136 1086 2153 3816 2973 1401 2516 3882 2113 2787 2367 384 2470 1984 3853 2828 220 761 1020 2529 3539 739 3687 660 2641 2430 1042 1029 560 3297 366 1212 1788 2809 1968 3755 337 1046 1521 1657 2684 1368 1131 1092 2496 413 2026 600 2378 3543 2888 3469 795 972 1376 382 3027 2871 1351 2813 734 3826 1893 1316 395 216 1433 2673 1971 2021 769 2538 331 1451 4054 482 135 2729 3428 1826 1673 93 1715 2159 2650 2449 1410 1264 3033 3376 1274 2516 821 3436 590 2422 944 2112 3412 1391 2582 2052 2882 3375 2441 1279 2145 1544 1795 1032 2712 2601 1811 3511 3819 2986 1360 2063 1192 3342 958 2188 3882 1532 1873 2220 1428 807 1562 2330 2694 2032 286 517 1070 2253 2615 704 3781 655 907 1750 784 3818 2320 1062 2734 1042 3565 1855 3240 1546 69 555 2724 2791 1181 2788 1396 3577 992 3848 3841 1646 1864 2151 949 586 2949 2969 874 742 1278 2149 2650 1784 1211 110 1928 2565 384 3540 2960 2216 1128 2380 1931 2840 2501 3122 528 606 460 1135 799 3547 2575 1411 2857 1258 1457 2636 2039 1766 845 2294 2698 2938 2082 197 3858 2449 2844 1824 260 2462 1775 1526 1483 1701 611 1450 963 2458 3593 3448 1950 1622 3977 3737 233 465 1344 1921 1370 2971 233 1238 1851 3432 1697 1965 3079 2425 2500 2295 1306 2949 1226 3383 1454 1517 2064 578 663 1964 162 2274 2292 759 856 1394 1655 1378 1514 1552 2351 2841 4010 1356 2301 2353 1431 1260 833 1578 3915 3357 1861 1674 2983 2203 2468 3504 2736 2526 3871 3483 1629 549 1851 1811 1498 4089 3302 2089 1081 3271 3844 1547 3875 2599 3477 195 2872 3697 1360 788 269 1474 291 2946 419 2004 783 3859 1507 1494 1656 955 1977 1373 1451 3078 516 3219 827 2627 1752 3169 3239 2723 3540 2368 3870 791 569 1410 938 1868 3048 2000 229 3359 1832 563 2112 2429 2875 2738 866 2255 2863 3247 1642 3118 2413 1304 3166 1961 2316 2029 3593 505 1250 2477 1947 1558 860 1052 769 1740 2916 1348 1361 1369 2354 242 3152 2844 2532 118 1668 1966 3586 1763 1325 1333 997 599 2497 1065 3173 2923 3696 570 2382 3314 2495 2388 3014 1063 973 842 2695 2922 3639 702 1295 1493 513 139 2906 2172 2603 3191 3915 3422 2353 2141 3292 2193 2064 2111 331 3611 1191 2461 3208 250 1526 1170 2374 768 3438 2330 3146 1457 1442 3170 3390 468 1196 70 2415 2672 1635 2880 1965 2551 3574 2999 3932 597 3980 690 664 1590 573 2423 2507 792 2147 998 1680 1942 1456 3586 
966 1717 1485 1046 2031 1269 425 1344 547 1419 1670 746 1900 1370 1525 1585 2124 1815 2277 1074 1038 1476 1504 1713 562 1650 304 1662 1247 1277 2135 1083 1469 332 359 2119 951 1027 1954 1875 2284 1596 836 2604 2051 621 1463 2023 1220 1185 2201 713 1899 848 1370 1687 158 506 1191 469 274 1802 2032 1414 1266 603 2170 1418 1553 2045 550 849 1795 397 1320 1330 1562 1935 1447 1108 1620 1629 1103 454 1735 1202 666 1378 810 918 1617 2272 1718 2147483647 1037 2135 1472 924 1360 1668 1541 2402 1414 1444 1678 1316 762 1011 1699 1749 1574 1669 1524 586 894 801 1800 1148 2206 1444 1805 1765 1258 1295 1409 2016 1305 1834 1620 2469 291 1982 595 1247 2262 1225 2172 1180 1180 1323 1201 1423 1198 1550 517 728 1645 2465 2030 1524 2271 969 1651 984 1888 2043 399 1614 1182 1712 646 2019 851 1075 423 1092 1106 582 590 1895 1387 408 1212 818 1092 165 1052 226 1509 30 1210 1109 1353 1066 1048 569 2024 1390 1697 1765 996 2174 1619 1832 2112 617 2124 2082 337 2379 1026 1658 1903 1818 1840 1635 2034 549 330 1031 1360 1587 2175 487 595 1869 1243 1478 1271 1926 328 640 1919 424 2129 494 1583 1612 1774 1201 947 1040 1689 1286 1706 605 1990 2476 984 1900 1261 197 1465 1328 1667 430 1229 330 1478 496 696 1063 193 572 1585 1790 1833 1294 1456 198 1978 1220 964 982 2038 1737 2254 1795 1189 1638 1459 1233 1066 1744 2198 409 1202 1370 1378 1068 690 1806 640 830 963 2147 1438 705 802 2215 1493 1071 701 1417 1059 414 2154 1661 1509 1194 831 899 1821 1563 2002 1103 1006 1174 1659 918 1161 1981 1860 2247 315 1488 578 2056 1496 1406 790 737 969 441 2131 2077 778 1811 1529 1698 697 1935 1173 1784 1702 960 778 1694 1344 1153 1740 1672 1894 2390 190 403 1349 1536 519 1343 328 349 1113 1315 1743 268 2574 1429 1690 1230 1715 311 627 1680 1613 441 1060 759 1643 1073 1321 2025 831 1595 1635 1965 1580 712 1074 1331 1846 2175 894 551 1342 1772 1158 472 776 1789 839 723 1103 900 260 1794 2368 1746 1215 533 526 1625 762 1411 2237 380 364 1280 1831 1238 1213 669 978 1565 1446 1715 716 535 1458 1227 2063 1117 839 108 945 2103 727 1884 1020 2147 2016 580 1796 256 1774 1242 1006 1506 553 1100 422 2115 1964 2164 2162 1503 157 1454 1291 1475 1316 1273 1790 1105 440 1317 942 1151 892 1656 1499 1201 1376 2097 1324 1555 717 662 1379 1662 956 1558 1340 1386 1265 709 1452 1852 895 389 1659 546 1411 924 1587 88 1273 1562 1596 1530 649 1524 2185 1214 1330 196 1779 923 265 1854 1443 1738 1417 449 1125 1009 1875 1794 336 939 2538 2296 1514 1766 2186 1350 1256 1254 1553 2154 782 1716 1118 524 1362 1110 1395 610 669 1276 576 1670 1602 2002 1405 1352 1644 1036 1559 1066 579 1794 1088 670 1524 1008 1332 201 1400 1422 2546 957 793 1406 2071 715 1731 315 2197 1922 954 165 1563 711 1098 1797 1021 847 2153 1792 372 1660 167 484 840 2594 1749 767 1433 1894 2134 669 2281 1250 2000 1535 1413 2003 2146 1149 1672 934 1688 1765 1639 1294 1087 2141 420 1861 1508 1017 307 2238 1968 1660 1775 1918 899 1337 203 1530 1672 1301 1885 722 2162 1200 1430 588 1867 871 1846 437 1519 1841 1260 1395 1097 995 1429 1065 1510 1412 1711 1749 1647 1400 702 596 1470 1533 657 340 1935 1305 472 897 419 1320 2053 891 1205 50 1293 475 1521 2257 668 1598 1436 1208 1356 1813 952 319 2102 247 776 1288 839 1226 796 1103 1468 1504 1978 1588 976 1759 838 708 1368 1695 866 909 977 1482 1921 1346 843 414 1206 1598 1195 531 893 1490 2310 1715 1189 768 1633 1549 810 1201 1429 1898 843 765 1872 1525 193 2182 913 1015 1771 1224 1466 1897 464 1846 1688 1696 628 1660 701 1307 1228 1172 247 1267 1930 1301 2295 1469 2374 1723 1068 408 1343 969 820 2008 920 1304 850 961 320 1871 
96 2694 460 2077 1394 2301 1220 490 607 594 638 305 2877 2383 2558 2528 3040 2682 3102 867 323 2076 2084 2553 620 1241 734 718 405 954 3152 375 2505 926 888 3003 1224 783 1121 1111 3191 2600 1761 3444 2943 572 1575 3044 719 2079 3237 1509 982 1532 2135 1361 1088 1268 521 1492 863 1304 3037 2438 1315 1594 1439 680 1089 1181 496 1140 788 1432 1012 592 2442 2885 1397 904 1551 2658 2139 1245 717 693 1701 1963 1802 241 696 3114 684 1037 2147483647 2977 646 205 528 1309 1211 3256 2320 2146 2562 2257 436 558 2686 2760 849 2701 1441 1619 1381 1585 1065 2127 3064 2448 2839 737 420 1269 2414 3004 1230 2868 698 3279 1230 1367 1615 860 3031 473 3004 692 1713 2253 1378 465 1903 2283 1501 596 2682 3355 1160 1136 3099 622 2475 1642 2859 3076 1134 608 2098 2472 390 2834 1540 1921 1457 615 453 1614 1100 996 2007 978 1648 224 491 871 1781 1225 1478 1007 867 2141 2281 1285 1990 1529 3011 1360 865 1014 1648 3095 2292 1187 3141 1558 1410 1232 1289 3212 397 2581 2869 2779 1448 2668 3070 1579 802 1117 1448 565 3212 925 1611 2787 2217 590 349 2733 915 884 2845 846 1393 1530 2614 1447 2684 903 1951 199 2529 1677 2738 1615 2991 3293 1891 1120 1443 900 1868 1621 664 1455 1808 1146 2311 1531 793 225 1127 794 2121 1389 1197 2148 1793 959 2721 1828 1952 1254 2994 2726 3197 2831 158 687 2323 781 2080 1475 3234 630 1960 1099 411 1927 1701 778 504 562 1541 3137 2316 791 1837 3204 1656 2107 1685 448 1828 1329 3170 2254 472 500 408 1852 2856 732 3006 154 1964 1818 979 477 153 2695 848 1443 1135 2195 1310 3072 481 815 936 1051 2001 721 1331 1277 1814 859 1602 778 1695 2875 2208 2787 871 438 789 745 2345 2190 1220 2245 990 3200 1215 634 318 501 778 2054 1303 1338 419 1939 734 770 3419 526 655 2075 2750 1170 1042 655 1406 1477 1979 1765 1207 804 2349 2767 704 1996 835 2798 670 1738 495 1604 2752 1489 1899 1382 2223 2708 1824 597 1498 1371 1202 399 2039 1927 1149 2830 3190 2397 955 1391 512 2658 275 1688 3208 891 1197 1675 1318 500 1121 1665 2014 1620 427 762 458 1572 2035 394 3099 260 289 1066 172 3135 1646 1137 2055 1301 2910 1205 2606 864 742 269 2043 2185 516 2119 720 2942 1155 3167 3160 1308 1185 1672 662 639 2275 2297 976 288 597 1629 1966 1282 665 632 1517 1935 350 2910 2284 1755 488 1698 1477 2263 1836 2460 385 490 229 547 678 2864 1893 732 2276 623 1125 1952 1633 1088 563 1817 2136 2308 1423 493 3179 1843 2189 1141 785 1798 1095 1392 1159 1452 525 819 552 1808 2911 2771 1286 1074 3352 3110 498 839 1471 1459 983 2291 548 1398 1239 2752 1198 1300 2395 1800 1928 1624 679 2268 558 2705 1216 1465 1589 434 760 1399 524 1665 1608 925 408 775 1323 879 1132 878 1812 2206 3379 837 1637 1816 1452 644 913 901 3233 2726 1289 1004 2351 1539 1833 2820 2057 1844 3190 2801 990 725 1167 1150 929 3450 2644 1448 858 2653 3160 928 3212 1973 2838 509 2229 3015 1456 394 687 939 673 2371 709 1506 407 3177 839 1376 1317 545 1305 1517 1407 2448 814 2620 145 2015 1070 2494 2578 2085 2863 1688 3186 449 514 818 1062 1274 2471 1346 483 2710 1357 472 1538 1781 2235 2057 766 1740 2294 2601 1370 2436 1729 703 2483 1555 1652 1355 2916 383 566 1806 1271 1161 1158 563 433 1057 2242 676 1109 1526 1670 572 2472 2168 1944 776 1119 1297 2946 1082 736 969 381 289 1822 636 2499 2290 3014 668 1738 2656 1814 1719 2338 1014 367 190 2013 2284 2958 597 731 824 184 572 2221 1491 1926 2507 3249 2747 1759 1494 2614 1735 1433 1565 431 2933 621 1777 2600 493 846 1381 1720 197 2759 1748 2465 1372 815 2564 2706 781 582 629 1731 2045 1187 2204 1284 1938 2900 2315 3260 569 3315 838 154 923 420 1772 1824 1099 1527 711 1101 1360 774 2902 
2883 742 3425 1692 3134 1652 1786 3403 2373 3026 3581 2767 705 1100 1624 663 341 325 152 2363 2789 1050 1074 426 2358 2657 2351 3688 3304 2480 1080 3161 1446 2075 2486 182 1869 2406 3367 3218 355 955 1300 471 228 2406 1914 1110 2651 951 1569 1478 3454 1448 850 2558 2002 1724 3291 1726 2409 2829 932 1185 2035 2022 3357 2940 2694 3476 2601 1909 3535 1836 2467 3425 576 535 2150 2356 2183 1198 1471 1757 3511 2655 1671 1144 1385 2761 3657 138 3615 2135 2977 2147483647 3549 2953 3429 2597 2528 280 737 882 470 871 2859 2592 807 983 3001 1666 2196 1818 1642 1396 3135 1086 104 1012 1300 3565 2956 2129 1035 784 2190 1627 3659 349 2190 3076 1906 2543 304 3308 53 2633 1367 848 1880 3168 1093 738 2060 2403 1437 423 3474 2594 145 2506 502 1351 664 1348 2408 3581 963 549 2650 168 1439 1071 1810 2614 3201 1838 1879 3421 1074 2505 1496 2810 3196 2264 1200 2107 2122 2158 2496 1385 817 1877 1108 1570 776 2125 3197 3137 1347 377 807 3035 1274 1519 3302 3481 2163 245 3115 558 629 620 2698 1290 1563 1871 2211 2055 1964 3397 1579 2598 1609 406 1003 3530 3296 264 2087 2107 418 2137 3339 1814 1236 2320 438 2449 1308 3065 451 1528 1257 1590 885 348 1152 3256 1854 2160 1430 1666 3421 1947 1259 2327 669 1855 2211 2875 1959 2185 1121 2694 3025 845 1548 2323 417 1220 1252 1853 564 808 532 1406 3132 3313 676 2606 1269 2494 1640 2465 1020 2428 3382 1073 1524 3605 2742 2954 1471 828 698 2215 1701 837 1830 1580 1466 3420 1149 2215 1085 962 3397 3288 2597 1255 1362 3114 913 2960 1164 1202 2993 2590 3128 505 3600 3525 2322 837 1673 1054 3305 2786 2104 1961 1450 2572 3437 3399 1629 3833 1966 3311 1490 483 1568 908 3198 2647 2244 3717 1046 1496 2831 1002 3428 277 2060 2444 3221 3402 2199 954 2125 1790 3199 1122 3495 2352 444 3472 3535 914 1581 2284 1943 3611 2379 1834 1081 1457 2689 2424 1258 402 2349 1389 3122 179 3217 1558 2696 1696 378 3291 1352 1624 794 522 1184 2412 1479 2716 1833 2799 1053 1768 2252 1492 241 783 2409 1627 2560 1289 2739 1665 709 2505 1826 1524 2861 2865 2220 1992 1607 1993 3399 3373 2814 1785 1107 2937 1463 3152 2891 2046 2961 1319 1408 3201 1625 3522 244 1772 378 2171 3682 3062 1532 875 2630 1807 2273 67 3338 943 903 2348 2071 1748 2787 3549 904 1744 3232 2876 2480 1640 1406 1958 2417 3591 2050 1052 3232 130 903 1760 2496 1683 1947 944 1180 600 3109 3078 3172 2828 2993 986 1330 2271 909 2669 2452 1444 2006 2150 2853 1665 1108 680 1563 3449 863 1192 807 1950 3760 1215 1943 2800 2453 2516 3092 2582 2698 1171 1436 725 2167 2037 410 190 3469 3806 3343 1935 2424 1506 3522 3386 1768 1498 2032 1693 1326 1193 1227 1934 2311 1039 2422 1584 2613 2976 1813 3079 3227 1705 3458 1356 1667 3309 2774 2221 2357 2296 2342 2333 1439 775 411 2300 1362 1442 3131 2356 3201 2106 1510 274 1791 2278 634 1457 1148 1115 1602 1365 1570 956 2466 3306 1968 1832 2135 474 423 1530 2780 414 1210 2069 476 1020 139 3472 748 1000 3280 2846 3664 2181 3463 883 3674 1800 3172 1468 2145 2836 2343 3135 2082 3386 2993 542 3431 567 2835 1012 1991 775 506 893 710 1429 1198 2861 3126 2717 3268 1762 805 2223 3387 302 1971 3111 1559 1197 742 1185 2990 1579 961 386 2483 1437 1576 2730 1064 2044 1999 2024 728 3332 2483 1238 1753 2292 3531 3015 2879 2089 904 2309 2623 3415 1522 3417 1520 994 1153 3675 1994 2120 33 1961 2293 2477 2622 3020 1805 2606 1663 693 1497 3235 1239 419 1336 1921 900 3010 2645 2793 1533 693 1506 3440 2330 2162 3160 3531 1294 1607 1713 1092 535 1667 1303 1484 796 1784 1551 1612 3408 1631 2428 1471 514 3373 2294 3472 1262 2851 796 1349 969 2907 2596 556 1062 3742 2750 3576 1591 946 2157 1659 1964 1082 654 1144 687 3133 577 3283 3072 2061 3079 1209 1404 3522 1471 2757 1954 1705 2252 1245 
737 3188 451 2432 1857 2650 1764 157 1195 1081 554 784 3372 2839 2905 3048 3579 3243 3682 1509 953 2698 2709 3123 1215 1818 1208 264 251 1576 3598 392 2889 1475 1191 3558 1863 1426 1471 1525 3735 3067 2283 4020 3493 1180 2219 3482 1329 2621 3611 2072 1259 2124 2723 1953 1573 1825 294 1940 1223 1844 3501 2874 1959 1915 1833 1201 1663 1488 951 1774 932 1856 1632 161 2994 3401 2034 1545 2181 3082 2541 1793 846 1305 2115 2586 2281 886 200 3688 600 1472 646 3549 2147483647 602 122 1895 1812 3825 2859 2750 3113 2776 710 1197 3171 3217 1340 3040 2073 2003 2002 2154 1509 2618 3631 2915 3244 811 960 1910 2880 3488 1869 3217 205 3865 1567 1844 1971 1479 3628 247 3581 1309 2338 2779 2023 859 2502 2882 1825 1229 3064 3909 1464 1729 3677 1266 3050 2243 3359 3479 1397 399 2629 3066 901 3415 2131 2480 1884 1245 368 1992 1698 1297 2625 1237 2283 750 392 1317 2371 1600 2115 1444 1493 2562 2808 1928 2506 2027 3496 1999 1269 1454 2251 3631 2905 1670 3558 2067 1821 1546 1621 3789 446 3113 3373 3287 2014 3076 3437 1953 1339 1762 2093 747 3582 1149 2067 3323 2713 105 300 3316 1462 1503 3376 1419 1789 1935 3032 2068 3224 1533 2419 496 3098 2316 3150 2077 3461 3877 2424 1520 2088 1399 2508 2265 867 1831 2429 1444 2881 1921 1422 847 1616 1402 2753 1956 1683 2707 2437 1326 3323 2444 2435 1893 3506 3209 3719 3218 540 995 2881 1395 2536 2074 3596 1092 2547 1720 296 2480 2162 831 832 674 2154 3619 2868 1422 2218 3687 2301 2486 2170 284 2409 1629 3616 2879 575 284 1049 2360 3251 1172 3472 751 2470 2428 1472 1122 507 3304 957 1774 1439 2799 1878 3519 740 1381 1572 1676 2424 1047 1681 1635 2219 389 2244 1106 2169 3398 2582 3254 1275 1081 1428 294 2815 2581 1760 2873 1284 3786 1615 1110 625 626 1374 2654 1647 1814 359 2554 892 1218 3993 150 698 2637 3106 1481 1651 508 2021 1889 2507 2231 1778 1444 2777 3369 1347 2638 1274 3373 1046 2179 1122 2248 3294 1911 2366 1928 2772 3233 2429 1139 2080 1934 1830 757 2559 2278 1482 3203 3771 3015 1587 1928 991 3067 822 2333 3708 1182 1728 2314 1851 1071 1762 1984 2396 2260 422 1041 756 1977 2660 948 3483 409 659 1537 598 3544 2168 1560 2429 1608 3460 1790 3187 1381 600 759 2440 2795 929 2442 1279 3520 1523 3633 3633 1929 1591 2318 1241 14 2783 2626 1373 894 1073 2272 2406 1927 1311 490 2157 2528 656 3492 2791 2400 1113 2108 2121 2887 2380 3002 827 952 578 775 1176 3319 2367 1279 2898 933 1741 2384 2273 1493 1130 2462 2767 2895 1987 490 3657 2456 2747 1627 447 2343 1614 1939 1774 2048 976 1092 1171 2380 3294 3265 1617 1717 3937 3694 414 321 1874 2104 1611 2672 379 1777 1857 3123 1844 1856 2807 2400 2557 1968 1305 2748 1147 3060 1802 1973 2234 897 1139 2034 556 2279 2045 1276 1028 1400 1943 1524 1762 1277 2452 2790 3957 1483 2189 2455 1919 1276 1319 1443 3616 3310 1924 1377 2936 2093 2423 3255 2436 2319 3561 3261 1267 1046 1631 1721 1569 4020 3191 2037 1423 3250 3587 1550 3742 2569 3411 461 2804 3469 1878 990 358 1584 833 2996 228 2152 385 3564 1411 1914 1939 490 1667 1910 1909 3034 1063 3230 759 2622 1572 2999 3119 2667 3357 2186 3616 1029 942 1005 1451 1901 3094 1640 619 3269 2003 911 2170 2356 2813 2537 1263 2384 2922 3166 1972 2824 2166 927 2938 2194 1970 1727 3407 270 1067 2337 1802 1795 1431 619 1008 1508 2756 1249 1697 1911 2140 729 2843 2674 2565 714 1762 1645 3518 1597 1375 1590 1023 809 2176 1264 2839 2874 3390 1031 2318 3202 2306 2052 2837 1502 1011 830 2414 2864 3331 143 1375 1393 505 482 2654 1988 2291 2955 3774 3086 2380 2074 3105 2381 2034 2204 354 3283 1266 2236 3204 662 1287 1725 2287 835 3243 2375 2938 1894 1081 3170 3151 251 853 537 2163 2639 1829 2557 1703 2545 3401 2769 3765 993 3839 1193 507 1493 884 2341 2292 1362 2134 1294 1737 1991 1298 3317 
229 2621 571 1945 1592 2168 1171 451 594 797 760 187 2805 2291 2426 2469 2993 2649 3083 985 486 2100 2111 2526 615 1412 634 747 352 1100 3058 238 2386 879 723 2966 1278 900 1325 1314 3147 2514 1701 3423 2903 583 1675 2947 882 2032 3117 1475 1182 1523 2123 1524 1002 1229 393 1391 716 1488 2951 2338 1416 1447 1642 876 1263 1385 376 1185 969 1321 1159 501 2403 2825 1519 1025 1680 2554 2024 1199 892 856 1588 1987 1719 357 708 3091 811 924 205 2953 602 2147483647 480 1475 1370 3229 2271 2149 2522 2197 238 693 2609 2670 1048 2567 1569 1494 1404 1556 1267 2051 3036 2362 2728 903 620 1380 2327 2927 1348 2738 711 3265 1083 1563 1480 1012 3027 376 2983 850 1741 2197 1459 667 1900 2280 1355 647 2562 3318 1364 1301 3079 740 2452 1642 2790 2965 965 691 2044 2465 303 2816 1530 1885 1347 763 308 1486 1096 1199 2025 804 1693 150 333 760 1770 1091 1599 894 1011 2033 2226 1353 1927 1454 2935 1476 1069 1216 1650 3046 2303 1384 3036 1489 1613 1436 1142 3192 230 2529 2802 2714 1621 2558 2947 1449 744 1199 1548 741 3090 742 1515 2738 2144 578 351 2717 866 907 2793 818 1597 1412 2507 1589 2637 1041 1863 116 2502 1731 2630 1522 2908 3278 1838 1324 1526 819 1925 1691 849 1325 1829 986 2284 1407 833 407 1043 802 2158 1562 1393 2113 1861 817 2721 1844 1872 1310 2932 2648 3141 2714 300 886 2287 939 1987 1633 3109 520 1947 1244 454 1887 1608 942 327 357 1554 3060 2276 833 1713 3127 1750 1984 1604 493 1809 1173 3076 2282 620 379 490 1784 2741 936 2921 355 1895 1826 1176 591 256 2702 1026 1647 977 2197 1280 2979 665 997 988 1082 1893 557 1535 1482 1698 896 1710 980 1608 2819 2084 2702 1076 567 849 778 2260 2071 1405 2277 1192 3186 1091 532 493 658 773 2053 1160 1249 285 1954 915 657 3397 521 809 2042 2622 1015 1051 762 1553 1361 1924 1675 1381 929 2245 2767 781 2056 1038 2775 874 1636 651 1677 2707 1691 1810 1335 2181 2652 1828 541 1480 1546 1237 221 1979 1793 1000 2708 3172 2414 1090 1338 407 2548 222 1763 3140 723 1139 1728 1504 689 1237 1519 1891 1731 529 960 268 1454 2063 591 2981 200 97 972 33 3026 1585 1340 1930 1505 2870 1189 2588 793 861 473 1925 2193 374 1977 680 2922 1360 3082 3078 1449 1062 1757 843 599 2208 2159 1181 474 494 1695 1866 1366 761 738 1632 1926 530 2893 2217 1846 528 1583 1576 2289 1790 2415 588 695 395 349 877 2774 1808 682 2299 449 1274 1848 1747 963 751 1900 2172 2295 1390 614 3100 1855 2154 1056 855 1752 1029 1573 1309 1612 730 644 714 1782 2793 2699 1138 1143 3338 3094 594 859 1674 1556 1122 2169 630 1602 1258 2629 1287 1260 2285 1798 1961 1485 714 2187 546 2576 1383 1655 1677 639 964 1446 660 1678 1503 1129 577 809 1466 982 1267 746 1866 2190 3359 934 1596 1870 1649 691 1117 848 3116 2711 1336 865 2336 1499 1822 2721 1933 1759 3068 2712 822 926 1071 1121 992 3424 2602 1435 1040 2649 3059 955 3160 1968 2814 620 2206 2924 1658 578 748 1021 852 2398 728 1586 264 3061 810 1559 1458 361 1168 1720 1599 2434 1010 2629 203 2021 993 2427 2532 2067 2791 1614 3086 637 718 626 1267 1307 2495 1189 641 2676 1451 677 1577 1757 2214 1975 965 1808 2325 2571 1526 2318 1626 513 2392 1670 1505 1222 2843 386 478 1751 1214 1291 1360 361 623 953 2179 647 1276 1730 1581 743 2348 2100 1967 916 1186 1156 2921 1013 798 1115 466 493 1688 784 2364 2274 2894 871 1718 2613 1737 1577 2267 1212 464 293 1897 2265 2836 512 810 792 305 683 2119 1415 1796 2413 3195 2613 1781 1474 2540 1828 1432 1620 506 2804 707 1684 2602 660 732 1586 1690 365 2682 1779 2382 1559 638 2568 2611 792 395 748 1626 2038 1297 2072 1168 1944 2831 2222 3194 773 3259 1042 147 893 625 1744 1735 1299 1533 888 1150 1399 707 2795 
618 3075 403 2333 1783 2553 1644 42 1073 994 542 663 3258 2729 2809 2932 3461 3123 3561 1394 841 2576 2587 3003 1093 1720 1091 326 129 1467 3491 277 2788 1354 1090 3439 1741 1310 1414 1457 3617 2956 2166 3900 3375 1057 2103 3376 1222 2503 3513 1951 1211 2002 2602 1852 1457 1705 211 1829 1116 1754 3391 2767 1843 1818 1772 1111 1565 1440 833 1652 899 1747 1524 123 2875 3286 1921 1431 2071 2976 2437 1673 812 1198 2009 2463 2168 767 268 3567 593 1360 528 3429 122 480 2147483647 1796 1709 3705 2741 2628 2995 2660 599 1083 3059 3108 1257 2945 1962 1900 1879 2034 1436 2505 3511 2804 3141 786 863 1795 2769 3376 1755 3121 273 3743 1466 1767 1871 1371 3506 142 3460 1201 2215 2662 1904 780 2380 2760 1728 1107 2963 3790 1416 1627 3557 1150 2929 2121 3245 3376 1304 398 2512 2945 780 3295 2010 2360 1775 1133 267 1889 1576 1246 2502 1142 2161 627 300 1203 2249 1495 2002 1332 1383 2455 2691 1808 2390 1912 3384 1885 1200 1381 2129 3514 2782 1591 3454 1951 1756 1496 1522 3669 337 2996 3259 3173 1919 2973 3339 1850 1219 1643 1976 697 3484 1057 1956 3206 2599 128 190 3195 1342 1381 3259 1298 1727 1829 2927 1960 3106 1422 2307 373 2978 2195 3046 1965 3351 3756 2306 1455 1969 1281 2387 2145 820 1727 2306 1347 2760 1816 1300 735 1500 1279 2630 1861 1603 2588 2317 1219 3201 2322 2322 1772 3391 3097 3603 3118 433 936 2761 1288 2425 1972 3499 975 2426 1612 223 2361 2050 811 721 579 2032 3507 2749 1300 2116 3575 2184 2385 2056 226 2288 1534 3509 2757 524 194 929 2244 3149 1094 3362 640 2355 2305 1389 1005 395 3181 932 1724 1341 2677 1757 3412 676 1284 1450 1554 2317 941 1626 1579 2114 469 2129 1046 2056 3282 2481 3144 1206 965 1307 359 2704 2478 1670 2751 1234 3665 1508 992 542 576 1252 2532 1547 1700 251 2432 855 1103 3873 113 671 2517 3009 1383 1528 506 1915 1782 2390 2119 1682 1330 2670 3247 1227 2517 1198 3252 977 2069 1010 2129 3176 1845 2254 1808 2654 3117 2307 1018 1959 1840 1708 641 2443 2179 1381 3104 3650 2892 1475 1809 872 2963 700 2213 3595 1082 1609 2192 1762 970 1648 1889 2294 2146 366 988 645 1871 2538 848 3383 287 539 1423 476 3441 2051 1491 2328 1561 3341 1669 3066 1262 607 662 2336 2672 814 2348 1158 3399 1464 3523 3522 1821 1482 2200 1140 120 2667 2532 1307 785 955 2152 2297 1809 1193 485 2043 2406 577 3371 2676 2283 992 2002 2005 2765 2261 2884 739 866 483 671 1089 3210 2255 1159 2775 826 1635 2277 2159 1384 1030 2344 2645 2774 1867 449 3546 2333 2628 1512 491 2224 1496 1848 1667 1947 893 993 1062 2259 3194 3152 1517 1597 3816 3573 378 411 1811 1987 1501 2571 361 1718 1734 3024 1726 1736 2702 2278 2435 1869 1182 2636 1025 2963 1703 1890 2116 809 1071 1913 517 2156 1935 1216 918 1278 1836 1407 1652 1167 2330 2669 3837 1365 2070 2334 1844 1154 1250 1323 3517 3189 1802 1270 2814 1973 2302 3149 2334 2206 3463 3151 1170 986 1518 1599 1449 3900 3073 1915 1326 3128 3482 1428 3625 2447 3291 426 2683 3360 1812 884 389 1464 793 2874 295 2032 276 3464 1289 1825 1831 406 1564 1850 1827 2913 1016 3108 637 2500 1455 2884 3001 2546 3244 2071 3511 926 861 915 1387 1779 2972 1545 567 3150 1885 827 2048 2235 2692 2424 1177 2264 2799 3046 1869 2723 2057 829 2829 2081 1875 1623 3294 166 948 2219 1684 1683 1387 529 906 1395 2640 1127 1596 1852 2027 683 2743 2559 2443 711 1641 1544 3398 1479 1254 1482 903 710 2077 1153 2744 2753 3291 964 2197 3084 2192 1955 2723 1421 892 710 2310 2743 3232 113 1255 1271 399 461 2547 1873 2191 2847 3658 2991 2257 1953 2992 2263 1911 2083 297 3187 1146 2125 3082 607 1173 1672 2167 720 3131 2253 2827 1808 982 3048 3043 340 748 525 2055 2517 1714 2459 1594 2423 3287 2660 3651 914 3723 1130 386 1371 795 2221 2180 1319 2012 1193 1615 1869 1179 3213 
1249 2661 1499 2532 537 2726 1457 1754 1190 836 1540 1418 2819 2524 2945 2434 2800 2399 2673 599 991 1547 1524 2246 1163 88 1480 1842 1691 407 3209 1683 2818 1343 1811 2699 890 661 848 688 2911 2673 1844 3000 2666 1126 689 3136 593 1995 3480 1529 1022 1395 1817 64 1579 1427 1829 1891 1720 232 3055 2626 591 2233 761 708 235 949 1463 936 1268 1913 355 1884 2233 2750 448 562 451 2842 2474 1456 1298 619 2116 1458 2010 1121 1856 2715 1541 1668 1309 2597 1895 1475 1796 2147483647 127 2859 2191 1733 2336 2219 1627 798 2685 2838 621 3088 405 2127 1130 1542 620 2211 2700 2545 3047 1365 934 502 2521 2963 451 3211 1855 2799 1959 479 2182 474 2516 1775 2602 626 1268 2193 750 1068 1589 1871 2162 999 2971 3020 956 174 2673 781 2159 1401 2784 3263 2009 1643 2050 2051 1376 2430 1405 1810 1922 717 1761 2135 1182 973 1532 1916 1123 1370 1797 1579 1557 1888 480 1652 491 2427 2208 814 2025 1775 2966 477 797 648 1396 2858 1790 466 3283 1757 706 937 2004 2782 1698 2433 2777 2688 171 2894 3347 2118 1351 710 636 1274 3464 1924 1948 2591 2269 1808 1606 2334 1344 1034 2658 1244 745 2019 2820 295 2489 482 2151 1507 2227 1075 2941 1935 2997 2825 1894 725 757 1474 1173 932 1213 2032 1370 1967 2051 2051 973 1083 1585 1097 1489 126 453 1970 1055 1757 2219 1418 2107 883 2859 2725 3002 3086 1364 1052 2114 537 2285 191 3507 1477 1697 299 1602 1833 1996 1390 1611 1789 1268 3090 2136 964 2291 3144 780 2502 1914 1623 1637 2082 3225 1653 1393 1807 1034 1954 3089 805 3021 1167 2042 1461 527 914 1408 2155 1313 935 1952 1773 1400 3135 1223 515 893 998 2312 1701 860 831 2218 1930 648 981 1954 2718 2596 2829 794 919 892 1854 2452 2540 251 1620 986 2731 1835 1453 1280 1360 1152 1686 1992 1724 1728 1496 1257 1539 2986 1748 1410 1907 3093 1962 1107 1597 229 1969 1974 2024 134 617 2574 2255 859 1241 741 2431 954 2073 824 902 2536 695 2117 1530 2073 2564 1494 1315 1433 134 999 1551 2049 2424 1916 3123 2742 1834 457 1566 1430 2884 1333 934 3091 1828 1494 1080 263 826 491 2288 2421 631 1507 1068 1619 2047 1491 948 3329 1565 1512 1603 1451 3297 1767 659 2474 962 2642 1282 2236 1417 1604 1136 2408 1726 1523 2631 1275 2541 802 3162 3140 252 1806 856 656 1884 2271 2767 768 1023 1446 959 2243 703 818 1591 554 1647 1257 2488 2284 867 1079 2120 651 1669 1811 2293 1078 962 1317 1711 745 2932 2091 1311 1700 1675 257 2252 625 1756 765 964 1504 1958 1473 1485 3137 1453 2009 1598 1788 1780 1489 217 227 161 945 1810 761 1671 3166 2730 2004 790 2871 2659 1551 1955 746 664 416 2644 1610 794 1097 3059 666 1447 2655 1514 1371 2210 1021 2357 1192 3056 93 397 785 1009 899 982 1445 1335 1995 883 902 1000 241 661 350 1667 1158 1896 2929 713 1649 1156 538 989 772 1355 3452 2324 953 1770 2005 1582 1593 2951 2463 2053 3444 2863 1902 1014 1668 1328 839 3035 2425 1367 474 2191 3271 1016 2985 1654 2474 1519 1964 3066 683 918 1747 742 1267 1754 1854 803 1715 3392 1249 246 257 1836 1962 789 400 2077 1103 2076 1274 1617 1524 2462 2392 1815 2809 1877 3286 871 986 1895 764 1033 1852 2105 1356 2425 649 1006 1097 1638 1950 2195 674 1020 1667 2306 125 2749 2077 1795 2610 567 2279 1974 2865 1630 1399 1844 1526 381 1025 1815 891 1645 2225 1235 200 818 1949 1299 2822 2194 1452 1526 804 1982 2576 1495 902 393 1050 1086 2338 697 2911 1957 3276 975 1581 2438 1981 2301 2351 521 1039 1185 2377 1981 3234 1886 839 1255 1397 1547 2460 1754 2392 2648 3038 3127 1336 1435 2607 841 1297 1007 1563 3266 880 2053 2100 1317 1578 888 1636 1116 2751 1273 2540 313 1815 2057 2824 1926 1693 1547 2092 1720 517 2638 1834 1561 2817 2476 3117 948 3099 908 1462 1271 1021 1657 2059 1042 1299 604 907 1025 1377 3077 
1146 2564 1430 2411 619 2606 1335 1668 1065 776 1485 1305 2725 2416 2828 2340 2720 2319 2609 473 890 1478 1458 2166 1038 136 1354 1774 1601 285 3110 1584 2703 1216 1686 2624 779 537 870 712 2835 2569 1733 2940 2588 1002 638 3035 492 1895 3371 1416 1020 1288 1733 158 1452 1306 1732 1768 1595 317 2957 2516 500 2107 834 647 196 976 1343 818 1237 1788 231 1793 2145 2661 387 435 439 2734 2357 1334 1260 518 1994 1384 1895 1014 1784 2648 1490 1541 1211 2528 1812 1370 1709 127 2147483647 2793 2097 1655 2251 2118 1515 685 2586 2736 590 2971 365 2003 1023 1433 636 2104 2630 2440 2939 1327 854 407 2415 2869 350 3096 1783 2741 1832 561 2057 360 2460 1681 2535 521 1183 2094 660 1005 1500 1796 2035 875 2858 2950 980 93 2609 663 2079 1301 2691 3156 1883 1579 1948 1979 1258 2361 1298 1709 1798 608 1661 2011 1060 974 1457 1791 1041 1260 1696 1452 1460 1761 438 1525 372 2311 2110 710 1918 1655 2872 403 780 654 1297 2778 1723 509 3179 1639 779 971 1877 2719 1596 2342 2686 2595 298 2784 3236 1993 1224 593 566 1221 3355 1801 1827 2506 2164 1728 1519 2264 1217 908 2572 1118 812 1895 2710 289 2402 359 2037 1408 2147 1000 2832 1814 2900 2766 1787 750 676 1347 1114 862 1172 1907 1287 1840 1965 1926 846 986 1459 970 1431 251 499 1877 998 1630 2158 1333 1995 774 2771 2626 2920 2975 1276 1014 2025 431 2172 264 3397 1353 1606 172 1522 1732 1877 1354 1494 1677 1167 2997 2045 837 2169 3052 733 2383 1797 1545 1539 1955 3126 1594 1330 1711 918 1843 2979 767 2924 1074 1933 1372 519 799 1318 2097 1287 997 1825 1697 1281 3035 1163 446 767 876 2194 1579 911 877 2097 1868 610 954 1836 2630 2478 2729 778 808 765 1787 2345 2422 304 1563 986 2671 1708 1329 1206 1300 1025 1604 1865 1600 1630 1417 1221 1414 2925 1668 1362 1811 2979 1836 984 1540 227 1844 1869 1907 162 493 2462 2195 733 1193 716 2359 913 1954 720 832 2452 781 2002 1412 1978 2474 1404 1191 1323 254 883 1437 1944 2301 1789 3010 2680 1775 331 1447 1309 2774 1220 874 3003 1703 1370 1004 351 741 374 2163 2301 600 1435 1039 1504 1923 1422 864 3220 1469 1403 1477 1347 3192 1653 688 2354 1004 2562 1162 2162 1290 1554 1055 2289 1654 1403 2509 1149 2473 831 3067 3045 189 1679 802 572 1802 2169 2646 769 929 1323 888 2126 603 695 1532 510 1556 1186 2421 2182 828 959 1998 585 1610 1705 2202 1006 896 1235 1595 690 2831 1977 1185 1639 1555 130 2135 599 1629 684 922 1446 1878 1357 1419 3044 1367 1916 1472 1731 1673 1363 330 102 242 884 1687 659 1569 3056 2634 1877 670 2814 2597 1482 1889 825 593 290 2527 1543 859 982 2946 556 1327 2542 1421 1301 2084 895 2251 1068 2941 87 504 725 940 869 883 1384 1241 1873 876 803 873 187 534 230 1541 1093 1812 2869 586 1538 1092 630 864 762 1228 3345 2254 845 1643 1926 1468 1498 2846 2343 1938 3334 2761 1777 981 1542 1205 714 2972 2340 1256 409 2125 3169 890 2905 1566 2401 1454 1877 2966 764 826 1683 616 1225 1700 1784 727 1615 3284 1122 351 197 1731 1835 871 496 2001 1080 2018 1168 1536 1398 2364 2304 1726 2715 1761 3185 783 925 1774 779 922 1800 1979 1294 2345 562 941 1005 1537 1865 2084 629 959 1612 2226 160 2635 1957 1676 2503 531 2153 1848 2770 1544 1276 1735 1404 267 1045 1705 804 1518 2124 1109 131 899 1831 1247 2706 2089 1377 1484 686 1855 2505 1369 775 271 936 1004 2215 587 2792 1876 3165 934 1480 2353 1867 2176 2248 522 926 1078 2258 1897 3123 1796 714 1129 1310 1485 2347 1634 2270 2541 2957 3010 1250 1325 2508 802 1187 924 1488 3152 758 1935 2037 1258 1452 945 1531 1016 2653 1191 2436 410 1692 1994 2720 1856 1575 1490 1971 1634 408 2518 1708 1477 2724 2367 3031 893 3019 888 1365 1144 950 1554 1943 1054 1196 519 788 920 1250 2970 
3162 896 3704 1893 3395 1828 2062 3680 2651 3304 3860 3043 804 1290 1765 878 394 586 190 2640 3069 1315 1336 703 2636 2921 2624 3966 3580 2754 1098 3436 1598 2351 2750 303 2146 2683 3638 3488 283 1112 1566 207 379 2684 2173 1157 2928 1217 1596 1754 3729 1727 1129 2818 2272 2000 3565 1983 2676 3091 977 1359 2304 2257 3620 3217 2963 3747 2876 2188 3813 2091 2739 3699 839 648 2412 2632 2437 1330 1674 2032 3790 2932 1912 1413 1636 3040 3934 146 3895 2402 3256 280 3825 3229 3705 2859 2793 2147483647 993 1157 725 1114 3132 2871 956 1101 3275 1788 2456 2059 1921 1674 3406 1323 195 1197 1395 3844 3235 2398 1224 837 2459 1722 3937 207 2444 3338 2143 2818 403 3583 260 2910 1641 1096 2151 3447 1372 1012 2302 2682 1560 202 3746 2862 188 2785 781 1630 773 1397 2663 3860 1223 821 2926 436 1718 1345 2064 2892 3475 2079 2158 3695 1344 2765 1767 3088 3470 2534 1480 2365 2382 2426 2771 1593 1065 2152 1365 1835 827 2390 3471 3409 1626 388 1070 3302 1306 1785 3565 3751 2415 102 3389 780 737 762 2955 1418 1621 2113 2487 2331 2228 3676 1612 2859 1863 588 1235 3807 3573 537 2364 2386 569 2415 3602 2063 1375 2578 655 2724 1548 3343 728 1796 1372 1844 943 177 1418 3526 2122 2433 1687 1931 3700 2196 1533 2583 946 2102 2490 3155 2229 2465 1374 2953 3291 1118 1806 2588 647 1495 1497 2129 626 946 489 1503 3411 3591 946 2882 1494 2749 1673 2739 1300 2698 3660 1346 1775 3884 3014 3225 1749 836 964 2495 1927 823 2086 1782 1723 3699 1428 2463 1098 1212 3676 3563 2877 1513 1455 3390 966 3240 1417 1480 3264 2869 3407 724 3878 3790 2578 1111 1951 1092 3584 3061 2383 2241 1671 2841 3704 3667 1861 4111 2222 3588 1744 607 1758 1023 3473 2927 2523 3995 1248 1691 3096 1249 3703 200 2320 2718 3501 3682 2477 1232 2377 2055 3473 1395 3774 2624 175 3749 3815 1188 1694 2540 2223 3891 2638 2085 1344 1706 2954 2701 1442 618 2628 1637 3397 459 3495 1802 2975 1961 585 3551 1594 1898 1060 707 1462 2689 1757 2976 2112 3074 1309 1982 2509 1591 155 1030 2683 1900 2835 1418 3016 1925 681 2768 2100 1792 3122 3143 2492 2223 1819 2248 3678 3650 3087 2032 1371 3216 1512 3429 3166 2315 3239 1354 1675 3470 1831 3791 412 2050 656 2446 3962 3341 1744 1146 2904 2001 2551 323 3608 949 908 2612 2332 2006 3064 3825 1138 1919 3505 3155 2754 1905 1635 2231 2696 3871 2309 1331 3511 372 1135 2012 2775 1924 2210 1194 1451 850 3388 3357 3451 3099 3270 1078 1575 2548 1161 2939 2720 1672 2260 2414 3131 1916 1360 959 1839 3728 859 1468 1079 2220 4039 1487 2216 3059 2721 2773 3370 2847 2976 1449 1520 857 2419 2314 217 219 3748 4083 3604 2200 2698 1687 3801 3650 2047 1610 2306 1970 1499 1473 1493 2170 2591 1256 2700 1704 2878 3233 2074 3358 3503 1981 3737 1634 1917 3584 3053 2501 2620 2574 2612 2601 1701 1054 166 2578 1636 1703 3390 2635 3475 2382 1535 546 2068 2541 913 1732 1427 1215 1809 1613 1607 1065 2726 3584 2235 2110 2414 195 662 1809 3054 668 1233 2348 413 1299 418 3751 1026 1052 3541 3125 3943 2458 3742 1122 3952 2067 3447 1502 2423 3096 2606 3407 2335 3647 3252 820 3708 796 3114 1288 2263 978 743 1172 814 1689 1215 3140 3405 2981 3540 2041 1035 2470 3667 561 2240 3390 1834 1475 1021 1421 3265 1839 1205 659 2743 1600 1820 2998 1238 2301 2231 2276 813 3609 2758 1505 2026 2562 3804 3286 3158 2357 1145 2587 2891 3675 1777 3697 1675 1236 1424 3954 2271 2373 309 2234 2573 2750 2901 3300 2028 2884 1813 973 1563 3512 1518 654 1591 2150 1121 3281 2924 3072 1748 973 1583 3714 2610 2440 3439 3810 1496 1872 1930 1259 460 1782 1578 1762 965 2036 1831 1883 3686 1716 2708 1717 761 3653 2565 3738 1539 3131 925 1622 1155 3167 2861 804 1189 4019 3020 3855 1834 1225 2428 1846 2223 1359 748 1342 633 3411 472 3558 3350 2339 3358 1486 1651 3796 1751 3033 2232 1982 2527 1327 
2229 473 2777 1025 2716 1047 1102 2718 1714 2458 2944 2084 628 527 1112 243 722 412 886 1826 2172 791 836 355 1703 2233 1651 3016 2618 1981 1027 2467 927 1396 1759 706 1346 1850 2868 2733 876 544 579 1198 637 1757 1567 970 2105 240 1377 814 2917 849 426 2166 1291 1052 2590 991 1687 2414 867 645 1601 1292 2925 2390 2233 2976 1907 1353 2947 1100 1982 2726 166 582 1759 1829 1845 785 811 1075 2912 2104 938 818 648 2121 2980 870 2983 1414 2320 737 2859 2271 2741 2191 2097 993 2147483647 572 268 156 2156 2004 506 688 2480 1206 1823 1085 1097 748 2648 371 798 479 972 2960 2360 1691 478 772 1747 1243 2983 1083 1454 2657 1175 2024 930 2614 780 2080 933 121 1441 2568 610 513 1327 1777 1000 1052 2970 2145 880 1921 340 800 595 1141 1672 2927 232 516 1968 654 839 412 1073 2042 2502 1106 1250 2891 747 1772 1083 2136 2493 1552 639 1373 1757 1439 1975 720 95 1391 372 845 775 1719 2665 2639 803 776 669 2581 1132 798 2870 2990 1426 980 2417 264 592 500 2324 869 1288 1137 1528 1544 1571 2786 1371 1867 873 468 310 2849 2621 582 1408 1489 526 1473 2899 1078 792 1953 366 1934 581 2387 336 1150 881 853 808 1084 435 2768 1439 1460 1146 1297 2826 1211 844 1591 239 1119 1598 2247 1248 1548 937 2305 2573 222 1248 1597 729 792 520 1341 694 543 881 1049 2477 2737 144 2072 570 2135 1425 1767 498 1965 2714 400 787 3001 2037 2241 936 900 95 1604 987 957 1507 917 731 2753 562 1478 1042 849 2763 2589 1966 521 1029 2564 834 2323 427 738 2498 1980 2467 782 3013 3073 1587 563 1015 957 2691 2265 1522 1372 749 1854 2973 2928 907 3164 1636 2752 753 563 935 659 2668 2037 1647 3047 443 854 2396 892 2896 1008 1327 1748 2588 2775 1550 557 1388 1065 2503 746 2902 1646 1167 2793 2917 286 1154 1549 1326 2969 2001 1097 354 721 2256 1878 671 766 1753 1179 2591 585 2648 824 2105 1326 436 2877 621 938 119 396 702 1734 851 2322 1275 2102 317 1072 1517 1118 977 764 1904 933 1869 862 2066 1331 922 1777 1133 1143 2447 2283 1743 1268 921 1672 2746 2804 2111 1049 836 2337 1232 2472 2202 1331 2284 1156 692 2723 950 3040 603 1131 472 1479 3047 2438 849 628 1931 1152 1601 730 2849 971 949 1941 1340 1422 2235 2859 217 1137 2719 2258 1785 1268 693 1495 1827 2947 1694 550 2603 728 223 1474 1855 951 1564 834 484 145 2500 2489 2528 2117 2440 767 596 1594 800 1956 1996 731 1691 1422 2282 1397 933 399 901 2805 947 754 186 1238 3103 522 1245 2407 2007 2150 2508 1856 2119 547 1114 539 1430 1500 1147 914 2817 3130 2919 1543 1928 899 2867 2942 1190 1085 1550 1020 762 677 914 1205 1683 384 1763 1137 2184 2588 1458 2480 2673 1216 2822 856 930 2778 2172 1602 1954 1751 1882 1614 1122 370 1143 1741 683 1127 2726 1733 2678 1425 1335 582 1271 1550 382 781 599 824 927 630 1353 700 1734 2738 1247 1172 1563 1183 335 914 2267 636 1105 1459 892 554 611 2825 284 886 2860 2245 3003 1629 2863 863 2999 1404 2476 1277 1480 2437 1938 2426 1345 2967 2590 425 2864 761 2175 629 1287 289 261 395 618 697 1115 2270 2538 1989 2768 1214 867 1487 2759 436 1543 2516 1094 579 313 466 2453 1255 887 366 2094 889 842 2009 555 1702 1274 1287 673 2656 1794 522 1058 1837 3019 2302 2286 1370 192 1643 2167 2994 786 2803 982 273 812 3054 1464 1383 704 1262 1691 1981 1988 2402 1093 2038 1126 373 1213 2663 634 345 600 1201 265 2521 2013 2144 842 324 1191 2742 1740 1496 2503 2886 651 883 1014 598 932 1225 868 854 431 1491 960 1192 2748 1276 1825 735 679 2750 1583 3014 616 2216 566 939 450 2503 1870 682 707 3064 2037 2937 858 503 1694 1025 1231 658 630 533 962 2553 997 2738 2400 1396 2478 574 669 2999 915 2213 1397 1187 1565 968 
2050 1022 2582 1454 2269 1536 1036 2598 1556 2149 2728 1969 1146 1074 1646 786 1068 668 983 1483 1932 222 266 514 1537 1787 1595 2864 2500 1598 1569 2371 1468 1295 1802 969 990 1529 2485 2338 1180 1116 729 1326 934 1578 1064 1527 1771 519 1947 731 2572 630 154 1698 1291 959 2512 1155 1709 1963 1404 1195 1158 1556 2489 2060 1816 2594 1824 1039 2660 1263 1585 2640 539 1045 1286 1474 1341 1354 1270 1005 2641 1776 1217 278 917 1919 2838 1011 2760 1444 2146 882 2750 2149 2628 1733 1655 1157 572 2147483647 623 682 2091 1723 1065 1256 2118 1754 1340 1344 776 643 2255 823 982 1042 1543 2696 2087 1252 1036 1288 1313 1807 2840 1144 1589 2210 1441 1661 886 2518 897 1754 484 642 1001 2299 252 145 1558 1557 1560 1300 2592 1718 982 1637 428 507 1105 1710 1793 2741 585 337 1853 721 623 453 1244 1740 2421 1364 1053 2539 202 1848 616 2001 2424 1538 394 1493 1268 1461 1614 1183 638 995 687 954 1288 1256 2314 2255 499 1126 178 2160 1694 894 2433 2601 1583 1095 2333 749 1090 1008 1846 1435 1860 1383 1430 1173 1097 2532 1941 1931 1079 873 814 2720 2480 620 1307 1263 939 1334 2468 1291 1357 1467 776 1567 946 2257 497 658 1451 1054 1344 1163 618 2375 980 1412 601 802 2550 1410 377 1710 356 1340 1360 2023 1252 1354 365 1836 2150 390 713 1642 575 338 871 973 1149 1099 1273 1619 2297 2437 444 1725 1008 1646 1996 1701 252 1549 2556 479 1030 2735 1983 2209 608 1402 484 1363 1332 1448 990 1361 931 2594 389 1655 1583 300 2544 2506 1752 763 1600 2233 1372 2113 749 330 2111 1731 2299 554 2725 2652 1701 49 894 1506 2441 1904 1240 1104 1156 1851 2561 2522 1238 3005 1125 2431 976 1006 1408 1220 2316 1788 1384 2891 988 1327 1960 338 2546 1068 1432 1676 2369 2545 1377 101 1546 1141 2413 240 2622 1610 1306 2659 2673 380 1712 1672 1105 2763 1522 1285 619 988 1817 1545 1200 621 1487 613 2239 708 2339 1102 1827 833 814 2428 958 893 473 868 322 1617 685 1856 966 2023 660 1451 1629 1685 1065 308 1526 912 1779 1428 1928 816 1377 1823 1089 653 1995 1992 1338 1557 1333 1157 2559 2495 2050 1279 272 2070 1803 2344 2099 1341 2153 1721 788 2322 1376 2643 909 963 509 1408 2828 2205 1273 73 1863 1587 1475 834 2457 1491 1462 1481 1431 904 1908 2748 753 1618 2350 2018 1708 774 1081 1077 1552 2744 1199 243 2376 789 763 939 1659 1230 1083 290 579 616 2244 2206 2328 2081 2113 1329 923 1480 265 1931 1573 1115 1173 1486 1977 854 362 228 801 2601 1449 313 405 1248 2920 593 1205 1941 1577 1666 2218 1886 1825 449 1685 1075 1586 1159 1219 982 2627 2984 2477 1068 1542 1396 2684 2514 911 1648 1150 934 1295 352 372 1476 1468 909 1604 1691 1742 2120 957 2211 2346 823 2605 486 1153 2427 1909 1375 1492 1418 1463 1626 591 202 1257 1425 666 596 2270 1509 2319 1329 1904 611 912 1605 274 735 346 1394 1354 928 1924 1264 1811 2428 1288 1042 1266 1346 708 718 1897 511 1660 1220 1253 194 751 2626 288 1435 2415 1980 2829 1305 2593 360 2853 930 2387 1846 1343 1975 1476 2378 1497 2521 2132 346 2552 483 2010 133 1263 858 691 220 1139 874 1667 1991 2254 2026 2387 893 417 1670 2530 693 1095 2240 677 456 261 883 2108 732 347 575 1623 1420 1119 2014 1119 1199 1558 1452 1190 2515 1701 666 1026 1413 2649 2268 2010 1395 710 1502 1746 2550 1002 2553 1513 743 281 2812 1115 1538 857 1225 1435 1595 1777 2161 1435 1731 1649 233 1784 2357 469 721 856 1507 821 2129 1798 1958 1255 270 1762 2653 1466 1361 2327 2683 1145 979 1394 1162 1307 1778 421 692 994 960 717 733 2574 1843 1568 1017 454 2514 1566 2597 539 2004 1116 468 1017 2045 1900 420 1279 2924 2007 2724 1139 147 1276 1490 1345 209 1130 1063 1395 2258 1367 2401 2256 1264 2211 487 964 2640 619 1876 1083 827 1476 1539 
2470 447 3017 1249 2869 1238 1351 2971 1955 2667 3180 2336 534 687 1257 252 486 147 621 2020 2399 840 879 163 1943 2385 1908 3265 2871 2161 965 2723 1072 1644 2025 445 1529 2052 3052 2912 630 611 841 930 381 1995 1681 940 2304 494 1386 1052 3116 1058 519 2306 1551 1296 2848 1259 1951 2564 798 792 1751 1553 3085 2592 2400 3161 2162 1551 3165 1368 2156 2984 120 422 1894 2019 1960 871 1029 1323 3134 2305 1201 899 915 2356 3230 603 3217 1678 2562 470 3113 2522 2995 2336 2251 725 268 623 2147483647 402 2415 2219 504 707 2671 1329 1952 1348 1286 978 2827 620 531 612 1025 3184 2579 1844 626 671 1902 1331 3233 818 1721 2810 1437 2212 686 2870 515 2282 1069 378 1591 2789 753 509 1591 2006 1106 796 3157 2306 614 2135 218 985 490 1149 1940 3169 498 411 2219 404 1048 641 1341 2251 2759 1369 1477 3087 823 2040 1214 2384 2752 1813 824 1641 1882 1702 2163 940 347 1560 640 1110 670 1860 2861 2822 985 543 649 2747 1112 1061 3029 3172 1694 713 2674 160 472 397 2458 963 1330 1401 1778 1725 1704 3012 1386 2134 1140 255 542 3100 2870 351 1657 1713 321 1716 3061 1344 894 2080 153 2120 840 2637 161 1268 953 1121 739 818 695 2948 1579 1716 1224 1415 3047 1477 967 1859 286 1385 1821 2478 1508 1780 963 2445 2739 416 1336 1863 540 919 782 1519 527 528 672 1119 2719 2950 242 2266 809 2261 1445 2023 655 2131 2961 636 1054 3225 2296 2503 1117 781 246 1826 1238 826 1610 1138 999 3000 757 1745 977 838 2998 2847 2198 788 1087 2767 767 2558 694 879 2679 2203 2711 613 3231 3240 1854 593 1253 908 2918 2455 1732 1583 991 2118 3144 3102 1163 3412 1745 2959 1021 384 1140 652 2863 2261 1864 3295 618 1063 2554 883 3093 743 1595 2004 2822 3007 1787 652 1656 1330 2759 846 3122 1905 899 3044 3146 489 1260 1816 1549 3207 2133 1364 618 987 2412 2076 845 569 1970 1228 2786 329 2858 1088 2322 1445 202 3030 882 1187 341 250 850 1983 1073 2464 1473 2359 585 1312 1785 1198 711 704 2085 1185 2123 958 2314 1435 756 2043 1386 1262 2597 2496 1912 1525 1155 1778 2988 3014 2370 1315 893 2557 1253 2723 2456 1593 2533 1145 953 2899 1178 3219 348 1362 277 1733 3283 2668 1081 654 2188 1371 1848 468 3029 874 843 2084 1607 1525 2437 3114 442 1331 2908 2485 2040 1386 942 1656 2042 3186 1814 699 2836 474 442 1562 2090 1214 1692 820 734 131 2725 2706 2766 2378 2644 757 860 1842 783 2218 2159 980 1795 1689 2492 1476 955 397 1139 3043 827 884 374 1498 3346 771 1500 2549 2166 2279 2723 2122 2331 761 1171 481 1698 1691 880 651 3058 3380 3076 1676 2107 1089 3109 3106 1395 1183 1719 1264 926 841 994 1466 1912 591 2004 1252 2338 2729 1573 2701 2877 1383 3057 1019 1197 2974 2393 1827 2096 1948 2046 1878 1213 441 876 1943 927 1218 2874 1960 2871 1674 1336 355 1452 1816 356 1025 776 852 1155 895 1372 701 2001 2948 1511 1412 1769 917 89 1132 2454 457 1068 1680 668 685 350 3065 374 839 3015 2466 3248 1827 3086 814 3249 1536 2733 1283 1723 2581 2080 2687 1613 3122 2736 330 3074 618 2418 723 1545 367 84 528 529 964 1070 2487 2755 2255 2953 1407 786 1753 2991 168 1690 2736 1248 791 386 718 2650 1353 863 132 2232 1048 1106 2274 679 1817 1532 1554 577 2905 2047 782 1311 1998 3209 2564 2504 1633 436 1887 2332 3150 1053 3031 1138 526 899 3284 1652 1651 437 1517 1910 2160 2221 2630 1342 2245 1284 389 1256 2874 841 103 867 1456 452 2700 2245 2383 1078 358 1247 2999 1954 1739 2746 3125 857 1147 1256 716 715 1340 1001 1077 454 1582 1167 1329 2992 1352 2045 1000 532 2981 1844 3184 843 2450 536 1064 572 2649 2136 551 758 3314 2299 3174 1121 617 1857 1231 1498 775 512 717 781 2767 779 2939 2648 1639 2699 794 934 3193 1106 2412 1595 1366 1816 998 
2168 456 2716 869 2735 895 1038 2639 1655 2431 2888 2010 633 393 972 272 809 548 1022 1818 2129 893 940 509 1647 2255 1568 2943 2540 1983 992 2384 790 1330 1652 818 1352 1835 2862 2732 969 462 496 1321 745 1703 1619 918 2090 223 1295 773 2899 841 529 2198 1203 997 2502 875 1585 2436 842 514 1629 1151 2939 2370 2244 2969 1827 1346 2910 981 1988 2640 317 628 1796 1824 1895 679 656 1013 2872 2087 800 904 524 2067 2904 1000 2929 1316 2257 871 2776 2197 2660 2219 2118 1114 156 682 402 2147483647 2069 1974 470 623 2470 1074 1864 948 1102 720 2647 219 923 364 875 2917 2323 1717 354 771 1769 1126 2907 1219 1333 2676 1035 2020 1080 2530 917 2063 984 41 1472 2528 668 646 1190 1734 878 1154 2962 2160 1015 1894 495 818 608 1065 1551 2863 173 668 1895 800 831 409 953 2018 2415 968 1214 2875 838 1659 1133 2065 2404 1461 664 1256 1802 1342 1970 565 60 1409 270 750 776 1753 2650 2635 823 859 799 2590 1071 709 2884 2987 1302 1111 2332 343 615 524 2358 756 1192 1001 1458 1549 1612 2741 1286 1754 752 554 155 2771 2547 733 1342 1453 603 1415 2911 949 677 1993 464 1931 438 2313 490 1206 778 734 786 1218 370 2767 1477 1379 1226 1351 2788 1082 905 1472 381 988 1563 2198 1160 1502 1045 2336 2584 296 1320 1492 884 853 383 1350 737 511 944 943 2415 2706 292 2061 416 2175 1337 1685 556 1978 2644 387 662 2959 1948 2145 951 904 243 1570 838 967 1567 761 619 2683 583 1349 1008 973 2709 2503 1918 417 929 2544 809 2270 310 791 2496 1941 2402 937 2977 3080 1468 681 969 917 2646 2256 1501 1351 595 1757 2977 2931 761 3092 1690 2727 634 622 780 610 2653 1998 1618 2974 307 700 2413 1014 2880 1145 1215 1668 2535 2723 1499 648 1264 967 2418 825 2864 1558 1289 2717 2868 334 1030 1429 1294 2910 2038 972 280 593 2275 1866 527 922 1723 1272 2576 729 2620 689 2073 1378 537 2896 481 877 210 457 752 1665 829 2351 1270 2019 218 918 1400 1005 1112 903 1905 866 1791 748 1997 1393 954 1669 1061 1199 2469 2252 1756 1123 766 1728 2684 2775 2023 918 933 2299 1147 2397 2123 1240 2211 1089 612 2724 795 3039 711 1092 626 1404 2992 2390 694 745 1847 997 1537 870 2846 958 942 1970 1230 1482 2216 2777 71 984 2709 2213 1706 1322 542 1516 1798 2887 1742 609 2553 873 81 1543 1804 813 1607 958 439 271 2458 2454 2471 2024 2420 714 461 1526 927 1861 2012 580 1748 1317 2257 1472 1043 537 857 2747 949 815 277 1149 3038 476 1168 2435 2025 2188 2475 1751 2092 549 1014 532 1306 1497 1280 1053 2754 3055 2935 1584 1932 747 2803 2952 1179 966 1565 965 621 717 997 1064 1640 236 1703 1009 2204 2615 1511 2442 2651 1237 2767 889 803 2762 2135 1564 1985 1741 1898 1517 1194 488 1270 1726 637 1201 2748 1692 2666 1357 1259 734 1279 1444 527 732 634 746 771 499 1267 645 1620 2710 1151 1121 1546 1300 453 895 2262 791 1053 1428 966 625 752 2765 406 848 2878 2208 2936 1619 2823 997 2925 1447 2392 1199 1421 2464 1968 2332 1223 2984 2614 578 2836 914 2112 717 1205 250 371 480 620 593 1068 2236 2503 1881 2763 1214 1009 1356 2707 569 1574 2480 1127 582 438 317 2438 1321 1013 514 2127 747 707 1908 440 1752 1130 1163 676 2582 1718 452 986 1854 3008 2207 2251 1275 37 1582 2181 3011 667 2758 841 124 894 3004 1465 1260 837 1184 1659 1984 1939 2356 943 2016 982 509 1117 2635 639 460 483 1054 143 2521 1965 2087 687 460 1089 2655 1712 1436 2440 2827 498 788 861 483 999 1097 921 830 391 1558 951 1236 2682 1163 1791 603 833 2701 1492 3020 598 2164 539 996 344 2527 1765 835 623 2987 1943 2880 722 589 1711 870 1119 731 648 389 1003 2522 1063 2718 2329 1338 2439 567 537 2985 924 2198 1388 1199 1491 884 
432 2478 790 1747 1795 1969 1074 585 582 1014 980 209 2662 2130 2226 2341 2874 2547 2995 1089 667 2067 2084 2433 610 1572 508 908 491 1234 2892 322 2196 797 506 2859 1298 1007 1553 1532 3032 2357 1579 3330 2793 601 1741 2777 1041 1921 2924 1387 1418 1462 2049 1671 867 1142 433 1230 520 1665 2792 2168 1487 1239 1859 1081 1429 1616 269 1196 1207 1148 1292 571 2297 2693 1613 1131 1782 2379 1841 1104 1129 1015 1411 1957 1571 518 860 2997 1032 762 436 2859 710 238 599 1627 1515 3132 2156 2091 2415 2069 2147483647 830 2461 2508 1255 2365 1671 1305 1383 1472 1480 1909 2937 2205 2546 1138 833 1466 2170 2778 1442 2538 863 3182 879 1761 1282 1155 2955 463 2892 1005 1718 2073 1505 901 1840 2216 1147 701 2372 3208 1596 1454 2990 857 2363 1589 2649 2782 741 892 1926 2394 281 2731 1468 1788 1176 911 346 1295 1056 1432 1986 578 1690 265 338 608 1702 900 1692 734 1145 1858 2103 1387 1799 1320 2786 1565 1294 1431 1599 2926 2255 1584 2857 1361 1827 1666 936 3101 264 2408 2664 2578 1783 2377 2752 1257 661 1254 1615 979 2897 509 1357 2619 2003 720 532 2633 784 906 2671 765 1814 1232 2330 1707 2521 1167 1709 326 2408 1739 2450 1367 2752 3192 1722 1545 1573 699 1934 1719 1087 1133 1798 770 2192 1221 857 609 909 794 2141 1724 1592 2014 1883 623 2656 1806 1725 1331 2797 2499 3011 2526 537 1122 2186 1092 1826 1772 2913 394 1873 1373 647 1786 1452 1176 122 163 1517 2909 2170 861 1522 2977 1807 1793 1461 683 1732 958 2910 2252 851 434 598 1653 2556 1158 2763 577 1762 1780 1378 715 489 2645 1263 1874 762 2139 1201 2813 903 1179 1017 1082 1719 347 1761 1706 1517 1058 1784 1214 1459 2691 1891 2545 1300 709 895 941 2105 1885 1585 2252 1426 3103 909 417 731 892 750 1992 958 1105 351 1914 1153 511 3302 674 1041 1945 2424 802 1027 975 1678 1184 1804 1521 1545 1042 2072 2703 852 2068 1257 2684 1106 1470 813 1709 2592 1902 1656 1235 2074 2526 1776 486 1409 1711 1236 82 1853 1593 794 2515 3085 2372 1211 1232 315 2367 295 1796 2998 503 1032 1735 1684 886 1330 1310 1701 1809 746 1197 46 1274 2035 803 2792 382 147 829 271 2846 1465 1556 1737 1735 2759 1130 2503 690 1076 705 1741 2142 229 1770 624 2833 1584 2924 2923 1570 884 1803 1026 713 2074 1953 1404 676 384 1720 1698 1419 853 950 1715 1859 769 2808 2082 1897 587 1404 1642 2258 1682 2301 820 921 633 111 1089 2611 1657 614 2264 232 1407 1678 1827 785 946 1940 2155 2218 1305 836 2947 1812 2053 920 1042 1646 916 1746 1443 1753 956 419 879 1696 2603 2555 932 1185 3253 3010 806 1008 1889 1619 1247 1979 833 1822 1238 2435 1347 1171 2106 1740 1942 1283 743 2038 545 2378 1539 1842 1728 867 1194 1453 888 1640 1336 1358 756 828 1588 1070 1383 568 1873 2111 3269 1016 1497 1878 1850 737 1340 763 2926 2628 1345 674 2257 1403 1754 2550 1742 1609 2875 2552 599 1161 921 1049 1034 3326 2491 1373 1220 2579 2885 956 3035 1904 2721 838 2118 2761 1869 773 933 1082 1089 2367 883 1629 325 2872 756 1736 1578 288 972 1936 1789 2355 1248 2574 379 1968 870 2289 2417 1988 2647 1477 2913 834 948 388 1490 1300 2460 973 875 2574 1514 906 1571 1675 2130 1827 1173 1831 2298 2474 1664 2130 1458 276 2230 1753 1296 1029 2697 562 393 1634 1106 1399 1594 203 824 798 2048 610 1433 1948 1430 980 2154 1966 1935 1141 1223 955 2827 898 850 1249 579 720 1489 931 2162 2196 2702 1104 1642 2501 1597 1373 2128 1415 588 459 1714 2181 2643 586 880 737 538 899 1948 1281 1601 2248 3067 2411 1751 1402 2395 1882 1382 1632 712 2604 791 1526 2541 896 577 1812 1602 559 2533 1759 2228 1743 410 2509 2444 937 164 966 1456 1970 1382 1873 995 1892 2691 2060 3056 1002 3131 1273 375 830 853 1657 1582 1535 1490 1066 1167 1397 616 2616 
479 2428 899 2014 1038 2231 981 1044 467 459 1020 621 2607 2181 2476 2233 2705 2322 2704 312 246 1616 1616 2181 449 745 754 1223 963 408 2935 918 2386 743 1060 2644 742 231 953 864 2844 2376 1502 3047 2592 393 1024 2839 225 1769 3103 1201 937 1161 1742 842 978 995 1071 1368 983 855 2801 2259 765 1613 1161 419 609 1049 678 684 946 1349 467 1150 2100 2585 839 347 993 2484 2018 996 920 203 1600 1504 1603 336 1216 2726 1046 1011 558 2592 1197 693 1083 798 685 2871 2004 1723 2219 1974 830 2147483647 2433 2543 564 2623 883 1564 950 1257 789 1889 2686 2229 2680 974 364 713 2198 2744 672 2773 1217 2867 1285 994 1593 325 2604 1030 2613 185 1255 1961 847 577 1499 1866 1528 286 2557 2993 1037 625 2701 86 2097 1243 2581 2913 1283 1061 1803 2059 582 2438 1171 1592 1367 88 993 1566 760 921 1559 1166 1164 576 1024 880 1399 1237 920 987 319 1996 1985 775 1724 1329 2749 802 706 755 1246 2762 1849 831 2960 1337 1117 1081 1338 2815 922 2267 2585 2493 956 2513 2948 1539 685 594 899 809 3081 1158 1463 2462 1970 1130 898 2336 737 522 2524 633 1120 1459 2448 896 2356 349 1757 746 2157 1176 2575 1459 2749 2886 1606 891 908 818 1358 1098 830 1430 1359 1258 1946 1477 413 353 1001 498 1637 898 835 1806 1272 1042 2291 1389 1737 766 2697 2474 2882 2694 663 734 1977 265 1894 945 3114 719 1577 552 932 1604 1538 1013 816 992 1121 2877 1980 405 1764 2940 1108 2015 1489 963 1462 1405 2953 1782 838 1052 238 1607 2709 583 2768 451 1715 1394 649 118 691 2254 1012 1237 1243 1772 1009 2856 720 401 489 635 1862 929 1121 1067 1713 1346 1047 755 1514 2566 2116 2555 710 125 356 1245 2127 2078 780 1766 923 2791 1198 700 671 831 527 1641 1337 1194 964 1496 904 813 3026 1066 952 1732 2652 1264 680 1062 860 1404 1696 1588 721 247 2183 2335 251 1479 638 2413 647 1597 104 1078 2418 1173 1711 1119 1894 2399 1409 571 1152 886 759 753 1765 1881 1224 2710 2787 1940 399 1142 651 2503 535 1158 2922 1074 987 1176 878 279 565 1678 1924 1063 887 801 821 1495 1569 347 2956 817 719 983 673 2962 1395 873 1973 1145 2561 883 2214 761 1115 500 1933 1750 736 2088 589 2549 957 2925 2912 757 1166 1133 281 1190 2006 2250 789 319 684 1111 1809 749 177 1046 960 1541 670 2509 2018 1209 311 1600 927 1793 1535 2135 522 487 656 913 461 2645 1695 622 1811 889 582 1806 1076 1092 287 1278 1652 1912 1118 908 2922 1410 1848 1016 1236 1497 927 928 618 925 505 1041 122 1461 2775 2505 1337 575 2942 2705 950 1346 1179 911 430 2185 1011 1143 826 2637 663 1026 2248 1399 1453 1613 363 2039 448 2610 710 1045 1047 488 682 918 899 1238 1486 812 192 417 774 338 577 948 1308 1819 2979 310 1337 1311 1084 310 734 737 3088 2327 817 1068 1958 1244 1450 2627 1968 1648 3059 2578 1160 736 1073 869 457 3063 2306 1090 434 2234 2966 546 2885 1571 2455 938 1859 2792 1143 259 1160 428 872 1899 1223 974 947 3029 632 923 766 1050 1319 1230 999 2051 862 2175 489 1590 934 2223 2249 1706 2594 1472 2988 269 536 1112 861 831 2001 1428 818 2350 813 519 1066 1430 1858 1840 505 1219 1817 2234 837 2315 1595 1007 2278 997 1666 1348 2649 928 636 1530 1048 604 1070 1020 288 1005 1967 536 606 1249 1497 831 2370 1907 1487 1091 621 1328 2564 923 315 424 253 451 1782 105 2428 1899 2884 661 1378 2319 1597 1711 2079 685 242 400 1901 1903 2833 1156 264 628 697 988 2058 1296 1863 2309 2929 2666 1311 1150 2357 1189 1051 1066 922 2834 188 1609 2167 797 870 1171 1387 363 2506 1284 2237 941 1044 2128 2504 1298 899 1019 1603 1645 632 2135 1230 1516 2620 2119 2965 550 2994 755 710 695 488 1431 1639 1035 1122 293 640 899 691 2730 
2600 65 3146 964 3203 874 1476 3041 2092 2891 3322 2424 207 368 818 279 568 586 946 2286 2578 1287 1331 667 2087 2722 1975 3354 2943 2452 524 2781 644 1763 2008 666 1821 2301 3330 3201 718 157 935 1151 594 2145 2071 464 2556 691 888 1233 3362 1311 928 2662 1607 1445 2888 1233 1956 2903 373 410 2094 1396 3408 2834 2714 3437 2234 1815 3363 1324 2458 3028 538 313 2258 2293 2349 392 754 1455 3321 2553 1088 1321 891 2508 3312 894 3365 1699 2686 807 3171 2609 3059 2685 2586 956 506 1065 504 470 2461 2433 2147483647 203 2937 861 2324 1226 1571 1186 3116 559 805 275 523 3364 2778 2183 310 318 2236 839 3315 1123 1656 3145 1294 2488 1096 2924 859 2528 1436 492 1936 2980 1114 981 1459 2185 632 912 3430 2629 937 2355 716 1285 209 650 1867 3288 642 913 2312 831 1301 878 1296 2481 2805 1243 1673 3340 1249 1997 1586 2485 2789 1856 1128 1596 2259 1728 2439 687 477 1877 710 1157 326 2216 3116 3104 1289 593 1131 3060 629 1128 3353 3455 1614 995 2725 345 237 194 2822 485 825 1282 1884 2018 2072 3187 886 2093 1105 402 469 3175 2960 818 1774 1911 394 1855 3380 1263 429 2453 406 2400 753 2725 665 1655 460 1095 318 1109 829 3236 1938 1792 1651 1801 3239 1387 1349 1795 711 1290 2021 2642 1566 1953 1426 2801 3054 725 1753 1857 1029 1297 737 1819 379 41 604 621 2844 3163 621 2529 647 2635 944 2090 1001 2447 3062 857 1010 3406 2339 2520 1419 452 583 2028 1051 518 2013 856 1005 3101 1048 1643 540 1320 3146 2892 2365 836 586 3007 339 2710 725 1241 2965 2395 2826 1108 3430 3549 1794 1048 1424 452 3092 2724 1966 1817 797 2132 3446 3400 1007 3504 2140 3188 1003 348 817 155 3119 2451 2079 3386 363 758 2882 1365 3344 1066 1568 2077 2974 3163 1944 1061 1579 1360 2812 1252 3316 1957 1116 3124 3311 782 781 1752 1754 3340 2500 1300 739 940 2743 2333 502 1049 2183 1678 3042 753 3079 1003 2531 1830 442 3365 806 1322 622 296 1204 2089 1296 2817 1739 2419 668 1075 1733 704 1019 1202 2374 1306 2202 483 2419 1837 543 2023 1491 1648 2937 2711 2225 1348 910 2177 3111 3233 2415 1224 1335 2752 751 2807 2530 1638 2626 656 1047 3193 912 3508 569 1550 775 1823 3426 2835 839 1113 2247 1060 1969 842 3315 492 479 2435 1589 1927 2680 3174 428 965 3177 2661 2115 1772 788 1984 2259 3317 2197 1054 2993 877 416 1980 2248 1098 2065 1303 903 454 2907 2909 2905 2404 2883 264 804 1954 1267 2242 2480 818 2196 1684 2718 1903 1421 862 1315 3178 494 1259 691 1553 3459 940 1590 2901 2493 2650 2931 2109 2552 1018 668 108 1618 1966 1163 992 3181 3462 3404 2044 2402 738 3227 3421 1647 699 2034 1413 547 1175 1418 1314 2092 423 2139 780 2672 3082 1962 2895 3113 1704 3203 1351 1135 3228 2589 2020 2450 2209 2367 1896 1628 863 1122 2192 1097 1633 3216 2144 3133 1787 842 825 1749 1806 830 1190 1094 347 892 852 871 201 1959 3169 1542 1571 2012 1105 464 1363 2730 953 599 1888 655 1060 749 3195 779 382 3346 2662 3355 2087 3272 1310 3333 1905 2786 786 1861 2930 2433 2709 1546 3453 3081 828 3294 1120 2541 1134 1619 223 421 901 192 998 609 2692 2958 2229 3231 1683 1289 1644 3147 586 2038 2934 1590 1051 804 634 2904 1761 1350 627 2591 645 1017 2273 292 2206 1359 1483 237 2994 2133 903 1419 2323 3475 2580 2707 1664 470 2017 2650 3480 1031 3203 721 526 1316 3445 1934 1577 781 1604 2119 2454 2384 2803 1139 2479 861 844 751 3093 1108 457 872 1272 354 2990 2411 2523 851 800 744 3044 2173 1874 2867 3258 583 1195 1029 306 664 865 1371 1297 78 1997 1420 1693 3104 854 2248 937 1035 3143 1886 3489 1067 2606 73 1443 241 2994 2123 1055 262 3393 2324 3313 1025 1009 2180 901 1475 1164 249 434 606 2979 720 3181 2747 1780 2891 1037 879 3451 1393 2664 1857 1668 1913 494 
2678 263 3219 905 3350 774 1570 3092 2178 3001 3398 2487 297 379 668 477 707 784 1115 2415 2674 1477 1522 869 2176 2872 2037 3411 2996 2588 394 2830 514 1848 2037 828 1963 2424 3456 3332 841 168 1041 1286 761 2235 2241 300 2678 845 691 1353 3477 1450 1114 2818 1673 1548 2929 1280 1994 3053 286 356 2249 1381 3550 2951 2855 3562 2294 1949 3461 1361 2597 3069 737 457 2418 2424 2517 233 717 1551 3415 2673 1106 1506 959 2594 3365 1056 3443 1749 2760 983 3217 2670 3108 2838 2736 1101 688 1256 707 623 2508 2543 203 2147483647 3061 688 2487 1233 1714 1316 3247 654 968 315 324 3455 2879 2336 347 323 2388 646 3369 1282 1673 3292 1289 2618 1280 2970 1035 2648 1605 653 2093 3077 1286 1178 1453 2285 460 1027 3554 2774 1106 2467 918 1438 328 454 1876 3356 789 1116 2379 1022 1440 1029 1333 2595 2849 1248 1786 3457 1435 2015 1754 2553 2830 1911 1286 1623 2424 1779 2569 670 643 2026 828 1235 334 2375 3235 3233 1444 719 1330 3200 448 1215 3496 3583 1626 1152 2772 548 364 364 2980 318 623 1288 1962 2158 2235 3277 687 2111 1155 586 578 3227 3019 1016 1858 2021 565 1946 3521 1286 284 2616 604 2532 809 2786 867 1826 275 1148 256 1264 955 3366 2099 1860 1833 1972 3335 1402 1522 1809 905 1306 2130 2732 1634 2054 1619 2956 3194 900 1933 1893 1228 1471 812 1964 483 183 687 426 2918 3267 813 2654 683 2797 744 2150 1173 2592 3124 1005 1062 3497 2387 2555 1570 429 771 2138 1038 496 2186 807 1076 3163 1205 1645 411 1517 3226 2935 2458 935 387 3122 260 2795 828 1411 3096 2497 2896 1309 3528 3686 1810 1241 1535 314 3182 2850 2088 1940 800 2171 3580 3533 1012 3560 2312 3298 1065 504 746 78 3238 2552 2193 3443 418 703 3028 1562 3461 1230 1603 2139 3056 3246 2040 1245 1593 1423 2858 1433 3412 2013 1250 3178 3396 951 599 1767 1869 3414 2660 1329 870 996 2891 2458 458 1248 2294 1866 3162 945 3187 1038 2638 1999 633 3511 861 1424 800 490 1373 2164 1427 2971 1874 2472 795 1035 1753 511 1181 1403 2510 1403 2265 319 2490 2011 571 2050 1578 1819 3086 2818 2370 1326 877 2349 3182 3339 2463 1245 1523 2852 551 2865 2587 1699 2689 469 1148 3326 866 3637 740 1664 977 1897 3503 2924 814 1307 2302 982 2051 1024 3444 419 424 2591 1626 2102 2798 3220 567 859 3300 2755 2178 1943 811 2135 2371 3390 2364 1226 3078 1064 554 2158 2340 1115 2229 1501 1035 652 3002 3011 2983 2444 2998 104 867 2033 1465 2284 2626 834 2368 1724 2829 2084 1614 1059 1431 3253 458 1433 870 1620 3524 1069 1669 3055 2641 2810 3035 2138 2663 1168 467 258 1630 2101 1314 1163 3252 3515 3548 2207 2539 657 3295 3561 1779 516 2180 1517 468 1340 1602 1304 2193 504 2224 605 2821 3235 2132 2994 3225 1856 3281 1512 1172 3346 2691 2127 2606 2336 2513 1941 1807 1054 1264 2316 1219 1813 3365 2246 3254 1869 648 1023 1893 1842 1029 1306 1257 145 850 917 671 48 1979 3276 1600 1674 2136 1232 664 1494 2859 1154 433 2002 751 1237 938 3268 968 255 3492 2763 3418 2215 3366 1510 3388 2070 2833 591 1951 3083 2589 2745 1565 3598 3232 1030 3400 1322 2616 1317 1691 399 623 1081 287 1080 450 2797 3060 2251 3358 1823 1491 1643 3229 783 2195 3033 1750 1200 995 708 3024 1937 1549 829 2748 533 1050 2304 279 2374 1338 1503 297 3053 2199 1020 1508 2470 3597 2615 2810 1718 613 2101 2793 3624 1090 3291 593 649 1499 3528 2072 1593 959 1680 2229 2590 2476 2895 1114 2594 721 1040 549 3200 1257 657 953 1249 487 3122 2504 2604 832 994 543 3086 2287 1962 2938 3331 570 1272 997 263 745 686 1542 1427 263 2175 1556 1858 3171 656 2356 986 1237 3228 1940 3625 1206 2693 188 1615 306 3145 2151 1257 93 3445 2364 3389 1054 1190 2328 820 1514 1342 353 448 642 3084 791 3296 2811 1872 2989 1182 937 3569 1540 2784 1988 1815 1987 291 
825 2926 913 2575 545 2790 1524 1215 1027 264 928 1064 3100 2710 3033 2718 3154 2759 3097 654 598 1970 1958 2611 1012 534 1307 1250 1172 523 3450 1209 2936 1304 1589 3076 1142 637 397 301 3283 2893 2021 3436 3031 954 1194 3360 384 2256 3645 1708 456 1632 2168 685 1541 1527 1336 1926 1524 511 3309 2795 991 2176 613 174 396 501 1183 1127 649 1912 545 1361 2557 3060 947 652 1028 3019 2571 1536 677 393 2159 1866 2142 751 1272 3129 925 1574 849 3001 1340 1048 1257 621 590 3275 2480 2118 2671 2470 1255 564 2937 3061 2147483647 3179 945 2127 1386 1751 231 2409 3100 2751 3219 744 429 902 2722 3240 841 3326 1270 3244 1843 519 2157 459 2969 1267 3015 418 1634 2453 1133 482 1924 2263 2091 850 3105 3416 493 497 3096 619 2524 1687 3070 3449 1824 1044 2297 2454 1071 2839 1643 2071 1929 489 1285 2129 1279 420 1932 1694 1510 992 1328 1438 1849 1799 1012 1549 508 2544 2474 1124 2234 1872 3245 944 200 192 1686 3212 2215 340 3489 1874 576 525 1898 3209 1242 2739 3070 2978 699 3054 3495 2103 1249 949 1096 661 3625 1672 2016 2922 2484 1244 1075 2738 1299 1054 2987 1193 570 2022 2986 879 2816 553 2294 1040 2589 1493 3112 2010 3255 3267 2110 326 1172 1382 1640 1374 593 1994 1742 1807 2389 2041 951 646 1564 1053 1951 645 350 2270 1532 1592 2659 1782 2268 1154 3172 2978 3343 3238 848 431 2433 409 2432 812 3659 1255 2017 604 1044 2088 2087 769 1282 1401 1554 3372 2444 942 2325 3433 1291 2572 2030 1058 1921 1962 3467 2110 797 1311 760 2130 3250 186 3276 695 2234 1805 133 659 902 2607 698 673 1793 2165 1530 3372 623 216 973 1121 2412 1443 557 503 2271 1324 1181 364 2059 3036 2673 3067 200 623 878 1257 2650 2632 430 2085 428 3171 1762 1240 716 758 1088 2050 1898 1751 1248 1880 636 1364 3418 1190 792 2199 3205 1816 1195 987 816 1966 2198 2133 488 604 2724 2700 785 1737 129 2825 335 2150 504 1346 2873 647 2250 1649 2365 2872 1828 1122 1641 619 1205 1194 2271 2444 1779 3258 3175 2284 592 1676 1167 3044 985 1406 3402 1601 1537 1495 513 372 787 2242 2483 1177 929 449 1262 2058 1917 457 3497 1075 1115 1547 1017 3494 1921 314 2532 585 3003 1400 2626 1325 986 609 2488 2131 1233 2651 1152 2952 394 3428 3412 767 1730 1348 283 1328 2510 2811 239 579 1218 1395 2356 1047 711 983 1079 1974 685 2905 2522 1391 862 2160 1121 2124 2034 2602 518 391 777 1358 173 3162 2232 1185 2150 1379 596 2355 1180 1653 318 1481 1966 2328 1631 891 3418 1811 2311 1578 1178 1997 1485 607 611 782 364 1555 449 1934 3319 3001 1896 981 3319 3091 962 1357 639 1120 579 2739 1019 587 1292 3187 969 1556 2792 1831 1795 2177 923 2559 1003 3163 540 633 1264 449 279 1297 843 1656 2043 309 518 962 771 729 686 1498 1607 2248 3366 745 1843 1607 603 872 200 1300 3628 2729 1220 1622 2376 1755 1896 3154 2526 2186 3603 3093 1693 394 1636 1404 926 3461 2760 1574 222 2615 3490 1065 3338 1995 2868 925 2300 3306 615 484 1146 852 646 2222 1266 1235 1241 3568 1193 579 777 1393 1881 688 571 2461 490 2528 876 1990 1496 2720 2712 2145 3087 2008 3510 423 399 1600 301 1267 2324 1984 756 2786 1055 430 1442 1901 2293 2368 84 1486 2135 2668 731 2866 2148 1487 2805 1106 2230 1912 3143 1092 1170 2041 1594 736 539 1409 431 1569 2468 1099 459 703 2044 686 2924 2416 1854 905 1019 1889 2976 1484 851 527 761 571 2345 483 2986 2321 3429 356 1846 2773 2129 2275 2585 166 737 801 2456 2333 3380 1359 786 1190 876 945 2600 1842 2424 2838 3386 3222 1698 1640 2859 1366 1522 1396 991 3386 744 2156 2536 715 1425 608 1873 696 3008 1653 2755 554 1556 2494 3030 1334 1368 937 2158 2068 856 2695 1794 1921 3107 2651 3439 350 3450 302 985 1251 463 1909 2181 522 1568 281 1084 1306 1254 3264 
2634 926 3138 624 3556 401 1662 2939 2190 3064 3326 2402 984 682 147 1077 1394 1435 1801 2575 2696 1959 2006 1487 2197 3103 1973 3267 2851 2770 827 2678 289 1881 1860 1516 2200 2561 3574 3472 1522 723 1258 1968 1448 2259 2585 711 2800 1250 591 1562 3549 1718 1601 3081 1655 1674 2746 1255 1852 3279 860 561 2528 1127 3732 3042 3053 3672 2206 2153 3464 1285 2793 2882 1318 1145 2714 2595 2844 469 615 1655 3404 2788 1024 1954 1078 2585 3213 1744 3376 1669 2701 1666 3040 2567 2945 3088 2971 1788 1206 1754 1329 1074 2365 2623 861 688 3179 2147483647 2790 1083 1974 1564 3390 952 1656 730 410 3433 2914 2602 728 971 2643 181 3217 1970 1486 3500 1088 2777 1957 2803 1719 2764 1977 1115 2386 3089 1697 1718 1219 2341 230 1702 3660 2990 1792 2561 1513 1758 1016 550 1643 3254 1181 1708 2311 1689 1709 1392 1263 2692 2678 1088 1927 3539 1895 1803 2115 2479 2649 1832 1642 1478 2739 1699 2730 662 1124 2288 1130 1321 982 2663 3328 3365 1769 1403 1872 3380 665 1333 3681 3703 1429 1840 2613 1174 1052 1046 3246 376 415 1123 1960 2378 2548 3257 559 1891 1165 1263 942 3072 2897 1668 1887 2131 1249 1991 3697 1179 437 2913 1261 2703 943 2677 1479 2198 415 1172 871 1952 1252 3502 2411 1834 2259 2331 3336 1246 1921 1599 1444 1173 2230 2730 1626 2127 2114 3212 3377 1364 2338 1751 1869 1872 998 2211 1164 858 1350 309 2849 3300 1350 2792 818 3087 562 2072 1593 2809 3011 1362 1101 3475 2250 2367 1872 1029 1301 2240 869 1080 2552 608 1174 3048 1565 1412 840 2047 3172 2757 2482 1153 363 3201 856 2772 1089 1803 3241 2550 2816 1941 3529 3841 1605 1755 1691 781 3165 2984 2238 2106 777 2018 3728 3677 910 3414 2661 3352 1137 1192 507 766 3332 2599 2307 3300 767 551 3238 2088 3539 1918 1486 2070 3016 3202 2096 1711 1408 1429 2696 1870 3412 1932 1933 3033 3356 1386 105 1564 2009 3330 2945 1234 1197 1065 3112 2602 560 1895 2395 2324 3261 1610 3236 1031 2704 2354 1302 3713 972 1562 1285 1155 1763 2137 1666 3221 2089 2350 1131 775 1571 234 1869 1970 2694 1528 2189 378 2428 2389 1198 1865 1644 2190 3312 2879 2597 1057 700 2700 3097 3376 2322 1139 1994 2884 497 2744 2474 1661 2593 627 1323 3474 653 3764 1425 1815 1605 1885 3428 2911 692 1819 2195 598 2058 1703 3574 955 984 2858 1517 2474 2899 3046 1004 414 3411 2768 2106 2304 845 2402 2469 3305 2691 1643 3045 1738 994 2549 2363 1025 2550 2033 1332 1236 3007 3045 2930 2278 3083 715 1001 2030 2001 2133 2848 837 2722 1613 2904 2492 2112 1604 1615 3179 1034 1836 1351 1611 3407 1353 1696 3301 2870 3094 3074 1954 2744 1505 340 943 1433 2302 2002 1849 3162 3356 3739 2523 2730 445 3194 3730 1990 183 2425 1649 465 1714 2042 1083 2260 846 2228 83 3051 3474 2482 3015 3291 2142 3220 1856 1137 3432 2735 2218 2876 2496 2741 1825 2218 1563 1950 2462 1454 2224 3582 2313 3357 1890 614 1674 2144 1703 1587 1510 1632 576 656 1036 539 723 1775 3319 1563 1788 2291 1911 1310 1728 3002 1785 732 2128 1421 1671 1609 3188 1480 785 3689 2801 3298 2383 3357 2068 3239 2399 2673 575 1992 3321 2858 2550 1399 3790 3458 1617 3438 1940 2566 1774 1693 965 1250 1544 974 1211 766 2847 3091 2035 3480 2058 2071 1400 3185 1439 2484 3058 2073 1532 1511 929 3127 2329 2088 1460 3019 348 1032 2116 656 2710 1071 1347 976 2927 2140 1274 1592 2707 3691 2421 2855 1656 1045 2112 3001 3814 1145 3266 267 1017 1941 3475 2285 1412 1641 1700 2330 2776 2493 2894 880 2697 203 1578 393 3245 1581 1305 1111 992 942 3272 2522 2578 724 1529 333 2900 2395 1998 2863 3250 645 1347 776 616 1404 46 1925 1662 886 2560 1803 2198 3071 246 2437 1037 1854 3192 1857 3777 1501 2683 872 2000 765 3375 1964 1867 605 3285 2205 3314 1022 1649 2573 498 1424 1774 1039 692 1269 3126 1439 3369 2715 1929 3007 1501 1028 3653 1829 2899 2184 2083 1969 495
[truncated: 2,264,482 more chars]
