# Supplementary material for: Novel hybrid evolutionary algorithm for bi-objective optimization problems
Source: Sci Rep. 2023 Mar 15;13:4267. doi: 10.1038/s41598-023-31123-8 (PMC10017715; doi:10.1038/s41598-023-31123-8)
Supplement: Supplementary file 1 — Supplementary Information. [file 41598_2023_31123_MOESM1_ESM.zip › datasets/F3/concorde/F3_0.0_1.0.tsp.sol]

750
0 94 424 97 422 11 173 402 160 400 
70 438 282 391 106 416 475 283 651 601 
174 166 352 596 200 31 421 231 738 310 
692 268 474 346 462 318 211 659 711 347 
624 298 538 491 2 414 706 293 278 645 
218 28 135 299 58 75 689 98 7 357 
217 449 96 90 128 594 27 337 723 513 
327 496 590 157 518 512 585 693 459 363 
725 10 92 434 663 358 121 281 312 72 
354 84 592 244 606 415 329 571 269 677 
376 735 502 473 618 141 627 535 740 472 
671 435 305 715 251 453 20 542 589 419 
122 652 617 409 486 448 745 319 578 68 
656 149 100 532 25 368 340 256 193 683 
308 189 116 427 39 239 442 38 620 452 
556 334 188 374 110 632 67 476 9 303 
536 737 541 169 342 52 743 650 148 69 
197 429 325 324 713 313 519 224 196 66 
657 603 514 381 588 554 4 131 604 533 
719 408 61 599 499 204 255 389 99 55 
636 501 273 364 227 544 600 445 500 482 
277 546 649 410 728 126 123 187 78 112 
80 178 460 641 484 413 328 46 468 515 
210 64 626 140 240 595 534 447 290 703 
465 487 373 242 553 548 258 633 403 379 
243 455 705 233 407 172 628 537 747 114 
520 390 621 560 36 263 183 457 522 209 
509 664 746 71 321 362 168 573 431 316 
523 57 83 6 406 648 399 383 490 51 
563 552 115 701 388 162 53 577 704 744 
284 153 190 539 138 717 700 246 261 493 
307 386 525 176 678 714 741 505 629 294 
564 142 583 461 276 613 54 727 349 609 
731 353 170 662 87 526 418 21 22 254 
488 341 634 297 469 480 593 622 397 192 
437 103 315 143 489 562 675 687 549 630 
586 248 270 286 76 471 104 612 201 15 
611 702 1 108 265 716 507 203 202 154 
614 12 644 732 264 77 331 222 215 380 
385 228 679 576 625 17 635 23 232 152 
605 159 721 710 607 311 371 260 579 432 
559 219 161 375 584 666 95 136 441 463 
134 343 129 237 510 550 43 356 575 147 
101 199 396 511 18 150 91 118 35 44 
430 16 191 40 582 266 698 736 734 404 
289 492 443 444 285 186 125 236 304 62 
587 47 317 30 296 616 580 194 425 155 
420 597 558 50 274 212 568 206 676 688 
506 267 302 120 749 565 477 569 333 109 
722 81 226 401 205 234 146 521 395 707 
127 360 531 699 111 14 674 660 32 637 
524 370 63 697 640 41 718 119 124 338 
13 733 694 181 82 339 517 332 729 5 
451 439 3 428 291 566 412 436 686 322 
483 456 272 631 117 661 216 529 682 464 
450 654 105 139 182 102 384 494 257 359 
163 279 49 158 392 184 366 238 470 497 
647 42 301 306 262 230 382 478 567 680 
88 742 367 709 377 638 726 86 467 326 
288 696 393 672 681 132 527 411 642 65 
144 623 295 508 198 350 665 602 643 245 
249 207 167 113 417 225 365 73 164 59 
540 214 235 280 658 330 292 615 426 195 
185 695 351 572 495 252 498 667 610 56 
423 653 93 179 485 446 730 344 177 130 
394 361 314 247 156 570 171 213 619 639 
724 481 323 720 503 405 34 60 259 561 
547 175 712 355 26 345 275 454 646 387 
530 45 24 8 655 440 479 748 208 433 
241 557 220 33 739 223 598 691 348 253 
221 581 320 574 591 545 551 37 369 19 
79 398 516 74 669 29 229 180 133 271 
48 85 137 673 165 504 378 335 309 107 
151 458 708 372 690 668 336 287 250 543 
528 555 145 466 300 670 684 89 685 608 
