# Supplementary material for: Novel hybrid evolutionary algorithm for bi-objective optimization problems
Source: Sci Rep. 2023 Mar 15;13:4267. doi: 10.1038/s41598-023-31123-8 (PMC10017715; doi:10.1038/s41598-023-31123-8)
Supplement: Supplementary file 1 — Supplementary Information. [file 41598_2023_31123_MOESM1_ESM.zip › datasets/F3/kroA750.txt]

		1	2	3	4	5	6	7	8	9	10	11	12	13	14	15	16	17	18	19	20	21	22	23	24	25	26	27	28	29	30	31	32	33	34	35	36	37	38	39	40	41	42	43	44	45	46	47	48	49	50	51	52	53	54	55	56	57	58	59	60	61	62	63	64	65	66	67	68	69	70	71	72	73	74	75	76	77	78	79	80	81	82	83	84	85	86	87	88	89	90	91	92	93	94	95	96	97	98	99	100	101	102	103	104	105	106	107	108	109	110	111	112	113	114	115	116	117	118	119	120	121	122	123	124	125	126	127	128	129	130	131	132	133	134	135	136	137	138	139	140	141	142	143	144	145	146	147	148	149	150	151	152	153	154	155	156	157	158	159	160	161	162	163	164	165	166	167	168	169	170	171	172	173	174	175	176	177	178	179	180	181	182	183	184	185	186	187	188	189	190	191	192	193	194	195	196	197	198	199	200	201	202	203	204	205	206	207	208	209	210	211	212	213	214	215	216	217	218	219	220	221	222	223	224	225	226	227	228	229	230	231	232	233	234	235	236	237	238	239	240	241	242	243	244	245	246	247	248	249	250	251	252	253	254	255	256	257	258	259	260	261	262	263	264	265	266	267	268	269	270	271	272	273	274	275	276	277	278	279	280	281	282	283	284	285	286	287	288	289	290	291	292	293	294	295	296	297	298	299	300	301	302	303	304	305	306	307	308	309	310	311	312	313	314	315	316	317	318	319	320	321	322	323	324	325	326	327	328	329	330	331	332	333	334	335	336	337	338	339	340	341	342	343	344	345	346	347	348	349	350	351	352	353	354	355	356	357	358	359	360	361	362	363	364	365	366	367	368	369	370	371	372	373	374	375	376	377	378	379	380	381	382	383	384	385	386	387	388	389	390	391	392	393	394	395	396	397	398	399	400	401	402	403	404	405	406	407	408	409	410	411	412	413	414	415	416	417	418	419	420	421	422	423	424	425	426	427	428	429	430	431	432	433	434	435	436	437	438	439	440	441	442	443	444	445	446	447	448	449	450	451	452	453	454	455	456	457	458	459	460	461	462	463	464	465	466	467	468	469	470	471	472	473	474	475	476	477	478	479	480	481	482	483	484	485	486	487	488	489	490	491	492	493	494	495	496	497	498	499	500	501	502	503	504	505	506	507	508	509	510	511	512	513	514	515	516	517	518	519	520	521	522	523	524	525	526	527	528	529	530	531	532	533	534	535	536	537	538	539	540	541	542	543	544	545	546	547	548	549	550	551	552	553	554	555	556	557	558	559	560	561	562	563	564	565	566	567	568	569	570	571	572	573	574	575	576	577	578	579	580	581	582	583	584	585	586	587	588	589	590	591	592	593	594	595	596	597	598	599	600	601	602	603	604	605	606	607	608	609	610	611	612	613	614	615	616	617	618	619	620	621	622	623	624	625	626	627	628	629	630	631	632	633	634	635	636	637	638	639	640	641	642	643	644	645	646	647	648	649	650	651	652	653	654	655	656	657	658	659	660	661	662	663	664	665	666	667	668	669	670	671	672	673	674	675	676	677	678	679	680	681	682	683	684	685	686	687	688	689	690	691	692	693	694	695	696	697	698	699	700	701	702	703	704	705	706	707	708	709	710	711	712	713	714	715	716	717	718	719	720	721	722	723	724	725	726	727	728	729	730	731	732	733	734	735	736	737	738	739	740	741	742	743	744	745	746	747	748	749	750	
   1 
   2 1700 
   3 1846 1118 
   4 942 1353 976 
   5 2709 1157 2130 2508 
   6 1440 552 1545 1434 1273 
   7 1315 2851 2534 1607 3953 2712 
   8 1751 972 2043 1919 1166 513 3063 
   9 1227 2574 2141 1262 3707 2509 439 2910 
   10 1379 1824 1075 580 2974 1989 1546 2486 1120 
   11 1954 2632 1770 1363 3777 2793 1495 3282 1090 811 
   12 543 1581 1413 445 2701 1504 1273 1929 1009 838 1473 
   13 744 1022 1545 995 1967 696 2032 1045 1865 1572 2322 897 
   14 1289 1561 863 384 2711 1741 1684 2243 1281 263 1072 753 1369 
   15 511 1235 1626 934 2201 930 1809 1256 1664 1492 2201 738 234 1317 
   16 1371 2437 1842 1084 3591 2464 860 2910 427 774 684 987 1884 985 1718 
   17 1957 1267 2349 2207 1237 820 3272 308 3147 2778 3568 2187 1291 2539 1484 3173 
   18 877 1973 1569 654 3116 1951 966 2386 609 663 1078 458 1355 736 1188 530 2645 
   19 1267 1871 1200 560 3027 1993 1391 2479 969 158 803 735 1528 345 1426 643 2765 510 
   20 956 1196 1919 1407 1918 704 2269 829 2166 1982 2715 1259 416 1784 521 2238 1004 1709 1930 
   21 2105 617 806 1487 1350 1169 3089 1566 2747 1797 2551 1840 1533 1547 1710 2520 1846 2141 1891 1780 
   22 1759 854 1938 1863 1078 434 3063 128 2893 2422 3224 1901 1034 2175 1255 2875 414 2355 2423 868 1442 
   23 2016 349 1073 1552 1059 880 3112 1230 2806 1953 2741 1840 1364 1692 1569 2626 1501 2198 2024 1544 354 1104 
   24 659 2192 2012 1040 3279 2034 678 2391 586 1190 1505 637 1356 1233 1136 839 2610 528 1038 1613 2477 2388 2468 
   25 2052 1349 2439 2308 1236 916 3366 403 3246 2879 3670 2287 1391 2640 1582 3274 102 2746 2866 1097 1918 501 1570 2706 
   26 1051 2499 2165 1237 3615 2391 371 2769 221 1199 1284 919 1727 1321 1515 603 2996 596 1042 2003 2721 2760 2751 394 3093 
   27 462 1244 1453 689 2294 1047 1666 1436 1475 1242 1955 505 395 1073 250 1492 1686 962 1176 761 1646 1418 1555 989 1786 1346 
   28 2478 1146 2234 2432 449 1055 3765 798 3562 2948 3760 2554 1738 2688 1968 3496 808 2994 2978 1608 1526 741 1184 3088 796 3446 2101 
   29 845 2041 1672 743 3178 1994 867 2416 532 767 1129 490 1377 843 1197 530 2668 107 612 1715 2230 2390 2276 429 2768 496 982 3042 
   30 1615 331 793 1103 1449 784 2666 1261 2356 1527 2328 1397 1036 1264 1211 2180 1565 1747 1588 1310 500 1151 450 2029 1652 2304 1153 1474 1826 
   31 1137 767 1575 1264 1585 314 2426 672 2248 1839 2624 1259 395 1608 626 2239 945 1715 1821 428 1357 645 1116 1750 1047 2117 773 1342 1747 901 
   32 807 2332 2107 1144 3426 2185 528 2543 465 1228 1457 764 1507 1301 1287 776 2761 570 1072 1762 2601 2540 2603 152 2856 256 1138 3238 463 2161 1901 
   33 1649 1803 886 758 2925 2054 1856 2564 1425 322 885 1107 1734 374 1691 1050 2865 984 479 2150 1668 2487 1875 1509 2965 1516 1447 2948 1088 1484 1950 1550 
   34 2229 1450 2555 2467 1184 1057 3543 550 3421 3035 3830 2458 1563 2792 1757 3444 273 2917 3027 1275 1995 627 1642 2883 177 3269 1958 735 2940 1764 1211 3033 3111 
   35 1739 76 1062 1350 1170 628 2870 1046 2583 1805 2609 1598 1076 1541 1283 2434 1338 1979 1858 1264 541 926 288 2215 1419 2515 1281 1186 2051 288 836 2354 1771 1516 
   36 1491 1686 849 593 2821 1910 1779 2417 1357 239 960 952 1571 210 1526 1012 2717 869 389 1987 1599 2344 1781 1387 2817 1428 1282 2825 976 1373 1795 1439 165 2966 1658 
   37 1043 2233 1784 905 3376 2205 760 2631 361 791 980 703 1593 927 1412 331 2884 260 634 1930 2388 2604 2454 525 2984 409 1198 3250 216 2004 1961 493 1107 3156 2239 1021 
   38 2487 1091 2162 2400 351 1052 3764 847 3549 2906 3716 2540 1744 2644 1976 3470 889 2974 2941 1640 1439 776 1103 3087 886 3440 2098 109 3026 1414 1350 3236 2894 835 1125 2775 3232 
   39 2392 1053 2145 2337 461 965 3676 734 3470 2854 3665 2462 1651 2593 1882 3401 776 2900 2883 1533 1446 667 1102 2999 777 3356 2012 95 2949 1381 1256 3149 2854 737 1094 2731 3157 115 
   40 379 1478 1478 565 2565 1336 1388 1736 1177 1041 1697 224 694 922 519 1200 1984 670 949 1040 1806 1716 1764 717 2084 1056 300 2391 684 1335 1071 862 1290 2257 1504 1129 900 2384 2300 
   41 1641 714 414 922 1788 1133 2529 1629 2177 1233 2010 1303 1211 978 1332 1946 1935 1573 1320 1554 574 1524 735 1937 2025 2159 1204 1848 1665 384 1185 2054 1140 2142 664 1050 1817 1784 1757 1305 
   42 1195 1111 1963 1563 1710 572 2509 591 2395 2142 2899 1464 577 1929 736 2449 763 1919 2104 243 1720 642 1449 1850 857 2238 959 1380 1932 1283 390 2000 2285 1034 1185 2125 2148 1418 1309 1250 1575 
   43 2875 1299 2230 2652 170 1441 4113 1332 3861 3105 3903 2856 2134 2842 2368 3736 1389 3266 3163 2088 1436 1246 1169 3440 1383 3772 2456 587 3330 1578 1753 3586 3043 1317 1306 2945 3527 501 614 2725 1903 1880 
   44 1520 2433 1745 1090 3590 2510 1074 2974 645 671 471 1083 1969 914 1821 221 3247 647 573 2342 2461 2930 2596 1035 3349 823 1584 3522 678 2157 2305 986 905 3516 2423 897 512 3490 3427 1304 1892 2543 3729 
   45 1647 1893 992 788 3020 2126 1781 2633 1346 279 780 1104 1777 408 1720 960 2933 937 427 2192 1771 2559 1973 1465 3033 1448 1473 3035 1039 1576 2009 1496 107 3182 1862 216 1040 2983 2941 1297 1239 2336 3140 807 
   46 577 1903 1688 715 3015 1797 949 2194 716 925 1389 325 1150 930 954 796 2435 313 785 1466 2159 2177 2165 326 2534 600 759 2851 268 1721 1532 442 1235 2709 1921 1099 471 2842 2760 462 1614 1689 3172 945 1204 
   47 1203 782 1641 1351 1534 280 2500 587 2328 1926 2711 1342 468 1694 694 2324 859 1799 1908 427 1384 566 1126 1824 960 2195 853 1275 1830 944 87 1975 2033 1125 854 1879 2045 1288 1190 1152 1245 339 1704 2391 2094 1612 
   48 1729 2418 1605 1131 3568 2563 1387 3049 960 594 236 1240 2086 857 1966 534 3335 858 571 2480 2367 2993 2541 1312 3436 1133 1719 3539 917 2120 2390 1280 722 3597 2398 769 790 3498 3444 1463 1815 2663 3697 315 616 1171 2477 
   49 862 1873 1467 548 3018 1865 1071 2309 715 597 1096 393 1286 643 1131 602 2573 107 451 1653 2034 2274 2093 598 2674 701 897 2903 206 1643 1637 658 913 2843 1878 788 361 2882 2809 614 1466 1856 3168 690 875 335 1722 868 
   50 2217 628 1656 1978 531 810 3436 889 3181 2450 3255 2177 1483 2187 1716 3061 1083 2587 2499 1502 930 768 592 2765 1126 3093 1786 596 2650 931 1123 2911 2414 1152 646 2304 2847 511 518 2049 1287 1326 680 3061 2506 2493 1088 3044 2489 
   51 1523 2577 1941 1225 3734 2617 893 3066 487 866 605 1144 2041 1096 1875 157 3330 687 750 2395 2640 3030 2758 970 3430 691 1649 3645 685 2314 2394 893 1115 3600 2572 1098 480 3618 3551 1357 2067 2606 3876 213 1018 949 2479 506 757 3203 
   52 1977 2659 1794 1390 3803 2820 1503 3309 1101 838 27 1498 2348 1099 2227 699 3595 1101 830 2742 2576 3251 2767 1524 3697 1297 1981 3787 1151 2354 2651 1474 909 3857 2636 986 999 3743 3692 1722 2035 2925 3929 489 805 1412 2738 262 1120 3282 615 
   53 32 1715 1841 929 2731 1463 1286 1779 1195 1357 1925 522 768 1271 536 1340 1987 847 1243 987 2113 1786 2029 627 2082 1020 474 2503 814 1625 1162 776 1629 2259 1753 1473 1012 2512 2417 369 1643 1225 2897 1489 1626 546 1229 1700 834 2237 1492 1948 
   54 1545 499 1545 1501 1166 109 2811 498 2601 2047 2855 1593 802 1795 1036 2545 804 2036 2058 808 1115 398 808 2134 896 2487 1145 961 2082 766 423 2284 2097 1024 576 1957 2292 953 869 1431 1131 661 1333 2583 2172 1891 387 2627 1948 702 2696 2882 1568 
   55 1114 1052 1865 1454 1726 532 2429 646 2303 2033 2792 1361 470 1819 640 2348 846 1818 1995 192 1652 678 1395 1764 943 2150 857 1418 1833 1203 302 1915 2176 1119 1123 2016 2049 1448 1342 1150 1482 109 1896 2438 2226 1594 270 2556 1753 1317 2505 2818 1143 630 
   56 2651 1196 2232 2528 219 1212 3920 1024 3696 3020 3828 2686 1907 2757 2140 3604 1056 3115 3062 1814 1478 952 1160 3243 1045 3591 2254 249 3170 1509 1515 3392 2993 978 1222 2880 3374 177 291 2536 1868 1594 339 3617 3084 2993 1456 3613 3020 581 3750 3855 2675 1110 1622 
   57 1513 1662 809 603 2793 1897 1820 2405 1399 281 992 975 1573 225 1534 1054 2706 906 430 1989 1563 2330 1751 1422 2806 1468 1292 2803 1013 1347 1788 1476 162 2953 1633 42 1062 2752 2709 1147 1018 2123 2916 938 232 1131 1872 804 824 2277 1140 1017 1495 1942 2014 2855 
   58 2503 1508 2626 2654 967 1220 3818 762 3672 3207 4013 2689 1807 2956 2015 3667 565 3145 3213 1559 1988 794 1635 3150 489 3530 2199 538 3177 1837 1431 3301 3254 332 1566 3117 3392 647 580 2498 2221 1316 1075 3724 3332 2956 1347 3783 3066 1079 3822 4040 2532 1161 1390 749 3100 
   59 1783 989 130 950 2014 1417 2535 1914 2154 1121 1847 1377 1442 891 1535 1876 2220 1569 1234 1807 708 1808 955 1990 2309 2165 1375 2108 1669 663 1455 2092 963 2425 933 906 1795 2038 2019 1422 285 1844 2118 1792 1067 1665 1519 1671 1464 1533 1982 1872 1780 1416 1748 2111 868 2497 
   60 1059 1108 790 258 2265 1244 1857 1745 1519 748 1557 640 916 498 917 1335 2042 911 770 1330 1233 1677 1296 1267 2142 1488 703 2209 997 847 1116 1380 834 2294 1100 679 1163 2171 2114 688 674 1453 2405 1325 893 942 1201 1332 805 1735 1472 1584 1053 1300 1344 2293 673 2460 741 
   61 948 2336 1996 1066 3458 2244 542 2636 280 1048 1219 757 1591 1157 1387 537 2870 427 890 1886 2550 2622 2584 322 2968 171 1204 3299 325 2135 1977 239 1368 3144 2350 1272 271 3289 3207 909 1988 2117 3614 748 1305 447 2056 1045 530 2934 657 1235 916 2338 2025 3439 1311 3398 1995 1317 
   62 2002 586 1696 1870 707 566 3256 610 3027 2380 3191 2018 1259 2119 1494 2940 829 2447 2412 1235 1060 487 706 2580 885 2924 1592 569 2501 917 880 2728 2381 940 635 2257 2706 530 474 1870 1298 1049 875 2960 2467 2325 834 2971 2354 285 3088 3218 2025 458 1047 669 2235 939 1568 1642 2771 
   63 1473 2466 1819 1116 3623 2519 965 2975 538 743 563 1064 1958 974 1800 121 3243 613 629 2321 2519 2936 2642 957 3344 722 1568 3542 628 2199 2304 897 996 3513 2460 976 442 3513 3447 1281 1948 2528 3765 109 900 896 2389 423 672 3093 122 578 1442 2596 2425 3643 1018 3729 1860 1359 659 2983 
   64 961 1171 1898 1395 1898 681 2275 816 2167 1970 2707 1254 401 1770 517 2235 997 1706 1920 25 1755 852 1519 1617 1091 2006 754 1592 1713 1286 404 1767 2135 1268 1239 1973 1928 1622 1516 1036 1532 235 2069 2337 2178 1465 403 2471 1648 1480 2392 2734 992 784 174 1796 1974 1550 1786 1314 1888 1214 2317 
   65 1024 708 1347 1012 1695 455 2265 909 2054 1584 2374 1049 314 1350 532 2014 1195 1498 1571 581 1234 862 1051 1589 1296 1939 600 1509 1539 745 259 1738 1690 1456 763 1536 1750 1501 1417 883 974 623 1858 2069 1750 1343 344 2141 1414 1194 2168 2401 1043 548 521 1655 1529 1656 1232 857 1790 992 2073 558 
   66 1443 2254 1555 921 3411 2350 1183 2824 745 481 511 968 1836 725 1702 332 3102 570 386 2220 2272 2775 2411 1031 3204 889 1459 3352 629 1974 2157 1009 727 3368 2242 709 516 3318 3257 1192 1703 2412 3548 190 633 883 2244 289 586 2882 390 535 1415 2421 2306 3442 750 3568 1602 1149 781 2788 269 2213 1915 
   67 1040 894 1651 1260 1701 437 2342 727 2183 1840 2610 1210 318 1619 533 2196 977 1668 1810 305 1475 721 1243 1668 1078 2043 711 1440 1693 1009 130 1820 1970 1248 961 1812 1909 1454 1356 1011 1272 320 1870 2274 2024 1467 167 2375 1596 1247 2353 2637 1066 546 216 1622 1808 1489 1535 1137 1908 998 2267 280 305 2133 
   68 1691 209 911 1231 1310 720 2778 1171 2477 1665 2467 1506 1070 1402 1261 2311 1470 1870 1724 1304 475 1056 335 2133 1553 2419 1229 1339 1946 139 882 2268 1622 1657 153 1512 2128 1277 1248 1430 510 1252 1440 2293 1715 1831 914 2258 1767 792 2447 2493 1703 685 1180 1370 1486 1716 781 977 2252 788 2333 1280 764 2110 1000 
   69 1599 1335 415 665 2436 1651 2143 2164 1739 660 1379 1108 1467 459 1488 1429 2470 1187 787 1873 1172 2075 1382 1662 2567 1778 1274 2481 1293 1008 1601 1743 497 2702 1296 437 1386 2421 2388 1220 648 1967 2551 1330 600 1345 1678 1200 1089 1932 1526 1404 1588 1678 1862 2512 398 2818 471 572 1612 1920 1403 1855 1347 1140 1647 1144 
   70 2351 679 1221 1843 974 1179 3424 1458 3103 2196 2960 2157 1699 1941 1906 2900 1698 2495 2282 1863 415 1330 337 2788 1754 3060 1889 1223 2577 760 1436 2921 2080 1797 623 2005 2748 1124 1157 2091 963 1751 1040 2854 2182 2481 1439 2773 2389 652 3026 2986 2363 1094 1706 1129 1971 1729 1122 1585 2891 870 2907 1838 1386 2666 1565 662 1583 
   71 2455 1019 2082 2340 316 1016 3723 854 3500 2839 3649 2491 1710 2576 1944 3413 925 2921 2877 1627 1354 772 1020 3046 930 3395 2058 189 2975 1339 1320 3196 2821 893 1051 2705 3180 86 156 2340 1706 1411 478 3429 2911 2796 1261 3432 2828 428 3560 3676 2479 913 1434 197 2681 724 1958 2108 3243 474 3454 1608 1458 3256 1428 1202 2346 1038 
   72 2218 778 1864 2088 499 778 3477 708 3250 2591 3401 2241 1474 2329 1708 3161 857 2669 2627 1421 1172 603 824 2801 889 3147 1813 371 2724 1103 1088 2950 2581 902 816 2461 2928 315 282 2092 1477 1219 669 3178 2669 2547 1035 3183 2576 257 3308 3428 2241 672 1230 446 2438 824 1738 1857 2994 223 3202 1401 1212 3005 1202 968 2111 909 252 
   73 1863 1125 18 993 2131 1556 2549 2053 2156 1088 1778 1431 1561 878 1643 1856 2359 1585 1213 1934 803 1948 1074 2029 2448 2181 1471 2238 1689 801 1589 2124 895 2564 1068 861 1799 2166 2149 1495 424 1976 2229 1757 1002 1705 1654 1614 1483 1658 1954 1802 1859 1555 1879 2234 821 2633 139 808 2012 1701 1831 1913 1362 1568 1665 917 428 1217 2085 1868 
   74 1562 1649 763 642 2773 1902 1882 2412 1460 341 1022 1027 1599 274 1568 1112 2714 968 492 2015 1529 2334 1726 1483 2813 1530 1328 2793 1075 1330 1803 1538 155 2959 1617 103 1124 2740 2699 1193 992 2143 2893 990 247 1190 1886 843 885 2261 1194 1047 1545 1943 2035 2839 62 3100 829 691 1373 2226 1072 2000 1543 804 1827 1469 358 1938 2667 2426 774 
   75 1638 715 1781 1700 1127 268 2933 263 2749 2257 3060 1751 901 2009 1129 2720 569 2203 2259 791 1319 167 993 2256 661 2622 1277 841 2241 999 506 2407 2320 793 790 2177 2454 858 758 1572 1366 590 1297 2771 2393 2034 435 2830 2120 745 2874 3087 1664 236 599 1029 2163 954 1651 1511 2480 463 2779 772 706 2614 599 911 1910 1246 838 631 1790 2167 
   76 2456 773 1327 1959 910 1250 3539 1495 3220 2310 3073 2270 1795 2056 2005 3017 1721 2611 2397 1943 523 1368 441 2901 1771 3175 1996 1195 2693 873 1519 3034 2191 1803 722 2118 2864 1092 1135 2202 1078 1820 961 2970 2294 2595 1517 2886 2505 651 3142 3098 2469 1160 1780 1080 2084 1714 1231 1701 3006 894 3023 1918 1481 2781 1648 772 1694 116 1007 904 1323 2051 1297 
   77 1238 504 960 871 1644 632 2349 1145 2071 1389 2199 1077 663 1132 827 1949 1451 1473 1413 980 884 1062 783 1693 1548 1996 776 1565 1539 384 615 1832 1427 1688 522 1288 1734 1530 1470 983 576 1003 1793 1961 1503 1400 682 1976 1375 1114 2094 2227 1250 670 908 1657 1272 1829 840 644 1832 1000 1986 957 400 1788 697 453 1020 1115 1469 1217 974 1273 895 1223 
   78 1254 2639 2222 1336 3768 2562 360 2955 83 1203 1152 1068 1910 1362 1704 501 3188 681 1051 2200 2822 2941 2875 602 3285 212 1523 3616 600 2425 2296 468 1507 3461 2649 1440 439 3605 3524 1227 2253 2432 3923 717 1428 765 2375 1031 788 3243 547 1163 1222 2655 2342 3753 1481 3716 2234 1592 319 3085 608 2203 2107 823 2227 2546 1821 3175 3558 3308 2237 1542 2799 3291 2136 
   79 741 1108 1675 1106 1997 725 2049 1014 1909 1680 2416 969 130 1484 245 1954 1239 1424 1628 302 1640 1018 1454 1378 1337 1759 466 1741 1437 1147 412 1530 1852 1512 1166 1688 1653 1755 1657 755 1336 495 2165 2050 1892 1198 467 2180 1362 1530 2111 2442 768 834 396 1923 1691 1771 1571 1040 1632 1291 2033 292 408 1923 302 1172 1595 1787 1728 1499 1690 1719 900 1879 781 1949 
   80 1224 476 1149 1008 1552 446 2407 957 2157 1550 2358 1150 562 1299 762 2068 1262 1573 1563 822 977 880 807 1738 1360 2064 772 1428 1629 491 431 1882 1608 1503 521 1464 1832 1403 1334 1021 754 821 1708 2096 1680 1464 492 2130 1479 1030 2217 2385 1240 497 730 1542 1451 1658 1026 803 1906 874 2114 798 257 1929 526 509 1212 1143 1348 1096 1161 1455 713 1243 194 2217 664 
   81 1724 1920 983 855 3038 2170 1849 2679 1413 358 788 1181 1840 472 1788 1021 2981 1015 506 2255 1773 2603 1987 1543 3080 1520 1543 3064 1117 1599 2062 1573 117 3227 1887 269 1113 3010 2970 1372 1252 2394 3156 857 79 1284 2146 644 954 2529 1070 812 1703 2214 2285 3108 275 3371 1066 946 1380 2498 955 2241 1803 690 2081 1737 606 2186 2937 2697 991 272 2437 2296 1544 1495 1956 1724 
   82 1366 2751 2313 1441 3883 2678 341 3070 179 1279 1155 1183 2026 1451 1820 542 3303 788 1131 2314 2926 3057 2985 710 3400 316 1639 3732 711 2535 2412 571 1576 3576 2761 1517 539 3721 3640 1343 2356 2547 4037 745 1492 881 2491 1056 894 3357 556 1163 1334 2771 2457 3869 1559 3832 2329 1699 435 3200 636 2317 2223 873 2343 2656 1909 3283 3673 3423 2328 1620 2915 3399 2249 116 2064 2332 1556 
   83 2029 630 1740 1910 683 590 3288 595 3062 2422 3234 2053 1285 2162 1520 2979 802 2484 2453 1248 1099 476 745 2611 855 2958 1623 526 2538 961 902 2760 2425 904 679 2300 2743 491 431 1903 1342 1056 852 3000 2511 2359 853 3013 2391 293 3127 3261 2052 484 1059 634 2279 896 1612 1684 2805 44 3022 1227 1023 2829 1018 832 1964 899 438 190 1745 2270 467 919 1041 3119 1314 912 2542 3235 
   84 1859 2565 1729 1282 3713 2714 1422 3200 1010 741 95 1381 2234 1004 2111 597 3485 984 721 2626 2501 3144 2683 1413 3587 1199 1865 3688 1035 2264 2540 1367 843 3748 2544 904 888 3646 3593 1605 1954 2811 3841 381 737 1294 2627 151 1002 3190 529 118 1830 2777 2704 3760 938 3934 1801 1482 1129 3120 477 2618 2292 417 2525 2403 1331 2909 3580 3332 1738 973 2981 3022 2125 1075 2327 2281 754 1084 3162 
   85 216 1485 1690 847 2497 1230 1500 1563 1369 1347 1992 523 537 1218 309 1458 1784 937 1255 797 1902 1563 1804 829 1881 1212 257 2274 929 1409 932 980 1589 2057 1525 1426 1141 2280 2188 306 1457 1027 2662 1583 1601 672 1002 1760 898 2002 1614 2016 235 1335 938 2443 1442 2321 1618 917 1090 1790 1549 798 808 1483 842 1481 1478 2139 2246 2007 1708 1486 1436 2244 1029 1405 550 1009 1675 1520 1818 1898 
   86 2526 923 1878 2275 252 1108 3747 1099 3488 2730 3530 2486 1790 2467 2023 3359 1231 2892 2787 1786 1102 992 808 3076 1251 3403 2098 538 2957 1204 1422 3222 2675 1233 929 2573 3152 429 503 2360 1537 1595 377 3352 2771 2803 1381 3323 2793 311 3500 3557 2547 999 1597 395 2545 1076 1762 2029 3243 550 3388 1764 1504 3172 1544 1065 2185 737 352 391 1879 2524 1006 685 1419 3551 1832 1340 2788 3665 539 3468 2312 
   87 2317 2739 1748 1597 3849 2980 1951 3485 1544 1018 456 1803 2590 1244 2500 1131 3782 1462 1076 2998 2554 3414 2792 1928 3883 1733 2250 3884 1529 2417 2851 1893 937 4034 2705 1071 1406 3829 3790 2022 2061 3160 3961 912 856 1775 2936 616 1457 3344 1061 448 2290 3028 3051 3924 1087 4187 1849 1741 1657 3318 1011 2987 2593 900 2856 2555 1413 2968 3756 3517 1752 1092 3247 3075 2359 1608 2696 2534 820 1611 3362 535 2326 3598 
   88 2508 1292 2397 2535 629 1121 3810 774 3627 3066 3877 2625 1778 2808 2002 3583 707 3072 3087 1602 1710 749 1364 3134 673 3501 2156 203 3115 1623 1385 3285 3082 578 1339 2954 3326 311 265 2451 2003 1365 747 3621 3166 2912 1310 3653 2986 783 3735 3904 2534 1039 1417 413 2934 340 2270 2321 3359 706 3635 1588 1576 3456 1469 1493 2625 1420 392 540 2402 2927 879 1396 1678 3678 1767 1526 3199 3794 662 3803 2311 740 4019 
   89 1831 667 483 1135 1649 1160 2742 1629 2390 1428 2188 1512 1348 1178 1491 2152 1929 1786 1522 1660 369 1516 590 2147 2014 2372 1384 1755 1878 376 1265 2265 1308 2117 602 1232 2029 1681 1667 1504 213 1652 1753 2092 1410 1826 1314 2001 1679 1173 2271 2213 1835 1138 1567 1748 1198 2164 365 886 2201 1227 2151 1637 1083 1902 1366 460 811 773 1600 1385 486 1166 1368 886 688 2465 1469 840 1416 2568 1271 2136 1640 1397 2210 1922 
   90 2142 1376 2477 2378 1180 971 3457 461 3332 2946 3740 2368 1474 2704 1668 3354 185 2826 2937 1189 1931 544 1580 2795 96 3181 1868 734 2851 1687 1121 2946 3024 90 1444 2878 3066 829 724 2167 2063 947 1320 3425 3094 2619 1034 3507 2753 1108 3510 3767 2172 941 1031 981 2866 394 2347 2206 3055 883 3422 1182 1366 3278 1158 1583 2618 1747 879 863 2486 2872 708 1758 1602 3372 1423 1417 3140 3487 850 3658 1969 1211 3946 596 2043 
   91 2316 616 1383 1900 761 1041 3448 1260 3150 2301 3084 2176 1627 2041 1846 2976 1485 2543 2374 1742 590 1134 350 2797 1536 3091 1860 987 2619 797 1325 2935 2213 1570 583 2125 2801 889 921 2087 1075 1606 847 2946 2313 2500 1315 2887 2439 420 3108 3110 2331 946 1573 902 2093 1494 1274 1644 2924 658 2992 1718 1315 2760 1455 673 1717 236 803 676 1382 2066 1068 236 1104 3219 1701 1092 2323 3329 683 3028 2101 515 3121 1184 911 1524 
   92 1362 1874 1142 602 3026 2024 1483 2517 1055 68 770 825 1588 317 1498 706 2807 616 106 1994 1859 2456 2009 1144 2908 1139 1247 2993 717 1580 1866 1176 378 3066 1856 306 730 2952 2898 1034 1293 2161 3158 606 321 889 1952 546 557 2500 799 797 1338 2085 2052 3068 349 3244 1186 787 990 2425 677 1984 1612 416 1862 1718 727 2256 2886 2637 1155 408 2292 2371 1430 1138 1692 1588 400 1213 2467 695 1340 2783 1004 3108 1489 2977 2358 
   93 925 1641 1196 290 2795 1689 1344 2158 980 455 1144 383 1178 404 1065 797 2436 379 362 1573 1768 2111 1842 836 2538 974 816 2706 478 1393 1491 916 733 2702 1639 585 620 2677 2611 589 1197 1755 2939 821 723 526 1578 908 273 2264 941 1171 903 1763 1648 2809 613 2905 1191 547 803 2147 836 1565 1250 666 1470 1521 828 2130 2619 2367 1212 670 1951 2246 1153 1056 1273 1278 800 1158 2186 1057 896 2563 1438 2801 1410 2612 2190 444 
   94 2431 734 1500 2028 668 1125 3574 1300 3278 2428 3210 2301 1733 2168 1956 3104 1504 2671 2502 1829 699 1176 479 2920 1547 3217 1978 942 2746 926 1418 3059 2337 1568 705 2250 2928 838 885 2209 1201 1682 738 3074 2437 2625 1403 3014 2567 422 3237 3236 2447 1025 1655 828 2219 1464 1393 1773 3051 690 3120 1806 1423 2888 1548 801 1840 307 753 666 1498 2191 1126 254 1228 3346 1803 1207 2446 3457 708 3154 2216 434 3241 1143 1032 1528 129 2485 2319 
   95 2401 718 1571 2045 569 1056 3569 1195 3285 2467 3257 2298 1689 2205 1915 3127 1390 2680 2534 1760 782 1073 516 2909 1430 3216 1953 820 2753 948 1357 3050 2390 1447 702 2297 2939 718 762 2194 1250 1602 659 3105 2489 2620 1335 3056 2578 309 3262 3283 2418 952 1581 716 2267 1342 1459 1792 3051 586 3147 1736 1383 2921 1486 815 1896 413 632 546 1570 2242 1034 375 1220 3351 1752 1181 2502 3463 600 3198 2185 325 3304 1021 1094 1409 192 2522 2336 123 
   96 2037 2506 1565 1323 3631 2721 1745 3223 1322 744 297 1521 2313 980 2220 898 3518 1187 794 2719 2363 3155 2581 1666 3619 1498 1969 3647 1258 2189 2582 1641 707 3772 2475 822 1149 3596 3552 1739 1847 2885 3750 678 613 1499 2668 365 1178 3119 854 307 2010 2773 2776 3697 844 3934 1655 1478 1408 3079 784 2709 2326 635 2583 2328 1200 2777 3525 3282 1571 859 2989 2886 2106 1392 2417 2277 594 1410 3122 336 2044 3382 282 3776 2009 3684 2917 725 1156 3040 3096 
   97 1833 2025 1056 974 3135 2286 1896 2796 1458 457 735 1291 1960 592 1907 1052 3098 1099 594 2375 1855 2719 2081 1626 3197 1579 1661 3170 1197 1702 2181 1647 232 3343 1990 389 1176 3115 3077 1485 1348 2514 3250 871 188 1378 2265 623 1045 2629 1084 756 1811 2328 2405 3209 393 3484 1147 1066 1445 2605 974 2361 1922 720 2201 1840 700 2269 3041 2802 1062 385 2552 2378 1658 1539 2076 1840 120 1593 2649 714 1789 2885 715 3308 1504 3256 2413 489 908 2535 2594 509 
   98 2407 1314 2431 2497 799 1066 3716 656 3551 3042 3851 2557 1690 2788 1907 3528 541 3010 3054 1481 1782 658 1430 3043 498 3417 2076 354 3047 1644 1303 3195 3077 396 1369 2943 3260 461 382 2374 2028 1240 925 3575 3157 2835 1223 3623 2927 873 3681 3878 2434 996 1301 587 2925 206 2302 2295 3280 738 3585 1469 1513 3415 1375 1520 2634 1523 532 617 2437 2922 807 1510 1657 3599 1667 1493 3194 3715 695 3774 2216 883 4013 182 1965 417 1289 3081 2755 1262 1139 3763 3306 
   99 1272 1783 1100 497 2938 1922 1478 2413 1060 108 871 731 1482 245 1394 743 2703 569 100 1889 1792 2354 1930 1093 2804 1124 1144 2897 675 1496 1761 1138 416 2962 1768 304 718 2858 2802 936 1222 2055 3072 670 384 822 1848 643 497 2411 850 898 1249 1984 1946 2976 344 3142 1134 689 968 2330 729 1878 1508 482 1756 1633 688 2184 2793 2543 1114 406 2190 2300 1333 1143 1587 1488 463 1225 2372 793 1242 2697 1109 3010 1423 2873 2279 106 348 2407 2441 831 564 2980 
   100 1650 1762 837 747 2880 2021 1891 2532 1461 350 934 1111 1714 367 1677 1091 2834 1007 507 2130 1620 2453 1829 1530 2933 1548 1435 2907 1113 1441 1922 1575 49 3078 1729 159 1139 2852 2813 1287 1095 2261 2998 950 156 1250 2006 771 933 2370 1160 958 1632 2062 2153 2950 144 3218 914 809 1398 2341 1040 2115 1663 771 1946 1579 450 2032 2780 2540 846 120 2287 2143 1393 1544 1833 1575 158 1614 2385 892 1584 2631 977 3043 1261 2992 2167 409 741 2290 2345 752 266 3040 438 
   101 966 1277 921 77 2434 1371 1680 1861 1339 628 1422 493 960 410 916 1160 2151 730 622 1374 1412 1802 1475 1104 2252 1311 678 2362 818 1026 1211 1211 778 2410 1274 614 982 2328 2267 587 849 1521 2576 1162 818 778 1298 1192 624 1903 1300 1450 955 1436 1412 2455 619 2591 888 181 1139 1798 1190 1361 957 990 1214 1154 633 1766 2267 2016 938 652 1638 1882 799 1412 1075 941 881 1518 1839 1343 855 2200 1642 2467 1062 2321 1823 656 367 1951 1969 1371 1001 2432 553 762 
   102 2344 733 1074 1769 1158 1267 3366 1591 3030 2083 2832 2109 1728 1834 1923 2807 1845 2423 2178 1929 287 1463 388 2745 1905 2999 1882 1403 2510 730 1501 2873 1948 1957 666 1883 2672 1306 1335 2062 861 1837 1219 2749 2052 2431 1514 2651 2316 824 2927 2857 2354 1192 1783 1314 1847 1903 985 1513 2828 1021 2807 1904 1419 2559 1626 662 1453 185 1219 1080 1069 1811 1366 263 1108 3104 1825 1167 2051 3209 1054 2784 2137 921 2820 1599 657 1904 417 2145 2052 490 598 2638 2129 1697 2079 1899 1693 
   103 2166 1223 2337 2314 971 882 3479 418 3328 2872 3675 2344 1463 2623 1673 3322 287 2800 2874 1230 1752 451 1398 2809 266 3187 1854 530 2832 1544 1085 2960 2929 250 1286 2788 3046 620 512 2153 1925 987 1117 3381 3004 2612 1002 3444 2721 902 3477 3702 2194 832 1054 779 2773 345 2207 2126 3054 694 3384 1219 1312 3226 1145 1431 2504 1547 667 653 2344 2775 615 1553 1501 3373 1430 1325 3045 3488 657 3595 1980 996 3859 420 1888 214 1321 2906 2562 1319 1199 3602 3160 260 2804 2894 2252 1708 
   104 1811 2242 1336 1058 3374 2452 1675 2953 1238 479 436 1282 2051 711 1965 815 3249 991 548 2460 2124 2886 2328 1499 3350 1386 1715 3382 1075 1928 2314 1494 456 3503 2214 557 1003 3332 3287 1497 1594 2621 3495 612 355 1296 2400 330 965 2859 820 459 1785 2504 2512 3436 582 3665 1418 1209 1273 2813 721 2448 2057 498 2317 2068 953 2536 3262 3018 1344 602 2720 2647 1838 1315 2157 2008 353 1355 2856 411 1802 3126 539 3509 1765 3415 2668 467 908 2792 2844 269 303 3494 571 504 1104 2403 3333 
   105 2818 1245 2187 2598 115 1384 4056 1280 3805 3054 3853 2800 2076 2791 2311 3682 1344 3211 3111 2032 1396 1192 1123 3383 1340 3716 2399 546 3274 1527 1696 3530 2995 1279 1253 2896 3471 455 568 2668 1856 1825 57 3676 3092 3116 1647 3647 3113 624 3823 3880 2840 1276 1840 302 2867 1047 2074 2352 3558 817 3711 2012 1801 3496 1813 1389 2504 1005 427 612 2186 2845 1241 930 1738 3867 2108 1652 3108 3981 794 3791 2605 324 3915 713 1709 1280 806 3107 2885 701 616 3702 3203 889 3021 2950 2523 1186 1074 3447 
   106 1011 1674 1166 323 2830 1747 1367 2222 986 368 1070 470 1254 341 1148 765 2504 404 278 1653 1771 2172 1862 892 2605 999 898 2754 509 1415 1558 962 652 2768 1669 508 625 2723 2659 676 1198 1830 2973 768 638 593 1645 834 305 2300 904 1096 989 1818 1723 2851 539 2965 1171 569 831 2192 793 1644 1313 604 1541 1546 784 2142 2663 2411 1182 598 2011 2258 1194 1064 1351 1328 716 1162 2232 983 983 2596 1353 2854 1409 2678 2211 357 87 2340 2361 1072 822 2812 261 662 397 2057 2623 822 2919 
   107 1428 684 1670 1506 1311 133 2720 415 2537 2071 2868 1541 689 1828 918 2513 715 1994 2066 621 1301 362 1006 2043 814 2409 1064 1050 2030 916 293 2194 2151 965 760 2003 2244 1061 964 1360 1259 459 1481 2569 2219 1821 227 2637 1912 881 2668 2896 1453 203 436 1229 1992 1155 1542 1330 2267 616 2574 599 501 2415 393 853 1760 1296 1035 812 1681 1999 213 1362 741 2586 694 549 2266 2702 632 2787 1225 1166 3070 1092 1292 876 1147 2103 1750 1224 1146 2808 2383 1017 1999 2119 1447 1392 811 2538 1424 1812 
   108 1382 1392 643 440 2530 1627 1896 2137 1499 464 1248 872 1341 223 1327 1208 2440 938 566 1755 1333 2060 1496 1412 2539 1530 1097 2531 1043 1081 1530 1492 427 2684 1365 294 1143 2481 2437 1004 771 1876 2655 1130 505 1097 1613 1046 838 2011 1316 1274 1369 1670 1767 2586 273 2828 668 425 1363 1963 1194 1739 1271 940 1558 1220 251 1732 2411 2167 657 275 1893 1847 1000 1580 1463 1181 543 1670 2007 1187 1279 2283 1360 2661 964 2597 1842 526 577 1968 2011 1116 659 2653 466 394 425 1620 2502 851 2606 534 1725 
   109 1439 633 1626 1485 1288 84 2724 444 2533 2046 2846 1534 696 1801 928 2502 748 1984 2045 656 1251 378 956 2047 846 2410 1063 1042 2024 868 302 2197 2120 992 710 1974 2236 1048 955 1357 1215 504 1457 2553 2189 1819 247 2615 1901 846 2655 2874 1464 157 475 1213 1961 1171 1498 1303 2266 588 2560 634 487 2397 413 804 1724 1248 1018 789 1637 1968 219 1316 704 2584 711 514 2236 2700 606 2766 1233 1136 3042 1093 1244 905 1102 2079 1734 1181 1106 2781 2352 1026 1976 2088 1424 1343 829 2512 1400 1794 50 1693 
   110 848 1982 1599 674 3122 1949 939 2379 594 703 1110 450 1345 771 1173 545 2635 40 550 1693 2161 2350 2212 488 2736 569 950 2994 73 1762 1708 533 1023 2907 1990 907 256 2976 2901 656 1595 1906 3273 672 977 279 1792 892 132 2594 702 1133 818 2035 1805 3118 944 3139 1597 929 398 2450 633 1690 1495 603 1659 1883 1220 2511 2924 2673 1615 1005 2199 2627 1481 664 1411 1576 1055 773 2487 1015 916 2900 1497 3070 1808 2817 2556 655 405 2684 2691 1223 1139 3006 608 1046 749 2442 2794 1030 3218 436 1989 970 1981 
   111 129 1737 1803 870 2776 1514 1214 1848 1105 1273 1829 446 823 1199 595 1243 2064 751 1156 1067 2111 1850 2043 546 2160 935 493 2560 716 1629 1218 697 1552 2336 1772 1398 915 2565 2473 326 1625 1303 2940 1392 1545 448 1289 1605 740 2275 1395 1852 97 1617 1218 2726 1421 2605 1748 1012 825 2071 1344 1071 1083 1319 1129 1713 1533 2375 2530 2289 1820 1473 1723 2483 1260 1135 835 1266 1623 1248 2099 1734 287 2586 2197 2598 1821 2249 2353 1253 822 2471 2446 1917 1729 2502 1166 1556 902 2359 2265 1695 2883 907 1511 1307 1519 721 
   112 1387 899 1855 1599 1438 347 2697 365 2548 2175 2959 1575 684 1942 891 2561 614 2033 2156 486 1517 384 1221 2026 715 2405 1077 1123 2059 1120 336 2178 2281 884 975 2127 2275 1154 1047 1377 1450 275 1608 2633 2342 1833 249 2724 1960 1054 2717 2986 1415 414 294 1329 2120 1125 1730 1449 2273 775 2629 469 592 2489 366 1065 1916 1507 1142 945 1867 2132 315 1569 906 2591 648 712 2394 2707 782 2874 1198 1320 3186 1127 1496 793 1349 2201 1823 1419 1334 2917 2513 1020 2096 2252 1547 1606 782 2649 1553 1892 216 1859 266 2025 1483 
   113 3009 1326 2042 2631 577 1635 4174 1664 3881 3016 3786 2902 2291 2759 2520 3705 1784 3274 3096 2330 1239 1557 1079 3517 1795 3819 2563 1023 3350 1528 1945 3657 2906 1755 1304 2830 3532 920 1021 2803 1783 2150 487 3669 3009 3226 1914 3597 3170 828 3835 3812 3027 1528 2144 794 2796 1543 1947 2375 3653 1101 3718 2307 1989 3482 2072 1404 2409 826 866 957 2038 2764 1563 716 1826 3949 2348 1791 3012 4060 1096 3734 2793 566 3790 1206 1599 1745 731 3075 2921 603 610 3602 3094 1375 3000 2858 2554 970 1533 3362 502 2941 1709 2554 1674 3287 3056 1876 
   114 2356 1265 2383 2443 797 1012 3665 606 3498 2989 3797 2504 1638 2735 1856 3474 507 2956 3001 1433 1741 605 1388 2991 472 3365 2023 348 2994 1595 1250 3143 3025 388 1321 2891 3207 451 362 2321 1979 1192 929 3522 3105 2782 1171 3569 2873 838 3627 3824 2383 943 1252 590 2873 247 2254 2241 3227 692 3531 1420 1460 3362 1323 1472 2583 1490 516 582 2389 2870 754 1480 1604 3546 1616 1439 3142 3662 649 3720 2164 865 3960 201 1918 397 1256 3027 2701 1234 1111 3710 3254 54 2927 2988 2378 1662 221 3442 891 2758 963 2600 972 2952 2450 969 1370 
   115 117 1810 1912 983 2826 1557 1204 1866 1136 1379 1912 558 861 1311 628 1308 2068 834 1258 1065 2202 1875 2123 558 2162 952 567 2595 789 1716 1254 703 1662 2339 1847 1508 977 2604 2509 434 1726 1305 2992 1467 1652 524 1320 1692 833 2332 1457 1935 95 1662 1227 2768 1532 2616 1855 1122 859 2119 1414 1071 1139 1404 1157 1796 1646 2457 2572 2335 1930 1584 1755 2563 1342 1158 857 1335 1730 1268 2146 1817 330 2642 2290 2624 1919 2253 2426 1357 930 2542 2513 2011 1836 2521 1272 1667 1015 2446 2280 1794 2934 1015 1545 1421 1556 802 113 1501 3122 2471 
   116 1616 2528 1815 1188 3685 2611 1098 3076 683 748 409 1185 2072 998 1923 279 3350 746 661 2444 2544 3032 2686 1114 3451 875 1686 3621 772 2249 2407 1055 960 3618 2517 966 595 3588 3526 1406 1977 2645 3822 103 858 1040 2493 302 792 3156 206 422 1585 2684 2541 3713 1006 3826 1867 1421 816 3058 158 2439 2170 275 2376 2385 1402 2939 3526 3275 1827 1056 2873 3055 2058 748 2152 2195 902 762 3098 327 1683 3446 861 3721 2174 3528 3035 685 922 3163 3196 648 903 3676 756 1007 1259 2831 3482 625 3770 867 2671 1211 2655 770 1488 2736 3756 3623 1561 
   117 130 1820 1917 985 2838 1569 1191 1879 1124 1376 1905 557 874 1310 641 1298 2081 827 1254 1078 2211 1888 2133 546 2175 940 578 2608 781 1725 1267 691 1660 2352 1858 1507 968 2617 2522 439 1733 1319 3004 1459 1650 516 1333 1685 828 2344 1447 1927 107 1675 1240 2781 1532 2629 1860 1126 848 2131 1405 1084 1150 1397 1169 1805 1648 2466 2584 2347 1934 1584 1767 2573 1352 1146 870 1346 1728 1256 2158 1810 342 2654 2284 2637 1927 2266 2437 1353 928 2553 2524 2005 1833 2534 1269 1666 1018 2455 2293 1789 2947 1012 1558 1422 1569 795 115 1514 3134 2484 13 1552 
   118 1290 2438 1897 1091 3588 2438 747 2872 309 844 806 943 1837 1035 1661 123 3128 487 701 2179 2551 2842 2641 730 3229 479 1443 3477 464 2193 2201 658 1135 3400 2439 1083 250 3456 3384 1146 1976 2395 3736 344 1051 720 2285 656 574 3058 241 821 1258 2521 2296 3594 1125 3632 1923 1346 420 2927 244 2177 1985 436 2152 2321 1487 2924 3401 3149 1912 1185 2690 3040 1944 387 1901 2053 1115 442 2965 720 1390 3360 1254 3559 2186 3310 2990 777 800 3119 3136 1021 1154 3497 799 1174 1167 2837 3286 929 3681 782 2481 1257 2471 493 1161 2518 3720 3443 1219 399 1209 
   119 1440 2043 1293 754 3196 2185 1404 2673 968 227 609 918 1725 487 1621 583 2961 625 198 2126 2024 2615 2179 1143 3062 1080 1371 3160 715 1750 2017 1153 467 3222 2026 445 676 3120 3065 1136 1461 2301 3328 452 380 926 2104 380 593 2670 655 636 1415 2247 2193 3237 486 3404 1344 952 947 2593 534 2117 1766 265 2007 1888 879 2423 3055 2806 1305 539 2451 2538 1596 1050 1825 1751 445 1113 2634 530 1441 2953 885 3273 1655 3132 2527 170 555 2654 2692 603 499 3244 263 509 814 2310 3066 372 3277 474 2260 691 2238 664 1324 2352 3243 3190 1422 523 1417 671 
   120 1240 877 1762 1455 1542 342 2549 516 2395 2032 2812 1422 530 1804 740 2408 766 1880 2009 380 1487 520 1215 1876 867 2253 924 1252 1906 1058 199 2027 2148 1037 951 1992 2121 1275 1172 1223 1365 234 1712 2482 2206 1680 122 2577 1807 1123 2564 2839 1268 437 194 1447 1986 1278 1640 1314 2120 856 2477 359 458 2339 213 1021 1798 1519 1256 1044 1775 2001 418 1591 803 2439 500 614 2260 2555 869 2727 1048 1406 3046 1268 1430 946 1381 2057 1674 1462 1387 2776 2379 1168 1952 2121 1405 1603 934 2508 1656 1744 242 1729 281 1871 1334 154 1951 1116 1356 2585 1369 2365 2206 
   121 475 1942 1804 828 3032 1793 922 2164 760 1075 1524 401 1122 1070 911 906 2393 457 935 1406 2236 2156 2220 250 2490 605 746 2847 395 1782 1514 394 1383 2666 1966 1245 575 2844 2758 468 1704 1637 3192 1070 1354 150 1590 1310 485 2517 1055 1545 443 1891 1547 2999 1276 2925 1773 1039 480 2334 1013 1408 1344 1021 1438 1885 1474 2542 2802 2556 1821 1334 2019 2654 1444 795 1155 1489 1433 910 2366 1429 610 2828 1918 2898 1912 2578 2548 1039 666 2671 2660 1644 1528 2812 971 1397 885 2502 2582 1445 3135 737 1806 1228 1808 420 349 1800 3268 2760 402 1162 393 818 1075 1648 
   122 1673 2598 1877 1259 3755 2680 1100 3145 698 814 395 1250 2139 1066 1988 318 3418 807 730 2509 2610 3101 2754 1156 3519 899 1752 3691 828 2318 2476 1090 1015 3686 2586 1028 644 3658 3596 1470 2044 2711 3892 171 912 1096 2562 332 857 3226 211 405 1642 2754 2608 3783 1068 3895 1931 1491 852 3128 202 2504 2239 344 2444 2454 1464 3007 3597 3345 1889 1116 2942 3122 2128 758 2218 2265 953 761 3168 324 1744 3516 851 3791 2241 3596 3104 751 991 3232 3265 657 947 3746 825 1063 1330 2897 3552 661 3840 937 2740 1277 2724 830 1545 2804 3824 3692 1615 70 1606 432 588 2653 1215 
   123 490 1240 1604 899 2220 950 1781 1286 1631 1455 2164 701 255 1282 37 1681 1517 1152 1389 558 1705 1282 1571 1107 1615 1484 214 1992 1161 1206 649 1258 1656 1790 1287 1491 1377 1999 1905 482 1316 771 2386 1784 1685 920 720 1929 1094 1731 1838 2190 513 1055 674 2162 1499 2046 1515 888 1354 1512 1763 554 542 1665 561 1260 1459 1908 1965 1728 1621 1534 1154 2009 822 1672 278 766 1753 1787 1539 2073 283 2039 2463 2029 1479 1701 1853 1461 1028 1964 1926 2183 1872 1936 1357 1643 882 1921 1703 1928 2329 1111 942 1295 951 1137 569 921 2532 1884 607 1886 619 1625 1584 770 879 1951 
   124 1187 2455 1993 1129 3596 2414 585 2829 151 969 986 909 1786 1132 1595 305 3075 482 818 2106 2610 2807 2678 583 3174 298 1393 3463 421 2228 2162 492 1275 3348 2462 1206 224 3447 3370 1093 2039 2330 3747 525 1197 641 2244 837 585 3068 402 1000 1154 2503 2234 3590 1248 3591 2009 1387 262 2922 424 2105 1959 604 2104 2352 1590 2972 3396 3145 2008 1309 2659 3088 1955 234 1838 2049 1265 320 2958 901 1309 3373 1435 3534 2251 3258 3024 904 843 3152 3163 1202 1312 3464 910 1311 1206 2895 3246 1101 3692 843 2448 1351 2442 474 1060 2470 3755 3411 1106 578 1095 181 819 2316 711 605 1560 
   125 1549 163 1159 1267 1248 422 2725 889 2462 1769 2580 1460 861 1508 1077 2346 1192 1868 1803 1037 757 780 512 2060 1281 2378 1099 1180 1931 373 609 2203 1776 1397 228 1648 2128 1138 1085 1344 745 963 1399 2355 1860 1779 629 2360 1770 719 2491 2607 1566 394 898 1261 1628 1491 1029 1033 2218 611 2383 1012 548 2181 733 298 1328 842 1074 824 1168 1621 626 934 397 2525 945 327 1893 2639 654 2509 1334 1026 2713 1306 744 1318 769 1814 1550 882 854 2470 2003 1306 1719 1737 1194 893 1184 2204 1344 1590 556 1355 506 1875 1592 768 1464 1255 1661 2452 1672 2341 1982 730 1810 2523 1083 2348 
   126 2220 2592 1598 1469 3699 2839 1938 3346 1518 892 459 1697 2464 1108 2382 1095 3645 1379 963 2874 2404 3273 2642 1864 3745 1696 2132 3737 1453 2268 2716 1840 791 3895 2557 929 1348 3681 3643 1913 1912 3031 3811 875 713 1690 2802 564 1366 3195 1045 460 2194 2886 2922 3776 944 4044 1699 1603 1607 3171 980 2862 2458 833 2725 2406 1264 2818 3608 3369 1602 946 3106 2925 2216 1587 2572 2393 674 1601 3215 518 2218 3448 150 3873 2060 3807 2971 884 1325 3091 3154 199 567 3868 988 830 1511 2671 3717 417 3765 1239 2931 1216 2902 1416 2102 3050 3640 3816 2198 840 2193 1218 780 2912 1836 842 2345 1399 2567 
   127 1323 1023 1941 1619 1561 472 2638 443 2509 2198 2969 1557 660 1974 845 2544 638 2015 2169 386 1639 491 1351 1973 737 2358 1053 1229 2034 1227 377 2124 2321 912 1099 2165 2250 1267 1157 1350 1542 151 1730 2628 2378 1798 302 2734 1946 1189 2701 2996 1353 547 209 1443 2160 1180 1818 1487 2232 908 2618 374 634 2490 359 1181 1978 1641 1260 1071 1954 2176 446 1705 984 2549 600 793 2433 2664 913 2883 1146 1451 3213 1216 1601 823 1486 2220 1828 1556 1471 2941 2553 1095 2115 2295 1572 1737 846 2675 1676 1900 346 1905 395 2003 1427 136 2009 1047 1436 2730 1449 2496 2366 181 1754 2798 878 2438 885 3081 
   128 1040 870 855 488 2023 974 2015 1477 1711 1017 1825 747 712 767 771 1569 1775 1106 1033 1114 1099 1408 1098 1382 1875 1653 609 1947 1180 651 860 1512 1093 2026 873 942 1366 1913 1852 711 601 1212 2168 1577 1157 1071 942 1598 1004 1492 1712 1852 1042 1030 1105 2040 932 2190 768 270 1485 1383 1604 1096 601 1405 893 767 760 1410 1852 1600 872 944 1242 1524 383 1779 841 533 1207 1890 1423 1749 859 1792 2008 2055 795 1938 1440 1055 772 1567 1574 1747 1325 2026 955 1064 416 1363 1856 1478 2114 811 1062 671 1034 1118 1026 1188 2170 1972 1125 1675 1133 1568 1219 1058 1139 1745 749 1588 779 1869 1235 
   129 2067 1012 2128 2145 862 712 3372 338 3199 2694 3501 2204 1342 2442 1564 3173 389 2656 2703 1163 1538 309 1185 2697 420 3069 1725 464 2693 1335 952 2849 2739 458 1074 2601 2906 525 410 2022 1718 928 1022 3221 2816 2484 874 3272 2572 707 3326 3528 2095 647 976 700 2585 516 1998 1946 2929 482 3230 1148 1159 3062 1030 1220 2305 1343 547 470 2135 2584 453 1355 1313 3248 1327 1144 2856 3364 447 3423 1872 841 3672 441 1676 404 1121 2731 2401 1128 1011 3419 2969 355 2630 2703 2081 1501 214 3150 973 2458 663 2313 671 2652 2159 686 1397 301 2183 3322 2196 3143 2893 827 2464 3392 1591 3111 980 3529 778 1677 
   130 2315 913 1998 2216 439 877 3586 728 3367 2723 3534 2358 1571 2462 1804 3286 828 2791 2758 1489 1297 639 953 2909 845 3259 1920 236 2843 1239 1180 3058 2716 833 952 2596 3049 184 149 2204 1613 1275 607 3306 2804 2661 1121 3315 2698 370 3434 3561 2339 775 1296 336 2573 715 1873 1988 3108 346 3329 1470 1321 3134 1288 1104 2247 1014 140 136 2002 2562 699 999 1346 3423 1588 1219 2832 3539 307 3464 2107 405 3652 413 1519 806 779 2769 2493 752 629 3417 2938 511 2675 2675 2145 1191 592 3152 553 2539 895 2302 878 2793 2391 1005 957 482 2432 3404 2445 3272 2937 1117 2665 3474 1826 3264 955 3505 1125 1729 441 
   131 1847 1579 520 904 2640 1928 2251 2440 1828 708 1280 1332 1756 603 1769 1470 2747 1329 860 2163 1326 2347 1581 1836 2843 1898 1549 2718 1437 1248 1889 1899 428 2974 1532 472 1492 2652 2626 1469 869 2257 2745 1333 530 1533 1965 1141 1242 2152 1542 1303 1833 1950 2152 2732 430 3077 627 852 1740 2164 1422 2145 1636 1152 1937 1379 290 1741 2574 2347 524 369 2183 1846 1300 1910 1883 1493 498 1986 2209 1251 1741 2389 1228 2870 992 2891 1900 773 1006 2018 2086 1055 549 2889 774 382 887 1592 2770 844 2701 944 2041 465 2003 1366 1771 2201 2561 2839 1884 1388 1885 1549 889 2086 1671 1443 1740 1677 1588 1079 2266 1050 2568 2482 
   132 189 1536 1658 773 2576 1317 1400 1669 1253 1247 1876 414 632 1133 414 1337 1896 817 1149 915 1922 1665 1845 724 1994 1101 292 2367 808 1436 1027 875 1501 2170 1572 1340 1020 2370 2279 211 1452 1142 2740 1463 1507 552 1100 1645 781 2074 1493 1900 191 1420 1051 2529 1358 2429 1594 873 975 1872 1429 915 882 1366 944 1517 1421 2178 2333 2091 1676 1405 1533 2286 1063 1291 658 1064 1582 1406 1901 1782 121 2385 2216 2410 1643 2081 2152 1237 793 2270 2245 1934 1695 2319 1142 1499 790 2166 2087 1697 2683 881 1320 1211 1325 796 202 1304 2854 2267 280 1563 289 1270 1332 1153 497 1624 383 1191 1391 2111 1258 851 1973 2194 1675 
   133 3077 1403 2141 2718 564 1688 4253 1689 3965 3110 3882 2982 2354 2852 2584 3794 1792 3359 3188 2377 1337 1587 1168 3594 1797 3899 2634 1013 3433 1615 2001 3735 3003 1748 1385 2925 3617 914 1021 2879 1878 2191 449 3761 3105 3305 1966 3692 3256 878 3925 3908 3095 1580 2190 775 2892 1521 2045 2462 3734 1143 3809 2355 2055 3574 2126 1489 2506 923 868 984 2136 2861 1602 814 1905 4033 2406 1863 3109 4144 1135 3829 2861 597 3888 1188 1695 1743 818 3168 3008 690 685 3700 3192 1362 3092 2955 2641 1069 1533 3459 475 3029 1756 2648 1723 3371 3127 1916 101 1361 3191 3849 3202 3808 3337 1997 3344 3917 2597 3841 1537 3739 2047 2254 1409 970 2660 2925 
   134 1769 846 1933 1865 1064 435 3072 140 2900 2424 3226 1907 1042 2176 1264 2880 421 2361 2425 880 1432 15 1093 2397 506 2768 1425 728 2396 1146 652 2548 2487 629 918 2344 2610 763 654 1723 1519 655 1232 2934 2560 2184 574 2996 2279 754 3035 3253 1795 395 690 939 2330 790 1804 1678 2629 472 2940 864 867 2779 730 1049 2073 1317 758 588 1943 2333 167 1355 1061 2948 1028 880 2603 3064 461 3146 1572 977 3414 739 1509 547 1121 2458 2115 1162 1058 3156 2718 651 2356 2453 1804 1451 448 2887 1178 2175 367 2060 381 2356 1859 395 1543 598 1885 3036 1898 2848 2618 530 2164 3105 1291 2813 774 3273 504 1409 301 625 2345 1673 1572 
   135 1218 1170 2026 1616 1737 626 2530 600 2426 2195 2947 1505 626 1984 772 2489 746 1959 2154 262 1780 662 1505 1875 838 2264 1002 1395 1969 1346 453 2024 2342 1015 1244 2182 2184 1437 1327 1289 1638 64 1906 2586 2391 1723 402 2711 1898 1366 2646 2974 1248 712 167 1614 2180 1306 1907 1511 2147 1086 2569 259 686 2458 382 1313 2029 1804 1434 1249 2040 2201 624 1871 1067 2461 536 885 2451 2575 1091 2859 1057 1629 3213 1370 1715 930 1655 2213 1803 1729 1646 2937 2571 1239 2107 2319 1576 1893 983 2674 1851 1880 509 1934 556 1945 1329 312 2187 1193 1326 2688 1339 2433 2351 293 1667 2754 808 2364 1023 3085 178 1273 938 1300 2318 1174 2226 676 
   136 924 2353 2040 1100 3468 2246 509 2629 306 1105 1280 772 1586 1207 1376 598 2859 473 947 1870 2580 2618 2607 281 2956 147 1202 3301 368 2159 1974 180 1426 3132 2369 1327 334 3294 3211 910 2021 2103 3625 810 1364 454 2052 1108 574 2947 713 1296 892 2342 2013 3445 1366 3390 2036 1349 63 2778 719 1872 1794 845 1902 2274 1660 2916 3249 3000 2056 1428 2479 3031 1849 330 1621 1917 1439 444 2812 1191 1076 3256 1720 3358 2234 3044 2945 1048 845 3071 3069 1471 1506 3276 1023 1455 1173 2858 3047 1336 3569 877 2266 1410 2266 441 804 2265 3673 3223 831 877 819 479 1008 2113 466 911 1345 313 2232 1670 2220 1508 2926 3114 1794 963 3753 2626 2131 
   137 2837 1242 2158 2594 163 1408 4066 1326 3809 3041 3837 2806 2097 2778 2331 3678 1400 3212 3101 2066 1362 1235 1101 3395 1399 3723 2413 608 3277 1515 1721 3540 2975 1342 1246 2878 3473 513 624 2679 1835 1863 77 3668 3073 3123 1674 3633 3113 630 3818 3864 2858 1299 1875 367 2849 1114 2047 2346 3564 842 3705 2046 1817 3487 1840 1377 2482 965 478 645 2157 2826 1276 885 1739 3872 2133 1660 3087 3985 822 3777 2623 321 3891 780 1682 1341 775 3095 2882 664 588 3681 3181 954 3010 2930 2518 1143 1133 3428 69 2914 1454 2590 1428 3220 2900 1589 433 955 2953 3761 2965 3679 3265 1688 3146 3831 2348 3694 1347 3741 1714 2112 1025 598 2673 2699 408 1220 1891 3576 
   138 1129 2457 2038 1149 3591 2394 512 2798 117 1034 1082 893 1754 1181 1555 400 3038 495 879 2061 2635 2780 2690 505 3137 203 1363 3446 416 2240 2135 404 1345 3312 2467 1268 255 3433 3354 1064 2066 2289 3744 620 1271 604 2216 931 601 3064 496 1096 1097 2485 2195 3580 1309 3561 2049 1405 185 2911 520 2062 1939 692 2071 2361 1640 2989 3384 3134 2054 1371 2636 3105 1955 187 1800 2041 1341 295 2946 997 1264 3372 1531 3513 2278 3223 3034 971 868 3162 3168 1296 1393 3438 968 1379 1225 2917 3216 1190 3689 878 2423 1397 2419 478 1005 2437 3765 3385 1043 674 1031 277 896 2284 657 700 1522 96 2346 1494 2400 1595 3086 3251 1740 1146 3849 2787 2320 228 3692 
   139 2383 829 1848 2177 335 954 3619 931 3372 2652 3458 2366 1643 2389 1877 3259 1073 2781 2700 1623 1102 824 778 2946 1098 3280 1962 444 2842 1133 1268 3093 2615 1093 848 2506 3041 345 386 2231 1486 1429 494 3261 2708 2680 1224 3246 2684 202 3402 3484 2404 845 1433 383 2479 966 1728 1935 3123 390 3292 1602 1364 3083 1388 993 2132 779 258 224 1851 2462 840 751 1310 3433 1679 1216 2730 3547 375 3392 2169 168 3545 644 1365 1064 545 2702 2462 499 377 3321 2830 765 2613 2572 2102 961 851 3061 437 2499 1006 2213 977 2787 2447 1155 733 741 2499 3356 2511 3254 2872 1244 2698 3426 1894 3260 914 3396 1284 1690 684 261 2349 2246 764 809 1462 3133 454 3255 
   140 2047 576 779 1434 1363 1126 3034 1534 2695 1753 2512 1784 1477 1501 1653 2471 1817 2088 1844 1728 58 1411 340 2420 1891 2666 1588 1522 2176 443 1307 2545 1631 1972 500 1558 2336 1437 1440 1748 525 1673 1454 2415 1734 2104 1336 2326 1981 927 2592 2537 2055 1075 1604 1483 1523 1974 675 1179 2495 1042 2472 1704 1179 2226 1424 424 1134 449 1353 1163 777 1490 1284 561 826 2769 1585 923 1737 2874 1082 2461 1844 1113 2524 1703 326 1907 607 1814 1716 721 797 2329 1822 1770 1746 1583 1358 337 1731 2087 1413 1720 1259 1289 1209 2107 2053 1474 1275 1727 2144 2499 2153 2500 1980 1440 2179 2565 1648 2558 711 2373 1595 1042 1517 1291 1298 1864 1372 1401 1733 2526 1381 2582 1105 
   141 2603 1609 2726 2760 1008 1327 3918 866 3775 3314 4119 2794 1910 3062 2117 3773 656 3250 3320 1656 2078 900 1726 3251 573 3632 2303 599 3282 1938 1536 3402 3360 405 1665 3223 3497 707 653 2602 2322 1413 1103 3830 3437 3060 1452 3890 3171 1162 3928 4146 2632 1267 1489 789 3206 107 2597 2567 3501 1035 3835 1647 1762 3675 1593 1816 2922 1808 788 909 2733 3205 1061 1788 1935 3819 1873 1764 3477 3935 992 4040 2422 1136 4293 396 2262 478 1573 3350 3011 1537 1414 4040 3589 297 3249 3323 2698 1984 451 3771 1079 3071 1261 2934 1277 3244 2705 1228 1580 344 2716 3932 2729 3737 3511 1381 3027 4001 2148 3695 1594 4150 1280 2297 621 794 3180 2531 1552 896 1400 3493 1148 3664 1038 2066 
   142 1625 1426 483 684 2526 1735 2110 2249 1699 601 1296 1120 1531 428 1541 1374 2555 1163 737 1940 1256 2161 1471 1652 2652 1748 1320 2572 1270 1099 1678 1726 412 2788 1387 368 1351 2512 2479 1247 739 2041 2641 1265 516 1340 1757 1123 1069 2023 1465 1321 1613 1765 1934 2603 327 2907 551 623 1585 2010 1343 1923 1422 1077 1720 1235 91 1668 2437 2202 494 281 1996 1779 1104 1781 1657 1295 518 1866 2054 1250 1515 2276 1323 2716 898 2704 1806 668 817 1928 1985 1112 609 2723 641 364 661 1536 2592 868 2594 764 1844 248 1808 1198 1554 1996 2494 2672 1667 1334 1668 1438 813 1876 1474 1395 1511 1549 1417 1173 2055 829 2394 2338 229 1452 2591 2159 2101 1635 2572 1603 2223 1220 3011 
   143 2091 1301 2402 2309 1142 897 3406 390 3275 2876 3671 2306 1414 2633 1612 3291 142 2764 2868 1141 1858 469 1507 2742 95 3126 1808 701 2790 1611 1055 2893 2951 160 1369 2806 3006 791 682 2107 1988 898 1288 3360 3022 2561 969 3439 2690 1045 3447 3698 2121 866 978 950 2793 423 2272 2135 2998 813 3358 1133 1298 3211 1097 1507 2543 1679 836 804 2410 2799 634 1693 1528 3316 1367 1344 3067 3432 781 3589 1915 1160 3874 581 1968 76 1458 2907 2545 1465 1347 3613 3183 408 2803 2918 2251 1835 171 3343 1245 2610 805 2524 832 2756 2196 731 1701 379 2203 3462 2216 3249 3063 885 2522 3531 1644 3199 1242 3735 769 1866 338 755 2816 2026 1703 471 885 2988 1304 3165 1010 1833 515 2629 
   144 2225 546 1185 1745 961 1046 3316 1340 3003 2122 2899 2045 1567 1864 1775 2813 1590 2395 2201 1729 389 1212 210 2675 1649 2954 1765 1163 2475 650 1302 2809 2023 1701 492 1940 2650 1070 1090 1973 891 1618 1048 2774 2124 2370 1305 2705 2290 575 2942 2924 2238 963 1572 1095 1907 1653 1077 1488 2785 765 2824 1704 1253 2587 1431 542 1526 134 984 829 1183 1878 1122 231 993 3074 1654 1013 2132 3183 798 2844 2013 714 2926 1356 716 1647 201 2181 2035 316 392 2726 2220 1446 2105 1976 1668 257 1452 2479 1007 2051 1165 1661 1117 2410 2253 1377 895 1410 2332 2862 2342 2832 2349 1387 2427 2930 1778 2874 708 2776 1510 1301 1244 944 1703 2055 988 1200 1672 2809 975 2888 727 407 1736 1614 1578 
   145 274 1455 1730 921 2439 1168 1583 1480 1465 1436 2091 620 472 1298 238 1559 1694 1038 1348 701 1899 1485 1781 916 1790 1303 277 2204 1030 1401 863 1067 1670 1967 1499 1507 1241 2213 2118 399 1476 934 2606 1684 1686 772 929 1859 998 1952 1715 2116 301 1274 848 2378 1521 2235 1652 970 1185 1732 1651 703 762 1583 766 1464 1538 2118 2182 1946 1747 1563 1363 2220 1018 1499 467 979 1759 1613 1758 1998 101 2260 2421 2234 1652 1879 2069 1431 988 2181 2145 2139 1874 2135 1332 1664 923 2124 1896 1895 2548 1074 1154 1347 1165 1017 370 1115 2752 2083 391 1784 404 1491 1536 967 705 1845 221 1408 1300 2312 1057 885 1794 2042 1806 222 2817 1495 962 1169 2569 1360 2114 1841 2336 1578 1826 1990 
   146 2033 1111 2219 2176 999 746 3344 282 3190 2735 3537 2205 1325 2487 1537 3183 242 2661 2736 1103 1661 313 1309 2673 273 3051 1715 580 2693 1427 946 2825 2796 338 1178 2654 2907 654 540 2015 1806 862 1154 3241 2870 2474 863 3306 2581 852 3338 3564 2061 700 924 825 2640 485 2089 1990 2916 615 3245 1091 1173 3087 1008 1319 2376 1482 685 618 2228 2642 478 1498 1369 3235 1295 1190 2912 3351 583 3457 1845 989 3725 513 1779 270 1263 2769 2423 1274 1157 3467 3027 378 2667 2762 2115 1636 139 3198 1107 2484 672 2369 691 2654 2130 647 1542 330 2147 3343 2160 3147 2928 798 2446 3412 1567 3107 1062 3583 718 1720 148 586 2645 1951 1551 311 863 2910 1162 3078 832 1637 590 2463 198 1380 1762 
   147 538 1379 1317 413 2492 1294 1473 1725 1220 927 1628 211 705 783 575 1186 1988 661 852 1087 1670 1694 1649 819 2089 1125 327 2343 700 1211 1054 955 1155 2259 1399 992 912 2329 2250 161 1155 1279 2648 1265 1171 525 1138 1393 585 1969 1342 1654 529 1382 1174 2475 1007 2484 1264 527 966 1807 1255 1080 839 1134 1012 1314 1061 1970 2280 2030 1335 1051 1543 2083 877 1278 789 940 1244 1393 1842 1538 435 2279 1928 2415 1358 2169 1979 928 491 2104 2096 1646 1360 2349 825 1150 429 1933 2139 1395 2592 574 1333 850 1325 656 485 1375 2703 2296 595 1367 599 1148 1046 1222 571 1434 538 1120 1254 1812 1364 571 1995 2147 1314 361 2781 1700 1324 978 2599 1105 2157 1613 2589 1090 2105 1856 515 1999 
   148 2585 1328 2424 2591 576 1188 3884 857 3696 3117 3928 2692 1852 2858 2078 3645 794 3137 3142 1685 1720 827 1378 3207 758 3573 2227 195 3182 1658 1458 3358 3126 657 1372 3000 3392 291 279 2521 2035 1448 681 3679 3211 2982 1384 3705 3049 790 3796 3956 2611 1101 1498 357 2979 395 2298 2374 3429 745 3695 1670 1643 3512 1545 1525 2663 1414 377 561 2428 2971 952 1383 1730 3747 1844 1584 3242 3864 701 3855 2386 713 4063 87 1946 680 1179 3160 2860 1129 1008 3822 3350 263 3063 3086 2523 1596 507 3556 652 2911 1165 2707 1164 3136 2673 1207 1151 288 2701 3779 2714 3623 3326 1346 2971 3849 2104 3601 1352 3916 1299 2109 522 427 2904 2484 1127 816 1455 3429 720 3581 635 1716 433 2754 667 1357 2310 599 2482 
   149 1038 1719 1191 369 2876 1794 1344 2269 955 342 1024 500 1298 350 1189 723 2550 386 239 1696 1808 2219 1904 888 2652 977 939 2801 493 1457 1605 951 638 2815 1713 502 595 2769 2706 711 1234 1875 3017 721 617 598 1692 789 293 2345 859 1051 1015 1865 1767 2897 535 3012 1200 613 810 2239 748 1687 1360 557 1587 1589 802 2182 2709 2457 1206 595 2058 2298 1240 1034 1395 1375 696 1130 2279 938 1017 2641 1314 2901 1445 2725 2253 325 124 2382 2404 1032 799 2859 235 652 442 2094 2670 785 2964 47 1859 553 1841 421 931 1938 2982 2805 1037 820 1034 743 432 1790 745 890 1152 811 1636 1202 1945 857 2506 2585 949 913 3071 2222 1924 858 2959 849 2545 1758 3118 777 2657 2091 1110 2531 614 2958 
   150 2195 496 1301 1784 830 941 3328 1196 3031 2193 2982 2055 1510 1932 1728 2861 1437 2425 2263 1637 529 1068 241 2676 1494 2970 1739 1005 2500 682 1216 2814 2115 1542 462 2022 2683 914 930 1965 975 1510 932 2835 2213 2379 1210 2782 2321 414 2995 3008 2211 849 1472 949 1992 1491 1187 1528 2804 609 2879 1613 1198 2650 1346 554 1621 262 828 667 1301 1967 989 311 983 3100 1587 972 2226 3210 640 2924 1981 578 3029 1196 822 1489 121 2250 2074 246 276 2820 2319 1285 2169 2069 1707 416 1293 2569 887 2096 1052 1737 1006 2437 2232 1259 850 1248 2305 2925 2316 2874 2419 1282 2427 2994 1734 2906 651 2879 1394 1320 1086 784 1814 2031 935 1056 1561 2825 862 2915 574 536 1575 1710 1421 162 1950 1223 1858 1199 2139 
   151 1337 416 1288 1195 1394 266 2559 779 2325 1739 2546 1316 622 1487 846 2249 1086 1748 1751 785 998 695 766 1885 1182 2223 903 1247 1800 556 358 2032 1792 1321 481 1650 2006 1226 1153 1171 880 729 1555 2281 1866 1623 390 2319 1657 884 2399 2573 1356 309 655 1371 1636 1470 1162 991 2069 702 2297 760 315 2116 480 525 1384 1094 1176 925 1300 1639 529 1184 367 2383 696 189 1908 2498 738 2469 1121 1195 2721 1340 929 1236 1006 1776 1462 1112 1069 2465 2024 1304 1676 1758 1129 1147 1138 2196 1498 1514 383 1365 342 1750 1392 571 1675 1251 1451 2381 1463 2231 1939 502 1638 2451 857 2221 254 2579 671 722 955 1043 1662 1190 1741 695 791 2077 1511 2209 1061 949 1576 1469 1162 960 1077 1004 1105 1399 1561 891 
   152 2683 1210 2234 2547 183 1244 3949 1066 3721 3034 3842 2712 1939 2771 2172 3625 1100 3138 3078 1852 1474 992 1162 3272 1089 3619 2283 293 3194 1520 1548 3421 3003 1022 1234 2892 3397 219 333 2564 1875 1633 295 3635 3095 3019 1490 3628 3043 589 3771 3869 2707 1140 1660 44 2866 789 2115 2311 3465 694 3663 1834 1684 3459 1657 1381 2520 1118 229 472 2236 2850 1066 1064 1677 3779 1957 1565 3118 3894 661 3775 2474 381 3933 454 1751 1025 893 3083 2829 814 705 3708 3219 630 2992 2960 2474 1302 823 3448 259 2870 1263 2599 1247 3142 2757 1367 755 634 2800 3731 2813 3616 3253 1483 3027 3802 2193 3614 1280 3784 1482 2059 743 369 2737 2560 733 978 1654 3472 326 3605 389 1481 826 2611 994 1089 2410 868 2501 396 2916 945 1396 
   153 1459 2274 1572 941 3431 2371 1180 2844 742 498 495 986 1855 744 1720 326 3122 585 406 2239 2290 2795 2430 1040 3224 891 1478 3373 642 1994 2177 1016 739 3388 2262 724 523 3338 3278 1210 1722 2431 3568 173 644 897 2264 276 603 2902 376 518 1430 2441 2325 3462 766 3588 1619 1169 786 2808 257 2232 1935 20 2153 2130 1156 2684 3276 3025 1584 819 2634 2800 1808 820 1942 1950 700 868 2849 400 1500 3191 889 3476 1921 3298 2779 433 686 2908 2940 627 726 3436 501 783 1010 2577 3246 498 3516 624 2435 958 2417 617 1334 2509 3501 3382 1419 256 1412 433 280 2359 1035 325 1683 604 2201 825 2510 1426 3082 3154 1165 1383 3593 2799 2477 849 3506 692 3103 2245 3695 1093 3231 2606 1600 3107 1153 3533 577 2669 2136 3479 
   154 2117 680 746 1468 1425 1230 3074 1637 2725 1756 2500 1834 1566 1510 1736 2487 1918 2121 1855 1826 79 1513 432 2470 1992 2705 1660 1604 2212 529 1406 2592 1616 2070 603 1553 2365 1517 1525 1809 548 1774 1507 2423 1721 2151 1437 2321 2014 1008 2605 2525 2124 1179 1704 1555 1517 2066 654 1217 2534 1137 2484 1801 1272 2233 1522 523 1122 478 1432 1250 741 1480 1387 581 909 2801 1676 1015 1719 2904 1176 2453 1918 1177 2493 1789 336 2006 664 1819 1746 769 856 2308 1799 1860 1755 1568 1394 331 1828 2072 1468 1745 1362 1293 1312 2142 2118 1577 1296 1819 2212 2504 2221 2522 1982 1542 2232 2570 1729 2587 813 2344 1697 1099 1614 1376 1265 1933 1395 1504 1835 2566 1433 2614 1180 104 2156 1205 1932 463 1918 1736 1670 1799 1781 607 1049 1550 2251 
   155 1613 871 1915 1765 1228 373 2921 154 2761 2333 3128 1777 897 2091 1112 2757 451 2234 2325 712 1480 156 1156 2248 550 2624 1287 896 2265 1143 519 2400 2415 702 947 2267 2479 931 823 1586 1502 487 1397 2821 2483 2045 435 2895 2156 888 2913 3155 1641 377 523 1107 2256 912 1786 1593 2488 603 2822 696 755 2670 581 1062 2021 1409 925 745 1925 2263 163 1457 1002 2807 873 811 2530 2923 600 3046 1421 1131 3334 898 1515 613 1227 2364 2004 1281 1185 3071 2647 795 2260 2383 1708 1529 567 2802 1343 2068 264 1989 298 2227 1707 230 1694 743 1728 2923 1741 2720 2520 373 2019 2991 1141 2679 771 3195 335 1326 456 791 2300 1525 1727 169 509 2482 1383 2649 963 1443 1017 2105 543 1285 1340 429 1573 977 2115 1151 638 1147 2690 1547 
   156 1686 1779 837 781 2893 2045 1919 2556 1488 380 933 1146 1746 402 1711 1113 2859 1040 538 2162 1625 2477 1840 1564 2958 1577 1469 2924 1145 1456 1950 1607 63 3103 1744 195 1168 2869 2831 1323 1106 2291 3009 967 164 1285 2033 778 966 2385 1178 957 1667 2085 2182 2965 178 3240 918 839 1428 2359 1059 2147 1691 790 1975 1594 459 2038 2795 2557 845 148 2311 2148 1416 1570 1865 1599 148 1639 2403 895 1619 2643 960 3062 1268 3016 2176 438 777 2299 2355 742 246 3061 471 36 795 1903 2917 500 2962 698 2145 421 2113 1079 1592 2279 2864 3009 1703 1021 1701 1198 530 2149 1432 1076 1677 1337 1757 813 2324 1091 2724 2692 367 1534 2961 2476 2349 1485 2941 1407 2586 1589 3345 370 2943 1984 1699 2785 1185 3104 687 2079 1782 2974 802 1572 2409 
   157 1340 677 1616 1418 1387 139 2629 501 2444 1985 2781 1448 599 1744 830 2421 795 1901 1978 566 1291 454 1013 1952 895 2317 971 1139 1937 880 204 2103 2072 1050 752 1922 2151 1147 1052 1267 1210 437 1556 2478 2138 1729 148 2548 1820 941 2575 2808 1365 241 393 1313 1912 1247 1490 1247 2175 686 2482 543 410 2325 313 831 1690 1316 1118 889 1628 1921 306 1388 673 2493 611 480 2186 2610 705 2699 1136 1233 2987 1185 1256 961 1180 2016 1660 1264 1193 2723 2304 1110 1912 2041 1360 1400 903 2454 1500 1722 93 1647 100 1896 1422 241 1768 1056 1458 2580 1470 2388 2172 204 1714 2649 853 2355 536 2849 350 980 756 978 1973 1229 1819 460 493 2173 1527 2330 1076 1246 1353 1772 891 1183 1066 763 1240 1256 1769 1079 330 1346 2345 1348 348 2067 
   158 1184 581 932 790 1725 697 2274 1209 1993 1311 2121 1002 649 1056 794 1868 1514 1394 1334 992 926 1130 849 1621 1612 1919 722 1645 1460 431 650 1759 1357 1755 596 1216 1654 1610 1550 915 566 1034 1873 1880 1431 1325 723 1897 1294 1195 2013 2149 1194 742 934 1738 1201 1902 817 565 1755 1080 1905 970 416 1708 720 516 962 1177 1549 1298 946 1204 963 1287 81 2058 772 252 1474 2170 1121 2047 978 1498 2286 1756 701 1668 1176 1352 1072 1300 1296 2032 1589 1732 1254 1324 718 1161 1572 1763 1818 1113 800 930 766 1402 1200 955 1900 1679 1285 1978 1295 1863 1518 844 1372 2048 785 1875 478 2144 1025 303 1387 1426 1246 1005 1980 1129 1097 1773 1819 1876 1391 868 2008 1044 1595 1058 973 1439 803 1809 1159 1055 435 1758 1728 945 1063 1348 728 
   159 471 2046 1951 976 3117 1863 854 2209 768 1218 1624 541 1178 1221 955 980 2424 581 1075 1426 2364 2209 2334 188 2520 582 823 2914 503 1902 1573 337 1529 2697 2074 1393 652 2916 2826 570 1840 1663 3279 1161 1497 294 1646 1419 623 2607 1121 1645 440 1965 1579 3075 1425 2966 1917 1181 495 2414 1094 1430 1423 1132 1488 2000 1624 2660 2878 2634 1968 1484 2079 2771 1553 788 1196 1585 1576 898 2444 1530 646 2919 2031 2956 2047 2609 2657 1180 817 2778 2762 1761 1669 2862 1115 1545 1031 2626 2626 1573 3222 886 1867 1379 1872 543 361 1844 3372 2810 370 1248 358 880 1206 1695 151 1296 927 749 1909 1956 1788 1265 2518 2740 1822 547 3446 2218 1687 462 3235 679 2785 2307 3067 1625 2557 2542 731 2491 694 3030 892 2535 1725 3104 1143 2362 2067 1579 1776 1485 
   160 788 1127 1738 1184 1975 711 2101 963 1972 1757 2492 1042 200 1562 310 2025 1177 1496 1705 224 1675 976 1475 1434 1275 1818 540 1706 1507 1187 398 1585 1929 1451 1188 1766 1722 1724 1624 826 1392 426 2145 2124 1969 1264 441 2257 1435 1520 2183 2519 817 820 332 1894 1768 1717 1632 1115 1694 1273 2106 215 442 1999 275 1203 1667 1805 1701 1477 1753 1796 867 1894 829 2011 78 698 2033 2125 1294 2403 607 1819 2773 1724 1517 1362 1710 1770 1350 1809 1752 2495 2153 1619 1665 1910 1152 1851 1378 2235 2088 1429 666 1539 688 1481 888 599 2343 1568 903 2226 916 1970 1902 456 1216 2292 345 1905 964 2650 539 911 1283 1561 1956 719 2398 986 464 1682 2115 1864 1663 1621 1817 1730 1308 1671 519 1244 865 1802 1472 1598 711 1929 2018 1714 827 1942 588 826 1250 
   161 1392 307 1108 1115 1409 436 2561 942 2299 1631 2443 1296 724 1373 930 2190 1250 1707 1658 948 833 847 640 1895 1343 2214 938 1320 1768 372 531 2038 1658 1473 353 1524 1967 1285 1225 1179 697 911 1562 2205 1738 1615 572 2220 1610 882 2336 2470 1408 449 832 1415 1506 1596 981 889 2054 755 2229 924 413 2033 644 358 1230 976 1225 973 1119 1504 683 1075 245 2361 819 169 1775 2475 796 2369 1177 1190 2593 1435 743 1390 924 1674 1394 1040 1017 2344 1888 1420 1577 1622 1043 1006 1275 2076 1506 1438 562 1233 517 1713 1432 756 1626 1367 1503 2303 1514 2181 1841 687 1646 2373 934 2186 165 2449 857 628 1081 1101 1501 1230 1700 844 974 2067 1510 2182 1074 780 1701 1317 1315 845 1148 1147 1090 1486 1484 803 186 1435 2053 877 808 1644 515 325 1746 847 
   162 938 1070 1779 1297 1852 605 2252 814 2122 1875 2623 1184 303 1669 459 2169 1026 1639 1830 141 1646 833 1420 1585 1124 1969 679 1568 1653 1172 307 1736 2031 1300 1137 1869 1869 1590 1488 970 1414 280 2022 2263 2077 1413 326 2387 1576 1414 2327 2649 967 713 181 1762 1869 1566 1667 1206 1844 1157 2247 118 440 2133 178 1171 1742 1743 1570 1353 1794 1894 733 1826 840 2161 216 683 2138 2276 1174 2534 758 1706 2892 1579 1521 1211 1631 1891 1479 1723 1659 2616 2258 1471 1785 2010 1260 1803 1228 2353 1965 1556 542 1631 570 1626 1039 452 2240 1420 1052 2365 1065 2116 2028 316 1366 2432 493 2053 909 2766 388 982 1138 1431 2032 870 2292 844 325 1832 1995 2014 1547 1594 1666 1810 1157 1608 669 1095 1000 1659 1600 1523 656 1798 2153 1691 681 2041 473 851 1400 151 814 
   163 887 1555 1152 211 2708 1601 1403 2071 1051 508 1226 346 1096 409 993 883 2350 444 434 1496 1697 2023 1762 864 2452 1032 742 2618 536 1312 1405 955 762 2615 1555 606 694 2589 2523 534 1129 1673 2854 909 764 544 1492 991 337 2178 1029 1253 867 1674 1566 2721 630 2816 1139 469 861 2059 924 1486 1162 753 1385 1439 801 2054 2531 2279 1169 682 1863 2170 1066 1125 1194 1189 839 1230 2098 1140 839 2478 1508 2712 1343 2525 2110 507 89 2238 2253 1227 951 2666 405 765 288 1979 2474 974 2800 157 1663 554 1645 465 792 1738 2841 2613 903 1010 902 883 631 1589 674 1080 956 918 1463 1391 1744 686 2312 2405 1001 743 2927 2027 1722 898 2797 938 2375 1644 2923 800 2458 1956 928 2335 421 2772 202 1993 1373 2742 773 1677 1917 801 1572 985 825 1272 1307 1398 
   164 2021 504 837 1442 1296 1056 3036 1456 2704 1784 2553 1778 1432 1529 1615 2491 1738 2096 1870 1670 114 1332 261 2414 1812 2669 1560 1445 2182 407 1246 2541 1675 1892 428 1596 2347 1362 1363 1732 551 1607 1393 2443 1777 2100 1272 2363 1990 850 2616 2578 2030 1001 1541 1411 1562 1894 728 1185 2499 961 2497 1645 1130 2254 1365 367 1178 412 1278 1085 836 1532 1207 527 791 2777 1537 873 1783 2883 1002 2500 1816 1045 2576 1625 367 1826 546 1844 1727 665 734 2376 1871 1690 1773 1628 1366 332 1651 2131 1350 1736 1187 1321 1137 2114 2032 1403 1234 1648 2121 2528 2130 2517 2012 1374 2170 2595 1611 2570 644 2426 1526 1032 1437 1213 1354 1841 1330 1323 1667 2527 1321 2590 1031 80 1986 1265 1753 350 1808 1556 1601 1639 1775 467 887 1410 2273 181 1367 1635 1178 838 2295 1570 725 1537 1653 
   165 1937 2384 1456 1204 3512 2599 1716 3101 1285 624 348 1414 2195 858 2106 858 3396 1099 683 2603 2250 3033 2463 1593 3497 1449 1856 3525 1176 2068 2461 1576 588 3650 2355 700 1083 3474 3431 1631 1729 2766 3631 642 493 1409 2547 330 1083 2999 836 366 1911 2651 2658 3577 723 3811 1542 1356 1348 2957 751 2592 2204 567 2464 2207 1084 2663 3403 3160 1463 739 2867 2774 1984 1358 2301 2155 478 1386 3000 354 1936 3263 395 3654 1894 3562 2801 609 1045 2924 2979 123 402 3640 714 634 1250 2527 3480 147 3584 960 2686 994 2659 1137 1819 2796 3489 3588 1915 631 1910 978 497 2655 1556 652 2069 1156 2348 283 2821 1625 3296 3295 951 1829 3587 3033 2819 1412 3564 1248 3201 2215 3918 996 3491 2610 2031 3344 1534 3700 922 2703 2342 3588 562 2196 2949 626 2602 1909 1678 2379 2222 2498 1114 2261 
   166 1921 2453 1551 1235 3588 2647 1628 3145 1202 659 235 1411 2218 908 2118 777 3437 1066 692 2622 2340 3080 2544 1542 3538 1375 1868 3589 1136 2141 2498 1517 672 3694 2426 768 1025 3541 3495 1631 1810 2793 3710 557 571 1379 2584 243 1061 3071 740 254 1894 2703 2684 3647 795 3863 1633 1404 1284 3021 665 2612 2243 511 2494 2280 1169 2752 3472 3227 1558 818 2915 2863 2039 1273 2320 2206 568 1295 3064 241 1934 3340 396 3714 1981 3605 2884 633 1053 3008 3060 124 504 3696 738 720 1286 2618 3529 216 3661 970 2730 1061 2705 1102 1801 2833 3578 3643 1893 534 1887 899 497 2690 1523 549 2081 1080 2410 323 2853 1673 3349 3361 1053 1823 3675 3082 2844 1347 3643 1173 3273 2303 3970 1084 3535 2695 2030 3393 1543 3762 929 2784 2394 3660 502 2287 2992 716 2644 1963 1639 2398 2279 2521 1127 2347 115 
   167 1341 742 597 670 1890 1018 2264 1531 1932 1085 1890 1017 950 821 1048 1737 1838 1323 1142 1322 826 1441 889 1654 1934 1896 906 1880 1408 446 995 1776 1070 2069 720 945 1575 1830 1786 1006 301 1377 2023 1711 1155 1334 1067 1678 1217 1366 1870 1917 1343 1045 1277 1938 923 2191 492 412 1726 1312 1754 1301 756 1528 1061 583 634 1173 1760 1516 613 915 1276 1289 391 2004 1079 585 1187 2111 1356 1824 1158 1647 2007 2012 499 1984 1239 1136 958 1367 1394 1767 1297 2010 1050 1031 593 1103 1872 1502 1971 974 1131 651 1092 1341 1325 1296 1967 1958 1425 1803 1432 1754 1306 1188 1416 1872 1030 1799 706 1861 1369 301 1676 1650 910 1152 2056 1439 1440 1755 1960 1818 1568 771 2295 720 1910 1077 1181 1743 859 2056 1015 1125 752 1951 1547 817 1390 1051 1064 345 1549 1141 597 1183 881 774 1645 1711 
   168 1977 341 1397 1693 816 638 3170 882 2905 2163 2969 1905 1260 1900 1488 2776 1136 2307 2212 1342 732 754 378 2503 1200 2823 1535 838 2373 648 932 2647 2132 1266 361 2019 2568 770 749 1787 1014 1200 960 2774 2223 2224 915 2757 2208 287 2918 2996 1995 540 1169 861 1994 1261 1271 1449 2662 328 2807 1318 956 2595 1061 510 1654 578 693 467 1401 1978 670 628 834 2968 1323 766 2247 3081 368 2903 1761 585 3065 1004 919 1205 406 2213 1980 488 429 2836 2349 1057 2124 2089 1618 711 1021 2575 906 2014 741 1726 697 2315 2027 943 1033 1014 2091 2869 2102 2775 2383 977 2254 2939 1499 2789 445 2916 1079 1208 808 602 1883 1825 1100 742 1249 2676 905 2788 489 715 1354 1745 1134 458 1719 936 1699 1028 2059 320 642 873 2615 809 831 2104 777 914 2351 1324 609 1236 1894 634 2716 2787 1079 
   169 1784 217 938 1318 1242 763 2871 1188 2567 1739 2537 1600 1155 1477 1351 2396 1481 1960 1803 1375 410 1069 241 2227 1561 2511 1323 1297 2037 216 949 2362 1684 1656 143 1579 2217 1230 1208 1525 555 1310 1367 2373 1778 1925 975 2331 1856 733 2530 2563 1796 716 1243 1313 1551 1696 812 1062 2344 760 2415 1350 847 2189 1070 95 1199 568 1152 926 943 1532 932 677 547 2637 1254 593 1798 2747 804 2475 1574 994 2612 1459 468 1585 583 1793 1608 711 732 2390 1897 1497 1710 1640 1241 573 1424 2133 1317 1631 895 1289 845 1973 1808 1110 1314 1451 1889 2464 1899 2408 1963 1077 1979 2533 1350 2441 347 2463 1230 859 1211 1062 1423 1611 1400 1061 1370 2366 1302 2452 933 364 1794 1290 1510 448 1556 1318 1408 1486 1673 466 591 1321 2209 467 1089 1653 882 610 2095 1283 435 1244 1527 297 2271 2346 662 460 
   170 1818 2634 1844 1320 3788 2753 1283 3230 884 816 213 1367 2242 1078 2104 493 3509 943 767 2624 2603 3179 2769 1329 3611 1084 1863 3745 978 2342 2564 1269 963 3775 2618 1005 809 3708 3650 1590 2046 2818 3920 300 856 1245 2651 240 978 3261 397 220 1788 2821 2712 3827 1041 3972 1910 1537 1031 3179 373 2617 2321 407 2541 2480 1439 3006 3643 3394 1854 1082 3018 3120 2180 944 2328 2328 883 943 3220 160 1875 3545 668 3853 2235 3685 3116 762 1073 3244 3283 494 855 3817 851 1011 1387 2887 3631 554 3869 1008 2820 1276 2801 970 1691 2896 3829 3763 1767 215 1759 612 592 2746 1371 186 2067 788 2569 669 2897 1799 3464 3524 1381 1756 3924 3183 2864 1090 3857 884 3463 2561 4079 1362 3618 2936 1976 3492 1539 3908 961 3010 2515 3843 388 2557 3076 1018 2730 2101 1460 2403 2425 2539 1159 2596 512 400 1898 2974 2555 
   171 2565 1533 2649 2699 933 1265 3878 819 3728 3249 4056 2743 1864 2997 2074 3719 632 3198 3258 1623 1996 843 1645 3209 558 3588 2254 518 3231 1863 1484 3360 3290 402 1588 3155 3445 626 570 2553 2246 1379 1033 3772 3369 3012 1402 3827 3117 1079 3873 4083 2593 1202 1451 714 3138 70 2520 2502 3455 956 3779 1613 1705 3615 1546 1739 2850 1725 707 827 2655 3136 1001 1706 1867 3774 1831 1699 3407 3889 913 3978 2380 1056 4225 315 2183 463 1490 3286 2952 1454 1332 3973 3520 219 3185 3254 2635 1902 401 3704 1007 3011 1205 2865 1219 3192 2665 1183 1507 268 2678 3874 2691 3685 3448 1335 2983 3943 2104 3646 1522 4081 1242 2232 555 711 3106 2488 1481 839 1370 3448 1076 3617 955 1985 83 2939 490 1654 2295 539 2536 357 3058 1493 1511 752 3635 2074 967 3275 1298 1942 3026 1777 1632 1627 2864 1905 3851 3904 2224 1274 1716 4018 
   172 596 1932 1709 737 3045 1827 920 2223 687 931 1377 353 1178 943 981 776 2463 305 788 1492 2186 2206 2194 303 2562 570 788 2881 251 1750 1561 415 1243 2736 1950 1109 449 2872 2790 491 1640 1716 3202 929 1209 30 1641 1161 336 2523 928 1399 564 1921 1621 3022 1142 2985 1687 967 418 2355 878 1492 1373 872 1496 1860 1363 2509 2826 2577 1726 1201 2063 2623 1429 736 1225 1494 1289 852 2389 1282 697 2833 1767 2942 1851 2647 2529 893 541 2654 2650 1492 1381 2864 828 1259 802 2459 2640 1293 3145 604 1851 1114 1848 270 467 1861 3255 2811 538 1023 530 697 924 1708 152 1079 947 614 1809 1685 1825 1099 2513 2691 1546 577 3334 2213 1750 424 3153 576 2709 2131 3088 1356 2589 2399 797 2503 555 3012 608 2408 1653 3049 886 2177 2074 1294 1758 1355 288 1291 1644 1440 562 2127 1404 1372 1361 2254 1953 1229 3041 
   173 2021 324 1179 1608 962 814 3148 1133 2853 2030 2825 1875 1345 1768 1558 2688 1398 2247 2095 1496 467 1006 115 2496 1465 2791 1563 1071 2322 509 1070 2634 1965 1532 283 1866 2505 991 988 1786 826 1386 1079 2666 2061 2199 1073 2621 2144 480 2823 2851 2035 734 1339 1053 1837 1520 1058 1354 2625 594 2708 1472 1032 2482 1199 377 1475 367 908 709 1181 1815 904 452 804 2921 1428 799 2078 3032 633 2764 1806 711 2887 1249 695 1472 301 2085 1898 426 439 2671 2174 1315 2002 1920 1531 462 1287 2416 1031 1923 935 1577 886 2259 2055 1148 1028 1274 2130 2757 2140 2699 2255 1154 2247 2826 1564 2729 484 2738 1280 1142 1075 839 1682 1855 1112 995 1440 2645 1013 2737 670 455 1611 1565 1400 233 1778 1202 1678 1265 1966 180 732 1056 2501 545 1067 1932 951 875 2356 1443 630 1377 1816 376 2553 2631 955 267 293 2846 1530 2228 
   174 450 1973 1862 887 3052 1806 906 2165 777 1141 1578 453 1127 1135 910 950 2388 518 1000 1395 2280 2161 2256 229 2485 608 761 2859 450 1822 1521 380 1449 2661 1998 1311 620 2858 2770 495 1753 1629 3214 1121 1420 216 1596 1367 550 2540 1096 1600 418 1905 1542 3015 1342 2924 1829 1093 498 2352 1060 1398 1361 1079 1441 1922 1536 2580 2818 2573 1879 1400 2027 2692 1477 806 1153 1514 1499 919 2383 1484 604 2852 1977 2905 1961 2573 2581 1105 732 2704 2689 1704 1594 2816 1037 1463 942 2544 2583 1508 3157 803 1814 1291 1818 481 329 1800 3298 2764 365 1211 354 857 1138 1649 66 1262 880 741 1838 1897 1750 1182 2470 2681 1736 496 3374 2169 1656 476 3169 680 2719 2223 3026 1537 2519 2464 695 2447 611 2979 811 2460 1659 3044 1091 2278 2021 1498 1723 1407 89 1211 1674 1362 738 2213 1617 1582 1463 2280 2016 1421 2983 215 2280 
   175 1385 1820 1066 581 2970 1988 1556 2485 1130 10 814 844 1574 259 1495 784 2778 673 168 1984 1790 2421 1947 1200 2879 1210 1245 2945 777 1522 1839 1238 312 3034 1800 229 801 2902 2850 1046 1227 2144 3100 679 270 934 1926 598 606 2446 875 842 1363 2045 2035 3016 272 3206 1113 746 1058 2377 752 1972 1584 489 1841 1660 651 2189 2835 2587 1079 331 2256 2304 1386 1213 1682 1548 350 1289 2419 745 1352 2726 1016 3063 1421 2945 2295 77 461 2422 2461 743 450 3040 115 339 628 2076 2870 477 3049 374 2070 457 2045 712 1280 2175 3010 2987 1386 756 1384 854 234 2033 1084 821 1459 979 1765 890 2199 1015 2692 2720 697 1253 3104 2423 2197 1115 3036 1044 2648 1746 3312 591 2875 2116 1441 2734 931 3114 349 2188 1737 3030 506 1749 2332 370 1985 1309 1227 1760 1629 1877 513 1778 623 660 1080 2159 1734 822 3247 940 2025 1150 
   176 3112 1427 2119 2726 650 1738 4274 1759 3978 3104 3870 3001 2394 2848 2623 3797 1871 3370 3186 2431 1320 1654 1174 3618 1878 3917 2665 1098 3447 1624 2048 3757 2988 1833 1404 2915 3628 998 1103 2904 1871 2250 540 3759 3091 3325 2016 3683 3266 930 3927 3895 3129 1630 2245 863 2881 1610 2027 2469 3751 1201 3809 2409 2092 3572 2174 1501 2491 910 949 1052 2114 2848 1662 797 1926 4046 2451 1893 3093 4157 1195 3819 2896 662 3865 1276 1683 1826 828 3164 3016 701 712 3682 3173 1449 3090 2940 2649 1045 1615 3444 564 3034 1811 2641 1776 3384 3158 1976 103 1446 3225 3846 3236 3815 3331 2052 3368 3914 2634 3852 1566 3716 2108 2267 1486 1046 2637 2956 92 1639 2287 3771 496 3862 830 1358 1642 2576 1785 985 2854 1629 2802 1216 3076 947 1777 822 3591 1374 1791 2945 1870 2000 3473 2445 1728 2342 2936 1320 3570 3660 2061 1136 1410 3916 1571 3354 1126 3399 3098 
   177 869 944 1565 1090 1847 574 2162 915 1994 1669 2431 1021 130 1456 358 2008 1166 1479 1633 356 1484 903 1291 1486 1267 1857 522 1610 1504 996 268 1637 1815 1438 1003 1655 1719 1618 1523 821 1209 473 2015 2087 1864 1279 338 2195 1408 1372 2164 2458 894 682 364 1782 1654 1678 1455 987 1721 1140 2079 337 251 1950 189 1013 1520 1623 1586 1352 1580 1676 772 1714 641 2040 165 507 1923 2156 1165 2344 665 1676 2687 1648 1329 1348 1537 1688 1288 1639 1589 2412 2044 1560 1583 1793 1048 1664 1333 2148 1958 1361 560 1412 570 1470 951 556 2187 1507 986 2190 999 1963 1830 402 1253 2257 382 1914 781 2558 541 760 1212 1447 1810 762 2246 912 528 1716 1980 1883 1526 1430 1781 1589 1286 1489 596 1195 824 1723 1407 1422 532 1815 1969 1523 767 1824 471 643 1308 191 658 221 1205 1379 2293 2321 968 1160 1094 2357 1734 1307 1263 1258 1671 2290 
   178 2662 1176 2196 2516 154 1222 3924 1060 3693 3000 3807 2684 1918 2737 2152 3595 1106 3109 3045 1839 1434 983 1123 3248 1099 3593 2260 304 3166 1484 1529 3397 2967 1037 1198 2856 3369 218 333 2539 1837 1623 284 3603 3059 2993 1472 3594 3014 553 3740 3834 2686 1118 1647 65 2830 814 2076 2278 3439 669 3632 1821 1659 3427 1639 1345 2484 1078 212 447 2197 2814 1051 1025 1646 3752 1938 1537 3081 3867 637 3741 2453 341 3897 476 1713 1038 853 3050 2799 774 665 3672 3182 649 2959 2923 2442 1262 833 3412 242 2839 1246 2563 1228 3113 2735 1355 730 649 2779 3699 2792 3586 3219 1468 3003 3769 2172 3586 1249 3748 1472 2028 742 352 2699 2537 713 969 1645 3446 306 3577 352 1442 854 2575 1004 1049 2390 872 2474 422 2885 906 1370 40 3447 1510 1137 2938 1327 1727 3081 1912 1405 1782 2711 1371 3552 3624 1917 838 1285 3810 779 3023 1018 3020 2996 800 1795 
   179 1301 2285 1684 933 3441 2329 969 2784 530 619 676 875 1768 825 1612 160 3052 430 484 2134 2360 2745 2470 831 3153 668 1379 3354 460 2025 2113 797 906 3322 2281 858 307 3326 3259 1094 1786 2338 3584 219 821 726 2198 484 482 2911 292 697 1271 2407 2235 3458 900 3538 1716 1181 565 2796 191 2129 1882 221 2076 2157 1270 2742 3268 3016 1697 959 2588 2858 1801 611 1844 1926 886 671 2835 583 1367 3208 1099 3446 1992 3231 2820 552 649 2948 2972 844 928 3394 584 945 1008 2647 3193 718 3531 612 2383 1048 2369 454 1173 2438 3548 3340 1249 316 1241 230 441 2286 853 377 1575 386 2198 1043 2428 1420 3039 3142 1321 1248 3637 2749 2380 628 3526 472 3109 2311 3644 1218 3167 2655 1469 3054 1064 3506 568 2706 2108 3478 223 2328 2630 969 2291 1720 948 1917 2043 2058 737 2333 785 720 1581 2626 2240 518 3588 711 2533 905 629 3640 1888 3447 
   180 1814 1631 596 874 2706 1961 2176 2474 1751 631 1194 1291 1758 549 1760 1388 2781 1264 786 2169 1401 2385 1647 1776 2877 1826 1534 2773 1372 1300 1909 1834 343 3012 1587 399 1419 2710 2681 1438 927 2272 2813 1248 444 1478 1987 1054 1180 2213 1457 1217 1799 1988 2165 2794 359 3123 697 846 1671 2217 1338 2152 1653 1068 1952 1434 311 1816 2633 2402 601 297 2220 1922 1331 1833 1884 1523 411 1907 2261 1164 1717 2455 1153 2923 1060 2928 1970 695 953 2090 2155 972 465 2936 703 298 863 1670 2812 758 2768 886 2071 439 2035 1302 1734 2226 2638 2886 1846 1301 1847 1469 806 2107 1619 1356 1729 1600 1632 1003 2286 1060 2612 2538 87 1646 2737 2382 2332 1725 2743 1665 2411 1371 3227 231 2853 1774 1786 2685 1286 2958 888 1882 1695 2800 1081 1341 2332 281 2001 1273 1770 1958 1539 2040 954 1424 867 967 944 1941 1482 1293 3153 1491 1746 1685 621 2715 1819 2762 1240 
   181 1597 111 1145 1294 1217 460 2766 912 2498 1786 2596 1498 912 1524 1127 2375 1213 1901 1824 1087 712 799 460 2102 1299 2417 1145 1166 1966 353 658 2244 1784 1411 178 1659 2161 1120 1071 1386 733 1009 1365 2380 1870 1819 676 2378 1803 687 2518 2623 1613 422 946 1238 1638 1493 1015 1056 2255 598 2409 1062 599 2204 784 263 1329 790 1054 805 1153 1629 650 883 428 2561 997 373 1901 2675 641 2527 1382 991 2721 1299 718 1334 720 1832 1578 834 810 2481 2010 1305 1739 1745 1220 843 1193 2216 1310 1616 594 1366 544 1909 1638 807 1419 1255 1708 2476 1719 2371 2001 775 1852 2546 1133 2382 51 2575 927 806 986 938 1584 1437 1493 793 1068 2270 1311 2381 884 667 1596 1419 1258 657 1349 1074 1293 1341 1662 601 305 1255 2224 770 800 1764 579 508 1953 1015 207 960 1492 599 2359 2424 715 407 303 2590 1522 1848 433 1881 1782 1521 832 1223 2226 1631 
   182 2710 1010 1642 2263 718 1413 3830 1559 3521 2627 3391 2558 2019 2372 2239 3328 1741 2912 2712 2117 841 1438 718 3184 1774 3469 2254 1091 2992 1166 1707 3320 2509 1774 974 2436 3168 982 1054 2476 1394 1966 721 3285 2612 2883 1690 3204 2807 670 3455 3416 2725 1311 1942 921 2402 1629 1549 2006 3301 952 3337 2093 1708 3097 1836 1052 2013 432 905 885 1638 2369 1402 318 1493 3591 2091 1486 2614 3700 964 3340 2495 553 3390 1293 1204 1744 394 2687 2552 288 368 3204 2695 1435 2615 2461 2186 570 1531 2965 704 2567 1509 2164 1467 2927 2746 1700 400 1415 2820 3371 2831 3349 2855 1748 2935 3438 2247 3392 1164 3240 1837 1816 1355 942 2162 2546 499 1424 2011 3324 646 3406 681 879 1688 2097 1687 518 2463 1504 2365 1261 2608 515 1398 895 3116 897 1552 2466 1551 1563 3046 2097 1318 2012 2474 843 3091 3181 1595 776 958 3438 1608 2912 691 2970 2621 479 1926 858 3170 2238 1114 
   183 1632 861 1911 1774 1205 372 2939 145 2777 2340 3137 1791 913 2098 1130 2770 448 2247 2334 735 1467 133 1141 2265 546 2640 1302 874 2279 1136 532 2417 2419 695 936 2272 2493 909 800 1601 1498 510 1374 2832 2488 2061 449 2904 2168 866 2925 3164 1659 370 544 1084 2261 898 1782 1600 2504 581 2833 718 765 2680 598 1054 2022 1391 902 721 1922 2268 149 1439 1003 2823 891 814 2535 2939 578 3055 1439 1108 3340 878 1508 607 1208 2372 2015 1260 1164 3077 2652 778 2268 2387 1716 1513 553 2808 1319 2078 270 1993 300 2241 1725 251 1671 726 1747 2934 1760 2733 2528 391 2035 3003 1159 2693 764 3201 358 1332 436 768 2300 1542 1704 146 532 2499 1360 2665 940 1432 1004 2107 536 1268 1359 414 1586 957 2125 1133 638 1124 2700 1535 23 2412 356 1066 2085 846 806 702 1927 1355 2955 2999 1390 814 1078 3086 952 2090 1052 2038 2339 1769 783 1113 2642 2333 792 1531 
   184 910 2120 1727 813 3258 2076 807 2497 454 787 1084 572 1458 886 1275 461 2748 160 630 1792 2300 2472 2352 438 2848 438 1063 3124 82 1902 1828 445 1109 3021 2129 1005 137 3108 3031 764 1733 2011 3410 624 1052 335 1911 881 267 2730 614 1105 878 2164 1913 3251 1044 3259 1729 1069 271 2583 566 1791 1621 596 1774 2023 1341 2651 3057 2806 1743 1106 2323 2767 1619 524 1517 1710 1129 633 2619 991 1003 3037 1496 3197 1946 2931 2696 733 539 2823 2831 1230 1203 3129 702 1136 888 2581 2913 1061 3355 561 2112 1092 2106 140 781 2140 3427 3076 848 715 839 387 711 1987 448 768 1240 339 2011 1427 2114 1257 2775 2925 1472 883 3511 2478 2047 322 3357 339 2923 2246 3363 1314 2871 2550 1104 2774 782 3264 539 2577 1882 3276 606 2280 2346 1167 2019 1540 540 1585 1849 1732 604 2254 1154 1107 1480 2453 2113 924 3313 314 2399 497 797 3523 1585 3247 409 1404 2046 3067 2360 
   185 2031 470 1549 1808 707 633 3252 783 3001 2293 3102 1995 1299 2030 1531 2888 1016 2409 2336 1332 879 657 525 2580 1074 2911 1600 686 2471 791 943 2726 2272 1128 502 2156 2670 623 597 1865 1162 1168 862 2894 2362 2310 912 2887 2312 186 3032 3129 2051 526 1150 726 2132 1110 1422 1569 2752 189 2923 1309 1008 2718 1069 655 1798 682 549 315 1553 2118 602 712 940 3062 1348 846 2388 3176 224 3034 1816 497 3207 850 1072 1072 477 2342 2092 525 435 2975 2492 905 2250 2230 1734 832 881 2713 805 2131 714 1862 676 2415 2089 900 1003 863 2146 2990 2158 2883 2511 956 2332 3060 1545 2889 542 3059 1036 1320 670 451 2032 1888 1058 644 1211 2764 814 2884 372 864 1202 1889 1002 576 1766 804 1787 876 2176 421 698 742 2738 957 756 2246 767 1021 2422 1340 703 1238 2005 785 2854 2923 1212 153 611 3101 1121 2340 412 2355 2289 1105 1189 709 2740 2088 514 801 736 2551 
   186 1242 1029 1909 1554 1624 485 2557 521 2429 2133 2900 1481 585 1913 765 2468 719 1938 2101 309 1641 561 1364 1892 817 2277 976 1301 1956 1213 335 2043 2264 992 1104 2106 2172 1336 1228 1272 1516 91 1794 2554 2318 1719 271 2664 1871 1236 2625 2927 1272 572 128 1511 2102 1262 1788 1430 2152 959 2543 295 584 2418 294 1176 1931 1663 1327 1131 1923 2120 501 1731 949 2469 521 762 2375 2584 967 2813 1065 1506 3150 1294 1584 904 1517 2154 1757 1592 1511 2877 2494 1175 2049 2239 1508 1752 927 2611 1738 1830 369 1850 415 1926 1346 186 2060 1126 1355 2657 1368 2418 2298 155 1674 2724 799 2359 884 3019 81 1182 854 1190 2220 1177 2101 574 141 2140 1775 2321 1340 1595 1361 2006 850 1531 976 798 1290 1376 1876 1421 657 1550 2438 1697 405 2268 352 985 1707 459 842 308 1674 1528 2757 2787 1330 1110 1231 2825 1323 1746 1300 1669 2134 2160 469 1539 2353 2238 929 1875 428 2035 1077 
   187 1376 488 1432 1319 1334 121 2630 634 2415 1871 2676 1407 638 1622 871 2358 940 1849 1877 717 1097 554 831 1953 1037 2303 965 1147 1895 684 295 2102 1933 1178 561 1790 2105 1136 1055 1247 1022 624 1499 2399 2005 1706 295 2447 1761 846 2510 2703 1398 187 564 1290 1776 1337 1304 1125 2153 629 2411 693 365 2237 425 634 1530 1146 1093 848 1443 1780 388 1226 511 2469 687 325 2049 2585 658 2598 1163 1153 2859 1225 1060 1092 1030 1907 1578 1124 1067 2601 2165 1178 1805 1900 1255 1219 1001 2332 1442 1634 238 1506 195 1848 1442 436 1661 1124 1492 2499 1504 2334 2068 390 1709 2569 887 2316 340 2719 547 855 826 957 1808 1243 1720 555 683 2157 1461 2299 1007 1051 1443 1615 1018 1011 1108 865 1196 1288 1681 922 146 1319 2258 1153 492 1924 198 576 1786 686 324 602 1489 984 2479 2528 898 639 687 2639 1380 1736 779 1725 1870 1764 527 1295 2221 1841 385 1413 492 1977 662 544 
   188 1558 2491 1800 1147 3649 2565 1058 3028 636 728 460 1131 2020 972 1869 224 3300 690 631 2391 2519 2985 2655 1057 3402 824 1634 3579 715 2216 2358 1000 955 3569 2481 952 537 3547 3484 1352 1950 2593 3787 59 855 982 2444 332 738 3119 176 475 1528 2639 2489 3674 993 3779 1848 1384 761 3017 103 2386 2123 248 2326 2351 1385 2912 3487 3235 1812 1044 2827 3028 2018 704 2099 2152 904 724 3057 375 1627 3411 910 3677 2150 3479 3005 663 876 3133 3163 688 912 3631 728 1001 1219 2806 3435 644 3735 825 2624 1188 2609 713 1430 2686 3728 3577 1503 58 1494 346 507 2535 1104 119 1832 526 2413 882 2680 1635 3277 3363 1383 1507 3819 2989 2636 822 3727 622 3319 2473 3885 1320 3413 2833 1728 3296 1316 3736 779 2893 2337 3693 230 2481 2875 1017 2533 1937 1190 2173 2262 2313 965 2501 662 571 1770 2832 2431 272 3828 965 2724 1153 736 3818 2139 3661 259 1298 2438 3343 2886 656 2952 2605 2455 
   189 1772 1392 346 839 2455 1752 2290 2262 1879 774 1427 1281 1617 608 1650 1548 2570 1343 914 2018 1148 2168 1395 1828 2664 1929 1441 2530 1450 1060 1726 1904 547 2793 1345 537 1531 2465 2439 1394 682 2100 2560 1431 654 1513 1801 1269 1247 1965 1634 1451 1762 1770 1996 2545 495 2892 443 738 1765 1977 1512 2000 1477 1244 1781 1191 174 1563 2387 2159 353 441 2004 1670 1128 1961 1746 1322 639 2044 2022 1389 1649 2203 1406 2683 807 2711 1717 842 992 1836 1902 1219 710 2703 819 499 806 1420 2587 992 2516 943 1867 416 1828 1377 1707 2033 2386 2653 1820 1495 1822 1615 980 1922 1644 1554 1622 1729 1404 1256 2102 905 2384 2295 188 1594 2485 2165 2162 1815 2490 1783 2162 1118 2995 180 2636 1521 1707 2463 1235 2717 957 1629 1486 2550 1259 1090 2124 495 1802 1079 1795 1817 1321 1884 970 1171 1110 1206 738 1695 1235 1510 2920 1530 1495 1707 764 2464 1663 2512 1393 253 1399 1987 2124 1494 1844 2059 1633 1485 
   190 1074 1921 1381 568 3077 1972 1165 2436 760 407 900 573 1438 521 1304 516 2711 260 251 1822 2016 2392 2111 788 2812 806 1061 2991 361 1664 1767 822 728 2978 1917 624 406 2963 2897 797 1441 2014 3220 538 678 550 1854 667 218 2546 657 925 1047 2048 1909 3094 663 3186 1398 818 648 2432 550 1815 1530 398 1739 1795 981 2390 2904 2652 1396 725 2234 2506 1437 841 1525 1563 756 932 2472 808 1093 2843 1244 3086 1651 2888 2461 356 285 2589 2610 963 839 3038 320 754 644 2302 2842 747 3166 249 2031 739 2016 300 954 2097 3190 2985 1049 640 1044 535 376 1946 700 709 1267 612 1834 1149 2095 1055 2684 2779 1092 979 3279 2396 2060 703 3162 660 2745 1965 3292 945 2822 2299 1192 2703 736 3146 208 2346 1747 3114 417 1987 2282 786 1940 1356 834 1600 1679 1736 374 1983 866 848 1223 2261 1880 804 3235 550 2172 764 416 3283 1554 3083 365 1023 1861 2816 2294 382 2375 2022 1862 593 1125 
   191 369 1331 1551 757 2361 1103 1611 1467 1444 1292 1981 513 424 1138 228 1490 1705 960 1216 749 1744 1457 1647 934 1804 1304 101 2154 970 1251 816 1085 1512 1978 1370 1348 1185 2155 2066 291 1305 962 2525 1595 1533 731 892 1747 905 1860 1647 2007 384 1205 864 2315 1360 2229 1474 792 1169 1656 1572 745 667 1479 740 1323 1361 1982 2118 1875 1569 1399 1322 2087 871 1488 468 856 1604 1603 1686 1890 158 2170 2292 2200 1485 1889 1947 1293 854 2063 2035 2010 1721 2114 1191 1503 753 1978 1885 1760 2468 939 1109 1176 1113 945 415 1104 2644 2061 479 1697 490 1433 1409 951 699 1761 192 1371 1182 2177 1067 710 1766 1979 1632 215 2714 1465 1000 1162 2484 1334 2031 1686 2332 1404 1831 1856 179 1748 366 2274 978 1827 976 2345 1497 1760 1320 1538 1018 820 760 537 1024 684 787 1657 1899 1906 1007 1614 1416 1880 2286 759 1651 705 1296 2746 554 2322 1385 1614 1229 2341 1337 1049 1674 988 1028 1643 1530 1082 
   192 1211 1466 839 285 2619 1634 1695 2134 1305 361 1173 685 1262 110 1215 1038 2430 733 414 1677 1482 2067 1610 1206 2531 1328 973 2587 838 1176 1498 1286 476 2684 1449 311 946 2545 2492 838 909 1819 2753 987 516 893 1584 953 633 2093 1158 1200 1195 1689 1710 2660 319 2849 850 390 1160 2019 1039 1663 1240 800 1509 1313 457 1869 2479 2230 854 358 1901 1985 1028 1385 1377 1192 578 1479 2061 1101 1128 2377 1353 2705 1114 2595 1960 408 371 2088 2121 1089 698 2683 320 463 303 1769 2515 819 2701 329 1719 206 1693 765 1128 1833 2682 2629 1240 1075 1241 1077 577 1694 1027 1144 1181 1159 1408 1218 1864 660 2335 2363 649 1049 2774 2068 1875 1206 2690 1201 2295 1434 2956 447 2524 1788 1205 2380 693 2756 352 1850 1380 2676 820 1449 1982 497 1635 951 1178 1455 1270 1561 353 1458 966 1014 730 1806 1390 1168 2891 909 1683 1091 358 2773 1347 2642 878 606 1425 2299 1989 890 1934 1803 1514 1045 621 548 1042 
   193 994 887 902 482 2036 964 1985 1462 1688 1026 1831 715 672 781 725 1557 1758 1086 1034 1077 1138 1396 1127 1347 1859 1625 562 1950 1156 682 835 1479 1115 2012 895 961 1346 1918 1855 669 647 1181 2183 1572 1176 1039 919 1602 985 1506 1702 1858 997 1024 1073 2049 953 2182 816 283 1458 1388 1595 1059 576 1403 862 794 797 1442 1859 1607 919 968 1231 1556 392 1755 800 528 1228 1867 1428 1753 812 1808 2024 2054 839 1923 1466 1061 761 1592 1596 1761 1347 2021 960 1087 413 1400 1846 1491 2129 804 1047 697 1021 1096 982 1166 2195 1967 1081 1670 1088 1552 1223 1033 1102 1741 702 1568 790 1887 1208 48 1670 1734 1087 805 2278 1398 1241 1480 2128 1572 1702 1081 2289 864 1852 1331 838 1709 533 2110 851 1346 716 2069 1423 1140 1310 1116 963 311 1227 871 634 946 673 1068 1639 1684 347 1223 887 1799 2225 1068 1167 1144 1025 2293 725 2038 1410 1094 819 1845 1317 1234 1332 1153 846 1629 945 1045 662 672 
   194 1620 2635 1961 1285 3792 2690 970 3145 578 887 525 1229 2125 1129 1963 249 3411 775 786 2484 2676 3106 2806 1071 3512 787 1734 3712 779 2365 2473 993 1115 3681 2627 1112 578 3683 3618 1444 2106 2693 3932 216 1014 1045 2559 459 839 3261 101 533 1589 2767 2591 3813 1153 3899 2008 1527 757 3153 171 2480 2244 406 2435 2499 1546 3067 3624 3372 1973 1205 2949 3183 2156 634 2198 2284 1060 630 3193 458 1706 3556 981 3806 2307 3591 3156 822 1006 3284 3312 790 1063 3755 884 1161 1359 2963 3554 785 3879 962 2744 1346 2731 792 1491 2798 3880 3701 1555 161 1546 342 667 2645 1153 134 1926 501 2552 976 2785 1773 3401 3499 1543 1586 3971 3110 2733 813 3873 594 3461 2630 4005 1481 3527 2986 1808 3415 1423 3866 917 3044 2468 3833 389 2638 2991 1176 2652 2075 1221 2270 2399 2413 1095 2656 784 682 1919 2975 2580 313 3949 1025 2873 1196 896 3971 2247 3801 361 1457 2578 3497 3003 710 3093 2709 2581 161 1645 721 1735 1198 1765 
   195 2946 1247 1867 2508 722 1620 4075 1715 3766 2867 3624 2802 2246 2613 2470 3572 1867 3158 2954 2323 1074 1600 963 3427 1888 3714 2492 1148 3237 1411 1921 3564 2741 1867 1215 2672 3413 1041 1131 2718 1634 2160 668 3526 2845 3127 1899 3441 3053 838 3698 3649 2962 1515 2143 940 2637 1683 1779 2251 3546 1122 3579 2300 1938 3338 2051 1296 2246 672 975 1015 1862 2603 1583 556 1735 3837 2313 1722 2844 3946 1126 3575 2731 638 3611 1343 1441 1847 632 2927 2797 515 564 3432 2923 1502 2856 2693 2431 794 1633 3196 671 2811 1707 2403 1668 3173 2985 1890 216 1491 3057 3611 3068 3593 3094 1949 3178 3678 2478 3637 1397 3462 2025 2061 1477 1043 2384 2784 311 1585 2202 3569 603 3651 794 1115 1729 2329 1797 763 2696 1625 2609 1296 2852 753 1625 906 3356 1125 1725 2696 1757 1806 3288 2315 1554 2224 2719 1083 3320 3412 1839 991 1203 3676 1652 3156 932 3212 2860 260 2150 875 3413 2463 1349 245 1703 3313 993 2069 1630 3584 2213 3060 2578 2541 2090 3739 
   196 2608 1109 2128 2450 145 1168 3865 1029 3631 2933 3740 2623 1864 2670 2098 3530 1092 3046 2979 1795 1368 945 1055 3190 1092 3532 2202 307 3104 1416 1477 3338 2899 1041 1131 2789 3305 207 316 2479 1769 1583 303 3537 2992 2933 1422 3527 2950 485 3675 3766 2631 1063 1603 113 2763 836 2008 2212 3378 610 3566 1776 1601 3360 1588 1277 2415 1016 175 390 2130 2746 1005 967 1581 3691 1887 1474 3013 3806 580 3673 2398 282 3829 496 1645 1035 790 2982 2734 715 603 3604 3114 660 2892 2855 2377 1201 826 3344 253 2773 1196 2496 1176 3050 2679 1312 715 655 2725 3633 2737 3522 3152 1422 2944 3703 2118 3523 1184 3679 1432 1963 720 307 2631 2481 708 931 1607 3386 308 3515 284 1375 884 2506 997 985 2336 855 2412 452 2819 840 1309 106 3380 1445 1098 2869 1276 1662 3024 1862 1341 1735 2646 1304 3484 3556 1849 770 1216 3743 806 2962 950 2962 2929 792 1742 68 3382 2694 1157 813 1075 3185 643 1497 1238 3595 2444 3017 2266 2575 1973 3735 847 
   197 1621 1918 1038 780 3051 2139 1728 2644 1293 244 739 1079 1774 407 1710 906 2943 894 385 2187 1811 2573 2007 1422 3043 1397 1462 3058 994 1604 2015 1450 156 3193 1890 233 990 3008 2964 1276 1273 2336 3173 753 55 1167 2100 567 835 2535 964 765 1599 2188 2226 3112 258 3348 1109 901 1256 2490 846 2174 1756 578 2026 1743 640 2221 2937 2694 1047 283 2406 2333 1520 1375 1886 1694 123 1438 2534 692 1581 2802 841 3187 1449 3105 2348 279 696 2473 2523 589 213 3176 351 204 815 2093 3018 324 3124 610 2230 527 2201 934 1516 2349 3047 3123 1623 805 1620 997 326 2211 1317 860 1674 1144 1881 702 2381 1168 2833 2829 583 1485 3143 2573 2391 1316 3106 1219 2737 1773 3454 558 3033 2161 1668 2884 1155 3233 586 2247 1880 3123 589 1762 2493 216 2147 1446 1458 1964 1756 2074 742 1814 467 537 1179 2251 1809 808 3387 1171 2094 1382 237 3130 1863 3088 767 497 1893 2652 2499 1006 2388 2320 2019 802 702 634 1519 517 1184 960 2885 3020 
   198 452 1250 1536 796 2267 1005 1710 1368 1542 1348 2056 596 324 1179 145 1579 1608 1050 1281 663 1684 1358 1572 1033 1707 1403 107 2056 1063 1187 717 1184 1553 1881 1292 1389 1279 2058 1967 380 1267 870 2431 1679 1581 828 792 1821 990 1768 1737 2082 470 1108 770 2218 1398 2130 1452 800 1267 1561 1660 658 574 1558 641 1253 1371 1908 2021 1779 1553 1434 1223 2012 804 1586 375 774 1650 1702 1590 1966 236 2078 2356 2101 1440 1792 1866 1354 920 1981 1949 2075 1768 2014 1250 1542 783 1911 1786 1821 2374 1003 1010 1200 1014 1036 510 1006 2558 1962 565 1781 577 1526 1476 853 798 1846 108 1467 1099 2238 971 684 1666 1882 1649 312 2626 1366 910 1261 2391 1432 1938 1627 2233 1420 1733 1781 214 1649 430 2174 1044 1746 886 2248 1576 1704 1221 1576 919 759 859 446 943 590 848 1594 1962 1973 974 1526 1345 1961 2187 856 1572 805 1352 2660 455 2226 1471 1636 1147 2261 1238 1143 1582 893 933 1728 1537 1160 99 1079 636 1824 2496 2169 1569 
   199 1163 2651 2320 1395 3762 2531 214 2897 268 1341 1357 1070 1859 1473 1642 693 3117 752 1185 2119 2878 2893 2906 507 3213 158 1484 3585 654 2459 2251 356 1655 3389 2668 1573 552 3581 3495 1198 2317 2356 3920 912 1583 749 2327 1227 858 3242 753 1368 1132 2628 2271 3734 1614 3656 2322 1646 329 3068 806 2123 2080 1002 2173 2573 1931 3216 3538 3290 2336 1676 2757 3331 2148 209 1885 2212 1653 261 3101 1278 1335 3552 1812 3636 2530 3302 3245 1280 1131 3370 3368 1590 1706 3548 1270 1689 1468 3156 3315 1499 3863 1154 2544 1684 2546 726 1053 2532 3972 3496 1058 951 1045 573 1210 2382 738 964 1612 397 2528 1786 2480 1808 3201 3401 2044 1229 4052 2901 2380 300 3872 313 3427 2823 3758 1899 3249 3109 1423 3179 1274 3709 1131 3124 2368 3762 1001 2862 2753 1717 2452 2072 693 1941 2364 2092 1190 2826 1550 1470 2053 2973 2666 1150 3716 719 2944 732 1352 4071 1989 3737 783 1971 2567 3624 2771 593 3058 2399 2445 905 2080 955 1436 1482 1779 842 3869 3677 1531 1535 
   200 2616 1504 2615 2709 825 1280 3927 865 3765 3252 4061 2772 1903 2996 2119 3742 713 3225 3266 1684 1940 872 1592 3255 649 3630 2290 431 3262 1835 1517 3406 3281 506 1555 3149 3475 536 497 2588 2217 1441 918 3789 3362 3049 1437 3834 3142 1014 3895 4088 2644 1208 1507 606 3130 182 2487 2504 3493 920 3799 1673 1728 3628 1588 1707 2831 1652 620 768 2621 3126 1022 1626 1865 3812 1878 1703 3398 3928 876 3984 2427 963 4217 232 2144 557 1416 3291 2968 1373 1251 3969 3508 215 3191 3243 2643 1831 454 3701 894 3025 1231 2857 1240 3220 2713 1230 1396 268 2731 3890 2744 3712 3454 1379 3025 3960 2148 3679 1506 4072 1300 2236 569 644 3082 2532 1367 866 1437 3489 963 3652 875 1931 185 2921 572 1587 2345 584 2564 252 3072 1427 1515 642 3648 2018 1007 3263 1324 1941 3074 1828 1625 1679 2880 1853 3847 3904 2212 1227 1678 4029 121 3078 1477 3028 3249 1457 1773 671 3608 3132 1502 1512 990 3344 1074 1380 1391 3845 2895 3252 2327 2891 2232 3969 1546 703 3381 2228 3760 
   201 2289 2751 1775 1588 3867 2981 1895 3484 1492 1008 402 1779 2578 1241 2483 1082 3780 1428 1057 2984 2579 3415 2812 1887 3881 1683 2233 3895 1492 2431 2846 1848 948 4034 2719 1075 1363 3842 3801 2000 2080 3150 3981 864 862 1741 2932 575 1427 3360 1007 392 2261 3031 3041 3939 1094 4191 1873 1739 1611 3328 961 2974 2589 862 2848 2569 1431 2994 3769 3529 1779 1102 3249 3101 2363 1554 2682 2536 832 1555 3372 484 2303 3617 63 4028 2233 3945 3143 990 1419 3264 3325 265 732 4018 1096 990 1635 2848 3861 532 3935 1336 3069 1367 3042 1463 2167 3181 3817 3966 2258 809 2252 1205 864 3040 1883 797 2446 1385 2722 182 3206 2008 3676 3664 1256 2192 3915 3416 3203 1673 3912 1481 3561 2548 4297 1341 3874 2949 2399 3726 1909 4073 1295 3050 2723 3949 851 2520 3333 975 2986 2290 1994 2760 2599 2881 1491 2599 385 369 2016 3079 2628 612 4230 1732 2906 1941 1008 3893 2677 3913 1056 1179 2731 3417 3339 1456 3220 3142 2861 859 1431 1216 2273 1350 2022 925 3640 3844 843 2338 1759 4224 
   202 2570 888 1696 2209 497 1213 3738 1311 3452 2620 3404 2467 1856 2359 2083 3288 1482 2846 2691 1915 894 1194 667 3079 1512 3384 2123 833 2920 1108 1518 3220 2533 1511 870 2445 3105 725 792 2365 1395 1749 548 3262 2633 2790 1493 3207 2744 428 3422 3430 2588 1107 1733 681 2413 1369 1590 1954 3220 712 3307 1892 1552 3077 1647 978 2036 493 645 625 1695 2386 1171 416 1390 3519 1916 1351 2642 3630 718 3348 2354 296 3438 1036 1228 1481 320 2676 2499 197 170 3236 2732 1174 2597 2486 2132 671 1268 2988 515 2523 1297 2161 1259 2858 2616 1478 440 1153 2683 3352 2694 3299 2846 1539 2830 3421 2094 3329 1024 3288 1613 1741 1095 678 2215 2415 515 1179 1790 3238 472 3335 417 918 1432 2125 1425 513 2314 1243 2266 1009 2566 428 1237 661 3097 964 1315 2495 1349 1465 2932 1915 1187 1818 2417 862 3120 3204 1553 596 892 3436 1351 2819 601 2860 2614 542 1754 622 3133 2286 980 263 1294 2997 583 1658 1230 3321 2033 2772 2205 2277 1764 3471 412 570 2668 2119 3537 1259 3461 
   203 622 1650 1412 436 2780 1596 1215 2027 928 759 1371 104 999 700 842 886 2287 359 646 1363 1881 1997 1899 607 2388 853 608 2643 400 1452 1356 722 1041 2558 1663 891 609 2626 2550 327 1332 1567 2933 979 1030 282 1440 1139 290 2254 1043 1397 598 1683 1464 2770 917 2787 1385 660 687 2102 961 1358 1141 865 1310 1566 1084 2209 2576 2324 1429 972 1846 2324 1147 990 1072 1230 1109 1104 2138 1279 622 2561 1707 2717 1544 2468 2238 740 309 2364 2365 1425 1215 2652 651 1048 497 2155 2441 1192 2878 393 1636 841 1627 353 515 1675 2966 2599 622 1081 620 845 824 1522 392 1146 805 821 1535 1604 1659 800 2298 2443 1293 509 3048 2003 1609 708 2882 811 2444 1825 2892 1088 2406 2101 720 2302 303 2783 417 2118 1400 2795 883 1870 1875 1084 1543 1069 542 1146 1372 1287 292 1823 1321 1314 1055 1978 1658 1264 2839 308 1938 453 766 3065 1121 2767 772 1246 1571 2616 1888 482 2073 1583 1496 1028 1255 472 616 644 772 1127 2861 2705 1002 700 1008 2867 1683 2533 
   204 1584 1457 545 642 2567 1749 2046 2261 1635 536 1242 1072 1517 366 1518 1309 2567 1102 672 1929 1309 2177 1515 1594 2664 1685 1292 2603 1209 1132 1679 1666 361 2804 1421 305 1287 2546 2510 1206 781 2037 2684 1202 463 1284 1759 1064 1008 2060 1401 1267 1571 1782 1930 2640 265 2929 607 604 1522 2039 1278 1912 1422 1013 1717 1270 137 1719 2472 2234 556 221 2011 1831 1116 1717 1642 1305 472 1801 2083 1194 1480 2317 1285 2744 948 2719 1852 603 759 1976 2030 1066 570 2747 576 315 625 1590 2611 817 2636 704 1854 202 1819 1136 1509 2001 2546 2696 1622 1271 1623 1373 750 1878 1420 1333 1487 1484 1442 1136 2056 824 2415 2370 263 1413 2642 2175 2097 1572 2615 1539 2261 1271 3034 65 2644 1662 1546 2481 1052 2784 716 1755 1483 2649 1029 1259 2117 326 1780 1054 1571 1717 1335 1801 746 1314 949 1033 739 1780 1328 1303 2962 1300 1606 1484 527 2628 1580 2612 1153 243 1446 2150 2119 1251 1923 2005 1627 1256 244 881 1374 393 857 1417 2383 2544 503 1394 1835 2947 1300 2172 1036 
   205 1062 1163 797 213 2320 1300 1820 1800 1475 691 1499 620 958 443 948 1282 2096 867 713 1373 1274 1733 1346 1240 2197 1450 726 2266 957 898 1168 1349 785 2350 1155 627 1117 2228 2171 687 709 1500 2460 1270 841 914 1253 1274 761 1791 1418 1527 1054 1357 1392 2350 623 2517 756 57 1278 1699 1305 1357 909 1092 1186 1029 550 1631 2164 1914 815 644 1568 1748 702 1549 1080 860 895 1654 1741 1424 930 2083 1686 2378 922 2261 1695 730 499 1823 1844 1423 1015 2352 632 761 139 1556 2182 1153 2407 517 1385 384 1359 887 1009 1502 2425 2299 1120 1365 1124 1296 895 1365 1017 1435 917 1341 1090 1549 1538 326 2003 2045 823 879 2513 1735 1558 1312 2400 1362 1991 1220 2623 594 2190 1537 988 2046 526 2431 560 1580 1048 2367 1112 1255 1648 791 1302 623 1161 1156 946 1250 424 1229 1301 1347 459 1504 1114 1480 2559 938 1406 1072 689 2519 1032 2334 1127 812 1112 2054 1655 1026 1625 1479 1181 1328 719 766 812 334 338 1472 2299 2268 847 825 1607 2562 1684 2006 632 570 
   206 1405 2327 1673 979 3484 2393 1048 2856 610 599 566 962 1849 828 1701 193 3128 529 483 2222 2373 2813 2498 942 3229 765 1464 3409 567 2056 2186 905 861 3396 2319 833 417 3379 3315 1184 1801 2422 3624 120 769 832 2272 375 570 2954 268 586 1374 2468 2318 3507 875 3607 1714 1219 671 2848 147 2216 1951 139 2154 2190 1258 2762 3319 3067 1686 930 2654 2878 1850 688 1929 1982 828 735 2888 472 1464 3247 989 3506 2004 3306 2848 532 705 2976 3004 738 858 3459 582 904 1052 2660 3263 628 3571 656 2452 1048 2436 556 1277 2514 3573 3405 1355 223 1347 301 395 2363 961 290 1664 474 2246 937 2508 1467 3105 3195 1284 1345 3664 2817 2466 734 3564 565 3154 2326 3713 1199 3241 2679 1565 3124 1144 3565 610 2736 2167 3526 133 2337 2702 924 2360 1769 1059 2004 2094 2143 794 2351 684 614 1610 2668 2272 414 3655 817 2565 1014 608 3664 1968 3494 111 1201 2272 3191 2713 519 2786 2434 2283 172 1370 421 1475 893 1460 308 3434 3429 715 1559 871 3673 946 3163 859 1134 1164 
   207 1098 2526 2169 1251 3646 2427 365 2810 169 1188 1243 947 1767 1320 1557 565 3039 603 1032 2048 2737 2800 2773 443 3136 53 1384 3482 508 2325 2156 308 1503 3312 2540 1419 398 3474 3391 1091 2173 2281 3802 786 1432 632 2234 1098 709 3123 646 1256 1066 2522 2193 3625 1460 3571 2172 1504 190 2957 683 2051 1974 861 2083 2442 1778 3080 3429 3180 2185 1522 2660 3195 2022 161 1801 2095 1503 268 2991 1160 1255 3432 1694 3539 2386 3223 3114 1127 982 3241 3241 1463 1558 3457 1116 1536 1325 3016 3228 1358 3746 1003 2447 1531 2447 579 981 2446 3843 3404 1000 834 988 442 1060 2294 646 855 1525 261 2407 1660 2400 1675 3107 3293 1890 1143 3924 2807 2309 181 3753 169 3311 2682 3674 1745 3169 2975 1347 3091 1154 3610 978 2994 2256 3652 861 2719 2664 1564 2355 1945 630 1861 2243 2012 1044 2687 1417 1341 1913 2851 2534 1041 3629 602 2815 653 1198 3941 1897 3625 640 1817 2445 3491 2680 443 2941 2320 2338 784 1926 801 1343 1330 1648 741 3736 3565 1380 1443 154 3670 1643 3410 877 1682 1464 733 
   208 1730 2422 1609 1134 3572 2566 1385 3052 957 598 234 1241 2089 861 1968 532 3337 859 574 2482 2371 2996 2545 1312 3439 1131 1721 3543 918 2124 2393 1279 727 3600 2402 773 790 3501 3448 1465 1819 2666 3701 313 620 1172 2479 4 869 3047 503 260 1701 2630 2558 3617 809 3786 1676 1335 1044 2975 421 2474 2144 289 2378 2262 1205 2777 3435 3187 1619 847 2833 2891 1979 1029 2182 2134 648 1053 3017 148 1761 3327 617 3656 2005 3510 2891 550 911 3018 3060 367 627 3626 646 775 1195 2656 3447 334 3651 837 2640 1050 2618 892 1606 2727 3601 3573 1693 299 1686 654 383 2580 1310 328 1931 835 2364 565 2737 1602 3276 3319 1145 1646 3696 2999 2714 1107 3637 929 3250 2330 3893 1127 3442 2709 1860 3309 1395 3709 791 2786 2322 3632 276 2325 2898 783 2551 1901 1419 2259 2223 2389 993 2367 333 245 1682 2761 2335 236 3830 1161 2625 1367 602 3687 2198 3598 483 1058 2382 3209 2907 881 2891 2667 2450 329 1274 668 1749 957 1606 455 3445 3530 572 1823 1225 3837 576 3211 1140 1069 1278 374 1096 
   209 2591 1021 1996 2373 137 1160 3826 1097 3576 2837 3639 2571 1851 2574 2085 3456 1200 2983 2890 1821 1222 999 924 3154 1210 3486 2170 457 3046 1311 1474 3300 2788 1177 1033 2683 3243 349 440 2439 1651 1620 286 3454 2883 2886 1427 3430 2885 396 3598 3666 2613 1052 1630 282 2656 994 1880 2129 3328 594 3487 1800 1573 3274 1592 1173 2299 856 284 402 1997 2636 1032 800 1511 3638 1885 1422 2901 3752 575 3576 2378 120 3712 655 1515 1162 636 2889 2660 551 445 3494 2999 810 2801 2743 2298 1040 949 3237 230 2695 1207 2392 1181 2990 2655 1346 585 798 2707 3548 2720 3454 3059 1442 2906 3618 2102 3463 1115 3563 1473 1888 814 375 2505 2455 595 985 1650 3340 247 3460 209 1233 1048 2390 1117 834 2322 958 2362 618 2740 698 1269 264 3294 1297 1145 2756 1280 1591 2993 1868 1277 1749 2574 1164 3375 3451 1753 680 1104 3651 969 2916 825 2928 2832 671 1733 224 3306 2571 1083 644 1122 3126 576 1532 1215 3512 2319 2941 2240 2482 1902 3656 693 171 2913 2146 3634 870 3730 399 2649 2430 2184 3348 3517 3434 
   210 2143 472 1433 1817 714 810 3321 1013 3045 2264 3064 2052 1432 2001 1658 2901 1245 2444 2322 1514 700 886 363 2658 1300 2970 1697 826 2513 737 1105 2800 2211 1346 468 2107 2703 741 747 1942 1076 1368 841 2889 2306 2373 1088 2857 2343 231 3040 3091 2161 710 1340 799 2079 1299 1313 1568 2807 416 2927 1490 1126 2708 1235 599 1723 454 657 476 1435 2060 821 482 975 3110 1496 925 2325 3223 445 3001 1927 466 3137 1011 950 1294 248 2317 2107 315 258 2918 2423 1093 2231 2167 1741 612 1096 2660 790 2137 909 1817 866 2453 2190 1107 866 1055 2256 2982 2267 2906 2487 1147 2409 3052 1668 2926 599 2987 1243 1339 890 598 1935 1988 937 873 1415 2824 779 2929 416 696 1385 1814 1226 357 1887 1028 1848 1021 2181 196 811 802 2727 778 979 2180 949 1053 2509 1498 763 1410 2022 620 2798 2874 1181 174 528 3079 1303 2403 254 2437 2259 968 1333 764 2748 1999 556 603 960 2592 230 1277 813 2948 1748 2385 1778 1912 1358 3094 818 696 2337 1692 3122 1241 3154 427 2122 1854 1622 2786 2997 2861 577 
   211 1449 897 1879 1650 1386 350 2760 303 2609 2224 3011 1634 744 1990 953 2619 558 2092 2208 545 1514 323 1210 2089 660 2467 1138 1064 2119 1132 387 2240 2324 826 973 2172 2335 1097 989 1437 1471 325 1555 2690 2387 1894 300 2777 2018 1014 2775 3038 1477 402 354 1272 2164 1063 1753 1494 2334 733 2687 528 640 2544 427 1070 1952 1488 1087 895 1891 2175 270 1546 937 2653 711 744 2438 2769 737 2927 1260 1274 3233 1065 1508 736 1323 2252 1878 1388 1300 2966 2557 957 2147 2295 1597 1593 720 2697 1500 1945 217 1901 266 2084 1546 63 1832 906 1564 2792 1577 2577 2404 214 1862 2860 983 2530 773 3097 177 1232 624 951 2236 1367 1871 336 355 2327 1538 2498 1107 1473 1166 2033 672 1359 1178 585 1433 1145 1992 1236 592 1310 2564 1576 168 2322 264 990 1907 662 775 515 1792 1401 2845 2883 1328 918 1110 2951 1121 1922 1132 1863 2224 1932 616 1299 2495 2263 810 1667 190 2200 866 240 451 2743 2066 2153 1166 1880 1211 2855 1852 1258 2395 1067 2595 1167 3229 1440 1734 2040 1548 2571 2508 2780 1296 1078 
   212 1990 291 1208 1603 944 763 3131 1078 2842 2037 2835 1859 1307 1774 1523 2685 1343 2237 2098 1448 517 951 162 2476 1411 2776 1535 1033 2310 511 1023 2615 1980 1480 261 1877 2496 956 948 1764 845 1335 1068 2667 2076 2182 1024 2629 2135 447 2821 2861 2006 680 1289 1026 1849 1474 1086 1350 2611 543 2707 1424 994 2484 1153 375 1493 416 874 668 1211 1829 848 496 783 2909 1386 767 2094 3021 583 2773 1775 696 2906 1208 725 1419 326 2091 1893 445 443 2687 2192 1269 2006 1936 1526 518 1236 2430 1018 1920 882 1587 834 2249 2027 1094 1043 1227 2100 2759 2111 2693 2261 1103 2226 2829 1529 2719 446 2757 1227 1131 1023 799 1707 1827 1124 940 1388 2630 1004 2726 643 500 1566 1583 1346 284 1745 1149 1660 1226 1963 205 690 1031 2504 594 1012 1949 899 857 2333 1400 598 1331 1810 420 2568 2644 957 216 298 2853 1485 2212 56 2258 2032 1143 1222 993 2531 1769 396 720 996 2388 364 1247 731 2726 1519 2168 1622 1687 1154 2873 957 925 2107 1541 2929 1434 2923 610 1924 1623 1403 2565 2801 2633 807 231 1078 
   213 1433 2005 1252 725 3157 2152 1434 2643 999 186 641 906 1702 447 1602 620 2931 633 176 2105 1982 2584 2139 1155 3033 1105 1351 3124 726 1711 1988 1171 431 3191 1987 404 699 3083 3029 1123 1420 2277 3289 493 347 929 2075 415 595 2632 696 668 1408 2214 2168 3200 445 3372 1302 917 968 2556 574 2095 1736 306 1981 1849 837 2382 3018 2769 1264 498 2419 2497 1561 1081 1803 1717 416 1146 2598 564 1428 2914 900 3238 1613 3102 2487 132 537 2614 2652 619 477 3210 230 471 782 2269 3034 377 3238 454 2229 650 2206 673 1319 2324 3203 3157 1419 565 1414 705 42 2178 1078 629 1564 850 1945 790 2340 1185 2860 2901 851 1321 3296 2586 2327 1029 3226 925 2834 1938 3479 772 3033 2308 1522 2897 1028 3291 414 2379 1906 3215 321 1941 2489 494 2142 1483 1212 1880 1805 2004 609 1970 509 517 1267 2345 1924 631 3415 928 2215 1143 193 3290 1805 3181 475 768 1964 2814 2498 727 2473 2273 2035 548 939 378 1392 539 1190 709 3053 3114 294 1457 1238 3421 882 2805 815 708 860 434 1087 418 3020 2448 2375 2221 
   214 1500 845 396 729 1958 1190 2337 1700 1980 1039 1824 1127 1150 782 1239 1746 2007 1377 1122 1523 774 1604 917 1756 2101 1966 1082 1990 1471 518 1190 1868 967 2229 807 865 1619 1932 1897 1149 200 1574 2080 1694 1062 1431 1259 1625 1271 1447 1868 1850 1499 1206 1475 2026 836 2333 296 489 1795 1429 1748 1502 955 1506 1260 656 491 1160 1858 1621 412 815 1441 1276 578 2056 1279 771 1082 2158 1473 1766 1329 1710 1899 2135 410 2147 1263 1098 1000 1390 1433 1673 1184 2146 1024 924 658 1061 2024 1416 2031 999 1309 579 1268 1400 1473 1483 1978 2095 1578 1780 1584 1777 1266 1381 1527 1847 1219 1840 842 1750 1561 474 1822 1757 746 1311 2071 1601 1637 1830 2014 1869 1648 725 2436 581 2072 1083 1359 1899 994 2173 1035 1158 926 2036 1525 746 1563 938 1247 541 1667 1341 758 1384 935 749 1554 1630 201 1166 717 1854 2363 1456 1001 1579 1033 2066 1169 2000 1586 791 841 1591 1562 1537 1309 1525 1072 1752 564 1242 1182 710 522 1907 1832 1932 1093 1157 2124 2342 1913 1582 1149 614 519 1602 1978 1629 1821 1245 1512 1014 1225 
   215 2366 696 1593 2036 538 1005 3547 1130 3269 2469 3263 2277 1648 2207 1877 3119 1323 2666 2532 1707 814 1008 527 2884 1363 3195 1922 761 2736 945 1310 3026 2401 1381 687 2304 2926 660 700 2168 1261 1545 642 3102 2499 2599 1285 3060 2565 242 3256 3290 2384 900 1527 669 2275 1279 1479 1784 3032 522 3142 1684 1346 2919 1438 809 1909 464 574 479 1593 2252 974 435 1200 3334 1708 1151 2513 3447 534 3203 2150 287 3319 961 1113 1342 233 2524 2326 188 67 3107 2608 1075 2440 2356 1959 648 1132 2854 596 2353 1091 2016 1052 2676 2414 1276 644 1047 2479 3194 2491 3125 2693 1333 2634 3263 1888 3148 825 3169 1412 1560 944 565 2105 2213 712 994 1588 3049 574 3152 317 825 1353 1998 1280 428 2108 1090 2074 951 2397 292 1031 662 2938 890 1122 2367 1141 1277 2734 1706 989 1610 2242 759 2989 3069 1391 389 730 3285 1270 2628 439 2663 2464 746 1546 622 2965 2173 782 430 1101 2815 378 1454 1021 3160 1920 2602 2002 2120 1581 3308 616 558 2531 1914 3347 1192 3339 209 2346 2042 1838 3000 3222 3064 407 226 1241 434 2654 1439 
   216 1705 881 245 910 1932 1300 2510 1798 2141 1142 1894 1322 1335 899 1437 1881 2105 1546 1244 1695 658 1694 873 1946 2195 2140 1286 2010 1643 553 1339 2053 1014 2312 829 941 1780 1942 1920 1352 170 1728 2041 1810 1116 1620 1402 1709 1440 1441 1994 1919 1704 1301 1633 2021 905 2389 117 683 1968 1463 1873 1673 1118 1620 1420 676 517 1066 1864 1639 255 872 1536 1179 725 2219 1463 910 1122 2317 1508 1843 1533 1680 1920 2168 294 2234 1202 1205 1167 1324 1384 1716 1211 2195 1144 967 843 943 2095 1470 1995 1155 1426 680 1381 1571 1676 1613 1892 2147 1782 1890 1788 1922 1368 1523 1722 1956 1418 1998 916 1770 1702 677 1888 1774 712 1516 1989 1689 1792 2006 1971 2032 1638 618 2490 604 2158 1010 1562 1977 1196 2198 1187 1109 1045 2026 1638 614 1670 974 1373 704 1863 1523 864 1555 1108 661 1600 1687 389 1173 713 1945 2414 1644 971 1775 1135 1976 1345 1988 1721 775 903 1497 1667 1706 1323 1672 1188 1868 524 1390 1386 845 725 2026 1732 1920 1155 1359 2297 2383 1941 1521 1338 653 706 1726 2149 1713 1796 1224 1636 995 1327 205 1399 
   217 2520 877 1785 2224 354 1124 3721 1167 3451 2664 3459 2454 1792 2401 2023 3308 1320 2850 2726 1815 998 1054 722 3054 1346 3373 2083 656 2918 1138 1436 3198 2597 1338 874 2500 3110 549 616 2338 1456 1636 447 3294 2694 2774 1402 3255 2749 314 3446 3485 2539 1015 1629 515 2470 1192 1672 1974 3211 587 3333 1793 1497 3111 1561 1002 2104 622 468 466 1785 2447 1049 565 1379 3515 1842 1317 2709 3628 585 3398 2305 122 3514 859 1307 1311 408 2718 2514 316 217 3303 2803 997 2634 2551 2148 806 1097 3049 402 2543 1194 2212 1160 2859 2574 1362 515 977 2635 3386 2646 3313 2888 1436 2805 3456 2037 3332 995 3364 1495 1746 931 506 2299 2373 565 1039 1673 3226 379 3334 248 1013 1256 2194 1257 609 2258 1079 2249 834 2587 485 1184 499 3131 1072 1184 2562 1255 1458 2901 1834 1160 1728 2429 949 3185 3264 1584 551 924 3479 1174 2804 634 2831 2658 616 1683 460 3155 2367 956 439 1162 2998 494 1545 1156 3352 2114 2792 2160 2314 1764 3499 550 402 2727 2070 3523 1083 3534 177 2526 2237 2028 3191 3400 3259 236 407 1319 627 2848 1635 196 1594 
   218 1735 1232 2267 2039 1402 723 3048 284 2935 2616 3395 1989 1092 2385 1272 2976 234 2447 2593 779 1837 411 1506 2390 320 2778 1485 995 2465 1501 777 2540 2723 497 1307 2570 2681 1064 949 1781 1855 541 1562 3059 2785 2226 692 3160 2379 1168 3133 3422 1765 738 632 1238 2562 799 2139 1892 2656 892 3050 773 1035 2920 787 1423 2352 1741 1086 972 2278 2575 518 1779 1335 2973 1028 1142 2837 3087 876 3310 1567 1361 3628 920 1875 413 1544 2641 2256 1582 1475 3359 2956 764 2536 2695 1988 1872 505 3091 1513 2327 598 2301 641 2435 1844 443 1924 725 1844 3162 1857 2927 2790 584 2178 3229 1306 2867 1131 3493 432 1631 540 973 2635 1682 1942 424 518 2643 1565 2827 1196 1802 889 2433 376 1622 1475 416 1796 1007 2373 1480 981 1281 2940 1905 361 2722 662 1390 2204 963 1158 813 2171 1725 3238 3274 1726 1164 1449 3327 866 2254 1413 2170 2616 2016 972 1282 2860 2663 1160 1838 371 2544 1067 509 836 3111 2463 2525 1497 2275 1609 3217 1986 1260 2792 1402 2896 945 3623 1587 2091 2440 1945 2939 2822 3163 1347 1297 400 1357 2763 1906 1410 2023 1437 
   219 627 1187 1679 1048 2105 832 1936 1127 1800 1614 2334 876 166 1430 139 1856 1348 1327 1554 384 1698 1132 1530 1266 1446 1648 380 1854 1336 1200 520 1417 1801 1622 1242 1636 1551 1867 1770 657 1360 597 2273 1958 1835 1092 580 2099 1269 1632 2013 2360 654 940 503 2034 1642 1884 1581 1007 1522 1398 1938 379 479 1837 415 1236 1571 1865 1839 1608 1696 1673 1014 1960 824 1839 114 728 1902 1954 1422 2244 437 1936 2626 1881 1505 1533 1789 1623 1195 1894 1847 2346 2021 1781 1518 1785 1023 1895 1544 2089 2216 1276 806 1425 821 1312 721 762 2446 1730 743 2060 756 1799 1750 614 1045 2125 175 1733 1026 2505 710 832 1441 1699 1857 548 2506 1142 633 1511 2239 1692 1785 1642 1985 1629 1478 1732 353 1409 706 1958 1318 1673 783 2068 1856 1729 987 1818 722 804 1082 172 891 322 1120 1597 2231 2246 1089 1417 1322 2240 1944 1119 1509 1041 1617 2549 260 2049 1750 1853 1077 2180 1005 1414 1449 629 786 2007 1728 1439 367 1325 788 2101 2406 1997 1827 280 1772 1992 2611 2012 979 1610 1042 1838 1691 2101 1992 1590 825 1470 1729 1286 1804 1478 1943 1135 
   220 2700 1007 1536 2205 863 1453 3787 1642 3466 2544 3296 2519 2028 2293 2242 3258 1841 2857 2635 2154 748 1519 686 3150 1880 3423 2240 1222 2941 1122 1735 3283 2412 1889 962 2346 3110 1114 1180 2449 1315 2016 870 3207 2516 2843 1726 3115 2752 760 3382 3321 2713 1356 1985 1062 2311 1758 1450 1947 3254 1033 3263 2130 1714 3018 1865 1019 1918 363 1034 992 1531 2275 1468 249 1469 3538 2107 1482 2515 3646 1049 3248 2486 685 3280 1425 1117 1855 412 2606 2492 343 451 3101 2592 1562 2537 2364 2128 464 1643 2867 853 2502 1557 2080 1513 2874 2729 1757 522 1539 2807 3290 2818 3284 2771 1793 2903 3357 2247 3334 1167 3131 1893 1773 1460 1060 2053 2530 623 1505 2065 3280 795 3352 799 792 1821 2000 1795 477 2460 1607 2331 1397 2541 520 1411 1038 3036 796 1623 2367 1592 1534 3019 2118 1313 2042 2416 767 2990 3083 1535 816 924 3351 1740 2872 684 2940 2537 587 1942 1001 3099 2132 1116 149 1603 3014 867 1926 1441 3265 1882 2749 2330 2224 1804 3421 331 953 2557 2254 3579 1648 3309 389 2572 2055 1993 3117 3443 3119 783 650 1728 721 2730 1514 518 1406 566 1924 2192 
   221 1802 2149 1223 1005 3274 2376 1749 2881 1311 436 552 1266 2000 641 1926 894 3179 1013 535 2412 2014 2809 2225 1532 3279 1447 1677 3291 1104 1831 2249 1538 350 3430 2118 468 1053 3239 3197 1474 1491 2566 3393 702 256 1309 2334 438 975 2762 913 575 1778 2424 2457 3340 488 3584 1307 1137 1324 2723 808 2400 1991 566 2258 1970 846 2427 3168 2925 1231 501 2643 2538 1756 1390 2110 1930 241 1436 2767 527 1780 3025 604 3422 1657 3342 2563 441 885 2687 2741 357 187 3411 538 396 1044 2292 3255 117 3346 798 2466 760 2438 1052 1691 2583 3253 3359 1793 725 1789 1003 389 2445 1459 766 1890 1170 2115 467 2614 1404 3069 3060 728 1678 3350 2810 2620 1387 3326 1255 2964 1979 3690 759 3270 2373 1870 3120 1362 3467 766 2465 2117 3351 570 1961 2730 389 2383 1683 1593 2188 1992 2302 943 2024 238 327 1411 2479 2033 668 3623 1309 2315 1523 432 3334 2093 3315 783 642 2126 2856 2735 1098 2618 2552 2255 739 878 759 1728 751 1420 885 3086 3247 237 1784 1566 3617 607 2882 1180 711 1083 703 1422 442 3137 2561 2630 2330 381 1316 2751 1363 2947 3026 2047 2756 
   222 1971 997 238 1154 1935 1478 2740 1956 2356 1308 2007 1578 1586 1087 1697 2070 2258 1774 1427 1931 591 1844 891 2194 2343 2370 1551 2071 1874 696 1556 2297 1124 2447 932 1085 1997 1993 1986 1616 377 1945 2026 1978 1230 1869 1612 1842 1669 1482 2172 2031 1970 1462 1855 2050 1045 2492 205 940 2199 1554 2050 1908 1351 1788 1646 790 649 1002 1911 1704 229 1001 1694 1104 951 2436 1712 1124 1220 2530 1597 1967 1799 1684 1974 2243 330 2373 1179 1374 1396 1290 1369 1799 1290 2291 1327 1075 1091 847 2218 1573 1985 1374 1608 864 1561 1801 1941 1807 1816 2246 2047 2051 2053 2121 1528 1731 1975 2113 1679 2210 1068 1825 1906 942 2006 1837 747 1782 1916 1837 2009 2240 1953 2251 1668 573 2588 720 2297 978 1827 2109 1459 2264 1402 1106 1237 2050 1805 524 1839 1074 1566 943 2119 1768 1051 1790 1344 640 1691 1787 650 1240 796 2082 2509 1891 1002 2030 1299 1891 1586 2010 1911 827 1045 1417 1832 1933 1393 1883 1373 2034 581 1598 1652 1051 990 2194 1637 1943 1276 1623 2526 2467 2003 1486 1588 781 958 1904 2376 1847 1804 1254 1824 1038 1486 471 1397 266 1586 2197 1732 1306 1460 
   223 2141 831 603 1423 1609 1371 3029 1800 2664 1654 2373 1815 1641 1419 1794 2403 2087 2067 1763 1931 266 1678 615 2448 2163 2658 1693 1792 2162 621 1520 2562 1488 2247 756 1439 2303 1705 1712 1814 512 1899 1686 2325 1594 2124 1559 2203 1961 1196 2513 2397 2145 1329 1822 1742 1401 2250 534 1182 2487 1318 2391 1907 1362 2134 1630 652 1003 649 1620 1437 596 1360 1546 744 978 2742 1758 1110 1586 2841 1358 2330 1950 1362 2342 1976 311 2180 848 1718 1688 949 1039 2167 1658 2045 1663 1439 1352 483 2007 1940 1649 1679 1504 1197 1455 2091 2131 1717 1452 2003 2230 2401 2237 2446 1878 1670 2215 2465 1784 2522 949 2193 1832 1105 1793 1563 1116 1954 1552 1669 1960 2523 1612 2555 1368 276 2341 1080 2107 648 1960 1911 1666 1987 1712 794 1169 1737 2152 188 1703 1440 1482 1000 2352 1802 989 1793 1626 357 2059 2154 808 991 614 2442 2260 2149 730 2265 1646 1524 1612 1697 2243 1196 911 1052 1692 2227 1140 1825 1285 2381 949 1915 1794 1369 1149 2541 1269 1632 1638 1747 2816 2205 2371 1140 1842 1138 1213 2245 2669 2207 1482 966 1721 776 1836 694 1076 524 1255 2063 1801 938 1827 369 
   224 1842 670 1782 1821 900 413 3124 367 2922 2361 3170 1916 1099 2105 1331 2869 619 2360 2376 1018 1228 241 882 2446 691 2805 1459 642 2405 989 705 2596 2395 780 736 2260 2615 645 553 1750 1371 817 1070 2906 2475 2210 644 2944 2272 534 3020 3197 1866 324 826 812 2243 860 1652 1614 2658 249 2920 998 868 2742 811 878 1958 1092 618 403 1790 2241 228 1128 974 2975 1111 814 2512 3091 245 3094 1636 780 3330 715 1337 709 893 2400 2086 935 834 3080 2625 683 2301 2359 1755 1230 554 2812 1014 2140 417 1970 403 2359 1921 542 1341 630 1959 3006 1971 2846 2564 642 2205 3076 1354 2826 632 3186 671 1345 348 478 2220 1727 1377 227 849 2660 1049 2807 613 1201 965 2047 634 977 1568 442 1705 777 2187 830 626 846 2762 1301 355 2380 502 1050 2273 1083 737 954 1998 1121 2957 3013 1330 520 876 3141 895 2240 779 2217 2358 1439 972 829 2731 2264 639 1201 333 2487 416 728 511 2962 2036 2371 1513 2001 1342 3091 1370 781 2493 1415 2943 891 3336 961 2006 2069 1671 2791 2841 2947 805 646 494 724 2530 1474 771 1541 830 651 1223 1279 2728 1667 1473 
   225 1792 750 1850 1831 987 399 3086 252 2899 2381 3187 1898 1055 2129 1283 2863 520 2348 2389 936 1327 125 985 2409 599 2774 1428 687 2388 1059 659 2560 2431 706 820 2291 2600 707 605 1723 1436 723 1157 2908 2507 2184 589 2958 2263 648 3015 3214 1818 334 743 880 2276 827 1720 1633 2631 364 2918 917 850 2749 753 956 2006 1205 691 499 1858 2277 154 1243 1004 2949 1054 831 2547 3066 356 3109 1590 884 3362 728 1416 628 1009 2418 2088 1052 950 3107 2661 667 2317 2395 1767 1340 499 2838 1102 2145 366 2004 365 2345 1877 452 1447 613 1909 3009 1922 2834 2579 568 2172 3079 1308 2807 691 3219 574 1364 314 553 2273 1686 1480 112 751 2630 1140 2785 716 1297 933 2093 553 1089 1518 372 1689 799 2192 944 643 917 2769 1399 247 2418 457 1076 2233 1020 776 884 1999 1218 2985 3037 1373 630 962 3151 869 2214 885 2180 2379 1545 926 904 2728 2314 705 1316 224 2470 532 637 512 2964 2091 2371 1475 2023 1356 3089 1482 861 2522 1376 2910 881 3365 1074 1991 2112 1690 2792 2812 2962 900 761 398 830 2546 1527 886 1607 939 536 1168 1395 2759 1746 1567 116 
   226 1730 573 549 1075 1611 1046 2678 1523 2336 1413 2191 1433 1230 1156 1377 2117 1826 1730 1496 1539 412 1412 555 2070 1912 2309 1278 1688 1818 263 1144 2192 1320 2020 514 1231 1978 1619 1598 1412 181 1531 1724 2069 1419 1751 1194 1995 1623 1117 2241 2216 1735 1029 1446 1697 1199 2079 421 821 2138 1147 2122 1516 962 1881 1244 365 827 785 1540 1317 554 1173 1261 901 568 2411 1349 719 1432 2515 1191 2135 1535 1360 2238 1849 121 1944 894 1472 1358 1020 1070 2026 1526 1883 1399 1275 1000 694 1795 1775 1677 1363 1177 951 1130 1749 1725 1379 1604 1835 1821 2155 1829 2144 1640 1311 1831 2222 1366 2200 635 2088 1482 701 1585 1452 1035 1543 1697 1406 1594 2169 1655 2224 1314 358 2179 917 1869 710 1543 1682 1271 1877 1401 794 811 1702 1899 400 1405 1285 1139 584 1963 1397 625 1399 1286 375 1909 1990 417 851 391 2226 2101 1778 650 1878 1406 1692 1208 1665 1958 1097 613 1216 1399 1888 1002 1465 944 2127 848 1609 1379 1084 743 2282 1457 1597 1454 1330 2466 2067 2257 1214 1471 960 862 1976 2325 2000 1475 901 1393 672 1599 375 1082 324 1277 1764 1388 1141 1671 433 418 1242 1316 
   227 1545 390 1437 1434 1168 172 2790 607 2564 1970 2780 1555 808 1715 1041 2491 912 1990 1987 868 1007 502 709 2114 1003 2459 1127 1005 2041 655 457 2262 2008 1126 466 1871 2247 985 911 1404 1022 744 1332 2521 2086 1860 441 2554 1898 675 2641 2807 1566 112 701 1133 1855 1246 1307 1223 2306 466 2538 844 527 2355 587 573 1580 1007 937 688 1446 1854 345 1079 584 2621 857 426 2125 2736 499 2704 1331 982 2942 1101 1026 1044 874 2010 1703 963 900 2690 2238 1073 1911 1972 1366 1096 924 2421 1274 1754 297 1582 247 1991 1609 513 1491 1020 1661 2621 1673 2473 2174 513 1868 2691 1057 2461 282 2798 642 955 730 803 1849 1409 1549 498 798 2312 1292 2448 838 966 1352 1668 969 874 1278 796 1344 1158 1801 771 242 1160 2375 1070 490 1994 309 659 1949 853 351 761 1614 893 2567 2623 948 475 605 2753 1283 1889 642 1887 1968 1594 697 1135 2350 1889 310 1251 482 2122 491 657 171 2578 1668 1988 1194 1610 953 2709 1464 1076 2103 1099 2602 1281 2946 1062 1641 1687 1280 2408 2492 2557 1047 649 507 591 2140 1104 853 1192 985 850 957 1286 2339 1351 1218 391 425 917 
   228 2540 1268 2363 2535 542 1136 3837 822 3645 3059 3870 2640 1805 2799 2032 3591 780 3084 3085 1647 1661 785 1318 3160 752 3524 2178 136 3129 1597 1410 3311 3066 664 1311 2941 3339 237 218 2470 1974 1413 659 3623 3152 2932 1338 3648 2996 731 3742 3897 2566 1048 1460 325 2920 425 2237 2316 3379 685 3640 1632 1591 3456 1500 1464 2603 1358 322 500 2367 2911 904 1328 1672 3697 1800 1528 3183 3813 641 3797 2340 664 4003 88 1885 678 1123 3102 2805 1075 954 3763 3290 268 3005 3026 2466 1539 493 3497 626 2855 1117 2647 1114 3083 2627 1167 1119 281 2657 3722 2669 3569 3268 1304 2922 3793 2058 3549 1293 3856 1263 2052 485 366 2843 2437 1100 774 1422 3380 692 3530 579 1656 474 2694 659 1299 2266 573 2429 61 2902 1141 1343 366 3476 1739 938 3044 1208 1751 2984 1760 1428 1618 2716 1579 3641 3703 1997 967 1426 3851 395 2961 1204 2931 3056 1188 1676 389 3451 2898 1282 1215 917 3211 815 1339 1235 3680 2656 3090 2226 2698 2053 3811 1258 411 3174 2127 3660 299 4013 960 2731 2724 2374 3509 3561 3651 574 961 1106 1165 3233 2112 896 2137 784 987 1914 1349 3407 2203 1927 724 751 1816 1102 
   229 2993 1379 2251 2728 319 1567 4215 1485 3951 3162 3953 2952 2255 2900 2489 3812 1551 3352 3227 2228 1448 1396 1212 3545 1545 3870 2566 749 3419 1639 1881 3690 3085 1479 1378 2993 3612 661 775 2829 1945 2024 162 3796 3184 3270 1835 3752 3252 780 3950 3979 3014 1458 2037 502 2963 1233 2145 2478 3709 1002 3836 2208 1972 3613 2000 1504 2589 1039 634 807 2249 2937 1438 948 1880 4015 2292 1808 3195 4129 983 3894 2779 469 3993 907 1783 1483 873 3217 3017 752 696 3789 3286 1086 3135 3039 2652 1210 1279 3539 208 3047 1615 2707 1589 3361 3054 1751 364 1091 3109 3888 3121 3816 3387 1850 3296 3957 2505 3834 1491 3843 1876 2249 1180 758 2770 2853 306 1381 2052 3723 162 3835 613 1473 1257 2678 1450 1068 2726 1314 2745 839 3091 971 1664 458 3633 1515 1545 3048 1687 1959 3388 2275 1656 2157 2933 1417 3673 3755 2086 1047 1424 3978 1189 3300 1132 3320 3157 398 2139 446 3658 2841 1454 672 1521 3499 966 1937 1618 3855 2588 3295 2639 2815 2267 4002 567 461 3218 2546 4019 1072 4016 555 3026 2724 2531 3694 3898 3756 408 911 1700 1129 3347 2129 695 2075 504 1720 2398 817 3435 2039 1688 1211 1302 1765 1448 819 
   230 1882 218 1048 1446 1113 762 2991 1145 2693 1870 2667 1719 1227 1608 1432 2526 1427 2086 1934 1413 422 1021 137 2342 1502 2633 1422 1186 2161 346 985 2479 1812 1586 152 1709 2344 1114 1098 1636 678 1327 1236 2504 1907 2043 999 2462 1982 611 2661 2693 1895 698 1269 1191 1681 1605 924 1191 2466 667 2546 1389 914 2320 1111 216 1325 473 1034 817 1052 1661 898 575 653 2761 1318 670 1926 2872 709 2606 1669 864 2738 1354 569 1519 458 1925 1736 585 601 2518 2024 1403 1841 1768 1369 516 1348 2262 1186 1760 891 1420 841 2099 1911 1107 1188 1359 1989 2595 1999 2536 2095 1093 2094 2664 1435 2568 378 2589 1234 982 1134 951 1542 1712 1273 1011 1384 2487 1171 2577 808 390 1701 1416 1445 344 1646 1249 1524 1377 1803 339 632 1197 2340 492 1059 1781 891 721 2206 1340 503 1287 1655 311 2399 2476 793 350 131 2686 1621 2072 162 2129 1865 1286 1155 1160 2370 1603 327 841 1046 2238 504 1244 705 2562 1354 2009 1513 1521 1008 2711 1085 1092 1938 1437 2787 1577 2755 763 1780 1455 1243 2403 2656 2466 976 399 1100 168 2055 846 599 830 793 1415 1393 818 2161 890 662 812 907 507 594 1317 1293 
   231 1076 2423 2028 1125 3554 2352 510 2752 158 1038 1124 854 1707 1175 1507 440 2990 472 882 2010 2612 2735 2661 450 3089 171 1317 3405 385 2211 2090 351 1353 3263 2434 1270 249 3393 3313 1019 2045 2239 3708 658 1282 558 2170 965 578 3028 544 1139 1044 2444 2146 3540 1311 3514 2035 1381 130 2871 561 2011 1897 718 2025 2331 1634 2962 3345 3094 2044 1373 2591 3078 1920 215 1752 2003 1353 329 2906 1037 1213 3336 1570 3469 2258 3174 3004 977 849 3131 3136 1330 1410 3393 968 1386 1201 2893 3170 1215 3652 864 2379 1388 2376 452 953 2390 3734 3340 989 717 977 317 911 2237 605 746 1473 142 2310 1529 2352 1564 3041 3211 1742 1097 3817 2742 2270 174 3656 55 3218 2559 3617 1599 3117 2860 1310 3032 1065 3538 837 2885 2169 3565 720 2592 2603 1414 2286 1842 625 1815 2146 1965 915 2566 1279 1207 1792 2753 2422 928 3570 529 2706 627 1049 3832 1837 3538 497 1668 2346 3377 2619 312 2847 2272 2258 663 1780 655 1286 1189 1540 643 3623 3477 1231 1384 303 3607 1521 3304 775 1535 1338 595 150 964 3423 2895 2451 2694 938 1849 3119 2015 3300 2778 1643 3326 1276 2238 2537 2765 2741 2200 2408 3487 3800 2546 
   232 640 1171 1669 1045 2089 816 1948 1115 1810 1613 2337 880 151 1427 146 1862 1338 1333 1555 380 1683 1119 1514 1277 1436 1659 382 1840 1343 1186 505 1428 1798 1612 1226 1633 1558 1853 1756 663 1348 589 2257 1963 1833 1100 565 2101 1274 1616 2019 2363 667 925 494 2019 1639 1873 1570 1000 1532 1383 1943 374 463 1840 401 1220 1564 1849 1824 1593 1685 1669 999 1944 809 1849 101 712 1899 1964 1406 2247 448 1920 2626 1868 1491 1523 1773 1622 1196 1878 1830 2347 2019 1769 1518 1782 1020 1879 1532 2089 2200 1277 792 1420 806 1318 733 750 2430 1717 756 2065 769 1806 1751 601 1055 2130 182 1741 1010 2505 700 822 1428 1684 1850 558 2490 1129 627 1521 2224 1701 1770 1627 1974 1622 1468 1716 366 1397 708 1945 1319 1657 766 2053 1859 1715 974 1814 707 791 1094 164 875 313 1120 1582 2232 2247 1078 1401 1306 2244 1932 1128 1493 1052 1616 2533 244 2034 1755 1847 1061 2164 993 1421 1433 620 770 2012 1720 1442 373 1322 779 2107 2390 1982 1825 284 1784 1980 2611 1996 984 1604 1037 1843 1701 2103 1976 1573 812 1454 1730 1275 1788 1466 1927 1126 16 2175 2046 1720 1787 1208 1153 1374 941 1900 2383 1377 1653 
   233 1020 701 1072 754 1812 680 2154 1175 1896 1311 2113 890 482 1068 620 1805 1472 1309 1313 848 1097 1112 998 1491 1572 1808 558 1691 1367 600 556 1633 1398 1725 729 1247 1569 1666 1596 776 729 919 1966 1837 1462 1208 637 1883 1216 1287 1955 2140 1032 747 815 1805 1238 1900 964 570 1648 1138 1852 827 299 1673 599 671 1049 1332 1612 1360 1088 1250 947 1439 218 1957 609 264 1512 2071 1176 2034 811 1596 2311 1784 874 1636 1312 1345 1017 1433 1418 2047 1631 1743 1242 1369 691 1326 1562 1778 1910 1070 760 976 735 1313 1045 883 2027 1689 1125 1937 1135 1789 1504 754 1241 2007 611 1786 571 2173 932 306 1390 1483 1338 847 2103 1114 981 1661 1916 1779 1476 1040 2007 1124 1565 1208 802 1425 683 1843 1117 1191 445 1829 1694 1119 1023 1397 677 175 1345 668 407 710 929 1007 1925 1970 475 1016 764 2074 1945 1238 1012 1271 1310 2128 493 1800 1664 1355 611 1704 1030 1448 1105 883 565 1893 1182 1303 653 959 287 2023 1944 1737 1471 588 1957 1955 2309 1588 968 1124 625 1722 1837 1886 1681 1167 926 988 1472 676 1393 855 1566 1325 633 1684 1707 1104 1175 1069 1076 758 686 1788 2062 866 1742 620 
   234 2513 1293 2397 2538 623 1125 3815 780 3631 3069 3880 2629 1783 2810 2007 3587 714 3076 3090 1608 1709 754 1363 3138 680 3506 2160 199 3119 1624 1389 3290 3084 585 1340 2956 3330 307 263 2455 2004 1371 740 3624 3168 2917 1315 3655 2989 781 3738 3907 2540 1042 1423 407 2936 345 2270 2324 3363 707 3638 1594 1580 3459 1474 1493 2626 1418 388 539 2402 2929 884 1392 1680 3682 1772 1529 3201 3798 663 3805 2316 736 4021 7 1922 604 1182 3110 2804 1140 1018 3778 3310 189 3012 3045 2470 1597 427 3511 707 2857 1097 2663 1098 3074 2603 1133 1200 209 2629 3724 2642 3562 3276 1274 2903 3794 2034 3538 1308 3875 1222 2058 447 412 2871 2415 1181 744 1377 3362 774 3517 641 1702 400 2717 588 1354 2239 519 2419 80 2904 1194 1343 448 3479 1787 903 3064 1189 1758 2961 1729 1437 1585 2716 1624 3656 3716 2014 1003 1459 3856 320 2946 1248 2910 3066 1270 1653 470 3449 2924 1300 1288 883 3201 850 1300 1229 3680 2684 3089 2205 2707 2057 3809 1337 490 3189 2106 3641 234 4030 1032 2721 2745 2381 3509 3544 3659 650 1010 1071 1207 3241 2136 958 2168 855 927 1886 1421 3423 2243 1975 718 733 1849 1103 81 900 1354 3473 1873 1787 
   235 1890 1516 430 950 2559 1889 2343 2399 1923 805 1388 1387 1756 679 1784 1572 2706 1412 955 2158 1234 2302 1500 1911 2800 1987 1571 2649 1519 1185 1866 1979 534 2927 1466 566 1584 2581 2559 1511 803 2241 2659 1438 638 1602 1941 1249 1321 2078 1646 1410 1878 1905 2137 2656 524 3021 545 869 1827 2101 1526 2139 1618 1256 1921 1313 297 1648 2502 2278 432 464 2140 1752 1267 2006 1884 1461 606 2083 2145 1359 1774 2307 1325 2806 910 2846 1813 871 1077 1929 2000 1159 656 2829 865 488 924 1496 2719 952 2616 1020 2005 515 1965 1448 1820 2173 2466 2780 1933 1494 1935 1648 992 2062 1738 1550 1755 1772 1535 1176 2243 1045 2514 2413 108 1714 2565 2299 2303 1880 2588 1833 2273 1208 3123 267 2770 1614 1835 2595 1354 2837 1028 1730 1624 2660 1270 1171 2261 474 1941 1219 1889 1955 1457 2024 1064 1267 1057 1160 877 1812 1352 1489 3047 1617 1604 1802 795 2540 1803 2622 1421 195 1528 2066 2261 1558 1962 2200 1770 1489 141 1181 1658 711 1084 1649 2286 2554 690 1669 2135 3020 1355 2126 1354 318 847 1387 1981 1254 2424 1858 2205 1631 953 699 2022 639 2215 2602 1865 1955 836 650 1017 2166 2224 962 1802 2776 2681 1468 1833 1857 1322 2806 
   236 1466 1187 2143 1822 1577 638 2778 411 2672 2401 3167 1740 848 2180 1013 2726 502 2196 2368 510 1805 506 1500 2122 591 2512 1235 1203 2209 1414 586 2272 2529 768 1264 2372 2425 1257 1143 1527 1741 277 1743 2817 2585 1966 509 2931 2132 1264 2883 3194 1496 693 378 1434 2367 1065 2019 1695 2393 979 2803 506 843 2683 562 1358 2186 1771 1265 1109 2156 2384 530 1825 1188 2708 772 996 2640 2822 974 3080 1303 1498 3418 1156 1790 684 1598 2422 2023 1655 1560 3145 2760 1013 2317 2503 1776 1881 754 2879 1690 2097 505 2113 555 2183 1577 294 2063 970 1574 2919 1587 2673 2566 388 1913 2986 1048 2607 1060 3286 209 1443 739 1138 2474 1419 2093 521 248 2378 1736 2565 1330 1763 1158 2264 643 1644 1209 644 1552 1242 2142 1516 863 1476 2703 1867 376 2532 534 1231 1935 703 1049 557 1941 1691 3025 3055 1575 1197 1400 3090 1132 1993 1420 1904 2402 2160 736 1471 2614 2495 1099 1928 397 2288 1130 268 730 2868 2310 2287 1240 2070 1416 2969 2100 1440 2587 1147 2628 1204 3410 1691 1843 2265 1745 2697 2556 2934 1504 1351 291 1365 2540 1766 1498 1902 1557 271 875 1998 2820 2100 2009 730 618 1673 798 1214 1896 1391 2516 867 1141 1163 2450 
   237 1786 827 1920 1867 1035 434 3087 169 2911 2424 3227 1916 1056 2175 1279 2887 440 2369 2427 904 1409 46 1068 2411 522 2781 1437 705 2406 1131 664 2563 2482 639 899 2341 2619 737 629 1734 1506 681 1204 2939 2556 2196 588 2997 2286 723 3041 3254 1812 387 713 913 2326 786 1790 1677 2641 442 2946 887 873 2782 746 1031 2065 1289 731 557 1929 2329 168 1326 1056 2960 1045 877 2599 3076 430 3148 1588 947 3411 723 1492 558 1091 2459 2119 1131 1028 3154 2714 641 2357 2448 1805 1425 448 2885 1149 2178 375 2055 386 2364 1875 418 1512 588 1902 3040 1915 2856 2619 549 2177 3110 1306 2823 760 3270 530 1407 288 597 2335 1688 1541 31 703 2639 1191 2798 779 1379 893 2152 482 1173 1512 314 1708 799 2226 1028 691 952 2802 1481 195 2471 468 1125 2233 1005 835 864 2031 1300 3032 3081 1432 715 1041 3186 833 2225 969 2183 2422 1608 926 942 2755 2374 778 1393 172 2488 614 599 553 2994 2155 2401 1479 2067 1398 3116 1554 903 2571 1379 2915 856 3413 1148 2011 2169 1734 2822 2820 3000 955 844 360 914 2587 1591 963 1676 1008 453 1159 1474 2807 1821 1648 198 84 1390 487 755 1352 989 2753 1146 1114 728 2288 551 
   238 1714 1930 1000 852 3051 2176 1829 2684 1393 345 770 1172 1839 470 1785 1000 2985 999 490 2254 1789 2609 2000 1527 3085 1501 1539 3074 1100 1610 2065 1556 127 3232 1898 270 1094 3021 2980 1365 1266 2395 3169 836 68 1270 2149 623 940 2540 1049 794 1693 2220 2286 3119 279 3378 1082 949 1361 2507 934 2240 1806 669 2082 1749 620 2201 2948 2707 1008 281 2443 2312 1550 1475 1954 1730 21 1536 2551 734 1668 2801 811 3208 1431 3145 2337 384 790 2461 2515 581 122 3202 451 171 879 2067 3052 336 3121 705 2271 550 2241 1039 1612 2397 3027 3150 1720 881 1717 1094 425 2263 1420 932 1750 1245 1902 666 2435 1211 2863 2843 518 1574 3124 2609 2451 1421 3101 1321 2742 1753 3484 533 3073 2147 1753 2919 1238 3252 684 2240 1915 3129 679 1736 2535 164 2191 1480 1562 2032 1783 2138 831 1798 464 552 1196 2258 1810 863 3415 1275 2091 1486 337 3109 1924 3093 865 431 1910 2630 2540 1112 2399 2376 2055 882 657 740 1599 577 1231 1039 2860 3025 106 1646 1634 3406 821 2657 1098 485 897 807 1484 628 2914 2337 2442 2106 397 1094 2527 1137 2722 2840 1899 2531 226 1237 1604 2520 2554 1445 2132 3192 3209 1938 1334 1897 1516 3210 626 2642 2605 
   239 2322 1263 2381 2423 836 991 3632 571 3469 2972 3779 2477 1607 2719 1823 3449 462 2931 2982 1395 1750 577 1397 2959 426 3334 1994 387 2967 1592 1221 3111 3013 348 1320 2877 3180 489 394 2292 1975 1154 971 3500 3092 2753 1141 3551 2849 856 3603 3807 2350 925 1215 631 2860 246 2252 2225 3197 696 3508 1383 1435 3341 1292 1470 2574 1508 550 599 2387 2858 729 1501 1590 3516 1583 1422 3130 3632 654 3702 2132 897 3947 247 1919 353 1275 3010 2679 1257 1135 3696 3242 86 2909 2976 2359 1678 177 3427 932 2737 937 2588 948 2926 2417 935 1408 45 2436 3601 2449 3418 3172 1083 2729 3671 1853 3383 1246 3803 1009 1955 279 507 2832 2236 1400 570 1153 3193 995 3356 767 1735 348 2663 334 1425 2050 292 2270 333 2784 1263 1234 675 3361 1828 711 2998 1030 1664 2778 1534 1355 1385 2591 1655 3573 3627 1948 1021 1452 3743 278 2782 1283 2732 2970 1485 1477 690 3317 2878 1248 1445 694 3049 871 1089 1105 3555 2647 2962 2031 2613 1949 3678 1525 694 3109 1931 3464 296 3952 1182 2573 2686 2282 3383 3374 3554 833 1069 872 1235 3139 2088 1070 2144 1006 681 1697 1566 3345 2248 2011 618 593 1834 1006 326 1133 1363 3311 1684 1669 254 2775 928 562 3137 
   240 1015 972 1724 1299 1751 500 2325 738 2180 1879 2641 1222 325 1663 519 2209 969 1680 1843 225 1555 745 1321 1654 1069 2034 718 1475 1700 1089 206 1806 2020 1242 1040 1860 1916 1494 1393 1015 1348 265 1921 2294 2070 1467 221 2405 1612 1309 2366 2667 1043 608 156 1665 1858 1496 1608 1188 1904 1053 2283 200 376 2158 80 1080 1708 1642 1472 1252 1738 1879 636 1724 772 2222 276 605 2129 2338 1071 2554 826 1602 2896 1494 1444 1153 1528 1898 1497 1619 1554 2622 2249 1392 1793 1996 1256 1705 1154 2357 1864 1571 440 1611 466 1669 1111 372 2135 1340 1131 2396 1144 2161 2041 225 1429 2463 550 2106 813 2767 335 951 1053 1332 1999 933 2187 755 323 1895 1893 2070 1443 1504 1598 1780 1095 1508 743 1019 1029 1572 1616 1420 560 1700 2178 1602 598 2026 369 792 1472 231 725 105 1415 1446 2503 2531 1131 1131 1150 2565 1555 1495 1276 1428 1880 2238 210 1684 2093 2011 863 1907 617 1780 1133 260 499 2345 1845 1762 736 1554 918 2450 2119 1635 2071 639 2161 1602 2887 1713 1324 1775 1235 2174 2076 2408 1646 1305 435 1229 2015 1331 1505 1494 1623 767 390 1939 2301 1723 1710 855 789 1323 656 1529 2054 1190 2022 378 664 1499 1986 526 774 2130 1307 
   241 1931 251 1089 1501 1063 781 3046 1143 2748 1924 2719 1773 1269 1661 1478 2581 1420 2141 1988 1444 426 1018 100 2396 1492 2687 1472 1149 2217 401 1016 2533 1862 1571 194 1761 2399 1074 1063 1688 725 1350 1184 2558 1958 2097 1026 2515 2038 567 2716 2746 1945 711 1295 1146 1732 1579 966 1247 2521 643 2601 1420 956 2375 1143 271 1373 430 993 782 1092 1711 901 528 705 2816 1358 715 1975 2927 684 2658 1718 813 2787 1321 607 1506 403 1978 1792 530 546 2569 2073 1376 1895 1817 1424 488 1330 2313 1135 1815 908 1472 858 2154 1962 1123 1133 1332 2039 2650 2049 2592 2148 1116 2147 2719 1481 2623 414 2637 1252 1037 1116 914 1587 1762 1218 1008 1406 2542 1118 2632 763 401 1673 1464 1432 298 1693 1236 1578 1342 1858 284 667 1151 2394 500 1064 1830 913 775 2259 1377 547 1320 1710 321 2450 2527 847 319 186 2740 1593 2126 107 2182 1919 1231 1194 1113 2426 1649 362 788 1050 2293 472 1265 731 2617 1399 2065 1562 1575 1063 2766 1031 1045 1989 1485 2841 1546 2804 708 1834 1504 1299 2458 2711 2519 926 350 1113 120 2109 897 545 875 740 1417 1435 769 2212 923 677 802 901 552 611 1281 1239 55 2601 1419 917 1320 1511 1403 984 1988 1338 1221 
   242 1177 2321 1812 978 3470 2315 774 2749 342 778 862 820 1715 949 1539 197 3005 364 628 2058 2447 2719 2530 646 3106 460 1320 3356 343 2081 2078 596 1084 3278 2323 1016 134 3335 3262 1024 1874 2273 3618 391 1006 604 2162 686 453 2940 346 880 1146 2399 2174 3473 1058 3509 1832 1235 360 2807 312 2056 1862 430 2029 2208 1406 2816 3281 3029 1826 1119 2567 2933 1825 425 1779 1932 1075 503 2844 772 1272 3242 1298 3436 2084 3187 2878 713 688 3006 3022 1049 1126 3374 722 1120 1055 2733 3163 927 3563 676 2358 1169 2349 370 1049 2395 3609 3320 1112 468 1102 123 630 2242 709 513 1503 191 2222 1248 2373 1451 3020 3151 1486 1151 3696 2725 2311 422 3562 267 3135 2396 3614 1362 3126 2722 1372 3024 1025 3501 640 2761 2109 3496 432 2421 2597 1146 2265 1745 783 1848 2062 1994 769 2411 993 926 1645 2658 2295 683 3561 582 2585 753 789 3704 1840 3467 209 1409 2253 3240 2610 269 2764 2296 2212 411 1541 435 1312 982 1435 444 3484 3403 954 1404 580 3589 1252 3186 722 1297 1186 311 434 685 3336 2790 2454 2579 660 1674 3010 1825 3197 2804 1678 3177 988 2032 2350 2723 2712 2039 2351 3447 3700 2423 289 1685 1669 3440 1582 2551 2733 1055 3295 2038 2479 
   243 281 1802 1772 812 2869 1617 1096 1974 959 1161 1684 368 937 1111 718 1091 2198 606 1035 1208 2138 1970 2095 419 2295 798 575 2670 566 1668 1331 570 1452 2471 1831 1303 762 2670 2581 332 1628 1440 3031 1243 1436 298 1405 1463 604 2360 1243 1707 249 1718 1352 2828 1329 2733 1727 987 679 2167 1193 1210 1175 1175 1249 1761 1476 2422 2631 2387 1790 1383 1837 2533 1312 993 962 1338 1515 1107 2197 1589 414 2671 2061 2715 1831 2383 2414 1135 719 2535 2517 1782 1618 2625 1054 1460 855 2395 2391 1567 2974 801 1624 1240 1628 574 152 1609 3127 2573 229 1338 223 1009 1195 1458 199 1394 688 910 1663 1970 1560 1041 2278 2493 1698 305 3200 1978 1469 662 2988 857 2537 2080 2835 1488 2328 2303 507 2256 473 2788 819 2293 1477 2858 1190 2140 1830 1495 1533 1246 248 1020 1500 1171 702 2065 1687 1664 1332 2104 1856 1542 2792 315 2114 191 1168 3228 1067 2834 1024 1655 1707 2805 1847 629 2174 1479 1539 1280 1649 821 515 1050 1000 1339 3046 2776 1405 614 924 2837 2029 2687 412 1439 975 1129 841 1464 2745 2263 1671 2090 1193 1464 2488 1665 2654 1981 850 2780 1569 1925 2139 2028 1990 1742 1702 2741 3140 1965 805 861 1102 2719 1755 1716 1992 1504 2541 1237 2017 896 
   244 1535 2022 1212 784 3168 2197 1534 2693 1097 207 610 1002 1773 463 1683 704 2985 745 268 2180 1965 2630 2138 1267 3086 1211 1433 3151 838 1720 2046 1282 353 3242 2000 367 807 3107 3056 1215 1411 2345 3296 552 257 1038 2132 404 704 2646 762 637 1510 2254 2236 3218 405 3414 1273 954 1077 2582 643 2169 1791 376 2044 1858 802 2369 3039 2792 1223 449 2464 2483 1594 1178 1877 1757 318 1239 2625 545 1521 2923 818 3271 1597 3153 2484 185 626 2610 2654 540 368 3248 291 399 834 2249 3079 283 3246 540 2278 642 2253 785 1422 2381 3193 3195 1523 609 1519 797 131 2238 1188 668 1646 949 1971 700 2403 1224 2901 2925 781 1416 3288 2631 2397 1138 3231 1027 2848 1923 3521 729 3083 2302 1613 2942 1112 3321 504 2379 1945 3232 387 1920 2540 416 2192 1517 1323 1955 1836 2075 691 1959 424 452 1281 2360 1930 638 3456 1038 2219 1253 209 3279 1872 3198 568 696 1987 2801 2548 839 2492 2337 2078 602 887 489 1478 566 1233 762 3038 3130 203 1539 1340 3457 806 2804 914 668 897 512 1191 408 3031 2456 2431 2228 112 1221 2658 1307 2853 2822 1808 2713 271 1449 1806 2567 2588 1592 2176 3262 3350 2060 1042 1808 1519 3273 887 2605 2631 297 3179 2082 2113 761 1298 
   245 817 1216 1858 1291 2011 765 2131 952 2025 1861 2585 1124 319 1671 386 2100 1141 1571 1804 141 1778 981 1565 1473 1235 1863 630 1719 1576 1295 462 1623 2040 1412 1280 1877 1790 1745 1641 903 1509 378 2181 2206 2078 1325 487 2350 1517 1574 2257 2611 847 873 306 1917 1880 1692 1751 1231 1745 1317 2184 144 550 2087 332 1304 1786 1892 1727 1512 1873 1909 889 1978 943 2060 192 804 2143 2173 1334 2495 656 1866 2875 1723 1631 1325 1787 1872 1446 1881 1818 2596 2263 1607 1767 2023 1263 1945 1359 2338 2124 1526 701 1654 730 1555 927 597 2400 1558 927 2308 940 2039 2000 471 1265 2373 423 1965 1054 2754 513 1031 1282 1588 2074 774 2452 992 402 1729 2155 1920 1707 1725 1790 1849 1276 1758 560 1230 957 1804 1569 1677 800 1954 2106 1819 827 2055 634 943 1286 120 947 161 1370 1671 2481 2497 1260 1394 1381 2490 1755 1351 1527 1255 1864 2503 302 1939 1997 2076 1105 2169 848 1653 1398 433 757 2254 1936 1689 612 1565 991 2346 2382 1893 2072 529 1979 1813 2860 1978 1228 1834 1271 2086 1907 2352 1908 1567 659 1482 1979 1461 1769 1642 1888 918 251 2197 2294 1886 1912 1112 1038 1510 919 1764 2316 1432 1869 249 787 1729 2075 649 1014 2141 1522 265 1467 1919 1067 2057 
   246 1722 2013 1097 891 3139 2245 1768 2751 1330 344 673 1182 1885 518 1820 928 3050 972 470 2298 1883 2679 2090 1498 3150 1449 1572 3155 1069 1696 2124 1518 216 3300 1982 335 1045 3104 3061 1382 1356 2446 3258 755 121 1255 2209 529 921 2626 968 697 1700 2292 2337 3204 353 3452 1177 1009 1315 2588 855 2285 1865 596 2136 1835 713 2295 3032 2790 1105 366 2512 2406 1623 1411 1997 1799 116 1467 2631 638 1688 2890 736 3287 1524 3212 2429 367 798 2553 2606 493 130 3278 451 263 926 2162 3123 241 3210 711 2337 626 2308 1012 1616 2458 3121 3225 1721 794 1718 1027 369 2321 1405 842 1784 1184 1981 595 2491 1275 2936 2925 614 1590 3218 2679 2502 1376 3191 1264 2828 1847 3558 627 3140 2239 1775 2989 1263 3332 685 2330 1985 3215 603 1831 2601 260 2255 1551 1544 2075 1858 2185 848 1891 373 457 1276 2343 1898 768 3490 1257 2180 1470 337 3203 1974 3179 800 526 1991 2724 2606 1073 2483 2431 2124 799 754 712 1627 628 1293 953 2955 3111 111 1679 1577 3483 741 2749 1102 577 956 734 1429 534 3002 2425 2504 2194 347 1181 2616 1230 2812 2901 1938 2626 136 1334 1700 2595 2626 1536 2206 3272 3301 2026 1280 1936 1579 3289 722 2698 2676 97 3212 2181 2076 997 1501 238 2183 
   247 1577 1640 744 654 2762 1899 1905 2410 1483 364 1038 1043 1605 290 1577 1134 2713 989 515 2020 1513 2331 1713 1503 2812 1553 1338 2785 1097 1320 1804 1560 163 2956 1608 126 1146 2731 2691 1207 979 2147 2881 1012 260 1210 1887 861 906 2250 1216 1063 1560 1940 2038 2829 85 3095 811 694 1396 2219 1094 2005 1545 826 1830 1459 341 1923 2658 2418 755 23 2164 2035 1270 1565 1725 1453 279 1642 2262 990 1499 2513 1100 2920 1151 2870 2053 430 688 2177 2229 869 389 2917 429 123 661 1795 2771 615 2833 617 1998 274 1966 1027 1489 2133 2749 2865 1601 1076 1600 1207 561 2002 1354 1136 1543 1332 1614 953 2178 945 2580 2553 346 1418 2846 2330 2205 1450 2814 1394 2452 1475 3200 262 2796 1864 1575 2639 1064 2963 616 1954 1636 2840 840 1463 2262 147 1920 1202 1503 1802 1499 1898 699 1517 750 831 908 1968 1521 1101 3130 1221 1803 1419 354 2832 1680 2803 981 275 1622 2353 2266 1128 2109 2122 1778 1065 419 748 1410 370 970 1226 2587 2735 298 1444 1698 3120 1111 2373 989 204 648 953 1544 866 2625 2048 2175 1818 520 804 2239 857 2435 2575 1681 2259 512 982 1342 2235 2272 1159 1849 2903 2924 1649 1396 1677 1250 2922 441 2386 2325 290 2853 1882 1699 1141 1401 469 1916 377 
   248 1315 394 1037 1001 1520 521 2460 1033 2191 1518 2329 1191 683 1260 873 2077 1341 1596 1544 953 851 944 702 1798 1436 2110 856 1435 1660 360 556 1939 1551 1571 425 1414 1857 1400 1340 1083 634 945 1670 2090 1628 1512 612 2106 1499 991 2222 2356 1329 549 857 1528 1397 1704 912 775 1948 870 2115 929 385 1918 656 389 1131 1038 1339 1087 1049 1396 779 1142 130 2254 790 131 1667 2368 910 2255 1102 1297 2484 1548 710 1487 1007 1560 1281 1127 1111 2233 1781 1530 1463 1515 929 1050 1379 1965 1615 1323 638 1124 598 1603 1347 819 1720 1477 1423 2188 1433 2069 1726 731 1548 2258 872 2077 272 2340 908 513 1188 1216 1407 1147 1796 943 1009 1963 1618 2074 1185 796 1809 1217 1412 911 1080 1249 987 1600 1370 885 256 1549 1939 887 894 1537 580 211 1652 827 115 814 1193 749 2111 2167 498 714 478 2311 1741 1541 708 1579 1515 1821 636 1518 1930 1441 307 1399 894 1740 814 883 402 2148 1230 1565 946 1157 520 2285 1639 1453 1646 870 2261 1736 2489 1281 1265 1233 832 1980 2138 2109 1387 861 844 682 1691 670 1087 795 1263 1236 849 1385 1882 1000 979 847 881 589 458 1542 1761 567 2039 833 307 1551 1368 1108 936 1675 1463 735 616 1951 1408 1723 935 1748 1392 
   249 1609 1588 666 674 2701 1865 1978 2377 1558 441 1110 1081 1600 335 1583 1213 2682 1054 589 2014 1441 2295 1649 1563 2780 1624 1349 2734 1161 1265 1783 1623 227 2922 1553 202 1219 2677 2640 1235 915 2132 2818 1092 330 1264 1864 939 967 2193 1296 1135 1593 1902 2024 2773 160 3053 737 684 1465 2169 1174 1998 1524 906 1814 1403 270 1853 2604 2365 676 102 2129 1964 1234 1641 1722 1420 337 1719 2213 1065 1521 2451 1152 2872 1081 2836 1986 508 739 2110 2164 931 437 2873 500 180 672 1721 2732 683 2771 672 1967 259 1934 1091 1525 2108 2679 2821 1637 1157 1638 1285 641 1981 1405 1216 1551 1407 1568 1004 2158 923 2539 2501 276 1445 2776 2294 2191 1518 2750 1468 2394 1404 3158 186 2762 1796 1593 2602 1087 2914 675 1889 1600 2782 921 1390 2231 192 1892 1168 1555 1798 1458 1889 741 1448 814 900 863 1912 1462 1178 3088 1276 1741 1470 431 2761 1670 2746 1060 214 1574 2282 2234 1196 2055 2105 1744 1146 339 817 1425 398 952 1306 2514 2678 373 1453 1770 3074 1167 2306 1033 135 642 1033 1616 943 2564 1988 2149 1757 600 747 2176 787 2372 2549 1683 2186 576 904 1265 2193 2233 1095 1809 2853 2858 1589 1468 1678 1227 2874 365 2367 2289 351 2811 1869 1638 1217 1443 549 1913 443 80 1353 
   250 1163 709 1525 1244 1551 278 2443 680 2255 1816 2606 1259 418 1581 652 2234 963 1713 1802 487 1297 642 1058 1766 1064 2129 783 1322 1749 843 59 1916 1918 1225 777 1765 1962 1326 1234 1078 1131 445 1719 2295 1980 1540 119 2372 1633 1080 2389 2633 1187 386 360 1488 1757 1433 1403 1086 1986 844 2297 462 232 2144 185 823 1560 1380 1292 1056 1538 1770 494 1463 565 2305 450 378 2031 2421 869 2523 955 1382 2825 1373 1208 1135 1271 1844 1478 1367 1309 2557 2150 1299 1740 1890 1189 1442 1088 2289 1661 1543 282 1497 281 1708 1239 363 1900 1245 1280 2397 1292 2200 1998 240 1527 2466 673 2166 550 2689 421 826 945 1153 1847 1045 1957 648 508 1985 1685 2141 1231 1247 1539 1638 1067 1245 890 949 1052 1444 1590 1162 299 1520 2164 1346 526 1917 189 604 1592 444 472 363 1391 1186 2436 2475 949 881 890 2550 1485 1569 1014 1537 1816 2003 296 1500 2106 1869 600 1655 537 1830 898 385 243 2349 1682 1757 832 1471 804 2467 1872 1446 1987 733 2265 1513 2821 1471 1355 1641 1140 2177 2166 2375 1438 1055 409 968 1968 1141 1262 1287 1392 806 555 1682 2222 1501 1462 682 645 1087 409 1395 1844 927 2097 539 520 1377 1822 628 657 2035 1218 263 958 2077 1347 2023 515 2096 1770 501 1747 
   251 2387 724 1212 1861 1009 1230 3447 1512 3122 2202 2960 2182 1742 1949 1946 2913 1752 2514 2291 1911 410 1384 378 2816 1807 3082 1925 1269 2598 787 1484 2947 2078 1849 666 2007 2766 1169 1204 2121 971 1802 1068 2863 2181 2506 1489 2776 2408 703 3037 2986 2398 1146 1756 1169 1972 1778 1118 1603 2913 924 2918 1887 1429 2674 1613 696 1582 54 1083 960 1208 1939 1300 115 1149 3195 1831 1184 2183 3302 953 2910 2175 776 2960 1467 775 1800 284 2262 2147 342 455 2773 2264 1573 2193 2030 1784 151 1600 2534 1035 2157 1348 1738 1300 2531 2409 1559 830 1540 2491 2947 2501 2939 2429 1570 2570 3014 1948 2990 887 2810 1693 1435 1396 1063 1732 2213 929 1372 1855 2939 992 3008 825 449 1857 1666 1733 184 2156 1536 1998 1460 2196 316 1140 1156 2692 467 1463 2035 1366 1209 2689 1851 1018 1790 2072 422 2660 2750 1191 632 602 3010 1774 2534 416 2609 2195 910 1667 1117 2754 1808 836 431 1445 2671 736 1714 1195 2921 1556 2404 2018 1879 1468 3076 665 1056 2221 1946 3239 1699 2987 520 2233 1719 1649 2772 3102 2780 894 508 1540 467 2388 1169 509 1067 658 1795 1907 346 2424 989 630 1146 1260 796 1058 1404 1060 515 2983 1891 1366 1465 1637 1824 1344 2199 1559 1690 474 2832 2453 2373 1939 2293 1923 1076 1851 1428 
   252 2073 2442 1469 1311 3557 2683 1857 3189 1428 735 433 1546 2305 950 2225 1002 3487 1243 811 2716 2272 3116 2502 1740 3587 1595 1975 3587 1322 2121 2558 1724 639 3738 2409 773 1231 3533 3493 1760 1769 2873 3671 784 558 1552 2643 469 1223 3050 971 444 2047 2730 2764 3629 789 3889 1565 1445 1496 3021 892 2704 2300 715 2566 2259 1121 2687 3460 3220 1474 794 2950 2795 2061 1500 2414 2237 523 1524 3064 465 2066 3306 298 3721 1924 3650 2834 729 1171 2955 3015 137 421 3714 832 680 1352 2543 3561 263 3625 1085 2774 1062 2745 1281 1957 2892 3510 3662 2055 765 2050 1122 633 2753 1699 780 2189 1301 2415 159 2923 1712 3374 3355 953 1960 3609 3117 2927 1559 3602 1394 3251 2240 3995 1031 3578 2640 2159 3427 1656 3765 1049 2740 2423 3639 710 2214 3038 665 2692 1989 1823 2492 2295 2608 1236 2290 148 231 1709 2769 2318 624 3927 1548 2595 1761 732 3588 2400 3602 932 873 2424 3111 3043 1301 2911 2860 2562 800 1124 1006 2022 1059 1729 913 3336 3534 544 2082 1694 3919 310 3152 1455 990 1391 830 1562 472 3420 2844 2939 2613 640 1603 3029 1632 3224 3335 2348 3005 309 1700 2068 3032 3064 1947 2643 3705 3706 2445 1426 2348 2015 3723 1054 3128 3114 513 3649 2608 2494 1140 1827 545 2596 438 802 2186 857 2531 2680 
   253 983 2360 2005 1081 3484 2273 530 2667 246 1045 1193 783 1622 1161 1419 510 2903 436 887 1920 2567 2652 2605 356 3001 160 1234 3327 338 2156 2008 267 1364 3176 2373 1271 260 3317 3236 938 2003 2150 3639 723 1299 477 2087 1024 542 2960 626 1209 950 2367 2058 3466 1311 3429 2006 1334 35 2798 632 1921 1819 764 1940 2273 1618 2910 3271 3021 2021 1373 2510 3026 1856 289 1664 1933 1372 405 2833 1105 1123 3269 1634 3389 2216 3087 2946 986 815 3073 3075 1387 1436 3310 967 1394 1156 2846 3085 1257 3583 839 2298 1370 2296 410 859 2304 3675 3258 894 789 883 392 936 2152 514 823 1386 229 2243 1587 2264 1507 2959 3136 1741 1007 3757 2660 2180 87 3589 150 3149 2513 3532 1588 3030 2806 1219 2948 992 3459 816 2826 2096 3492 768 2550 2519 1424 2205 1779 529 1726 2079 1877 875 2517 1330 1264 1744 2687 2365 1003 3486 447 2647 533 1055 3773 1752 3466 545 1670 2280 3322 2535 278 2778 2184 2181 734 1769 648 1201 1167 1480 727 3567 3405 1249 1299 316 3524 1587 3243 710 1525 1294 649 170 1022 3354 2831 2366 2633 960 1809 3056 1981 3235 2689 1555 3274 1311 2210 2501 2687 2661 2155 2334 3408 3734 2488 95 1564 1673 3393 1829 2426 2672 1354 3228 1936 2543 338 713 1067 1779 1305 1396 1973 1466 2016 2932 1477 
   254 2188 574 1591 1927 583 797 3397 914 3136 2393 3197 2134 1459 2129 1690 3010 1122 2540 2444 1495 865 791 526 2728 1169 3052 1753 661 2605 871 1107 2873 2353 1202 588 2244 2800 577 582 2011 1224 1328 726 3007 2446 2452 1076 2986 2441 66 3152 3224 2207 690 1313 644 2217 1139 1468 1682 2892 305 3041 1473 1164 2828 1233 732 1869 596 494 315 1593 2200 754 603 1067 3199 1511 990 2467 3313 322 3132 1972 352 3282 847 1108 1155 369 2444 2214 386 282 3059 2568 933 2355 2309 1851 765 952 2799 672 2248 877 1952 839 2548 2243 1058 839 897 2303 3102 2314 3009 2614 1119 2479 3171 1704 3021 674 3133 1194 1442 752 434 2089 2041 896 777 1370 2905 673 3020 262 861 1223 1960 1090 514 1925 896 1927 855 2293 352 852 651 2848 943 903 2323 931 1147 2572 1504 838 1402 2128 785 2939 3012 1308 234 670 3205 1141 2482 414 2504 2388 941 1351 614 2859 2150 639 649 882 2685 164 1237 824 3065 1901 2495 1828 2037 1457 3209 832 546 2475 1738 3201 1077 3298 421 2209 1998 1737 2901 3081 2990 447 165 1021 383 2575 1386 220 1377 333 1196 1611 728 2701 1417 1131 553 668 1053 654 796 818 547 2984 1595 1244 845 2013 1279 747 2479 913 1297 502 2892 2325 2588 1562 2566 2190 945 2131 1062 648 2988 2917 
   255 1502 214 1020 1145 1364 536 2638 1023 2360 1632 2443 1367 854 1370 1054 2228 1329 1760 1672 1085 696 918 517 1980 1419 2285 1043 1319 1828 249 665 2120 1633 1539 238 1507 2020 1273 1225 1267 606 1041 1509 2229 1717 1689 702 2225 1660 833 2370 2470 1516 526 965 1390 1485 1636 891 904 2122 751 2260 1060 546 2052 780 221 1182 853 1207 959 1030 1478 761 956 290 2425 953 293 1749 2538 794 2373 1288 1133 2570 1450 625 1459 820 1679 1431 942 931 2328 1859 1451 1586 1593 1070 874 1328 2063 1455 1467 667 1213 620 1769 1534 871 1538 1400 1610 2325 1620 2226 1848 813 1730 2395 1055 2242 146 2424 979 659 1125 1092 1442 1334 1616 914 1103 2139 1453 2243 1032 644 1740 1272 1383 725 1265 1205 1165 1494 1512 699 312 1407 2073 741 899 1613 632 367 1837 983 137 950 1345 588 2206 2270 563 549 301 2437 1667 1719 521 1762 1629 1638 793 1374 2077 1487 154 1212 894 1907 665 969 435 2287 1259 1713 1133 1272 675 2429 1453 1308 1740 1056 2437 1651 2579 1100 1436 1296 960 2121 2312 2229 1229 686 884 497 1811 697 910 776 1091 1256 1021 1198 1973 942 857 777 834 510 417 1434 1592 381 2209 1005 492 1451 1390 1165 901 1759 1392 861 429 2109 1594 1833 1083 1838 1471 187 1424 606 893 2272 2146 783 
   256 1850 364 1479 1656 877 458 3077 693 2833 2159 2970 1825 1117 1897 1349 2732 960 2246 2194 1162 887 566 541 2404 1031 2738 1422 792 2304 695 765 2551 2157 1113 418 2033 2506 747 698 1689 1077 1009 1036 2745 2243 2138 738 2751 2150 367 2878 2997 1870 354 984 872 2011 1148 1350 1424 2582 225 2771 1138 827 2572 892 569 1695 773 684 433 1485 2002 473 825 785 2893 1167 676 2273 3008 269 2899 1635 677 3094 930 1017 1046 601 2205 1937 673 598 2855 2381 952 2111 2117 1584 898 876 2590 979 1979 551 1739 509 2251 1909 749 1181 904 1965 2843 1977 2723 2373 790 2156 2913 1364 2724 391 2947 885 1168 662 565 1942 1708 1239 555 1057 2592 991 2716 542 861 1247 1786 972 651 1585 776 1616 969 2025 516 519 893 2592 961 635 2135 595 866 2244 1162 542 1063 1849 781 2733 2798 1088 197 550 2961 1170 2168 441 2178 2155 1284 1008 863 2586 1993 374 958 618 2385 181 919 481 2803 1755 2221 1494 1798 1176 2941 1162 800 2266 1401 2885 1140 3104 755 1906 1815 1481 2635 2769 2754 750 358 722 385 2336 1205 547 1244 675 973 1268 1008 2499 1346 1135 341 445 932 310 909 1145 473 2679 1252 938 931 1880 1000 529 2283 903 958 461 2603 1996 2361 1223 2364 1994 656 1944 719 827 2796 2608 343 527 
   257 268 1532 1584 675 2599 1352 1360 1727 1184 1139 1771 306 683 1029 482 1244 1964 720 1041 997 1888 1716 1830 683 2063 1045 306 2406 718 1409 1073 833 1395 2238 1563 1235 933 2404 2317 111 1399 1218 2760 1364 1400 472 1150 1539 678 2088 1401 1796 259 1451 1122 2560 1254 2489 1525 794 908 1898 1333 996 906 1262 1000 1498 1331 2160 2363 2118 1601 1302 1578 2269 1047 1227 726 1067 1475 1343 1929 1678 221 2400 2108 2457 1595 2148 2146 1129 685 2266 2246 1826 1587 2373 1033 1394 698 2139 2145 1588 2703 772 1365 1115 1366 700 226 1364 2856 2320 330 1464 336 1182 1224 1212 442 1526 448 1112 1393 2003 1326 800 2024 2226 1580 108 2929 1723 1253 903 2717 1074 2266 1830 2592 1358 2091 2039 321 2008 270 2529 805 2024 1206 2589 1280 1894 1580 1430 1273 983 519 792 1230 941 636 1811 1720 1716 1099 1832 1593 1655 2546 499 1846 455 1145 2958 813 2565 1149 1548 1437 2537 1596 795 1903 1247 1270 1409 1504 873 260 948 757 1492 2778 2507 1377 359 1180 2586 2084 2417 402 1317 796 1244 1084 1541 2474 1992 1426 1821 1212 1248 2217 1452 2382 1755 621 2516 1570 1717 1905 1764 1730 1500 1432 2481 2869 1699 1026 629 834 2462 1622 1495 1736 1467 2290 996 1751 1061 272 1308 857 1482 1316 1139 1345 1086 2192 1851 940 2053 1325 1725 
   258 2507 808 1504 2076 710 1218 3634 1397 3331 2459 3233 2362 1817 2201 2037 3147 1600 2722 2538 1922 698 1273 525 2985 1641 3275 2052 1017 2801 975 1508 3122 2355 1658 773 2275 2979 911 965 2276 1226 1778 761 3111 2457 2686 1495 3041 2618 517 3277 3259 2522 1119 1749 886 2242 1545 1403 1819 3108 788 3160 1898 1505 2923 1638 856 1858 286 827 757 1501 2212 1224 201 1293 3400 1890 1283 2463 3510 805 3179 2292 493 3251 1219 1047 1620 191 2517 2366 98 211 3056 2549 1344 2442 2308 1999 459 1410 2811 729 2384 1319 1997 1276 2737 2544 1515 559 1318 2617 3198 2628 3164 2686 1556 2736 3266 2044 3203 960 3101 1652 1622 1222 836 2024 2343 651 1259 1825 3130 684 3215 579 727 1614 1945 1558 337 2260 1368 2167 1200 2425 312 1196 868 2943 763 1378 2315 1357 1364 2846 1897 1115 1814 2287 680 2941 3028 1410 580 764 3273 1532 2715 490 2770 2452 650 1725 829 2990 2098 911 203 1358 2876 623 1687 1214 3169 1845 2633 2139 2124 1650 3322 442 773 2494 2058 3429 1447 3275 215 2422 1994 1869 3015 3297 3045 605 410 1485 517 2645 1420 278 1341 371 1679 1978 245 2704 1287 935 1033 1149 1046 1054 1148 753 643 3186 1962 1502 1216 1933 1753 1229 2478 1343 1710 589 3054 2604 2637 1971 2571 2197 1197 2128 1456 308 2967 3129 483 1011 768 2336 
   259 2026 2373 1401 1250 3487 2615 1853 3122 1420 676 467 1495 2244 885 2168 994 3421 1207 760 2656 2204 3049 2432 1711 3521 1581 1918 3518 1289 2051 2493 1701 570 3671 2339 705 1208 3463 3424 1708 1700 2810 3602 779 490 1513 2578 469 1182 2980 974 481 2001 2662 2701 3560 721 3821 1496 1379 1475 2951 889 2644 2235 694 2503 2190 1051 2618 3390 3151 1407 725 2883 2726 1993 1495 2354 2170 454 1524 2995 486 2014 3237 367 3652 1855 3583 2765 674 1118 2886 2946 182 352 3646 776 611 1289 2475 3493 217 3555 1031 2707 993 2679 1246 1912 2827 3442 3594 2011 770 2006 1113 589 2689 1661 791 2131 1290 2346 224 2859 1645 3306 3286 886 1909 3540 3049 2865 1539 3533 1381 3181 2171 3927 961 3511 2571 2106 3359 1601 3696 997 2671 2355 3569 691 2146 2971 595 2626 1921 1788 2432 2226 2546 1180 2221 139 246 1640 2699 2249 646 3858 1510 2526 1724 673 3520 2337 3533 914 806 2354 3043 2977 1272 2841 2797 2495 801 1056 964 1967 995 1663 922 3268 3465 479 2025 1685 3850 380 3083 1406 921 1326 816 1550 472 3350 2774 2873 2544 593 1534 2960 1563 3155 3270 2290 2938 245 1633 2001 2963 2996 1878 2575 3636 3637 2375 1410 2289 1949 3654 988 3064 3046 444 3581 2546 2424 1123 1784 493 2537 371 733 2117 787 2465 2612 70 1458 2919 2203 2727 1801 2899 
   260 1884 2444 1558 1212 3583 2630 1582 3126 1156 640 215 1377 2192 893 2088 731 3417 1026 664 2594 2343 3063 2542 1499 3518 1330 1839 3579 1094 2135 2476 1472 676 3675 2419 762 980 3532 3484 1598 1808 2767 3707 511 572 1339 2562 197 1023 3065 695 237 1857 2687 2659 3640 791 3847 1638 1387 1239 3010 619 2584 2222 467 2471 2274 1172 2754 3463 3217 1566 817 2898 2866 2025 1227 2292 2190 576 1249 3053 206 1900 3336 436 3701 1982 3586 2883 610 1023 3008 3058 169 520 3681 715 724 1266 2623 3512 222 3658 941 2711 1054 2687 1062 1763 2811 3581 3628 1855 489 1848 853 468 2667 1482 506 2051 1034 2399 368 2830 1657 3334 3351 1066 1788 3677 3064 2818 1302 3640 1127 3267 2306 3954 1087 3516 2695 1997 3376 1513 3750 899 2782 2378 3653 458 2292 2973 722 2625 1949 1597 2370 2266 2495 1098 2349 149 46 1703 2780 2342 363 3889 1331 2628 1541 642 3663 2296 3617 675 980 2413 3184 2980 1063 2915 2763 2511 525 1215 811 1874 998 1666 639 3416 3550 535 1943 1424 3889 405 3203 1279 1035 1331 569 1295 199 3446 2870 2862 2640 491 1626 3066 1688 3261 3251 2217 3088 338 1795 2162 2999 3021 1989 2608 3692 3753 2471 1161 2218 1952 3704 1174 3031 3064 558 3612 2506 2523 880 1625 433 2468 462 832 2154 902 2454 2753 276 1218 3006 2260 2787 1681 3029 285 
   261 1971 350 980 1475 1153 899 3045 1279 2732 1865 2651 1775 1339 1605 1537 2545 1557 2123 1939 1542 289 1154 93 2406 1630 2682 1509 1271 2203 379 1114 2539 1783 1708 278 1691 2379 1192 1187 1707 643 1462 1262 2512 1882 2100 1132 2452 2018 681 2676 2677 1983 836 1402 1252 1660 1713 862 1218 2514 778 2559 1518 1028 2325 1239 280 1289 383 1109 908 982 1635 1034 495 733 2803 1435 777 1895 2911 819 2593 1760 901 2699 1448 497 1643 435 1922 1765 563 607 2489 1988 1509 1844 1738 1398 391 1467 2237 1216 1782 1028 1407 978 2138 1993 1245 1160 1466 2076 2600 2085 2563 2091 1227 2159 2669 1537 2603 506 2550 1371 1030 1253 1038 1488 1797 1250 1144 1520 2538 1193 2617 869 264 1805 1379 1570 272 1743 1373 1588 1465 1823 332 758 1254 2345 362 1195 1748 1027 794 2276 1460 615 1414 1686 184 2372 2453 808 452 187 2681 1725 2128 201 2197 1859 1252 1273 1215 2388 1554 456 789 1182 2278 603 1379 839 2570 1302 2031 1603 1525 1061 2722 1034 1148 1916 1532 2838 1674 2719 755 1830 1423 1267 2414 2703 2457 1018 454 1238 240 2051 828 620 780 815 1550 1505 744 2134 801 540 939 1038 463 732 1404 1302 138 2589 1489 951 1447 1407 1529 1121 1908 1473 1318 138 2452 2039 2049 1555 1999 1622 664 1558 1056 416 2409 2534 615 484 598 1777 602 2340 2451 
   262 1675 472 646 1075 1543 937 2666 1415 2337 1452 2241 1409 1144 1192 1302 2136 1718 1728 1526 1441 434 1305 501 2046 1805 2300 1218 1600 1813 154 1041 2172 1381 1915 417 1282 1981 1534 1509 1371 249 1427 1663 2099 1477 1730 1089 2040 1623 1039 2265 2268 1682 921 1343 1619 1253 1980 517 818 2130 1052 2147 1417 867 1912 1144 265 894 768 1457 1228 653 1231 1153 884 481 2410 1261 619 1495 2517 1096 2182 1476 1294 2307 1756 225 1838 849 1509 1363 977 1016 2088 1593 1785 1430 1337 999 701 1692 1832 1615 1375 1069 995 1021 1746 1677 1271 1571 1737 1770 2187 1779 2157 1678 1205 1803 2255 1293 2204 527 2158 1376 665 1482 1364 1118 1491 1662 1299 1490 2158 1597 2223 1238 377 2080 985 1763 677 1478 1577 1236 1787 1415 742 704 1627 1931 442 1297 1350 1031 508 1930 1306 518 1302 1287 370 1969 2047 406 765 306 2268 2004 1758 584 1847 1446 1662 1116 1590 1978 1176 506 1192 1291 1886 913 1359 836 2157 930 1624 1318 1112 704 2309 1436 1522 1509 1263 2456 1972 2324 1168 1454 1024 864 2002 2318 2044 1406 830 1285 599 1638 417 1022 412 1218 1656 1305 1130 1731 542 497 1138 1210 109 809 1726 1712 431 2198 1290 682 1756 1050 1565 1283 1507 1735 1223 481 2049 1703 1637 1417 1596 1219 489 1158 984 785 2014 2148 976 401 833 1454 1013 1944 2044 414 
   263 254 1473 1598 727 2520 1265 1448 1629 1285 1220 1869 398 587 1094 379 1349 1863 824 1128 892 1856 1620 1780 770 1961 1141 230 2318 823 1370 979 921 1464 2136 1508 1302 1037 2318 2229 179 1387 1114 2683 1466 1474 575 1055 1637 779 2015 1506 1894 258 1366 1019 2476 1319 2390 1532 815 1008 1816 1437 891 825 1362 902 1451 1368 2113 2279 2036 1615 1364 1486 2220 998 1327 624 1002 1549 1442 1846 1776 127 2326 2200 2364 1577 2047 2088 1213 769 2207 2182 1917 1663 2277 1115 1460 740 2100 2047 1676 2626 856 1273 1163 1276 805 264 1265 2792 2224 347 1567 356 1286 1314 1113 536 1630 346 1216 1328 2091 1224 786 1929 2141 1626 67 2863 1629 1149 1000 2641 1176 2189 1798 2493 1401 1990 1989 222 1910 314 2437 890 1967 1131 2506 1379 1866 1483 1496 1181 939 598 689 1167 838 713 1774 1810 1808 1086 1764 1545 1756 2448 602 1790 542 1225 2894 717 2483 1253 1600 1374 2482 1500 900 1829 1145 1188 1512 1540 970 164 1007 740 1596 2720 2426 1454 263 1272 2490 2177 2353 498 1364 823 1347 1181 1638 2398 1927 1327 1763 1301 1247 2151 1452 2312 1652 517 2465 1653 1718 1888 1676 1638 1477 1352 2389 2795 1647 1128 526 781 2369 1663 1391 1642 1542 2194 896 1698 1166 352 1394 753 1561 1377 1083 1401 995 2147 1939 1040 1982 1270 1650 105 2279 1887 1775 1731 1424 
   264 1280 1403 734 339 2551 1602 1800 2108 1409 424 1229 766 1274 162 1246 1135 2407 838 501 1689 1390 2036 1530 1306 2507 1432 1010 2533 942 1103 1486 1388 465 2657 1381 310 1050 2488 2439 903 819 1820 2681 1073 526 990 1570 1017 737 2027 1250 1256 1266 1651 1711 2599 303 2812 747 370 1264 1965 1130 1674 1226 885 1505 1241 356 1781 2419 2173 750 326 1869 1897 984 1489 1394 1157 577 1582 2007 1163 1183 2306 1378 2657 1021 2569 1879 479 472 2007 2044 1122 696 2641 403 442 333 1677 2481 854 2630 434 1694 108 1665 869 1203 1818 2598 2588 1316 1159 1317 1177 648 1683 1121 1226 1213 1263 1354 1238 1857 632 2297 2306 568 1111 2691 2036 1877 1310 2617 1305 2229 1343 2918 355 2497 1703 1255 2347 751 2705 457 1771 1344 2613 904 1354 1958 473 1612 910 1271 1470 1223 1568 447 1370 1000 1057 662 1741 1315 1240 2851 1007 1607 1184 419 2687 1351 2578 975 535 1368 2212 1963 994 1873 1799 1482 1131 524 650 1086 105 651 1287 2453 2511 537 1115 1587 2848 1380 2197 733 306 320 984 1435 1021 2413 1840 1862 1613 609 621 2045 746 2240 2261 1349 2134 774 948 1269 1958 1986 996 1568 2646 2739 1446 1294 1345 937 2659 621 2064 2034 580 2573 1555 1500 1084 1133 620 1584 643 332 1111 339 1455 1790 1081 1272 1970 1215 1742 1014 2040 1014 1045 1444 1030 1065 
   265 1371 583 1535 1383 1342 69 2645 547 2445 1944 2745 1442 626 1698 861 2406 850 1891 1943 646 1196 479 919 1967 948 2326 980 1121 1932 789 246 2117 2017 1095 657 1871 2144 1120 1032 1271 1126 530 1510 2455 2087 1732 219 2514 1806 877 2559 2772 1394 178 480 1281 1859 1271 1408 1200 2179 635 2462 622 393 2297 371 737 1624 1226 1085 847 1546 1865 317 1300 604 2497 657 413 2133 2613 660 2665 1162 1176 2939 1183 1165 1007 1096 1977 1634 1184 1118 2678 2250 1122 1874 1985 1322 1307 930 2409 1453 1694 137 1591 103 1888 1445 330 1701 1068 1488 2556 1500 2377 2136 296 1726 2625 881 2351 441 2800 444 931 768 946 1904 1249 1755 482 587 2181 1477 2331 1023 1151 1378 1707 935 1092 1099 793 1232 1251 1741 993 247 1313 2317 1253 399 2010 95 664 1795 644 429 542 1546 1083 2556 2602 994 696 787 2701 1318 1762 860 1738 1943 1803 505 1292 2272 1935 484 1472 402 2014 698 447 105 2510 1730 1917 1035 1590 918 2633 1682 1237 2098 937 2464 1336 2939 1276 1535 1718 1256 2338 2362 2517 1229 869 346 809 2104 1172 1068 1291 1190 735 763 1508 2335 1478 1388 479 457 1049 222 1200 1636 797 2288 747 632 1187 1868 625 485 2138 1045 437 820 2255 1550 2151 701 2205 1864 502 1832 209 1276 2642 2209 862 541 521 1285 1276 2576 2584 932 941 1198 1562 
   266 2586 975 1912 2327 223 1169 3804 1154 3544 2777 3575 2542 1851 2514 2084 3411 1279 2946 2835 1846 1128 1049 845 3135 1296 3460 2157 563 3012 1250 1483 3280 2717 1272 979 2617 3206 455 538 2418 1577 1655 328 3402 2814 2860 1442 3369 2847 370 3551 3602 2607 1060 1657 396 2588 1102 1798 2079 3300 611 3439 1825 1564 3221 1605 1112 2226 751 383 447 1912 2567 1066 691 1473 3607 1893 1398 2830 3720 599 3513 2372 61 3637 764 1432 1253 538 2830 2615 445 346 3423 2925 914 2745 2672 2251 935 1039 3169 279 2647 1227 2328 1197 2954 2645 1380 511 899 2702 3495 2714 3413 3000 1467 2886 3565 2099 3428 1082 3487 1511 1845 890 451 2424 2444 538 1035 1689 3313 267 3427 226 1142 1158 2316 1204 739 2320 1037 2335 730 2692 611 1254 375 3240 1202 1189 2683 1294 1553 2978 1880 1246 1767 2530 1076 3305 3383 1695 639 1039 3592 1079 2890 752 2910 2772 605 1737 336 3259 2492 1046 531 1166 3092 556 1566 1213 3460 2239 2895 2230 2425 1862 3606 595 285 2846 2138 3609 981 3656 286 2617 2358 2134 3298 3489 3373 114 513 1334 740 2961 1753 319 1718 130 1414 1997 669 3067 1714 1385 840 942 1399 1043 684 410 908 3392 1981 1652 759 2341 1556 1004 2843 932 1663 856 3296 2730 2968 1927 2932 2555 1353 2492 1443 787 3346 3325 408 1187 736 2459 494 3277 3379 938 1336 2385 2353 1237 
   267 1426 765 505 712 1898 1085 2316 1595 1973 1081 1879 1083 1045 819 1143 1760 1903 1366 1150 1414 775 1502 874 1718 1998 1947 997 1910 1455 450 1079 1836 1038 2128 735 924 1614 1856 1817 1085 221 1463 2026 1722 1128 1396 1149 1672 1259 1380 1888 1905 1427 1104 1364 1956 898 2239 398 459 1776 1346 1771 1393 844 1536 1149 589 579 1140 1784 1543 520 884 1338 1257 468 2047 1173 661 1154 2152 1389 1816 1248 1652 1974 2049 430 2046 1224 1136 994 1352 1387 1741 1260 2055 1055 997 637 1058 1927 1480 1975 1002 1201 632 1161 1386 1406 1373 1947 2004 1508 1811 1515 1784 1306 1270 1483 1880 1124 1837 749 1827 1451 389 1727 1678 846 1237 2039 1499 1527 1808 1961 1860 1582 722 2343 668 1970 1053 1272 1800 935 2090 1041 1114 820 1968 1556 758 1457 1014 1139 430 1619 1235 655 1275 922 734 1620 1692 95 1095 659 1897 2271 1422 950 1532 1075 2039 1060 1933 1602 885 751 1568 1457 1525 1234 1414 966 1781 667 1249 1098 736 436 1933 1811 1865 1155 1067 2104 2254 1986 1541 1114 694 499 1626 1962 1676 1761 1186 1403 957 1266 111 1388 294 1583 1799 1184 1500 1384 556 733 1379 1429 364 1004 2030 2082 790 1837 1173 568 2051 804 1656 1490 1165 1995 1220 843 1677 1407 1271 1354 1248 875 564 823 1031 1155 1677 1792 1320 603 1121 1180 1389 1608 1686 789 376 1172 657 1064 1698 
   268 1761 796 1886 1833 1043 400 3060 189 2882 2389 3193 1885 1029 2140 1253 2855 471 2337 2393 887 1382 61 1043 2384 555 2753 1408 725 2375 1097 636 2535 2448 673 868 2306 2588 752 647 1705 1472 669 1212 2906 2521 2166 560 2963 2254 714 3009 3220 1787 352 696 927 2291 820 1756 1643 2612 431 2913 870 841 2749 721 999 2030 1269 742 559 1895 2294 135 1308 1021 2931 1021 842 2564 3047 422 3114 1562 947 3376 750 1459 592 1075 2424 2086 1118 1017 3119 2679 673 2322 2413 1771 1402 483 2850 1158 2145 345 2020 353 2333 1849 402 1511 619 1877 3007 1890 2824 2585 527 2149 3077 1280 2793 727 3235 519 1373 318 606 2301 1660 1542 51 694 2610 1198 2768 779 1351 927 2117 517 1151 1487 349 1677 824 2192 1008 656 966 2769 1453 186 2436 438 1090 2206 982 800 843 1998 1272 2997 3046 1397 693 1010 3152 867 2195 945 2156 2388 1608 899 954 2723 2339 745 1383 162 2457 598 585 518 2961 2120 2368 1451 2033 1363 3084 1548 914 2536 1352 2887 887 3378 1140 1980 2134 1699 2789 2791 2966 959 827 345 890 2552 1556 953 1642 1004 472 1135 1461 2772 1788 1619 183 67 1357 452 779 1359 961 2724 1121 1080 754 2254 553 35 2570 594 751 957 2701 1965 2596 995 2641 2290 901 2254 627 1323 3079 2642 735 867 505 1708 1216 3011 3029 1093 1250 1615 1999 452 1005 1455 
   269 966 782 1408 1021 1746 489 2223 912 2024 1598 2380 1026 241 1371 466 2000 1189 1479 1577 513 1311 876 1126 1546 1291 1903 558 1544 1515 822 244 1696 1718 1454 838 1561 1729 1541 1454 849 1042 577 1911 2062 1774 1310 331 2146 1399 1252 2155 2407 987 588 471 1698 1556 1667 1295 884 1757 1040 2063 491 77 1914 256 841 1391 1461 1502 1259 1423 1573 726 1555 470 2075 331 334 1829 2192 1069 2296 752 1561 2612 1603 1156 1364 1386 1623 1248 1493 1450 2341 1949 1532 1518 1692 971 1495 1322 2074 1854 1315 515 1303 509 1474 1031 578 2054 1479 1081 2165 1093 1966 1774 434 1304 2233 479 1933 621 2478 604 636 1178 1364 1681 832 2118 882 638 1758 1872 1910 1418 1256 1773 1464 1298 1328 700 1183 818 1672 1361 1269 381 1728 1934 1349 758 1721 422 479 1376 365 489 372 1161 1207 2221 2256 813 1022 924 2321 1719 1340 1105 1317 1599 2157 174 1705 1872 1695 672 1778 770 1597 1066 547 412 2116 1526 1525 617 1261 607 2233 2006 1649 1778 521 2042 1747 2606 1617 1121 1461 934 1944 1939 2149 1626 1192 631 1066 1745 1014 1410 1183 1558 1018 405 1787 2011 1419 1437 902 875 1035 580 1622 2028 990 1867 388 345 1607 1667 811 891 1831 1452 319 1031 1843 1130 1804 475 1888 1576 462 1559 234 1504 2320 1787 1225 623 885 863 1576 2256 2234 1105 942 778 1253 423 1621 904 860 
   270 870 1043 985 360 2186 1075 1825 1559 1531 931 1722 556 676 704 676 1412 1849 931 920 1092 1291 1503 1287 1190 1950 1465 472 2086 999 842 909 1320 1061 2108 1052 900 1191 2058 1991 525 779 1225 2336 1439 1110 880 995 1490 832 1657 1560 1749 870 1145 1116 2192 899 2295 914 243 1299 1528 1456 1077 654 1276 914 953 812 1601 2001 1749 1003 923 1341 1715 542 1597 799 657 1169 1709 1567 1641 705 1961 1943 2181 980 2019 1625 959 620 1752 1754 1673 1289 2140 854 1039 303 1556 1954 1406 2281 673 1146 665 1125 939 846 1244 2354 2086 949 1539 955 1403 1114 1102 946 1609 647 1413 938 1811 1270 193 1787 1874 1095 681 2436 1506 1282 1320 2281 1415 1852 1234 2401 866 1949 1491 746 1816 380 2240 720 1505 842 2214 1296 1289 1406 1071 1058 463 1073 874 779 970 532 1224 1553 1589 481 1376 1046 1678 2340 908 1326 990 931 2452 754 2184 1269 1090 970 2005 1414 1078 1480 1209 961 1496 974 906 567 595 160 1627 2249 2120 1112 563 1620 2352 1937 1922 612 847 282 1325 1489 1493 2053 1514 1294 1312 1083 630 1738 835 1920 1686 763 1964 1344 1101 1288 1467 1473 890 1083 2185 2422 1167 1382 757 398 2185 1108 1476 1508 1170 2066 960 1222 1284 852 1137 990 1222 929 667 924 886 1627 1652 1321 1609 829 1321 620 1809 1588 1568 1220 857 618 598 1024 2015 560 1474 668 
   271 1036 995 1763 1339 1748 509 2348 715 2209 1919 2679 1256 360 1704 546 2243 939 1713 1882 201 1584 729 1343 1679 1038 2061 752 1463 1732 1121 229 1830 2061 1212 1065 1901 1948 1485 1383 1048 1385 225 1918 2330 2111 1497 229 2443 1646 1314 2400 2706 1064 615 115 1657 1899 1471 1647 1229 1932 1054 2318 176 415 2195 113 1109 1750 1662 1465 1249 1777 1920 627 1742 809 2250 301 639 2170 2365 1070 2592 850 1604 2936 1476 1479 1123 1543 1938 1535 1632 1565 2661 2290 1371 1832 2037 1297 1729 1131 2397 1861 1610 438 1653 468 1702 1134 351 2141 1320 1151 2432 1164 2194 2079 211 1456 2499 578 2136 837 2807 302 992 1035 1326 2040 960 2191 740 282 1922 1892 2100 1444 1533 1572 1821 1066 1528 765 997 1065 1555 1655 1437 586 1693 2215 1632 579 2067 374 831 1495 248 755 105 1453 1473 2543 2570 1171 1144 1177 2602 1531 1524 1295 1454 1920 2243 249 1677 2128 2052 887 1920 599 1812 1140 225 517 2381 1886 1798 766 1595 960 2485 2129 1630 2111 670 2186 1580 2927 1722 1358 1816 1276 2210 2103 2446 1645 1317 413 1247 2054 1370 1514 1532 1628 733 413 1954 2341 1760 1742 849 779 1358 669 1514 2053 1213 2052 402 705 1482 2027 488 760 2170 1286 41 1244 2071 1263 2121 263 2222 1923 769 1910 288 1710 2648 1964 1304 890 967 1026 1724 2586 2545 1343 1257 924 1596 448 1665 1260 738 360 1001 
   272 2136 579 909 1555 1246 1129 3151 1503 2817 1885 2646 1894 1538 1633 1725 2600 1776 2209 1975 1763 105 1377 275 2530 1845 2784 1675 1428 2296 521 1336 2657 1764 1916 505 1691 2459 1340 1351 1849 655 1689 1331 2547 1867 2216 1358 2459 2103 833 2722 2671 2145 1067 1627 1375 1657 1898 807 1299 2614 977 2603 1738 1232 2358 1458 468 1268 315 1254 1079 906 1624 1262 427 903 2891 1640 977 1871 2996 1015 2595 1930 997 2655 1615 459 1854 485 1946 1839 594 677 2462 1954 1692 1877 1717 1479 215 1671 2221 1291 1846 1259 1421 1209 2228 2148 1475 1141 1652 2236 2631 2245 2627 2112 1455 2287 2697 1722 2682 729 2505 1601 1148 1458 1202 1428 1956 1238 1367 1748 2643 1257 2704 1001 134 1986 1353 1782 284 1921 1584 1718 1623 1885 428 978 1371 2376 180 1424 1723 1256 952 2412 1670 823 1632 1766 117 2348 2437 888 650 389 2694 1905 2243 383 2329 1878 1224 1481 1331 2440 1502 681 745 1410 2368 793 1608 1066 2605 1249 2092 1772 1564 1185 2761 982 1266 1906 1707 2941 1845 2680 790 1939 1404 1342 2456 2802 2464 1118 604 1469 436 2071 854 710 752 893 1777 1704 660 2112 696 367 1157 1259 483 962 1564 1344 368 2680 1688 1120 1614 1337 1759 1343 1886 1663 1538 360 2522 2181 2056 1769 1980 1608 855 1537 1277 317 2372 2632 769 688 816 1927 596 2304 2439 231 486 1890 1474 1161 1023 845 1316 1309 1341 1564 
   273 1219 764 709 600 1921 969 2172 1482 1853 1067 1878 914 837 806 926 1681 1787 1244 1107 1219 926 1400 954 1551 1885 1807 782 1882 1325 504 913 1676 1089 2026 754 953 1501 1839 1787 890 423 1288 2060 1669 1167 1235 989 1659 1140 1392 1818 1905 1221 1008 1184 1955 935 2165 610 347 1638 1313 1705 1199 664 1490 969 631 690 1253 1773 1524 725 935 1233 1369 338 1924 966 525 1206 2032 1356 1807 1035 1683 2022 2004 615 1940 1301 1113 890 1429 1446 1773 1320 1991 1021 1054 523 1196 1840 1505 2007 916 1074 663 1039 1259 1206 1226 2032 1938 1305 1764 1312 1690 1282 1110 1310 1834 907 1725 702 1879 1290 180 1650 1656 976 1030 2118 1399 1350 1664 2000 1738 1593 870 2271 771 1866 1150 1057 1707 747 2053 959 1184 705 1971 1510 923 1336 1078 1001 273 1439 1031 571 1081 809 865 1651 1710 124 1105 718 1872 2202 1262 1008 1355 1064 2127 863 1938 1527 1001 719 1668 1339 1399 1229 1246 848 1728 813 1165 883 706 225 1873 1913 1872 1185 851 1964 2196 2028 1609 959 780 400 1564 1827 1663 1784 1221 1262 1004 1245 315 1438 511 1628 1662 972 1617 1421 773 925 1308 1341 524 919 1994 2131 846 1710 961 372 2006 954 1498 1394 1213 1925 1035 901 1578 1218 1269 1151 1287 932 461 896 870 1275 1724 1657 1338 566 1092 980 1478 1656 1698 879 495 965 653 938 1733 217 1359 716 367 1076 981 
   274 2010 2299 1315 1206 3407 2553 1896 3061 1461 643 549 1474 2200 833 2131 1036 3361 1210 742 2613 2119 2986 2351 1723 3461 1613 1882 3444 1297 1975 2438 1721 500 3609 2264 644 1230 3388 3350 1682 1620 2762 3521 827 429 1511 2523 524 1178 2903 1028 564 1986 2597 2653 3483 656 3754 1412 1322 1500 2879 936 2600 2179 724 2452 2113 972 2533 3315 3076 1320 655 2819 2641 1927 1537 2312 2106 383 1572 2922 560 1988 3157 442 3581 1772 3522 2682 649 1093 2803 2864 271 274 3577 746 538 1241 2389 3429 227 3474 1006 2647 927 2617 1250 1898 2771 3357 3525 2000 826 1996 1152 586 2635 1661 853 2095 1326 2275 293 2806 1586 3239 3212 798 1886 3455 2986 2817 1563 3451 1415 3103 2087 3860 881 3449 2488 2078 3295 1569 3623 974 2589 2291 3492 723 2060 2911 520 2567 1857 1792 2389 2159 2501 1150 2138 206 320 1569 2623 2170 718 3791 1510 2446 1724 638 3434 2289 3455 944 719 2283 2957 2916 1286 2766 2746 2432 853 970 961 1935 943 1605 983 3182 3387 426 1989 1723 3781 461 3000 1388 843 1270 852 1584 528 3271 2695 2817 2465 583 1457 2879 1480 3074 3214 2251 2851 208 1545 1914 2896 2931 1797 2508 3563 3554 2297 1442 2249 1891 3583 900 3013 2982 377 3513 2497 2345 1153 1775 476 2496 315 661 2051 711 2409 2527 154 1484 2841 2131 2654 1778 2814 90 355 2259 1866 1861 954 2514 3196 1534 2947 2203 1537 2537 2219 1589 
   275 1007 710 1308 966 1720 493 2236 954 2019 1537 2328 1012 318 1303 525 1973 1241 1458 1525 614 1218 905 1048 1560 1342 1907 574 1543 1501 725 307 1709 1643 1502 761 1489 1712 1533 1451 851 940 667 1882 2025 1703 1309 391 2095 1373 1214 2127 2355 1025 582 564 1685 1482 1699 1194 810 1756 1020 2031 592 47 1871 348 753 1302 1384 1489 1241 1323 1496 748 1482 368 2073 422 244 1756 2189 1052 2246 791 1525 2546 1614 1055 1412 1321 1566 1206 1432 1396 2279 1875 1554 1462 1616 910 1411 1356 2010 1825 1269 544 1224 529 1456 1061 640 2003 1501 1121 2127 1132 1945 1720 505 1315 2196 532 1921 552 2411 681 554 1200 1353 1591 860 2070 909 729 1761 1840 1903 1388 1163 1805 1377 1343 1252 750 1217 801 1680 1315 1202 331 1713 1891 1254 800 1644 454 378 1397 463 408 474 1118 1116 2157 2196 715 971 838 2276 1748 1339 1034 1333 1537 2106 273 1688 1840 1608 602 1715 810 1583 1028 630 397 2080 1433 1487 646 1193 528 2201 1946 1629 1709 555 2049 1769 2542 1565 1103 1376 862 1908 1941 2098 1597 1138 687 998 1690 915 1360 1081 1515 1083 484 1717 1944 1317 1339 904 890 935 554 1628 1994 911 1862 468 253 1618 1574 890 915 1759 1477 416 955 1822 1149 1744 575 1818 1498 368 1477 279 1426 2253 1785 1183 537 849 879 1512 2187 2176 1021 843 801 1179 433 1584 804 882 102 607 456 1221 621 2132 
   276 1037 2550 2263 1320 3653 2415 301 2776 331 1318 1409 972 1739 1429 1520 730 2992 695 1160 1993 2796 2772 2812 384 3088 129 1368 3469 591 2367 2133 233 1636 3265 2569 1543 531 3467 3380 1087 2240 2231 3812 951 1570 648 2208 1262 797 3135 813 1423 1006 2513 2147 3622 1583 3533 2258 1566 272 2956 849 1998 1967 1018 2052 2479 1882 3126 3425 3178 2279 1645 2639 3240 2048 297 1762 2105 1644 376 2989 1326 1213 3446 1860 3517 2453 3177 3148 1259 1068 3273 3268 1627 1704 3427 1239 1667 1392 3071 3193 1515 3755 1100 2426 1633 2429 664 929 2410 3873 3375 931 1001 918 607 1205 2260 623 1022 1491 426 2424 1825 2356 1716 3081 3288 2012 1108 3952 2781 2255 223 3765 331 3318 2741 3634 1856 3125 3017 1299 3057 1172 3591 1081 3027 2259 3650 1019 2783 2632 1697 2335 1973 568 1817 2259 1968 1120 2740 1578 1504 1970 2868 2572 1208 3593 619 2847 612 1328 3973 1869 3625 797 1942 2464 3530 2650 542 2951 2275 2332 951 2036 920 1317 1429 1686 907 3775 3566 1520 1416 128 3639 1810 3437 917 1794 1531 894 167 1260 3526 3020 2473 2830 1230 2049 3245 2228 3419 2771 1649 3489 1575 2463 2743 2827 2792 2385 2490 3543 3913 2691 300 1661 1853 3522 2099 2503 2795 1625 3343 2038 2745 588 803 1336 1854 1574 1667 2158 1737 2148 3150 1724 273 3096 2337 2776 1063 3334 1710 1458 2746 2371 1153 1533 2348 3503 2025 2768 1926 1526 2063 2856 1876 1741 1937 
   277 2070 900 2018 2085 764 667 3364 403 3174 2624 3434 2171 1333 2369 1560 3130 521 2618 2641 1196 1408 329 1053 2687 558 3051 1705 413 2661 1228 938 2838 2655 594 959 2522 2872 448 338 1999 1611 971 929 3169 2736 2460 867 3208 2532 568 3281 3461 2095 586 1005 625 2504 610 1888 1878 2907 348 3182 1179 1122 3006 1030 1108 2212 1204 451 336 2025 2500 432 1216 1237 3226 1331 1078 2772 3342 311 3358 1868 717 3591 454 1559 543 981 2664 2349 990 873 3342 2884 422 2565 2618 2019 1363 346 3074 877 2403 644 2231 642 2616 2155 710 1279 371 2186 3269 2199 3104 2828 839 2449 3339 1586 3081 884 3446 819 1609 139 328 2469 1964 1297 316 989 2907 925 3060 555 1388 712 2301 477 1107 1795 285 1961 522 2450 948 890 665 3026 1484 485 2638 735 1313 2511 1294 998 1154 2260 1308 3220 3276 1588 676 1092 3405 638 2490 942 2458 2622 1370 1204 658 2993 2515 885 1221 462 2743 534 890 772 3225 2283 2634 1753 2264 1606 3353 1350 626 2754 1654 3188 627 3597 961 2263 2325 1935 3054 3089 3211 702 752 651 891 2794 1725 806 1780 801 646 1444 1323 2990 1888 1664 264 278 1472 654 473 1083 1008 3016 1430 1333 458 2411 814 292 2780 364 1062 988 2982 2268 2830 1306 2856 2495 1109 2451 922 1257 3293 2937 613 1030 542 2008 1083 3224 3262 1124 1371 1917 2220 729 769 1633 312 1150 1730 1050 1325 1569 3155 1160 3070 
   278 2712 1087 1985 2436 216 1296 3924 1273 3659 2875 3669 2660 1977 2613 2210 3519 1384 3060 2937 1974 1189 1171 930 3256 1395 3578 2280 634 3127 1350 1611 3400 2805 1360 1086 2710 3320 528 624 2539 1665 1781 246 3506 2903 2979 1570 3466 2959 495 3658 3695 2732 1187 1784 428 2680 1167 1874 2186 3417 738 3545 1952 1688 3323 1733 1213 2311 794 468 569 1984 2656 1191 718 1588 3723 2020 1518 2917 3836 726 3609 2497 189 3720 827 1510 1347 602 2929 2725 492 416 3511 3010 988 2846 2759 2360 974 1134 3258 212 2755 1355 2422 1325 3068 2770 1506 400 979 2827 3598 2839 3523 3099 1594 3007 3668 2225 3542 1200 3570 1636 1956 998 558 2501 2568 416 1156 1814 3432 173 3542 352 1209 1214 2401 1302 802 2446 1142 2454 782 2799 691 1378 397 3343 1261 1313 2770 1422 1667 3100 2007 1364 1894 2640 1148 3393 3474 1796 755 1136 3691 1137 3009 845 3032 2870 488 1864 363 3366 2570 1162 504 1289 3206 681 1692 1340 3564 2317 3003 2354 2526 1974 3711 516 331 2936 2263 3728 1033 3740 303 2733 2445 2240 3403 3607 3470 185 618 1459 839 3060 1845 406 1799 212 1528 2124 651 3155 1780 1440 965 1066 1485 1169 743 293 1005 3508 2108 1771 822 2415 1677 1126 2930 1015 1790 951 3407 2853 3064 2055 3021 2644 1469 2579 1570 823 3431 3442 528 1300 862 2581 517 3361 3471 1022 1428 2509 2451 1364 128 1794 1128 1747 2129 1792 1084 1839 3280 1709 3623 882 
   279 1511 683 1706 1579 1236 163 2803 351 2619 2140 2940 1622 772 1895 1000 2593 657 2074 2139 687 1299 285 990 2126 754 2492 1146 967 2112 939 377 2277 2213 899 760 2067 2325 980 882 1442 1293 507 1406 2646 2283 1904 308 2709 1992 820 2747 2968 1536 184 498 1149 2055 1078 1578 1397 2350 549 2652 666 579 2491 474 865 1813 1268 956 737 1717 2061 130 1328 794 2669 775 606 2329 2785 561 2860 1308 1098 3136 1009 1313 811 1108 2173 1827 1178 1095 2875 2445 936 2071 2180 1518 1373 736 2606 1349 1887 83 1786 94 2070 1594 242 1647 882 1627 2748 1640 2561 2332 308 1889 2817 1025 2529 570 2996 378 1128 582 816 2091 1403 1691 288 551 2349 1381 2505 936 1259 1184 1898 739 1139 1236 597 1414 1081 1934 1018 429 1184 2511 1363 209 2205 175 858 1950 745 599 617 1739 1186 2753 2799 1181 702 899 2895 1127 1933 912 1898 2139 1748 643 1167 2461 2124 603 1460 209 2194 660 417 283 2701 1915 2108 1192 1787 1115 2822 1653 1119 2295 1093 2627 1151 3136 1241 1717 1910 1453 2529 2530 2712 1135 865 220 858 2300 1354 1038 1462 1132 563 888 1515 2531 1634 1512 338 283 1201 294 1034 1542 883 2461 873 829 1014 2052 509 295 2334 857 517 894 2438 1707 2348 775 2401 2058 685 2026 364 1321 2839 2380 821 693 507 1448 1274 2772 2781 1020 1093 1356 1758 197 1159 1248 263 596 1219 512 1251 1130 2710 621 2509 561 1286 
   280 864 836 1241 781 1898 688 2055 1145 1827 1358 2141 819 305 1132 436 1777 1427 1263 1338 696 1276 1100 1154 1382 1528 1720 409 1736 1307 777 483 1528 1483 1690 875 1325 1517 1723 1643 667 911 803 2058 1831 1537 1121 569 1908 1177 1384 1931 2168 879 775 694 1872 1321 1894 1138 650 1567 1204 1836 678 238 1679 487 835 1178 1490 1676 1427 1256 1341 943 1594 392 1882 434 363 1593 1998 1238 2058 650 1695 2372 1810 1060 1600 1453 1383 1013 1569 1544 2101 1713 1750 1278 1459 731 1495 1550 1834 2001 1078 738 1073 725 1261 903 818 2154 1697 973 1933 984 1749 1534 674 1134 2002 429 1728 690 2239 842 418 1396 1541 1468 701 2225 1104 861 1574 2013 1711 1564 1219 2000 1246 1533 1363 629 1411 607 1875 1124 1332 504 1898 1699 1300 991 1488 647 360 1224 499 530 564 926 1182 1981 2016 645 1127 927 2085 1943 1151 1157 1157 1358 2256 342 1873 1645 1476 736 1847 1001 1389 1198 781 588 1886 1322 1293 495 1022 382 2006 2084 1812 1539 418 1865 1965 2366 1714 908 1238 698 1713 1753 1911 1772 1288 869 1127 1506 845 1513 1032 1677 1258 449 1836 1772 1284 1360 1098 1086 944 739 1822 2164 1019 1670 436 185 1813 1462 1048 1110 1595 1672 538 1068 1627 977 1564 619 1650 1344 452 1330 466 1528 2081 1595 1348 639 1022 706 1644 2017 1994 1114 866 639 1018 629 1753 740 1078 240 429 579 1294 532 1965 196 1755 1355 1876 816 
   281 1617 2047 1195 842 3187 2241 1609 2741 1171 263 592 1082 1836 500 1753 769 3035 832 349 2245 1963 2674 2149 1354 3136 1292 1503 3181 925 1738 2099 1367 315 3290 2022 368 890 3134 3087 1292 1418 2405 3312 602 210 1125 2185 409 790 2668 815 618 1593 2295 2296 3242 400 3456 1264 997 1160 2613 700 2234 1843 437 2102 1877 793 2371 3065 2820 1205 435 2509 2484 1630 1252 1943 1798 255 1308 2656 538 1598 2940 755 3305 1598 3202 2493 258 703 2618 2665 483 288 3287 359 364 888 2246 3122 216 3263 616 2326 657 2300 871 1505 2434 3196 3234 1607 649 1603 868 214 2293 1275 702 1716 1025 2002 629 2460 1267 2941 2954 741 1495 3292 2675 2459 1222 3246 1105 2870 1923 3562 714 3131 2307 1690 2987 1185 3354 582 2390 1986 3255 446 1915 2588 374 2241 1555 1410 2021 1871 2138 764 1962 362 409 1305 2382 1946 649 3496 1125 2233 1339 262 3281 1932 3220 641 654 2016 2802 2595 924 2517 2395 2121 649 861 576 1551 607 1279 806 3037 3152 159 1609 1418 3495 747 2813 995 656 941 576 1270 414 3049 2474 2483 2244 199 1232 2672 1305 2867 2876 1876 2710 186 1433 1794 2605 2629 1599 2214 3295 3361 2076 1122 1876 1565 3307 848 2663 2674 234 3219 2141 2128 838 1383 87 2124 160 453 1759 529 2075 2372 472 1150 2609 1862 2390 1387 2642 416 398 2059 1650 1471 648 2197 2984 1289 2639 1859 1191 2181 2057 1301 393 1796 1417 2868 3077 2394 1619 
   282 2699 1138 2106 2490 26 1264 3939 1168 3692 2954 3756 2686 1957 2690 2191 3573 1245 3099 3007 1913 1325 1077 1036 3266 1246 3600 2281 463 3161 1428 1576 3413 2902 1197 1150 2799 3359 362 470 2552 1765 1707 177 3571 2998 3000 1527 3547 3001 513 3715 3782 2721 1156 1722 239 2771 985 1990 2246 3443 698 3605 1894 1683 3391 1693 1289 2413 948 321 493 2106 2751 1123 884 1627 3753 1988 1536 3016 3867 675 3692 2486 228 3826 646 1625 1191 736 3006 2777 642 544 3609 3113 815 2918 2858 2415 1132 982 3352 120 2812 1304 2508 1280 3106 2765 1435 561 811 2815 3665 2827 3571 3175 1537 3018 3735 2209 3579 1231 3676 1558 2005 868 440 2617 2565 552 1063 1735 3454 158 3575 320 1338 1028 2504 1152 936 2429 1006 2477 596 2857 805 1381 206 3411 1399 1227 2870 1380 1708 3104 1968 1393 1846 2690 1272 3490 3566 1869 797 1220 3767 952 3030 939 3039 2949 636 1838 174 3423 2683 1199 693 1203 3242 691 1620 1323 3629 2431 3058 2349 2599 2019 3773 701 156 3029 2255 3747 845 3844 471 2764 2545 2301 3465 3631 3551 117 692 1383 922 3137 1936 513 1908 328 1407 2096 838 3252 1910 1583 895 984 1588 1156 560 318 1091 3538 2080 1796 641 2535 1578 1034 3028 849 1744 1040 3453 2856 3147 2005 3117 2740 1503 2679 1542 983 3534 3469 564 1346 862 2586 684 3464 3561 1129 1521 2508 2530 1333 198 1877 1041 1735 2169 1742 1220 1902 3385 1707 3639 766 192 1230 1884 3165 
   283 854 2443 2256 1288 3521 2267 463 2604 537 1383 1581 893 1580 1455 1354 897 2810 726 1227 1806 2733 2608 2722 256 2904 317 1227 3317 619 2284 1975 156 1705 3081 2468 1594 636 3320 3229 966 2191 2047 3683 1113 1651 577 2047 1414 813 3010 1000 1597 825 2369 1968 3479 1632 3357 2238 1520 369 2819 1019 1813 1827 1150 1887 2388 1895 3044 3282 3039 2273 1693 2481 3157 1946 517 1591 1985 1727 601 2849 1494 1045 3322 2024 3356 2402 2994 3050 1331 1068 3173 3160 1777 1800 3259 1294 1731 1354 3001 3019 1640 3626 1116 2269 1645 2275 688 758 2239 3769 3207 742 1175 729 776 1304 2091 503 1204 1327 600 2309 1976 2177 1638 2917 3144 2054 950 3844 2617 2067 306 3639 505 3188 2676 3457 1880 2944 2929 1124 2886 1074 3431 1106 2929 2128 3509 1155 2726 2464 1763 2179 1875 404 1642 2145 1791 1104 2670 1717 1653 1909 2751 2482 1387 3418 553 2749 471 1393 3869 1709 3486 934 1990 2352 3438 2482 598 2825 2096 2191 1121 2058 977 1164 1438 1603 1098 3681 3428 1604 1262 348 3469 1977 3330 860 1820 1491 1039 368 1413 3397 2908 2302 2728 1323 2009 3134 2197 3302 2585 1477 3405 1687 2443 2701 2677 2635 2326 2354 3385 3790 2596 459 1490 1742 3361 2134 2315 2633 1710 3174 1867 2650 728 652 1434 1669 1670 1715 2049 1779 1995 3071 1865 390 2974 2232 2647 922 3239 1844 1608 2661 2301 1003 1540 2199 3380 1972 2607 1780 1446 1889 2786 1807 1867 1801 225 2913 3502 2352 1627 1518 3508 
   284 1802 1585 549 860 2659 1920 2195 2433 1771 651 1237 1284 1729 550 1736 1415 2740 1274 804 2138 1353 2342 1599 1782 2836 1842 1512 2727 1382 1254 1872 1843 376 2969 1541 415 1436 2663 2635 1425 880 2237 2766 1279 479 1480 1950 1092 1187 2166 1488 1259 1788 1945 2131 2746 374 3079 649 820 1684 2171 1367 2120 1618 1098 1917 1388 272 1768 2586 2356 554 312 2178 1875 1290 1854 1855 1483 451 1930 2215 1205 1700 2407 1200 2877 1013 2886 1923 717 954 2042 2107 1018 510 2892 718 329 845 1623 2768 801 2721 890 2031 421 1994 1311 1724 2188 2591 2841 1837 1335 1838 1493 834 2070 1619 1391 1705 1620 1588 1050 2249 1027 2568 2492 56 1632 2689 2340 2298 1738 2695 1683 2364 1323 3182 198 2811 1726 1767 2642 1271 2912 894 1834 1654 2752 1111 1294 2291 316 1962 1234 1770 1928 1496 2008 950 1377 912 1011 902 1894 1435 1332 3109 1493 1699 1684 641 2668 1786 2715 1265 48 1586 2191 2292 1416 2042 2202 1800 1330 206 1036 1594 599 1062 1490 2416 2647 531 1613 1988 3087 1226 2239 1242 221 788 1230 1834 1097 2523 1951 2224 1722 796 746 2125 727 2319 2623 1826 2085 685 781 1149 2220 2271 1050 1846 2852 2794 1556 1685 1819 1319 2878 159 2458 2331 470 2834 1977 1602 1430 1649 728 2046 567 290 1400 220 1831 1761 920 1685 2103 1443 1948 1535 2050 852 1023 1506 1129 1584 522 1894 2444 842 2297 1660 1063 2018 1455 962 766 1572 1956 2471 2523 2083 1444 690 2635 1999 
   285 965 2429 2124 1184 3539 2311 427 2686 293 1184 1323 848 1644 1290 1431 639 2911 556 1026 1917 2662 2678 2685 308 3008 86 1265 3366 452 2239 2035 173 1504 3184 2446 1407 403 3361 3276 977 2104 2152 3697 856 1440 526 2112 1161 658 3019 741 1338 934 2408 2065 3513 1447 3446 2120 1432 136 2847 760 1921 1860 905 1960 2352 1743 2997 3317 3069 2141 1509 2541 3111 1925 296 1675 1990 1514 402 2880 1236 1127 3329 1768 3420 2317 3096 3023 1126 929 3148 3146 1525 1579 3334 1103 1533 1256 2939 3104 1400 3641 961 2328 1494 2329 525 850 2321 3750 3282 866 916 854 517 1079 2170 522 945 1400 340 2305 1724 2273 1588 2986 3181 1875 1017 3830 2686 2179 84 3649 246 3205 2608 3548 1718 3042 2889 1218 2967 1051 3492 942 2902 2147 3541 909 2648 2540 1563 2235 1850 496 1734 2141 1885 982 2609 1470 1402 1837 2750 2445 1128 3505 496 2723 523 1194 3849 1775 3515 686 1806 2345 3403 2557 404 2836 2192 2224 863 1898 783 1221 1290 1558 839 3648 3455 1391 1320 223 3547 1720 3315 787 1655 1395 788 135 1159 3411 2899 2383 2707 1102 1913 3124 2090 3300 2693 1564 3360 1454 2325 2607 2724 2693 2251 2381 3443 3796 2565 200 1574 1734 3424 1962 2426 2699 1496 3251 1950 2620 477 713 1210 1777 1448 1531 2038 1600 2048 3020 1617 143 2978 2215 2663 963 3208 1599 1356 2618 2239 1058 1394 2245 3386 1890 2671 1823 1399 1976 2724 1745 1627 1828 139 2970 3505 2411 1643 1293 3525 260 1819 
   286 1000 733 1361 1006 1716 472 2246 917 2037 1580 2368 1034 289 1348 508 2002 1200 1484 1565 563 1257 873 1076 1569 1302 1921 580 1526 1524 768 260 1718 1691 1463 788 1536 1736 1519 1435 865 991 614 1880 2059 1750 1325 345 2135 1401 1216 2156 2395 1020 566 511 1674 1530 1667 1247 857 1773 1012 2062 541 25 1907 295 788 1354 1411 1478 1233 1376 1545 719 1506 418 2090 384 280 1804 2206 1043 2285 785 1526 2591 1591 1103 1373 1340 1608 1241 1448 1408 2323 1923 1526 1503 1664 953 1443 1322 2055 1823 1305 512 1274 500 1481 1061 595 2014 1473 1116 2161 1127 1971 1760 457 1325 2230 518 1943 573 2457 631 604 1172 1341 1643 860 2079 878 676 1776 1839 1923 1386 1203 1773 1428 1305 1278 738 1183 824 1659 1352 1222 339 1703 1927 1295 763 1693 420 430 1402 419 437 422 1154 1153 2202 2239 768 981 871 2313 1717 1355 1057 1341 1580 2116 228 1680 1871 1660 624 1733 773 1606 1030 578 384 2113 1486 1520 645 1239 577 2232 1962 1622 1755 552 2061 1741 2586 1576 1127 1427 909 1941 1956 2138 1595 1150 644 1019 1731 968 1370 1134 1520 1037 454 1739 1989 1368 1384 885 864 982 548 1607 1994 939 1880 438 305 1595 1627 839 885 1806 1447 363 981 1848 1155 1787 529 1865 1547 408 1527 238 1453 2298 1802 1188 570 850 886 1530 2233 2218 1053 888 804 1227 408 1586 857 853 54 650 403 1256 674 2179 53 1947 1137 1711 591 228 1840 1704 1806 1624 1841 
   287 1111 2311 1843 979 3455 2285 716 2710 299 829 947 783 1672 982 1489 276 2962 339 675 2006 2458 2684 2529 563 3062 385 1277 3330 295 2079 2041 511 1141 3235 2316 1064 80 3312 3237 978 1887 2225 3605 476 1068 543 2124 770 438 2926 417 964 1079 2372 2127 3453 1105 3471 1857 1236 276 2785 394 2004 1830 509 1988 2204 1441 2821 3260 3008 1858 1167 2534 2937 1812 380 1731 1912 1139 472 2822 856 1215 3230 1382 3406 2098 3145 2876 766 692 3004 3016 1133 1194 3340 764 1175 1056 2743 3126 1005 3550 691 2324 1200 2316 336 983 2354 3607 3287 1041 551 1031 179 696 2200 639 593 1454 153 2207 1332 2328 1443 2986 3129 1535 1094 3693 2690 2261 339 3551 204 3120 2407 3576 1402 3085 2724 1315 2987 991 3472 658 2758 2086 3477 513 2434 2559 1203 2231 1732 705 1799 2046 1946 768 2419 1075 1009 1649 2646 2293 766 3525 520 2581 680 840 3703 1798 3448 290 1460 2240 3242 2573 214 2748 2250 2185 494 1582 461 1263 1007 1423 517 3487 3385 1016 1357 515 3555 1337 3182 689 1337 1190 395 364 769 3322 2781 2414 2573 723 1688 3003 1845 3188 2758 1628 3183 1062 2059 2369 2695 2680 2049 2327 3419 3690 2420 215 1635 1648 3410 1629 2502 2699 1119 3260 1994 2475 85 830 827 1866 1065 1190 1935 1264 2042 2839 1222 255 2879 2098 2585 1009 3054 1203 964 2453 2054 1113 1111 2223 3284 1686 2668 1808 1269 2026 2531 1576 1231 1792 512 2952 3397 2405 1597 907 3438 644 1479 396 1816 
   288 1822 2590 1783 1288 3742 2722 1338 3203 931 768 159 1358 2224 1031 2093 527 3485 945 730 2610 2547 3150 2719 1353 3586 1125 1849 3707 988 2295 2539 1301 899 3749 2572 948 830 3667 3612 1582 1993 2801 3873 318 793 1252 2626 179 973 3217 446 173 1793 2788 2695 3785 984 3942 1851 1498 1063 3140 405 2603 2294 391 2519 2433 1380 2952 3602 3353 1793 1022 2988 3066 2142 994 2313 2293 816 999 3181 89 1871 3498 614 3818 2180 3659 3065 717 1050 3192 3234 425 785 3784 810 948 1352 2831 3601 484 3822 981 2792 1224 2772 975 1696 2872 3776 3731 1776 250 1768 648 548 2723 1383 238 2055 828 2529 605 2877 1763 3432 3484 1314 1753 3871 3153 2847 1123 3809 924 3419 2505 4048 1302 3591 2884 1971 3463 1524 3872 934 2960 2481 3800 372 2500 3049 954 2702 2063 1478 2389 2387 2523 1135 2542 440 328 1852 2930 2507 72 3987 1238 2798 1435 773 3862 2337 3766 530 1227 2549 3384 3058 939 3059 2806 2607 302 1447 789 1870 1124 1765 371 3620 3699 745 1948 1198 3996 561 3385 1255 1244 1441 421 1084 175 3605 3032 2926 2805 585 1802 3237 1888 3431 3306 2227 3294 599 2021 2382 3107 3119 2174 2718 3814 3929 2638 966 2231 2042 3820 1423 3072 3155 796 3711 2546 2691 708 1549 583 2478 701 1040 2272 1117 2524 2955 554 1037 3160 2396 2920 1650 3220 574 291 2630 2218 1751 1192 2671 3545 1848 3121 2296 1647 2583 2639 1830 645 2249 1250 3371 3643 2866 2059 588 3722 1424 1267 1165 2286 793 
   289 2409 1003 2079 2312 375 972 3682 796 3464 2818 3628 2455 1665 2556 1898 3383 866 2888 2853 1573 1364 716 1024 3005 872 3356 2016 163 2941 1328 1273 3155 2807 840 1039 2688 3146 88 106 2301 1699 1356 537 3402 2896 2758 1213 3410 2795 434 3531 3655 2433 871 1381 243 2664 684 1955 2083 3205 443 3426 1555 1418 3230 1379 1191 2335 1061 60 227 2083 2652 787 1036 1442 3521 1680 1316 2923 3636 404 3558 2202 398 3742 360 1599 823 825 2864 2590 784 662 3509 3028 487 2770 2765 2241 1241 610 3245 486 2635 986 2394 971 2890 2486 1088 922 468 2526 3500 2539 3369 3032 1205 2762 3570 1920 3361 1050 3595 1205 1825 487 97 2568 2290 927 702 1378 3211 538 3348 285 1361 753 2426 779 1001 2136 626 2244 357 2681 842 1141 279 3250 1442 870 2782 1070 1523 2835 1651 1198 1519 2502 1284 3387 3454 1743 685 1145 3620 671 2788 911 2777 2814 1007 1540 267 3239 2625 1032 949 846 3022 537 1272 1053 3460 2380 2875 2075 2457 1831 3596 1027 234 2921 1978 3498 591 3755 687 2541 2459 2140 3291 3391 3413 339 665 1032 875 2995 1846 601 1858 510 1027 1792 1075 3152 1913 1630 569 638 1535 900 299 694 1031 3308 1777 1580 357 2497 1207 675 2933 499 1422 992 3248 2589 3019 1675 3016 2644 1312 2591 1247 1108 3446 3233 499 1185 659 2322 862 3376 3444 1112 1449 2237 2400 1041 433 1769 687 1460 1971 1414 1266 1751 3302 1450 3384 393 524 906 1638 3047 381 3239 2578 3278 1437 3226 3580 
   290 1022 1345 906 80 2502 1457 1659 1949 1302 538 1336 522 1049 320 1000 1099 2240 698 540 1464 1446 1888 1528 1107 2341 1288 759 2440 792 1081 1301 1206 691 2498 1337 526 942 2404 2345 644 876 1612 2642 1089 728 782 1388 1107 591 1972 1235 1364 1009 1519 1503 2528 534 2676 886 237 1117 1875 1122 1450 1046 914 1305 1212 586 1811 2342 2091 923 570 1724 1927 875 1377 1164 1023 792 1480 1916 1258 924 2266 1551 2548 1089 2409 1877 568 322 2006 2027 1281 912 2516 466 677 91 1730 2338 1013 2589 334 1534 360 1511 721 950 1637 2607 2462 1063 1185 1065 1114 728 1495 900 1255 966 1165 1268 1420 1662 493 2165 2221 825 852 2695 1890 1667 1154 2583 1190 2172 1394 2783 604 2339 1717 996 2201 491 2602 377 1762 1211 2546 934 1424 1796 711 1448 795 1049 1241 1120 1350 256 1406 1160 1197 640 1686 1297 1306 2720 804 1589 960 538 2701 1139 2514 944 795 1291 2234 1803 858 1805 1599 1340 1147 760 583 830 215 495 1290 2479 2448 725 865 1446 2727 1545 2189 508 562 183 982 1299 1111 2366 1805 1686 1586 696 680 2020 852 2211 2078 1110 2172 954 1091 1370 1837 1851 1036 1448 2545 2714 1426 1169 1107 777 2551 870 1866 1891 790 2444 1347 1482 1006 890 745 1351 836 580 1005 597 1278 1827 1261 1130 1919 1140 1658 755 2050 1199 1177 1448 1043 805 260 1409 2316 673 1857 1061 393 1387 1518 583 1151 999 1375 2101 2423 1605 821 798 2483 1352 780 1238 1042 1013 1270 2316 
   291 2551 958 1920 2311 211 1128 3776 1099 3521 2769 3570 2517 1813 2506 2047 3395 1221 2925 2824 1800 1144 996 849 3105 1238 3434 2125 510 2989 1242 1442 3251 2715 1215 967 2613 3186 401 481 2390 1578 1606 341 3389 2811 2834 1399 3362 2827 341 3536 3596 2572 1019 1610 356 2585 1048 1804 2065 3275 566 3424 1779 1529 3209 1563 1104 2226 778 327 393 1920 2564 1016 724 1452 3583 1853 1370 2829 3697 552 3507 2337 42 3639 711 1439 1195 557 2821 2598 474 366 3422 2925 859 2734 2671 2235 962 981 3166 287 2632 1182 2322 1153 2933 2612 1331 567 843 2667 3483 2679 3394 2991 1420 2857 3553 2063 3406 1058 3489 1460 1827 833 394 2430 2411 591 981 1638 3287 289 3404 177 1155 1107 2316 1147 756 2284 979 2310 681 2677 620 1222 341 3229 1219 1137 2683 1251 1532 2947 1838 1222 1722 2513 1087 3303 3379 1685 619 1033 3583 1027 2864 751 2880 2764 660 1698 301 3243 2496 1024 582 1114 3070 525 1517 1176 3448 2244 2879 2196 2415 1842 3592 652 243 2842 2104 3582 931 3657 329 2594 2357 2120 3284 3464 3366 79 506 1284 735 2952 1750 329 1721 159 1358 1958 717 3065 1726 1404 790 890 1401 1006 633 442 904 3368 1942 1627 707 2348 1502 951 2841 876 1619 853 3277 2699 2962 1883 2930 2553 1330 2492 1403 816 3347 3300 385 1168 703 2428 530 3277 3375 942 1334 2353 2345 1196 58 1691 952 1585 1995 1620 1039 1720 3197 1552 3475 713 176 1112 1723 2979 187 3350 2448 3360 1552 3264 3537 376 2302 
   292 932 1247 939 109 2402 1327 1687 1815 1354 676 1468 476 909 460 867 1190 2104 746 666 1324 1402 1757 1454 1098 2205 1319 631 2324 829 1004 1163 1210 828 2363 1246 664 1001 2291 2229 554 845 1471 2546 1198 868 773 1250 1236 640 1871 1332 1495 922 1393 1362 2420 668 2547 900 171 1148 1761 1223 1311 909 1030 1165 1129 668 1749 2231 1980 957 701 1593 1865 763 1426 1025 900 931 1534 1801 1387 814 2170 1691 2426 1057 2274 1801 703 394 1929 1943 1419 1051 2389 599 812 50 1681 2208 1153 2492 431 1401 468 1379 762 873 1499 2532 2336 984 1297 988 1193 859 1356 873 1367 834 1225 1159 1560 1522 380 2037 2108 928 753 2618 1759 1526 1179 2489 1240 2070 1348 2654 701 2205 1649 879 2070 394 2483 477 1683 1087 2440 1050 1387 1661 845 1314 682 1017 1102 1007 1209 310 1352 1299 1334 579 1587 1218 1428 2592 797 1507 928 677 2627 998 2408 1040 907 1186 2167 1669 902 1700 1459 1212 1256 841 675 708 353 374 1393 2412 2343 865 735 1476 2601 1684 2108 490 667 144 1087 1335 1240 2267 1713 1549 1500 828 659 1933 849 2120 1940 974 2112 1094 1102 1352 1713 1723 991 1326 2426 2624 1345 1214 970 647 2429 962 1727 1761 929 2316 1207 1400 1079 833 882 1213 976 709 892 719 1141 1769 1402 1165 1820 1038 1548 664 1978 1339 1313 1378 984 701 380 1277 2222 629 1727 922 255 1247 1467 500 1291 863 1396 1977 2331 1473 682 937 2384 1350 888 1261 905 1076 1395 2204 140 2205 
   293 1090 2529 2181 1259 3647 2426 353 2806 188 1204 1263 949 1764 1333 1552 585 3033 614 1047 2041 2744 2797 2779 433 3130 39 1382 3481 517 2331 2153 295 1519 3307 2544 1434 413 3474 3390 1090 2181 2276 3804 806 1449 633 2231 1118 719 3125 667 1276 1059 2521 2187 3625 1475 3567 2183 1512 195 2957 703 2044 1973 880 2080 2446 1791 3086 3429 3180 2196 1537 2658 3201 2025 174 1797 2096 1520 277 2991 1180 1249 3435 1714 3537 2394 3218 3119 1143 992 3245 3245 1483 1576 3454 1131 1552 1333 3023 3224 1378 3748 1014 2445 1544 2445 588 974 2442 3847 3401 991 855 979 462 1078 2290 642 876 1521 281 2409 1680 2395 1680 3105 3293 1905 1138 3928 2804 2303 180 3755 188 3312 2690 3669 1759 3164 2980 1341 3087 1156 3608 991 2999 2256 3652 881 2727 2660 1581 2352 1949 621 1856 2245 2007 1053 2694 1437 1361 1921 2854 2539 1061 3625 603 2819 646 1214 3946 1894 3626 659 1833 2447 3496 2677 454 2942 2315 2337 805 1940 815 1340 1342 1653 761 3741 3565 1398 1439 140 3667 1664 3414 881 1696 1472 753 20 1116 3518 3000 2504 2805 1105 1987 3225 2159 3403 2816 1686 3449 1441 2387 2679 2839 2809 2333 2492 3559 3901 2661 167 1696 1839 3542 1996 2550 2817 1501 3371 2071 2715 453 836 1209 1901 1447 1560 2140 1631 2164 3108 1582 178 3083 2315 2771 1081 3302 1569 1315 2709 2324 1177 1447 2360 3491 1970 2789 1938 1493 2098 2809 1833 1603 1941 146 3087 3609 2528 1753 1288 3632 350 1849 125 1955 382 1104 3390 1308 3466 1342 
   294 2285 590 1292 1836 857 1054 3397 1309 3091 2223 3003 2125 1611 1964 1825 2908 1545 2483 2300 1748 495 1182 286 2750 1600 3037 1827 1077 2561 735 1326 2886 2128 1642 547 2043 2739 980 1008 2044 994 1624 941 2873 2229 2450 1322 2808 2378 499 3038 3028 2300 964 1585 997 2011 1577 1184 1579 2869 716 2921 1724 1297 2686 1456 619 1632 155 894 756 1291 1983 1104 196 1061 3161 1691 1065 2238 3270 745 2947 2071 611 3033 1272 823 1592 96 2281 2126 209 288 2831 2327 1371 2204 2082 1759 327 1392 2584 901 2144 1167 1763 1120 2497 2318 1374 797 1337 2394 2961 2404 2925 2450 1396 2502 3029 1830 2963 749 2883 1509 1384 1189 864 1810 2118 888 1169 1676 2892 867 2975 636 514 1658 1720 1525 107 2044 1328 1932 1270 2186 116 995 989 2705 568 1266 2090 1193 1130 2614 1704 896 1633 2047 457 2716 2800 1171 435 525 3038 1575 2478 266 2537 2217 890 1526 949 2750 1881 699 433 1248 2637 530 1536 1032 2931 1628 2393 1916 1886 1412 3083 678 885 2265 1838 3191 1504 3056 406 2184 1767 1629 2776 3059 2812 731 300 1352 305 2409 1184 328 1116 504 1593 1775 417 2478 1085 752 943 1057 813 884 1212 960 409 2946 1758 1273 1270 1722 1632 1140 2252 1355 1530 356 2814 2373 2404 1786 2344 1969 971 1902 1271 208 2747 2890 442 784 632 2107 240 2678 2800 362 774 2053 1803 1105 634 1151 1121 1370 1572 1548 390 1238 2594 1300 3097 1050 695 1133 1422 2411 831 3005 1833 2970 1322 2814 2986 914 1810 653 1738 3064 
   295 2508 1057 2109 2384 267 1069 3775 907 3550 2879 3689 2540 1764 2617 1997 3459 970 2969 2920 1681 1371 826 1043 3098 972 3446 2109 205 3024 1375 1373 3247 2858 928 1087 2743 3228 96 195 2391 1738 1465 427 3473 2948 2847 1315 3472 2875 454 3606 3715 2532 965 1489 146 2718 743 1987 2151 3293 523 3499 1663 1509 3299 1482 1237 2380 1044 55 300 2112 2704 893 1007 1513 3607 1782 1396 2973 3723 488 3620 2299 336 3791 405 1626 918 810 2927 2665 752 633 3562 3076 557 2835 2815 2311 1227 708 3299 377 2707 1089 2449 1072 2972 2582 1197 827 546 2625 3570 2638 3448 3096 1311 2854 3640 2018 3444 1118 3643 1315 1896 596 194 2605 2385 825 812 1488 3299 430 3434 269 1373 801 2471 878 996 2235 732 2329 378 2753 843 1225 175 3319 1449 980 2831 1171 1594 2930 1755 1270 1625 2577 1298 3441 3510 1799 727 1183 3685 720 2876 933 2870 2876 908 1640 158 3314 2665 1095 888 956 3105 587 1381 1145 3531 2417 2949 2170 2520 1904 3669 945 123 2975 2073 3589 627 3805 632 2624 2507 2207 3363 3479 3476 253 680 1142 901 3059 1893 579 1894 456 1136 1893 1021 3204 1934 1637 672 746 1570 987 328 584 1063 3394 1878 1660 401 2531 1318 785 2984 582 1526 1021 3328 2683 3079 1781 3069 2694 1384 2639 1345 1087 3495 3320 519 1248 728 2415 822 3426 3502 1133 1489 2332 2459 1138 359 1820 797 1554 2047 1520 1271 1814 3350 1539 3476 504 433 1010 1726 3104 275 3334 2618 3368 1529 3308 3644 111 2385 306 2276 3479 903 
   296 856 2355 2100 1144 3456 2219 498 2585 405 1200 1403 779 1546 1283 1329 721 2806 548 1042 1810 2610 2579 2620 197 2902 200 1172 3274 441 2176 1939 60 1521 3079 2374 1415 448 3270 3184 890 2058 2046 3615 933 1464 455 2014 1230 641 2938 835 1419 824 2317 1960 3425 1453 3344 2089 1385 185 2760 842 1813 1770 963 1860 2286 1730 2935 3228 2981 2117 1515 2445 3049 1853 411 1572 1909 1541 516 2792 1314 1023 3249 1842 3323 2271 2991 2954 1146 905 3079 3072 1592 1612 3235 1112 1548 1213 2884 3002 1451 3558 946 2232 1479 2234 513 743 2220 3678 3183 754 1000 742 602 1116 2069 426 1034 1299 434 2228 1791 2168 1525 2888 3091 1878 916 3757 2588 2071 123 3568 344 3121 2554 3445 1710 2937 2825 1112 2866 976 3396 933 2833 2062 3453 968 2599 2440 1579 2140 1779 385 1629 2063 1780 950 2552 1530 1468 1784 2672 2379 1214 3403 426 2653 419 1210 3778 1676 3428 748 1812 2268 3337 2458 413 2754 2088 2135 945 1889 794 1123 1273 1494 935 3582 3369 1417 1222 313 3447 1796 3242 729 1649 1352 855 250 1228 3329 2824 2282 2635 1135 1871 3049 2053 3223 2586 1460 3298 1498 2293 2565 2632 2597 2200 2294 3348 3717 2497 292 1471 1657 3328 1960 2319 2602 1523 3151 1848 2552 544 611 1245 1670 1482 1536 1962 1602 1953 2960 1678 210 2899 2141 2579 868 3140 1656 1423 2555 2183 959 1376 2152 3306 1842 2574 1730 1334 1873 2668 1688 1678 1740 197 2875 3426 2315 1558 1330 3442 189 1822 115 1751 460 1247 3188 1203 3279 1214 239 2904 3279 
   297 1512 1108 348 628 2219 1427 2200 1939 1818 807 1573 1066 1289 563 1336 1547 2246 1234 908 1686 990 1849 1171 1666 2342 1830 1142 2254 1335 782 1391 1763 706 2476 1070 613 1458 2196 2161 1139 437 1765 2338 1474 803 1341 1466 1380 1129 1710 1659 1598 1505 1451 1661 2290 581 2589 336 453 1660 1691 1537 1667 1142 1284 1446 920 229 1393 2122 1884 365 556 1684 1507 798 1898 1418 991 820 1993 1736 1518 1367 1969 1635 2397 621 2392 1512 870 857 1637 1687 1413 920 2404 808 662 573 1277 2276 1158 2290 835 1539 344 1501 1262 1462 1700 2217 2354 1573 1555 1577 1591 1034 1587 1456 1620 1311 1673 1099 1486 1768 577 2077 2020 502 1326 2312 1846 1827 1702 2270 1712 1911 947 2693 319 2317 1326 1415 2149 978 2436 864 1411 1160 2299 1302 949 1798 675 1471 745 1603 1487 1002 1551 808 983 1294 1373 409 1430 978 1614 2621 1362 1259 1514 800 2302 1330 2262 1387 536 1100 1824 1799 1393 1573 1724 1307 1532 335 1063 1236 515 619 1690 2062 2194 836 1232 1986 2602 1650 1832 1064 350 453 1391 1836 1385 2082 1505 1734 1274 992 264 1696 336 1892 2133 1406 1738 1056 540 856 1729 1778 618 1353 2375 2382 1106 1699 1398 847 2398 476 1975 1838 832 2345 1511 1156 1497 1427 977 1607 921 543 906 483 1348 1396 1340 1670 1648 953 1467 1247 1661 1270 1371 1080 675 1268 414 1402 2011 350 1803 1191 670 1551 1080 478 1193 1098 1924 1983 2101 1590 991 981 2197 1911 494 1786 1151 1521 1559 2109 559 2009 594 1847 1430 2156 1757 
   298 2009 687 1803 1932 719 570 3280 512 3065 2455 3267 2056 1264 2196 1498 2995 712 2493 2481 1200 1181 396 827 2602 765 2955 1614 501 2544 1018 874 2752 2469 818 742 2341 2751 485 407 1899 1401 999 889 3022 2552 2358 818 3044 2403 378 3144 3294 2032 469 1008 643 2320 825 1675 1712 2805 123 3041 1180 1016 2853 985 893 2014 989 446 221 1810 2313 410 1009 1068 3121 1284 927 2585 3236 90 3193 1800 601 3406 614 1339 761 773 2498 2205 796 686 3162 2695 627 2401 2429 1863 1143 571 2896 833 2254 593 2048 573 2495 2084 724 1164 580 2126 3121 2138 2977 2665 823 2359 3191 1519 2964 693 3260 852 1449 360 307 2264 1887 1197 382 1030 2809 866 2950 433 1162 923 2104 692 886 1736 494 1845 662 2300 730 746 674 2873 1258 530 2449 673 1147 2433 1259 824 1133 2117 1082 3040 3101 1399 450 872 3248 846 2387 716 2374 2452 1262 1140 655 2853 2314 686 1048 507 2625 311 910 652 3079 2078 2490 1672 2094 1450 3211 1204 603 2574 1575 3096 818 3414 799 2144 2131 1770 2909 2989 3047 622 535 675 665 2629 1525 620 1568 658 790 1394 1137 2808 1667 1438 182 283 1256 504 604 1028 784 2909 1379 1189 616 2203 900 351 2594 580 1033 762 2855 2186 2659 1292 2673 2307 938 2259 846 1043 3108 2833 411 836 324 1920 893 3039 3089 898 1158 1834 2044 639 660 1437 347 1057 1585 1029 1099 1391 2967 1048 2982 226 784 517 1238 2692 714 2837 2269 2876 1035 2831 3210 403 1942 609 1824 2989 835 499 2786 1785 
   299 1130 2255 1755 913 3404 2251 814 2686 390 733 880 758 1654 893 1481 242 2944 301 579 2001 2384 2655 2465 625 3045 482 1260 3291 289 2015 2015 590 1043 3216 2257 968 101 3269 3197 965 1811 2215 3552 412 970 554 2099 691 388 2874 397 899 1099 2334 2115 3408 1010 3446 1773 1169 361 2741 346 1998 1798 420 1968 2142 1351 2752 3215 2963 1770 1071 2503 2868 1760 472 1719 1867 1040 558 2779 787 1217 3177 1306 3371 2022 3126 2813 669 623 2941 2956 1051 1097 3310 670 1077 990 2669 3100 912 3497 613 2294 1112 2285 309 1001 2333 3544 3257 1068 497 1059 187 598 2180 667 548 1445 240 2156 1250 2313 1385 2956 3086 1439 1097 3630 2661 2253 425 3497 302 3070 2333 3551 1309 3064 2657 1318 2961 962 3436 578 2696 2044 3430 426 2358 2534 1105 2201 1679 751 1790 1996 1935 703 2347 987 926 1580 2592 2230 710 3498 534 2520 714 743 3639 1779 3401 207 1364 2187 3175 2547 221 2698 2236 2147 439 1489 375 1253 923 1369 491 3420 3337 918 1345 613 3525 1263 3120 659 1245 1121 317 462 690 3270 2724 2392 2513 625 1612 2945 1764 3131 2744 1620 3113 967 1973 2289 2659 2647 1976 2286 3382 3634 2358 313 1626 1603 3375 1534 2492 2669 1021 3231 1978 2413 66 850 729 1862 967 1094 1885 1169 2014 2768 1135 345 2826 2043 2537 1005 2989 1114 882 2387 1984 1110 1025 2190 3230 1613 2637 1779 1218 2011 2458 1512 1139 1758 608 2917 3341 2374 1562 809 3387 730 1383 488 1784 98 730 3183 941 3211 1013 480 2749 3262 543 1438 2790 
   300 2493 1096 2167 2406 348 1059 3770 852 3555 2911 3722 2546 1750 2649 1982 3476 893 2980 2947 1646 1443 782 1108 3093 889 3446 2104 109 3032 1419 1356 3243 2899 837 1131 2781 3238 6 119 2390 1789 1424 497 3496 2989 2848 1294 3503 2888 516 3624 3749 2518 959 1454 172 2757 647 2043 2177 3295 536 3519 1628 1507 3324 1460 1283 2427 1127 90 320 2170 2745 864 1094 1535 3611 1761 1409 3016 3727 497 3652 2286 431 3835 310 1686 831 892 2958 2683 841 720 3601 3120 462 2863 2858 2334 1309 623 3338 452 2728 1067 2487 1054 2982 2571 1160 918 453 2610 3594 2623 3462 3126 1281 2850 3664 2005 3453 1144 3687 1272 1919 529 190 2658 2376 912 768 1443 3300 510 3439 348 1442 706 2518 794 1074 2219 658 2335 288 2775 917 1232 214 3344 1521 937 2874 1153 1616 2922 1730 1291 1596 2595 1366 3480 3547 1836 775 1235 3713 625 2878 995 2864 2908 996 1624 214 3332 2715 1125 983 914 3114 628 1342 1143 3553 2470 2969 2162 2551 1924 3689 1040 204 3014 2064 3587 534 3847 726 2632 2551 2234 3385 3480 3507 348 746 1102 961 3089 1937 663 1947 550 1069 1873 1116 3245 1998 1709 651 713 1624 991 235 658 1119 3399 1859 1672 306 2586 1262 743 3026 490 1500 1079 3341 2676 3112 1751 3109 2736 1406 2683 1332 1172 3538 3323 582 1279 753 2410 913 3469 3538 1196 1540 2324 2493 1127 455 1861 758 1547 2064 1491 1344 1844 3394 1539 3473 454 527 986 1729 3140 360 3326 2669 3367 1525 3318 3673 94 2410 402 2297 3480 984 96 3276 2201 491 3275 
   301 1027 2108 1633 768 3257 2106 909 2545 509 648 939 620 1517 777 1351 368 2806 163 490 1872 2245 2513 2320 597 2907 553 1124 3144 190 1870 1874 599 967 3078 2111 875 151 3122 3050 833 1673 2082 3405 492 905 453 1959 729 241 2727 525 961 997 2189 1981 3261 915 3304 1645 1026 401 2594 452 1868 1654 441 1829 1997 1236 2610 3068 2816 1649 977 2359 2726 1612 589 1587 1720 980 685 2632 845 1098 3030 1342 3226 1885 2987 2668 590 480 2796 2810 1074 1050 3167 571 997 846 2530 2959 902 3350 477 2151 992 2141 182 900 2194 3399 3113 977 589 969 333 555 2041 584 648 1314 366 2009 1270 2177 1239 2812 2939 1345 977 3485 2518 2122 459 3350 405 2922 2194 3409 1201 2925 2514 1199 2819 820 3290 446 2551 1898 3283 453 2221 2393 1027 2058 1532 690 1658 1849 1802 558 2206 996 950 1437 2445 2085 791 3356 439 2374 639 658 3494 1641 3254 274 1273 2040 3031 2406 159 2551 2100 2002 532 1381 256 1123 796 1222 612 3276 3190 857 1212 700 3381 1304 2975 519 1137 978 379 546 729 3123 2577 2253 2367 573 1475 2798 1632 2984 2609 1489 2971 940 1847 2156 2513 2503 1836 2139 3237 3487 2212 399 1495 1456 3230 1435 2358 2526 962 3088 1842 2268 213 751 684 1734 920 1000 1737 1071 1871 2626 1143 397 2678 1896 2390 881 2845 1113 908 2243 1842 985 900 2046 3083 1473 2494 1637 1071 1876 2318 1367 1127 1613 670 2772 3195 2231 1418 768 3240 750 1289 536 1641 214 799 3036 800 3064 867 560 2605 3115 562 1309 2644 147 3128 
   302 2598 1252 2329 2549 422 1176 3886 907 3682 3061 3873 2674 1858 2800 2088 3614 892 3113 3094 1724 1604 856 1270 3209 870 3567 2222 121 3162 1577 1463 3359 3055 788 1289 2935 3370 167 213 2512 1949 1494 534 3639 3143 2972 1395 3653 3023 678 3763 3900 2624 1082 1534 203 2912 546 2204 2324 3420 682 3660 1708 1629 3469 1560 1441 2585 1282 250 475 2332 2901 961 1244 1681 3736 1861 1546 3172 3852 640 3802 2395 566 3991 213 1847 799 1048 3107 2824 990 871 3756 3277 392 3012 3014 2478 1465 608 3492 502 2871 1170 2641 1163 3114 2681 1240 998 402 2715 3737 2728 3597 3274 1370 2968 3808 2113 3583 1293 3844 1343 2063 571 339 2818 2488 976 845 1507 3422 569 3567 505 1603 587 2676 776 1232 2324 675 2463 154 2918 1078 1366 243 3489 1682 1012 3031 1260 1761 3035 1825 1436 1686 2735 1528 3634 3700 1990 935 1395 3860 511 3002 1158 2980 3058 1065 1730 268 3472 2875 1277 1110 990 3244 787 1416 1268 3696 2630 3109 2275 2700 2067 3830 1142 299 3168 2177 3706 405 4003 862 2763 2709 2381 3527 3603 3656 467 908 1180 1123 3238 2095 817 2108 688 1091 1974 1248 3400 2160 1870 763 807 1785 1124 125 694 1280 3525 1960 1809 206 2747 1309 822 3182 446 1594 1241 3475 2791 3263 1836 3264 2892 1550 2840 1443 1325 3694 3448 744 1430 903 2527 1057 3625 3690 1359 1700 2439 2645 1242 580 2017 843 1665 2204 1581 1504 1995 3551 1664 3590 531 628 1088 1856 3293 441 3438 2828 3487 1647 3450 3821 250 2556 532 2440 3602 1141 238 3395 2359 620 3410 162 3264 
   303 783 972 1145 561 2080 904 1883 1368 1630 1140 1919 622 457 922 482 1561 1650 1053 1116 871 1323 1321 1258 1220 1751 1537 330 1941 1104 838 705 1361 1281 1913 997 1120 1310 1923 1848 507 875 1007 2235 1609 1329 937 792 1685 963 1556 1713 1946 790 985 898 2066 1120 2115 1058 460 1378 1398 1616 856 459 1456 700 926 1018 1587 1872 1621 1162 1144 1163 1697 476 1689 580 528 1389 1804 1434 1835 587 1866 2156 2023 1054 1823 1579 1163 791 1702 1689 1884 1509 1968 1058 1260 515 1568 1771 1618 2179 855 960 884 944 1054 791 1040 2297 1915 880 1711 889 1537 1313 894 971 1780 459 1524 843 2026 1058 290 1614 1740 1305 600 2374 1325 1062 1390 2186 1514 1744 1265 2221 1078 1756 1467 602 1632 413 2086 901 1458 696 2091 1476 1334 1214 1291 869 410 1078 655 678 750 703 1241 1764 1796 579 1287 1020 1862 2163 967 1279 1002 1141 2398 535 2063 1426 1304 883 1969 1224 1185 1374 993 798 1664 1175 1071 431 813 243 1787 2211 2001 1329 395 1686 2183 2149 1859 704 1062 501 1492 1567 1688 1950 1439 1092 1257 1285 763 1665 964 1838 1478 553 1944 1559 1228 1363 1309 1302 949 937 2032 2333 1129 1475 546 272 2026 1311 1261 1330 1389 1892 742 1181 1415 836 1345 772 1440 1149 578 1143 688 1620 1867 1405 1515 760 1204 573 1769 1804 1773 1204 892 533 819 846 1923 672 1297 461 221 782 1357 455 1755 416 1582 1569 2042 1037 223 1402 2064 1472 1275 1463 451 1390 1836 1837 606 1897 465 1569 1537 1920 1385 856 1441 1350 1929 1204 2061 
   304 1052 1161 806 210 2318 1293 1815 1792 1472 697 1505 612 947 451 937 1283 2088 865 717 1362 1277 1726 1346 1233 2189 1446 714 2262 953 898 1159 1344 794 2342 1153 636 1115 2224 2167 676 714 1491 2458 1273 850 908 1244 1280 758 1788 1420 1532 1044 1350 1382 2346 632 2510 764 53 1274 1695 1307 1347 901 1096 1176 1028 561 1633 2161 1910 824 654 1561 1749 697 1546 1069 853 905 1652 1736 1430 919 2081 1694 2373 927 2254 1695 735 497 1823 1844 1430 1025 2346 637 771 135 1558 2175 1161 2405 517 1377 394 1351 884 999 1493 2425 2292 1110 1368 1114 1295 900 1356 1010 1438 906 1339 1086 1558 1529 320 1997 2041 835 869 2513 1728 1548 1308 2399 1359 1988 1223 2617 606 2182 1537 977 2039 515 2426 561 1579 1042 2364 1116 1259 1641 801 1294 618 1153 1145 941 1240 421 1232 1308 1354 461 1502 1114 1484 2552 932 1405 1064 695 2519 1022 2331 1128 824 1109 2055 1647 1023 1622 1470 1174 1331 731 767 800 342 330 1474 2300 2265 856 814 1603 2556 1692 2006 626 581 11 1166 1460 1283 2182 1620 1539 1402 865 525 1836 713 2027 1936 1031 1995 1091 966 1219 1665 1684 865 1275 2369 2530 1243 1335 1026 617 2376 858 1736 1727 907 2275 1225 1298 1185 966 904 1260 965 659 827 653 1131 1651 1400 1291 1735 957 1477 785 1869 1334 1337 1267 866 812 330 1248 2132 502 1692 925 271 1266 1345 399 1279 854 1526 1929 2238 1445 689 948 2299 1485 800 1391 900 1188 1446 2136 184 2118 136 1468 1629 2204 1346 463 1765 1120 2230 977 2377 491 
   305 2438 1475 2593 2600 993 1168 3752 701 3609 3157 3961 2629 1745 2907 1951 3609 496 3086 3160 1492 1968 738 1614 3085 420 3466 2137 554 3116 1802 1371 3236 3208 265 1534 3070 3331 662 586 2436 2185 1249 1109 3668 3285 2894 1287 3730 3007 1070 3764 3988 2467 1112 1324 777 3054 69 2463 2410 3335 913 3671 1483 1599 3513 1427 1683 2777 1722 735 813 2600 3054 901 1711 1782 3653 1707 1608 3325 3769 871 3881 2256 1087 4140 364 2134 325 1488 3192 2849 1464 1341 3885 3439 204 3090 3173 2538 1893 287 3616 1078 2910 1098 2782 1116 3079 2540 1062 1570 232 2550 3769 2563 3572 3352 1215 2861 3839 1982 3529 1451 3998 1114 2140 471 713 3038 2365 1552 735 1238 3327 1144 3498 969 1953 166 2865 354 1641 2170 426 2425 429 2957 1479 1420 819 3533 2046 852 3195 1190 1854 2901 1651 1552 1501 2761 1873 3763 3813 2147 1238 1667 3918 139 2923 1501 2860 3155 1640 1615 841 3480 3083 1455 1639 839 3198 1089 1195 1285 3722 2854 3130 2166 2800 2131 3841 1703 858 3300 2067 3592 242 4144 1378 2727 2886 2466 3550 3507 3733 1011 1286 1000 1453 3320 2293 1277 2354 1201 730 1819 1766 3537 2463 2229 819 778 2047 1200 452 1269 1580 3452 1808 1848 371 2984 997 733 3332 218 1432 1556 3449 2669 3364 1625 3405 3050 1658 3009 1375 1772 3842 3366 1128 1596 1117 2426 1547 3774 3797 1690 1947 2327 2764 1217 1116 2198 768 1609 2241 1406 1880 2119 3708 1643 3469 576 1188 1023 1837 3406 1010 3291 3039 3382 1609 3411 3888 691 2624 1062 2494 3503 1569 758 3279 2548 796 3386 663 3245 576 2058 2460 
   306 828 877 1340 856 1900 661 2058 1090 1849 1435 2209 848 207 1215 365 1822 1364 1300 1407 598 1348 1055 1206 1381 1465 1732 394 1715 1338 849 419 1530 1571 1630 922 1411 1550 1708 1624 676 1005 714 2063 1885 1622 1136 506 1975 1220 1395 1977 2236 846 755 605 1862 1409 1846 1236 741 1584 1199 1885 580 208 1739 405 896 1276 1543 1666 1420 1355 1431 904 1644 468 1901 335 401 1680 2017 1230 2125 613 1706 2451 1779 1147 1540 1492 1457 1073 1605 1572 2179 1800 1710 1352 1548 810 1558 1501 1913 2006 1141 694 1165 686 1296 880 751 2181 1657 942 1988 953 1787 1605 602 1137 2056 365 1756 723 2320 763 517 1356 1529 1566 679 2249 1060 771 1587 2021 1734 1569 1292 1952 1343 1475 1414 578 1362 639 1847 1188 1372 511 1891 1758 1377 937 1578 601 446 1216 399 570 467 987 1251 2059 2090 744 1149 986 2146 1898 1166 1200 1153 1436 2283 246 1867 1694 1573 771 1886 949 1420 1209 699 572 1939 1421 1348 465 1106 479 2055 2120 1809 1623 377 1873 1925 2443 1742 942 1334 787 1767 1767 1977 1777 1315 805 1167 1577 944 1538 1129 1694 1186 358 1883 1854 1379 1444 1074 1051 1030 733 1796 2174 1070 1691 345 276 1783 1561 966 1069 1681 1631 449 1116 1664 969 1640 519 1733 1435 508 1424 413 1583 2162 1613 1363 690 1029 699 1683 2099 2067 1172 948 620 1107 596 1765 838 1038 179 512 489 1361 632 2049 181 1759 1325 1889 774 100 1697 1888 1621 1541 1653 189 1630 2122 1626 900 1732 760 1766 1466 1717 1563 1090 1223 1601 1714 1458 1836 295 777 1787 
   307 383 1496 1876 1104 2415 1144 1689 1396 1609 1625 2275 807 475 1483 272 1730 1585 1215 1537 581 1983 1417 1835 1041 1678 1434 433 2149 1200 1483 830 1189 1856 1855 1547 1692 1407 2168 2068 588 1598 823 2584 1862 1873 936 883 2044 1181 1947 1885 2300 415 1253 751 2337 1706 2138 1791 1136 1329 1710 1825 589 788 1766 716 1531 1707 2171 2144 1917 1894 1746 1310 2268 1100 1637 419 1028 1946 1749 1732 2182 284 2250 2609 2163 1761 1770 2102 1620 1177 2208 2162 2327 2062 2052 1521 1849 1102 2192 1805 2084 2526 1263 1109 1525 1128 1192 504 1036 2762 2002 486 1961 499 1656 1724 898 852 2022 282 1563 1336 2501 959 1023 1722 2004 1980 400 2822 1427 841 1307 2552 1509 2098 1926 2236 1751 1722 2039 189 1675 702 2243 1299 1985 1097 2372 1783 2009 1266 1884 1028 1066 853 444 1195 584 1117 1886 2219 2218 1309 1733 1619 2156 2201 959 1819 832 1629 2865 576 2354 1645 1963 1387 2494 1286 1271 1764 878 1102 1905 1874 1378 349 1388 976 1979 2721 2304 1856 341 1544 2258 2587 2328 906 1722 1158 1744 1481 2045 2304 1905 1098 1782 1711 1496 2120 1696 2258 1359 316 2502 2059 1959 2065 1526 1463 1648 1273 2202 2711 1698 1457 332 892 2169 2004 1089 1447 1940 1966 675 1742 1540 653 1802 446 1964 1758 1142 1774 868 2212 2348 1364 1927 1321 1583 504 2292 2295 2184 1805 1574 410 1435 1075 2311 1403 1425 716 903 688 1996 1186 2267 787 1417 1737 2439 1188 708 1879 2407 1226 1942 1348 763 1479 2153 2094 1178 2271 1057 1473 2085 2198 1238 1573 1701 1488 2174 1374 2268 733 1147 2071 635 
   308 2466 1170 2266 2442 505 1051 3758 767 3560 2964 3775 2554 1728 2704 1956 3501 761 2996 2991 1585 1567 718 1223 3080 745 3442 2096 58 3043 1500 1332 3231 2969 679 1214 2845 3252 167 122 2387 1877 1354 640 3531 3055 2848 1263 3553 2907 638 3651 3802 2491 961 1396 301 2823 481 2140 2222 3296 588 3549 1569 1506 3363 1426 1367 2506 1272 244 403 2270 2814 828 1246 1578 3613 1727 1436 3086 3729 544 3703 2264 595 3906 149 1788 680 1036 3007 2714 994 872 3666 3193 296 2911 2929 2373 1451 480 3401 600 2763 1039 2551 1034 2996 2550 1102 1080 291 2582 3630 2595 3481 3174 1234 2842 3701 1981 3463 1197 3759 1203 1959 430 271 2746 2359 1069 707 1367 3297 663 3445 495 1562 544 2596 650 1209 2191 538 2343 158 2810 1050 1253 345 3383 1646 873 2947 1129 1657 2906 1690 1334 1549 2625 1484 3544 3607 1900 870 1328 3758 463 2878 1109 2852 2961 1155 1599 358 3361 2800 1185 1148 851 3125 717 1277 1148 3588 2558 2999 2147 2603 1960 3720 1207 365 3078 2048 3580 380 3916 889 2644 2627 2279 3418 3478 3557 515 867 1041 1069 3139 2015 812 2040 712 954 1841 1278 3311 2107 1833 638 674 1719 1011 98 802 1220 3403 1827 1697 146 2679 1169 685 3095 332 1458 1184 3359 2662 3167 1699 3176 2807 1448 2756 1315 1319 3609 3325 702 1338 812 2400 1070 3539 3596 1309 1629 2310 2551 1117 621 1933 707 1539 2093 1445 1471 1898 3466 1542 3463 396 692 956 1736 3199 520 3308 2754 3361 1523 3332 3720 211 2452 567 2334 3477 1124 262 3268 2278 510 3294 167 3148 140 1944 2275 496 1712 2132 
   309 1084 758 878 605 1908 863 2112 1369 1818 1132 1941 840 668 880 762 1684 1670 1215 1150 1054 1028 1297 1001 1469 1769 1753 634 1830 1286 560 768 1603 1196 1917 765 1048 1475 1795 1735 779 574 1133 2054 1695 1264 1165 848 1715 1115 1377 1828 1968 1089 916 1028 1923 1036 2077 778 384 1587 1265 1720 1034 512 1523 813 667 835 1319 1735 1483 894 1045 1130 1432 266 1885 797 419 1311 1996 1306 1865 891 1679 2117 1938 750 1830 1338 1171 888 1464 1467 1859 1428 1910 1072 1165 533 1283 1743 1590 2000 928 955 770 925 1225 1083 1091 2066 1857 1177 1793 1185 1681 1335 966 1223 1863 744 1698 663 1977 1145 118 1562 1611 1124 898 2148 1297 1195 1607 1999 1702 1574 970 2183 910 1758 1206 904 1608 652 1992 974 1217 607 1943 1543 1036 1219 1191 876 185 1343 862 510 917 801 953 1736 1787 287 1094 760 1917 2118 1193 1038 1262 1130 2164 698 1911 1536 1141 691 1718 1224 1364 1204 1096 743 1752 969 1171 735 773 130 1890 1963 1846 1276 694 1907 2120 2118 1634 900 912 441 1584 1777 1718 1773 1228 1132 1025 1301 483 1451 676 1635 1532 803 1680 1513 935 1060 1229 1250 646 839 1935 2137 880 1669 792 214 1941 1110 1354 1295 1316 1840 876 934 1564 1112 1338 983 1383 1044 396 1018 730 1347 1820 1609 1328 545 1051 860 1522 1753 1771 937 594 832 739 822 1732 382 1260 557 288 917 1070 169 1692 467 1812 1493 1844 1019 364 1379 1890 1725 1105 1686 519 1553 1880 1708 611 1713 497 1781 1285 1779 1619 634 1331 1498 1801 1351 1945 304 436 2027 463 1025 1841 
   310 2608 1766 2883 2845 1246 1424 3921 927 3805 3410 4208 2843 1948 3164 2141 3829 658 3301 3405 1652 2267 990 1914 3263 559 3651 2343 828 3325 2091 1594 3414 3476 385 1827 3333 3541 937 872 2642 2473 1414 1342 3899 3549 3093 1508 3976 3228 1368 3985 4235 2639 1379 1502 1027 3319 292 2753 2666 3527 1211 3897 1647 1836 3750 1633 1975 3054 2019 1015 1111 2890 3322 1156 2005 2049 3844 1896 1869 3592 3959 1170 4127 2439 1366 4403 627 2428 475 1784 3442 3084 1756 1633 4144 3707 496 3339 3441 2787 2191 550 3875 1318 3149 1340 3049 1364 3292 2717 1268 1819 530 2717 4001 2730 3785 3599 1421 3049 4070 2174 3733 1734 4262 1296 2397 755 1006 3320 2553 1791 989 1391 3515 1387 3696 1258 2252 239 3142 539 1940 2348 680 2643 670 3196 1778 1684 1065 3770 2345 1081 3465 1428 2118 3077 1833 1825 1683 2997 2172 4022 4069 2422 1537 1962 4156 314 3121 1800 3043 3409 1881 1823 1092 3706 3362 1741 1919 1072 3406 1388 1375 1544 3952 3137 3361 2362 3056 2385 4066 1966 1119 3563 2266 3770 424 4405 1661 2943 3160 2722 3780 3694 3979 1281 1585 1210 1752 3569 2574 1570 2643 1483 874 2005 2049 3799 2758 2528 1102 1049 2339 1474 709 1495 1877 3647 1995 2099 632 3268 1143 993 3598 517 1627 1854 3662 2853 3617 1791 3668 3319 1928 3281 1606 2068 4106 3560 1427 1878 1411 2622 1837 4039 4050 1989 2237 2520 3025 1466 1391 2477 1028 1837 2486 1596 2180 2387 3975 1881 3645 870 1451 1270 2071 3663 1266 3458 3319 3566 1843 3620 4129 976 2874 1338 2741 3689 1866 1032 3460 2826 1093 3601 936 3462 824 2294 2715 299 2013 2232 771 2286 
   311 1811 687 453 1105 1682 1171 2712 1645 2358 1393 2152 1486 1340 1143 1479 2118 1946 1755 1487 1659 404 1532 623 2120 2031 2342 1366 1783 1847 387 1267 2237 1273 2137 624 1197 1997 1710 1695 1481 183 1655 1787 2057 1375 1798 1318 1965 1648 1203 2237 2178 1814 1152 1569 1779 1163 2188 333 857 2170 1252 2116 1635 1080 1868 1366 479 776 808 1629 1413 456 1131 1383 921 683 2434 1462 840 1381 2536 1296 2101 1622 1430 2176 1949 35 2062 945 1454 1378 1066 1128 1974 1469 1989 1388 1226 1032 691 1910 1729 1742 1376 1302 929 1254 1777 1799 1504 1634 1943 1898 2139 1906 2153 1620 1435 1886 2206 1466 2218 758 2026 1607 773 1698 1547 959 1623 1730 1526 1718 2204 1716 2247 1396 361 2286 863 1987 751 1636 1798 1334 1974 1412 855 936 1782 1886 369 1529 1233 1264 692 2021 1512 750 1519 1312 402 1859 1946 475 946 492 2200 2208 1823 726 1935 1386 1718 1324 1744 1959 1027 733 1239 1522 1915 1099 1589 1069 2115 774 1618 1467 1080 818 2272 1476 1676 1413 1424 2499 2170 2198 1263 1516 912 892 1970 2355 1970 1547 980 1518 755 1578 378 1147 259 1340 1888 1496 1152 1622 311 332 1357 1434 125 1040 1913 1817 597 2226 1482 864 1949 878 1798 1509 1396 1943 1444 636 2052 1807 1562 1626 1489 1116 711 1046 1211 810 1889 2186 1138 635 1040 1573 1082 1820 1947 529 233 1557 986 1174 1465 403 1477 1152 956 1479 494 593 1737 1051 2423 1582 1544 1325 1049 1563 1658 2374 979 2288 1099 2066 2145 1627 1057 1471 1028 2364 857 1656 2242 586 1363 1989 1715 1853 1876 1036 897 2157 1138 1748 1816 732 2451 
   312 1895 436 1550 1724 821 482 3132 656 2893 2230 3041 1885 1158 1968 1391 2798 911 2309 2264 1178 943 528 592 2458 978 2796 1473 720 2366 767 794 2605 2229 1053 488 2105 2568 677 626 1745 1149 1014 983 2813 2315 2196 760 2821 2214 329 2944 3068 1916 373 996 807 2083 1078 1421 1494 2640 152 2838 1155 875 2641 919 640 1768 802 616 364 1556 2074 454 845 853 2953 1201 737 2346 3068 196 2970 1681 633 3166 857 1086 988 614 2275 2003 674 588 2927 2453 881 2181 2189 1652 937 813 2662 926 2047 560 1812 522 2313 1958 747 1154 834 2011 2911 2023 2787 2443 802 2211 2981 1407 2786 461 3019 883 1236 599 494 2014 1757 1207 516 1058 2649 942 2777 489 919 1177 1859 915 684 1628 718 1675 897 2093 541 573 829 2661 1018 613 2207 614 934 2296 1191 609 1086 1915 839 2805 2869 1160 226 618 3030 1100 2226 487 2231 2226 1256 1044 800 2652 2066 446 954 594 2447 154 923 520 2871 1827 2288 1542 1869 1243 3008 1148 738 2339 1449 2941 1068 3176 737 1967 1887 1551 2703 2828 2825 698 366 715 432 2407 1278 532 1316 642 939 1304 1014 2571 1414 1194 294 404 1002 350 837 1098 535 2739 1288 1000 858 1952 984 488 2355 834 981 518 2667 2048 2432 1246 2436 2067 723 2017 751 856 2869 2667 317 599 73 1777 771 2799 2859 655 904 1700 1814 548 693 1193 467 929 1386 987 867 1163 2727 899 2832 475 820 507 1077 2461 808 2700 2020 2719 897 2648 2990 590 1727 656 1615 2828 655 662 2635 1540 254 2601 683 2454 832 1263 1547 1049 1080 1619 740 1119 1344 1109 
   313 1824 1257 165 917 2291 1654 2431 2160 2028 939 1611 1361 1592 748 1650 1712 2467 1473 1072 1980 971 2059 1232 1938 2559 2065 1459 2384 1578 927 1659 2024 730 2681 1204 707 1675 2315 2294 1449 543 2042 2392 1604 836 1617 1729 1451 1373 1810 1804 1634 1817 1663 1941 2388 666 2764 277 768 1898 1839 1682 1960 1420 1416 1725 1052 289 1386 2235 2013 170 615 1899 1492 1048 2109 1721 1241 823 2197 1883 1572 1684 2039 1583 2543 642 2601 1546 1007 1108 1664 1733 1401 892 2571 975 681 872 1239 2467 1176 2349 1069 1775 535 1733 1505 1771 1952 2207 2522 1882 1671 1886 1774 1152 1851 1741 1731 1625 1879 1285 1433 2031 884 2261 2148 355 1640 2306 2055 2105 1945 2321 1929 2005 943 2865 339 2525 1348 1732 2347 1288 2573 1088 1462 1393 2392 1431 911 2027 678 1716 1009 1890 1788 1219 1842 1074 1000 1293 1389 665 1546 1086 1691 2789 1636 1336 1801 930 2284 1624 2354 1555 431 1275 1808 2025 1628 1697 1994 1538 1658 184 1269 1553 740 928 1819 2032 2286 883 1548 2219 2759 1609 1861 1348 404 763 1538 2066 1455 2156 1590 1981 1363 1111 470 1754 376 1947 2374 1715 1701 1062 398 766 1913 1976 696 1557 2512 2416 1201 1922 1706 1133 2543 268 2236 2043 841 2519 1794 1243 1694 1727 1064 1909 937 595 1137 515 1611 1377 1304 1905 1746 1142 1620 1558 1669 1237 1398 1139 787 1583 637 1639 2073 581 2009 1476 987 1834 1073 761 1150 1378 2168 2155 2148 1817 1289 1042 2267 2175 384 2029 1432 1730 1629 2231 842 2080 898 2078 1456 2264 2013 317 1944 1639 2320 1524 2481 1168 773 2729 1389 1889 2414 927 3016 610 1691 
   314 1968 436 855 1412 1275 988 2999 1392 2674 1773 2550 1737 1369 1516 1555 2470 1676 2065 1854 1603 181 1269 221 2372 1751 2634 1506 1404 2149 353 1178 2501 1676 1834 360 1590 2317 1324 1320 1685 541 1539 1378 2427 1776 2060 1204 2356 1959 812 2597 2575 1977 934 1473 1381 1558 1844 740 1155 2464 908 2478 1578 1065 2239 1298 301 1180 431 1241 1040 856 1530 1142 548 733 2746 1473 809 1786 2853 950 2495 1761 1023 2585 1581 375 1768 537 1832 1699 661 719 2380 1876 1641 1757 1629 1335 378 1595 2131 1333 1711 1120 1311 1070 2082 1981 1335 1243 1597 2069 2514 2078 2493 2000 1306 2127 2581 1552 2541 576 2435 1458 990 1381 1171 1367 1789 1337 1260 1599 2491 1307 2559 999 142 1937 1268 1694 350 1751 1498 1557 1598 1751 446 820 1382 2258 245 1302 1638 1110 784 2250 1505 659 1471 1623 68 2263 2347 742 584 229 2587 1857 2088 333 2168 1767 1332 1315 1343 2312 1436 531 859 1290 2222 735 1460 916 2485 1183 1959 1603 1441 1025 2639 1102 1275 1812 1538 2790 1807 2606 857 1785 1315 1201 2333 2653 2360 1141 584 1333 373 1959 734 738 665 932 1660 1535 793 2026 670 413 1061 1156 360 826 1537 1410 250 2533 1520 951 1580 1284 1624 1238 1800 1604 1378 266 2385 2018 1952 1605 1892 1516 686 1449 1119 449 2297 2483 747 522 722 1761 686 2228 2347 133 337 1722 1355 1015 1057 710 1209 1142 1182 1406 170 827 2145 1053 2703 1253 1135 1119 1124 1958 1251 2628 1388 2572 1089 2390 2534 1245 1379 1065 1320 2659 453 1264 2513 977 1028 2321 1328 2179 1490 1190 1202 1821 1191 1826 1442 907 2119 409 782 1016 
   315 976 786 1433 1050 1734 472 2240 886 2045 1627 2408 1049 243 1400 473 2025 1162 1503 1605 490 1323 852 1132 1563 1263 1922 576 1526 1538 836 216 1713 1747 1427 844 1590 1752 1524 1436 869 1064 548 1899 2089 1803 1331 303 2174 1423 1243 2180 2435 998 573 443 1683 1585 1643 1319 913 1778 1027 2089 468 92 1941 228 852 1419 1465 1486 1245 1448 1603 704 1558 491 2096 322 347 1858 2212 1055 2324 764 1551 2640 1582 1175 1337 1386 1652 1275 1491 1446 2370 1978 1509 1547 1721 999 1503 1297 2103 1842 1342 492 1332 488 1498 1044 550 2049 1456 1093 2191 1105 1990 1802 406 1322 2260 488 1956 624 2507 575 665 1155 1348 1709 847 2112 858 609 1778 1861 1932 1407 1269 1748 1492 1271 1332 709 1158 842 1652 1388 1270 380 1713 1961 1362 733 1750 399 503 1392 352 498 349 1188 1218 2249 2284 839 1017 933 2348 1695 1360 1107 1334 1627 2152 161 1691 1898 1724 675 1777 745 1620 1058 518 400 2142 1554 1551 632 1290 636 2258 2004 1635 1807 535 2060 1723 2634 1613 1145 1489 963 1970 1959 2177 1615 1189 603 1068 1774 1039 1406 1206 1550 990 403 1789 2040 1441 1454 884 853 1054 569 1602 2017 996 1888 387 372 1586 1694 782 868 1860 1429 292 1036 1867 1146 1833 458 1917 1605 476 1587 210 1509 2349 1807 1217 632 876 881 1575 2285 2262 1112 959 794 1282 404 1612 929 837 29 697 333 1320 743 2232 125 1944 1130 1738 574 269 1887 1723 1796 1689 1841 73 1832 2323 1443 1089 1575 951 1957 1372 1538 1748 1219 1041 1803 1530 1661 1647 489 954 1584 204 717 1520 585 1810 1172 919 1502 1153 
   316 1318 2712 2288 1408 3842 2634 326 3024 148 1262 1170 1141 1980 1427 1773 540 3256 754 1112 2266 2893 3011 2948 662 3353 268 1594 3688 673 2498 2367 523 1563 3529 2723 1500 508 3677 3596 1298 2324 2499 3996 749 1481 837 2446 1062 860 3316 567 1179 1286 2727 2410 3826 1542 3786 2302 1664 390 3158 640 2269 2179 868 2297 2619 1886 3248 3630 3380 2303 1602 2870 3364 2209 73 2018 2290 1547 48 3192 1096 1472 3624 1626 3749 2536 3440 3292 1197 1126 3419 3425 1419 1587 3669 1205 1601 1484 3176 3442 1355 3940 1133 2657 1646 2656 737 1200 2661 4022 3616 1220 772 1208 433 1102 2508 863 775 1741 296 2598 1612 2617 1852 3319 3496 1970 1359 4106 3019 2528 397 3945 259 3506 2841 3889 1845 3385 3147 1566 3305 1351 3819 1102 3173 2455 3852 864 2872 2877 1626 2565 2131 849 2078 2435 2229 1197 2849 1391 1303 2076 3041 2710 959 3843 807 2994 871 1272 4120 2110 3825 661 1892 2634 3664 2893 597 3135 2537 2542 732 2024 907 1557 1452 1828 647 3909 3763 1428 1656 220 3883 1571 3592 1063 1780 1621 731 220 1060 3711 3184 2723 2982 1135 2127 3408 2288 3589 3040 1907 3611 1434 2504 2812 3047 3021 2482 2693 3769 4089 2834 289 1917 2030 3753 2066 2775 3031 1527 3587 2291 2889 484 1059 1229 2126 1460 1625 2328 1701 2376 3267 1531 360 3272 2498 2966 1297 3473 1529 1257 2875 2482 1396 1556 2569 3680 2119 3002 2147 1670 2319 2963 1996 1574 2145 330 3297 3796 2740 1955 1301 3826 555 1913 354 2162 446 1013 3593 1448 3656 1499 229 3234 3680 467 1966 3193 535 3683 657 3809 1762 1618 3723 1973 1701 3685 1958 3912 2505 3026 2174 2818 2167 
   317 1850 400 1517 1677 868 443 3085 654 2846 2185 2996 1837 1114 1924 1347 2751 920 2261 2218 1144 928 527 581 2411 990 2748 1426 764 2318 730 753 2558 2187 1072 456 2062 2521 723 669 1697 1113 985 1030 2767 2273 2148 723 2776 2167 370 2897 3023 1871 337 964 854 2041 1110 1388 1448 2593 195 2791 1121 829 2594 880 606 1728 809 663 411 1523 2032 439 858 806 2905 1160 689 2304 3020 238 2925 1636 677 3124 897 1057 1005 631 2230 1956 698 618 2884 2412 915 2135 2147 1605 937 835 2618 973 2000 529 1769 488 2265 1912 722 1192 866 1966 2865 1978 2740 2398 769 2164 2935 1362 2738 416 2978 858 1190 622 540 1977 1711 1247 515 1031 2602 988 2729 536 902 1210 1819 931 688 1583 735 1627 939 2046 550 526 877 2615 1002 600 2166 578 887 2249 1151 562 1049 1868 822 2762 2826 1118 231 590 2984 1133 2178 480 2184 2182 1295 1002 848 2605 2027 403 981 582 2399 190 895 476 2824 1790 2241 1496 1824 1196 2961 1180 786 2295 1403 2894 1105 3134 771 1919 1847 1505 2656 2780 2780 744 386 692 425 2361 1238 564 1281 682 935 1262 1036 2528 1386 1176 300 405 970 305 879 1143 514 2691 1246 952 898 1916 968 489 2313 864 944 502 2619 2001 2387 1209 2393 2025 677 1976 710 863 2826 2619 354 556 41 1731 794 2757 2815 640 871 1654 1769 508 737 1153 465 884 1338 951 856 1118 2685 853 2784 503 863 480 1030 2417 855 2653 1982 2672 851 2600 2945 636 1681 701 1569 2781 666 709 2587 1500 288 2554 729 2407 877 1216 1501 1078 1033 1577 782 1072 1372 1079 48 1656 763 875 2978 
   318 965 1135 884 218 2291 1228 1789 1722 1463 764 1565 554 852 530 838 1301 2014 854 767 1268 1301 1660 1344 1186 2115 1422 616 2216 936 893 1079 1304 884 2271 1134 724 1111 2183 2121 594 751 1402 2434 1307 934 864 1165 1336 750 1760 1443 1592 959 1291 1293 2310 722 2448 832 94 1251 1653 1334 1253 822 1136 1090 1018 658 1642 2122 1870 902 747 1495 1758 653 1534 973 796 992 1642 1693 1486 825 2058 1772 2321 962 2182 1690 796 505 1818 1832 1504 1113 2288 694 863 146 1577 2110 1235 2381 541 1307 492 1283 870 919 1414 2421 2234 1028 1405 1033 1305 957 1275 955 1475 807 1335 1049 1637 1444 270 1937 1999 934 780 2507 1662 1458 1280 2377 1348 1959 1245 2555 705 2112 1540 880 1973 434 2377 587 1572 984 2329 1156 1289 1569 894 1221 573 1094 1049 898 1147 421 1248 1382 1423 475 1475 1107 1532 2492 890 1396 1006 763 2517 931 2298 1151 923 1075 2058 1576 1010 1590 1384 1111 1365 827 786 703 420 268 1503 2303 2232 937 715 1579 2499 1767 1996 582 680 110 1197 1439 1339 2155 1601 1462 1389 924 573 1821 770 2008 1856 933 2005 1170 1030 1262 1610 1623 890 1221 2320 2512 1234 1321 928 548 2324 955 1650 1663 993 2215 1136 1289 1190 896 971 1164 1047 753 783 750 1054 1662 1479 1270 1709 927 1438 701 1868 1415 1404 1269 878 722 421 1181 2110 532 1628 841 177 1177 1363 390 1362 775 1495 1874 2220 1377 603 1021 2272 1440 899 1362 820 1186 1497 2095 228 2093 112 1446 1629 2166 1311 547 1717 1124 2189 979 2333 397 99 2396 688 1049 2227 387 2646 934 1506 861 1213 870 1607 1460 
   319 2180 668 854 1560 1327 1220 3163 1603 2820 1861 2609 1915 1603 1613 1783 2588 1877 2214 1958 1842 76 1477 376 2552 1947 2795 1720 1524 2303 572 1417 2676 1725 2017 593 1660 2460 1434 1448 1882 644 1777 1405 2527 1829 2235 1443 2428 2107 930 2707 2634 2188 1161 1711 1464 1624 1998 763 1306 2624 1078 2587 1818 1302 2337 1538 540 1230 371 1348 1177 850 1588 1360 473 956 2895 1709 1045 1828 2998 1117 2561 1977 1082 2602 1712 436 1956 567 1923 1840 667 758 2417 1908 1792 1858 1677 1485 223 1772 2180 1368 1842 1351 1398 1301 2234 2186 1567 1188 1752 2277 2609 2286 2621 2088 1543 2311 2675 1778 2682 814 2452 1692 1175 1559 1299 1374 1998 1286 1467 1836 2655 1331 2707 1094 133 2086 1313 1883 369 1972 1686 1746 1719 1879 520 1059 1458 2356 109 1521 1680 1345 1000 2440 1742 897 1710 1770 173 2305 2396 901 751 468 2664 2004 2261 485 2356 1854 1265 1552 1418 2429 1450 768 788 1508 2373 894 1696 1153 2585 1199 2086 1819 1550 1214 2742 1016 1353 1870 1758 2952 1943 2629 860 1956 1367 1347 2440 2810 2432 1202 702 1562 537 2046 844 796 720 974 1876 1768 687 2070 632 282 1258 1360 485 1055 1660 1410 463 2685 1753 1171 1711 1280 1853 1443 1844 1763 1618 459 2518 2213 2026 1844 1939 1571 920 1498 1358 358 2323 2640 866 761 916 1963 657 2255 2400 326 510 1931 1457 1250 1104 848 1416 1379 1366 1645 102 1002 2169 1287 2870 1427 1159 1345 1349 2022 1302 2808 1403 2737 1325 2530 2608 1362 1518 1124 1476 2818 471 1363 2685 1054 1201 2455 1438 2317 1598 1398 1350 1981 1420 2055 1568 1104 2280 470 968 1020 239 1390 2966 957 1375 
   320 1488 2275 1556 949 3431 2380 1216 2856 779 485 467 1009 1872 736 1742 360 3136 616 404 2259 2281 2806 2426 1077 3238 928 1498 3378 676 1991 2191 1053 714 3401 2262 707 560 3342 3283 1233 1714 2449 3567 191 617 928 2278 243 629 2903 401 491 1459 2449 2343 3464 748 3599 1605 1171 824 2813 284 2252 1948 46 2169 2128 1141 2677 3279 3029 1567 799 2645 2792 1813 856 1961 1957 671 902 2854 373 1525 3191 854 3483 1911 3311 2775 422 700 2903 2937 590 693 3445 496 759 1016 2568 3257 460 3515 634 2447 948 2428 649 1364 2523 3495 3391 1450 263 1443 469 262 2374 1067 330 1704 641 2205 788 2526 1431 3092 3159 1142 1409 3588 2809 2496 887 3505 730 3104 2236 3705 1075 3244 2600 1625 3119 1172 3539 588 2665 2144 3482 38 2241 2702 777 2357 1733 1178 2037 2058 2171 786 2266 524 466 1545 2616 2206 374 3645 918 2499 1125 493 3584 1986 3449 261 1057 2227 3108 2712 642 2740 2455 2267 245 1240 437 1520 816 1429 406 3349 3382 563 1597 1038 3657 816 3093 907 1012 1115 169 899 243 3294 2726 2578 2502 304 1518 2936 1627 3129 2955 1876 3028 535 1790 2139 2770 2778 1893 2382 3482 3630 2337 758 1879 1702 3486 1247 2720 2813 650 3371 2194 2391 470 1221 361 2127 572 821 1943 901 2177 2684 672 806 2848 2075 2596 1305 2937 653 422 2340 1926 1404 897 2328 3239 1551 2779 1947 1305 2232 2368 1511 685 1903 1057 3034 3341 2522 1711 416 3411 1193 1088 947 1939 551 352 3254 938 3228 1057 918 2700 3322 1006 1292 2879 463 3348 488 3494 1488 1119 3544 1773 1809 3389 1548 3783 1877 2665 1413 2252 1974 899 2619 1162 2346 
   321 464 1249 1436 663 2306 1063 1651 1458 1455 1214 1928 480 418 1046 278 1467 1709 938 1148 788 1641 1438 1557 975 1809 1329 28 2118 959 1151 793 1124 1420 1981 1284 1255 1175 2114 2028 278 1192 985 2468 1558 1446 739 874 1692 871 1797 1624 1954 474 1160 882 2269 1265 2220 1359 681 1185 1605 1543 781 614 1432 734 1229 1251 1890 2072 1826 1454 1302 1295 1997 776 1504 492 779 1516 1620 1637 1838 266 2108 2222 2174 1375 1891 1865 1220 789 1983 1960 1942 1634 2096 1116 1409 652 1880 1875 1687 2411 870 1082 1072 1081 927 488 1100 2569 2043 566 1660 576 1419 1344 946 730 1727 241 1371 1105 2104 1077 596 1744 1935 1525 288 2641 1445 1028 1184 2424 1342 1973 1583 2324 1296 1831 1766 294 1736 299 2245 912 1744 913 2298 1451 1655 1308 1443 990 720 811 567 944 705 715 1557 1828 1841 894 1543 1323 1836 2275 768 1567 747 1218 2671 544 2273 1353 1509 1151 2258 1323 1040 1611 1001 979 1608 1419 1034 115 946 548 1709 2496 2215 1434 134 1468 2310 2206 2130 582 1268 703 1438 1366 1694 2182 1704 1160 1539 1324 1068 1929 1272 2092 1509 407 2242 1649 1537 1685 1476 1446 1270 1140 2195 2577 1424 1297 409 559 2178 1549 1260 1456 1512 2014 742 1474 1297 563 1405 658 1544 1312 859 1324 801 1925 1948 1215 1762 1046 1433 293 2056 1890 1811 1509 1212 224 985 997 2167 984 1427 574 453 776 1672 770 1855 586 1353 1723 2290 1165 416 1475 2293 1215 1488 1248 594 1254 1822 2031 733 2135 605 1364 1830 2123 1157 1122 1629 1236 2120 1100 2239 322 691 2158 407 455 2113 625 2366 1357 1485 1439 1504 593 1575 1438 593 1716 1471 
   322 1221 598 1431 1215 1489 234 2481 706 2275 1779 2577 1270 482 1537 715 2233 1003 1718 1775 599 1184 649 948 1804 1103 2158 815 1288 1760 733 172 1953 1864 1256 666 1714 1971 1283 1198 1103 1032 551 1654 2283 1930 1563 214 2346 1633 1002 2386 2604 1243 330 471 1440 1704 1442 1308 1039 2010 782 2290 574 221 2126 295 710 1487 1272 1243 1000 1444 1713 489 1358 476 2328 535 284 1979 2444 811 2496 1008 1308 2780 1355 1101 1167 1170 1811 1463 1270 1216 2517 2096 1295 1708 1833 1155 1331 1100 2247 1597 1523 292 1439 271 1716 1289 430 1814 1241 1337 2384 1350 2205 1968 333 1561 2454 732 2180 438 2642 510 773 940 1105 1772 1090 1874 652 614 2013 1617 2160 1162 1134 1548 1568 1097 1138 952 961 1060 1422 1570 1059 186 1470 2147 1234 554 1860 208 525 1635 540 361 472 1375 1074 2395 2438 866 787 777 2531 1490 1593 907 1575 1778 1917 373 1447 2099 1797 488 1557 561 1842 817 485 156 2338 1603 1745 875 1428 756 2461 1778 1390 1940 779 2298 1509 2779 1381 1362 1575 1094 2166 2194 2349 1370 961 465 862 1937 1054 1173 1191 1311 866 632 1579 2176 1398 1350 647 630 981 326 1370 1774 816 2117 616 469 1359 1742 712 656 1983 1218 375 848 2082 1388 1987 620 2048 1713 399 1685 113 1319 2484 2039 979 494 636 1121 1357 2418 2419 944 876 1037 1405 173 1369 944 624 259 855 400 1164 797 2359 260 2184 901 1495 364 456 2034 1478 2039 1759 2078 238 2051 2501 1201 1243 1332 1110 2193 1166 1295 1987 1270 799 2018 1289 1873 1409 674 1086 1387 427 948 1286 669 1631 1105 676 1524 1006 245 2400 632 1015 1245 2157 831 
   323 1339 626 687 752 1779 897 2324 1409 2007 1199 2007 1062 882 936 1004 1831 1716 1398 1248 1236 782 1318 800 1698 1811 1960 889 1758 1478 350 890 1826 1194 1945 609 1067 1654 1710 1664 1025 330 1276 1915 1814 1278 1385 958 1792 1293 1252 1967 2034 1344 921 1178 1821 1046 2066 572 497 1791 1190 1853 1214 661 1633 964 480 757 1100 1642 1396 701 1039 1153 1216 277 2077 1009 470 1311 2186 1233 1939 1146 1539 2131 1889 495 1861 1148 1248 1043 1276 1295 1889 1421 1885 1159 1155 675 1047 1748 1623 1863 1066 1012 773 972 1413 1335 1182 1879 1833 1430 1908 1438 1842 1418 1080 1455 1977 990 1878 582 1985 1260 317 1551 1530 1031 1152 1966 1316 1339 1817 1854 1891 1454 725 2171 844 1786 997 1158 1619 888 1934 1109 1032 631 1836 1653 784 1269 1176 948 245 1582 1066 473 1096 962 715 1767 1831 125 965 565 2009 2100 1412 857 1499 1195 1974 886 1802 1676 1067 593 1514 1269 1553 1095 1225 777 1873 856 1315 990 841 356 2019 1760 1734 1300 946 2116 2087 2139 1457 1110 864 549 1711 1980 1796 1642 1075 1212 854 1380 301 1289 459 1480 1608 1031 1464 1533 703 804 1205 1249 391 824 1874 1983 695 1864 1018 400 1891 994 1465 1308 1319 1823 1037 750 1730 1356 1397 1184 1398 1032 375 988 841 1123 1833 1810 1196 440 967 1110 1325 1764 1822 725 348 1086 778 874 1588 191 1273 724 509 1076 832 154 1693 623 2027 1463 1692 1060 582 1424 1759 1954 1025 1897 675 1729 1965 1623 732 1576 653 1986 1085 1681 1838 531 1275 1665 1716 1520 1869 559 548 2023 676 1272 1778 255 2298 478 1038 771 675 748 2150 995 544 858 1653 881 753 
   324 1481 839 1838 1643 1328 299 2788 284 2627 2214 3005 1645 763 1975 979 2626 564 2102 2202 595 1455 280 1147 2114 665 2490 1153 1017 2132 1083 388 2266 2305 825 915 2155 2347 1045 939 1452 1428 384 1498 2692 2370 1911 303 2772 2025 949 2782 3032 1508 341 403 1219 2145 1046 1711 1478 2354 668 2692 577 631 2543 447 1016 1924 1422 1032 834 1850 2155 206 1480 905 2673 740 712 2420 2789 673 2922 1287 1211 3219 1028 1459 735 1257 2243 1877 1322 1234 2954 2537 929 2139 2275 1587 1529 701 2685 1442 1943 169 1880 215 2095 1574 111 1769 877 1596 2794 1609 2588 2397 240 1884 2863 1008 2545 719 3082 240 1213 587 895 2205 1391 1808 291 418 2348 1479 2515 1045 1415 1150 2006 668 1294 1208 562 1441 1106 1989 1170 551 1257 2563 1518 134 2301 234 962 1934 696 731 553 1790 1342 2832 2873 1296 852 1053 2950 1101 1940 1068 1887 2213 1868 633 1245 2500 2234 754 1601 151 2213 799 296 407 2746 2033 2154 1186 1866 1195 2861 1786 1202 2379 1087 2620 1141 3216 1374 1743 2014 1533 2573 2530 2775 1236 1012 66 1014 2367 1476 1175 1594 1255 430 854 1661 2615 1776 1665 432 341 1345 449 1065 1641 1040 2469 841 909 1033 2171 352 312 2424 845 466 1051 2465 1696 2421 702 2488 2154 806 2126 400 1475 2924 2385 955 835 656 1446 1419 2858 2853 1177 1236 1349 1845 304 1271 1368 293 630 1284 449 1408 1235 2799 677 2499 603 1397 157 865 2471 1324 2331 2195 2406 637 2426 2924 979 1676 1222 1540 2526 1286 1087 2306 1703 614 2402 1051 2261 1134 1088 1525 985 807 1137 997 1110 1207 1470 648 1943 1275 603 2743 626 1450 1502 2576 1174 441 1178 
   325 1866 1811 784 943 2894 2124 2107 2637 1674 576 1027 1330 1879 578 1861 1289 2942 1236 733 2293 1589 2550 1835 1760 3040 1770 1625 2956 1342 1482 2054 1804 254 3178 1769 382 1361 2894 2863 1498 1112 2408 3002 1128 329 1480 2135 906 1163 2399 1341 1048 1849 2155 2301 2979 355 3297 885 963 1622 2397 1225 2277 1797 960 2089 1617 479 2004 2817 2585 788 304 2385 2110 1491 1756 2001 1681 271 1821 2441 1004 1789 2642 964 3102 1249 3093 2159 632 967 2278 2343 791 292 3112 667 230 948 1857 2982 593 2957 890 2230 538 2195 1275 1776 2377 2826 3061 1887 1172 1887 1380 709 2253 1626 1221 1828 1524 1807 815 2431 1197 2784 2721 265 1709 2924 2549 2468 1680 2931 1596 2597 1559 3401 390 3019 1963 1865 2853 1354 3140 882 2070 1858 2986 970 1529 2492 197 2157 1430 1774 2077 1707 2167 985 1613 691 796 1110 2125 1667 1142 3329 1489 1933 1692 566 2902 1948 2948 1150 189 1808 2426 2494 1363 2271 2379 2003 1175 442 982 1699 661 1227 1331 2649 2880 383 1730 1908 3310 991 2475 1272 376 922 1097 1756 910 2758 2185 2416 1955 675 968 2361 962 2555 2817 1962 2318 477 1013 1381 2437 2483 1284 2058 3079 3030 1789 1606 1957 1498 3104 368 2639 2541 292 3053 2145 1835 1333 1684 585 2193 379 291 1606 279 2017 1996 687 1618 2336 1661 2173 1606 2286 621 812 1742 1361 1667 615 2094 2680 1058 2506 1833 1203 2186 1691 1156 533 1750 1890 2691 2759 2286 1607 526 2870 1959 236 1758 1801 1393 1073 2808 869 2683 995 1772 2070 2850 1775 708 2492 1295 2899 1221 3058 1422 932 3255 1701 2047 2982 1287 3532 1215 2245 618 1624 1862 1810 2206 1029 1638 941 1600 1951 1234 2391 
   326 730 2063 1778 821 3183 1972 797 2371 539 920 1278 483 1327 973 1130 648 2612 257 767 1639 2294 2354 2316 271 2711 436 936 3026 162 1869 1709 330 1239 2885 2078 1120 317 3015 2934 638 1738 1864 3339 818 1194 177 1789 1072 332 2660 797 1299 698 2065 1770 3164 1156 3134 1766 1065 275 2496 757 1639 1517 786 1644 1983 1413 2626 2969 2719 1795 1217 2211 2741 1560 590 1374 1632 1273 706 2531 1184 843 2969 1686 3089 1951 2796 2654 873 585 2780 2779 1417 1356 3012 824 1261 891 2569 2789 1237 3283 633 1998 1162 1995 217 602 2010 3382 2959 660 908 651 560 876 1857 258 959 1096 466 1944 1613 1974 1218 2660 2834 1574 724 3463 2361 1898 291 3289 427 2848 2238 3237 1397 2738 2519 942 2651 691 3158 625 2534 1794 3191 797 2281 2222 1294 1905 1483 346 1439 1779 1589 627 2239 1337 1294 1468 2388 2076 1118 3190 149 2354 304 929 3481 1456 3164 603 1512 1982 3034 2238 194 2478 1895 1880 849 1575 517 908 956 1189 895 3279 3103 1151 1005 590 3226 1648 2948 417 1337 1030 713 463 1072 3054 2534 2071 2339 887 1549 2759 1731 2937 2402 1268 2990 1265 1970 2243 2385 2360 1883 2032 3107 3435 2197 381 1276 1373 3093 1652 2142 2372 1257 2930 1644 2251 451 449 999 1499 1228 1238 1675 1299 1716 2650 1483 302 2618 1849 2307 648 2839 1451 1252 2248 1869 751 1058 1908 3026 1523 2343 1486 1029 1673 2354 1375 1459 1483 502 2636 3143 2080 1293 1086 3168 483 1519 370 1500 382 1134 2931 880 3000 894 466 2601 3018 323 1435 2531 411 3021 344 3147 1104 1025 3071 1312 1100 3024 1317 3270 1922 2365 1694 2202 1507 662 2318 993 2368 832 916 1738 1527 2089 1491 
   327 2033 1097 2206 2168 984 738 3344 282 3187 2727 3530 2201 1323 2479 1536 3178 258 2656 2728 1106 1645 306 1293 2672 290 3049 1713 568 2689 1414 942 2824 2786 353 1164 2645 2904 640 526 2012 1793 866 1141 3236 2860 2471 860 3299 2577 835 3333 3557 2061 689 926 812 2630 489 2076 1981 2914 598 3240 1094 1167 3081 1006 1305 2365 1465 670 601 2214 2632 470 1481 1359 3233 1295 1181 2903 3349 566 3450 1844 972 3715 505 1764 286 1246 2761 2417 1257 1140 3458 3017 375 2659 2752 2107 1620 145 3189 1093 2478 666 2359 684 2650 2130 647 1526 326 2147 3337 2160 3143 2921 796 2444 3407 1566 3104 1050 3574 720 1711 132 570 2633 1950 1536 303 867 2908 1148 3075 815 1621 595 2452 215 1363 1762 17 1995 591 2525 1207 995 855 3101 1720 426 2775 758 1429 2490 1245 1136 1096 2329 1541 3336 3385 1732 919 1303 3485 542 2500 1185 2446 2726 1614 1193 858 3049 2673 1061 1487 411 2771 787 800 857 3290 2451 2697 1746 2371 1701 3410 1609 840 2875 1647 3178 583 3717 1226 2298 2470 2037 3118 3089 3302 942 1012 584 1132 2889 1887 1073 1964 1062 427 1409 1590 3111 2094 1895 427 360 1668 785 565 1300 1234 3029 1396 1417 512 2583 651 304 2909 289 1019 1220 3020 2254 2934 1232 2980 2629 1238 2591 944 1519 3418 2945 879 1193 761 2006 1351 3350 3367 1358 1564 1909 2338 785 1021 1788 339 1178 1809 997 1568 1697 3286 1211 3057 268 1127 590 1405 2978 991 2886 2630 2966 1178 2983 3456 611 2193 963 2062 3086 1311 717 2865 2137 477 2957 644 2815 665 1626 2030 432 1357 1677 527 1599 690 1784 702 2334 1483 1154 3303 720 1965 1669 3112 1733 955 1608 560 2842 2648 
   328 1672 2349 1545 1061 3499 2493 1381 2979 948 525 304 1177 2018 788 1900 522 3265 805 501 2413 2303 2923 2474 1273 3366 1112 1653 3469 870 2051 2320 1247 667 3527 2329 705 755 3428 3374 1400 1749 2595 3629 310 561 1119 2407 70 810 2975 514 331 1643 2556 2488 3543 742 3713 1610 1261 1016 2901 419 2405 2071 242 2306 2190 1139 2708 3362 3113 1556 783 2759 2822 1905 1023 2113 2060 595 1055 2943 221 1698 3255 659 3582 1936 3437 2821 476 841 2948 2989 394 585 3553 573 715 1122 2588 3374 306 3579 766 2567 979 2545 840 1549 2655 3532 3499 1638 320 1631 641 309 2508 1260 362 1863 819 2290 593 2665 1528 3202 3245 1090 1584 3626 2925 2644 1079 3565 911 3177 2262 3819 1063 3369 2639 1796 3236 1327 3635 720 2715 2248 3559 233 2258 2826 725 2478 1827 1373 2190 2149 2319 922 2298 337 270 1609 2688 2263 300 3757 1110 2553 1318 529 3618 2127 3525 451 1003 2308 3140 2834 838 2817 2596 2377 339 1213 605 1682 883 1532 481 3377 3457 511 1755 1213 3763 623 3140 1077 1004 1204 347 1079 74 3362 2789 2707 2561 345 1558 2992 1645 3187 3091 2033 3051 405 1783 2142 2873 2888 1929 2483 3577 3685 2394 943 2035 1813 3585 1198 2863 2927 574 3481 2337 2447 658 1408 339 2283 482 801 2035 880 2303 2711 483 996 2917 2155 2681 1478 2975 472 226 2386 1973 1574 948 2444 3301 1604 2893 2077 1420 2375 2395 1589 517 2026 1241 3137 3398 2639 1838 352 3478 1385 1040 1135 2065 741 245 3340 1037 3293 1166 1099 2742 3403 1199 1315 2974 657 3434 683 3583 1616 1209 3660 1905 1982 3483 1645 3906 1901 2751 1393 2290 2105 1058 2706 1265 2365 196 1626 2275 1723 2702 861 1027 3229 
   329 2320 723 1037 1736 1188 1262 3335 1596 2997 2047 2795 2080 1711 1799 1903 2772 1854 2390 2143 1918 252 1468 382 2716 1916 2967 1858 1426 2478 705 1490 2843 1911 1971 654 1846 2639 1330 1356 2035 826 1830 1252 2713 2015 2401 1505 2615 2284 843 2892 2820 2330 1190 1774 1341 1811 1922 948 1481 2797 1033 2772 1893 1402 2523 1615 642 1417 214 1243 1098 1032 1774 1367 298 1085 3071 1809 1149 2014 3176 1067 2747 2113 950 2783 1621 621 1916 441 2110 2018 520 626 2601 2092 1716 2044 1862 1660 37 1722 2366 1218 2023 1388 1584 1338 2409 2333 1603 1007 1680 2421 2795 2430 2803 2274 1596 2473 2861 1901 2861 881 2634 1733 1334 1514 1211 1555 2141 1106 1457 1887 2826 1176 2884 985 303 2005 1499 1846 271 2102 1648 1904 1619 2060 432 1135 1330 2541 294 1531 1866 1394 1136 2598 1836 990 1790 1946 303 2490 2582 1071 718 556 2851 1922 2428 464 2515 2040 1082 1648 1290 2612 1633 831 607 1515 2549 844 1746 1210 2771 1382 2268 1955 1734 1371 2928 831 1229 2056 1889 3124 1853 2811 704 2124 1554 1523 2625 2984 2619 1069 627 1591 519 2233 1026 673 907 836 1876 1877 501 2255 810 447 1238 1346 661 1091 1562 1245 505 2861 1861 1302 1619 1459 1880 1431 2030 1695 1694 481 2699 2368 2213 1932 2125 1758 1031 1685 1431 185 2506 2814 783 857 903 2112 493 2438 2586 377 671 2075 1642 1300 965 1025 1407 1479 1527 1718 186 1166 2352 1393 3040 1377 1007 1371 1474 2209 1162 2972 1586 2908 1427 2709 2794 1263 1697 991 1649 2991 349 1252 2853 1240 1155 2636 1333 2496 1489 1542 1526 1911 1538 2173 1473 1256 2210 656 944 1202 353 1488 3143 942 1546 187 2532 1856 1319 1018 1528 1820 2538 1631 2551 
   330 531 1539 1394 433 2657 1459 1314 1885 1054 857 1507 45 854 758 699 1031 2143 502 760 1220 1805 1856 1801 672 2244 961 463 2509 535 1359 1214 802 1118 2414 1556 960 748 2495 2417 191 1273 1422 2813 1123 1119 365 1298 1274 434 2133 1187 1533 513 1548 1319 2642 982 2645 1354 614 801 1973 1106 1214 1004 1004 1166 1467 1098 2118 2446 2196 1412 1032 1706 2232 1035 1112 928 1106 1195 1227 2008 1416 495 2443 1831 2580 1481 2324 2135 847 403 2260 2256 1549 1306 2513 751 1120 476 2073 2299 1308 2757 490 1496 867 1489 494 443 1531 2861 2459 555 1225 556 987 946 1378 431 1290 662 954 1417 1723 1514 710 2159 2313 1329 391 2940 1862 1464 815 2763 938 2322 1749 2750 1114 2262 2007 590 2160 166 2647 523 2014 1271 2667 1022 1800 1733 1155 1403 960 568 1001 1253 1142 356 1742 1441 1440 984 1862 1560 1405 2698 394 1835 480 863 2960 977 2640 916 1291 1456 2518 1746 617 1951 1438 1362 1172 1272 608 475 685 676 1272 2763 2579 1096 556 1112 2727 1809 2425 145 1068 598 1002 990 1275 2527 2009 1590 1817 933 1100 2235 1297 2411 1946 836 2481 1287 1554 1785 1871 1853 1400 1510 2595 2909 1678 898 840 847 2584 1381 1698 1871 1187 2433 1179 1733 864 380 1026 1085 1200 1048 1149 1083 1214 2145 1571 827 2091 1325 1781 282 2321 1519 1407 1737 1374 369 762 1397 2499 1052 1840 981 518 1213 1858 879 1496 967 1013 2126 2617 1577 774 1105 2642 928 1282 890 989 828 1395 2410 512 2474 455 992 2085 2496 819 1048 2012 802 2501 663 2630 578 590 2585 803 778 2509 801 2799 1455 1841 1347 1700 1004 1185 1793 527 1881 1045 437 1225 1026 1600 1336 526 2156 1210 2044 
   331 1727 123 1005 1310 1218 665 2842 1095 2549 1756 2560 1569 1079 1493 1280 2393 1390 1944 1812 1284 506 977 290 2190 1472 2485 1267 1242 2017 235 857 2328 1718 1571 57 1607 2203 1180 1150 1482 607 1215 1351 2379 1810 1893 880 2350 1841 697 2530 2586 1740 619 1149 1274 1581 1622 876 1058 2319 692 2417 1260 767 2197 980 97 1241 626 1105 871 1011 1565 838 730 499 2616 1173 519 1833 2728 736 2495 1514 975 2651 1396 546 1498 607 1808 1600 732 737 2423 1936 1426 1721 1676 1233 653 1342 2162 1299 1628 798 1314 748 1955 1756 1013 1334 1378 1834 2472 1844 2400 1978 981 1941 2541 1282 2426 251 2503 1133 838 1130 1007 1476 1557 1416 969 1274 2339 1290 2433 899 461 1722 1332 1423 499 1492 1233 1372 1428 1671 486 500 1285 2217 564 993 1691 785 569 2052 1199 354 1154 1517 393 2303 2375 672 414 97 2570 1644 1922 306 1976 1752 1433 1011 1250 2239 1531 206 994 983 2095 557 1135 591 2437 1289 1876 1358 1402 861 2584 1237 1182 1838 1283 2638 1612 2665 903 1632 1367 1112 2275 2509 2354 1081 511 1013 294 1939 753 726 772 916 1354 1245 973 2066 877 710 791 873 457 508 1367 1419 155 2401 1229 711 1396 1410 1303 951 1845 1377 1060 206 2285 1811 1951 1294 1930 1555 412 1499 798 666 2356 2341 638 227 474 1545 795 2286 2368 262 360 1492 1333 690 1024 683 919 843 1020 1086 479 712 2210 761 2541 1015 1128 802 865 1971 1197 2444 1485 2416 792 2279 2524 1094 1295 1013 1207 2513 563 1140 2347 1016 799 2219 1186 2073 1344 975 1111 1591 917 1547 1270 732 1883 568 545 1148 325 851 2689 513 1095 562 2216 1269 686 564 956 1714 2048 1218 2281 638 1528 
   332 489 2125 2066 1092 3178 1916 829 2240 807 1338 1719 654 1224 1342 994 1061 2443 694 1193 1440 2462 2247 2420 227 2537 604 888 2961 610 1994 1619 348 1650 2715 2156 1514 740 2967 2874 659 1945 1681 3341 1252 1616 415 1688 1519 741 2674 1196 1738 461 2019 1602 3128 1546 2992 2030 1292 549 2472 1178 1447 1483 1234 1526 2088 1744 2749 2932 2691 2084 1605 2122 2859 1638 816 1229 1658 1695 919 2501 1626 687 2985 2134 2995 2151 2628 2738 1298 938 2859 2838 1866 1786 2895 1235 1665 1146 2721 2654 1684 3284 1007 1911 1499 1920 655 402 1875 3448 2844 376 1334 363 955 1319 1729 272 1379 969 810 1984 2062 1811 1364 2555 2793 1943 601 3521 2256 1701 505 3300 731 2847 2405 3091 1745 2579 2629 761 2521 793 3071 1013 2617 1790 3159 1244 2463 2101 1700 1822 1572 121 1277 1822 1427 946 2390 1786 1743 1652 2422 2182 1548 3053 407 2439 208 1346 3550 1351 3137 1042 1891 2029 3130 2120 638 2488 1730 1844 1276 1915 950 816 1299 1324 1297 3370 3081 1577 912 692 3105 2094 3009 660 1691 1274 1153 655 1519 3056 2583 1938 2414 1327 1776 2808 1974 2971 2219 1114 3106 1707 2231 2457 2322 2276 2064 2010 3026 3454 2291 677 1127 1426 3000 2010 1949 2273 1681 2810 1504 2343 866 326 1438 1303 1661 1624 1732 1677 1641 2780 1932 583 2641 1918 2309 593 2929 1899 1700 2365 2028 659 1392 1847 3044 1724 2247 1432 1173 1525 2507 1540 1904 1460 564 2554 3168 1994 1296 1525 3166 366 1891 520 1462 785 1570 2888 1167 3012 1130 643 2699 2984 405 1718 2486 840 2973 793 3082 1162 1266 2926 1279 860 2950 1437 3092 2126 2358 2008 2343 1446 871 2312 1204 2538 1279 880 1691 1680 1969 1895 449 2522 1475 2693 677 2136 
   333 2229 2701 1734 1530 3820 2926 1850 3428 1442 950 355 1719 2519 1185 2424 1029 3724 1369 998 2925 2537 3359 2766 1830 3824 1632 2173 3844 1433 2381 2788 1793 898 3978 2669 1022 1307 3792 3750 1939 2033 3091 3935 811 810 1682 2874 518 1367 3311 959 348 2201 2976 2983 3890 1042 4137 1830 1683 1557 3277 910 2915 2532 804 2790 2520 1385 2952 3719 3478 1739 1052 3193 3060 2309 1506 2623 2481 783 1510 3320 433 2242 3570 102 3976 2189 3889 3099 931 1359 3220 3280 207 686 3965 1037 941 1577 2808 3806 475 3888 1276 3013 1314 2986 1404 2108 3124 3776 3912 2199 760 2193 1153 804 2982 1824 750 2386 1334 2669 161 3148 1952 3622 3613 1217 2131 3874 3360 3144 1619 3866 1429 3512 2505 4243 1295 3818 2905 2338 3671 1850 4021 1235 3004 2669 3900 793 2479 3276 927 2929 2235 1936 2700 2545 2822 1431 2555 328 308 1965 3029 2580 567 4176 1673 2859 1882 950 3853 2619 3864 1000 1138 2679 3376 3283 1399 3170 3083 2806 808 1389 1156 2213 1294 1966 880 3601 3796 789 2279 1710 4171 60 3417 1622 1253 1628 890 1592 518 3683 3107 3172 2876 822 1864 3293 1897 3488 3565 2551 3270 554 1964 2333 3282 3311 2211 2892 3961 3971 2708 1469 2551 2253 3978 1317 3351 3358 771 3898 2828 2757 1198 1970 747 2801 689 1061 2435 1119 2764 2945 265 1533 3250 2527 3053 2024 3233 334 345 2674 2277 2117 1325 2883 3610 1936 3323 2548 1880 2868 2638 1974 419 2485 1759 3544 3695 3080 2308 689 3797 1923 1185 1667 2529 1282 513 3704 1487 3610 1626 1613 3012 3756 1742 1602 3362 1207 3797 1246 3953 2090 1636 4089 2385 2526 3865 2063 4349 2154 3125 1569 2562 2577 1525 3082 1710 2588 758 2146 2722 2087 3160 952 1590 3662 564 2771 1749 2616 2037 
   334 1416 315 1225 1211 1338 320 2618 822 2371 1739 2549 1364 714 1482 934 2278 1130 1786 1760 887 898 727 664 1948 1223 2278 974 1221 1843 470 460 2093 1774 1354 379 1637 2046 1192 1127 1232 813 825 1495 2301 1852 1677 487 2325 1692 818 2426 2576 1434 329 754 1329 1620 1480 1097 993 2120 662 2321 862 402 2132 583 427 1349 994 1136 884 1236 1619 563 1085 351 2431 794 214 1891 2546 701 2475 1201 1129 2707 1328 846 1270 913 1780 1486 1021 984 2456 2004 1307 1682 1738 1141 1045 1157 2188 1438 1533 449 1348 403 1790 1466 650 1593 1254 1530 2399 1541 2265 1945 594 1699 2470 943 2263 152 2564 758 727 965 1008 1621 1264 1661 724 886 2131 1447 2255 1002 850 1586 1436 1196 860 1161 1028 1154 1382 1579 796 102 1352 2152 950 690 1760 411 428 1792 812 120 758 1397 787 2334 2390 716 562 490 2527 1518 1707 633 1723 1736 1695 630 1323 2134 1658 204 1306 687 1924 633 750 214 2358 1441 1771 1052 1378 729 2492 1536 1260 1869 965 2425 1514 2712 1154 1444 1454 1050 2188 2308 2328 1209 727 664 593 1910 878 950 981 1110 1043 877 1314 2105 1160 1075 624 658 730 234 1325 1597 530 2217 861 477 1331 1577 944 716 1898 1240 662 566 2145 1544 1944 902 1972 1615 223 1575 401 1039 2409 2146 781 221 462 1273 1103 2341 2376 656 622 1203 1334 320 1187 775 681 473 866 688 876 685 2274 411 2317 886 1309 481 567 1981 1323 2194 1616 2202 427 2125 2490 1105 1221 1158 1103 2310 897 1183 2121 1122 722 2079 1198 1932 1338 742 1045 1435 588 1189 1232 610 1707 855 523 1338 719 475 2504 475 996 958 2158 982 288 592 617 1826 1845 1017 2254 1032 1320 398 1862 2658 
   335 2448 871 1864 2222 286 1023 3678 1005 3426 2689 3493 2421 1709 2426 1943 3306 1141 2832 2741 1696 1103 898 791 3006 1163 3337 2024 477 2895 1165 1337 3152 2644 1152 885 2538 3092 372 431 2290 1510 1503 436 3304 2739 2736 1294 3283 2734 245 3448 3519 2469 914 1506 375 2511 1010 1745 1979 3178 461 3337 1675 1427 3125 1458 1026 2158 760 288 297 1865 2492 914 722 1360 3487 1748 1272 2758 3602 448 3428 2234 94 3571 680 1381 1126 529 2740 2509 468 349 3351 2857 812 2652 2600 2148 944 912 3092 380 2544 1078 2246 1048 2839 2510 1228 660 791 2564 3399 2576 3303 2910 1316 2758 3468 1960 3313 964 3422 1358 1737 751 320 2369 2309 690 884 1537 3190 390 3309 74 1109 1076 2249 1073 721 2180 899 2212 662 2589 574 1121 372 3145 1180 1037 2614 1146 1440 2846 1733 1127 1618 2423 1038 3231 3306 1605 530 960 3502 994 2766 687 2780 2685 755 1594 333 3155 2433 932 625 1014 2975 426 1414 1072 3362 2182 2791 2094 2334 1751 3505 726 266 2768 2001 3484 907 3588 362 2498 2288 2034 3198 3367 3287 151 435 1181 665 2872 1677 297 1658 186 1268 1853 749 2993 1677 1367 688 790 1336 903 609 546 833 3273 1838 1531 676 2290 1404 853 2771 820 1514 785 3185 2598 2884 1778 2858 2481 1236 2422 1299 803 3278 3204 297 1078 602 2327 539 3208 3300 883 1264 2251 2266 1092 152 1615 853 1482 1902 1516 1000 1635 3130 1450 3377 625 278 1008 1624 2903 268 3249 2386 3262 1449 3171 3457 326 2216 105 2116 3368 623 285 3180 1939 507 3119 374 2972 523 1800 2032 1016 1631 2167 532 1622 1301 1412 553 2022 1010 1472 3561 598 2005 1089 3145 2035 1228 1493 1119 2620 2904 883 3214 970 2377 933 2910 3541 1059 
   336 1178 1844 1227 510 3001 1943 1334 2423 921 236 865 648 1458 364 1348 627 2706 428 90 1856 1893 2370 2011 954 2807 979 1099 2940 532 1570 1761 995 556 2969 1834 450 575 2905 2845 865 1320 2034 3140 589 512 695 1847 630 363 2472 749 892 1154 2011 1927 3030 489 3162 1253 737 822 2376 631 1847 1514 412 1745 1704 820 2277 2843 2592 1242 551 2208 2394 1376 1003 1555 1518 591 1088 2416 780 1170 2763 1157 3044 1525 2879 2361 194 283 2490 2518 875 682 3007 145 581 578 2180 2821 634 3087 204 2012 586 1992 467 1066 2095 3087 2953 1168 684 1164 671 273 1947 846 754 1311 771 1769 1049 2104 993 2654 2722 919 1063 3178 2373 2084 877 3079 826 2672 1845 3269 779 2812 2193 1264 2683 774 3101 160 2249 1705 3048 433 1860 2269 613 1922 1295 986 1632 1620 1760 361 1867 767 770 1124 2185 1786 810 3208 699 2078 911 245 3178 1566 3015 467 848 1792 2707 2278 557 2306 2034 1829 647 958 175 1136 411 991 795 2949 2949 472 1203 1126 3219 1137 2676 558 714 681 487 972 633 2865 2300 2148 2079 258 1120 2514 1254 2705 2530 1478 2634 625 1450 1777 2332 2340 1493 1944 3044 3208 1916 824 1479 1264 3047 1009 2302 2376 576 2933 1776 1971 585 944 356 1729 560 574 1506 645 1744 2289 898 822 2418 1641 2160 954 2529 848 740 1928 1516 1043 508 1891 2813 1140 2342 1517 868 1814 1974 1080 832 1469 1093 2595 2917 2086 1279 439 2982 1150 863 958 1507 623 780 2818 501 2800 618 987 2290 2887 968 921 2441 531 2911 426 3056 1056 684 3108 1345 1453 2951 1111 3349 1491 2228 1108 1848 1545 1067 2182 724 1961 439 1072 1721 1226 2144 809 684 2676 561 2145 675 1790 1105 1077 1719 2715 
   337 2557 1281 2375 2550 538 1152 3853 839 3661 3073 3885 2656 1822 2814 2049 3607 794 3100 3100 1664 1669 802 1328 3176 765 3540 2194 144 3146 1610 1427 3327 3079 674 1323 2955 3355 241 230 2487 1987 1429 651 3638 3165 2948 1355 3662 3012 739 3757 3912 2583 1064 1476 320 2933 429 2249 2331 3395 698 3656 1649 1608 3471 1517 1477 2616 1364 327 511 2379 2925 921 1333 1687 3713 1817 1543 3196 3830 655 3812 2357 666 4016 96 1896 690 1129 3117 2820 1079 959 3777 3303 278 3020 3039 2481 1545 507 3511 619 2871 1134 2661 1131 3099 2644 1184 1114 294 2673 3738 2686 3585 3283 1321 2939 3808 2075 3566 1307 3870 1279 2067 501 377 2856 2454 1094 791 1438 3396 686 3546 584 1665 475 2707 672 1306 2283 589 2445 51 2917 1148 1359 360 3491 1748 954 3057 1225 1766 3000 1777 1443 1634 2732 1588 3655 3717 2010 978 1437 3866 397 2978 1214 2948 3070 1182 1693 384 3467 2910 1296 1215 933 3228 826 1355 1251 3695 2668 3106 2242 2712 2068 3826 1256 409 3188 2143 3677 297 4027 962 2747 2737 2388 3525 3577 3666 573 970 1123 1176 3248 2125 901 2149 786 1002 1931 1350 3421 2214 1936 740 768 1828 1117 17 811 1328 3504 1917 1803 90 2788 1230 772 3206 339 1546 1291 3463 2758 3277 1781 3286 2917 1557 2867 1412 1410 3719 3425 805 1448 923 2497 1151 3650 3706 1414 1738 2406 2661 1216 684 2043 796 1638 2200 1531 1572 2008 3577 1644 3559 489 740 1050 1839 3309 556 3402 2864 3459 1624 3435 3829 306 2560 634 2442 3576 1219 330 3365 2388 619 3398 239 3252 118 2048 2383 459 1812 2218 110 1950 710 1924 850 2524 1547 1618 3785 893 2335 1668 3497 2212 1387 1888 1081 3092 3124 580 3592 1568 2611 1380 3043 3975 1340 612 3059 
   338 227 1915 1983 1037 2936 1667 1103 1972 1059 1394 1885 598 971 1346 738 1260 2171 813 1265 1167 2298 1983 2226 475 2264 867 671 2704 756 1815 1363 614 1687 2441 1952 1538 930 2714 2619 510 1812 1408 3101 1431 1671 500 1429 1670 826 2441 1406 1906 204 1772 1331 2878 1564 2721 1931 1193 787 2229 1371 1174 1248 1381 1265 1897 1702 2559 2682 2444 2001 1618 1864 2666 1444 1077 965 1441 1750 1184 2256 1790 439 2751 2275 2732 2009 2355 2532 1367 954 2649 2621 1999 1851 2628 1287 1695 1075 2545 2385 1792 3044 1036 1654 1470 1666 778 188 1608 3230 2577 110 1521 98 1166 1420 1464 361 1573 717 1041 1768 2190 1541 1214 2291 2542 1930 381 3299 1993 1427 753 3063 972 2609 2240 2820 1717 2306 2435 501 2253 667 2809 1054 2411 1560 2910 1395 2306 1836 1731 1567 1385 293 1010 1609 1158 937 2219 1908 1879 1512 2199 1991 1731 2783 509 2234 310 1402 3332 1096 2889 1214 1888 1815 2925 1855 807 2255 1460 1602 1463 1875 1044 586 1283 1170 1505 3163 2835 1638 674 965 2837 2241 2790 647 1670 1187 1322 917 1670 2817 2364 1671 2206 1419 1658 2587 1862 2743 1945 851 2911 1798 2125 2319 2068 2018 1913 1771 2765 3218 2093 918 865 1227 2737 1984 1675 2010 1738 2543 1238 2143 1063 235 1527 1030 1733 1636 1527 1677 1390 2593 2049 822 2411 1714 2074 414 2723 2009 1839 2177 1865 446 1364 1598 2811 1593 1986 1191 1033 1258 2334 1394 2003 1229 837 2295 2936 1737 1079 1612 2925 640 1882 782 1225 989 1744 2636 1116 2776 1048 907 2498 2735 668 1641 2235 1025 2720 945 2824 977 1178 2655 1050 586 2691 1271 2818 1987 2120 1946 2167 1202 1135 2075 1100 2374 1427 669 1447 1523 1704 1919 614 2254 1619 2520 604 1938 275 2182 1637 2673 1175 2782 
   339 2241 543 1378 1851 753 953 3387 1175 3095 2267 3057 2114 1546 2006 1766 2930 1405 2489 2335 1654 603 1048 316 2732 1458 3031 1787 939 2563 751 1238 2871 2191 1498 517 2097 2748 846 868 2019 1051 1517 855 2906 2289 2438 1227 2856 2386 356 3065 3083 2257 857 1484 875 2067 1434 1264 1596 2865 576 2950 1630 1235 2722 1368 620 1697 299 760 612 1378 2043 980 320 1039 3163 1618 1017 2303 3274 603 2998 2025 502 3106 1133 899 1449 89 2323 2141 191 200 2897 2396 1228 2242 2145 1774 469 1248 2645 810 2165 1058 1811 1013 2501 2280 1260 788 1194 2352 2997 2363 2941 2493 1293 2482 3066 1774 2971 692 2956 1396 1384 1045 723 1891 2079 870 1035 1566 2885 785 2979 503 612 1516 1787 1382 224 1992 1186 1916 1133 2208 77 924 871 2741 680 1139 2156 1092 1113 2589 1625 849 1545 2059 544 2779 2860 1196 317 535 3083 1434 2467 243 2514 2262 887 1453 831 2775 1959 644 474 1120 2641 392 1427 943 2965 1706 2414 1873 1922 1408 3114 705 765 2323 1790 3184 1364 3127 358 2179 1831 1648 2806 3055 2861 621 162 1234 256 2453 1233 215 1186 408 1459 1707 500 2541 1183 867 808 923 871 786 1075 896 405 2948 1691 1243 1131 1807 1509 1006 2316 1211 1441 350 2828 2345 2454 1700 2407 2030 937 1965 1185 351 2817 2888 298 752 512 2076 272 2748 2858 408 816 2016 1844 1008 534 1187 988 1305 1567 1455 500 1251 2666 1242 3086 906 614 1018 1379 2465 728 2984 1911 2962 1259 2824 3034 777 1831 544 1750 3060 144 773 2891 1487 693 2763 849 2617 1008 1512 1648 1425 1415 2021 986 1279 1723 932 526 1540 524 1304 3236 542 1638 591 2738 1792 1086 1100 1168 2147 2595 1169 2789 488 2073 547 2668 3081 832 500 2320 1082 2458 
   340 1209 499 1059 925 1612 544 2358 1055 2096 1459 2268 1093 590 1205 772 1993 1360 1505 1475 888 943 976 808 1695 1458 2011 749 1508 1566 446 516 1837 1511 1601 531 1368 1765 1478 1413 979 672 905 1765 2014 1584 1412 583 2041 1409 1085 2140 2295 1222 590 810 1612 1354 1751 939 711 1850 948 2035 865 309 1845 600 490 1114 1144 1421 1169 1073 1358 809 1248 99 2158 703 98 1627 2272 987 2192 996 1393 2439 1612 774 1514 1113 1498 1199 1232 1215 2183 1743 1584 1398 1478 855 1151 1420 1914 1709 1246 647 1084 612 1511 1241 808 1824 1530 1316 2113 1327 1982 1662 704 1445 2183 770 1984 368 2297 884 443 1236 1294 1396 1041 1899 976 968 1864 1714 1979 1277 887 1857 1197 1441 1017 975 1286 886 1667 1293 991 282 1634 1866 975 910 1502 577 154 1548 746 203 748 1111 845 2061 2113 488 812 581 2241 1791 1441 814 1474 1457 1925 556 1605 1848 1425 407 1505 912 1646 905 850 422 2071 1226 1485 839 1099 443 2205 1745 1541 1599 765 2161 1793 2442 1385 1169 1207 768 1902 2039 2045 1480 964 840 788 1628 677 1189 823 1363 1239 755 1491 1835 1046 1056 902 924 653 512 1611 1859 673 1943 740 204 1615 1365 1089 972 1633 1514 677 723 1862 1303 1665 858 1703 1355 106 1322 466 1181 2141 1875 1042 294 741 1034 1303 2074 2098 768 560 976 1062 511 1450 567 937 382 580 713 953 427 2010 283 2057 1166 1568 704 347 1705 1596 1945 1385 1938 329 1844 2206 1391 936 1425 816 2042 1078 1467 1861 894 1008 1796 1484 1649 1625 475 763 1702 407 1042 1518 327 1965 771 806 1147 784 401 2231 758 710 1014 1872 752 378 376 810 1583 1576 1276 1971 1131 1050 518 1626 2387 287 1330 1433 1626 1421 1042 
   341 1251 1760 1089 471 2915 1896 1480 2387 1065 128 897 710 1456 229 1369 756 2677 562 117 1863 1774 2328 1909 1084 2778 1124 1118 2873 669 1474 1734 1132 428 2936 1745 307 720 2833 2777 913 1203 2029 3050 689 401 808 1821 668 486 2388 867 924 1229 1958 1920 2952 346 3116 1120 664 966 2305 746 1852 1482 502 1730 1610 678 2165 2769 2519 1103 408 2164 2281 1308 1148 1561 1462 480 1232 2347 819 1219 2674 1135 2984 1405 2847 2258 132 327 2386 2419 857 583 2955 26 446 526 2061 2778 597 2998 240 1973 452 1950 601 1146 2070 2980 2901 1253 777 1250 809 289 1926 957 846 1332 915 1695 1013 2089 930 2605 2650 774 1119 3072 2330 2081 1020 2988 971 2589 1727 3223 634 2777 2085 1309 2641 801 3038 216 2148 1650 2968 521 1738 2234 480 1886 1229 1102 1639 1552 1759 381 1754 740 765 1028 2101 1688 875 3160 815 1981 1023 134 3070 1556 2935 596 705 1715 2596 2242 699 2226 2022 1780 748 813 318 1167 298 934 902 2837 2868 370 1225 1271 3165 1122 2575 632 569 607 599 1118 672 2778 2209 2121 1984 256 1005 2418 1128 2612 2510 1492 2518 562 1315 1648 2275 2291 1380 1885 2980 3113 1819 970 1492 1216 2987 864 2290 2331 468 2883 1766 1874 728 1036 317 1741 472 430 1438 499 1714 2174 857 966 2332 1562 2086 1011 2421 800 742 1823 1410 1092 385 1848 2722 1034 2296 1492 828 1806 1858 997 770 1435 1238 2539 2823 2044 1252 384 2895 1288 718 1101 1477 769 834 2745 440 2711 573 1132 2184 2811 1108 793 2376 676 2839 572 2987 1032 611 3064 1326 1497 2886 1047 3313 1371 2156 966 1738 1520 1211 2111 668 1841 518 1091 1682 1136 2112 676 815 2633 598 2026 729 1699 1222 1063 1656 2629 146 2995 1270 2220 1373 
   342 1998 2390 1435 1241 3510 2621 1797 3125 1366 663 409 1471 2235 884 2153 939 3423 1169 736 2645 2235 3054 2458 1667 3523 1529 1902 3533 1249 2071 2491 1654 587 3675 2358 713 1161 3481 3439 1685 1724 2804 3627 723 499 1477 2577 411 1148 3000 916 423 1972 2670 2695 3580 732 3830 1527 1381 1427 2966 832 2634 2234 645 2498 2209 1076 2649 3408 3167 1441 741 2888 2758 2001 1439 2343 2176 472 1467 3010 426 1991 3260 360 3666 1883 3586 2792 656 1097 2914 2972 133 380 3656 759 630 1284 2509 3500 189 3579 1011 2710 1004 2682 1207 1882 2826 3474 3604 1980 711 1974 1059 558 2687 1625 731 2116 1237 2359 229 2855 1649 3314 3302 923 1885 3572 3055 2857 1490 3558 1329 3202 2202 3936 987 3515 2599 2084 3366 1583 3710 974 2697 2362 3590 641 2179 2974 618 2628 1928 1749 2421 2237 2538 1162 2250 81 185 1654 2719 2270 585 3868 1473 2549 1687 661 3553 2330 3553 864 841 2369 3075 2980 1229 2859 2792 2500 743 1089 931 1949 994 1664 863 3302 3485 482 2009 1631 3861 363 3111 1380 943 1326 764 1497 414 3373 2797 2873 2566 565 1554 2984 1590 3180 3269 2276 2972 245 1668 2037 2973 3004 1903 2584 3651 3664 2398 1359 2276 1951 3667 1027 3060 3052 460 3590 2539 2447 1073 1752 471 2525 379 750 2127 809 2465 2644 75 1409 2939 2216 2742 1777 2929 60 225 2365 1967 1864 1019 2580 3301 1625 3017 2253 1585 2579 2334 1666 141 2187 1658 3235 3387 2776 2013 400 3488 1796 887 1549 2232 1154 514 3393 1193 3300 1333 1517 2706 3445 1608 1292 3052 1066 3486 1070 3642 1799 1334 3782 2094 2273 3554 1758 4044 1848 2814 1271 2255 2282 1473 2772 1412 2288 603 1875 2420 1777 2859 659 1410 3356 418 2472 1496 2305 1858 311 2350 3230 823 3664 1975 2773 2080 784 
   343 1684 232 1339 1468 1061 367 2896 742 2647 1976 2787 1640 963 1715 1191 2544 1035 2058 2008 1059 832 623 519 2225 1117 2555 1247 973 2117 547 640 2370 1982 1220 304 1855 2318 933 878 1509 929 939 1218 2558 2067 1954 632 2566 1962 541 2690 2814 1703 289 895 1061 1834 1294 1209 1238 2397 405 2583 1034 661 2385 770 437 1529 812 871 620 1347 1827 488 885 597 2707 1026 491 2099 2822 447 2715 1468 852 2919 1100 897 1146 685 2020 1749 780 727 2677 2208 1105 1925 1943 1396 904 997 2411 1161 1791 488 1562 439 2063 1738 703 1329 1054 1798 2655 1810 2535 2188 708 1976 2726 1203 2537 207 2773 834 981 789 749 1784 1536 1394 615 993 2408 1170 2530 726 796 1396 1619 1070 679 1423 882 1431 1145 1837 578 347 1082 2405 899 648 1962 504 678 2067 1029 354 947 1661 720 2555 2618 912 298 446 2775 1322 1984 448 2000 1972 1432 862 1052 2398 1832 200 1068 636 2198 356 852 345 2616 1599 2033 1323 1614 988 2753 1288 988 2089 1233 2702 1302 2928 893 1719 1645 1295 2447 2585 2570 932 470 691 396 2152 1041 686 1099 837 1006 1120 1096 2322 1227 1058 443 519 800 195 1086 1320 412 2493 1103 751 1102 1727 981 596 2108 1048 843 422 2415 1820 2178 1102 2187 1820 468 1773 588 863 2621 2423 505 350 188 1548 868 2552 2606 549 695 1476 1561 415 910 951 565 725 1132 859 779 909 2481 678 2595 684 1033 472 843 2209 1046 2470 1787 2480 685 2397 2735 845 1471 881 1360 2587 690 916 2398 1300 486 2349 939 2202 1086 1018 1291 1256 858 1435 990 863 1544 916 256 1472 654 720 2780 210 1251 875 2409 1257 490 789 629 2008 2122 869 2496 901 1596 355 2136 2876 277 782 1973 1100 1907 598 553 1901 2566 
   344 1538 541 1583 1519 1177 98 2811 461 2606 2069 2875 1600 793 1819 1027 2557 768 2045 2077 780 1156 365 849 2133 861 2489 1145 957 2090 806 408 2283 2124 993 618 1983 2300 954 867 1434 1168 626 1346 2599 2199 1894 364 2646 1959 724 2709 2902 1561 42 599 1114 1968 1138 1453 1322 2342 472 2610 757 552 2438 527 726 1710 1132 918 681 1593 1971 201 1197 698 2659 819 520 2241 2775 494 2797 1329 1018 3054 1027 1178 909 981 2106 1778 1058 982 2797 2356 978 2005 2090 1455 1233 805 2528 1288 1834 167 1697 124 2044 1612 375 1552 924 1655 2699 1667 2531 2267 405 1891 2769 1048 2510 434 2912 509 1052 626 779 1983 1416 1602 364 675 2344 1314 2491 861 1117 1245 1796 834 1002 1265 672 1390 1092 1881 886 333 1146 2458 1221 337 2113 216 767 1962 802 482 689 1690 1043 2675 2726 1076 574 757 2839 1181 1924 773 1904 2068 1654 671 1125 2420 2019 464 1343 331 2172 552 536 200 2655 1804 2062 1202 1712 1045 2781 1544 1071 2213 1104 2629 1191 3056 1135 1691 1812 1379 2483 2525 2650 1066 743 361 720 2234 1240 928 1338 1038 697 927 1391 2450 1502 1371 316 312 1069 153 1040 1474 740 2449 912 765 1031 1939 651 358 2247 905 585 752 2409 1716 2276 850 2318 1967 579 1931 375 1185 2756 2371 716 564 385 1451 1152 2688 2709 878 960 1364 1676 167 1079 1137 323 587 1162 590 1108 1036 2624 588 2514 573 1206 143 783 2318 1169 2366 1977 2409 569 2380 2807 874 1539 1036 1412 2524 1001 971 2318 1483 472 2344 960 2199 1078 996 1372 1088 758 1238 954 939 1351 1192 399 1699 976 570 2731 364 1311 1203 2467 1161 331 953 299 2185 2069 662 2576 1230 1555 661 2014 3001 363 931 2029 1056 1764 892 615 1979 2695 330 
   345 1520 1721 871 627 2855 1948 1780 2455 1355 235 928 979 1608 244 1561 1002 2755 880 390 2024 1627 2382 1813 1401 2855 1432 1317 2862 986 1408 1833 1449 131 3004 1693 38 1024 2811 2767 1159 1081 2163 2978 880 178 1118 1918 741 803 2338 1083 954 1501 1995 2054 2915 64 3155 931 717 1278 2294 962 2010 1574 693 1850 1547 460 2034 2741 2497 882 110 2215 2147 1326 1438 1725 1502 231 1513 2337 875 1458 2607 1033 2991 1261 2916 2156 300 608 2282 2330 785 351 2981 311 133 650 1910 2826 521 2929 529 2041 330 2012 918 1424 2166 2859 2928 1535 946 1533 1077 429 2031 1265 1007 1526 1204 1685 891 2203 980 2639 2632 473 1370 2955 2382 2219 1333 2912 1268 2540 1587 3260 388 2844 1970 1539 2692 1024 3037 520 2054 1688 2927 708 1580 2305 169 1960 1254 1412 1802 1561 1907 633 1626 663 733 982 2054 1613 978 3192 1127 1899 1331 225 2944 1692 2891 850 396 1696 2465 2311 1013 2191 2144 1828 934 551 631 1381 348 1000 1095 2701 2823 197 1423 1575 3186 1038 2476 915 326 665 820 1421 745 2717 2141 2211 1911 388 898 2337 969 2533 2609 1672 2374 431 1107 1464 2298 2329 1262 1909 2978 3025 1743 1272 1669 1285 2993 571 2410 2379 232 2915 1898 1794 1013 1327 342 1913 297 132 1451 213 1803 2036 735 1276 2279 1543 2070 1265 2305 667 729 1723 1315 1333 348 1909 2651 959 2344 1599 938 1939 1720 990 606 1527 1548 2559 2743 2105 1363 337 2833 1605 417 1413 1574 1064 920 2724 562 2647 700 1437 2074 2778 1424 644 2377 967 2817 879 2971 1158 675 3107 1449 1725 2881 1087 3371 1226 2142 725 1621 1628 1497 2099 761 1687 689 1290 1753 1103 2193 362 1133 2683 679 1874 989 1642 1533 985 1675 2572 456 2991 1562 2130 1406 317 675 1892 2021 
   346 1919 220 1180 1540 993 706 3063 1046 2776 1983 2784 1790 1237 1720 1453 2623 1319 2172 2041 1385 528 920 185 2406 1390 2708 1464 1054 2244 456 959 2546 1934 1468 193 1828 2431 983 967 1694 805 1278 1122 2609 2029 2114 962 2576 2070 482 2761 2810 1935 629 1229 1062 1801 1477 1055 1289 2543 540 2648 1361 924 2427 1088 318 1450 477 903 685 1184 1782 808 562 714 2843 1318 696 2049 2955 582 2721 1704 747 2863 1223 700 1403 397 2036 1830 515 509 2641 2149 1274 1950 1891 1464 564 1227 2382 1071 1858 829 1537 780 2183 1957 1043 1112 1230 2029 2702 2040 2630 2206 1045 2157 2771 1458 2654 376 2714 1174 1066 1013 819 1672 1756 1191 909 1333 2562 1060 2660 682 505 1572 1541 1330 343 1674 1133 1591 1246 1902 276 622 1070 2447 603 971 1905 841 789 2263 1332 527 1266 1747 424 2521 2596 900 219 251 2798 1492 2143 111 2189 1978 1212 1153 1033 2470 1732 326 791 957 2322 372 1191 668 2667 1484 2107 1551 1631 1088 2814 1028 965 2058 1470 2861 1446 2880 676 1857 1579 1343 2506 2733 2580 855 281 1029 71 2167 967 495 960 685 1322 1401 791 2284 1021 780 700 802 637 534 1185 1189 132 2628 1385 918 1222 1598 1318 885 2061 1236 1165 103 2515 2020 2176 1416 2148 1771 611 1713 903 527 2569 2566 419 427 359 1751 588 2500 2590 241 557 1692 1559 750 794 905 859 997 1246 1184 458 943 2422 927 2762 885 897 809 1056 2194 972 2658 1685 2638 949 2508 2751 899 1526 786 1437 2737 374 934 2567 1229 659 2449 988 2303 1149 1187 1341 1453 1096 1712 1088 958 1751 728 415 1332 369 998 2916 400 1325 558 2445 1468 796 795 966 1917 2272 1117 2508 562 1749 231 2343 2831 524 710 2020 1196 2135 326 717 1928 2521 341 669 1862 
   347 2087 915 448 1320 1763 1435 2919 1887 2544 1512 2218 1728 1636 1285 1771 2269 2182 1954 1627 1952 413 1769 745 2355 2262 2548 1650 1929 2052 658 1554 2464 1334 2354 843 1292 2184 1845 1847 1745 447 1940 1845 2183 1440 2030 1601 2052 1848 1335 2375 2241 2088 1404 1856 1890 1253 2374 394 1089 2377 1436 2253 1928 1374 1993 1656 719 856 810 1761 1569 439 1210 1629 907 978 2623 1758 1131 1430 2720 1478 2177 1904 1514 2180 2109 291 2284 1002 1578 1575 1107 1194 2008 1500 2170 1527 1285 1253 646 2118 1784 1806 1559 1568 1062 1519 1980 2067 1776 1615 2127 2170 2257 2177 2317 1734 1716 2129 2320 1758 2400 1014 2031 1884 1047 1904 1698 955 1898 1715 1761 2002 2416 1770 2437 1512 408 2467 929 2209 801 1922 2016 1593 2124 1590 941 1214 1886 2010 338 1781 1284 1537 987 2269 1807 1029 1812 1518 485 1901 1997 746 1113 701 2291 2387 2054 860 2181 1504 1687 1619 1847 2110 1036 982 1215 1772 2114 1265 1871 1340 2239 791 1790 1751 1242 1094 2399 1432 1781 1486 1712 2706 2336 2210 1300 1747 989 1115 2107 2557 2056 1635 1104 1785 902 1692 602 1227 410 1410 2142 1791 1101 1670 210 163 1575 1663 413 1292 2063 1849 771 2422 1778 1159 2108 855 2070 1742 1448 2132 1735 794 2224 2065 1658 1921 1544 1191 1001 1113 1497 792 1908 2390 1269 905 1242 1842 1096 1841 2006 662 513 1833 1140 1445 1540 661 1711 1447 1221 1770 517 869 1753 1346 2638 1779 1598 1584 1344 1643 1737 2606 990 2500 1394 2248 2231 1768 1262 1556 1257 2567 907 1781 2464 727 1555 2165 1850 2035 2011 1321 1122 2350 1433 2040 1969 1018 2647 296 1305 608 530 1466 2692 1283 1175 440 1996 1639 1389 768 1733 1220 2141 2001 1992 610 1701 792 2378 2172 1127 1515 1646 2073 2254 1016 1065 1513 1877 1146 1445 1315 897 
   348 1568 1076 283 695 2174 1419 2271 1930 1889 871 1628 1131 1317 631 1375 1616 2238 1305 976 1708 928 1836 1121 1734 2333 1901 1188 2221 1405 747 1400 1832 754 2463 1035 671 1529 2160 2129 1197 387 1778 2290 1540 853 1409 1473 1439 1200 1670 1726 1653 1562 1439 1676 2250 637 2568 265 510 1730 1662 1604 1688 1155 1350 1460 883 262 1334 2085 1851 300 607 1673 1447 797 1968 1446 991 865 2064 1706 1575 1418 1924 1676 2368 561 2380 1460 934 927 1584 1637 1460 961 2381 876 708 638 1214 2259 1208 2243 906 1535 410 1496 1332 1521 1703 2159 2330 1631 1619 1636 1660 1097 1594 1522 1685 1350 1744 1077 1526 1775 608 2057 1987 511 1381 2255 1834 1841 1772 2222 1783 1870 887 2671 353 2305 1271 1463 2133 1036 2405 934 1361 1154 2258 1368 885 1792 719 1470 750 1669 1514 990 1572 878 925 1342 1424 407 1392 937 1674 2598 1431 1213 1580 864 2244 1352 2221 1456 556 1075 1765 1792 1464 1538 1734 1300 1597 332 1133 1284 585 653 1756 2002 2153 889 1275 2057 2576 1693 1779 1131 394 514 1458 1907 1444 2037 1461 1734 1231 1056 235 1648 271 1844 2131 1440 1676 1104 469 788 1709 1762 567 1338 2344 2331 1063 1769 1430 863 2369 470 1981 1824 879 2323 1527 1111 1567 1489 1036 1634 970 593 898 528 1354 1336 1383 1741 1607 932 1438 1304 1605 1313 1424 1030 632 1322 483 1398 1965 335 1789 1207 716 1567 1020 491 1234 1112 1995 1960 2051 1583 1015 1037 2152 1980 511 1856 1165 1592 1619 2074 627 1964 656 1918 1376 2118 1827 71 1759 1508 2166 1380 2324 893 524 2528 1115 1616 2247 654 2809 526 1511 276 923 1234 2037 1472 603 991 1356 1169 1272 523 1701 735 1505 2121 1375 1178 1112 980 1784 1646 1110 1896 991 2357 1701 1437 895 860 1337 1276 1472 700 1188 657 
   349 1388 841 1801 1565 1407 289 2695 374 2536 2139 2927 1556 671 1904 886 2539 642 2014 2123 511 1458 372 1164 2021 744 2397 1062 1107 2042 1062 304 2173 2239 908 917 2087 2257 1132 1028 1362 1394 317 1577 2608 2302 1820 217 2693 1938 1010 2695 2954 1415 358 319 1305 2078 1136 1675 1409 2262 734 2606 492 555 2461 354 1006 1868 1452 1116 911 1813 2090 280 1515 855 2581 647 661 2353 2697 743 2843 1194 1282 3147 1121 1438 818 1297 2167 1795 1369 1286 2880 2471 1022 2062 2209 1511 1549 792 2612 1522 1862 158 1816 208 2006 1481 59 1834 970 1503 2710 1516 2499 2319 147 1792 2779 915 2455 709 3011 189 1146 680 978 2153 1298 1877 383 360 2256 1556 2424 1117 1415 1240 1949 752 1321 1114 654 1354 1199 1908 1205 515 1343 2481 1518 227 2236 185 906 1841 603 700 461 1708 1344 2759 2798 1246 891 1051 2868 1192 1849 1092 1794 2139 1935 541 1329 2415 2179 749 1651 245 2123 852 226 378 2661 1983 2070 1094 1794 1126 2775 1844 1284 2309 995 2527 1234 3144 1432 1655 1955 1462 2489 2437 2696 1312 1055 86 1038 2290 1431 1229 1558 1320 486 761 1705 2545 1750 1658 508 426 1322 455 1157 1718 1049 2378 748 840 1126 2122 352 403 2356 938 373 1066 2376 1603 2346 613 2418 2090 765 2064 323 1504 2853 2294 1012 813 697 1354 1465 2788 2777 1186 1214 1256 1777 273 1342 1321 382 547 1208 357 1417 1178 2731 602 2406 693 1469 191 785 2397 1403 2238 2140 2314 559 2337 2843 1064 1601 1294 1464 2434 1320 1171 2214 1651 690 2314 1138 2174 1224 1008 1454 1075 723 1045 1088 1046 1291 1447 698 1900 1277 520 2651 671 1377 1509 2494 1084 381 1131 93 2331 1997 652 2623 1546 1512 954 1876 3087 592 1191 2064 1174 1611 1208 757 2036 2788 645 319 2125 986 1717 1652 
   350 3145 1460 2144 2757 676 1772 4306 1791 4009 3133 3897 3033 2428 2877 2657 3828 1901 3402 3216 2465 1347 1686 1205 3651 1907 3949 2698 1125 3479 1655 2082 3790 3014 1860 1436 2942 3659 1026 1131 2937 1899 2284 561 3789 3118 3357 2050 3711 3298 963 3957 3922 3163 1664 2279 888 2908 1634 2053 2500 3783 1234 3839 2443 2126 3601 2208 1533 2518 938 978 1084 2139 2875 1695 824 1959 4078 2485 1926 3119 4189 1228 3846 2929 694 3890 1301 1710 1854 859 3192 3047 733 745 3708 3199 1474 3119 2966 2680 1070 1643 3470 588 3065 1844 2670 1810 3415 3192 2009 137 1473 3258 3875 3269 3845 3360 2086 3401 3943 2668 3883 1599 3740 2142 2299 1516 1076 2662 2990 113 1671 2320 3804 521 3894 862 1385 1664 2603 1813 1015 2888 1659 2835 1240 3106 979 1811 846 3620 1400 1824 2971 1904 2032 3506 2479 1761 2376 2967 1349 3596 3686 2091 1169 1442 3944 1594 3387 1159 3432 3126 34 2324 826 3670 2740 1554 506 1801 3555 1139 2193 1798 3847 2490 3314 2780 2802 2325 4000 280 819 3158 2694 4103 1479 3918 575 3097 2655 2550 3694 3973 3715 702 1002 1965 1175 3319 2095 780 2003 650 2047 2583 610 3360 1915 1548 1472 1577 1721 1628 1213 415 1318 3864 2567 2161 1294 2565 2192 1641 3135 1512 2271 1263 3735 3261 3307 2537 3230 2859 1854 2788 2037 937 3613 3805 975 1671 1318 2991 681 3545 3690 1283 1692 2928 2716 1837 637 2069 1641 2191 2484 2277 1251 2158 3459 2140 4005 1401 519 1781 2289 3308 663 3902 2693 3881 2150 3734 3890 1036 2731 691 2659 3978 921 936 3811 2330 1294 3670 1023 3525 1089 2431 2550 1665 2317 2899 1182 2197 1904 1745 1290 2309 1361 2186 4151 1329 2548 1291 3613 2705 1951 2005 1901 2927 3513 1644 3646 1107 2992 1465 3583 3878 1729 788 3208 1207 3366 919 1958 3099 3579 1466 1688 2972 1244 1711 2271 1968 
   351 1842 1031 2116 2012 1124 598 3155 95 3004 2577 3375 2024 1139 2334 1349 3006 236 2481 2572 914 1614 178 1271 2484 323 2863 1531 735 2511 1330 767 2636 2652 459 1103 2506 2726 793 679 1831 1702 673 1286 3069 2722 2289 682 3142 2404 889 3161 3402 1871 573 734 969 2494 668 1986 1835 2730 619 3070 901 1003 2918 822 1234 2247 1482 809 687 2125 2499 338 1513 1230 3049 1106 1044 2768 3165 599 3293 1656 1076 3575 694 1694 373 1277 2609 2252 1307 1197 3313 2884 568 2506 2619 1953 1623 324 3044 1236 2316 507 2225 533 2474 1941 458 1639 519 1957 3171 1970 2967 2766 610 2258 3240 1379 2924 958 3435 527 1567 271 690 2521 1763 1659 185 676 2723 1285 2893 910 1584 771 2332 300 1369 1572 191 1820 779 2363 1220 863 1012 2938 1686 249 2644 594 1296 2302 1054 1021 905 2165 1505 3191 3236 1613 912 1245 3324 725 2317 1170 2259 2577 1732 1010 1010 2879 2557 978 1557 238 2592 801 607 719 3123 2342 2531 1561 2225 1553 3240 1702 983 2734 1463 2991 774 3575 1304 2122 2346 1891 2951 2904 3145 1064 1032 396 1115 2735 1779 1131 1872 1152 285 1219 1648 2970 2022 1853 392 287 1590 679 748 1443 1194 2846 1208 1266 700 2478 469 205 2773 482 830 1188 2844 2067 2785 1040 2841 2497 1116 2463 774 1536 3278 2762 921 1096 731 1822 1403 3211 3218 1325 1483 1723 2197 636 1129 1676 235 1007 1652 807 1546 1568 3150 1048 2868 362 1244 439 1239 2832 1127 2696 2515 2779 1011 2805 3296 749 2041 1073 1907 2900 1331 860 2678 2021 511 2782 798 2641 840 1462 1883 606 1185 1485 700 1458 833 1711 686 2236 1443 981 3118 691 1814 1646 2950 1553 798 1490 379 2721 2466 193 3072 1630 1980 1154 2331 3519 901 983 2516 764 2063 1193 1142 2480 3215 800 538 2545 1088 1946 2011 469 1763 
   352 1508 872 376 723 1983 1218 2329 1727 1969 1018 1801 1126 1169 762 1255 1730 2035 1368 1104 1546 789 1632 940 1753 2129 1958 1094 2017 1462 545 1215 1864 942 2257 833 841 1608 1959 1925 1153 216 1599 2104 1676 1037 1428 1285 1603 1261 1473 1851 1827 1506 1234 1499 2052 811 2361 281 487 1787 1457 1731 1525 979 1487 1284 682 463 1179 1884 1648 392 790 1469 1294 604 2045 1299 797 1056 2147 1501 1743 1339 1734 1872 2162 423 2175 1285 1078 990 1411 1456 1648 1157 2174 1006 898 653 1077 2052 1391 2056 986 1336 557 1295 1391 1478 1509 1998 2123 1584 1761 1589 1763 1246 1406 1526 1828 1234 1829 870 1724 1587 487 1850 1784 718 1319 2092 1629 1662 1823 2038 1859 1674 741 2464 554 2100 1104 1371 1927 997 2200 1022 1181 954 2062 1506 759 1591 912 1274 565 1667 1362 786 1407 926 767 1529 1606 223 1192 742 1833 2391 1452 1025 1579 1012 2086 1191 2025 1570 763 869 1610 1590 1528 1336 1550 1100 1734 536 1228 1194 693 535 1889 1851 1957 1068 1171 2116 2370 1887 1605 1146 588 514 1585 1970 1607 1846 1270 1539 1039 1205 28 1463 199 1659 1933 1304 1532 1291 463 700 1502 1555 394 1132 2140 2152 870 1839 1294 698 2163 671 1792 1618 1068 2116 1354 921 1661 1466 1199 1482 1156 779 698 720 1167 1187 1577 1801 1411 725 1232 1254 1440 1508 1603 850 441 1255 602 1199 1777 136 1584 1037 638 1394 872 333 1431 938 2043 1753 1869 1381 865 1209 1961 2005 718 1906 991 1676 1781 1872 671 1774 655 1979 1206 1919 1865 237 1552 1599 1964 1463 2122 777 520 2321 964 1510 2042 502 2602 390 1305 444 755 1062 2116 1266 573 858 1498 1079 1080 327 1503 940 1543 1915 1536 1042 1100 779 1777 1839 905 1703 1104 2153 1663 1256 703 987 1528 1069 1268 874 993 602 207 1457 2115 1807 
   353 878 965 1007 455 2101 980 1893 1464 1610 1025 1818 620 602 794 627 1503 1754 1015 1015 1015 1248 1408 1222 1246 1855 1536 450 1993 1078 783 816 1381 1146 2013 978 987 1275 1967 1899 558 763 1139 2252 1533 1198 944 902 1586 918 1573 1652 1845 881 1050 1030 2103 984 2199 925 316 1372 1438 1549 998 560 1371 826 888 870 1542 1911 1659 1024 1005 1245 1655 461 1674 727 565 1255 1788 1476 1737 697 1879 2035 2088 954 1924 1556 1053 714 1681 1679 1766 1375 2045 949 1122 397 1506 1859 1498 2197 767 1051 741 1030 1021 868 1151 2282 1991 966 1633 973 1490 1209 1010 1000 1703 602 1495 853 1902 1180 162 1691 1783 1157 690 2363 1410 1197 1390 2199 1494 1766 1190 2306 930 1854 1428 726 1721 428 2147 814 1435 748 2126 1391 1252 1311 1153 963 383 1120 801 692 890 625 1176 1645 1683 462 1294 981 1773 2245 973 1255 1039 1024 2381 671 2096 1361 1157 888 1939 1319 1158 1395 1120 866 1590 1026 999 550 684 115 1720 2183 2032 1201 529 1689 2257 2030 1848 686 916 361 1419 1562 1589 1969 1436 1200 1239 1178 633 1660 837 1841 1593 702 1903 1435 1103 1264 1373 1378 857 990 2091 2341 1099 1459 694 304 2091 1163 1386 1413 1257 1970 874 1153 1371 890 1231 919 1311 1009 582 1000 792 1570 1743 1395 1527 750 1232 643 1742 1679 1663 1159 814 624 681 928 1934 550 1379 577 96 915 1292 340 1626 513 1592 1636 2049 1124 338 1284 2085 1502 1128 1467 556 1354 1742 1880 486 1911 350 1566 1506 1958 1398 709 1492 1305 1973 1158 2112 148 351 2145 426 870 2000 223 2391 933 1297 1023 1130 606 1748 1249 264 1324 1400 435 760 468 1190 1278 1100 1714 1516 1478 579 949 1215 1973 776 1818 963 2107 1056 1495 491 923 1676 1044 1067 1025 1172 1209 748 1114 2414 1557 644 
   354 1725 1766 800 811 2872 2047 1974 2558 1543 434 972 1187 1765 437 1737 1168 2862 1092 592 2181 1594 2477 1817 1615 2961 1632 1497 2912 1197 1441 1960 1660 118 3103 1730 237 1223 2855 2819 1359 1085 2305 2987 1020 214 1333 2042 824 1017 2368 1231 996 1707 2084 2197 2948 213 3235 886 853 1482 2349 1112 2165 1701 844 1988 1579 437 2008 2781 2543 808 169 2311 2118 1415 1625 1886 1601 184 1694 2392 938 1654 2622 977 3053 1241 3017 2150 493 821 2272 2331 769 263 3054 523 85 821 1870 2914 537 2940 744 2148 430 2115 1131 1633 2287 2833 3003 1744 1072 1743 1253 585 2158 1480 1126 1703 1392 1749 828 2334 1100 2720 2679 317 1570 2931 2476 2364 1539 2917 1462 2568 1560 3340 346 2944 1957 1731 2783 1218 3093 735 2056 1782 2957 856 1539 2412 55 2072 1349 1628 1962 1640 2058 842 1608 656 751 1045 2089 1635 1064 3269 1343 1911 1546 424 2913 1840 2920 1024 230 1754 2435 2415 1221 2232 2280 1925 1069 455 839 1568 527 1126 1228 2664 2852 268 1603 1772 3255 995 2469 1127 309 808 979 1619 829 2736 2160 2328 1929 549 923 2344 948 2540 2728 1841 2334 423 1036 1404 2375 2415 1263 1991 3033 3023 1761 1469 1837 1405 3054 425 2543 2470 203 2992 2041 1810 1201 1539 469 2076 300 161 1535 182 1925 2004 685 1479 2306 1604 2124 1467 2287 615 759 1725 1330 1531 493 2013 2662 1003 2435 1733 1089 2082 1693 1077 535 1654 1751 2632 2746 2207 1503 424 2850 1816 268 1618 1703 1258 999 2768 739 2662 869 1635 2064 2815 1633 659 2440 1160 2860 1082 3018 1309 819 3191 1594 1915 2936 1197 3463 1206 2197 639 1613 1762 1681 2156 913 1648 830 1471 1865 1169 2306 146 1346 2773 772 1833 1195 1675 1748 949 1757 2594 665 3046 1775 2132 1503 531 642 1954 2113 215 1887 1247 699 2243 2939 2645 896 1169 
   355 3022 1334 2030 2632 614 1655 4180 1693 3884 3011 3778 2908 2307 2755 2535 3704 1816 3277 3093 2351 1229 1585 1080 3525 1828 3824 2574 1059 3353 1530 1964 3665 2897 1790 1311 2823 3534 955 1056 2812 1778 2174 526 3666 3000 3232 1934 3591 3173 849 3833 3804 3039 1547 2166 832 2789 1581 1937 2375 3658 1125 3716 2329 2003 3478 2091 1407 2400 818 900 985 2025 2756 1587 706 1833 3953 2365 1802 3002 4063 1121 3727 2806 595 3777 1243 1591 1779 734 3071 2922 607 621 3592 3083 1412 2996 2849 2555 957 1567 3353 541 2940 1731 2548 1695 3290 3067 1900 39 1406 3135 3753 3146 3721 3239 1973 3276 3820 2546 3758 1475 3628 2033 2174 1429 989 2549 2866 124 1570 2211 3678 471 3768 762 1266 1618 2485 1735 892 2766 1574 2709 1188 2982 854 1689 793 3497 1285 1720 2854 1788 1906 3381 2361 1637 2260 2842 1228 3480 3569 1967 1047 1317 3824 1545 3261 1033 3307 3005 94 2203 767 3546 2626 1429 388 1697 3430 1022 2083 1678 3724 2375 3190 2656 2679 2199 3877 187 752 3039 2570 3977 1433 3805 452 2971 2537 2425 3571 3848 3595 618 879 1857 1050 3198 1973 658 1884 538 1955 2462 503 3244 1803 1437 1366 1474 1599 1508 1156 402 1192 3738 2446 2036 1237 2453 2091 1539 3018 1444 2155 1137 3610 3136 3187 2420 3112 2741 1728 2670 1918 819 3499 3680 858 1545 1199 2866 557 3431 3572 1159 1569 2803 2594 1720 541 1945 1538 2069 2359 2162 1133 2033 3345 2016 3880 1310 433 1669 2165 3189 597 3777 2579 3755 2028 3609 3770 956 2607 597 2533 3852 796 862 3685 2210 1191 3545 954 3400 1035 2305 2425 1607 2193 2778 1116 2071 1857 1626 1174 2195 1239 2064 4026 1212 2423 1176 3491 2580 1830 1880 1793 2814 3387 1558 3525 994 2867 1339 3458 3764 1605 688 3085 1151 3242 794 1833 2977 3463 1344 1572 2852 1119 1600 2152 1858 126 1670 1993 2288 2823 
   356 826 2303 2043 1087 3408 2175 548 2546 413 1148 1376 726 1505 1228 1291 697 2771 494 992 1777 2555 2539 2566 173 2867 226 1128 3230 387 2122 1897 84 1470 3044 2322 1362 409 3225 3140 843 2002 2012 3566 905 1415 401 1973 1197 586 2889 818 1393 795 2272 1924 3379 1399 3306 2032 1328 161 2713 818 1781 1725 925 1820 2232 1674 2881 3182 2935 2060 1461 2403 2995 1801 429 1535 1859 1491 539 2746 1286 987 3199 1811 3281 2215 2956 2901 1095 849 3026 3021 1557 1565 3195 1060 1496 1156 2829 2964 1410 3510 891 2189 1423 2191 458 710 2181 3626 3143 729 976 717 581 1070 2030 383 1013 1260 421 2177 1756 2133 1471 2847 3046 1823 877 3705 2547 2039 110 3519 338 3073 2499 3408 1654 2901 2771 1078 2828 925 3354 878 2780 2014 3407 932 2543 2401 1528 2097 1726 359 1593 2013 1744 893 2497 1492 1433 1729 2622 2326 1190 3365 372 2601 383 1158 3726 1636 3382 713 1758 2217 3284 2418 363 2705 2052 2089 920 1833 742 1082 1217 1440 919 3528 3322 1368 1181 356 3408 1766 3190 674 1594 1295 822 272 1196 3280 2773 2244 2583 1088 1814 2998 1997 3172 2553 1423 3244 1454 2237 2508 2588 2555 2144 2247 3305 3667 2444 284 1434 1606 3286 1905 2286 2560 1474 3112 1810 2499 514 573 1199 1637 1435 1483 1911 1548 1910 2906 1640 193 2849 2090 2531 825 3087 1616 1388 2501 2128 918 1320 2108 3257 1786 2532 1686 1280 1836 2613 1633 1636 1694 247 2832 3377 2272 1510 1284 3393 236 1768 140 1706 429 1221 3142 1146 3229 1158 264 2851 3233 57 1701 2740 507 3231 515 3351 1335 1290 3242 1517 1209 3224 1566 3425 2186 2587 1956 2459 1704 491 2540 1255 2629 969 1112 1942 1783 2267 1724 266 2826 1163 2798 766 2294 395 1711 2072 3131 916 3322 648 2839 1810 1055 1570 2349 2273 1371 2515 2407 1771 2174 3758 2640 1809 1346 1581 3633 
   357 1171 1794 1178 465 2951 1899 1377 2381 967 218 903 635 1425 314 1322 680 2666 455 104 1826 1840 2327 1959 978 2768 1019 1072 2892 561 1518 1721 1025 532 2929 1783 414 618 2857 2797 847 1267 2001 3089 640 497 707 1808 668 381 2421 801 930 1148 1966 1893 2980 453 3119 1201 687 860 2327 684 1816 1473 461 1708 1653 772 2225 2794 2544 1192 515 2165 2341 1328 1049 1524 1472 576 1137 2368 819 1153 2712 1179 2998 1473 2839 2309 191 259 2437 2466 898 674 2962 116 553 531 2128 2778 650 3036 174 1970 536 1949 494 1062 2056 3034 2908 1166 734 1163 722 301 1909 857 804 1285 818 1720 1066 2067 945 2610 2673 881 1049 3125 2330 2051 913 3028 870 2622 1792 3225 733 2771 2140 1246 2640 748 3054 136 2197 1660 2998 481 1808 2228 586 1881 1247 1001 1602 1572 1727 330 1814 786 797 1072 2135 1734 855 3164 713 2027 923 227 3126 1531 2965 520 812 1743 2654 2237 592 2256 1999 1784 699 913 213 1113 358 944 847 2897 2899 461 1177 1168 3174 1162 2624 549 669 631 539 1014 671 2814 2249 2108 2027 280 1067 2462 1202 2654 2493 1450 2581 631 1399 1725 2286 2296 1440 1898 2997 3156 1865 867 1451 1219 3001 968 2266 2332 563 2889 1741 1919 634 945 368 1700 556 537 1458 605 1704 2236 913 861 2367 1591 2111 940 2476 861 768 1875 1464 1026 456 1848 2762 1087 2298 1478 824 1779 1921 1030 839 1427 1131 2550 2866 2043 1239 447 2931 1180 825 995 1466 669 823 2769 453 2749 573 1028 2237 2838 1000 869 2394 579 2863 468 3008 1017 634 3065 1307 1435 2904 1063 3308 1439 2180 1061 1795 1506 1114 2133 677 1909 486 1044 1679 1174 2104 783 709 2633 599 2093 658 1739 1120 1102 1672 2664 53 3012 1178 2268 1386 108 839 1924 1984 425 1969 1595 939 2024 3156 2475 1051 920 637 3032 947 
   358 2478 848 1185 1904 1124 1368 3502 1663 3165 2209 2950 2246 1854 1963 2052 2938 1904 2558 2307 2042 419 1535 498 2882 1959 3135 2016 1409 2646 865 1614 3009 2065 2000 784 2005 2806 1307 1347 2198 993 1940 1168 2876 2170 2568 1622 2773 2451 852 3056 2974 2488 1288 1891 1296 1969 1923 1103 1648 2964 1076 2936 2017 1543 2686 1741 792 1573 206 1221 1108 1179 1931 1448 217 1240 3239 1949 1293 2166 3344 1105 2904 2270 902 2926 1609 786 1951 431 2272 2186 470 589 2750 2241 1719 2208 2016 1828 137 1750 2519 1140 2190 1489 1746 1441 2577 2494 1702 874 1687 2580 2957 2590 2969 2436 1708 2638 3023 2051 3029 1010 2777 1835 1500 1548 1208 1700 2300 975 1523 1995 2994 1091 3052 965 470 2000 1654 1884 327 2256 1688 2069 1598 2227 468 1264 1281 2704 453 1611 2018 1504 1295 2763 1972 1130 1918 2114 468 2640 2734 1239 782 701 3010 1917 2595 555 2680 2202 942 1786 1241 2778 1779 959 480 1594 2717 888 1854 1327 2934 1531 2434 2112 1900 1536 3091 686 1183 2212 2043 3292 1839 2955 628 2291 1710 1690 2789 3152 2777 1017 660 1685 608 2394 1193 648 1067 781 1946 2020 355 2407 953 584 1298 1411 829 1197 1543 1142 632 3029 2005 1459 1606 1601 1971 1495 2183 1707 1819 598 2866 2531 2372 2064 2278 1914 1179 1840 1556 152 2652 2982 798 1000 976 2274 414 2585 2740 516 837 2234 1806 1412 907 1192 1474 1619 1693 1841 352 1333 2498 1537 3208 1409 928 1465 1627 2366 1098 3138 1733 3075 1568 2877 2952 1249 1864 941 1817 3159 359 1222 3020 1402 1195 2803 1310 2664 1460 1703 1693 1919 1687 2320 1460 1420 2214 820 1007 1349 513 1626 3311 1012 1713 349 2694 2014 1446 1184 1620 1965 2706 1671 2710 168 2210 776 2857 2917 1162 937 2311 1548 2680 502 1282 2190 2620 1002 1327 2032 663 746 1338 1646 965 1688 1208 1643 1984 858 2965 2258 
   359 2153 470 1166 1689 967 972 3252 1277 2944 2079 2862 1981 1491 1820 1700 2761 1533 2336 2154 1653 390 1150 140 2608 1595 2891 1693 1140 2415 589 1226 2743 1990 1653 417 1902 2592 1050 1063 1904 852 1544 1064 2727 2090 2306 1230 2665 2232 545 2891 2887 2166 890 1497 1088 1870 1617 1054 1432 2724 713 2774 1628 1178 2540 1355 475 1494 211 965 794 1165 1843 1054 305 923 3014 1577 938 2100 3124 748 2805 1940 716 2900 1328 689 1596 223 2137 1979 349 405 2694 2191 1411 2059 1944 1612 314 1405 2445 1021 1997 1092 1619 1044 2351 2181 1305 944 1373 2260 2815 2270 2777 2306 1312 2360 2884 1704 2816 632 2750 1437 1238 1195 915 1681 1983 1034 1138 1598 2747 993 2829 712 397 1703 1583 1526 76 1915 1328 1789 1334 2039 139 884 1085 2560 468 1218 1953 1108 989 2474 1595 770 1532 1900 330 2578 2661 1024 397 381 2895 1621 2334 158 2396 2073 1037 1413 1045 2604 1750 581 578 1201 2490 525 1457 936 2785 1497 2246 1783 1740 1267 2937 823 979 2125 1707 3046 1559 2921 543 2039 1629 1482 2630 2913 2669 836 318 1288 210 2265 1041 429 980 619 1559 1656 547 2340 968 656 917 1027 671 800 1275 1095 271 2800 1640 1137 1326 1595 1574 1111 2114 1385 1431 223 2667 2234 2261 1681 2206 1830 838 1764 1169 259 2612 2744 482 651 585 1969 387 2542 2660 216 628 1918 1658 1017 747 1005 1089 1252 1427 1452 290 1092 2460 1177 2953 1059 821 1068 1290 2270 942 2863 1702 2826 1202 2667 2843 977 1663 758 1592 2919 147 981 2760 1289 836 2602 1054 2458 1215 1398 1482 1603 1339 1964 1183 1141 1902 723 623 1328 315 1256 3087 623 1482 385 2555 1695 1061 938 1223 1938 2456 1311 2598 321 1941 426 2560 2876 783 713 2144 1283 2363 215 944 2038 2569 605 930 1933 268 802 1237 1248 1068 1309 1062 1362 1928 943 2707 2091 398 
   360 1663 2621 1916 1278 3778 2694 1055 3155 658 848 440 1251 2144 1097 1989 296 3426 803 758 2510 2643 3113 2782 1132 3527 863 1755 3709 818 2345 2485 1061 1058 3695 2611 1066 627 3677 3614 1470 2075 2715 3917 188 956 1086 2571 382 858 3249 172 448 1631 2769 2612 3804 1107 3907 1968 1514 824 3147 191 2505 2251 372 2451 2480 1502 3038 3617 3365 1927 1156 2955 3153 2148 716 2221 2282 998 715 3187 372 1740 3540 896 3807 2274 3605 3132 785 1006 3260 3292 706 994 3760 854 1105 1350 2930 3563 710 3864 955 2752 1310 2737 824 1534 2812 3854 3706 1602 100 1593 404 624 2660 1201 50 1952 572 2543 890 2803 1765 3406 3493 1486 1619 3946 3117 2757 881 3856 667 3449 2598 4013 1434 3540 2959 1841 3424 1440 3865 909 3021 2467 3823 353 2604 3002 1119 2660 2068 1276 2294 2392 2435 1094 2626 702 599 1898 2962 2560 228 3956 1067 2853 1246 856 3944 2264 3791 376 1400 2568 3469 3013 754 3082 2729 2584 130 1595 722 1761 1172 1759 85 3710 3725 903 1848 923 3974 841 3449 1148 1371 1458 301 818 378 3642 3077 2869 2855 665 1878 3289 1990 3481 3235 2126 3389 814 2151 2501 3092 3093 2253 2708 3810 3984 2691 714 2132 2023 3810 1593 2990 3123 977 3684 2469 2746 494 1383 709 2373 888 1176 2278 1257 2476 3046 830 794 3195 2417 2933 1523 3296 841 556 2697 2284 1627 1257 2638 3590 1908 3090 2243 1625 2504 2730 1857 903 2208 985 3355 3693 2829 2013 746 3759 1172 1434 912 2241 572 285 3590 1277 3577 1386 839 3058 3661 1004 1654 3209 534 3683 642 3826 1793 1461 3850 2066 2015 3718 1882 4079 2239 3001 1771 2612 2269 731 2954 1495 2708 363 1730 2466 2002 2872 1267 943 3418 410 2894 1293 2566 1356 795 2488 3492 777 3825 1556 3093 2201 874 781 2746 2784 1046 2797 2357 1719 2787 3973 3250 1859 1719 1170 3851 985 828 3057 2913 
   361 1429 657 1644 1491 1303 106 2718 433 2530 2054 2853 1532 688 1810 918 2503 735 1984 2051 636 1274 374 980 2040 834 2405 1059 1050 2022 889 293 2191 2131 983 733 1984 2235 1058 963 1354 1234 481 1472 2557 2200 1816 232 2621 1902 866 2657 2880 1454 180 454 1225 1972 1167 1517 1312 2262 604 2562 614 489 2402 399 826 1738 1272 1030 803 1655 1979 219 1340 718 2581 698 527 2246 2697 622 2772 1225 1154 3052 1097 1265 895 1125 2086 1737 1203 1127 2790 2363 1026 1983 2099 1431 1367 825 2521 1415 1798 27 1705 24 1980 1511 242 1694 972 1546 2658 1559 2471 2244 260 1803 2728 942 2440 529 2912 371 1043 671 890 2018 1318 1742 378 532 2261 1444 2417 994 1232 1274 1821 823 1141 1155 686 1324 1168 1845 1029 358 1258 2422 1335 284 2124 89 779 1865 673 536 552 1649 1161 2668 2713 1108 719 869 2806 1217 1845 910 1812 2053 1795 560 1240 2371 2049 567 1489 288 2104 697 392 213 2612 1844 2019 1106 1701 1029 2733 1689 1190 2211 1007 2541 1240 3051 1280 1627 1832 1367 2439 2442 2624 1197 888 244 857 2213 1284 1073 1400 1179 623 810 1536 2447 1582 1477 413 369 1151 271 1120 1605 865 2373 795 743 1101 1981 532 384 2251 947 449 882 2348 1622 2261 713 2318 1978 614 1946 276 1324 2755 2292 860 641 531 1361 1298 2688 2694 1002 1042 1270 1674 114 1215 1177 353 507 1131 450 1233 1052 2628 532 2423 647 1342 90 727 2308 1295 2268 2009 2324 501 2315 2777 982 1518 1170 1385 2440 1144 1084 2228 1516 586 2285 1064 2141 1170 947 1360 1112 685 1114 1040 936 1356 1275 543 1751 1093 485 2652 510 1290 1325 2433 1077 276 988 195 2208 1992 679 2551 1362 1487 771 1911 2995 422 1066 1997 1136 1656 1036 625 1957 2692 463 146 2022 804 1541 1511 184 1829 524 1312 1035 2127 1715 2186 1955 1465 1068 2740 
   362 2034 2466 1515 1301 3588 2690 1779 3193 1353 721 350 1513 2293 950 2205 927 3490 1193 782 2701 2315 3124 2536 1681 3590 1524 1955 3608 1268 2147 2556 1660 664 3743 2435 785 1167 3556 3514 1730 1802 2864 3705 708 574 1504 2642 393 1179 3078 891 361 2008 2740 2755 3656 806 3901 1607 1448 1430 3041 816 2690 2299 651 2560 2286 1155 2729 3485 3243 1521 817 2958 2838 2072 1424 2399 2245 550 1446 3084 381 2035 3338 297 3739 1963 3654 2871 708 1144 2994 3051 56 460 3728 812 708 1346 2589 3570 243 3658 1059 2778 1078 2751 1230 1917 2891 3554 3676 2012 685 2007 1049 596 2750 1650 698 2168 1229 2433 186 2918 1717 3385 3378 1003 1927 3652 3125 2917 1493 3637 1323 3279 2281 4007 1066 3583 2679 2130 3435 1633 3785 1021 2775 2432 3667 644 2259 3042 696 2695 1999 1770 2477 2309 2596 1213 2330 99 151 1729 2795 2348 540 3939 1498 2628 1711 720 3633 2390 3631 865 922 2443 3155 3048 1243 2935 2854 2570 722 1169 963 1998 1060 1731 831 3382 3563 553 2061 1620 3934 291 3190 1420 1022 1393 761 1490 396 3451 2875 2939 2644 608 1631 3063 1669 3259 3333 2330 3052 318 1748 2117 3045 3075 1981 2656 3725 3744 2476 1355 2330 2018 3741 1107 3121 3122 538 3662 2600 2525 1072 1783 522 2579 453 827 2199 887 2530 2724 84 1410 3017 2291 2817 1819 3008 126 197 2444 2045 1909 1089 2648 3380 1701 3087 2316 1648 2640 2414 1738 215 2252 1653 3307 3466 2845 2076 458 3566 1799 968 1549 2296 1155 470 3469 1256 3379 1395 1510 2785 3521 1612 1369 3126 1070 3562 1085 3717 1860 1401 3853 2155 2318 3629 1827 4113 1928 2889 1351 2334 2345 1454 2846 1477 2368 607 1927 2488 1851 2926 739 1428 3426 414 2552 1540 2382 1877 236 2422 3308 866 3739 2003 2852 2151 838 80 2640 2765 748 2598 1957 1415 2853 3659 3284 1606 1740 722 3543 1576 886 2700 2649 747 2760 
   363 1530 445 1484 1453 1180 123 2785 559 2567 1996 2804 1558 789 1742 1023 2503 865 1998 2009 826 1062 458 762 2108 957 2457 1120 996 2046 706 424 2257 2041 1084 521 1902 2254 983 903 1402 1070 694 1346 2538 2117 1860 400 2577 1908 700 2654 2831 1552 61 655 1135 1886 1215 1355 1248 2307 474 2553 802 520 2374 552 627 1619 1056 938 693 1494 1887 297 1127 614 2622 830 446 2158 2738 503 2727 1317 1003 2973 1083 1078 1001 918 2034 1718 1003 936 2719 2272 1047 1934 2006 1387 1149 888 2450 1288 1771 243 1614 194 1998 1597 459 1521 993 1646 2638 1658 2482 2197 465 1864 2708 1040 2467 334 2830 589 979 700 802 1890 1398 1577 455 748 2312 1309 2451 854 1021 1321 1706 926 924 1260 758 1347 1143 1818 817 258 1164 2394 1125 437 2028 262 687 1941 822 390 723 1630 948 2597 2650 986 516 660 2773 1254 1889 693 1880 1994 1624 673 1140 2364 1928 364 1291 431 2128 519 607 155 2594 1710 2003 1183 1636 975 2724 1500 1083 2133 1087 2599 1257 2977 1095 1646 1724 1305 2423 2492 2580 1062 688 452 641 2163 1146 887 1240 1012 797 933 1330 2370 1402 1273 368 390 968 55 1088 1466 649 2410 917 701 1086 1845 743 446 2165 977 618 664 2360 1694 2202 882 2237 1883 491 1844 380 1108 2675 2335 682 464 341 1426 1096 2607 2635 786 860 1343 1597 181 1064 1045 411 567 1099 629 1017 952 2541 550 2486 632 1191 239 740 2242 1169 2346 1886 2379 540 2334 2739 899 1470 1025 1345 2491 931 990 2290 1392 498 2295 989 2149 1116 945 1299 1167 727 1248 999 864 1437 1092 371 1602 881 554 2695 330 1242 1110 2402 1134 309 862 394 2096 2033 747 2506 1145 1514 563 1999 2922 270 921 1963 1104 1756 830 537 1908 2615 245 100 1940 586 1346 1379 401 1658 634 1174 1005 2026 1540 2244 1918 1248 851 2724 218 2686 
   364 1598 109 1064 1246 1262 534 2743 993 2465 1726 2535 1472 934 1463 1141 2330 1295 1864 1769 1136 650 881 429 2084 1381 2390 1141 1233 1932 272 709 2224 1715 1492 142 1593 2124 1182 1139 1370 652 1071 1406 2329 1802 1794 735 2319 1764 732 2471 2562 1613 502 1003 1294 1570 1571 934 1003 2227 666 2361 1111 622 2151 831 186 1255 765 1114 868 1072 1560 731 864 395 2530 1026 379 1832 2642 710 2467 1384 1030 2652 1371 637 1415 720 1774 1533 839 826 2414 1939 1382 1682 1675 1171 801 1273 2150 1352 1568 667 1299 618 1873 1633 879 1434 1332 1707 2424 1718 2330 1943 839 1834 2494 1144 2346 111 2505 996 762 1066 1002 1507 1433 1511 875 1131 2244 1350 2348 932 602 1674 1345 1339 634 1357 1155 1270 1411 1613 598 351 1310 2171 704 879 1693 646 472 1940 1050 211 1005 1448 538 2293 2359 648 446 240 2533 1599 1824 422 1865 1722 1534 864 1276 2179 1555 82 1113 872 2012 568 993 450 2387 1321 1815 1229 1366 779 2529 1352 1210 1826 1151 2542 1577 2663 996 1541 1373 1059 2222 2417 2323 1127 581 884 394 1906 765 805 822 986 1240 1100 1103 2058 963 838 719 787 531 390 1351 1488 293 2314 1084 594 1372 1449 1171 859 1841 1326 911 337 2213 1696 1925 1145 1923 1552 287 1502 650 807 2354 2251 680 105 442 1427 910 2285 2350 410 424 1369 1306 552 1083 679 826 697 934 937 627 662 2212 619 2441 962 1195 680 734 1952 1244 2335 1510 2320 647 2202 2491 1095 1240 1065 1140 2420 687 1154 2246 1026 759 2147 1188 2000 1342 864 1056 1534 780 1405 1254 649 1821 652 514 1195 470 704 2603 474 1029 709 2173 1145 537 528 830 1733 1954 1142 2249 787 1430 149 2019 2611 249 976 1740 1365 1813 649 393 1659 2301 278 543 1629 324 904 999 820 1567 1059 793 855 1682 1442 2194 1690 922 559 2517 640 2376 442 
   365 1080 2138 1636 792 3288 2145 918 2589 506 630 888 666 1563 775 1399 322 2851 212 473 1920 2262 2554 2344 642 2952 570 1171 3181 241 1895 1917 635 946 3122 2139 861 161 3158 3087 881 1688 2129 3435 440 880 506 2002 679 280 2758 479 909 1049 2227 2027 3295 902 3346 1652 1048 427 2629 402 1917 1694 393 1874 2022 1234 2630 3103 2851 1651 964 2400 2746 1644 587 1634 1755 953 677 2667 793 1148 3059 1293 3265 1899 3032 2692 569 502 2820 2836 1026 1019 3207 560 978 869 2547 3001 861 3381 491 2193 993 2181 233 952 2238 3423 3154 1029 537 1021 300 521 2085 636 597 1363 358 2041 1223 2223 1268 2853 2974 1333 1028 3510 2559 2170 487 3379 408 2954 2210 3452 1195 2969 2536 1249 2862 864 3328 455 2576 1934 3317 403 2236 2436 1007 2100 1563 740 1706 1882 1849 584 2225 951 903 1458 2475 2109 739 3398 491 2400 691 640 3517 1686 3287 222 1259 2071 3053 2448 204 2583 2147 2040 480 1375 255 1172 802 1252 564 3298 3223 830 1260 712 3422 1254 3001 564 1131 999 326 558 679 3154 2606 2297 2394 542 1489 2826 1642 3013 2655 1538 2991 903 1853 2167 2551 2543 1853 2176 3274 3516 2238 409 1543 1492 3269 1425 2405 2567 935 3129 1888 2293 186 803 651 1783 889 987 1770 1060 1913 2646 1098 419 2709 1926 2424 931 2868 1070 860 2266 1862 1035 905 2086 3113 1491 2535 1679 1103 1922 2336 1392 1087 1653 691 2811 3223 2272 1457 735 3271 784 1276 561 1681 207 747 3071 819 3094 893 574 2628 3150 595 1316 2680 123 3164 52 3300 1243 998 3287 1500 1425 3185 1381 3507 1867 2488 1523 2199 1704 653 2441 1005 2333 439 1146 1913 1544 2304 1200 394 2857 634 2513 709 2100 841 1196 1967 3003 417 3290 997 2643 1683 563 1026 2235 2238 863 2330 2043 1387 2217 3548 2684 1477 1191 1062 3424 551 462 2680 2480 592 2182 1039 2187 2030 
   366 2025 326 1249 1647 900 775 3172 1070 2885 2082 2880 1900 1336 1819 1554 2729 1329 2280 2143 1466 543 942 191 2515 1394 2817 1571 996 2353 556 1044 2655 2025 1459 302 1922 2539 917 912 1802 889 1346 1023 2712 2120 2223 1040 2674 2178 407 2866 2906 2040 688 1304 983 1894 1444 1128 1395 2652 520 2752 1442 1023 2529 1173 419 1537 406 835 633 1252 1874 846 477 823 2951 1412 801 2138 3063 558 2818 1810 651 2950 1173 766 1399 292 2136 1937 408 400 2731 2236 1239 2051 1980 1570 521 1213 2475 973 1964 891 1632 843 2291 2064 1101 1003 1198 2135 2804 2146 2737 2306 1116 2266 2873 1561 2763 477 2801 1235 1174 1001 763 1749 1863 1082 930 1399 2671 959 2768 600 531 1535 1627 1328 277 1777 1130 1700 1189 2007 175 716 988 2549 621 1009 1993 913 898 2372 1424 633 1351 1854 452 2612 2689 1002 194 343 2898 1454 2252 76 2297 2077 1103 1248 950 2575 1812 428 686 993 2431 336 1258 750 2771 1562 2213 1657 1731 1196 2918 921 882 2151 1575 2970 1401 2968 567 1966 1667 1448 2610 2842 2678 763 187 1082 45 2266 1059 390 1038 582 1350 1498 695 2374 1076 806 711 820 715 603 1129 1084 213 2736 1482 1026 1172 1673 1367 904 2151 1207 1248 163 2622 2128 2273 1504 2239 1862 719 1801 989 458 2657 2675 342 535 377 1859 483 2588 2685 276 644 1799 1658 824 695 1002 881 1095 1355 1266 458 1048 2509 1029 2871 868 794 862 1162 2289 878 2767 1765 2748 1048 2616 2850 837 1631 691 1544 2846 282 861 2676 1319 642 2557 922 2411 1084 1296 1447 1425 1200 1811 1034 1067 1724 796 418 1405 408 1095 3025 415 1432 559 2547 1575 885 899 1017 1999 2381 1113 2606 527 1858 337 2451 2920 621 621 2124 1139 2241 217 825 2029 2610 409 726 1956 109 936 1275 1046 1135 1104 1084 1281 1973 1010 2624 2072 603 209 2899 867 2688 652 432 2437 
   367 773 929 1269 728 1993 774 1961 1217 1737 1308 2081 730 293 1092 372 1698 1492 1179 1279 705 1353 1178 1243 1287 1594 1627 315 1825 1220 855 547 1434 1451 1758 966 1290 1431 1814 1733 573 961 837 2153 1758 1499 1029 634 1846 1096 1479 1852 2108 787 864 728 1964 1289 1970 1172 625 1475 1297 1759 689 319 1610 532 921 1174 1578 1768 1520 1285 1313 1024 1684 472 1791 420 458 1558 1907 1330 1996 560 1790 2325 1895 1120 1668 1545 1329 944 1663 1638 2051 1679 1831 1224 1429 684 1579 1625 1786 2096 1013 816 1051 806 1176 808 879 2248 1778 881 1860 892 1666 1476 731 1039 1929 359 1640 784 2195 891 423 1477 1633 1463 607 2320 1183 893 1481 2108 1621 1659 1295 2076 1238 1602 1452 547 1486 520 1962 1059 1424 598 1991 1630 1374 1063 1460 724 429 1129 493 623 581 858 1262 1932 1962 681 1222 1013 2017 2021 1058 1248 1061 1309 2350 365 1966 1568 1466 830 1939 1074 1302 1294 825 678 1812 1326 1220 404 983 380 1929 2177 1906 1498 333 1771 2046 2316 1809 822 1225 669 1639 1661 1849 1867 1383 934 1220 1449 876 1608 1070 1772 1315 411 1927 1729 1328 1425 1186 1169 1007 831 1910 2259 1109 1580 401 255 1899 1464 1093 1190 1559 1752 572 1158 1543 882 1512 611 1609 1317 542 1309 538 1615 2036 1504 1443 729 1117 610 1736 1973 1939 1200 935 544 987 712 1849 776 1159 304 390 613 1375 562 1925 282 1660 1441 1971 896 95 1570 1979 1532 1436 1550 305 1511 1993 1730 775 1819 634 1661 1513 1818 1463 999 1329 1479 1820 1335 1946 170 659 1912 129 641 1824 394 2141 1107 1171 1306 1205 331 1864 1124 567 1426 1644 321 540 632 934 1588 1202 1481 1777 1556 685 954 1201 2258 662 1719 1216 1926 986 1472 436 1197 1967 938 870 1327 1149 1400 1030 851 2384 1311 894 310 1477 2259 1416 1178 1711 1380 1939 806 2028 831 826 1377 1255 
   368 1258 1065 590 411 2214 1290 2015 1801 1657 760 1567 830 1061 497 1091 1431 2105 1055 821 1468 1094 1722 1203 1447 2203 1645 890 2198 1149 769 1209 1554 766 2347 1045 630 1296 2151 2104 888 521 1568 2346 1393 843 1122 1289 1354 948 1690 1558 1594 1253 1332 1461 2261 611 2489 546 200 1473 1630 1440 1450 951 1208 1248 906 406 1469 2082 1836 608 612 1556 1586 662 1733 1189 844 882 1835 1673 1500 1113 1971 1699 2325 733 2261 1553 812 677 1681 1713 1451 997 2314 728 731 344 1380 2163 1184 2295 677 1390 339 1358 1078 1212 1532 2278 2262 1322 1483 1327 1458 982 1407 1227 1551 1064 1518 1019 1555 1585 356 1974 1970 695 1072 2369 1722 1628 1510 2283 1546 1892 1043 2595 474 2188 1383 1161 2030 727 2372 715 1442 1027 2275 1227 1069 1654 755 1314 593 1371 1261 894 1337 613 1061 1329 1391 324 1403 982 1574 2526 1145 1275 1282 756 2369 1116 2241 1273 704 1032 1897 1658 1215 1535 1535 1169 1451 560 922 983 408 391 1603 2141 2173 863 982 1802 2519 1705 1870 840 471 210 1296 1656 1358 2077 1505 1572 1279 943 323 1713 499 1906 1972 1168 1828 1098 748 1014 1631 1665 687 1243 2312 2407 1114 1526 1161 653 2327 696 1794 1717 889 2249 1307 1168 1353 1184 957 1380 964 609 785 577 1171 1482 1401 1487 1633 879 1406 994 1719 1332 1381 1119 707 1013 337 1255 2018 330 1682 991 418 1348 1170 324 1266 905 1730 1892 2118 1450 773 983 2194 1698 671 1593 957 1366 1528 2063 357 2009 354 1665 1481 2122 1554 255 1711 1290 2157 1152 2309 615 218 2443 871 1321 2216 441 2710 701 1478 571 1039 1020 1804 1434 294 1165 1224 869 1108 441 1548 846 1232 2021 1285 1346 808 996 1484 1652 1009 1929 810 2326 1393 1514 747 706 1342 1227 1359 667 1224 909 309 1487 2399 1888 314 467 758 2275 1498 757 1513 1334 1579 1370 1415 1275 969 1168 1324 769 
   369 2320 648 1552 1987 578 967 3498 1109 3220 2422 3217 2228 1604 2159 1832 3070 1311 2617 2485 1670 779 986 483 2836 1355 3147 1875 778 2688 897 1269 2978 2356 1378 638 2258 2877 680 713 2120 1216 1511 687 3054 2453 2550 1246 3013 2516 229 3207 3243 2338 862 1491 700 2229 1288 1437 1736 2984 500 3093 1647 1301 2871 1398 761 1864 445 594 478 1552 2206 945 427 1151 3286 1665 1103 2468 3398 516 3156 2104 326 3275 976 1071 1336 209 2476 2277 193 90 3062 2563 1084 2392 2311 1911 626 1129 2808 640 2305 1056 1970 1016 2628 2368 1244 689 1053 2433 3145 2444 3077 2646 1297 2586 3215 1843 3100 777 3125 1380 1511 936 573 2063 2166 759 972 1555 3001 621 3103 336 788 1365 1954 1274 396 2063 1081 2025 970 2349 252 986 695 2890 855 1096 2322 1103 1228 2687 1665 941 1570 2193 719 2944 3023 1343 344 683 3238 1282 2580 392 2615 2416 792 1503 655 2916 2130 734 457 1075 2766 345 1421 979 3112 1878 2554 1955 2072 1532 3260 653 590 2485 1868 3299 1207 3295 252 2298 1996 1789 2951 3173 3017 445 178 1210 386 2606 1393 49 1356 242 1391 1761 534 2706 1359 1042 747 863 1037 812 913 743 551 3070 1745 1345 973 1981 1471 942 2481 1074 1465 498 2962 2441 2611 1729 2571 2194 1039 2131 1221 492 2984 3007 195 862 508 2170 289 2915 3020 576 976 2104 1998 1029 362 1341 929 1366 1689 1475 676 1389 2834 1314 3197 797 453 1004 1466 2625 554 3086 2082 3076 1325 2954 3189 616 1972 368 1884 3177 301 603 3001 1650 604 2896 683 2749 840 1616 1788 1284 1492 2077 827 1402 1579 1104 498 1713 697 1362 3359 528 1772 764 2888 1882 1130 1240 1144 2318 2711 1064 2945 649 2186 677 2761 3248 903 325 2465 920 2541 176 1141 2370 2939 642 892 2291 447 1192 1603 1196 826 1114 1417 1612 2300 703 2950 2414 635 391 3241 1037 3018 847 757 2777 342 1561 1665 
   370 2331 691 1127 1785 1080 1214 3376 1522 3047 2119 2876 2114 1699 1867 1899 2834 1772 2439 2209 1885 325 1394 341 2748 1831 3010 1869 1322 2524 723 1457 2878 1993 1881 627 1923 2690 1225 1254 2058 890 1785 1145 2781 2097 2437 1466 2692 2333 744 2957 2901 2342 1135 1734 1234 1888 1823 1033 1528 2840 947 2837 1860 1387 2592 1584 641 1497 106 1138 1000 1123 1854 1301 200 1093 3120 1793 1139 2098 3227 978 2826 2121 842 2875 1518 692 1828 336 2180 2071 413 518 2688 2179 1617 2111 1945 1709 81 1631 2449 1111 2079 1336 1655 1287 2457 2350 1550 915 1582 2434 2865 2444 2861 2346 1552 2503 2932 1899 2914 853 2725 1682 1367 1425 1110 1647 2155 1014 1382 1840 2868 1070 2934 880 366 1904 1582 1759 183 2105 1561 1933 1515 2118 339 1107 1223 2611 382 1465 1950 1349 1150 2625 1815 975 1761 1996 344 2575 2665 1116 640 549 2927 1821 2465 402 2544 2112 995 1630 1183 2674 1723 802 516 1448 2597 758 1699 1171 2839 1471 2326 1963 1799 1401 2995 749 1121 2137 1893 3167 1750 2902 597 2163 1634 1573 2691 3029 2696 961 535 1534 456 2305 1089 567 983 728 1804 1865 426 2340 904 547 1160 1271 717 1042 1458 1141 475 2908 1849 1311 1516 1553 1821 1355 2114 1599 1662 441 2755 2391 2289 1907 2209 1838 1027 1767 1399 85 2595 2859 686 846 831 2132 388 2527 2669 362 711 2089 1708 1256 857 1077 1333 1463 1559 1684 234 1204 2442 1382 3080 1287 900 1314 1476 2288 1054 3004 1676 2949 1412 2762 2871 1160 1750 883 1695 3035 246 1146 2891 1313 1068 2691 1228 2550 1384 1559 1575 1814 1534 2167 1370 1281 2112 727 867 1292 377 1470 3193 869 1589 273 2602 1868 1289 1053 1470 1911 2579 1545 2628 108 2077 621 2717 2860 1005 863 2209 1464 2535 389 1130 2093 2559 848 1175 1952 508 709 1253 1493 1021 1552 1106 1505 1919 904 2836 2156 157 247 2964 1311 2639 1094 766 2568 455 1561 1403 545 
   371 1290 678 1586 1367 1432 167 2576 552 2390 1935 2729 1394 548 1696 779 2367 844 1847 1926 541 1287 508 1019 1899 944 2264 917 1190 1883 863 154 2050 2025 1101 752 1875 2097 1197 1103 1213 1182 434 1601 2425 2091 1675 114 2497 1766 977 2522 2756 1315 275 377 1361 1865 1301 1461 1199 2121 728 2428 517 357 2272 271 821 1650 1329 1166 934 1598 1875 359 1405 636 2440 565 442 2140 2556 749 2647 1084 1273 2939 1238 1236 1011 1201 1965 1607 1289 1222 2674 2258 1164 1862 1995 1309 1407 956 2405 1544 1670 147 1601 149 1842 1370 270 1802 1110 1407 2527 1420 2334 2121 200 1661 2596 802 2301 530 2802 364 933 810 1026 1934 1177 1855 514 493 2120 1570 2276 1117 1240 1407 1731 942 1195 1017 817 1186 1310 1717 1098 307 1394 2292 1342 399 2022 54 687 1724 546 493 438 1519 1174 2553 2594 1027 801 877 2678 1351 1704 962 1670 1935 1905 421 1375 2237 1960 576 1577 408 1965 800 355 190 2479 1764 1887 965 1586 915 2598 1786 1323 2099 866 2399 1378 2937 1380 1489 1738 1253 2307 2301 2500 1322 974 303 913 2091 1213 1172 1344 1291 703 674 1613 2335 1543 1471 552 511 1118 327 1261 1730 894 2232 659 629 1243 1903 559 523 2144 1084 333 919 2211 1480 2142 598 2208 1875 549 1848 135 1379 2644 2151 964 616 625 1220 1381 2578 2575 1029 1011 1129 1565 105 1334 1103 492 368 1007 343 1256 960 2519 402 2282 788 1462 229 594 2192 1424 2127 1921 2182 366 2176 2650 1119 1398 1292 1263 2299 1210 1219 2087 1432 720 2147 1203 2005 1311 816 1245 1243 547 983 1182 831 1479 1243 648 1682 1106 345 2511 610 1171 1343 2304 936 163 912 280 2114 1851 812 2427 1399 1349 781 1771 2880 396 1187 1870 1278 1517 1113 539 1835 2579 519 256 1913 852 1520 1433 219 1939 646 1239 912 2027 1822 2044 1829 1514 1120 2607 141 2646 286 639 2046 928 670 1270 1133 1358 
   372 1423 1284 526 491 2414 1549 2008 2061 1616 590 1366 935 1313 348 1322 1333 2365 1044 693 1723 1206 1979 1375 1503 2463 1640 1103 2428 1148 968 1472 1590 520 2605 1254 407 1258 2375 2334 1044 646 1829 2538 1257 608 1182 1553 1168 943 1898 1443 1392 1412 1585 1722 2476 379 2738 543 404 1471 1861 1321 1706 1215 1067 1510 1107 176 1607 2303 2061 542 365 1812 1721 917 1696 1439 1103 637 1789 1905 1308 1303 2167 1457 2562 837 2519 1720 653 675 1846 1891 1222 747 2559 592 481 457 1493 2416 961 2489 641 1651 127 1618 1075 1358 1796 2429 2507 1471 1338 1473 1380 817 1671 1308 1404 1292 1469 1256 1311 1849 617 2223 2196 448 1245 2524 1978 1889 1516 2472 1513 2100 1163 2843 219 2445 1537 1364 2285 885 2605 665 1616 1284 2487 1085 1166 1915 501 1576 852 1457 1512 1142 1594 639 1196 1101 1174 550 1615 1173 1400 2773 1201 1459 1369 583 2516 1373 2452 1173 446 1264 2039 1918 1202 1754 1798 1427 1315 350 857 1188 313 649 1473 2277 2384 637 1202 1794 2762 1468 2039 916 207 377 1174 1643 1173 2277 1701 1835 1471 776 458 1897 553 2093 2235 1410 1954 865 742 1071 1878 1917 827 1493 2546 2587 1302 1502 1403 917 2564 471 2058 1972 646 2496 1567 1354 1290 1303 765 1630 729 358 1037 317 1435 1612 1160 1479 1838 1113 1637 1155 1873 1090 1169 1285 875 1192 208 1516 2210 520 1937 1253 647 1609 1295 579 1019 1169 1739 2137 2303 1709 1031 774 2393 1741 416 1600 1220 1318 1347 2288 413 2206 492 1655 1640 2340 1580 217 1949 1232 2380 1108 2536 859 388 2694 1127 1535 2449 705 2965 802 1709 435 1187 1282 1764 1667 487 1271 1075 1080 1370 674 1811 582 1260 2275 1102 1457 924 1202 1576 1417 1259 2132 709 2559 1527 1691 1006 577 1106 1462 1614 441 1422 937 283 1750 2544 2147 435 712 498 2424 1523 658 1619 1497 1437 1630 1182 1528 1195 1112 1516 1020 264 1851 1529 1533 
   373 1835 159 1070 1424 1114 703 2957 1092 2665 1862 2663 1685 1173 1599 1381 2506 1377 2059 1921 1355 476 969 192 2305 1454 2601 1376 1165 2133 335 926 2443 1814 1542 98 1707 2318 1097 1075 1596 688 1267 1243 2489 1908 2009 940 2455 1957 601 2643 2689 1849 641 1209 1181 1680 1571 944 1172 2435 632 2529 1330 860 2307 1052 197 1331 526 1019 794 1074 1661 843 624 613 2732 1262 619 1928 2843 676 2600 1622 868 2744 1327 595 1473 492 1915 1714 616 622 2520 2029 1370 1830 1770 1347 574 1306 2261 1192 1741 832 1416 782 2071 1867 1048 1218 1324 1943 2582 1954 2514 2085 1033 2056 2651 1384 2541 320 2595 1175 953 1092 929 1556 1667 1300 960 1325 2455 1180 2549 801 442 1667 1422 1399 394 1596 1204 1488 1354 1784 370 574 1190 2327 545 1003 1784 832 684 2166 1283 451 1229 1631 364 2400 2474 780 327 133 2677 1588 2038 191 2090 1857 1316 1099 1153 2352 1615 269 881 991 2210 479 1184 645 2548 1368 1990 1466 1510 977 2695 1122 1085 1937 1389 2754 1548 2759 787 1748 1459 1225 2387 2625 2459 977 402 1042 179 2046 847 613 846 805 1361 1339 865 2163 921 710 765 857 523 536 1293 1307 60 2517 1323 823 1328 1485 1333 939 1940 1327 1131 97 2400 1924 2055 1374 2027 1651 521 1593 868 569 2449 2457 539 334 430 1657 680 2380 2469 196 439 1603 1438 737 915 784 910 935 1136 1154 427 825 2302 858 2657 969 1017 825 972 2073 1093 2559 1568 2532 885 2395 2630 1012 1408 907 1322 2629 451 1051 2463 1109 747 2334 1102 2188 1262 1089 1224 1543 1020 1645 1196 848 1839 621 495 1219 300 940 2805 471 1210 520 2325 1379 757 676 982 1799 2164 1189 2386 565 1644 116 2249 2711 472 831 1901 1305 2048 431 627 1807 2400 356 682 1741 121 812 1069 990 1349 1143 872 1065 1767 1223 2410 1849 689 319 2677 806 2478 590 240 2215 223 1062 1103 565 533 835 1301 
   374 861 1940 1542 622 3083 1920 995 2356 642 650 1093 430 1327 713 1162 558 2616 33 499 1683 2109 2324 2164 540 2717 625 934 2961 131 1714 1684 590 970 2887 1946 851 293 2941 2868 644 1542 1892 3233 667 926 306 1769 870 76 2554 715 1116 832 2004 1790 3082 888 3115 1540 878 455 2414 638 1679 1466 583 1639 1837 1162 2462 2889 2637 1558 949 2172 2578 1440 714 1397 1540 1005 821 2451 998 915 2859 1470 3041 1755 2797 2510 605 349 2638 2647 1193 1091 2979 554 992 698 2391 2769 992 3178 378 1963 912 1953 58 736 2004 3241 2925 822 767 816 518 623 1851 453 830 1125 516 1835 1384 1986 1073 2624 2758 1309 796 3326 2330 1933 499 3179 527 2748 2056 3220 1140 2735 2362 1016 2630 631 3105 363 2391 1716 3105 598 2089 2203 1025 1870 1360 583 1469 1674 1612 412 2063 1103 1074 1290 2274 1927 962 3167 301 2214 515 660 3337 1450 3076 453 1245 1868 2879 2217 191 2376 1910 1817 712 1319 252 935 707 1052 801 3125 3013 884 1023 782 3193 1437 2813 329 1079 835 549 633 871 2950 2410 2063 2204 629 1346 2633 1516 2817 2418 1301 2825 1010 1744 2036 2328 2316 1697 1957 3052 3319 2053 503 1306 1277 3044 1390 2168 2338 989 2900 1651 2108 395 593 741 1546 965 971 1563 1034 1682 2481 1247 466 2507 1727 2213 697 2689 1209 1034 2090 1696 800 811 1859 2913 1334 2306 1448 898 1685 2177 1211 1209 1427 722 2586 3026 2043 1231 827 3066 745 1254 583 1453 372 962 2855 666 2892 713 643 2450 2936 570 1205 2461 331 2947 190 3081 1020 832 3055 1269 1195 2964 1182 3272 1723 2276 1447 2032 1472 786 2228 821 2182 628 909 1686 1365 2072 1221 270 2626 815 2358 473 1910 698 1378 1753 2799 415 3068 806 2456 1472 546 1172 2025 2014 863 2139 1924 1276 1984 3369 2451 1337 982 1076 3243 515 439 2526 2303 827 1953 1198 1965 1831 237 2247 1148 1023 2584 2406 1816 1017 2026 
   375 2461 1514 2632 2633 1024 1202 3776 729 3636 3191 3994 2658 1772 2941 1976 3639 512 3115 3193 1513 2008 771 1654 3109 431 3491 2165 588 3145 1841 1400 3260 3245 267 1573 3105 3360 697 622 2464 2224 1270 1137 3699 3320 2921 1316 3764 3037 1109 3794 4021 2490 1148 1347 807 3090 70 2502 2444 3361 953 3702 1504 1631 3545 1454 1722 2814 1761 771 853 2639 3090 934 1750 1818 3679 1732 1643 3361 3795 911 3915 2281 1122 4176 395 2174 335 1527 3226 2881 1502 1380 3920 3475 241 3124 3209 2572 1933 320 3651 1106 2942 1130 2818 1149 3108 2564 1088 1601 271 2573 3801 2586 3601 3386 1242 2887 3870 2008 3557 1489 4033 1137 2175 509 751 3076 2390 1581 768 1257 3352 1174 3525 1006 1993 144 2903 372 1681 2194 458 2454 456 2989 1519 1456 848 3566 2086 882 3231 1221 1890 2925 1675 1588 1525 2793 1913 3798 3848 2184 1278 1706 3950 137 2950 1541 2885 3190 1670 1643 871 3511 3120 1494 1675 869 3226 1129 1218 1320 3754 2892 3161 2192 2834 2165 3872 1736 890 3336 2094 3616 252 4179 1414 2756 2923 2501 3581 3533 3767 1045 1325 1027 1493 3354 2331 1316 2393 1237 746 1844 1802 3572 2502 2269 857 814 2086 1237 482 1295 1619 3478 1833 1881 401 3022 1014 767 3368 258 1458 1595 3478 2694 3398 1647 3440 3086 1694 3046 1405 1811 3878 3393 1168 1634 1156 2453 1585 3810 3831 1730 1986 2353 2799 1250 1151 2236 802 1639 2274 1431 1920 2155 3745 1675 3493 615 1221 1055 1868 3441 1041 3314 3077 3407 1641 3439 3921 727 2658 1097 2527 3529 1608 793 3304 2586 836 3415 697 3274 605 2090 2494 40 1818 2093 530 2062 260 2197 1088 2767 1861 1614 3749 1117 2430 2021 3577 2186 1419 2060 1013 3293 3098 465 3694 1951 2614 1630 2949 4124 1471 1053 3141 488 2677 1465 1737 3098 3818 1295 1123 3143 1493 2389 2566 1103 1694 634 2359 2178 3228 1638 3267 3098 1958 1642 3881 1144 3888 1203 1573 3317 1465 1943 2479 1323 1853 1274 2730 1583 3085 
   376 1371 1947 1221 657 3100 2086 1423 2576 992 145 707 841 1633 395 1533 632 2864 588 108 2036 1938 2517 2087 1114 2965 1086 1283 3062 685 1656 1920 1137 434 3124 1930 380 677 3022 2967 1056 1372 2208 3234 526 363 876 2007 478 541 2574 720 734 1347 2149 2099 3140 423 3306 1265 854 942 2495 598 2026 1669 336 1912 1793 805 2335 2957 2708 1233 480 2353 2450 1498 1074 1734 1653 437 1146 2537 628 1362 2858 968 3175 1569 3035 2435 80 470 2563 2599 687 512 3145 165 470 716 2225 2968 441 3182 385 2162 605 2140 628 1258 2256 3154 3092 1359 606 1355 707 98 2110 1026 672 1496 841 1884 856 2271 1121 2795 2840 842 1256 3247 2520 2259 1002 3171 911 2776 1893 3413 745 2966 2259 1456 2830 960 3228 346 2327 1841 3156 354 1898 2422 496 2075 1419 1163 1811 1743 1935 541 1923 575 586 1211 2287 1870 687 3350 877 2162 1091 154 3242 1736 3122 480 762 1904 2766 2431 693 2414 2204 1970 583 917 329 1324 481 1125 743 3006 3056 314 1388 1223 3356 950 2754 751 681 797 454 1071 481 2963 2392 2307 2167 69 1176 2600 1285 2794 2695 1661 2685 435 1453 1798 2466 2481 1551 2076 3170 3294 2001 921 1661 1406 3178 941 2472 2521 419 3074 1946 2055 650 1134 164 1911 384 502 1628 581 1901 2342 704 936 2518 1751 2275 1147 2596 655 559 2000 1586 1235 556 2038 2906 1213 2487 1677 1016 1986 2025 1185 641 1623 1208 2730 3005 2234 1438 249 3080 1291 786 1077 1664 708 645 2935 630 2896 761 1087 2359 2999 1104 949 2567 610 3028 543 3177 1216 802 3254 1509 1644 3076 1237 3502 1534 2346 1084 1910 1706 1131 2300 858 2003 343 1255 1871 1322 2300 685 844 2823 407 2189 867 1883 1279 890 1847 2815 193 3185 1363 2400 1564 191 630 2090 2169 371 2111 1657 1014 2223 3271 2668 1156 1111 551 3149 1055 211 2352 2214 705 2146 675 2099 1846 517 2212 1380 887 2552 2259 2024 732 1991 581 3288 
   377 2141 607 1676 1943 578 721 3375 782 3130 2430 3239 2123 1403 2168 1637 3023 981 2541 2473 1405 980 661 632 2702 1028 3037 1718 559 2601 926 1035 2849 2408 1062 637 2293 2801 489 472 1987 1294 1225 738 3030 2499 2436 995 3024 2445 107 3167 3266 2162 612 1218 589 2268 1010 1551 1705 2880 179 3059 1383 1121 2854 1157 789 1933 735 414 192 1679 2254 640 744 1074 3191 1444 973 2524 3305 187 3171 1928 388 3342 732 1196 1014 510 2479 2226 524 414 3112 2627 804 2387 2366 1869 900 812 2849 681 2266 784 1999 752 2546 2204 951 926 766 2257 3126 2269 3016 2648 1026 2454 3196 1653 3020 676 3194 1085 1455 611 324 2163 2003 972 647 1263 2890 696 3014 244 971 1098 2024 949 646 1874 754 1914 751 2312 484 817 605 2874 1059 782 2382 848 1155 2541 1432 835 1321 2139 893 2991 3060 1349 280 741 3238 1016 2466 517 2476 2426 1027 1289 573 2875 2221 650 777 760 2682 137 1134 766 3088 1975 2510 1788 2071 1466 3228 944 507 2525 1695 3183 960 3356 534 2203 2058 1762 2921 3068 3028 452 289 910 476 2610 1444 348 1453 411 1062 1549 864 2755 1513 1245 427 541 1131 596 690 852 627 2976 1533 1234 731 2092 1157 616 2535 779 1216 591 2897 2293 2629 1481 2619 2245 947 2190 994 788 3046 2906 141 802 298 2022 620 2977 3052 716 1045 1946 2010 788 449 1371 607 1176 1613 1220 888 1366 2901 1145 3075 472 576 721 1320 2654 564 2945 2174 2961 1143 2880 3196 405 1941 410 1835 3069 581 450 2878 1708 273 2831 495 2684 655 1501 1758 996 1325 1863 594 1339 1295 1224 246 1826 848 1166 3264 292 1725 988 2876 1730 922 1232 845 2405 2605 737 2954 916 2079 692 2604 3306 759 306 2442 701 2367 436 1036 2363 2995 483 631 2328 496 1377 1672 909 1061 784 1471 1527 2367 949 2829 2393 938 607 3218 770 3071 615 705 2716 441 1415 1672 331 822 886 1890 608 2508 1036 2551 
   378 1117 2153 1631 804 3305 2169 934 2615 514 612 849 696 1592 768 1431 296 2879 245 457 1952 2267 2580 2354 678 2980 592 1201 3202 280 1906 1944 668 925 3150 2153 846 185 3178 3108 912 1693 2160 3451 403 856 543 2029 641 307 2774 451 871 1086 2250 2058 3314 887 3372 1650 1059 454 2649 369 1948 1719 355 1902 2034 1226 2638 3122 2870 1646 949 2425 2754 1661 596 1665 1775 929 682 2687 755 1183 3075 1255 3288 1903 3060 2703 549 514 2832 2849 989 991 3232 546 958 881 2552 3027 827 3397 496 2218 988 2206 269 989 2266 3434 3178 1067 501 1059 287 492 2113 674 561 1394 364 2058 1186 2252 1283 2877 2994 1317 1063 3521 2585 2201 516 3395 422 2971 2216 3478 1185 2996 2545 1284 2888 891 3351 458 2587 1955 3335 366 2239 2462 987 2125 1580 778 1737 1900 1880 597 2232 915 866 1468 2491 2121 702 3423 529 2412 729 622 3528 1714 3305 185 1242 2088 3062 2475 241 2600 2176 2063 444 1365 253 1204 800 1269 533 3307 3241 805 1291 730 3446 1216 3013 594 1120 1009 289 578 641 3170 2620 2324 2407 515 1493 2839 1643 3027 2684 1569 2998 872 1850 2167 2574 2567 1859 2197 3297 3530 2250 428 1575 1512 3292 1411 2436 2592 910 3154 1917 2305 182 841 623 1815 861 971 1787 1046 1939 2653 1062 445 2725 1942 2442 965 2878 1036 822 2276 1871 1069 902 2110 3128 1498 2559 1705 1121 1951 2342 1404 1053 1678 715 2834 3238 2297 1482 706 3287 815 1261 587 1706 218 709 3091 828 3110 907 594 2638 3169 626 1315 2701 124 3184 90 3321 1265 1008 3313 1526 1460 3207 1397 3534 1870 2507 1515 2207 1730 660 2460 1018 2337 401 1176 1937 1556 2331 1178 432 2883 597 2518 738 2113 879 1158 1986 3019 407 3312 1035 2655 1702 551 991 2254 2261 846 2344 2042 1385 2244 3559 2710 1480 1211 1042 3434 583 454 2685 2491 558 2207 1003 2208 2045 38 2450 1402 1173 2790 2575 2072 1108 2228 269 3343 494 2734 
   379 725 1335 1147 225 2474 1328 1538 1790 1239 769 1511 282 813 602 724 1138 2067 642 715 1216 1561 1746 1576 917 2168 1175 475 2359 707 1129 1122 1040 977 2333 1345 812 902 2336 2265 346 1021 1389 2625 1185 999 599 1208 1276 546 1946 1289 1538 714 1407 1281 2475 825 2539 1102 362 1008 1808 1191 1206 884 1036 1100 1244 874 1886 2282 2030 1164 866 1588 2001 833 1305 914 934 1069 1417 1845 1425 622 2251 1782 2446 1231 2243 1916 778 370 2043 2046 1503 1187 2394 674 968 241 1833 2196 1245 2570 442 1384 660 1369 648 663 1453 2646 2340 775 1287 778 1120 913 1304 682 1356 688 1122 1227 1660 1458 478 2039 2152 1125 551 2728 1750 1439 1031 2572 1123 2139 1505 2646 901 2176 1778 697 2056 189 2508 487 1797 1112 2497 1055 1553 1636 1003 1293 754 821 992 1065 1115 285 1501 1387 1407 736 1667 1336 1443 2588 626 1617 733 772 2744 920 2468 1001 1097 1260 2294 1647 786 1768 1389 1221 1240 1048 647 536 508 451 1362 2539 2405 987 582 1331 2608 1768 2214 323 862 350 1067 1198 1278 2342 1806 1508 1605 889 846 2030 1043 2212 1886 845 2249 1203 1301 1533 1731 1727 1153 1354 2453 2713 1458 1090 845 670 2449 1165 1655 1755 1065 2317 1129 1513 999 626 964 1093 1097 878 955 899 1110 1910 1503 1030 1899 1121 1605 457 2100 1445 1380 1507 1132 503 562 1271 2306 801 1723 879 292 1168 1618 637 1408 841 1240 1992 2420 1462 646 1031 2458 1173 1082 1110 874 981 1420 2250 302 2284 210 1203 1861 2329 1051 802 1858 933 2342 786 2478 425 340 2483 703 881 2364 580 2715 1204 1668 1108 1463 905 1378 1621 273 1636 1070 448 1099 787 1508 1168 741 2051 1207 1803 254 1312 930 1709 1146 2191 646 2469 838 1859 864 648 1431 1417 1420 846 1538 1448 864 1425 2776 1884 846 373 1035 2650 996 612 1969 1716 1368 1372 1486 1365 1226 822 1647 575 558 1981 1840 1240 698 1428 609 2514 820 1899 843 
   380 1986 2111 1094 1118 3203 2398 2024 2910 1585 611 770 1444 2097 734 2052 1170 3214 1249 746 2512 1900 2829 2145 1775 3312 1715 1807 3257 1346 1784 2306 1793 363 3455 2072 527 1315 3198 3164 1637 1419 2646 3312 978 340 1531 2389 702 1198 2706 1188 787 1965 2436 2537 3286 524 3586 1197 1194 1586 2695 1084 2498 2047 841 2330 1920 776 2315 3122 2887 1098 504 2663 2421 1767 1664 2215 1953 265 1712 2739 767 1940 2952 654 3400 1560 3369 2470 642 1062 2590 2654 503 154 3405 718 385 1141 2167 3266 373 3267 976 2499 777 2466 1289 1883 2635 3136 3353 1990 997 1987 1278 640 2505 1681 1033 2017 1442 2099 504 2680 1447 3072 3023 575 1847 3235 2828 2703 1648 3242 1525 2905 1871 3691 686 3295 2274 2024 3135 1509 3439 953 2380 2134 3293 845 1840 2763 356 2422 1701 1821 2292 1991 2394 1104 1924 422 536 1396 2429 1973 919 3620 1534 2242 1747 604 3212 2177 3256 1056 500 2103 2736 2766 1349 2575 2623 2277 1013 753 990 1869 838 1472 1157 2958 3188 367 1914 1838 3605 682 2786 1369 657 1146 978 1692 706 3067 2494 2678 2264 622 1267 2671 1272 2866 3077 2163 2627 276 1321 1689 2726 2767 1593 2343 3379 3341 2097 1545 2160 1753 3402 672 2888 2822 272 3343 2381 2144 1258 1772 510 2403 277 503 1887 534 2273 2306 386 1575 2643 1954 2471 1740 2598 324 563 2052 1667 1814 826 2364 2990 1351 2787 2077 1423 2422 2002 1429 234 2000 1842 2982 3070 2559 1844 426 3180 1944 548 1718 2049 1330 847 3111 1053 2993 1190 1710 2381 3155 1755 1004 2788 1233 3203 1194 3361 1644 1155 3543 1933 2211 3282 1546 3815 1526 2544 929 1935 2106 1709 2503 1246 1948 810 1780 2215 1520 2656 311 1506 3125 676 2130 1459 2017 1938 646 2109 2928 835 3392 2005 2458 1855 737 372 2303 2465 491 2224 1527 1037 2592 3236 2997 1240 1507 352 3123 1709 828 2273 2249 1083 2478 448 2378 2030 1161 2307 1813 1109 2628 2221 2377 850 2105 1242 3579 661 2709 1132 1334 
   381 1203 1038 643 387 2191 1240 1994 1750 1644 788 1598 790 997 525 1027 1434 2052 1039 837 1404 1103 1673 1193 1414 2151 1624 827 2163 1130 751 1150 1525 814 2297 1021 673 1285 2118 2068 835 535 1506 2326 1406 888 1089 1231 1381 932 1664 1565 1625 1198 1285 1399 2232 657 2444 590 151 1453 1594 1449 1386 892 1223 1186 887 470 1469 2051 1804 661 662 1506 1585 615 1719 1125 793 931 1823 1637 1528 1053 1950 1743 2286 748 2210 1543 836 665 1671 1699 1492 1047 2271 747 782 314 1386 2116 1224 2274 673 1337 388 1306 1060 1161 1475 2270 2218 1270 1498 1274 1455 1006 1348 1189 1567 1000 1508 983 1601 1526 294 1929 1937 759 1016 2360 1673 1566 1487 2264 1532 1866 1050 2550 536 2137 1378 1100 1982 676 2334 713 1430 978 2247 1243 1082 1601 807 1260 543 1331 1197 852 1274 595 1063 1369 1428 305 1377 967 1597 2482 1113 1260 1243 784 2363 1052 2213 1277 767 999 1894 1605 1198 1506 1475 1119 1465 624 921 921 429 328 1614 2138 2146 905 918 1782 2477 1748 1858 806 531 175 1305 1637 1385 2054 1485 1516 1261 968 344 1696 533 1888 1916 1104 1829 1141 789 1038 1588 1619 692 1199 2275 2390 1098 1510 1096 594 2288 761 1735 1669 936 2204 1244 1152 1348 1137 988 1316 1008 660 741 633 1114 1484 1445 1468 1608 845 1372 941 1713 1378 1416 1111 702 956 371 1203 1998 329 1634 930 355 1286 1175 282 1313 845 1706 1850 2100 1399 710 1019 2171 1666 734 1570 896 1356 1553 2031 343 1987 316 1646 1473 2092 1527 315 1673 1284 2124 1144 2275 550 181 2397 807 1258 2180 384 2662 718 1443 632 1037 958 1791 1399 242 1175 1241 807 1053 412 1494 905 1205 1973 1311 1353 765 975 1442 1694 965 1905 819 2290 1343 1501 697 724 1386 1190 1311 711 1204 941 365 1431 2393 1837 339 402 812 2269 1471 767 1521 1326 1593 1317 1457 1229 938 1162 1306 704 65 1648 1407 1215 324 1084 1007 2433 910 1643 1169 512 1162 
   382 727 2044 1755 798 3165 1956 819 2358 553 900 1271 464 1314 951 1119 647 2601 239 748 1630 2272 2340 2295 290 2700 456 923 3010 148 1848 1695 353 1220 2874 2059 1099 317 2999 2918 624 1716 1854 3321 813 1175 165 1776 1063 311 2641 797 1292 695 2049 1759 3147 1134 3121 1743 1042 293 2479 754 1630 1502 775 1632 1962 1390 2605 2952 2702 1772 1196 2196 2720 1540 606 1363 1614 1254 722 2514 1177 835 2950 1675 3074 1929 2785 2634 854 563 2760 2760 1406 1338 2998 804 1241 869 2548 2776 1223 3265 611 1983 1139 1980 199 598 1998 3362 2945 661 904 651 563 860 1844 259 956 1085 476 1925 1601 1963 1197 2646 2817 1552 716 3443 2347 1888 311 3271 440 2830 2217 3224 1375 2726 2498 935 2638 673 3143 603 2514 1777 3173 787 2259 2209 1274 1891 1463 356 1429 1761 1578 604 2217 1324 1283 1446 2369 2055 1113 3176 138 2334 308 910 3461 1443 3147 597 1490 1963 3013 2224 189 2459 1884 1863 845 1552 499 896 933 1169 895 3258 3086 1133 993 611 3212 1638 2928 397 1315 1008 706 482 1063 3035 2515 2059 2319 870 1527 2740 1708 2918 2392 1257 2969 1249 1948 2221 2370 2345 1861 2015 3092 3416 2176 396 1266 1355 3078 1630 2132 2358 1238 2916 1632 2231 451 446 983 1490 1211 1217 1655 1278 1702 2629 1470 319 2599 1830 2289 637 2818 1437 1241 2227 1847 740 1035 1892 3007 1501 2328 1471 1009 1662 2333 1354 1444 1467 524 2621 3124 2066 1276 1069 3150 505 1497 391 1485 385 1127 2915 857 2982 872 485 2580 3001 346 1412 2514 408 3005 334 3131 1086 1003 3059 1296 1095 3008 1296 3258 1899 2348 1671 2180 1492 679 2300 971 2346 822 902 1722 1506 2075 1471 23 2635 1016 2517 508 2028 462 1580 1828 2885 665 3108 618 2574 1557 795 1397 2104 2053 1112 2252 2118 1482 1984 3493 2453 1521 1080 1326 3367 289 688 2684 2435 942 1977 1416 2016 1935 384 2361 1185 1209 2691 2557 1837 1237 2144 250 3086 827 2587 422 720 1488 1183 
   383 1734 1267 240 819 2330 1636 2327 2145 1925 841 1532 1263 1532 644 1578 1612 2453 1369 971 1927 1030 2049 1270 1835 2546 1961 1380 2404 1474 935 1621 1920 647 2673 1219 612 1571 2339 2313 1358 556 2000 2437 1508 753 1515 1694 1365 1269 1839 1707 1556 1726 1651 1897 2419 571 2769 322 682 1794 1852 1585 1907 1376 1320 1681 1066 185 1444 2261 2033 250 524 1886 1553 1017 2006 1661 1211 747 2094 1896 1490 1599 2078 1527 2558 684 2592 1594 908 1004 1714 1778 1334 825 2578 873 599 776 1305 2465 1100 2392 965 1753 431 1713 1401 1677 1923 2269 2529 1789 1578 1792 1672 1057 1815 1640 1639 1552 1776 1281 1377 1996 820 2261 2169 314 1552 2367 2045 2062 1841 2366 1825 2036 998 2871 244 2517 1399 1651 2342 1197 2591 984 1505 1371 2424 1336 974 2008 599 1690 971 1790 1730 1203 1791 972 1049 1222 1315 627 1569 1109 1605 2796 1534 1370 1701 832 2348 1571 2387 1455 377 1276 1870 2007 1524 1718 1955 1517 1563 126 1166 1472 636 862 1724 2099 2319 798 1472 2114 2770 1551 1911 1248 307 673 1440 1962 1369 2194 1623 1954 1394 1015 445 1796 399 1990 2350 1649 1769 988 477 841 1913 1970 722 1548 2530 2466 1228 1818 1641 1084 2559 254 2203 2035 763 2523 1748 1273 1591 1630 973 1850 859 505 1115 426 1576 1439 1243 1801 1775 1137 1630 1467 1725 1174 1321 1177 804 1495 533 1616 2115 552 2000 1428 909 1788 1130 712 1090 1333 2064 2160 2194 1799 1232 956 2306 2072 329 1925 1386 1626 1543 2254 742 2119 805 1974 1506 2291 1909 243 1953 1536 2344 1420 2504 1098 683 2731 1332 1812 2433 873 3015 650 1702 104 1059 1455 2071 1666 774 1083 1319 1359 1493 742 1920 565 1590 2330 1306 1268 1250 1163 1908 1508 1323 2057 1006 2542 1851 1582 1115 864 1205 1475 1686 632 1358 687 222 1872 2374 2224 418 951 565 2259 1852 958 1419 1373 1678 1729 1285 1591 1197 1419 1436 1242 490 1753 1354 1653 333 1242 1343 2769 986 1849 1412 1014 876 553 1567 
   384 1771 1557 533 829 2635 1888 2179 2401 1757 638 1245 1254 1694 525 1702 1406 2708 1253 789 2103 1335 2311 1576 1758 2804 1824 1478 2700 1361 1226 1838 1822 375 2938 1513 400 1420 2637 2608 1393 854 2203 2743 1274 480 1455 1916 1095 1165 2141 1482 1268 1757 1914 2097 2721 359 3049 629 785 1666 2142 1361 2086 1584 1092 1883 1360 238 1750 2560 2329 539 298 2146 1857 1258 1840 1820 1450 457 1917 2187 1210 1668 2384 1220 2849 991 2854 1901 705 928 2021 2085 1032 523 2862 701 327 813 1607 2738 809 2698 866 1998 389 1961 1290 1694 2154 2573 2811 1807 1333 1808 1481 827 2036 1593 1389 1671 1606 1558 1070 2215 992 2537 2465 78 1600 2672 2308 2264 1719 2673 1668 2339 1304 3152 163 2779 1706 1734 2611 1239 2884 872 1811 1622 2727 1105 1277 2259 317 1929 1201 1744 1894 1465 1973 923 1356 924 1021 870 1867 1409 1335 3079 1468 1675 1658 628 2651 1752 2690 1255 74 1557 2174 2260 1397 2015 2168 1768 1326 187 1018 1561 571 1027 1486 2400 2622 531 1579 1971 3058 1244 2218 1214 188 754 1222 1817 1099 2499 1927 2191 1697 788 716 2102 703 2297 2590 1792 2069 694 767 1135 2189 2239 1025 1815 2824 2773 1531 1669 1785 1285 2850 166 2424 2300 476 2804 1943 1577 1416 1621 724 2012 573 275 1368 201 1798 1743 937 1666 2077 1412 1919 1504 2031 869 1032 1483 1103 1552 491 1862 2421 811 2265 1626 1029 1984 1436 929 784 1538 1937 2441 2501 2051 1410 690 2612 1977 34 1800 1590 1464 1271 2551 749 2425 855 1832 1813 2592 1801 462 2240 1368 2642 1272 2801 1241 766 3008 1507 1909 2726 1071 3288 957 1992 369 1366 1655 1900 1953 865 1386 1083 1455 1725 993 2162 259 1497 2599 1041 1570 1252 1458 1865 1202 1584 2361 845 2836 1852 1889 1352 700 902 1757 1946 405 1659 977 481 2107 2677 2483 688 1093 273 2562 1747 806 1718 1680 1432 1976 982 1854 1481 1260 1740 1401 637 2059 1658 1888 382 1542 1232 3046 775 2147 1246 1050 569 700 1475 307 
   385 1386 1789 1031 563 2937 1962 1584 2461 1160 44 845 843 1557 228 1483 817 2754 691 194 1968 1755 2396 1913 1217 2855 1236 1234 2915 796 1489 1818 1259 293 3010 1768 197 828 2872 2821 1041 1192 2125 3067 715 263 945 1904 630 621 2414 910 872 1364 2019 2016 2984 239 3179 1077 719 1083 2347 787 1957 1561 525 1821 1628 616 2154 2804 2557 1044 300 2230 2269 1358 1243 1667 1522 342 1320 2389 776 1346 2693 1035 3035 1386 2921 2261 111 461 2388 2428 764 447 3013 124 316 607 2041 2844 497 3017 375 2046 422 2020 730 1282 2153 2975 2960 1390 791 1387 886 269 2012 1094 856 1447 1009 1735 906 2178 989 2665 2690 668 1250 3069 2397 2179 1139 3003 1073 2616 1711 3286 557 2851 2082 1434 2708 922 3085 354 2154 1710 2999 542 1713 2308 349 1961 1281 1239 1744 1600 1860 507 1743 643 685 1048 2127 1701 856 3221 952 1992 1160 35 3063 1652 2964 662 592 1752 2586 2315 820 2258 2115 1844 771 731 438 1287 330 999 931 2825 2897 235 1341 1379 3222 1028 2580 768 492 663 643 1225 634 2800 2227 2202 1999 228 999 2430 1099 2625 2595 1603 2502 444 1264 1610 2331 2352 1372 1940 3027 3123 1832 1076 1602 1285 3037 763 2382 2396 330 2943 1861 1885 819 1174 236 1850 341 323 1487 399 1793 2160 748 1080 2356 1598 2125 1142 2418 688 668 1825 1412 1220 387 1917 2739 1042 2362 1577 909 1901 1843 1034 649 1515 1353 2594 2836 2114 1337 281 2917 1414 611 1218 1558 868 806 2784 517 2731 656 1241 2183 2844 1231 765 2423 772 2877 683 3028 1121 669 3129 1416 1623 2931 1103 3384 1351 2196 896 1732 1606 1303 2152 740 1819 529 1206 1754 1163 2190 545 947 2700 562 2005 860 1719 1359 971 1708 2652 264 3041 1408 2228 1429 138 678 1943 2041 196 1946 1468 828 2116 3091 2552 978 1002 401 2970 1180 239 2167 2039 891 2028 739 1966 1691 667 2044 1289 724 2383 2077 1911 548 1825 677 3164 189 2395 650 759 601 753 927 797 597 
   386 1013 791 949 597 1932 846 2066 1345 1783 1144 1948 793 599 898 687 1665 1643 1185 1151 992 1094 1279 1051 1417 1743 1710 561 1836 1251 617 725 1552 1227 1895 805 1075 1445 1806 1742 718 649 1081 2081 1686 1290 1117 808 1720 1087 1402 1812 1975 1020 907 975 1939 1066 2065 852 399 1546 1276 1707 972 467 1518 761 716 887 1374 1748 1496 965 1078 1114 1486 289 1848 729 412 1340 1960 1316 1870 818 1707 2140 1938 823 1807 1383 1179 871 1508 1506 1877 1459 1903 1078 1198 529 1345 1728 1608 2026 918 930 805 904 1193 1016 1054 2109 1850 1108 1785 1117 1657 1341 924 1169 1855 669 1666 684 2002 1101 134 1553 1622 1177 829 2189 1280 1142 1564 2028 1666 1597 1036 2171 959 1735 1258 830 1592 598 1994 964 1262 599 1960 1538 1104 1194 1225 848 210 1286 795 525 857 783 1016 1755 1802 361 1123 811 1916 2108 1146 1082 1206 1142 2208 636 1930 1520 1190 716 1767 1200 1330 1226 1049 728 1743 1027 1156 662 789 118 1877 2011 1865 1300 619 1863 2114 2139 1674 859 957 455 1573 1736 1723 1798 1263 1098 1066 1308 556 1487 751 1668 1497 731 1734 1536 1010 1133 1225 1239 717 837 1938 2169 927 1632 720 172 1941 1167 1310 1280 1344 1831 821 981 1538 1051 1351 916 1408 1079 412 1057 692 1404 1844 1569 1355 577 1067 794 1570 1778 1784 991 662 762 765 801 1762 456 1246 505 255 862 1133 241 1719 420 1765 1489 1876 998 297 1396 1915 1671 1156 1641 471 1524 1882 1719 612 1740 488 1739 1334 1794 1571 695 1336 1472 1812 1325 1954 231 447 2013 397 950 1846 75 2267 806 1132 993 967 533 1921 1085 384 1170 1545 553 640 328 1080 1330 1274 1583 1649 1318 752 776 1377 2083 615 1648 1107 1953 1204 1321 328 1052 1780 878 927 1113 998 1093 719 1012 2240 1436 574 174 1234 2115 1518 1060 1481 1191 1873 912 1848 858 682 1357 1107 320 486 1438 1340 800 749 892 1152 2048 1242 1359 1375 544 1581 426 1254 936 1122 1117 
   387 661 1332 1200 294 2463 1298 1527 1750 1245 832 1564 257 758 671 659 1167 2023 658 773 1157 1585 1710 1585 892 2124 1169 409 2336 714 1141 1080 1021 1045 2290 1346 881 917 2316 2242 283 1056 1335 2616 1225 1067 581 1166 1328 568 1936 1320 1591 651 1380 1228 2457 894 2503 1150 410 1004 1789 1226 1147 848 1082 1052 1251 938 1900 2263 2012 1217 935 1554 2014 828 1308 855 916 1137 1422 1826 1476 553 2243 1843 2417 1263 2200 1922 840 420 2048 2047 1564 1255 2361 735 1037 306 1853 2158 1307 2560 496 1348 728 1335 661 604 1409 2649 2307 715 1327 719 1142 970 1258 651 1396 623 1134 1217 1723 1409 491 2006 2132 1192 484 2730 1715 1384 1023 2564 1128 2128 1528 2609 968 2135 1789 627 2019 123 2481 540 1801 1090 2481 1101 1580 1596 1072 1256 751 784 933 1054 1059 339 1521 1449 1465 765 1660 1344 1489 2553 609 1622 698 836 2748 869 2453 1035 1165 1253 2303 1608 795 1756 1338 1193 1279 1112 688 467 577 458 1396 2547 2390 1053 516 1323 2575 1828 2215 318 930 405 1106 1194 1331 2331 1803 1465 1607 948 887 2028 1087 2207 1838 783 2263 1268 1347 1568 1704 1696 1180 1331 2427 2707 1464 1093 783 653 2421 1231 1604 1721 1133 2283 1078 1519 1020 578 1025 1032 1163 947 946 968 1071 1926 1566 1028 1891 1118 1590 393 2107 1509 1437 1519 1153 435 631 1239 2299 835 1689 838 299 1116 1638 659 1473 806 1228 1963 2415 1427 611 1094 2447 1148 1149 1101 836 996 1468 2230 371 2276 271 1198 1870 2311 1035 858 1835 955 2322 809 2455 395 395 2445 660 812 2339 585 2674 1237 1652 1167 1480 864 1381 1604 318 1660 1117 382 1066 806 1467 1237 733 2014 1260 1824 220 1315 890 1769 1129 2181 700 2443 783 1862 851 710 1494 1403 1390 914 1539 1488 918 1383 2780 1845 889 368 1104 2655 982 669 1990 1725 1405 1337 1547 1340 1223 848 1648 533 609 1979 1857 1202 762 1432 626 2476 879 1886 871 69 1402 560 713 1075 1117 824 541 
   388 1134 1151 727 266 2307 1319 1872 1824 1519 682 1493 688 1010 425 1011 1309 2123 914 720 1424 1228 1753 1317 1302 2223 1502 793 2267 1007 873 1203 1409 747 2373 1138 594 1160 2226 2172 758 659 1544 2444 1285 810 977 1287 1272 807 1779 1441 1520 1126 1371 1435 2343 586 2532 690 94 1330 1699 1326 1408 943 1104 1227 1007 481 1595 2160 1911 745 601 1587 1711 707 1594 1134 875 860 1698 1741 1421 1001 2068 1661 2384 872 2285 1667 726 539 1796 1821 1403 979 2363 633 720 199 1513 2200 1133 2392 547 1409 332 1381 936 1081 1534 2395 2310 1192 1378 1196 1329 894 1401 1083 1448 981 1382 1088 1522 1575 347 2017 2043 759 951 2485 1754 1602 1366 2383 1407 1980 1176 2638 530 2213 1504 1057 2064 597 2435 588 1553 1062 2359 1124 1207 1673 749 1328 631 1228 1209 950 1299 471 1189 1280 1332 428 1492 1089 1484 2572 1000 1382 1139 679 2488 1079 2326 1153 752 1107 2020 1679 1074 1617 1519 1199 1344 650 796 880 321 368 1491 2264 2259 821 891 1659 2572 1662 1981 695 509 72 1183 1514 1276 2170 1604 1578 1382 858 464 1817 645 2009 1977 1101 1955 1057 893 1157 1681 1705 818 1290 2377 2511 1220 1386 1095 652 2387 779 1783 1751 864 2295 1279 1275 1222 1045 886 1326 928 603 836 591 1171 1610 1365 1345 1724 954 1479 867 1838 1298 1318 1236 828 895 284 1278 2117 456 1717 973 338 1321 1301 388 1239 896 1586 1944 2221 1474 741 924 2288 1552 726 1449 945 1230 1442 2138 217 2105 212 1523 1598 2202 1409 382 1773 1158 2231 1017 2381 554 82 2483 833 1225 2282 456 2742 841 1549 691 1164 1002 1665 1504 177 1301 1124 770 1120 529 1561 869 1087 2056 1202 1479 667 1093 1342 1607 1058 2021 697 2391 1259 1624 781 609 1302 1294 1395 633 1324 1055 444 1493 2519 1913 457 409 761 2394 1353 645 1647 1451 1473 1390 1371 1318 1050 1036 1427 719 145 1768 1533 1281 311 1204 883 2518 797 1754 1043 420 1104 126 1064 601 692 650 481 477 
   389 1782 134 1241 1479 1030 528 2959 891 2690 1957 2765 1692 1081 1694 1302 2562 1176 2092 2002 1210 676 768 355 2294 1253 2610 1333 1013 2158 461 786 2437 1937 1344 179 1819 2353 957 920 1578 841 1100 1175 2562 2026 2012 786 2550 1993 499 2704 2792 1799 453 1052 1063 1795 1387 1112 1236 2449 457 2594 1186 770 2384 915 331 1468 654 886 644 1247 1783 644 733 619 2754 1155 561 2053 2867 501 2697 1566 800 2873 1162 779 1274 547 2006 1765 653 620 2639 2158 1190 1915 1896 1404 740 1111 2376 1121 1801 652 1525 602 2100 1826 867 1230 1143 1894 2657 1905 2561 2175 867 2045 2727 1311 2574 235 2725 997 993 898 780 1708 1625 1302 759 1155 2464 1120 2573 699 643 1486 1558 1200 520 1529 1006 1487 1197 1846 433 460 1078 2404 745 806 1912 664 699 2144 1165 399 1093 1679 565 2518 2586 875 215 312 2766 1409 2041 287 2073 1953 1332 990 1044 2412 1762 193 938 793 2238 337 1014 493 2620 1521 2047 1415 1598 1008 2762 1168 977 2052 1330 2761 1376 2885 790 1764 1590 1292 2455 2638 2554 894 364 855 238 2137 977 590 1007 762 1161 1242 953 2282 1108 911 565 656 693 356 1136 1261 254 2539 1226 804 1163 1644 1145 737 2064 1142 991 259 2443 1898 2155 1245 2147 1774 500 1721 730 704 2576 2473 448 334 239 1627 736 2506 2578 389 596 1563 1536 572 854 899 708 840 1161 1009 618 894 2432 779 2657 781 969 635 924 2180 1011 2544 1716 2538 795 2431 2722 870 1473 834 1372 2641 540 924 2461 1241 563 2377 962 2230 1119 1076 1289 1356 954 1556 1039 879 1650 801 309 1383 501 839 2827 278 1261 715 2405 1340 626 758 793 1943 2175 991 2481 737 1649 236 2219 2835 368 744 1973 1149 2001 465 601 1891 2524 164 494 1855 178 1010 1208 809 1365 942 1004 1080 1899 1241 2411 1923 840 445 2750 626 2600 409 233 2260 259 1019 1198 542 686 675 1418 201 2059 1395 2078 474 2276 1452 2244 1170 2156 1396 1688 1921 908 1446 1282 
   390 1663 727 397 936 1792 1153 2544 1647 2190 1238 2010 1321 1235 984 1356 1954 1953 1587 1327 1578 565 1542 737 1954 2043 2174 1226 1859 1679 398 1208 2070 1139 2159 675 1051 1829 1793 1768 1325 24 1597 1906 1898 1238 1631 1267 1817 1480 1294 2075 2036 1665 1150 1505 1875 1019 2235 267 690 2002 1310 1955 1555 998 1709 1295 522 645 958 1715 1487 406 991 1385 1073 599 2266 1360 776 1250 2368 1354 1955 1480 1541 2057 2015 200 2081 1075 1298 1210 1200 1252 1844 1344 2041 1228 1093 864 852 1941 1593 1859 1209 1280 774 1235 1609 1645 1471 1780 1992 1747 1982 1754 1987 1465 1387 1722 2049 1340 2051 763 1907 1564 623 1733 1623 860 1474 1875 1537 1661 2036 1837 2079 1493 517 2336 735 2005 889 1499 1823 1175 2046 1245 976 901 1881 1728 536 1521 1103 1231 590 1859 1416 718 1437 1143 547 1727 1809 322 1023 563 2049 2260 1657 831 1772 1231 1867 1233 1844 1795 919 749 1390 1517 1746 1172 1538 1042 1956 672 1452 1328 917 669 2112 1629 1776 1273 1291 2331 2230 2076 1395 1349 778 724 1809 2187 1821 1656 1081 1492 851 1424 210 1264 155 1459 1875 1384 1309 1489 353 494 1387 1453 182 1041 1985 1946 684 2058 1372 753 2015 791 1762 1523 1263 1989 1371 731 1885 1648 1413 1533 1354 978 656 913 1154 965 1765 2017 1231 624 1090 1420 1224 1696 1808 645 259 1409 825 1146 1581 240 1489 1066 800 1408 648 445 1616 964 2255 1625 1667 1313 935 1419 1769 2208 872 2119 1015 1898 1996 1708 889 1582 861 2195 993 1746 2074 438 1414 1822 1798 1685 1958 897 729 2200 1029 1621 1888 597 2488 168 1162 530 539 1088 2337 1127 768 634 1720 1215 1054 354 1449 1105 1754 1810 1752 817 1292 619 1965 2029 833 1516 1328 1997 1833 1053 695 1210 1721 944 1187 1082 813 424 385 1416 1895 1720 224 785 1081 1774 2018 1275 983 852 2081 1254 1799 1089 668 1699 894 984 533 1219 883 1204 649 696 1555 2239 1377 1303 1703 1039 1413 549 1731 546 846 1196 672 1075 673 853 
   391 2044 506 1589 1838 682 635 3272 758 3025 2327 3136 2019 1309 2065 1542 2917 984 2436 2369 1330 919 632 566 2600 1039 2933 1618 647 2496 829 947 2746 2309 1091 541 2192 2696 585 557 1885 1202 1160 840 2925 2399 2333 913 2920 2339 175 3062 3163 2065 527 1146 693 2168 1069 1463 1601 2775 155 2953 1307 1022 2749 1072 693 1837 715 513 276 1593 2155 586 740 968 3086 1355 869 2425 3201 186 3068 1830 482 3244 809 1112 1036 504 2375 2121 544 448 3012 2529 865 2283 2267 1764 868 843 2748 784 2161 710 1898 673 2441 2105 889 1001 822 2160 3021 2172 2911 2544 952 2352 3091 1558 2915 571 3096 1025 1350 633 411 2071 1904 1053 619 1201 2786 796 2909 347 905 1161 1928 967 611 1778 769 1809 835 2206 455 715 710 2769 997 737 2284 767 1049 2440 1345 729 1239 2034 825 2890 2959 1247 194 651 3134 1080 2362 452 2374 2323 1103 1197 678 2769 2127 545 816 717 2577 41 1069 672 2983 1883 2405 1689 1968 1360 3123 1001 613 2424 1597 3080 1033 3257 589 2098 1961 1657 2816 2964 2924 554 261 853 405 2507 1347 388 1363 489 1041 1457 887 2655 1434 1181 392 508 1042 501 774 949 545 2871 1441 1130 809 2002 1113 589 2436 831 1134 513 2791 2192 2527 1400 2519 2146 841 2092 905 769 2948 2802 169 697 196 1921 642 2878 2950 644 953 1846 1907 702 542 1271 574 1079 1508 1140 833 1262 2803 1044 2972 497 668 652 1218 2552 668 2843 2081 2857 1045 2775 3092 499 1836 507 1730 2965 562 552 2775 1611 275 2726 591 2578 748 1397 1654 1049 1225 1772 677 1234 1348 1139 154 1737 776 1070 3159 196 1620 934 2772 1629 827 1129 787 2310 2501 752 2851 880 1975 596 2505 3207 655 406 2338 786 2269 422 931 2259 2896 379 551 2227 413 1306 1576 843 1137 772 1374 1421 2270 1022 2726 2288 921 562 3113 693 2972 524 602 2611 376 1313 1570 359 792 802 1790 519 2403 1089 2447 105 2629 1794 2613 1540 2483 1757 2053 2292 1253 1781 1650 372 1212 
   392 858 2332 2063 1110 3438 2206 519 2578 385 1157 1364 754 1537 1243 1323 683 2802 507 999 1809 2580 2571 2594 203 2899 194 1160 3261 400 2149 1929 93 1479 3076 2351 1373 405 3256 3171 874 2026 2044 3597 893 1421 430 2005 1189 602 2919 801 1381 826 2303 1956 3410 1411 3338 2053 1353 146 2744 805 1812 1756 921 1852 2260 1690 2908 3213 2966 2079 1473 2434 3023 1830 399 1567 1890 1497 508 2777 1275 1019 3230 1802 3313 2239 2987 2930 1103 867 3055 3050 1551 1569 3227 1070 1505 1180 2855 2996 1408 3540 907 2221 1440 2223 472 742 2213 3655 3175 760 962 748 566 1072 2062 415 997 1292 401 2207 1750 2165 1498 2879 3077 1836 909 3734 2579 2071 88 3549 315 3103 2525 3440 1670 2933 2799 1110 2860 954 3386 893 2809 2045 3438 926 2568 2433 1537 2129 1755 389 1625 2042 1776 914 2523 1488 1427 1754 2652 2354 1177 3397 401 2629 415 1167 3755 1667 3413 706 1770 2247 3312 2450 370 2735 2084 2120 907 1849 751 1114 1234 1468 901 3557 3353 1374 1213 324 3440 1756 3219 700 1608 1319 814 241 1188 3311 2802 2276 2612 1091 1838 3028 2019 3202 2585 1455 3271 1455 2258 2532 2619 2586 2170 2278 3337 3697 2473 262 1466 1636 3318 1919 2318 2592 1480 3144 1842 2527 504 605 1202 1669 1439 1495 1941 1561 1942 2933 1636 174 2879 2119 2561 856 3116 1613 1381 2528 2154 950 1337 2140 3287 1810 2564 1717 1308 1868 2639 1659 1635 1725 218 2864 3406 2304 1541 1286 3424 232 1781 108 1737 420 1209 3174 1168 3260 1182 232 2879 3264 43 1721 2772 501 3262 519 3382 1365 1313 3274 1548 1241 3256 1594 3457 2210 2618 1974 2485 1736 460 2570 1280 2655 964 1143 1974 1810 2299 1733 289 2858 1157 2824 795 2323 422 1702 2102 3161 925 3353 678 2868 1840 1066 1566 2379 2304 1381 2544 2429 1791 2206 3787 2672 1832 1374 1590 3661 32 958 2991 2735 969 2217 1571 2275 2224 552 2653 1447 1520 2979 2863 2076 1542 2439 530 3299 1060 2860 583 1023 1712 1494 311 1870 1760 1189 1547 1009 1375 2440 2042 2757 
   393 978 1170 1906 1410 1888 675 2292 801 2185 1986 2724 1271 416 1785 535 2252 980 1723 1936 30 1757 838 1518 1634 1074 2023 771 1579 1730 1289 403 1784 2150 1251 1239 1987 1945 1610 1503 1053 1539 218 2058 2354 2193 1483 399 2488 1665 1472 2409 2750 1009 778 162 1784 1988 1533 1794 1327 1905 1205 2334 17 564 2230 282 1282 1867 1836 1596 1390 1921 2014 761 1915 964 2220 308 803 2255 2334 1218 2634 816 1755 3003 1574 1642 1165 1713 1999 1581 1800 1730 2725 2376 1453 1894 2129 1376 1903 1203 2464 2002 1660 591 1753 626 1707 1088 456 2300 1405 1088 2456 1101 2194 2133 349 1426 2521 571 2123 1012 2878 358 1108 1134 1458 2157 933 2347 850 241 1890 2035 2079 1593 1706 1631 1935 1116 1702 721 1076 1096 1656 1703 1609 760 1822 2249 1803 683 2161 537 977 1447 231 926 127 1503 1647 2608 2628 1310 1313 1351 2634 1597 1509 1469 1415 1988 2401 347 1809 2146 2164 1061 2088 705 1808 1302 280 690 2403 2011 1832 762 1677 1071 2497 2293 1765 2189 675 2140 1657 2990 1885 1375 1925 1371 2233 2068 2490 1790 1485 515 1421 2111 1511 1678 1681 1785 756 396 2125 2415 1915 1910 987 905 1521 840 1618 2197 1388 2029 391 837 1580 2151 488 874 2255 1368 201 1418 2073 1228 2185 161 2300 2019 933 2011 462 1885 2720 1939 1466 1062 1132 1013 1893 2659 2600 1517 1422 909 1688 617 1816 1402 857 499 1090 175 1739 1209 2615 600 2015 1166 1943 657 689 2249 1883 1830 2133 1938 548 2022 2620 1543 1465 1769 1325 2062 1721 1651 1831 1678 1169 2015 1615 1886 1695 870 1360 1466 592 605 1556 1044 1630 1641 1148 1970 1579 475 2286 1114 1267 1819 2268 798 574 1222 565 2290 1657 1079 2421 1893 1231 1260 1463 2930 862 1665 1863 1635 1190 1626 871 1868 2649 1031 750 2024 1358 1933 1699 481 2435 886 1534 1012 2179 2321 1798 1832 2016 1626 2523 606 2706 797 1111 1934 1439 702 1462 1640 1859 512 1719 1329 1697 1488 2042 1375 1966 1222 2512 1399 1648 1918 2098 1972 983 1163 1421 1183 1562 1300 1830 
   394 710 2277 2105 1133 3358 2108 608 2455 575 1270 1547 729 1424 1321 1201 871 2667 607 1116 1666 2569 2455 2556 93 2762 366 1065 3160 504 2118 1819 111 1590 2939 2302 1471 572 3161 3071 800 2030 1905 3520 1076 1543 419 1892 1363 683 2846 994 1565 680 2209 1823 3319 1507 3211 2083 1360 337 2657 992 1671 1665 1086 1734 2222 1753 2878 3122 2878 2122 1568 2325 2991 1779 579 1441 1820 1621 680 2688 1456 892 3158 1978 3202 2240 2852 2884 1221 926 3007 2994 1721 1701 3108 1175 1613 1197 2836 2871 1563 3463 980 2113 1503 2118 567 606 2089 3603 3056 603 1149 590 756 1213 1940 336 1187 1173 596 2144 1919 2032 1473 2764 2984 1923 793 3679 2464 1928 283 3475 510 3025 2512 3311 1742 2801 2763 976 2736 908 3276 974 2763 1965 3348 1094 2563 2313 1646 2022 1709 246 1494 1979 1645 955 2505 1651 1596 1746 2586 2316 1364 3271 396 2583 306 1279 3703 1554 3325 879 1862 2186 3271 2331 502 2661 1951 2029 1093 1918 865 1006 1297 1438 1094 3514 3267 1499 1104 455 3319 1934 3164 701 1683 1333 989 418 1362 3233 2742 2152 2562 1227 1849 2968 2039 3137 2445 1328 3239 1600 2287 2540 2519 2479 2162 2192 3230 3626 2430 457 1340 1576 3207 1999 2176 2479 1604 3024 1717 2484 685 491 1339 1527 1572 1589 1883 1649 1837 2905 1799 368 2810 2066 2484 760 3072 1772 1552 2495 2137 843 1397 2040 3216 1810 2453 1620 1280 1740 2621 1642 1788 1638 328 2757 3338 2196 1463 1425 3345 166 1869 284 1645 600 1393 3080 1200 3186 1191 405 2838 3174 170 1758 2677 672 3167 661 3281 1306 1326 3145 1458 1089 3151 1559 3318 2213 2537 2029 2462 1637 632 2490 1279 2644 1131 1052 1879 1789 2180 1842 352 2736 1327 2807 763 2278 239 1879 2029 3086 1034 3246 510 2818 1779 1167 1727 2306 2207 1484 2492 2448 1827 2086 3736 2547 1846 1336 1697 3611 175 1060 2973 2696 1160 2111 1737 2185 2169 702 2601 1367 1541 2920 2839 1970 1594 2392 621 3169 1188 2781 737 1010 1848 1507 372 1927 1846 1298 1505 984 1395 2378 2047 2680 195 1689 
   395 1583 732 1779 1666 1186 244 2880 269 2701 2227 3028 1706 848 1982 1074 2679 576 2159 2226 732 1342 197 1022 2204 672 2572 1228 897 2196 1003 455 2355 2298 813 808 2153 2409 916 815 1524 1365 532 1356 2733 2369 1986 381 2797 2077 799 2833 3055 1609 238 540 1088 2140 991 1650 1483 2432 518 2738 712 665 2578 543 922 1895 1285 897 690 1789 2145 59 1339 877 2750 844 690 2414 2867 524 2947 1383 1063 3222 930 1375 727 1113 2261 1914 1175 1085 2962 2530 851 2158 2265 1605 1400 648 2692 1300 1974 166 1871 181 2155 1669 257 1619 798 1700 2835 1712 2646 2419 359 1969 2904 1100 2613 631 3082 390 1214 498 758 2171 1480 1659 202 568 2429 1335 2588 898 1305 1097 1980 653 1159 1309 510 1498 1004 2021 1030 510 1124 2598 1409 140 2290 258 942 2027 809 674 674 1826 1230 2839 2886 1262 711 949 2982 1040 2015 937 1976 2226 1719 719 1110 2548 2205 660 1452 133 2278 651 442 366 2788 1994 2195 1271 1873 1202 2909 1636 1064 2381 1171 2706 1066 3222 1225 1801 1993 1539 2616 2611 2800 1091 866 216 882 2388 1431 1025 1534 1105 501 958 1515 2617 1699 1563 287 210 1266 350 958 1497 922 2543 944 916 935 2130 486 210 2419 771 578 929 2523 1785 2435 830 2487 2143 764 2110 447 1339 2925 2462 806 761 514 1528 1272 2858 2868 1059 1158 1434 1844 284 1123 1327 181 681 1306 569 1288 1214 2796 708 2588 487 1249 87 903 2480 1182 2428 2164 2490 677 2489 2953 846 1692 1074 1560 2608 1146 952 2394 1670 469 2460 922 2317 1017 1124 1532 935 859 1253 883 1105 1183 1389 501 1893 1164 658 2821 482 1464 1385 2609 1247 452 1140 150 2368 2163 503 2726 1400 1661 853 2068 3166 555 971 2173 974 1808 1024 788 2132 2862 510 198 2191 839 1641 1662 221 1752 354 1459 1211 2291 1643 2352 2130 1486 1090 2916 176 2931 298 739 2358 883 981 1534 995 1337 313 1793 866 2128 968 2321 695 2383 1548 2643 1483 2148 1877 2132 2201 1084 1513 1560 670 1384 638 2384 701 2273 
   396 1128 595 1284 1038 1602 398 2353 886 2127 1600 2400 1119 427 1358 643 2068 1182 1559 1598 669 1126 824 937 1678 1282 2020 693 1436 1606 643 292 1825 1685 1435 649 1535 1815 1422 1343 966 898 679 1763 2112 1751 1421 364 2169 1471 1093 2220 2427 1147 477 584 1571 1525 1616 1165 860 1868 904 2122 645 114 1953 375 654 1316 1272 1375 1127 1297 1535 662 1368 324 2183 519 153 1800 2299 938 2320 912 1405 2600 1515 992 1347 1202 1633 1291 1312 1275 2337 1918 1464 1530 1655 977 1306 1275 2068 1706 1349 471 1261 447 1559 1182 601 1882 1410 1242 2213 1254 2044 1791 485 1431 2283 652 2027 435 2462 666 593 1110 1240 1602 980 1949 827 743 1874 1720 2012 1269 1073 1722 1395 1276 1140 871 1137 907 1578 1396 1085 210 1598 1973 1167 734 1682 387 359 1516 549 300 530 1203 1021 2215 2259 704 849 735 2356 1662 1451 918 1451 1600 1984 359 1573 1932 1626 485 1596 740 1688 907 627 290 2168 1437 1575 767 1249 577 2293 1827 1513 1760 677 2164 1677 2599 1443 1207 1400 915 1996 2054 2172 1477 1017 641 881 1760 898 1238 1049 1393 1041 593 1601 1996 1271 1263 801 797 871 438 1525 1873 801 1971 577 290 1519 1577 873 829 1804 1388 453 842 1922 1268 1808 653 1868 1535 284 1508 245 1315 2305 1896 1061 434 729 997 1393 2239 2241 916 772 921 1225 345 1464 787 796 189 679 489 1122 626 2180 121 2053 1061 1588 541 301 1855 1589 1919 1588 1943 139 1895 2326 1338 1064 1431 932 2054 1184 1425 1856 1103 938 1857 1428 1712 1556 508 907 1562 302 901 1437 491 1810 991 780 1367 956 198 2256 733 837 1193 1983 705 179 598 620 1776 1594 1130 2099 1290 1074 654 1581 2543 291 1330 1546 1541 1350 1123 226 1504 2241 556 488 1574 811 1283 1109 555 2018 977 923 583 1688 1895 1809 1503 1430 1064 2296 454 2308 440 508 1750 911 393 931 1193 1274 340 1195 746 1527 1595 1693 1025 1773 931 2037 875 1577 1331 1554 1575 461 903 941 659 921 924 1840 650 1756 628 
   397 1489 2082 1313 802 3234 2230 1421 2720 983 260 563 968 1775 523 1671 587 3008 666 247 2176 2052 2662 2213 1180 3110 1104 1421 3202 753 1787 2065 1186 468 3269 2064 463 704 3161 3107 1186 1492 2351 3365 439 374 970 2152 337 639 2709 648 590 1463 2292 2242 3277 503 3450 1367 996 975 2635 528 2167 1814 260 2056 1925 900 2453 3095 2847 1324 553 2497 2568 1639 1064 1875 1796 434 1123 2676 486 1490 2990 835 3317 1683 3179 2560 209 606 2688 2727 553 476 3288 308 512 860 2338 3112 327 3314 524 2307 721 2284 705 1372 2400 3275 3235 1469 503 1464 682 50 2255 1118 565 1634 837 2023 731 2415 1263 2938 2979 894 1381 3369 2664 2401 1037 3301 917 2911 2009 3557 831 3110 2381 1586 2975 1096 3369 482 2454 1984 3292 272 2009 2567 530 2219 1561 1248 1952 1883 2077 681 2042 448 447 1344 2422 1999 556 3494 967 2290 1182 266 3362 1880 3258 454 810 2042 2885 2575 746 2551 2348 2113 492 993 421 1459 617 1268 653 3123 3191 319 1526 1230 3499 814 2880 873 768 938 396 1082 340 3096 2524 2452 2297 78 1298 2729 1395 2924 2839 1800 2800 352 1548 1901 2608 2625 1671 2218 3311 3422 2131 934 1801 1550 3319 999 2615 2665 413 3217 2090 2184 650 1242 116 2050 347 574 1769 654 2045 2458 585 963 2652 1889 2414 1273 2718 544 418 2125 1712 1364 684 2182 3037 1341 2630 1822 1161 2129 2142 1323 544 1768 1230 2872 3135 2378 1582 188 3213 1336 840 1107 1808 719 508 3073 774 3028 906 1100 2483 3136 1147 1062 2707 622 3167 588 3316 1361 944 3398 1653 1774 3217 1379 3646 1648 2485 1168 2032 1850 1114 2439 1002 2115 248 1394 2015 1457 2445 701 915 2967 267 2302 996 2016 1360 754 1989 2948 323 3326 1465 2527 1706 334 510 2230 2313 443 2243 1755 1124 2367 3391 2813 1277 1256 584 3270 1102 351 2462 2339 603 2291 547 2242 1983 552 2342 1525 1019 2682 2375 2168 846 2122 666 3432 145 2688 521 962 612 1045 900 1074 835 300 1386 1020 936 2215 1495 2584 1104 2183 1248 2465 1837 
   398 1328 1001 1923 1610 1544 450 2642 433 2510 2189 2962 1554 657 1963 846 2541 638 2012 2161 397 1617 476 1329 1976 737 2360 1050 1215 2032 1206 363 2127 2310 911 1077 2153 2248 1252 1143 1348 1523 167 1713 2623 2367 1798 286 2727 1943 1168 2698 2989 1357 525 215 1427 2148 1176 1800 1475 2233 888 2614 383 621 2484 352 1159 1963 1619 1244 1053 1936 2164 426 1683 966 2550 601 775 2421 2665 894 2876 1148 1432 3203 1206 1580 822 1464 2212 1821 1534 1449 2932 2541 1087 2106 2283 1562 1715 839 2665 1658 1893 323 1892 373 2001 1430 115 1989 1038 1441 2726 1454 2493 2358 165 1756 2793 879 2437 864 3071 22 1222 766 1108 2251 1259 2028 489 198 2222 1696 2401 1265 1573 1275 2041 766 1488 1060 710 1359 1288 1938 1372 651 1466 2504 1676 320 2311 328 1008 1792 542 837 391 1737 1504 2812 2844 1352 1057 1209 2892 1237 1825 1258 1752 2189 2089 536 1456 2424 2271 906 1815 343 2112 1015 88 526 2675 2086 2089 1067 1853 1196 2781 2004 1416 2371 970 2483 1292 3197 1593 1655 2042 1526 2503 2402 2729 1455 1221 158 1205 2332 1544 1391 1683 1475 436 712 1872 2604 1886 1811 652 557 1462 619 1251 1858 1212 2352 701 919 1211 2227 223 514 2424 1001 332 1230 2371 1562 2394 521 2481 2165 889 2145 404 1671 2912 2265 1173 959 863 1326 1630 2848 2821 1349 1355 1225 1845 423 1491 1433 502 593 1260 301 1579 1274 2795 668 2359 805 1617 357 832 2450 1541 2182 2234 2275 619 2326 2871 1189 1652 1442 1513 2397 1487 1298 2171 1752 834 2310 1257 2174 1330 1048 1517 1110 754 966 1190 1131 1295 1587 862 2014 1436 564 2619 836 1434 1670 2520 1074 492 1243 220 2417 1974 712 2658 1711 1511 1112 1816 3139 738 1339 2097 1268 1546 1374 867 2080 2845 811 487 2192 1152 1864 1758 167 2122 519 1570 1169 2321 2013 2135 2060 1813 1415 2799 349 2908 566 974 2219 1213 883 1572 1359 1660 344 1835 1153 1983 1133 2263 1065 2248 1451 2667 1513 1963 1980 2201 2169 1088 1403 1563 975 1545 1004 2167 368 2036 370 649 2407 
   399 1515 1224 402 598 2337 1529 2132 2042 1741 701 1456 1043 1350 468 1379 1453 2348 1168 811 1755 1101 1954 1289 1621 2445 1764 1172 2370 1272 900 1478 1711 587 2581 1188 499 1383 2313 2277 1138 554 1846 2456 1371 684 1300 1555 1267 1066 1828 1560 1482 1506 1557 1740 2408 465 2700 423 470 1595 1807 1438 1736 1225 1181 1525 1038 123 1506 2239 2001 417 438 1788 1619 897 1821 1479 1089 701 1913 1851 1403 1385 2088 1517 2512 734 2497 1629 765 797 1754 1805 1294 802 2517 711 543 555 1386 2385 1040 2408 765 1638 246 1601 1198 1457 1793 2331 2466 1569 1449 1572 1502 926 1675 1422 1514 1352 1594 1211 1369 1855 641 2187 2137 412 1334 2427 1952 1907 1640 2389 1637 2029 1059 2805 207 2422 1442 1440 2256 977 2551 789 1529 1262 2417 1198 1057 1899 557 1567 839 1571 1550 1109 1622 758 1097 1175 1255 513 1548 1097 1502 2733 1319 1378 1482 693 2416 1401 2381 1293 434 1214 1938 1900 1326 1690 1809 1408 1428 270 981 1262 437 679 1587 2174 2313 719 1267 1919 2716 1532 1949 1030 233 455 1291 1767 1271 2200 1624 1829 1393 885 382 1814 443 2010 2229 1459 1849 937 619 954 1840 1886 735 1460 2491 2500 1225 1626 1451 927 2513 406 2063 1944 713 2457 1587 1275 1413 1409 864 1669 802 425 1010 365 1437 1509 1222 1603 1767 1066 1582 1248 1777 1152 1254 1197 794 1278 332 1501 2130 463 1909 1269 704 1628 1192 567 1076 1179 1863 2095 2219 1691 1059 865 2315 1861 395 1724 1232 1442 1446 2226 523 2128 585 1779 1546 2274 1702 119 1900 1356 2319 1232 2476 905 466 2658 1157 1605 2394 713 2935 698 1655 319 1093 1298 1888 1615 560 1163 1186 1150 1364 637 1801 598 1381 2245 1203 1350 1029 1134 1689 1483 1228 2057 832 2504 1630 1605 991 697 1173 1414 1588 529 1348 816 172 1745 2444 2125 355 757 542 2324 1646 781 1510 1406 1549 1615 1251 1499 1141 1236 1437 1058 290 1769 1425 1527 124 1228 1141 2695 845 1826 1232 794 889 355 1358 221 361 658 766 855 384 1357 554 1728 1664 1748 1714 1773 1193 953 1840 
   400 743 1678 1354 390 2819 1661 1221 2106 898 640 1258 216 1090 599 947 805 2373 297 525 1466 1868 2070 1909 660 2474 852 706 2699 367 1459 1435 756 928 2643 1685 782 557 2679 2606 440 1309 1663 2970 879 913 339 1520 1024 204 2290 960 1283 719 1744 1559 2818 810 2863 1336 636 682 2151 870 1460 1210 755 1397 1579 1006 2211 2625 2373 1371 866 1916 2327 1177 966 1171 1277 992 1077 2188 1166 739 2596 1587 2781 1522 2552 2252 619 197 2380 2387 1305 1096 2723 532 938 460 2147 2518 1070 2915 277 1709 758 1697 305 634 1759 2983 2669 740 982 737 778 703 1607 473 1049 910 778 1571 1483 1749 813 2368 2495 1199 629 3067 2075 1707 713 2916 782 2484 1814 2968 1002 2488 2108 837 2378 386 2845 298 2133 1453 2842 773 1853 1953 973 1616 1098 624 1246 1410 1384 205 1818 1200 1195 1044 2011 1670 1158 2914 358 1955 538 647 3080 1210 2813 679 1148 1605 2625 1966 444 2113 1675 1557 930 1174 358 724 555 791 1039 2871 2749 883 803 1010 2937 1563 2554 121 947 600 759 869 1026 2687 2149 1817 1944 693 1118 2372 1299 2555 2181 1083 2575 1059 1541 1812 2068 2059 1457 1695 2791 3057 1795 752 1086 1013 2785 1265 1937 2082 981 2645 1415 1850 656 524 792 1332 982 885 1300 934 1429 2233 1333 700 2244 1464 1949 521 2434 1285 1160 1837 1448 614 650 1602 2650 1095 2050 1195 635 1451 1932 958 1267 1169 931 2327 2764 1788 973 874 2803 903 1147 796 1197 636 1146 2592 450 2629 466 876 2194 2673 754 1008 2199 591 2685 445 2819 759 595 2804 1017 1024 2703 921 3027 1492 2012 1279 1783 1220 1040 1965 570 1942 795 679 1429 1112 1823 1164 431 2373 961 2115 250 1651 745 1503 1490 2536 436 2807 759 2197 1208 513 1258 1762 1754 804 1878 1710 1077 1736 3112 2201 1112 718 1018 2986 697 428 2283 2048 1054 1698 1299 1704 1569 484 1987 893 800 2323 2159 1562 843 1767 264 2834 630 2244 509 345 1250 775 409 1176 1120 650 889 364 656 1796 1324 2139 720 1477 752 1874 1267 753 1745 962 
   401 1720 2062 1158 912 3192 2283 1722 2788 1283 346 612 1181 1907 547 1835 876 3085 948 457 2319 1942 2717 2145 1471 3186 1408 1586 3203 1042 1747 2155 1485 274 3337 2033 378 1007 3152 3108 1387 1411 2472 3312 697 172 1238 2241 466 903 2677 911 636 1696 2333 2363 3255 400 3493 1237 1043 1278 2635 799 2307 1897 544 2164 1886 771 2353 3081 2838 1167 419 2551 2465 1664 1364 2017 1838 179 1417 2678 575 1693 2943 697 3332 1582 3249 2485 358 799 2609 2661 444 176 3320 451 322 951 2222 3163 183 3264 712 2373 671 2345 988 1610 2490 3180 3268 1714 733 1710 978 332 2351 1388 781 1799 1138 2026 561 2520 1311 2978 2973 677 1592 3276 2717 2527 1340 3245 1220 2879 1905 3599 686 3177 2296 1782 3028 1273 3378 682 2386 2025 3266 550 1890 2637 322 2290 1591 1525 2095 1901 2209 854 1948 322 399 1323 2394 1950 704 3531 1239 2233 1453 342 3262 1999 3230 753 590 2037 2783 2642 1042 2532 2458 2163 740 816 691 1638 657 1327 893 3015 3162 145 1693 1533 3526 699 2805 1098 634 989 682 1386 470 3054 2478 2537 2247 316 1233 2671 1288 2866 2932 1955 2686 94 1395 1761 2638 2667 1592 2248 3319 3356 2079 1238 1954 1614 3334 785 2726 2715 160 3254 2207 2130 953 1491 204 2201 64 432 1791 501 2128 2352 402 1267 2617 1884 2411 1484 2629 338 402 2054 1649 1566 681 2242 2986 1298 2680 1917 1250 2248 2038 1330 297 1850 1534 2899 3075 2439 1678 118 3170 1636 630 1410 1896 1023 637 3065 860 2983 1001 1404 2401 3118 1448 975 2718 926 3158 887 3312 1466 997 3445 1760 1971 3222 1420 3707 1547 2483 999 1948 1946 1411 2440 1077 1999 518 1558 2083 1445 2522 441 1203 3019 420 2185 1202 1981 1640 644 2014 2910 547 3333 1722 2462 1743 474 338 2233 2358 341 2200 1606 1025 2451 3289 2878 1209 1341 363 3171 1402 549 2339 2262 827 2354 408 2278 1970 853 2292 1635 1008 2625 2267 2242 779 2079 943 3480 362 2668 824 1111 308 1049 1186 920 636 352 1443 1176 964 2196 1410 2568 1405 2322 1543 2525 1903 304 2510 857 977 
   402 1932 928 2036 2017 947 583 3236 221 3063 2570 3375 2068 1206 2320 1427 3040 376 2521 2576 1033 1483 173 1134 2561 437 2932 1589 579 2558 1243 815 2712 2623 522 995 2483 2771 626 513 1886 1623 802 1112 3090 2698 2347 738 3146 2439 713 3193 3402 1959 526 845 803 2467 638 1906 1823 2793 453 3098 1018 1025 2933 894 1135 2197 1322 634 505 2044 2468 319 1346 1195 3112 1191 1021 2739 3228 427 3296 1736 893 3553 576 1595 450 1110 2606 2270 1133 1021 3298 2853 489 2505 2587 1954 1470 307 3029 1060 2329 528 2196 538 2517 2023 553 1457 436 2048 3192 2060 3008 2767 692 2328 3261 1455 2975 879 3411 651 1553 137 510 2464 1837 1477 164 816 2790 1108 2950 728 1457 744 2285 376 1215 1658 184 1861 655 2376 1061 833 844 2953 1557 323 2610 621 1267 2382 1148 968 1004 2182 1377 3176 3227 1565 764 1135 3336 683 2376 1028 2333 2568 1550 1075 839 2907 2505 891 1378 302 2640 640 725 699 3146 2281 2553 1629 2213 1545 3268 1519 809 2713 1530 3065 704 3557 1123 2164 2304 1880 2974 2971 3149 883 869 491 974 2734 1718 955 1793 970 468 1305 1472 2950 1925 1731 259 192 1498 617 615 1266 1069 2905 1292 1263 582 2414 632 152 2746 410 917 1057 2885 2142 2777 1150 2818 2464 1073 2426 810 1376 3256 2823 748 1023 596 1887 1229 3188 3210 1195 1393 1792 2177 636 946 1620 184 1043 1658 900 1409 1533 3122 1067 2945 183 1062 447 1262 2819 949 2781 2462 2850 1038 2851 3305 575 2039 890 1910 2968 1169 686 2752 1969 338 2821 631 2678 692 1482 1873 587 1221 1588 553 1440 857 1614 542 2164 1318 1020 3182 555 1810 1510 2963 1608 808 1441 452 2675 2524 170 3075 1480 2024 1049 2419 3502 850 800 2526 632 2155 1029 1115 2479 3195 699 501 2521 955 1834 1953 545 1581 183 1746 1563 2607 1487 2711 2482 1528 1159 3274 537 3266 582 972 2719 957 1343 1857 940 1397 675 2109 1023 2490 622 2669 609 2744 1907 2959 1810 2510 2160 2431 2542 1427 1873 1896 824 1639 608 2743 1004 2628 362 980 2813 638 2078 2235 2858 
   403 769 950 1211 648 2036 837 1918 1290 1681 1227 2002 672 369 1011 416 1629 1568 1114 1200 783 1340 1247 1252 1249 1670 1579 307 1882 1160 847 623 1393 1370 1834 981 1209 1369 1868 1790 532 921 918 2195 1685 1418 979 710 1768 1029 1518 1783 2029 779 922 809 2015 1209 2041 1119 547 1424 1347 1688 767 385 1535 612 924 1101 1585 1820 1570 1228 1233 1091 1692 470 1738 494 489 1478 1854 1381 1918 563 1829 2244 1958 1090 1743 1564 1249 869 1684 1665 1971 1598 1898 1144 1349 603 1576 1697 1705 2138 935 886 972 873 1113 791 957 2274 1845 872 1787 882 1601 1397 809 1000 1856 397 1580 812 2114 971 358 1544 1686 1389 593 2348 1252 973 1432 2148 1565 1702 1282 2147 1163 1677 1461 563 1557 461 2023 982 1442 645 2041 1555 1357 1136 1380 794 416 1097 568 648 661 782 1254 1851 1882 632 1255 1018 1941 2091 1009 1264 1026 1228 2376 446 2015 1497 1390 855 1956 1147 1242 1334 906 736 1739 1255 1147 404 902 314 1858 2196 1954 1418 350 1725 2113 2236 1835 760 1148 590 1567 1611 1770 1909 1411 1010 1239 1369 823 1637 1021 1806 1394 474 1938 1648 1282 1397 1246 1234 980 883 1970 2297 1119 1525 466 253 1962 1393 1174 1258 1478 1821 653 1170 1478 852 1432 686 1528 1238 557 1231 610 1619 1955 1451 1479 743 1160 582 1754 1893 1859 1204 915 528 908 777 1886 727 1226 379 310 694 1368 510 1844 344 1617 1504 2007 964 148 1490 2022 1497 1361 1503 374 1449 1916 1783 694 1858 554 1612 1526 1869 1420 932 1384 1414 1874 1269 2003 89 579 1984 208 678 1883 347 2215 1075 1217 1242 1199 407 1811 1169 486 1415 1568 306 604 597 1009 1510 1149 1552 1698 1552 627 965 1175 2177 700 1759 1138 1986 974 1493 451 1117 1887 978 931 1247 1168 1364 966 926 2409 1385 839 233 1398 2284 1372 1100 1709 1390 1866 874 1948 886 844 1309 1276 81 697 1589 1562 740 944 1076 1083 2015 1301 1458 1333 500 1733 632 1132 1175 1326 1209 272 462 641 1047 944 1355 1402 781 1332 1050 446 1445 962 986 825 1554 1411 
   404 1852 1003 2092 2004 1090 583 3163 101 3008 2567 3366 2024 1143 2322 1356 3004 265 2480 2564 930 1581 154 1238 2492 348 2869 1534 707 2512 1304 766 2643 2637 475 1074 2493 2727 762 648 1833 1678 691 1254 3065 2709 2292 682 3134 2402 851 3159 3393 1880 552 747 939 2480 665 1962 1824 2734 582 3067 916 997 2912 826 1206 2228 1446 776 650 2101 2485 319 1476 1213 3053 1114 1029 2753 3169 561 3285 1663 1039 3562 674 1666 390 1240 2600 2247 1269 1160 3302 2869 555 2497 2604 1944 1587 320 3033 1203 2310 498 2210 521 2474 1949 466 1603 505 1967 3167 1980 2967 2757 616 2264 3236 1386 2926 933 3422 543 1555 243 656 2501 1769 1623 159 697 2728 1251 2896 874 1552 770 2314 315 1334 1581 182 1819 758 2357 1184 847 981 2932 1654 247 2628 587 1280 2310 1064 1001 916 2159 1473 3180 3226 1595 877 1216 3318 721 2321 1136 2265 2566 1696 1013 978 2876 2538 952 1520 234 2593 765 622 704 3119 2322 2527 1566 2214 1542 3237 1665 950 2721 1467 2997 764 3563 1267 2122 2329 1879 2947 2909 3137 1029 995 403 1081 2726 1758 1094 1848 1115 322 1228 1610 2958 1995 1822 358 255 1564 656 725 1409 1162 2850 1216 1256 680 2457 496 175 2759 470 838 1156 2844 2074 2774 1054 2827 2482 1097 2447 770 1500 3265 2766 884 1072 697 1826 1366 3198 3207 1293 1457 1728 2184 624 1093 1656 207 1004 1644 816 1513 1551 3136 1041 2876 327 1208 427 1234 2820 1093 2705 2496 2785 1006 2806 3289 716 2031 1037 1899 2906 1295 827 2685 2002 473 2781 767 2639 814 1456 1872 605 1182 1497 674 1445 843 1684 651 2213 1411 979 3123 657 1804 1613 2944 1555 789 1471 381 2703 2469 181 3064 1595 1980 1126 2341 3507 881 946 2509 741 2073 1157 1126 2471 3203 771 519 2531 1055 1917 1990 472 1727 37 1786 1549 2629 1633 2646 2467 1652 1274 3246 513 3271 612 1033 2682 1069 1308 1873 1077 1516 640 2130 1112 2450 635 2660 746 2708 1880 2981 1823 2456 2203 2464 2541 1425 1841 1901 911 1695 736 2678 902 2555 340 967 2804 534 2107 2199 2865 147 1380 
   405 565 1154 1532 867 2146 880 1839 1238 1672 1434 2161 715 194 1249 96 1701 1480 1171 1377 554 1618 1228 1484 1162 1580 1533 210 1928 1188 1119 587 1314 1621 1753 1200 1457 1404 1931 1840 504 1235 749 2311 1794 1655 957 662 1925 1107 1652 1858 2187 586 984 647 2093 1463 2000 1440 834 1397 1439 1778 546 460 1667 511 1172 1402 1821 1896 1656 1549 1495 1094 1922 734 1716 256 679 1722 1832 1467 2072 351 1962 2448 1971 1395 1664 1767 1444 1019 1879 1843 2168 1841 1884 1339 1606 844 1834 1656 1910 2254 1099 881 1249 886 1159 634 876 2450 1832 681 1897 693 1650 1573 723 928 1963 88 1595 998 2326 845 678 1536 1757 1686 440 2515 1236 792 1391 2272 1561 1818 1561 2104 1457 1605 1691 303 1519 534 2045 1142 1648 775 2124 1686 1643 1091 1639 790 700 986 331 848 469 943 1523 2053 2069 952 1417 1263 2072 2057 985 1477 934 1437 2552 324 2102 1589 1679 1047 2161 1107 1268 1466 768 812 1844 1562 1269 229 1145 632 1944 2394 2046 1647 130 1665 2097 2433 2011 818 1436 867 1674 1573 1928 2027 1585 937 1443 1552 1144 1806 1341 1957 1276 180 2160 1867 1601 1699 1288 1247 1281 980 1998 2429 1348 1514 179 525 1976 1697 1025 1250 1719 1801 511 1394 1528 743 1629 428 1758 1503 785 1506 606 1860 2169 1429 1624 968 1285 489 1958 2110 2041 1449 1207 393 1171 811 2022 1047 1222 401 591 543 1634 831 2070 448 1546 1525 2147 964 342 1697 2135 1389 1653 1450 437 1483 2057 1852 930 1986 794 1569 1743 1949 1352 1246 1450 1468 1937 1334 2049 390 856 1938 278 367 1919 666 2138 1382 1330 1558 1464 412 1786 1285 757 1691 1706 236 657 908 957 1785 1134 1517 1859 1813 673 1195 1036 2373 859 1883 1302 2014 790 1689 682 1313 2097 1122 978 1492 1373 1675 1283 865 2586 1333 1160 537 1663 2463 1311 1273 1964 1617 1966 879 2151 966 1058 1380 1475 275 1003 1760 1812 738 1238 1297 1143 1965 1483 1577 1411 666 1983 938 1122 1488 1619 1423 591 604 928 1226 1259 1480 1343 563 1232 1042 568 1623 843 1292 916 1775 1400 321 1337 
   406 1205 500 1189 1024 1554 420 2400 928 2158 1571 2377 1149 529 1322 735 2077 1231 1577 1580 781 1014 854 835 1729 1330 2061 757 1419 1631 530 390 1875 1636 1476 548 1491 1836 1397 1325 1013 795 780 1712 2108 1706 1460 452 2149 1485 1036 2226 2404 1221 478 689 1539 1478 1636 1067 824 1904 870 2124 757 220 1944 484 544 1246 1172 1344 1093 1202 1484 688 1270 231 2217 628 42 1752 2332 907 2300 989 1347 2560 1512 882 1388 1114 1608 1289 1227 1197 2301 1868 1474 1507 1603 958 1199 1301 2032 1656 1341 517 1209 484 1580 1250 675 1806 1421 1317 2208 1328 2059 1770 573 1481 2278 740 2052 345 2420 753 555 1124 1213 1529 1048 1877 855 843 1914 1666 2041 1219 960 1743 1328 1316 1040 955 1166 939 1571 1388 994 173 1563 1964 1054 781 1628 445 283 1574 661 196 642 1201 910 2179 2228 621 778 627 2344 1679 1490 823 1505 1570 1908 470 1536 1936 1556 393 1508 784 1713 851 722 300 2165 1358 1575 838 1214 547 2295 1742 1474 1719 754 2207 1686 2561 1367 1231 1337 881 1994 2092 2152 1426 940 708 789 1737 809 1165 951 1327 1107 696 1507 1956 1166 1151 798 810 760 414 1516 1816 699 2003 680 272 1515 1498 957 853 1757 1402 563 743 1938 1326 1778 765 1825 1482 172 1450 337 1213 2263 1931 999 326 678 1055 1305 2196 2211 809 661 987 1182 382 1405 699 818 297 669 597 1012 557 2134 212 2099 1062 1527 577 349 1821 1540 1975 1517 1985 244 1915 2310 1311 1041 1376 916 2093 1090 1393 1902 1027 918 1873 1403 1726 1538 528 874 1585 378 999 1425 443 1843 882 736 1279 845 309 2290 688 813 1082 1972 765 245 508 678 1713 1630 1157 2079 1182 1105 549 1645 2506 218 1277 1534 1531 1424 1037 133 1481 2201 495 498 1529 718 1172 1028 625 1942 1016 835 576 1631 1818 1854 1488 1325 965 2294 496 2270 430 406 1762 822 445 874 1118 1170 406 1134 646 1545 1620 1671 976 1783 940 1982 822 1612 1248 1484 1544 429 919 899 577 818 872 1884 761 1811 662 113 1815 735 1123 1282 1863 999 482 1002 654 
   407 514 1187 1442 719 2228 980 1733 1370 1542 1281 2006 566 331 1103 215 1554 1622 1024 1222 709 1602 1351 1502 1056 1722 1414 67 2034 1047 1107 706 1205 1476 1894 1225 1311 1263 2031 1944 366 1176 901 2391 1642 1507 826 786 1770 957 1722 1711 2033 528 1078 797 2188 1319 2132 1358 709 1271 1526 1629 701 534 1513 646 1178 1281 1837 1991 1746 1459 1353 1209 1942 727 1590 410 713 1574 1706 1556 1917 302 2033 2294 2088 1351 1804 1803 1290 864 1920 1893 2014 1693 2009 1185 1462 701 1834 1787 1757 2334 944 996 1114 996 1014 554 1012 2502 1956 623 1745 634 1507 1418 859 813 1811 182 1459 1039 2173 991 590 1658 1853 1560 352 2572 1358 945 1270 2349 1429 1897 1545 2237 1331 1743 1711 301 1649 379 2159 987 1682 839 2217 1532 1620 1220 1496 904 677 888 486 880 621 788 1515 1899 1914 882 1473 1271 1919 2188 855 1507 827 1284 2604 457 2193 1439 1549 1086 2197 1235 1128 1536 915 898 1692 1445 1115 145 1000 542 1795 2434 2136 1497 94 1551 2223 2278 2063 668 1306 737 1522 1451 1773 2105 1636 1072 1477 1397 1064 1860 1266 2020 1423 333 2186 1715 1530 1659 1392 1360 1242 1061 2110 2502 1368 1384 333 509 2093 1578 1175 1370 1571 1927 655 1417 1384 641 1475 582 1607 1362 801 1369 715 1873 2016 1302 1689 988 1357 373 1994 1958 1886 1458 1178 293 1032 913 2093 974 1341 491 471 690 1628 758 1919 509 1436 1638 2216 1079 350 1544 2216 1293 1525 1333 514 1342 1903 1950 785 2060 652 1449 1771 2043 1240 1139 1547 1323 2037 1186 2155 302 725 2071 328 435 2029 603 2279 1334 1408 1455 1459 509 1661 1361 626 1677 1551 88 748 856 1087 1647 1003 1646 1704 1811 523 1213 952 2219 911 1959 1147 2127 729 1729 694 1160 1944 1184 1078 1346 1407 1621 1182 996 2638 1465 1077 435 1522 2514 1196 1118 1967 1639 1815 991 1998 1053 1085 1232 1513 259 889 1814 1819 850 1112 1321 996 2099 1329 1653 1262 513 1837 826 989 1379 1491 1271 528 450 801 1273 1199 1553 1227 718 1131 1160 629 1468 987 1175 763 1624 1521 263 1467 155 696 
   408 1723 1256 239 809 2322 1624 2321 2133 1920 839 1535 1253 1519 639 1566 1609 2441 1362 968 1914 1025 2037 1263 1827 2535 1955 1367 2395 1467 925 1608 1912 650 2662 1209 611 1566 2329 2303 1346 546 1987 2429 1507 756 1506 1681 1366 1262 1830 1705 1559 1715 1639 1884 2410 571 2758 317 670 1788 1842 1583 1894 1363 1318 1668 1056 181 1439 2252 2023 250 524 1874 1548 1005 2001 1648 1198 750 2089 1886 1492 1587 2070 1533 2548 677 2580 1588 906 997 1708 1771 1338 830 2568 869 601 765 1301 2454 1103 2384 958 1741 425 1701 1394 1666 1911 2264 2518 1778 1577 1781 1668 1055 1803 1631 1639 1539 1771 1270 1383 1983 807 2250 2159 323 1540 2362 2034 2049 1834 2359 1820 2028 992 2860 244 2505 1392 1638 2330 1186 2581 978 1498 1359 2416 1334 970 1996 603 1677 959 1780 1717 1191 1778 963 1043 1226 1318 615 1560 1100 1606 2786 1525 1362 1692 830 2344 1558 2378 1452 384 1265 1866 1995 1517 1708 1943 1505 1562 136 1160 1460 629 849 1723 2094 2310 800 1459 2108 2760 1557 1905 1239 306 661 1438 1956 1371 2186 1615 1942 1385 1014 434 1789 390 1983 2338 1637 1765 991 476 838 1902 1959 713 1536 2520 2460 1220 1812 1628 1071 2549 266 2190 2023 767 2513 1735 1265 1587 1619 973 1837 863 505 1103 428 1563 1434 1248 1794 1766 1126 1620 1456 1719 1179 1324 1169 795 1484 525 1604 2107 539 1989 1415 896 1775 1124 699 1095 1320 2057 2149 2187 1787 1219 957 2298 2064 337 1918 1373 1621 1545 2244 732 2111 794 1968 1499 2283 1901 230 1943 1531 2334 1415 2495 1085 672 2720 1319 1799 2423 860 3004 643 1692 111 1052 1442 2066 1655 762 1079 1318 1347 1480 730 1907 572 1582 2318 1307 1264 1240 1153 1899 1513 1311 2049 1001 2533 1840 1575 1103 860 1210 1464 1674 632 1349 686 209 1860 2370 2212 406 939 570 2254 1845 953 1416 1367 1677 1717 1290 1579 1187 1414 1428 1229 478 1745 1349 1641 324 1233 1336 2758 984 1840 1407 1003 883 541 1560 13 314 795 923 1064 589 1386 537 1748 1863 1905 1918 1865 1318 1074 1967 211 1168 923 2149 1162 2191 1475 1236 1366
[truncated: 937,912 more chars]
