# Supplementary material for: Novel hybrid evolutionary algorithm for bi-objective optimization problems
Source: Sci Rep. 2023 Mar 15;13:4267. doi: 10.1038/s41598-023-31123-8 (PMC10017715; doi:10.1038/s41598-023-31123-8)
Supplement: Supplementary file 1 — Supplementary Information. [file 41598_2023_31123_MOESM1_ESM.zip › datasets/F4/concorde/F4_0.0_1.0.tsp]

NAME: demo 
TYPE: TSP 
COMMENT:1000vertexes symmetric problem 
DIMENSION:1000
EDGE_WEIGHT_TYPE: EXPLICIT 
EDGE_WEIGHT_FORMAT: FULL_MATRIX 
EDGE_WEIGHT_SECTION 
2147483647 2607 549 2009 1368 2233 1131 581 515 582 722 263 2790 2301 2490 2439 2949 2589 3008 783 258 1980 1988 2459 527 1184 662 814 492 881 3070 440 2433 838 844 2910 1129 699 1124 1100 3099 2517 1673 3350 2851 477 1488 2963 655 1989 3164 1417 1003 1437 2040 1299 1008 1177 592 1414 810 1258 2953 2359 1227 1535 1427 652 1034 1192 439 1045 839 1359 940 674 2349 2796 1316 822 1472 2579 2065 1156 773 629 1628 1867 1719 149 792 3020 765 966 96 2883 737 229 618 1249 1146 3162 2229 2050 2470 2168 432 479 2600 2678 825 2634 1362 1551 1285 1492 1048 2041 2970 2365 2762 799 401 1184 2331 2918 1147 2799 794 3183 1172 1337 1551 791 2935 553 2910 625 1617 2164 1286 489 1808 2187 1443 500 2609 3263 1172 1075 3004 537 2381 1546 2771 3000 1091 700 2008 2377 326 2740 1446 1829 1383 543 516 1546 1005 1013 1911 939 1553 181 550 802 1686 1161 1397 936 794 2064 2192 1192 1902 1445 2925 1277 863 999 1553 3004 2196 1158 3063 1472 1395 1240 1232 3117 450 2490 2781 2691 1393 2592 2998 1512 717 1025 1361 623 3139 894 1532 2696 2131 684 443 2639 827 788 2754 755 1382 1459 2536 1373 2593 827 1869 267 2435 1582 2661 1535 2907 3198 1802 1113 1352 821 1773 1528 711 1389 1712 1096 2218 1461 697 180 1046 699 2026 1334 1167 2055 1700 902 2625 1732 1868 1159 2905 2640 3107 2757 250 714 2230 715 1999 1410 3163 563 1865 1027 507 1835 1621 841 478 576 1445 3052 2224 695 1768 3118 1567 2036 1602 543 1734 1276 3088 2158 549 573 313 1765 2781 726 2922 153 1877 1722 951 389 249 2600 901 1444 1085 2100 1217 2990 533 768 840 955 1924 680 1330 1275 1741 954 1517 797 1613 2786 2138 2704 869 355 694 841 2262 2117 1176 2149 1007 3105 1148 564 383 572 684 1958 1243 1257 486 1843 785 702 3325 621 725 1982 2681 1118 946 741 1335 1405 1890 1684 1152 722 2271 2671 610 1902 825 2704 684 1660 426 1511 2661 1471 1817 1293 2131 2618 1728 514 1404 1317 1106 379 1951 1861 1094 2758 3095 2301 878 1302 447 2582 210 1596 3121 850 1110 1580 1274 461 1037 1606 1943 1535 518 791 445 1500 1940 371 3025 340 290 989 203 3057 1558 1124 1986 1309 2818 1112 2512 781 826 293 1970 2089 468 2056 632 2848 1154 3083 3076 1234 1117 1582 614 731 2187 2233 973 247 528 1535 1888 1191 575 719 1434 1840 411 2815 2197 1666 392 1624 1389 2167 1745 2369 405 493 305 539 657 2782 1810 646 2180 591 1054 1875 1550 1022 523 1726 2040 2213 1331 579 3094 1747 2097 1060 877 1707 1010 1344 1089 1388 528 784 488 1715 2837 2685 1229 981 3257 3015 588 935 1457 1371 907 2219 640 1390 1143 2680 1108 1209 2319 1705 1832 1561 583 2184 466 2636 1157 1426 1499 442 768 1303 604 1569 1531 933 348 679 1250 791 1055 817 1718 2111 3284 747 1546 1721 1424 548 909 814 3159 2632 1194 945 2256 1448 1739 2740 1986 1761 3117 2718 948 748 1090 1058 834 3356 2553 1353 810 2558 3081 832 3121 1878 2744 597 2136 2932 1438 349 781 847 727 2275 805 1415 470 3102 748 1330 1243 589 1243 1504 1371 2353 846 2524 69 1919 987 2407 2486 1990 2777 1603 3106 409 525 799 1059 1178 2375 1294 555 2617 1268 484 1442 1688 2141 1973 742 1647 2198 2507 1303 2363 1652 683 2402 1471 1592 1290 2830 477 494 1717 1183 1082 1175 587 397 983 2154 586 1049 1516 1589 633 2402 2081 1848 852 1026 1237 2852 998 641 897 286 296 1757 563 2432 2195 2942 684 1644 2564 1730 1657 2251 987 274 94 1940 2190 2886 681 638 733 278 659 2143 1407 1858 2426 3159 2679 1663 1400 2528 1647 1338 1470 525 2864 529 1697 2504 559 777 1381 1628 135 2673 1652 2381 1330 781 2468 2625 877 561 713 1655 1950 1101 2136 1213 1843 2812 2234 3171 576 3224 848 234 832 429 1679 1742 1119 1431 659 1006 1265 691 2824 1117 858 3000 2983 549 693 1893 1358 3407 1436 833 2595 2666 1209 3149 1265 761 1379 2358 2336 964 2558 383 332 2559 2453 939 1340 413 2304 1354 496 2694 298 752 967 2598 1259 1895 1130 740 2369 1008 449 2683 987 1879 1721 237 981 617 1648 697 175 1445 596 1010 2379 1254 2088 494 549 1079 3068 849 591 2524 253 1267 2571 1410 607 888 1067 2562 2596 1346 2201 1271 2308 317 1295 734 2127 2724 391 1150 692 784 2049 1240 1941 1765 966 1185 1396 1229 1129 2073 1548 1708 2709 1112 1333 258 1244 655 2382 1186 1056 3087 2707 1895 864 1597 1029 1949 542 779 2492 1196 2665 3033 1727 2938 2625 708 1548 1274 1261 2648 2940 2256 995 1924 573 1727 1187 1207 1194 946 1120 1299 2662 1119 379 927 1707 531 2142 2938 624 13 348 313 390 2108 1025 2621 1271 1814 315 1172 1008 1603 2634 2182 2895 2323 1559 2654 1002 1467 1959 1854 2089 1438 984 894 1776 184 2876 1410 1221 1304 1787 1137 1008 2911 271 799 2244 1296 816 1398 1178 2222 292 2093 2654 2531 1699 482 715 933 2783 2056 2925 3126 2344 2439 1419 884 2754 1999 826 807 1368 2673 1677 1306 1667 472 2789 324 1881 2366 907 3102 2601 1255 811 902 2738 2738 1037 2193 2898 640 931 1327 821 1252 719 2970 2714 1080 2052 1782 746 
2607 2147483647 3154 1013 3183 932 1480 3056 2097 2886 3328 2435 184 412 882 236 511 523 882 2274 2578 1244 1287 608 2091 2701 1988 3367 2958 2437 554 2798 707 1769 2032 604 1804 2291 3318 3187 665 217 936 1093 531 2148 2040 505 2547 673 941 1228 3355 1296 888 2637 1620 1445 2907 1254 1977 2881 394 465 2070 1434 3389 2826 2696 3425 2248 1802 3362 1348 2441 3046 489 259 2231 2280 2318 457 800 1457 3322 2544 1118 1283 907 2512 3326 831 3370 1717 2694 742 3188 2621 3075 2661 2564 896 473 1022 447 456 2478 2428 65 263 2926 926 2296 1258 1554 1176 3102 570 742 317 585 3366 2776 2160 349 315 2214 903 3329 1061 1684 3124 1329 2475 1031 2941 795 2519 1406 474 1912 2980 1083 932 1494 2184 697 860 3418 2609 874 2349 661 1264 173 703 1897 3297 629 857 2323 766 1286 860 1320 2474 2823 1276 1668 3331 1210 2023 1556 2495 2808 1871 1105 1621 2230 1745 2425 729 455 1856 709 1168 321 2190 3107 3091 1268 539 1081 3042 674 1136 3334 3442 1644 933 2742 289 194 135 2796 550 884 1314 1892 2001 2044 3189 940 2120 1126 337 477 3190 2972 755 1780 1907 331 1859 3362 1290 494 2425 343 2386 774 2738 607 1623 525 1114 336 1047 823 3222 1911 1803 1612 1770 3239 1417 1316 1823 666 1320 2017 2645 1579 1953 1381 2776 3035 694 1717 1878 966 1265 753 1801 337 82 563 685 2852 3160 579 2517 676 2607 999 2104 971 2428 3073 840 1031 3408 2356 2541 1399 449 544 2024 1090 513 1979 905 1019 3112 1025 1676 569 1270 3152 2910 2366 842 648 3000 361 2714 730 1211 2951 2393 2835 1047 3429 3533 1822 1003 1421 486 3094 2712 1958 1808 833 2152 3430 3385 1042 3517 2108 3182 1020 290 869 206 3109 2450 2074 3399 395 808 2862 1315 3336 1003 1591 2089 2979 3168 1946 1023 1608 1375 2829 1215 3316 1972 1058 3138 3314 755 845 1780 1749 3348 2473 1326 733 960 2722 2322 553 986 2178 1635 3033 688 3075 1028 2527 1799 377 3344 827 1323 592 231 1175 2098 1286 2793 1725 2434 664 1119 1760 768 956 1148 2359 1308 2214 548 2429 1803 520 2047 1497 1616 2915 2707 2206 1388 955 2144 3120 3229 2432 1253 1293 2751 807 2820 2543 1653 2638 704 1050 3179 959 3494 505 1546 715 1833 3432 2837 883 1067 2262 1113 1975 777 3302 504 486 2411 1611 1894 2672 3190 423 1023 3165 2662 2128 1741 819 1962 2253 3325 2167 1023 2997 812 412 1944 2251 1128 2036 1253 894 407 2908 2907 2911 2423 2876 312 822 1962 1217 2261 2461 851 2163 1704 2712 1865 1375 814 1311 3186 494 1227 659 1566 3470 932 1599 2877 2473 2623 2929 2133 2547 1000 730 78 1648 1952 1102 928 3190 3476 3385 2016 2385 794 3236 3404 1635 764 2014 1413 604 1148 1380 1350 2091 443 2144 845 2651 3058 1931 2894 3106 1682 3209 1326 1159 3219 2587 2017 2425 2197 2347 1915 1591 821 1062 2182 1091 1597 3194 2143 3123 1793 893 762 1730 1828 780 1185 1069 407 938 870 926 254 1986 3165 1557 1571 2002 1049 402 1352 2717 891 638 1883 609 1027 684 3203 738 415 3326 2660 3366 2075 3273 1257 3347 1877 2803 838 1864 2907 2408 2730 1573 3433 3059 773 3290 1060 2548 1096 1630 206 363 866 170 1008 646 2689 2956 2255 3219 1668 1233 1678 3151 522 2013 2932 1565 1032 762 652 2895 1726 1299 567 2566 705 1043 2295 345 2175 1398 1511 223 3007 2144 900 1424 2302 3465 2601 2704 1680 461 2022 2631 3460 1049 3205 783 527 1278 3449 1919 1606 716 1613 2114 2438 2386 2805 1181 2472 924 797 811 3089 1089 395 884 1312 356 2976 2413 2528 893 754 805 3063 2167 1878 2875 3265 626 1206 1072 363 623 930 1341 1286 85 1962 1406 1665 3114 917 2245 959 975 3146 1902 3473 1054 2610 95 1412 279 2971 2146 996 327 3407 2343 3320 1052 973 2159 955 1497 1130 215 474 579 2976 681 3174 2758 1783 2890 1020 899 3441 1374 2654 1844 1649 1922 552 3445 3000 494 380 2070 3192 906 1465 1140 1213 1819 343 653 1463 913 1421 2214 2513 255 536 1706 771 2788 2897 758 587 2022 1480 2999 507 2358 2180 119 2890 3328 3382 102 1468 1297 1501 2256 400 2252 2939 104 1897 926 1869 2711 1705 3224 1147 3303 2767 3356 2294 1743 548 1413 928 2974 2559 2197 599 3448 2287 1099 2797 3145 509 1217 2389 2445 2885 624 161 1472 416 1405 368 2388 3473 1992 518 926 2762 3326 2152 3284 895 1379 1007 1725 1766 2099 3342 3262 2502 1458 3517 979 768 2020 2802 2368 1411 2647 454 3279 1570 531 343 747 3444 1136 2843 970 3149 2264 272 1671 254 856 1813 698 713 2167 2107 1356 1379 430 627 784 3190 931 2930 1782 1505 2324 1518 1747 2435 2246 316 2556 2230 2061 984 2130 465 358 2786 2597 2356 2826 2761 1016 1861 146 1399 1124 2473 1669 3158 1378 566 1016 730 438 1707 251 2192 2164 1171 795 1062 1178 1679 3234 1015 2680 895 1522 1921 1623 1006 2745 1911 324 2792 1811 1210 2573 1860 2538 2424 748 2849 667 447 90 1084 2136 2218 1830 772 552 320 583 296 796 1748 1764 710 1137 2025 1822 1402 399 1201 1309 1057 3027 261 2689 1034 985 2741 925 894 1516 2446 3367 858 326 2505 471 952 3233 3135 1394 1927 1387 3303 804 942 1894 567 874 2638 
549 3154 2147483647 2515 1413 2739 1679 369 1064 665 190 739 3337 2841 2996 2987 3497 3135 3548 1203 661 2497 2500 3003 1074 1417 1186 344 385 1225 3609 528 2952 1386 1292 3456 1628 1128 1021 1077 3646 3059 2221 3891 3397 1022 1909 3500 974 2537 3684 1965 811 1978 2579 1560 1546 1725 570 1946 1287 1423 3496 2894 1656 2018 1383 792 1264 1040 936 1555 497 1882 1277 525 2897 3344 1699 1233 1830 3112 2588 1704 410 953 2151 2384 2261 664 359 3562 242 1485 460 3425 451 571 403 1499 1430 3704 2777 2582 3017 2716 790 899 3146 3219 913 3138 1727 2062 1809 2039 1066 2587 3514 2907 3290 390 584 1593 2873 3464 1544 3308 358 3721 1654 1404 2050 1128 3468 485 3451 963 2133 2712 1746 433 2343 2721 1926 1025 3129 3809 1016 1341 3544 981 2924 2082 3319 3528 1530 162 2557 2912 841 3280 1986 2376 1908 921 574 2055 1546 847 2433 1368 2054 668 621 1320 2226 1661 1778 1455 1152 2593 2740 1672 2449 1989 3471 1672 824 1011 2087 3552 2721 1233 3595 2018 1371 1097 1713 3658 592 3039 3329 3239 1603 3120 3515 2018 1262 1492 1787 297 3658 1298 2067 3245 2677 347 291 3178 1375 1321 3303 1304 1339 1977 3067 1702 3141 1197 2409 466 2979 2072 3190 2072 3450 3736 2350 1071 1806 1358 2256 1998 418 1894 2232 1556 2762 1974 1222 562 1585 1240 2528 1547 1246 2602 2171 1387 3156 2256 2412 1655 3453 3186 3656 3279 302 545 2777 1041 2537 1685 3678 1077 2406 1363 188 2382 2158 420 895 847 1974 3597 2771 1218 2280 3664 1998 2551 2145 177 2277 1743 3628 2669 125 545 830 2312 3306 736 3465 469 2424 2252 1042 859 324 3126 534 1325 1546 2631 1765 3530 295 986 1349 1478 2453 1127 1231 1185 2262 449 1923 656 2154 3334 2652 3246 830 806 1203 358 2804 2637 1340 2656 835 3643 1658 1084 232 176 1230 2492 1731 1795 538 2366 452 1217 3866 305 277 2529 3191 1585 1483 195 1650 1925 2438 2223 1375 1134 2803 3201 1105 2378 834 3246 602 2192 804 1977 3208 1462 2357 1841 2679 3166 2261 1057 1949 1523 1623 791 2499 2363 1571 3276 3634 2820 1252 1851 959 3110 729 2057 3668 1290 1657 2071 1426 701 1446 2090 2458 1933 45 591 828 2019 2453 583 3547 415 666 1522 545 3588 2106 1113 2498 1160 3365 1656 3052 1323 290 401 2490 2617 943 2548 1180 3389 1073 3626 3620 1568 1628 2028 863 437 2734 2730 925 581 1046 2010 2421 1648 1050 172 1829 2378 245 3354 2744 2100 929 2146 1815 2679 2293 2917 424 538 254 893 759 3322 2352 1192 2695 1016 1378 2406 1943 1530 752 2173 2543 2752 1878 50 3639 2274 2644 1598 340 2255 1555 1519 1407 1657 556 1208 837 2260 3359 3232 1710 1467 3795 3553 52 460 1424 1802 1269 2736 114 1327 1671 3197 1562 1757 2847 2241 2340 2056 1115 2727 1015 3146 1408 1538 1941 491 692 1805 116 2097 2061 826 709 1208 1580 1237 1418 1315 2205 2652 3824 1207 2094 2208 1476 1073 872 1361 3681 3171 1699 1435 2796 1996 2278 3276 2501 2303 3635 3259 1388 597 1622 1606 1333 3899 3100 1895 1026 3092 3616 1362 3669 2414 3286 50 2679 3473 1429 651 262 1322 390 2787 355 1872 550 3626 1297 1491 1578 725 1739 1460 1473 2892 615 3049 605 2450 1529 2954 3034 2532 3323 2148 3642 672 517 1169 1002 1696 2888 1759 169 3162 1707 494 1950 2232 2683 2516 840 2118 2706 3052 1588 2884 2183 1063 2941 1864 2076 1792 3376 279 1020 2266 1731 1458 985 816 649 1509 2702 1135 1307 1461 2128 281 2916 2628 2365 353 1513 1727 3395 1542 1150 1239 805 453 2258 938 2935 2735 3461 586 2187 3112 2274 2149 2798 1069 784 634 2462 2732 3404 516 1129 1282 280 113 2676 1951 2366 2964 3708 3184 2183 1944 3074 2078 1876 1961 107 3373 1021 2234 3033 212 1292 1275 2174 577 3219 2165 2924 1465 1200 2996 3163 427 954 177 2184 2487 1518 2642 1731 2373 3360 2773 3719 563 3773 743 424 1381 480 2225 2282 917 1964 916 1513 1776 1233 3355 910 899 3548 3529 1096 459 2436 1858 3948 1984 1376 3132 3209 1753 3691 1808 1158 1682 2904 2867 1506 3073 555 340 3098 2997 1368 1840 181 2838 1702 1025 3239 302 333 724 3146 1797 2409 1677 1175 2907 1405 358 3231 1447 2402 2167 524 1499 85 2165 166 407 1423 1048 1538 2925 1784 2598 448 878 1487 3616 348 1047 3047 424 1309 3117 1958 960 1228 1209 3086 3144 1846 2746 1815 2850 821 1155 1257 2669 3257 525 1052 1175 408 2564 1781 2476 2232 1470 1610 1368 1198 1436 2568 1473 2241 3248 1564 1536 788 1790 916 2930 1132 1604 3635 3256 2444 344 2140 1189 2462 81 1149 3032 1677 3206 3553 2182 3483 3166 1182 1954 1813 1808 3195 3470 2773 937 2465 523 2187 1728 1569 1712 1483 1450 1679 3211 1406 924 1393 2239 1046 2689 3486 793 558 855 383 590 2638 1488 3165 1816 2346 769 1658 977 2123 3178 2681 3438 2860 2037 3195 1419 1862 2449 2402 2617 1981 1510 754 2297 526 3413 1891 1685 1779 2308 1349 1499 3459 400 1343 2759 1578 1354 1694 1510 2743 333 2625 3201 3078 2219 1020 1169 1456 3301 2603 3472 3674 2892 2952 1899 1428 3296 2523 1281 1354 1879 3209 2210 1849 2194 229 3331 607 2392 2895 1111 3619 3107 1787 1158 624 3275 3287 1345 2741 3406 212 892 1847 1342 1800 212 3490 3218 1523 2600 2320 1007 
2009 1013 2515 2147483647 2976 224 1079 2325 1572 2449 2703 1778 1161 605 481 1029 1521 1390 1843 1991 2076 1622 1667 1375 1581 2538 1349 2652 2235 2191 1231 2063 465 1272 1244 1592 1660 1969 2967 2871 1678 811 792 2097 1515 1642 2096 1107 2200 944 1180 1047 2933 1226 1307 2532 1039 1105 2138 652 1231 2710 1180 559 2000 520 3142 2432 2476 3063 1582 1598 2841 667 2219 2276 1183 1272 2191 2014 2336 706 221 1077 2780 2187 420 1584 583 1963 2600 1806 2753 1046 2077 1692 2432 1945 2333 2532 2411 1893 1025 1454 1249 869 1747 2014 964 905 2575 624 2269 460 1458 1073 2791 661 1720 699 831 2809 2295 2065 670 1225 2099 793 2604 2036 868 2922 465 2189 1935 2192 1743 2162 1539 905 1872 2467 1318 1468 607 1730 635 1873 3050 2420 1835 1956 1364 1300 1171 1057 1039 2633 884 1529 1687 1653 1219 1016 647 2087 2067 463 1352 2924 1541 1195 1659 1854 2040 1208 1222 854 2226 1075 2144 309 930 1760 767 761 1236 2136 2717 2763 1312 1552 1610 2792 1148 789 3093 3096 812 1915 1999 1135 1201 1147 2696 673 1006 498 1342 1824 2039 2632 1151 1287 584 1307 716 2459 2277 1596 1277 1539 1325 1382 3105 559 650 2386 1255 2121 510 2056 1358 1746 750 598 1159 2028 851 2900 1906 1214 1847 1862 2713 621 1510 988 1235 549 1632 2107 1013 1523 1776 2658 2790 1089 1905 1129 1753 1467 585 1676 1342 987 1565 791 2225 2680 1155 2197 460 2552 1167 1447 1235 2244 2391 987 546 2851 1631 1758 1390 1333 1108 1642 250 1399 2079 112 643 2428 1160 804 1248 1754 2548 2148 1863 714 828 2588 1159 2148 706 1397 2643 1936 2192 1804 2906 3243 993 1472 1136 1159 2541 2386 1657 1535 299 1400 3128 3076 314 2800 2172 2734 596 1300 163 969 2722 1984 1712 2685 647 206 2663 1788 2924 1968 862 1446 2391 2578 1488 1382 789 827 2083 1498 2788 1308 2062 2418 2731 1078 678 951 1431 2707 2410 614 836 538 2544 2012 462 1791 1794 1937 2651 1576 2617 463 2091 1881 1319 3130 507 1006 1049 1187 1358 1515 1160 2664 1542 1729 798 154 953 771 1927 1730 2117 969 1565 664 1803 1931 1473 1251 1051 1738 2742 2264 2041 453 125 2212 2474 2756 1703 520 1642 2265 1053 2124 1852 1042 1970 1127 816 2875 78 3158 1484 1250 1494 1266 2805 2288 182 1527 1572 133 1440 1706 2970 1307 1320 2315 893 2008 2293 2437 814 237 2803 2147 1482 1838 375 1872 1866 2683 2187 1276 2420 1720 811 2095 1746 417 2046 1744 914 1123 2384 2426 2305 1663 2471 991 543 1412 1719 1514 2284 344 2235 989 2292 2054 1779 1376 1080 2556 1359 1436 1095 998 2788 920 1090 2740 2309 2556 2455 1340 2134 1090 864 1072 816 1742 2087 1882 2539 2745 3152 2018 2154 257 2573 3137 1446 691 1882 1085 437 1302 1658 464 1652 658 1609 632 2487 2908 2001 2394 2675 1633 2596 1406 540 2820 2118 1617 2334 1913 2182 1201 1795 1299 2059 1875 968 1802 3006 1704 2747 1278 1185 1598 1615 1080 1378 997 1230 888 101 555 1129 953 1165 2700 946 1208 1711 2058 1273 1214 2406 1661 1189 1541 1618 1316 1592 2565 1232 1126 3104 2183 2680 1806 2734 1807 2625 1906 2059 1134 1383 2758 2317 1944 777 3204 2887 1442 2817 1777 1942 1430 1080 919 1193 1234 1146 694 1221 2230 2471 1431 2875 1523 1840 796 2560 1405 1964 2437 1593 1108 1263 580 2519 1885 1802 1373 2475 407 457 1505 672 2210 467 723 1178 2308 1516 834 1009 2152 3079 1814 2238 1034 833 1495 2428 3226 593 2642 411 758 1567 2851 1730 792 1661 1092 1730 2198 1874 2271 257 2093 422 1346 959 2626 1144 1275 637 381 798 2676 1902 1955 200 1299 899 2293 1797 1387 2239 2627 399 779 153 663 1625 670 1500 1154 935 2102 1290 1722 2450 859 1831 506 1699 2568 1232 3178 1052 2060 1017 1571 740 2807 1352 1696 818 2674 1588 2691 441 1320 2025 127 801 1404 1209 551 1543 2507 1678 2754 2092 1325 2386 1072 528 3038 1342 2296 1625 1566 1349 912 3039 2642 1506 1279 1567 2683 1180 657 2146 1052 1426 782 1531 1224 1906 1222 1411 2462 810 495 1372 566 2297 2337 1556 1353 1194 675 2340 510 2320 1720 1025 2307 2761 2928 1079 1302 1617 1168 1952 617 2072 2229 1117 1088 235 2055 2181 1030 2595 374 2678 2184 3128 1924 1488 1264 784 98 2466 2169 2052 1612 2848 1913 1809 2245 2909 1368 993 1611 2201 2639 614 1121 669 702 1197 656 1894 3139 1625 583 1769 2039 2984 1810 2541 120 871 1350 1947 1046 2006 3098 2975 2351 1872 3277 444 1640 1890 2677 1751 1165 2288 1181 2968 1200 1530 1316 900 2749 1162 2591 103 2533 1446 759 847 898 1050 2007 1676 1557 1837 2185 818 1116 1352 1016 288 2829 1246 2171 1979 1278 2227 818 1429 2289 2196 1275 2393 1649 1835 438 1479 742 1355 2390 1997 1871 2144 2280 1490 1047 926 1185 1374 1991 862 2813 1497 1447 184 1687 576 1818 889 2010 2198 158 922 1521 751 1033 2811 286 2137 1808 642 1846 758 279 2556 1710 1318 2119 1264 1750 2478 1487 2490 2304 289 2184 373 1368 995 342 1536 1898 1550 796 748 1280 1585 954 444 1778 1380 1616 1530 1248 1390 642 823 1345 839 414 2340 1037 2198 138 1630 2463 1112 593 1375 2170 2884 1723 1316 2316 961 891 2646 2765 690 1599 1119 2619 991 705 1042 826 483 2315 
1368 3183 1413 2976 2147483647 3180 1899 1742 1500 805 1386 1599 3344 3024 3411 2959 3335 2934 3209 986 1131 2084 2060 2781 1479 484 1791 1733 1706 786 3727 1752 3295 1729 2096 3236 1388 1013 465 346 3448 3183 2336 3534 3202 1427 1223 3649 817 2512 3977 2017 699 1900 2350 578 1971 1882 1876 2325 2021 306 3575 3121 1118 2625 229 716 503 531 1702 1413 1029 2330 764 1892 2764 3280 985 962 969 3340 2941 1903 1091 837 2556 1995 2487 1283 1764 3251 1368 2031 1394 3134 1857 1592 1783 537 619 3395 2716 2269 2869 2735 1795 1038 3203 3350 545 3556 939 2547 1635 2040 348 2712 3237 3051 3544 1152 974 1026 3025 3488 970 3689 1761 3332 2314 59 2590 791 3049 1805 3139 857 1800 2711 1278 1003 2119 2408 2545 1308 3455 3557 547 576 3209 1066 2694 1919 3310 3766 2321 1523 2564 2588 1594 2967 1910 2326 2343 951 1828 2552 1629 646 2068 2202 1656 1530 1872 1913 2078 2257 1014 2010 834 2901 2728 1327 2528 2235 3491 1012 590 403 1915 3393 2327 211 3792 2225 176 494 2365 3317 1787 2961 3305 3214 459 3387 3838 2530 1702 1194 1172 1130 3960 2189 2397 3124 2776 1757 1607 2871 1727 1440 3190 1621 223 2439 3314 821 3021 856 2633 1585 2762 1611 3438 2387 3518 3358 2398 364 1291 1834 1708 1469 1029 2432 1903 2295 2583 2465 1353 1188 1986 1472 2024 447 205 2496 1590 2079 2754 1951 2595 1386 3390 3244 3537 3577 1388 875 2644 799 2770 662 3999 1757 2225 759 1564 2348 2456 1162 1814 1943 1784 3616 2664 1343 2729 3671 1312 2958 2384 1573 2157 2436 3743 2187 1290 1850 1264 2446 3583 689 3541 1240 2540 1991 417 1150 1443 2688 1051 416 2280 2309 1867 3651 1119 638 1320 1450 2779 1959 370 364 2664 1782 1178 770 2420 3249 3056 3345 584 1127 1271 1734 2955 3005 322 2153 662 3265 2213 1738 1241 1244 1518 2220 2360 2152 1791 2031 1041 1851 3521 1707 1234 2430 3570 2299 1548 1446 758 2386 2481 2492 460 969 3061 2789 1203 1771 585 2968 812 2528 1008 1439 3069 162 2596 1995 2597 3093 2023 1609 1929 422 1484 1731 2556 2856 2258 3608 3277 2369 862 2028 1680 3377 1517 1470 3622 2110 1925 1616 274 909 980 2686 2873 1157 1437 851 1800 2471 2027 1001 3826 1617 1657 1986 1562 3803 2249 307 2925 492 3177 1742 2773 1776 1418 1151 2867 2263 1755 3066 1612 3078 404 3685 3664 787 2181 1390 780 1844 2785 3213 495 1121 1721 1496 2714 1221 1139 1449 1087 2175 1206 3024 2797 1395 1350 2559 1188 2204 2316 2821 1052 926 1312 1896 717 3446 2572 1647 2235 1905 724 2719 1148 2115 850 1492 2038 2493 1952 1383 3663 1985 2535 2000 1629 2283 1897 343 710 634 896 2072 945 2186 3658 3253 2364 1260 3404 3194 1458 1827 209 1201 827 3111 1509 274 1582 3541 1170 1907 3139 2040 1908 2614 1362 2861 1485 3530 532 199 1322 986 721 1501 1325 1860 2436 610 1045 1373 777 1063 837 1985 1695 2430 3463 1102 2143 1692 63 1317 542 1733 3952 2860 1457 2102 2541 2068 2116 3457 2916 2531 3938 3377 2197 825 2065 1770 1266 3570 2958 1862 605 2727 3783 1435 3521 2185 3010 1416 2496 3583 146 1022 1619 1173 1077 2287 1754 1339 1784 3892 1623 303 792 1938 2337 253 152 2614 857 2610 1416 2151 1921 2981 2922 2345 3334 2352 3800 961 924 2128 433 1529 2384 2459 1247 2960 1179 960 1624 2153 2483 2688 629 1556 2201 2841 653 3226 2530 2017 3112 1098 2675 2360 3389 1621 1672 2342 1969 881 619 1953 972 2018 2739 1563 559 281 2411 1153 3293 2702 1988 1314 1284 2350 3113 1900 1262 780 1270 1115 2764 938 3371 2492 3768 827 2096 2971 2464 2710 2863 381 1249 1337 2836 2515 3723 1889 1194 1625 1414 1422 2944 2210 2830 3149 3573 3597 1868 1931 3125 1369 1796 1540 1503 3746 1190 2519 2636 1204 1905 382 2144 1236 3271 1807 3049 230 2074 2593 3331 1817 1900 1398 2542 2252 1024 3089 2230 2094 3344 2972 3649 869 3635 680 1529 1665 1000 2169 2533 663 1811 750 1378 1535 1717 3579 673 529 3418 3549 1483 970 2285 2421 3585 2024 1553 3311 2946 1791 3369 1815 2076 738 2982 3127 1606 3436 998 1170 2795 2787 2202 2406 1482 3078 877 1321 3295 1242 1181 807 3131 1749 1999 1818 1026 3101 937 1660 3222 2201 2777 1486 1138 2046 1383 2607 1381 1271 179 1078 1505 2751 2210 3026 989 888 986 3447 1322 1090 2590 1170 105 2924 2052 1959 776 343 3387 3104 2409 2858 1837 3005 1230 474 1356 2837 2872 1715 440 1172 1820 2968 2106 2223 1620 2084 1086 186 257 681 2009 340 2562 2934 1164 419 1523 1851 758 2803 331 1778 3530 3133 2450 1677 2050 391 2887 1333 2110 3180 2336 3336 3852 1532 3221 2878 1143 1195 2160 1897 3033 3693 3146 489 2273 1838 1556 1740 868 2220 1550 748 966 3099 626 1519 1156 2565 1731 2774 3429 744 1377 1235 1573 982 2306 2228 3255 1846 2088 1146 2303 441 1820 2956 3160 3154 3066 1533 3326 1000 1105 2986 2401 2267 2240 2018 689 2695 1187 3050 2519 1263 2444 2704 438 1298 3414 1547 1763 2288 643 1491 724 764 3095 1511 2901 3031 3094 2634 1618 1081 1433 3630 2683 3461 3550 2887 3334 1454 1597 3008 2165 2072 1596 2391 3401 1989 2139 2567 1578 3424 1043 2838 2512 527 3928 3517 1688 807 899 2921 3175 681 2712 3786 1238 523 2321 1377 1892 1598 3786 3631 2309 2638 2583 695 
2233 932 2739 224 3180 2147483647 1282 2545 1793 2668 2927 2002 1055 554 258 998 1442 1369 1799 2196 2298 1721 1767 1380 1801 2736 1572 2873 2457 2394 1059 2284 278 1488 1465 1532 1845 2178 3183 3084 1591 717 935 2025 1457 1862 2261 933 2412 1016 962 1218 3152 1387 1383 2723 1258 1301 2356 864 1454 2910 1030 469 2181 736 3351 2649 2679 3280 1806 1790 3064 886 2420 2493 1192 1187 2370 2218 2510 552 275 1278 3004 2400 631 1696 735 2185 2820 1754 2976 1269 2301 1652 2650 2168 2553 2726 2606 1828 1047 1536 1238 895 1969 2231 874 774 2790 401 2448 683 1632 1233 3004 714 1666 640 640 3033 2516 2250 619 1096 2287 570 2824 1986 1090 3125 688 2396 1915 2411 1704 2375 1679 935 2047 2690 1431 1529 825 1947 431 1784 3267 2620 1791 2170 1383 1447 1073 855 1255 2856 951 1563 1911 1634 1379 1122 866 2301 2286 687 1552 3143 1646 1413 1808 2078 2259 1432 1351 1078 2402 1298 2350 355 954 1940 860 951 1108 2317 2935 2977 1459 1466 1678 3000 953 971 3301 3312 1033 1860 2219 1105 1106 1067 2888 498 787 722 1562 2016 2212 2856 933 1503 783 1252 743 2679 2500 1590 1493 1747 1259 1598 3315 780 496 2568 1216 2325 626 2279 1365 1894 574 794 1018 1974 964 3114 2077 1435 1979 2018 2936 845 1638 1206 1275 773 1844 2330 1231 1737 1877 2851 2998 1153 2046 1352 1766 1593 694 1859 1242 890 1457 586 2449 2902 1187 2407 531 2737 946 1671 1337 2441 2613 1092 730 3074 1853 1977 1548 1192 1138 1853 470 1255 2238 224 816 2650 1282 1021 1075 1836 2772 2366 2084 842 628 2806 1014 2372 806 1522 2855 2155 2416 1826 3129 3455 1212 1547 1326 992 2764 2598 1860 1734 426 1622 3341 3289 519 3020 2337 2955 773 1222 136 847 2939 2203 1922 2906 620 212 2865 1874 3144 1923 1086 1669 2615 2802 1703 1475 1011 1039 2303 1610 3012 1531 1990 2639 2955 1156 456 1170 1633 2931 2595 835 930 706 2743 2220 395 1800 2007 2059 2868 1556 2838 653 2309 2038 1274 3336 640 1195 1095 1132 1483 1737 1327 2859 1730 1952 878 376 1175 557 1879 1791 2319 1160 1789 491 2027 2082 1344 1471 1259 1886 2942 2483 2234 666 308 2377 2698 2978 1925 740 1747 2486 841 2347 2076 1263 2193 928 980 3087 258 3374 1428 1445 1501 1487 3028 2511 319 1606 1796 226 1660 1674 3184 1151 1169 2503 1117 2163 2509 2656 830 93 3019 2369 1705 1992 503 2053 2080 2906 2358 1383 2644 1696 824 2245 1966 630 2217 1824 1037 1121 2607 2647 2529 1883 2689 847 674 1633 1797 1736 2481 485 2400 1213 2510 2197 1878 1427 1260 2780 1213 1559 1150 1216 3011 1050 1305 2936 2505 2742 2676 1560 2351 1215 655 979 1037 1936 2031 1842 2763 2964 3359 2189 2356 150 2796 3347 1632 476 2069 1279 328 1429 1777 685 1868 663 1830 410 2684 3107 2162 2616 2895 1804 2820 1550 748 3038 2338 1829 2522 2118 2377 1425 1931 1363 1994 2082 1124 1938 3209 1920 2964 1495 971 1593 1795 1303 1421 1166 1351 728 265 699 911 821 1383 2921 1165 1410 1914 1980 1247 1385 2617 1676 1002 1747 1517 1419 1565 2788 1288 968 3311 2404 2902 2008 2957 1877 2845 2072 2279 922 1599 2955 2504 2161 1000 3411 3088 1472 3039 1808 2166 1529 1298 882 1172 1316 1042 861 1035 2450 2692 1647 3090 1706 1899 1011 2784 1381 2142 2659 1752 1238 1320 656 2735 2030 1882 1368 2664 241 651 1724 591 2380 680 947 1065 2531 1740 966 1211 2345 3297 2031 2458 1256 860 1715 2629 3434 777 2866 208 802 1681 3075 1922 1014 1622 1307 1942 2401 2095 2494 480 2307 199 1398 744 2847 1280 1247 780 598 794 2887 2123 2178 349 1349 683 2511 2008 1604 2463 2851 398 973 376 569 1516 446 1634 1322 863 2254 1461 1880 2673 636 2046 676 1726 2792 1456 3390 1192 2283 916 1708 682 3006 1571 1729 682 2893 1809 2915 638 1411 2215 97 1024 1514 1108 522 1416 2728 1564 2973 2315 1538 2608 1203 682 3257 1502 2510 1819 1741 1571 726 3258 2857 1413 1145 1787 2906 1276 880 2072 1219 1635 648 1513 1411 1844 1403 1629 2646 772 397 1575 352 2519 2560 1560 1357 1412 899 2563 435 2501 1937 918 2531 2985 3149 1013 1481 1727 1365 2159 537 2267 2451 1034 1308 406 2199 2404 1254 2819 593 2902 2408 3335 2136 1683 1274 1003 155 2689 2385 2243 1522 3072 2125 1843 2469 3116 1349 1168 1830 2405 2845 428 1062 892 704 1378 612 2114 3354 1834 603 1766 2261 3199 2019 2760 215 1080 1444 2083 1270 2190 3306 3186 2546 1971 3486 623 1626 2077 2871 1975 1351 2501 1183 3181 1403 1420 1260 993 2970 1304 2798 295 2757 1662 662 1068 770 834 2149 1622 1549 2045 2348 1028 1303 1315 822 150 3045 1339 2390 2120 1465 2414 1041 1630 2482 2377 1223 2590 1872 2033 620 1703 767 1249 2607 2221 2090 2367 2501 1565 1267 821 1367 1487 2211 1084 3028 1638 1425 90 1643 508 1969 762 2205 2368 321 1024 1600 943 1256 3031 486 2360 1783 860 2025 976 477 2757 1903 1212 2342 1484 1821 2667 1695 2674 2495 197 2408 401 1331 933 553 1759 2106 1749 581 799 1162 1477 939 232 1941 1588 1591 1623 1470 1602 865 669 1475 1042 614 2562 903 2419 355 1674 2671 894 369 1553 2376 3107 1713 1252 2515 987 668 2870 2982 912 1805 1306 2841 777 481 1258 881 632 2526 
1131 1480 1679 1079 1899 1282 2147483647 1620 618 1437 1850 984 1663 1203 1516 1308 1824 1479 1921 914 1104 1053 1081 1360 611 1461 568 1914 1520 1113 1964 1374 1413 294 774 1795 618 899 1921 1812 1977 1405 544 2258 1732 669 1113 1864 1141 862 2123 313 1918 425 979 1462 266 82 1505 434 676 1632 1837 1278 959 810 2071 1397 1397 2022 814 537 1891 467 1140 1638 1232 1665 1150 936 1311 1503 1049 31 1846 1132 660 954 622 1032 1879 1925 1892 425 1220 1786 1764 1171 1644 1457 1335 2062 1102 1036 1351 1038 1074 981 1476 1570 1524 1662 1229 674 493 400 1730 921 1867 1256 1699 1888 1309 1011 1224 1793 1038 1803 1882 2107 647 1844 739 1115 1883 1522 1819 1107 757 1034 859 1507 786 1151 756 715 1580 2147 2012 1341 1917 911 1289 560 1642 1932 812 1827 878 1324 868 1657 428 716 471 1042 1415 684 275 1902 965 832 800 1034 1411 502 642 550 1199 436 1069 1019 1061 729 772 348 1799 1093 1684 1707 573 1878 1208 1718 1981 357 2020 2049 667 2028 1328 1362 1651 1561 1624 1533 1971 672 427 756 1027 1711 2102 907 499 1570 1007 1749 1519 1559 306 471 1626 379 2035 567 1467 1336 1468 1043 776 1286 1336 879 1593 490 1788 2118 672 1843 909 379 1050 940 1765 607 805 735 1118 604 574 1166 235 485 1161 1583 1716 944 1051 619 1588 796 759 642 1775 1517 1977 1714 1378 1698 1117 1131 913 1492 2135 680 805 1166 1612 717 563 1930 959 1180 540 1927 1105 583 835 1992 1126 1060 508 1651 662 752 1982 1239 1672 1502 889 640 1729 1564 1805 1235 752 752 1580 927 1366 1583 1958 2180 722 1082 153 1884 1616 1324 578 459 889 815 2068 2017 766 2062 1184 1732 535 1656 1158 1589 1688 983 647 1945 1153 1112 1584 1249 1904 2029 483 658 1499 1688 470 935 639 272 1412 893 1842 577 2230 1692 1835 873 1683 705 352 1872 1352 521 759 609 1465 940 1202 1635 740 1178 1614 1611 1620 631 1072 947 1537 2054 730 164 1010 1488 738 632 355 1588 496 1013 820 967 655 1734 2011 1332 1038 172 773 1523 964 1022 1991 796 62 872 1663 1252 969 854 974 1223 1647 1770 1030 592 1034 1282 1975 1371 1105 317 1182 1982 429 1813 1026 2109 1699 193 1429 385 1954 1358 971 1094 845 1175 500 1759 1917 1964 1955 1251 468 1075 1249 1763 1058 1315 1760 1186 693 924 832 833 816 1850 1174 796 1518 1734 1068 1175 772 664 1041 1241 619 1244 1432 1442 1433 1053 1442 1674 714 491 1240 898 1207 831 1246 486 1267 1169 1172 1146 235 1709 1970 791 984 236 2002 581 169 1663 1233 1493 1466 853 1103 623 1796 1557 669 670 2179 1935 1717 2029 2078 1011 1075 1218 1766 2068 413 1662 825 102 1269 693 970 770 625 1068 666 1642 1409 1830 1038 1424 1663 655 1730 641 539 1792 1121 566 1271 836 1107 593 985 1038 2196 800 425 992 1928 678 1708 323 2107 1554 595 590 1183 329 691 1648 1017 667 2080 1607 797 1708 300 130 633 2256 1431 343 1341 1508 1989 466 1993 844 1648 1728 1044 1823 2029 1193 1901 727 1797 1345 1898 930 1386 2048 385 1680 1254 1355 595 2130 1809 1282 1832 1517 1075 922 230 1278 1362 915 1649 493 2012 1228 1490 993 1825 503 1429 773 1671 1506 936 1463 690 602 1055 863 1477 1011 1289 1403 1408 1342 632 978 1301 1204 847 580 1703 1555 697 587 70 1081 2048 1240 1241 375 1024 544 1349 2153 520 1726 1402 953 932 1969 664 629 1755 189 675 1120 908 1327 881 1044 1474 1123 1905 1632 573 1442 619 855 1124 1611 935 1049 939 1107 1856 1653 738 398 1403 1789 1077 318 935 1331 2030 1704 765 347 1403 1173 388 804 1647 1863 793 632 1476 1667 530 2116 528 1130 1550 801 1267 1728 867 1447 1527 1963 976 1843 644 906 961 1190 434 850 1683 1140 2041 1515 2095 1736 1298 303 1419 583 659 2015 496 1243 556 579 466 1749 2018 1594 1871 1858 590 1722 813 619 2315 335 363 1500 1570 229 2053 274 930 1406 1235 1269 293 1551 1319 1418 1483 1351 831 611 1531 1228 1274 709 1571 1411 1849 1931 1468 339 990 109 878 1276 997 1494 1553 723 879 1168 1233 426 1747 716 1825 1287 2053 868 417 1270 360 1127 1503 1127 984 1943 1968 858 1527 1318 1834 1459 288 1043 1123 1563 1519 1465 610 1081 257 1201 913 2089 559 1020 1671 1332 1935 742 1847 1070 218 908 1112 517 957 2025 1910 1276 1241 2205 668 1628 834 1602 902 205 1235 1262 1909 121 1956 1581 767 1982 537 1516 989 1671 993 1386 659 1557 1994 1137 1832 1540 766 1205 274 184 1528 1866 1254 1785 860 1518 1116 267 1165 438 350 1215 1152 1535 1316 758 758 670 699 1017 1807 1355 1121 882 1371 1294 1094 713 1503 248 814 1001 627 1763 721 1527 1262 1796 1233 920 1546 936 1192 1102 728 1092 349 374 1796 797 1201 1804 745 817 727 805 1477 642 1780 1334 354 1299 1410 419 1434 1234 1206 1386 1030 1535 1402 738 675 827 472 1757 928 1797 1996 1213 1443 826 312 1661 1026 753 349 557 1584 690 240 668 1568 1673 1218 942 1346 1391 2067 1623 402 1095 1906 1671 1611 1238 1064 1902 1753 1724 477 523 176 1838 1928 1738 800 921 706 1251 
581 3056 369 2325 1742 2545 1620 2147483647 1043 953 517 636 3240 2714 2802 2911 3439 3098 3535 1355 801 2544 2554 2977 1062 1679 1070 328 100 1426 3476 263 2778 1329 1081 3415 1706 1271 1376 1417 3594 2940 2144 3874 3351 1025 2064 3362 1181 2479 3504 1926 1175 1974 2574 1811 1437 1679 222 1813 1104 1713 3375 2753 1804 1811 1733 1069 1524 1403 812 1618 867 1733 1483 157 2851 3265 1881 1391 2030 2963 2425 1648 779 1157 1995 2431 2150 730 275 3542 569 1344 490 3403 157 451 42 1754 1668 3680 2718 2598 2971 2639 585 1044 3041 3092 1215 2939 1922 1888 1847 2007 1395 2486 3486 2788 3130 756 821 1756 2753 3358 1716 3114 279 3716 1457 1726 1861 1330 3478 143 3434 1160 2183 2640 1867 740 2351 2731 1721 1073 2954 3766 1379 1586 3530 1111 2903 2091 3226 3365 1299 378 2489 2916 754 3268 1981 2335 1760 1093 265 1878 1546 1209 2471 1137 2127 597 302 1185 2221 1483 1962 1315 1343 2442 2670 1772 2369 1892 3366 1846 1160 1340 2099 3492 2752 1550 3442 1930 1717 1460 1513 3643 326 2974 3240 3153 1878 2961 3331 1840 1194 1606 1938 661 3476 1053 1939 3184 2580 135 148 3168 1316 1348 3238 1270 1688 1816 2915 1919 3084 1381 2290 342 2953 2160 3034 1948 3334 3729 2284 1415 1932 1259 2352 2108 784 1716 2274 1340 2735 1804 1266 695 1480 1248 2597 1819 1562 2563 2280 1207 3172 2291 2304 1737 3371 3080 3583 3108 392 897 2737 1247 2410 1931 3491 954 2398 1571 186 2337 2034 782 706 576 2001 3490 2725 1266 2105 3558 2145 2375 2038 193 2260 1527 3494 2725 488 201 893 2224 3139 1054 3346 600 2334 2275 1348 966 354 3152 901 1687 1334 2647 1731 3397 637 1242 1416 1521 2304 929 1589 1541 2101 475 2090 1008 2038 3261 2472 3128 1166 926 1272 361 2687 2468 1628 2718 1198 3638 1494 971 501 541 1222 2503 1537 1682 243 2401 821 1085 3847 99 641 2492 3001 1375 1497 484 1874 1768 2368 2102 1640 1290 2657 3218 1191 2481 1158 3226 937 2054 970 2092 3153 1805 2237 1784 2630 3095 2277 992 1931 1798 1675 622 2421 2171 1372 3095 3624 2861 1435 1786 849 2951 670 2176 3576 1074 1586 2157 1721 928 1608 1882 2284 2107 331 951 630 1858 2506 806 3374 255 516 1403 446 3430 2029 1451 2318 1524 3318 1640 3039 1239 586 620 2325 2642 794 2342 1131 3373 1425 3507 3506 1780 1468 2162 1099 151 2647 2526 1267 744 933 2116 2283 1771 1155 461 2004 2377 536 3344 2656 2245 958 1989 1966 2733 2237 2861 697 824 441 662 1048 3195 2237 1132 2744 814 1593 2262 2120 1370 989 2306 2611 2746 1841 416 3529 2302 2603 1492 484 2200 1473 1807 1626 1905 851 986 1021 2233 3185 3134 1509 1561 3789 3546 348 423 1772 1949 1460 2561 336 1680 1702 3015 1688 1710 2690 2248 2402 1861 1149 2618 994 2955 1661 1849 2078 767 1032 1878 484 2125 1920 1177 877 1245 1795 1368 1611 1152 2295 2641 3811 1327 2045 2299 1804 1120 1210 1298 3507 3162 1768 1258 2787 1948 2274 3135 2324 2189 3454 3136 1164 948 1499 1572 1413 3875 3050 1887 1284 3100 3469 1395 3604 2419 3265 396 2657 3345 1772 843 379 1427 759 2842 300 1995 266 3454 1261 1784 1790 410 1554 1811 1786 2885 980 3078 602 2470 1434 2864 2978 2519 3226 2051 3498 885 820 912 1348 1746 2940 1540 531 3125 1847 786 2014 2208 2665 2406 1136 2227 2767 3021 1828 2712 2042 823 2813 2041 1868 1612 3276 125 924 2196 1660 1643 1352 528 864 1377 2620 1098 1555 1814 2010 647 2734 2539 2411 687 1605 1534 3372 1457 1219 1441 866 668 2068 1113 2737 2726 3282 924 2169 3060 2173 1948 2704 1379 855 674 2298 2716 3223 149 1218 1244 358 434 2533 1853 2182 2832 3637 2985 2225 1925 2974 2225 1882 2048 263 3180 1109 2109 3052 571 1155 1634 2141 681 3113 2220 2810 1767 975 3018 3029 353 738 500 2040 2489 1675 2451 1579 2393 3268 2644 3632 873 3702 1092 351 1344 753 2195 2163 1284 1982 1151 1581 1836 1154 3201 1277 1216 3481 3423 1085 818 2418 1675 3931 1946 1374 2996 3186 1738 3670 1797 919 1913 2802 2718 1506 2890 791 583 3090 2969 1138 1657 261 2696 1908 1067 3132 514 699 1092 3060 1803 2460 1642 1315 2774 1575 133 3141 1237 2241 2301 696 1356 440 1998 501 540 1769 1172 1572 2889 1650 2414 753 1075 1650 3557 679 1168 3080 618 1637 3079 1908 717 1431 1503 2919 3066 1664 2642 1799 2730 898 1517 1304 2553 3265 295 1407 1273 228 2388 1679 2483 2345 1308 1761 1714 1542 1661 2648 1829 2105 3238 1692 1812 731 1765 1149 2882 1480 1568 3559 3195 2383 433 2126 1475 2285 445 895 2908 1478 3080 3374 2308 3452 3152 1288 2121 1701 1774 3147 3314 2597 1281 2456 175 2307 1725 1764 1558 1496 1663 1863 3149 1642 881 1507 2101 929 2594 3401 1059 583 929 270 820 2656 1278 3050 1798 2363 885 1464 1316 2166 3146 2480 3414 2726 2139 3069 1575 2037 2241 2346 2642 1880 1379 1110 2136 670 3410 1686 1802 1570 2147 1618 1587 3371 313 1266 2807 1819 1369 1929 1723 2573 293 2481 3155 2987 2056 946 1293 1500 3120 2514 3376 3602 2813 2768 1999 1420 3277 2555 1077 1335 1710 3067 2226 1751 2046 164 3212 801 2211 2916 1377 3437 2912 1808 1356 992 3274 3222 1569 2675 3210 581 1231 1692 1390 1765 328 3314 3018 1294 2523 2195 1244 
515 2097 1064 1572 1500 1793 618 1043 2147483647 877 1233 420 2280 1805 2044 1925 2434 2076 2500 596 507 1507 1520 1948 30 1157 294 1316 944 784 2572 822 1968 330 621 2396 716 529 1407 1328 2584 2015 1161 2841 2336 74 1173 2468 683 1473 2695 903 1360 933 1535 1220 535 661 970 941 532 1292 2450 1870 927 1150 1628 871 1041 1499 329 613 1289 906 835 1090 1835 2282 1074 636 1249 2093 1599 642 1238 664 1168 1395 1220 416 1286 2510 1274 547 607 2373 1195 594 1073 1190 1065 2651 1714 1556 1955 1655 582 467 2092 2178 1027 2190 1141 1116 813 979 1255 1535 2459 1864 2283 1277 724 921 1831 2409 909 2347 1289 2679 818 1453 1137 734 2437 967 2401 643 1150 1650 929 907 1308 1689 1064 194 2142 2749 1484 1030 2496 435 1871 1049 2260 2519 827 1215 1493 1875 310 2232 940 1315 927 551 879 1115 503 1353 1432 726 1112 445 889 414 1181 771 1150 522 705 1587 1677 807 1390 943 2416 1022 1151 1219 1057 2488 1710 1296 2576 965 1583 1535 872 2609 792 1975 2268 2178 1359 2113 2534 1086 231 686 1051 1099 2672 737 1049 2181 1623 1164 926 2132 320 324 2239 240 1586 1014 2053 1199 2078 708 1372 701 1923 1158 2179 1049 2402 2692 1287 1353 997 360 1353 1137 1161 972 1237 796 1706 1027 281 554 566 213 1571 1305 1298 1541 1301 580 2129 1251 1366 749 2391 2133 2592 2286 764 1112 1716 705 1506 1299 2700 292 1359 901 1009 1320 1134 1319 505 733 960 2543 1709 286 1323 2609 1233 1583 1103 1048 1224 938 2590 1690 1055 961 291 1256 2306 1018 2418 618 1368 1233 1116 370 757 2109 1355 1700 781 1605 703 2492 1004 866 439 501 1449 522 1584 1530 1282 1461 1223 1162 1119 2271 1686 2200 1156 414 335 1345 1761 1655 1224 1686 1352 2600 736 266 882 1071 179 1461 870 773 866 1361 1239 354 2816 1104 1219 1469 2227 799 458 1256 1184 958 1376 1192 1142 573 1786 2175 333 1487 1089 2194 1045 1182 527 1128 2145 1638 1323 778 1616 2103 1235 128 894 1299 656 503 1438 1433 758 2295 2588 1821 735 789 284 2103 373 1215 2608 638 601 1154 1318 694 800 1216 1491 1251 1033 1187 551 1053 1471 694 2552 788 552 531 597 2573 1046 1339 1538 1600 2303 602 2004 306 1337 745 1508 1600 388 1638 133 2339 1417 2578 2570 1072 704 1225 746 1192 1675 1805 1243 583 266 1138 1405 847 374 1234 1163 1337 901 2308 1686 1320 173 1166 1076 1697 1230 1854 828 856 816 617 906 2282 1312 161 1706 524 941 1396 1270 626 726 1360 1585 1707 816 1092 2586 1261 1582 581 1391 1192 512 1354 976 1287 884 626 578 1202 2367 2175 870 610 2752 2509 1103 1434 1645 1051 776 1760 1154 1610 668 2219 782 694 1842 1206 1373 1155 180 1679 49 2183 1113 1489 1152 828 1103 872 1112 1085 1060 1250 546 251 1092 550 886 487 1292 1604 2777 493 1031 1297 1543 201 1185 310 2685 2125 763 603 1750 933 1234 2248 1535 1264 2650 2217 714 1129 627 543 463 2846 2038 846 896 2058 2589 374 2606 1377 2234 1112 1625 2432 1608 611 1293 527 1190 1806 1303 1051 841 2627 234 1356 1079 866 854 1697 1449 1847 1249 2035 463 1427 501 1895 1971 1482 2266 1099 2613 658 902 727 1320 722 1903 961 1054 2103 947 870 994 1176 1631 1471 962 1249 1734 1995 1194 1898 1176 644 1905 1201 1204 886 2320 962 225 1203 674 889 1509 783 665 546 1641 79 1020 1716 1098 1113 1945 1570 1374 1352 646 862 2342 503 303 797 304 718 1332 563 1992 1688 2474 1055 1134 2049 1226 1253 1741 1152 333 432 1477 1681 2420 1103 355 219 791 1173 1659 907 1420 1931 2644 2235 1189 889 2019 1306 839 1050 1037 2410 315 1208 2010 1051 405 1635 1114 515 2165 1189 1878 1384 632 1976 2130 1371 569 1225 1182 1448 840 1696 776 1351 2300 1739 2658 935 2709 1182 702 317 822 1166 1248 1467 940 760 585 818 227 2340 1468 1088 2485 2475 48 1124 1384 952 2898 922 332 2101 2156 699 2639 758 661 1237 1850 1852 464 2100 728 803 2053 1941 726 935 923 1817 1157 181 2187 793 1236 1357 2085 760 1425 615 542 1875 795 911 2171 705 1415 1356 625 563 1130 1200 1208 670 1626 435 542 1865 791 1642 904 624 836 2553 1351 423 2038 704 1415 2057 895 647 794 1158 2090 2082 940 1695 761 1808 322 1582 314 1626 2224 774 1427 406 1265 1595 747 1441 1368 588 897 1587 1444 1023 1630 1761 1228 2202 789 1314 313 731 753 1867 1425 541 2572 2192 1380 1375 1089 1111 1500 1053 714 1992 841 2165 2565 1349 2426 2117 438 1252 788 747 2133 2456 1797 1269 1418 972 1342 683 1012 761 457 984 1064 2147 1040 164 609 1227 278 1633 2424 830 506 299 780 709 1614 730 2116 761 1320 419 809 1259 1131 2121 1753 2384 1830 1154 2154 759 1193 1547 1339 1599 938 546 1239 1317 589 2372 1035 863 950 1327 1141 621 2398 739 310 1770 1191 333 1263 1029 1757 784 1609 2139 2019 1243 163 487 484 2319 1545 2414 2611 1831 1984 1017 377 2244 1514 594 295 940 2182 1183 808 1199 969 2285 628 1438 1873 974 2635 2155 768 732 1318 2235 2223 949 1678 2446 1137 1204 883 389 738 1230 2500 2270 814 1539 1291 805 
582 2886 665 2449 805 2668 1437 953 877 2147483647 709 834 3064 2638 2918 2689 3153 2766 3133 669 389 2023 2017 2622 868 753 1133 1007 907 615 3393 947 2834 1185 1388 3087 1159 621 551 518 3290 2834 1961 3475 3037 806 1317 3297 386 2225 3555 1659 485 1611 2180 898 1410 1453 1072 1810 1333 763 3260 2715 1084 2019 846 129 601 631 975 1119 515 1782 657 1097 2550 3039 1085 685 1195 2939 2465 1453 511 376 2040 1914 2059 534 1024 3158 716 1419 594 3026 1081 797 994 836 776 3304 2458 2149 2667 2431 1014 459 2891 3001 264 3064 1100 1992 1387 1713 471 2348 3123 2687 3135 575 182 1006 2656 3201 949 3218 1022 3290 1672 782 2013 524 3021 1003 3045 397 1670 2418 1206 232 1936 2294 1931 726 3006 3433 614 685 3131 537 2537 1685 3038 3369 1630 806 2260 2487 859 2869 1621 2045 1802 416 1023 1992 1218 476 1974 1490 1562 758 1067 1271 1844 1639 1159 1393 562 2447 2441 1167 2182 1783 3207 1069 287 419 1687 3210 2263 604 3417 1793 816 673 1729 3245 982 2720 3041 2949 939 2967 3398 1963 1107 982 1205 448 3533 1458 1911 2913 2428 987 811 2767 1178 981 2976 1077 801 1890 2903 1058 2807 612 2212 781 2599 1559 3029 1908 3208 3310 2064 531 1256 1237 1725 1457 418 1848 1777 1621 2391 1904 871 409 1438 952 2024 882 614 2256 1625 1410 2708 1812 2194 1177 3151 2933 3333 3145 584 288 2426 443 2350 1024 3564 1066 2019 736 785 2059 1989 609 1053 1153 1558 3335 2431 864 2199 3398 1412 2456 1943 800 1910 1786 3411 2177 557 1047 589 2066 3162 149 3227 442 2174 1825 397 515 638 2664 578 866 1607 2197 1468 3314 388 331 936 1086 2311 1233 751 696 2154 1094 1318 297 1967 3020 2558 3014 293 465 813 1018 2585 2524 680 2157 476 3215 1609 1055 456 525 974 2072 1733 1638 985 1916 483 1187 3455 931 592 2183 3098 1635 1138 764 1001 1835 2154 2041 710 605 2637 2751 709 1834 243 2848 191 2045 364 1432 2868 895 2166 1577 2347 2853 1843 951 1607 859 1197 959 2223 2310 1602 3160 3214 2344 664 1599 966 2957 761 1502 3378 1397 1439 1560 770 185 869 2087 2364 1321 676 347 1026 1929 1973 214 3409 812 870 1408 765 3419 1853 543 2412 741 3007 1341 2649 1183 782 346 2377 2170 1019 2515 1009 2981 575 3383 3370 930 1577 1457 248 1069 2464 2682 394 346 1028 1475 2261 1111 633 756 1218 1981 428 2938 2476 1515 704 2039 1233 2190 1992 2587 255 129 513 1121 96 3104 2150 1038 2212 1159 743 2256 1328 1493 175 1598 2039 2347 1576 649 3380 1837 2298 1453 955 1955 1371 859 767 995 109 1343 339 1913 3227 2962 1727 990 3364 3131 716 1119 877 1226 667 2629 775 808 1272 3085 1027 1484 2700 1838 1853 2029 813 2497 844 3054 746 897 1370 185 227 1329 609 1670 1929 375 332 874 939 731 805 1318 1684 2259 3406 727 1795 1685 865 759 330 1174 3542 2759 1237 1445 2394 1702 1894 3084 2408 2103 3511 3036 1493 281 1503 1327 898 3494 2755 1543 367 2656 3424 1004 3334 2008 2891 683 2303 3251 862 273 911 846 469 2293 1020 1321 979 3483 1074 834 940 1134 1722 924 835 2484 407 2585 640 2017 1371 2680 2701 2149 3052 1929 3446 220 150 1374 478 1266 2396 1808 520 2794 1144 171 1478 1881 2300 2297 183 1575 2208 2677 931 2764 2041 1259 2736 1250 2075 1759 3107 828 982 1989 1503 851 634 1157 216 1422 2425 954 649 934 1949 474 2815 2366 1899 721 1034 1725 2999 1365 773 625 582 310 2209 422 2866 2336 3335 208 1828 2768 2054 2127 2537 431 554 574 2346 2344 3283 1095 719 1068 612 711 2511 1750 2296 2766 3380 3108 1731 1605 2815 1491 1501 1454 736 3280 645 2061 2584 482 1254 802 1842 461 2964 1695 2696 814 1342 2544 2962 1091 1139 714 2049 2082 943 2572 1653 1945 3077 2576 3420 121 3444 305 724 1144 199 1884 2093 590 1564 292 1075 1322 1103 3186 591 280 3219 3266 881 353 2064 1826 3531 1673 1077 2936 2817 1423 3286 1468 1331 1028 2653 2704 1182 2968 200 370 2687 2621 1490 1808 692 2664 1067 735 2986 441 567 496 2859 1430 1932 1393 665 2712 822 860 2948 1516 2284 1591 346 1435 663 2075 693 467 867 594 1151 2561 1666 2516 217 334 905 3272 726 601 2576 365 701 2751 1672 1188 614 551 2949 2845 1813 2506 1483 2634 556 725 895 2454 2818 910 575 739 1065 2468 1605 2063 1680 1447 1037 816 647 790 2046 966 2088 2836 1026 872 784 1475 296 2587 604 1330 3318 2923 2142 984 1779 527 2374 592 1355 2818 1696 2987 3425 1616 3097 2763 729 1347 1651 1508 2844 3303 2666 417 2077 1036 1626 1383 946 1638 1139 814 1063 2882 754 829 891 2089 1035 2434 3187 142 593 578 768 194 2201 1550 2926 1488 1925 459 1667 426 1672 2802 2629 3042 2670 1508 2977 853 1250 2423 2095 2172 1782 1422 363 2188 399 2986 1900 1153 1806 2198 684 1030 3165 741 1184 2274 921 1029 1038 873 2624 706 2463 2847 2803 2116 942 687 1063 3183 2342 3194 3350 2602 2855 1380 1131 2895 2071 1367 1089 1817 3020 1797 1658 2067 790 3098 273 2313 2447 447 3497 3028 1396 559 485 2848 2959 703 2435 3317 551 352 1760 960 1501 872 3359 3143 1618 2320 2140 369 
722 3328 190 2703 1386 2927 1850 517 1233 709 2147483647 926 3511 3021 3184 3158 3662 3295 3700 1312 796 2633 2634 3161 1241 1454 1370 356 554 1307 3790 709 3139 1559 1481 3617 1760 1242 959 1042 3809 3238 2394 4044 3560 1187 2004 3682 1060 2704 3870 2130 731 2134 2732 1602 1726 1893 733 2129 1476 1436 3674 3076 1758 2208 1326 838 1306 959 1123 1694 389 2067 1355 664 3060 3514 1783 1338 1902 3295 2774 1875 308 1042 2336 2521 2440 824 400 3717 54 1670 638 3581 554 760 542 1540 1485 3860 2944 2728 3180 2888 980 1020 3322 3398 928 3326 1803 2249 1953 2202 1045 2763 3671 3086 3475 262 675 1689 3052 3639 1636 3496 397 3870 1844 1384 2239 1211 3613 648 3605 1056 2270 2882 1860 484 2494 2869 2115 1178 3315 3969 935 1393 3697 1105 3080 2233 3492 3712 1720 156 2726 3061 1025 3432 2143 2540 2093 1029 749 2242 1705 775 2573 1557 2184 853 794 1505 2381 1849 1859 1640 1241 2777 2910 1795 2622 2166 3646 1761 803 992 2238 3717 2862 1224 3778 2194 1321 1017 1902 3811 775 3207 3501 3411 1627 3305 3702 2206 1438 1612 1886 267 3844 1487 2249 3411 2853 451 469 3331 1548 1474 3470 1473 1284 2163 3251 1766 3307 1289 2589 655 3137 2196 3375 2253 3628 3887 2520 1029 1917 1539 2376 2113 357 2082 2372 1745 2921 2161 1371 706 1765 1400 2657 1573 1238 2764 2285 1576 3301 2398 2589 1785 3624 3362 3824 3465 482 514 2939 1125 2718 1729 3865 1262 2561 1438 356 2547 2340 277 1084 1032 2121 3773 2935 1367 2467 3839 2096 2738 2323 331 2434 1933 3808 2801 184 708 984 2486 3491 743 3643 622 2599 2398 1049 997 511 3267 405 1244 1736 2777 1930 3710 323 1040 1490 1625 2637 1316 1160 1119 2448 398 2012 616 2333 3503 2839 3425 808 941 1344 352 2983 2823 1357 2786 761 3793 1845 1268 359 192 1394 2641 1920 1976 715 2508 357 1403 4020 432 156 2691 3379 1774 1637 60 1709 2111 2609 2403 1410 1243 2986 3345 1243 2494 830 3401 596 2375 919 2091 3373 1414 2537 2011 2844 3335 2409 1234 2108 1547 1764 980 2671 2552 1760 3463 3786 2957 1344 2022 1144 3295 911 2167 3841 1480 1831 2196 1435 789 1544 2279 2645 2019 233 536 1018 2205 2587 682 3733 602 856 1704 734 3772 2278 1080 2685 1075 3527 1818 3206 1501 104 524 2676 2760 1131 2737 1353 3543 1016 3804 3797 1637 1815 2132 936 540 2908 2918 891 711 1231 2127 2604 1762 1182 67 1915 2531 352 3506 2918 2199 1090 2332 1914 2812 2461 3083 507 594 417 1082 796 3502 2531 1367 2830 1206 1448 2589 2027 1717 830 2276 2672 2904 2043 147 3815 2418 2806 1779 250 2423 1732 1533 1474 1700 602 1398 941 2421 3545 3406 1899 1595 3945 3704 179 441 1369 1903 1355 2923 181 1265 1818 3384 1675 1925 3031 2391 2473 2245 1270 2905 1185 3334 1452 1530 2045 562 674 1937 123 2242 2245 779 829 1360 1647 1354 1501 1502 2327 2806 3977 1330 2261 2330 1449 1225 847 1535 3867 3323 1833 1624 2949 2163 2433 3458 2688 2482 3822 3439 1577 563 1805 1772 1468 4054 3264 2053 1076 3239 3798 1512 3836 2565 3442 142 2837 3653 1383 763 237 1448 311 2919 383 1983 729 3812 1466 1502 1647 901 1927 1400 1464 3044 541 3189 782 2595 1707 3128 3200 2688 3498 2325 3824 770 561 1357 959 1837 3021 1948 203 3323 1813 550 2084 2392 2839 2694 867 2233 2837 3211 1639 3070 2366 1252 3121 1948 2265 1980 3551 451 1203 2436 1904 1544 894 998 748 1693 2874 1306 1357 1397 2308 242 3103 2802 2503 171 1641 1915 3551 1719 1293 1320 960 570 2447 1044 3123 2889 3647 577 2345 3276 2451 2338 2972 1071 936 801 2647 2887 3590 651 1265 1452 465 85 2859 2128 2553 3145 3875 3372 2323 2104 3250 2176 2029 2086 277 3561 1160 2416 3177 231 1478 1200 2337 730 3395 2301 3103 1467 1390 3140 3344 437 1143 17 2368 2639 1617 2830 1917 2520 3533 2954 3891 592 3941 706 613 1550 555 2386 2462 825 2114 987 1651 1913 1411 3539 817 900 3715 3705 1263 418 2593 2046 4101 2148 1536 3314 3365 1913 3846 1967 1347 1737 3080 3051 1664 3260 648 459 3251 3156 1558 2028 370 3021 1773 1179 3416 445 215 631 3318 1951 2544 1843 1289 3088 1501 534 3403 1637 2587 2270 655 1685 108 2352 25 565 1373 1172 1686 3085 1968 2786 497 973 1584 3782 164 1173 3186 556 1285 3278 2126 1148 1308 1224 3272 3315 2035 2923 1975 3029 970 1073 1405 2848 3404 710 990 1307 475 2751 1960 2626 2345 1658 1711 1317 1153 1498 2691 1402 2424 3401 1677 1559 969 1952 988 3094 1082 1770 3804 3422 2612 291 2298 1211 2650 180 1337 3212 1867 3386 3739 2289 3641 3320 1310 2042 1993 1973 3359 3654 2959 898 2619 685 2296 1886 1647 1898 1637 1520 1762 3377 1463 1100 1513 2422 1231 2863 3657 849 732 1004 572 684 2783 1677 3342 1977 2494 907 1847 945 2263 3337 2870 3594 3042 2156 3374 1521 1947 2638 2570 2761 2159 1694 702 2483 669 3563 2081 1800 1969 2494 1382 1630 3631 590 1520 2893 1628 1510 1746 1579 2929 522 2808 3364 3252 2405 1200 1290 1601 3487 2777 3646 3842 3063 3140 2020 1589 3451 2665 1471 1519 2066 3391 2359 2027 2379 404 3510 720 2579 3039 1152 3806 3296 1937 1244 527 3425 3454 1410 2910 3594 158 865 2032 1488 1965 232 3676 3407 1712 2772 2501 1073 
263 2435 739 1778 1599 2002 984 636 420 834 926 2147483647 2619 2109 2259 2282 2806 2462 2899 884 468 1927 1940 2341 444 1364 451 934 537 1025 2876 403 2213 692 584 2780 1124 800 1382 1349 2960 2330 1514 3238 2716 421 1548 2766 833 1845 2945 1289 1266 1341 1940 1462 816 1043 550 1210 558 1460 2767 2158 1291 1290 1674 890 1222 1452 197 1026 1092 1143 1083 672 2216 2638 1410 925 1578 2375 1849 1013 1022 807 1412 1815 1534 316 896 2905 975 746 305 2767 784 187 663 1418 1305 3043 2084 1969 2336 2010 209 621 2424 2487 1064 2402 1467 1323 1233 1371 1292 1865 2850 2178 2551 1042 652 1266 2143 2742 1240 2571 898 3081 926 1563 1315 946 2845 549 2798 797 1570 2010 1319 752 1719 2099 1198 507 2389 3131 1433 1245 2894 649 2267 1462 2603 2789 831 869 1857 2283 117 2632 1348 1699 1169 702 459 1317 919 1275 1850 677 1530 83 471 581 1587 924 1490 716 936 1855 2038 1206 1740 1268 2750 1364 1119 1245 1471 2859 2126 1388 2857 1302 1639 1499 985 3006 372 2342 2616 2528 1574 2381 2776 1280 558 1063 1421 870 2918 631 1333 2551 1958 765 538 2533 680 741 2606 636 1629 1238 2329 1500 2450 959 1679 303 2316 1573 2452 1339 2724 3093 1651 1364 1387 632 1768 1542 967 1157 1657 841 2098 1235 678 425 857 633 1991 1516 1395 1927 1709 655 2540 1669 1686 1157 2745 2463 2953 2540 447 976 2101 883 1804 1563 2939 338 1763 1165 638 1701 1425 1083 219 372 1379 2875 2089 680 1542 2942 1617 1812 1419 677 1625 1023 2895 2110 771 541 389 1597 2566 981 2737 416 1709 1649 1183 506 415 2523 1153 1700 830 2018 1095 2797 785 976 836 918 1715 419 1585 1530 1523 1082 1588 1059 1424 2632 1913 2518 1125 501 706 965 2076 1898 1380 2106 1270 3002 919 348 622 803 598 1872 1000 1065 447 1779 1038 478 3211 709 957 1856 2454 865 878 934 1470 1185 1736 1492 1337 835 2066 2587 653 1901 1077 2590 946 1456 607 1530 2520 1711 1627 1148 1994 2465 1649 355 1296 1503 1073 134 1792 1627 845 2537 2988 2239 1003 1151 222 2371 86 1617 2954 589 952 1569 1479 692 1127 1362 1719 1612 700 1053 203 1280 1891 620 2808 388 132 788 202 2849 1398 1370 1759 1568 2683 1007 2403 606 1029 555 1751 2015 211 1817 496 2737 1409 2898 2894 1363 889 1618 824 782 2022 1996 1228 489 310 1545 1685 1230 648 909 1516 1744 655 2709 2031 1710 389 1407 1448 2117 1603 2227 668 754 531 299 902 2591 1623 496 2125 328 1198 1669 1629 791 750 1758 2005 2111 1204 779 2915 1679 1967 870 1037 1565 841 1539 1234 1544 789 521 673 1597 2619 2513 982 1000 3153 2910 768 1046 1701 1426 1038 1997 808 1640 1088 2458 1155 1074 2108 1618 1793 1322 560 2002 375 2408 1330 1639 1540 704 1029 1287 818 1503 1324 1193 555 651 1381 868 1176 577 1708 2006 3174 815 1409 1712 1652 547 1164 662 2942 2526 1177 701 2152 1312 1640 2541 1762 1574 2896 2529 688 1010 888 937 848 3238 2415 1254 1016 2467 2879 790 2973 1786 2628 789 2021 2742 1679 580 932 889 978 2226 915 1445 422 2886 627 1530 1371 460 1004 1750 1587 2250 1108 2450 197 1842 806 2240 2345 1883 2605 1428 2906 641 787 540 1313 1141 2322 1041 786 2489 1321 746 1413 1572 2029 1790 983 1657 2154 2385 1455 2144 1446 425 2209 1554 1348 1055 2657 573 292 1564 1027 1193 1438 405 634 772 1992 467 1225 1763 1398 877 2177 1914 1794 1074 1040 994 2736 826 658 1040 370 558 1522 722 2199 2091 2722 947 1534 2426 1552 1416 2081 1220 379 263 1722 2080 2664 684 682 609 462 852 1939 1229 1628 2231 3008 2448 1608 1290 2354 1694 1253 1463 685 2636 588 1501 2422 798 553 1636 1504 373 2496 1610 2197 1539 518 2389 2429 979 305 915 1446 1856 1182 1905 992 1765 2645 2040 3008 837 3072 1109 324 709 691 1558 1552 1382 1356 863 994 1235 520 2617 1379 1103 2850 2807 466 952 1783 1122 3295 1310 750 2398 2550 1105 3034 1165 499 1519 2183 2129 880 2334 638 588 2455 2332 677 1104 570 2102 1470 497 2516 544 991 1229 2435 1175 1845 1006 833 2173 1108 510 2517 731 1662 1753 492 760 818 1426 901 430 1688 690 962 2253 1047 1860 757 735 1168 2925 1070 681 2454 516 1500 2443 1272 360 1033 1282 2347 2438 1110 2023 1165 2120 415 1554 714 1940 2632 356 1407 740 863 1825 1056 1851 1776 732 1254 1640 1476 1278 2049 1797 1505 2602 1161 1518 117 1129 857 2246 1438 932 2931 2562 1749 1009 1491 1240 1724 755 521 2301 949 2475 2814 1751 2815 2516 765 1619 1083 1138 2512 2732 2034 1250 1821 553 1746 1094 1321 972 876 1257 1396 2516 1278 256 973 1503 309 1971 2776 857 251 430 391 640 2027 770 2438 1163 1734 470 927 1260 1550 2510 1947 2777 2126 1563 2464 1088 1548 1718 1711 2015 1258 773 1156 1558 439 2775 1164 1253 1055 1569 1326 1018 2747 357 632 2189 1449 753 1541 1311 2003 416 1888 2519 2363 1480 310 792 899 2561 1889 2755 2973 2185 2214 1425 792 2640 1931 568 705 1140 2473 1597 1127 1456 591 2603 565 1653 2286 1110 2880 2371 1186 958 1163 2640 2591 1190 2043 2669 871 1186 1107 797 1129 868 2751 2482 821 1893 1588 941 
2790 184 3337 1161 3344 1055 1663 3240 2280 3064 3511 2619 2147483647 573 965 386 410 564 828 2446 2760 1367 1407 683 2274 2861 2172 3551 3142 2606 431 2981 805 1952 2213 540 1972 2466 3490 3357 544 349 1119 989 478 2331 2186 422 2721 844 882 1406 3531 1468 1023 2793 1804 1627 3090 1436 2159 3042 265 602 2229 1602 3553 3003 2861 3597 2432 1974 3543 1529 2608 3229 607 170 2385 2451 2465 529 955 1639 3503 2719 1294 1416 1090 2694 3510 767 3554 1900 2877 705 3372 2805 3258 2819 2725 804 628 1146 534 633 2662 2607 207 297 3100 984 2448 1432 1722 1352 3272 754 679 481 598 3548 2956 2320 516 144 2375 926 3513 988 1862 3286 1500 2646 1008 3125 756 2694 1557 647 2069 3160 1233 1041 1665 2365 756 733 3591 2773 819 2527 751 1428 45 652 2073 3481 804 938 2507 769 1457 1029 1500 2651 3006 1450 1847 3507 1341 2202 1706 2679 2991 2055 1267 1801 2380 1928 2597 891 626 2020 891 1351 147 2346 3282 3262 1431 422 1183 3208 594 1319 3498 3613 1820 859 2926 398 77 138 2950 615 860 1488 2075 2169 2196 3371 888 2299 1308 336 661 3374 3156 782 1963 2086 295 2042 3527 1468 578 2577 394 2557 956 2922 689 1769 569 1296 206 969 1002 3393 2066 1987 1745 1917 3420 1594 1463 2001 792 1496 2196 2827 1763 2134 1495 2932 3201 849 1853 2060 1000 1412 936 1967 187 175 405 705 3036 3339 714 2691 853 2759 949 2288 1123 2593 3257 1012 1213 3589 2540 2723 1563 273 686 2203 1256 334 2121 1055 1202 3296 1189 1850 443 1372 3335 3093 2548 1025 660 3177 236 2897 913 1362 3122 2573 3019 1087 3610 3700 2000 1121 1601 380 3276 2885 2133 1983 1003 2334 3599 3554 1214 3701 2253 3360 1203 222 1009 219 3284 2631 2252 3583 569 955 3025 1417 3511 940 1772 2273 3161 3350 2128 1159 1785 1558 3012 1354 3496 2155 953 3322 3497 914 892 1958 1927 3531 2626 1506 912 1142 2884 2496 699 1012 2356 1757 3207 697 3253 1208 2706 1946 394 3506 1009 1505 747 284 1327 2282 1460 2950 1896 2618 845 1276 1939 793 890 1234 2528 1491 2398 616 2613 1945 338 2227 1681 1762 3075 2886 2371 1553 1113 2287 3304 3408 2616 1430 1418 2931 765 3004 2727 1837 2822 633 1233 3348 1112 3665 462 1725 772 2017 3616 3019 1043 1184 2445 1251 2159 752 3473 346 321 2568 1792 2035 2848 3374 605 1143 3339 2844 2312 1888 994 2123 2431 3509 2316 1174 3180 799 594 2080 2433 1304 2188 1354 1072 534 3089 3087 3094 2606 3052 281 1005 2145 1317 2444 2624 1024 2306 1887 2890 1998 1487 927 1490 3369 319 1375 810 1750 3654 1110 1783 3035 2635 2775 3108 2314 2725 1168 732 106 1825 2123 1019 877 3374 3660 3548 2168 2554 926 3420 3569 1808 807 2178 1594 734 1305 1513 1520 2272 625 2328 900 2812 3215 2077 3075 3283 1844 3392 1484 1339 3394 2767 2197 2582 2370 2511 2098 1728 951 967 2357 1270 1733 3354 2324 3297 1977 827 791 1897 2010 887 1365 1228 415 1092 1053 877 261 2165 3343 1741 1752 2177 935 464 1526 2889 937 542 2061 462 1173 681 3387 872 314 3489 2840 3550 2248 3454 1344 3531 2028 2986 779 2047 3065 2565 2912 1752 3596 3218 862 3469 1112 2732 1232 1813 385 457 1011 15 1192 540 2869 3136 2435 3390 1837 1308 1851 3334 554 2170 3112 1722 1201 892 835 3070 1865 1396 631 2721 817 1222 2477 491 2321 1564 1689 45 3191 2328 1081 1607 2465 3638 2783 2884 1863 641 2205 2795 3623 1232 3387 884 710 1413 3632 2088 1783 685 1797 2293 2606 2568 2987 1344 2648 1016 914 793 3268 1257 453 1068 1476 540 3146 2595 2711 1056 876 801 3246 2345 2061 3059 3449 787 1390 1232 497 465 978 1490 1462 266 2099 1578 1818 3298 927 2424 1140 1030 3329 2085 3641 1227 2792 144 1559 448 3131 2327 1058 388 3591 2526 3503 1230 1114 2322 1090 1679 1273 56 640 399 3155 518 3350 2942 1965 3071 1191 1081 3616 1541 2829 2016 1814 2106 540 3620 3173 362 205 2253 3372 1061 1642 1030 1392 2000 417 671 1641 828 1597 2395 2665 438 669 1885 842 2969 3079 803 665 2201 1657 3183 651 2510 2361 137 3073 3510 3559 213 1642 1427 1682 2430 545 2418 3123 123 2076 1093 2002 2893 1888 3407 1320 3487 2950 3519 2472 1919 650 1595 1071 3155 2736 2361 471 3630 2464 1152 2979 3310 557 1397 2571 2614 3052 696 247 1649 599 1582 536 2570 3643 2171 697 939 2945 3497 2329 3467 1044 1563 1147 1856 1948 2259 3506 3430 2663 1566 3681 1158 778 2184 2958 2552 1590 2822 568 3448 1751 369 336 923 3628 1305 3010 1126 3332 2445 401 1848 297 819 1946 639 743 2343 2250 1539 1559 452 583 910 3363 1079 3113 1915 1682 2482 1700 1926 2597 2400 334 2718 2413 2231 1163 2314 649 195 2963 2780 2538 3010 2941 1132 2040 236 1576 1271 2653 1847 3330 1531 592 1142 688 589 1853 302 2358 2310 1316 970 1179 1362 1862 3411 1186 2863 874 1694 2082 1797 1176 2908 2082 158 2976 1995 1303 2728 2040 2689 2584 883 3033 831 467 262 1257 2320 2393 2006 791 735 136 425 464 890 1901 1945 706 1262 2206 2004 1580 437 1357 1493 1234 3210 208 2870 1193 1064 2910 880 957 1687 2617 3546 866 300 2670 636 958 3416 3309 1574 2104 1567 3487 778 985 2071 746 1055 2811 
2301 412 2841 605 3024 554 1203 2714 1805 2638 3021 2109 573 2147483647 585 444 917 816 1250 2070 2304 1283 1330 835 1804 2552 1658 3032 2617 2251 769 2452 401 1475 1663 990 1638 2074 3106 2987 1074 232 691 1493 914 1864 1964 663 2326 581 955 1009 3118 1129 921 2510 1295 1187 2552 901 1617 2732 662 121 1943 1030 3217 2593 2524 3211 1916 1612 3091 983 2264 2692 652 670 2120 2083 2234 318 389 1186 3043 2319 733 1285 585 2220 2987 1208 3066 1370 2383 1100 2839 2291 2729 2524 2416 1290 527 1074 687 393 2130 2181 368 379 2710 682 2192 866 1395 984 2903 313 1121 95 523 3082 2512 2025 66 663 2073 738 2990 1439 1302 2966 930 2275 1362 2592 1152 2294 1337 433 1791 2707 1037 1036 1094 1918 489 1269 3201 2448 1241 2107 848 1140 577 742 1509 2978 514 1037 2001 1081 1119 744 955 2237 2471 882 1431 3100 1223 1644 1481 2175 2453 1532 1003 1249 2135 1400 2226 319 442 1711 501 862 673 2073 2879 2885 1148 949 1191 2865 780 846 3164 3234 1257 1316 2394 551 604 544 2673 378 830 921 1586 1829 1943 2904 940 1741 776 706 272 2848 2640 1039 1485 1662 721 1575 3186 912 300 2320 663 2192 433 2408 822 1560 417 770 624 1429 632 3020 1806 1483 1600 1700 2964 1032 1269 1439 765 935 1770 2359 1256 1688 1436 2646 2860 685 1688 1516 1222 1218 444 1642 746 398 971 571 2540 2901 671 2305 305 2499 985 1772 928 2265 2746 715 683 3124 2008 2179 1266 788 621 1778 684 856 1920 495 702 2785 923 1282 787 1365 2850 2557 2087 581 567 2763 634 2421 484 1152 2751 2130 2518 1287 3157 3346 1440 1074 1180 689 2809 2502 1738 1593 433 1794 3238 3189 645 3182 2038 2935 688 695 469 417 2882 2185 1836 3064 86 401 2702 1407 3103 1374 1226 1761 2681 2871 1671 1036 1224 1046 2480 1204 3041 1634 1458 2800 3021 713 639 1397 1515 3036 2359 954 558 618 2567 2110 158 1253 1935 1655 2807 1002 2822 660 2274 1726 723 3184 484 1063 603 585 1112 1787 1095 2659 1540 2093 484 708 1381 624 1331 1290 2173 1039 1886 369 2112 1750 903 1676 1207 1553 2765 2455 2045 981 543 2076 2805 2973 2085 872 1320 2484 804 2486 2208 1321 2310 785 789 2983 547 3290 883 1309 956 1520 3126 2550 472 1138 1923 711 1677 1121 3097 794 795 2282 1249 1838 2442 2842 322 647 2948 2385 1799 1672 435 1823 2012 3013 2080 980 2703 1142 312 1906 1969 742 1941 1351 715 576 2631 2644 2607 2067 2640 482 493 1658 1319 1906 2301 461 2098 1346 2468 1841 1434 924 1081 2876 823 1181 670 1243 3146 745 1294 2741 2319 2510 2669 1764 2302 872 648 476 1262 1766 1487 1291 2874 3136 3218 1916 2204 406 2916 3224 1443 578 1860 1156 240 1068 1377 948 1827 175 1850 617 2500 2919 1857 2625 2864 1548 2905 1227 794 2989 2324 1765 2299 1991 2190 1562 1564 881 1456 1967 880 1570 3043 1881 2900 1495 929 1043 1572 1465 909 959 984 446 527 541 920 422 1608 2911 1221 1312 1788 1453 693 1162 2512 1133 786 1646 1020 1003 1012 2891 798 633 3163 2395 3040 1871 2994 1387 3009 1784 2455 868 1580 2766 2281 2369 1193 3268 2912 946 3035 1276 2239 1101 1314 328 619 867 558 710 809 2431 2693 1879 3009 1495 1393 1282 2854 827 1893 2665 1458 902 829 342 2669 1684 1406 819 2442 365 673 1929 100 2094 992 1131 598 2674 1821 682 1139 2150 3242 2239 2444 1339 364 1727 2465 3294 713 2918 458 350 1274 3152 1740 1223 1070 1305 1870 2254 2105 2523 772 2238 603 897 756 2835 957 693 585 904 262 2779 2132 2229 483 848 720 2709 1929 1590 2561 2954 215 898 661 128 1032 704 1279 1093 331 1920 1229 1576 2793 780 1994 607 1192 2853 1561 3284 891 2320 430 1354 136 2826 1777 1200 325 3066 1987 3012 677 974 2009 559 1136 1108 617 70 969 2718 1088 2936 2433 1502 2619 877 559 3212 1229 2431 1650 1500 1610 556 3215 2782 905 724 1785 2923 860 1079 1542 1001 1562 297 959 1242 1304 1212 1843 2404 218 177 1464 520 2520 2607 1013 812 1643 1095 2678 123 2252 1911 443 2593 3041 3134 475 1275 1310 1249 2044 78 2087 2602 515 1520 521 1844 2429 1358 2915 753 2996 2468 3191 2060 1532 734 1065 524 2703 2323 2044 1010 3150 2050 1313 2509 2975 796 981 2027 2260 2707 407 518 1087 197 1192 58 2113 3269 1750 187 1216 2419 3118 1924 2939 485 1062 1010 1711 1409 1963 3171 3073 2354 1526 3349 610 1073 1867 2669 2053 1184 2423 638 3082 1309 938 715 605 3116 995 2662 558 2843 1890 194 1287 367 835 1790 1076 997 1943 2043 1028 1143 762 671 406 2973 910 2579 1759 1291 2193 1158 1513 2287 2132 675 2404 1923 1873 613 1800 286 763 2552 2291 2083 2497 2496 1091 1483 349 1183 1089 2203 1288 2947 1300 872 629 1093 57 1643 356 2024 2082 762 650 1132 867 1338 2996 616 2394 1230 1124 1787 1230 606 2587 1727 727 2465 1504 1333 2448 1611 2431 2286 358 2525 258 779 391 689 1822 2000 1613 641 362 702 992 391 486 1650 1508 1037 1177 1659 1552 1023 383 1121 997 676 2698 499 2420 623 1156 2549 911 641 1336 2249 3109 1161 712 2342 475 821 2938 2915 1027 1697 1150 2977 769 729 1507 432 521 2427 
2490 882 2996 481 3411 258 1516 2802 2044 2918 3184 2259 965 585 2147483647 1006 1372 1373 1764 2429 2550 1847 1894 1412 2051 2960 1828 3130 2714 2625 875 2541 186 1734 1722 1483 2058 2415 3427 3325 1509 669 1122 1954 1412 2113 2451 752 2653 1135 711 1422 3402 1581 1492 2940 1509 1529 2611 1109 1711 3135 880 469 2388 991 3587 2895 2908 3526 2064 2010 3319 1139 2649 2748 1235 1118 2576 2450 2708 436 471 1509 3260 2642 878 1836 937 2440 3077 1711 3234 1525 2558 1624 2905 2426 2809 2945 2828 1765 1112 1646 1257 972 2226 2476 818 668 3033 147 2652 939 1835 1426 3244 833 1622 647 445 3289 2768 2462 639 974 2502 313 3081 1940 1347 3356 946 2631 1907 2667 1676 2617 1848 1013 2248 2944 1576 1618 1081 2195 229 1695 3513 2846 1755 2414 1431 1626 993 631 1509 3114 1067 1622 2168 1633 1573 1268 1117 2545 2542 944 1782 3392 1779 1668 1984 2336 2514 1688 1514 1335 2602 1554 2585 523 1025 2148 1004 1177 986 2524 3182 3219 1637 1387 1772 3234 739 1189 3536 3556 1290 1811 2476 1108 1029 1010 3105 353 535 979 1814 2235 2411 3112 681 1757 1018 1218 833 2936 2757 1603 1741 1985 1212 1844 3551 1034 390 2774 1204 2558 806 2537 1401 2069 413 1026 882 1924 1123 3356 2274 1688 2135 2199 3191 1103 1796 1462 1349 1028 2084 2584 1480 1981 2002 3070 3232 1256 2212 1610 1797 1748 864 2070 1151 822 1351 365 2707 3155 1256 2646 686 2947 691 1928 1474 2666 2871 1238 955 3331 2111 2232 1737 1049 1206 2093 723 1106 2420 462 1031 2908 1439 1276 890 1942 3029 2622 2335 1019 415 3055 871 2627 961 1679 3095 2403 2674 1866 3384 3695 1468 1650 1548 818 3020 2838 2092 1961 634 1879 3582 3530 764 3277 2526 3206 993 1161 360 746 3186 2453 2161 3163 668 406 3094 1983 3393 1884 1343 1926 2872 3059 1949 1598 1268 1283 2560 1751 3267 1788 1918 2896 3212 1273 202 1427 1864 3188 2805 1089 1073 921 2968 2456 447 1826 2248 2205 3114 1553 3089 885 2557 2222 1251 3568 833 1418 1182 1105 1638 1992 1527 3079 1947 2210 1010 633 1432 316 1836 1875 2549 1384 2046 350 2284 2258 1212 1728 1497 2061 3168 2733 2455 921 553 2566 2955 3231 2183 993 1879 2738 599 2605 2333 1515 2451 707 1183 3327 507 3618 1387 1671 1532 1739 3286 2766 546 1713 2053 467 1911 1655 3427 988 1013 2717 1373 2342 2753 2911 902 285 3264 2622 1962 2172 703 2262 2323 3164 2555 1523 2901 1686 893 2420 2217 878 2413 1929 1202 1156 2862 2899 2786 2140 2936 715 862 1884 1898 1994 2705 694 2589 1470 2757 2365 2001 1508 1473 3037 1061 1713 1246 1465 3268 1222 1550 3158 2727 2954 2928 1816 2597 1377 421 910 1294 2159 1977 1810 3021 3220 3594 2387 2585 301 3054 3585 1848 240 2284 1505 352 1588 1922 943 2113 739 2082 156 2908 3331 2349 2869 3145 2004 3077 1725 991 3286 2588 2071 2735 2351 2598 1682 2092 1459 1930 2317 1317 2099 3438 2166 3210 1744 725 1608 2004 1561 1494 1370 1506 580 509 896 659 709 1639 3173 1417 1643 2146 1900 1247 1589 2856 1711 797 1982 1418 1553 1556 3046 1378 810 3544 2655 3159 2239 3213 1970 3102 2263 2536 680 1846 3178 2717 2416 1258 3645 3314 1531 3292 1859 2422 1659 1546 891 1182 1432 954 1069 831 2700 2945 1901 3334 1917 1978 1265 3041 1380 2346 2912 1939 1403 1410 801 2980 2200 1984 1389 2878 227 886 1980 578 2574 935 1205 965 2788 1996 1141 1446 2565 3545 2286 2709 1511 941 1966 2856 3669 1001 3122 135 904 1822 3333 2142 1272 1597 1554 2183 2631 2347 2748 738 2550 72 1481 498 3099 1451 1244 972 854 847 3126 2376 2433 577 1431 436 2766 2249 1851 2721 3108 517 1202 632 542 1407 191 1798 1523 830 2431 1664 2065 2931 378 2291 893 1774 3048 1713 3631 1368 2538 840 1873 685 3232 1827 1784 577 3149 2067 3173 875 1535 2431 354 1279 1654 1021 584 1285 2980 1448 3222 2573 1782 2862 1371 886 3506 1693 2752 2041 1944 1824 535 3508 3101 1326 1012 2036 3160 1408 1138 1995 1421 1874 550 1514 1629 1786 1615 1885 2854 789 409 1807 134 2771 2816 1586 1389 1667 1156 2821 466 2707 2185 836 2788 3241 3401 976 1690 1864 1593 2394 536 2490 2708 974 1565 638 2367 2658 1510 3077 845 3160 2664 3569 2378 1908 1315 1253 403 2943 2629 2461 1435 3329 2367 1896 2724 3350 1355 1377 2086 2635 3079 271 1032 1150 773 1591 641 2366 3598 2073 703 1780 2518 3443 2257 3016 450 1321 1570 2243 1527 2401 3541 3425 2767 2094 3721 849 1629 2292 3091 2232 1568 2744 1218 3423 1636 1313 1224 1132 3228 1480 3032 544 3014 1917 617 1325 668 586 2315 1579 1561 2282 2536 1271 1521 1300 611 268 3290 1466 2646 2285 1682 2627 1297 1862 2702 2584 1194 2812 2127 2258 847 1960 853 1151 2853 2478 2341 2625 2753 1668 1524 748 1581 1631 2462 1342 3271 1809 1425 324 1612 529 2147 664 2427 2562 567 1169 1707 1171 1510 3280 730 2615 1771 1116 2232 1232 720 2983 2124 1115 2600 1734 1915 2882 1933 2882 2711 324 2666 544 1317 908 801 2015 2343 1978 339 908 1051 1369 970 100 2131 1826 1582 1743 1727 1845 1122 536 1638 1278 854 2820 782 2672 609 1741 2907 641 112 1761 2610 3360 1719 1208 2740 1059 410 3127 3227 1166 2039 1525 3098 534 225 1513 988 835 2766 
2439 236 2987 1029 2959 998 1308 2911 1925 2689 3158 2282 386 444 1006 2147483647 544 372 815 2064 2394 1009 1052 411 1917 2476 1841 3216 2812 2221 789 2656 821 1602 1918 576 1587 2086 3107 2973 706 362 768 1085 500 1972 1806 740 2341 464 1167 1036 3152 1085 652 2409 1475 1265 2773 1138 1854 2656 627 543 1844 1381 3168 2624 2476 3214 2099 1591 3173 1241 2223 2911 260 357 2001 2068 2085 621 808 1283 3137 2340 1040 1047 785 2336 3177 780 3198 1585 2528 663 3048 2469 2932 2434 2340 878 243 786 252 272 2341 2233 279 477 2718 1077 2065 1187 1337 976 2888 454 696 363 785 3183 2586 1934 380 529 1989 1084 3180 1008 1589 2900 1269 2263 918 2802 714 2315 1175 275 1684 2793 850 702 1429 1999 855 896 3209 2387 807 2152 447 1042 353 929 1807 3135 433 645 2167 636 1075 647 1213 2275 2686 1206 1476 3127 973 1921 1324 2337 2675 1733 881 1517 1999 1612 2214 722 249 1634 542 1021 532 1962 2901 2879 1045 591 853 2823 907 981 3113 3230 1555 890 2603 107 353 261 2567 713 1096 1242 1730 1784 1813 3007 1164 2017 1012 296 361 3043 2820 598 1613 1715 336 1685 3141 1200 643 2194 227 2173 678 2585 404 1389 707 996 568 1002 638 3009 1682 1652 1376 1537 3052 1331 1083 1729 432 1236 1825 2466 1432 1768 1147 2548 2816 464 1481 1759 792 1031 636 1582 467 313 672 875 2686 2967 343 2309 616 2376 1221 1957 739 2207 2916 631 920 3224 2219 2415 1178 658 308 1831 1049 716 1745 917 886 2955 804 1598 803 1041 2979 2774 2185 688 846 2799 594 2539 579 979 2738 2205 2673 865 3240 3315 1726 769 1234 722 2912 2503 1755 1605 793 2026 3214 3169 984 3364 1874 2984 897 350 908 434 2904 2262 1877 3246 383 834 2639 1086 3132 940 1479 1940 2804 2992 1767 787 1518 1237 2690 980 3128 1830 1051 2989 3136 528 1010 1686 1554 3180 2243 1228 549 849 2499 2115 603 820 1982 1400 2827 558 2879 936 2334 1566 294 3120 727 1147 362 188 944 1936 1082 2565 1514 2291 490 1107 1660 952 900 928 2144 1137 2063 708 2269 1568 689 1934 1333 1382 2690 2512 1986 1345 945 1910 2955 3034 2295 1166 1057 2562 1028 2669 2395 1512 2483 936 884 2963 962 3281 466 1355 528 1676 3262 2658 870 834 2119 1145 1808 679 3089 728 706 2183 1495 1659 2469 3049 272 1091 2957 2479 1978 1508 758 1737 2057 3158 1935 791 2821 698 266 1708 2072 1052 1805 1024 700 176 2723 2716 2741 2294 2674 543 712 1798 988 2132 2239 794 1929 1584 2514 1629 1141 583 1121 3017 705 994 427 1421 3310 739 1441 2650 2250 2392 2736 2018 2350 785 931 297 1560 1739 1062 853 3026 3327 3162 1785 2169 850 3074 3184 1426 933 1792 1233 680 920 1144 1294 1906 378 1973 1001 2426 2830 1697 2706 2906 1458 3037 1099 1058 3014 2398 1827 2197 1988 2125 1786 1355 585 1041 1977 901 1361 2969 1956 2916 1628 1121 603 1512 1710 552 998 842 620 939 755 1148 480 1882 2969 1421 1389 1798 1056 249 1147 2506 708 874 1687 695 792 568 3036 502 651 3103 2471 3208 1866 3088 1035 3197 1646 2663 1065 1691 2680 2180 2602 1479 3210 2833 557 3095 866 2383 860 1477 117 176 631 375 864 882 2497 2765 2146 3007 1454 1019 1603 2976 383 1785 2743 1337 817 526 550 2690 1491 1072 384 2337 800 953 2176 428 1942 1354 1418 431 2855 1991 722 1258 2079 3257 2476 2513 1545 292 1853 2410 3237 929 3024 888 379 1042 3272 1704 1515 632 1456 1920 2222 2207 2623 1150 2271 1034 565 1021 2894 873 249 749 1272 243 2762 2232 2357 872 520 1008 2927 1970 1706 2711 3098 631 1060 1054 464 727 1088 1108 1084 214 1726 1196 1434 2954 1107 2052 855 780 2969 1764 3256 848 2433 331 1179 322 2745 2032 796 516 3260 2214 3150 966 737 1936 998 1383 895 389 482 734 2783 791 2972 2601 1608 2703 809 790 3236 1156 2449 1634 1429 1764 766 3240 2792 572 591 1895 3003 676 1380 1138 1020 1633 521 515 1268 886 1221 2100 2282 226 612 1514 915 2600 2719 581 388 1919 1393 2838 565 2128 1995 355 2716 3147 3183 173 1262 1061 1318 2049 474 2032 2790 264 1792 891 1633 2529 1576 3055 1083 3133 2594 3134 2095 1540 330 1289 957 2787 2359 1975 657 3272 2088 904 2618 2924 353 1033 2265 2229 2666 775 157 1385 337 1207 386 2205 3259 1798 460 775 2618 3114 1952 3139 910 1234 772 1489 1644 1873 3120 3045 2278 1226 3295 890 629 1798 2574 2207 1219 2442 230 3063 1389 649 307 549 3288 922 2624 964 2978 2154 403 1579 465 1074 1577 652 556 1965 1873 1218 1191 324 851 850 2981 697 2793 1546 1306 2097 1403 1553 2211 2016 260 2332 2065 1848 897 1982 339 501 2584 2429 2173 2672 2571 782 1759 357 1202 890 2287 1572 2947 1148 427 1072 658 493 1474 459 1973 1930 1185 595 828 1034 1544 3032 964 2502 786 1454 1696 1545 956 2523 1698 477 2637 1652 986 2344 1670 2306 2198 802 2691 657 340 149 1022 1977 2014 1628 960 403 508 691 98 911 1518 1578 593 901 1909 1642 1309 596 973 1161 977 2871 497 2502 1017 771 2526 1146 1040 1305 2234 3172 718 322 2284 254 1145 3056 2927 1288 1729 1199 3144 1018 1106 1802 389 777 2429 
2949 511 3497 1521 3335 1442 1824 3439 2434 3153 3662 2806 410 917 1372 544 2147483647 401 434 2504 2884 1268 1300 554 2423 2853 2371 3738 3339 2641 744 3187 1206 2118 2461 160 2012 2537 3532 3390 162 725 1296 584 144 2475 2131 784 2789 961 1238 1532 3600 1544 990 2766 2008 1773 3308 1682 2394 3030 604 976 2221 1916 3554 3077 2875 3641 2628 2036 3651 1785 2634 3445 605 256 2354 2502 2407 936 1305 1797 3620 2791 1582 1345 1329 2838 3701 366 3700 2124 3040 341 3579 2993 3461 2800 2720 394 722 1068 486 809 2874 2705 568 707 3154 1394 2408 1727 1771 1461 3306 998 284 822 1005 3670 3065 2314 852 458 2374 1332 3704 580 2134 3277 1806 2695 640 3333 384 2767 1538 802 2062 3275 1231 934 1968 2490 1167 356 3638 2779 425 2621 641 1470 379 1025 2351 3648 949 772 2690 465 1534 1122 1757 2737 3220 1746 1961 3571 1270 2465 1679 2857 3210 2268 1309 2061 2336 2151 2646 1229 772 2038 1076 1557 448 2323 3345 3303 1469 58 1042 3220 944 1513 3499 3651 2099 450 3136 467 344 376 2914 1024 1245 1783 2249 2206 2165 3497 1250 2561 1556 256 904 3570 3342 524 2130 2198 208 2194 3532 1744 982 2535 356 2602 1221 3108 573 1726 979 1540 563 559 1155 3427 2045 2180 1657 1871 3532 1875 1433 2273 765 1779 2306 2962 1965 2263 1366 2904 3212 900 1773 2301 726 1387 1180 2001 238 555 212 1113 3198 3436 728 2750 1148 2713 1312 2487 1137 2606 3436 1114 1464 3711 2754 2954 1601 488 727 2312 1578 496 2054 1411 1428 3475 1243 2140 747 1218 3480 3308 2681 1225 1066 3252 589 3040 1119 1354 3159 2688 3188 817 3717 3713 2271 1030 1732 724 3403 2938 2218 2070 1320 2565 3620 3579 1519 3885 2190 3444 1441 222 1380 629 3347 2746 2350 3768 884 1317 3024 1261 3577 537 2022 2469 3305 3490 2268 1116 2062 1775 3222 1304 3608 2363 549 3514 3630 974 1302 2230 2034 3688 2591 1772 1071 1393 2881 2561 1063 722 2456 1638 3270 418 3344 1480 2808 1901 288 3495 1271 1660 818 358 1328 2456 1558 2925 1958 2822 1022 1620 2204 1200 485 1050 2566 1655 2590 1025 2788 1882 371 2478 1854 1720 3062 2983 2389 1876 1455 2220 3467 3500 2829 1709 1324 3043 1141 3193 2923 2047 3005 990 1411 3376 1463 3697 161 1845 581 2200 3765 3152 1382 1082 2650 1623 2323 403 3509 603 563 2548 2038 1969 2922 3579 816 1533 3390 2970 2506 1843 1293 2130 2528 3666 2266 1180 3319 462 810 1995 2572 1593 2151 1199 1205 580 3210 3192 3247 2831 3129 687 1257 2315 1162 2670 2632 1327 2236 2126 2978 1904 1355 842 1619 3524 522 1354 858 1954 3824 1243 1966 3009 2638 2734 3209 2560 2817 1246 1133 466 2104 2175 608 485 3537 3852 3543 2136 2586 1304 3588 3577 1881 1218 2197 1740 1115 1323 1437 1830 2396 907 2483 1311 2806 3188 2025 3187 3363 1861 3540 1499 1602 3458 2879 2312 2559 2433 2520 2325 1656 910 558 2429 1403 1659 3337 2445 3354 2147 1178 535 1934 2253 795 1501 1261 823 1442 1300 1242 671 2427 3434 1959 1891 2255 538 399 1617 2936 694 876 2165 185 1161 384 3545 854 676 3481 2952 3724 2313 3571 1158 3721 1997 3196 1139 2201 3043 2544 3140 2023 3588 3199 728 3560 866 2896 1184 2007 626 462 1009 420 1402 862 2973 3241 2689 3433 1891 1095 2145 3474 375 2158 3222 1723 1276 861 1093 3135 1797 1228 494 2691 1211 1496 2717 855 2265 1885 1962 422 3378 2516 1242 1779 2471 3691 3015 2990 2083 834 2364 2805 3617 1473 3515 1284 922 1349 3768 2135 2059 334 1982 2396 2639 2704 3114 1674 2731 1420 844 1183 3360 1327 387 1291 1801 782 3179 2728 2863 1389 824 1199 3461 2440 2216 3224 3605 1128 1595 1570 873 239 1389 1471 1561 586 2017 1653 1796 3469 1329 2531 1400 798 3465 2299 3658 1326 2932 533 1529 781 3113 2574 836 795 3785 2751 3655 1508 1090 2331 1466 1926 1244 355 974 358 3253 299 3424 3121 2117 3185 1278 1335 3676 1591 2897 2080 1848 2286 940 3681 3228 103 464 2400 3480 1090 1924 630 1513 2127 822 419 1752 417 1699 2642 2622 724 1047 2001 1251 3081 3215 580 549 2464 1936 3354 1017 2471 2488 536 3217 3637 3640 443 1727 1345 1819 2497 911 2439 3315 408 2336 1415 1909 3022 2115 3561 1621 3637 3097 3514 2560 2005 594 1831 1438 3268 2819 2372 120 3768 2554 904 3114 3313 411 1539 2805 2648 3068 1104 409 1929 869 1690 867 2698 3675 2276 988 634 3147 3537 2415 3667 1402 1769 1116 1762 2186 2256 3507 3449 2660 1418 3675 1433 488 2201 2931 2726 1710 2890 569 3476 1893 220 244 1057 3805 1376 3030 1472 3482 2697 780 2124 705 1196 1854 252 498 2424 2181 1756 1689 309 964 1294 3413 1082 3326 1825 1783 2467 1947 2033 2595 2372 291 2716 2580 2282 1439 2510 883 257 3039 2940 2665 3194 3051 1035 2304 627 1687 1254 2774 2117 3375 1523 384 1526 319 948 1806 709 2383 2255 1679 1096 1078 1571 2081 3484 1497 2998 517 1994 2087 2088 1488 2908 2134 284 3158 2174 1130 2700 2157 2644 2573 1259 3210 1164 308 529 1559 2498 2468 2093 1197 946 370 221 642 1293 1882 2073 401 1176 2451 2144 1853 847 1369 1695 1518 3392 613 2986 1532 879 2944 1249 1367 1757 2663 3638 557 222 2680 764 1358 3553 3364 1833 2201 1697 3661 1164 1395 2347 922 1321 2865 
2589 523 3135 1390 2934 1369 1479 3098 2076 2766 3295 2462 564 816 1373 372 401 2147483647 475 2112 2510 871 905 153 2063 2452 2039 3389 2999 2244 991 2852 1190 1770 2165 323 1618 2148 3135 2992 524 712 980 789 272 2113 1731 985 2398 630 1441 1175 3208 1164 592 2365 1686 1420 2980 1402 2089 2629 827 914 1820 1700 3153 2687 2475 3244 2292 1647 3268 1512 2236 3115 253 419 1953 2108 2008 970 1169 1450 3241 2400 1348 945 1060 2472 3356 459 3332 1815 2682 325 3243 2649 3123 2399 2319 586 412 668 147 548 2547 2322 586 784 2759 1435 2007 1495 1380 1097 2907 766 391 735 1108 3292 2684 1914 752 687 1973 1424 3358 672 1865 2876 1583 2300 547 3000 369 2377 1138 524 1661 2896 836 536 1737 2118 1209 674 3241 2378 468 2237 240 1081 519 1207 2084 3289 640 390 2345 265 1155 763 1485 2351 2891 1515 1590 3177 870 2182 1278 2509 2885 1948 923 1784 1936 1840 2251 1081 494 1640 784 1249 684 1922 2952 2905 1079 459 654 2820 1157 1199 3098 3253 1838 568 2805 266 492 438 2514 1063 1401 1548 1905 1811 1764 3121 1445 2275 1285 234 687 3227 2995 233 1783 1824 293 1838 3131 1490 999 2135 180 2207 986 2763 172 1325 1045 1265 770 672 832 3029 1644 1848 1260 1470 3152 1623 1033 2003 376 1531 1930 2591 1643 1896 978 2503 2811 536 1376 2002 444 987 929 1606 506 602 606 1207 2839 3051 362 2357 954 2314 1505 2154 747 2206 3084 762 1200 3332 2429 2639 1209 779 378 1935 1384 814 1655 1278 1142 3122 863 1891 1001 838 3112 2978 2312 931 1171 2862 799 2673 839 956 2761 2312 2832 527 3334 3313 1998 630 1373 944 3028 2543 1834 1687 1135 2254 3220 3179 1309 3535 1791 3055 1165 370 1276 721 2953 2370 1969 3418 752 1200 2623 882 3184 597 1737 2134 2937 3120 1905 716 1800 1469 2890 903 3226 2039 759 3170 3257 608 1361 1960 1659 3323 2190 1509 759 1133 2481 2170 974 464 2075 1248 2877 187 2957 1234 2426 1500 172 3094 1029 1315 474 295 931 2108 1187 2524 1570 2489 728 1456 1928 1289 565 683 2170 1315 2252 1060 2438 1482 723 2183 1516 1319 2661 2599 1991 1672 1298 1822 3107 3113 2502 1461 927 2664 1317 2849 2584 1729 2659 1195 1089 2977 1320 3298 244 1478 209 1862 3397 2780 1224 684 2319 1510 1972 322 3110 882 848 2147 1748 1570 2532 3242 587 1462 2994 2596 2170 1442 1088 1731 2146 3303 1866 786 2949 331 587 1599 2206 1360 1750 819 865 278 2833 2810 2883 2513 2739 818 1006 1967 782 2353 2232 1126 1838 1829 2592 1509 968 441 1261 3160 823 955 495 1634 3467 901 1631 2608 2238 2334 2826 2261 2432 875 1252 537 1843 1783 734 505 3177 3505 3142 1735 2189 1221 3229 3177 1496 1281 1799 1389 1052 930 1037 1612 2025 731 2125 1356 2406 2787 1625 2807 2973 1464 3172 1104 1342 3065 2500 1938 2158 2041 2121 2015 1257 512 733 2040 1053 1261 2936 2072 2960 1801 1388 240 1540 1956 394 1150 873 928 1297 1041 1432 770 2143 3047 1648 1533 1869 780 126 1243 2540 374 1106 1788 586 764 204 3182 463 878 3080 2573 3369 1923 3192 794 3374 1596 2863 1338 1845 2642 2143 2821 1757 3187 2799 332 3173 549 2539 783 1678 489 198 617 563 1105 1103 2591 2858 2395 3036 1501 748 1899 3104 28 1757 2841 1324 903 467 865 2742 1398 854 93 2290 1171 1252 2411 797 1865 1679 1699 602 3030 2176 919 1442 2072 3295 2700 2609 1771 583 2010 2405 3216 1198 3140 1258 673 949 3396 1742 1795 291 1649 2017 2242 2335 2741 1488 2344 1404 443 1329 2974 950 130 1012 1602 591 2781 2359 2501 1222 426 1327 3130 2059 1862 2866 3242 995 1286 1401 831 639 1443 1071 1191 550 1620 1272 1395 3113 1439 2152 1146 466 3093 1979 3258 962 2565 602 1128 694 2712 2275 494 847 3440 2434 3289 1268 692 1932 1367 1640 844 529 851 733 2869 700 3033 2772 1761 2806 910 1080 3282 1203 2505 1692 1454 1944 1070 3287 2833 488 728 2040 3097 705 1670 845 1155 1760 860 143 1383 582 1328 2343 2222 598 984 1631 1275 2702 2843 240 148 2180 1681 2998 937 2071 2117 620 2850 3261 3250 421 1348 946 1462 2106 845 2040 2972 469 2053 1232 1514 2649 1808 3196 1399 3271 2732 3113 2175 1623 210 1538 1323 2888 2432 1973 514 3396 2170 589 2743 2912 22 1190 2493 2251 2668 1132 361 1674 688 1320 758 2327 3276 1899 809 408 2810 3139 2031 3326 1272 1454 717 1367 1885 1856 3106 3049 2259 1037 3274 1193 257 1803 2531 2376 1346 2499 233 3077 1536 604 238 728 3451 998 2630 1318 3116 2401 760 1859 776 1368 1459 354 191 2038 1783 1450 1330 116 1134 1222 3017 690 2995 1430 1410 2066 1660 1659 2194 1971 230 2316 2228 1888 1201 2176 661 544 2649 2581 2293 2847 2670 636 2024 668 1319 855 2399 1847 2978 1123 59 1442 328 865 1405 774 1985 1855 1544 759 680 1266 1769 3092 1294 2628 418 1758 1687 1839 1287 2507 1742 545 2809 1833 757 2299 1786 2244 2172 1173 2858 1016 107 471 1342 2153 2079 1711 1294 692 621 618 436 1280 1481 1707 227 777 2152 1782 1593 921 974 1381 1284 3042 753 2608 1365 510 2547 1434 1400 1373 2268 3251 346 281 2281 472 1475 3181 2969 1559 1821 1338 3306 1320 1458 2078 641 1079 2471 
3008 882 3548 1843 3209 1799 1921 3535 2500 3133 3700 2899 828 1250 1764 815 434 475 2147483647 2466 2907 1133 1152 564 2484 2736 2487 3816 3435 2575 1176 3294 1589 2207 2630 288 1974 2512 3457 3307 389 1098 1445 344 354 2531 1986 1218 2754 1096 1672 1611 3552 1570 968 2631 2142 1857 3426 1874 2551 2905 1038 1332 2122 2173 3434 3043 2781 3566 2735 2020 3643 1984 2559 3559 724 660 2227 2457 2249 1335 1622 1891 3623 2760 1822 1233 1535 2883 3786 74 3734 2277 3102 152 3682 3083 3561 2673 2609 190 886 983 621 1022 2995 2704 946 1115 3097 1801 2270 1969 1754 1528 3224 1238 150 1160 1426 3677 3068 2216 1184 891 2277 1754 3788 197 2338 3152 2057 2642 230 3442 106 2738 1465 999 1970 3280 1207 839 2212 2523 1572 381 3565 2679 9 2618 632 1468 790 1459 2556 3705 1111 646 2781 268 1562 1208 1958 2723 3336 1990 2003 3518 1166 2650 1588 2940 3333 2403 1322 2255 2195 2300 2595 1537 968 1975 1257 1715 882 2206 3295 3228 1463 453 887 3118 1378 1662 3379 3569 2312 112 3249 709 754 756 2767 1426 1677 2022 2344 2156 2044 3511 1684 2743 1758 549 1156 3661 3425 369 2220 2227 553 2266 3417 1964 1375 2391 589 2548 1460 3196 588 1613 1389 1738 996 199 1296 3344 1940 2297 1501 1747 3532 2097 1358 2475 803 2005 2329 2994 2099 2309 1186 2766 3108 984 1619 2467 458 1321 1403 1956 670 945 592 1533 3256 3420 819 2707 1421 2562 1746 2601 1142 2517 3509 1212 1674 3717 2879 3094 1583 918 844 2333 1854 917 1899 1731 1614 3547 1276 2365 1179 1024 3516 3423 2718 1402 1488 3216 1022 3081 1313 1310 3084 2706 3254 534 3708 3605 2469 936 1804 1158 3420 2884 2217 2077 1602 2713 3520 3484 1781 3960 2035 3414 1639 611 1718 1038 3296 2764 2359 3845 1197 1647 2911 1060 3526 125 2206 2579 3341 3520 2325 1063 2274 1934 3333 1219 3605 2491 322 3602 3651 1051 1714 2432 2065 3732 2452 1983 1228 1607 2770 2529 1406 428 2464 1448 3220 311 3323 1709 2808 1777 526 3364 1503 1760 938 667 1295 2543 1606 2789 1945 2934 1202 1920 2399 1620 91 842 2506 1764 2693 1425 2868 1739 781 2649 1963 1610 2936 2974 2313 2144 1759 2060 3522 3478 2951 1936 1188 3050 1574 3282 3023 2187 3091 1424 1550 3288 1777 3608 377 1898 496 2306 3801 3179 1684 967 2766 1958 2404 162 3426 1033 992 2427 2216 1819 2891 3681 1056 1892 3326 2993 2614 1722 1558 2052 2531 3712 2122 1170 3350 195 1055 1824 2619 1834 2025 1006 1321 752 3223 3188 3294 2967 3096 1109 1481 2403 974 2808 2538 1596 2072 2294 2961 1727 1172 796 1695 3570 948 1296 947 2091 3883 1355 2080 2872 2538 2585 3201 2725 2807 1302 1559 859 2316 2142 261 51 3592 3934 3418 2016 2519 1654 3646 3465 1883 1630 2128 1827 1473 1309 1310 2086 2432 1191 2549 1719 2694 3046 1888 3191 3329 1806 3577 1465 1816 3406 2888 2341 2435 2402 2431 2475 1516 896 277 2408 1499 1518 3203 2476 3297 2239 1612 377 1896 2422 752 1592 1269 1242 1754 1516 1677 1085 2611 3412 2110 1962 2246 364 575 1655 2876 484 1309 2188 524 1135 278 3594 878 1109 3354 2960 3789 2288 3575 933 3802 1883 3307 1573 2274 2909 2421 3273 2230 3460 3066 656 3536 607 2962 1115 2130 925 658 1018 835 1575 1295 2972 3236 2860 3359 1873 845 2373 3505 453 2058 3222 1658 1326 869 1337 3089 1653 1016 529 2556 1582 1727 2872 1210 2114 2151 2173 847 3461 2616 1381 1890 2380 3624 3154 2991 2231 1056 2438 2709 3489 1671 3532 1663 1146 1244 3790 2099 2269 185 2098 2410 2571 2743 3137 1957 2714 1806 813 1614 3341 1366 571 1485 2074 1052 3100 2765 2917 1685 819 1627 3574 2444 2292 3285 3652 1445 1751 1866 1237 579 1800 1403 1611 940 1848 1672 1703 3533 1755 2544 1621 573 3490 2434 3554 1395 2972 930 1445 1118 2981 2739 616 1197 3871 2889 3696 1742 1062 2248 1808 2110 1189 774 1295 746 3241 608 3383 3201 2191 3191 1341 1555 3617 1587 2859 2064 1811 2385 1367 3623 3170 524 898 2461 3474 1117 2145 400 1590 2175 1219 355 1801 161 1743 2807 2476 1035 1404 2044 1651 3087 3243 449 576 2649 2155 3420 1364 2332 2523 939 3256 3651 3604 791 1750 1221 1892 2468 1263 2364 3406 792 2522 1699 1733 3048 2270 3605 1873 3676 3142 3388 2553 2015 665 2006 1770 3272 2800 2289 449 3791 2549 634 3144 3200 497 1634 2950 2581 2973 1503 738 2148 1148 1739 1194 2730 3586 2296 1271 339 3251 3457 2410 3760 1724 1915 1076 1592 2350 2163 3388 3351 2553 1212 3548 1668 299 2131 2794 2806 1771 2853 707 3386 1967 618 542 1192 3872 1411 2939 1778 3524 2865 1151 2331 1111 1630 1683 189 383 2413 2021 1914 1761 491 1397 1650 3348 1083 3439 1657 1821 2354 2130 2065 2491 2247 577 2610 2657 2242 1675 2621 1130 692 3008 3000 2697 3278 3054 933 2494 1019 1739 1210 2796 2319 3304 1462 417 1878 157 1292 1685 1113 2314 2106 2000 1218 965 1732 2229 3441 1765 3031 161 2233 2008 2314 1758 2799 2103 717 3238 2275 924 2566 2194 2494 2460 1606 3284 1472 475 867 1815 2589 2448 2100 1619 1166 804 588 895 1678 1786 2125 261 1067 2616 2205 2067 1258 1344 1842 1759 3469 1035 2998 1829 700 2870 1683 1771 1763 2608 3615 289 556 2588 947 1785 3578 3304 2032 2213 1770 3727 1596 1809 2549 1115 1554 2815 
783 2274 1203 1991 986 2196 914 1355 596 669 1312 884 2446 2070 2429 2064 2504 2112 2466 2147483647 558 1354 1348 1965 568 576 882 1532 1272 205 2801 1217 2319 755 1215 2431 495 85 1044 918 2636 2246 1379 2808 2384 536 712 2714 288 1602 3015 1062 1096 979 1522 625 995 902 1372 1339 1123 732 2658 2160 454 1652 1158 577 488 1151 890 473 1184 1347 246 1457 1905 2407 534 42 696 2383 1960 920 1173 294 1571 1244 1514 635 1527 2494 1333 1074 867 2363 1509 985 1394 599 473 2640 1826 1483 2020 1818 1089 312 2286 2415 654 2575 585 1563 734 1101 833 1765 2461 2106 2585 1233 638 402 2078 2587 364 2712 1527 2621 1363 932 1610 205 2351 1336 2380 273 1002 1800 548 844 1277 1628 1576 411 2483 2774 1145 450 2464 246 1879 1035 2417 2812 1410 1364 1645 1820 818 2204 989 1418 1359 283 1291 1569 649 1067 1305 1320 893 854 1318 980 1197 1297 615 1056 156 1925 1821 498 1587 1254 2592 493 841 818 1035 2562 1594 805 2847 1248 1106 1169 1411 2578 1215 2086 2417 2325 770 2423 2869 1549 753 313 587 1082 2996 1333 1413 2270 1837 1442 1209 2102 755 455 2334 652 1123 1455 2353 619 2164 130 1664 1049 1943 893 2478 1404 2604 2642 1461 952 605 878 1066 802 1081 1455 1109 1368 1739 1483 379 664 1007 502 1358 718 802 1616 973 1158 2039 1145 1632 510 2519 2327 2691 2610 975 957 1781 246 1802 704 3033 886 1367 306 1243 1435 1474 1270 1051 1253 904 2719 1791 369 1743 2779 797 1974 1407 1274 1268 1487 2818 1509 1133 1354 498 1489 2619 751 2625 763 1590 1162 681 396 1002 1994 1247 1277 1353 1531 894 2724 999 439 337 477 1799 1114 1168 1120 1679 1652 736 948 1440 2383 2072 2418 843 429 296 1553 2007 2024 677 1490 1073 2547 1246 861 973 1120 555 1409 1400 1167 1264 1248 1149 941 2788 1378 1228 1545 2592 1364 566 1357 595 1402 1548 1514 570 69 2094 2081 263 1182 766 2186 858 1545 400 779 2222 1140 1623 1020 1712 2219 1183 723 990 716 551 1008 1622 1871 1319 2636 2546 1675 142 1050 852 2413 801 856 2749 1233 939 894 762 529 254 1711 1888 753 1194 1012 1072 1487 1303 630 2865 1123 997 1016 969 2854 1283 913 1940 1223 2355 766 1986 820 1402 802 1884 1502 951 2080 676 2316 1030 2776 2760 484 1216 825 425 1501 1859 2228 892 628 857 816 1737 451 238 1343 651 1326 967 2272 1871 899 508 1574 616 1522 1383 1949 805 741 965 1158 630 2515 1602 712 1543 1100 346 1740 767 1161 503 970 1373 1686 989 1208 2765 1171 1658 1020 1537 1347 915 780 380 691 748 1220 370 1280 2692 2348 1410 329 2696 2463 1255 1654 1164 601 183 2130 1316 1159 639 2567 364 928 2168 1182 1184 1636 423 1915 603 2552 529 932 738 758 864 660 1194 1010 1451 954 495 404 503 79 296 1068 1021 1601 2738 118 1195 1023 1017 394 852 763 2994 2093 573 1171 1734 1111 1244 2512 1931 1558 2974 2446 1305 946 1088 787 284 2829 2109 923 444 1988 2845 449 2688 1349 2228 1239 1651 2657 1115 553 1465 200 1128 1625 1533 671 1245 2934 655 788 492 1334 1373 1216 904 1821 1069 1915 784 1352 943 2068 2060 1496 2434 1379 2865 542 786 1315 945 614 1728 1510 1109 2139 504 780 809 1247 1645 1729 630 922 1541 2021 599 2249 1546 1221 2163 688 1700 1389 2490 1240 812 1395 985 310 1193 1288 564 1054 1816 636 448 1239 1430 1105 2313 1767 1230 1365 370 1390 2337 919 303 215 521 751 1779 268 2388 1676 2801 876 1192 2122 1496 1730 1935 709 521 698 1853 1687 2755 1463 241 660 1009 1286 1973 1228 1844 2197 2735 2616 1063 989 2208 878 869 787 1231 2771 301 1539 1915 1083 979 1214 1220 674 2357 1026 2109 828 1227 1874 2386 1608 1128 1312 1558 1423 321 2104 1254 1281 2454 2014 2786 783 2799 921 1017 686 762 1255 1557 1174 915 394 430 659 778 2626 1178 727 2575 2651 562 1018 1416 1448 2863 1072 569 2363 2156 828 2620 861 1251 647 2054 2160 623 2459 664 864 2022 1965 1319 1434 1140 2114 587 424 2380 904 1215 1140 2236 807 1263 838 54 2147 226 1227 2327 1288 1793 964 684 1088 1236 1622 1291 827 1139 194 538 1910 1227 2041 833 344 296 2622 1368 202 1906 781 920 2098 1089 1203 215 649 2417 2217 1436 1917 880 2057 479 1202 375 1883 2150 1167 1053 199 1538 1984 1120 1402 1033 1139 409 1112 1004 428 1385 1292 1580 2171 365 731 771 886 388 1943 1012 794 2679 2280 1527 1547 1143 602 1902 1154 1300 2237 1385 2401 2888 979 2437 2099 168 767 1174 928 2195 2741 2166 917 1423 1355 985 779 437 1245 568 389 518 2240 448 687 224 1583 869 1838 2556 542 784 457 1093 628 1533 1308 2329 888 1263 470 1351 884 1005 2145 2174 2380 2108 847 2390 221 684 2001 1479 1504 1259 1054 980 1710 694 2318 1553 490 1488 1719 577 370 2536 1052 801 1606 595 506 671 437 2116 1061 1929 2197 2187 1649 750 109 458 2659 1746 2572 2707 1982 2354 715 611 2232 1402 1188 616 1412 2452 1138 1154 1582 1223 2501 597 1853 1778 480 2962 2536 759 181 1148 2181 2318 358 1811 2809 1168 863 1340 391 922 1411 2821 2650 1397 1712 1607 364 
258 2578 661 2076 1131 2298 1104 801 507 389 796 468 2760 2304 2550 2394 2884 2510 2907 558 2147483647 1839 1841 2372 503 926 746 979 723 631 3067 694 2475 831 1001 2832 967 477 939 889 3028 2509 1643 3250 2777 442 1269 2966 398 1934 3202 1359 862 1345 1940 1041 1042 1133 843 1448 944 1004 2941 2373 1011 1635 1211 424 777 1020 589 898 787 1411 689 913 2279 2750 1081 592 1231 2596 2105 1124 743 372 1674 1726 1719 153 971 2925 828 1038 323 2789 953 486 841 991 890 3069 2172 1932 2399 2129 667 246 2578 2674 598 2696 1121 1618 1157 1424 828 2025 2881 2359 2787 788 220 958 2327 2893 916 2854 971 3075 1284 1096 1633 538 2817 796 2813 369 1475 2120 1090 403 1700 2074 1545 395 2649 3183 1003 817 2904 322 2291 1439 2737 3023 1241 824 1962 2266 475 2639 1355 1763 1433 293 772 1616 923 860 1777 1103 1393 401 807 886 1590 1254 1162 1010 545 2093 2145 1011 1870 1442 2899 1046 675 783 1444 2940 2066 920 3078 1459 1174 1062 1342 3018 708 2436 2743 2652 1135 2618 3041 1585 737 833 1144 613 3178 1076 1555 2636 2110 884 654 2537 822 686 2697 729 1166 1518 2557 1125 2531 582 1873 519 2349 1411 2683 1555 2891 3092 1759 907 1152 862 1596 1339 661 1468 1576 1231 2134 1528 580 107 1073 626 1867 1076 927 1984 1513 1021 2505 1602 1862 994 2861 2619 3053 2792 417 605 2157 459 2008 1154 3207 676 1770 776 686 1773 1638 830 685 821 1325 3027 2157 575 1828 3092 1354 2090 1603 717 1647 1398 3085 2009 612 822 217 1743 2811 537 2909 205 1854 1602 716 201 447 2471 854 1250 1218 1981 1160 2987 519 514 694 830 1955 849 1134 1078 1789 1105 1292 660 1622 2735 2192 2692 681 145 548 1001 2256 2162 922 1995 858 2998 1227 666 439 613 634 1846 1347 1279 740 1711 739 799 3227 821 747 1910 2734 1245 850 833 1083 1462 1849 1695 894 491 2291 2549 447 1719 624 2610 542 1688 172 1320 2596 1244 1824 1256 2067 2567 1614 567 1326 1060 968 600 1915 1934 1213 2802 2992 2162 635 1273 578 2608 388 1401 3083 1011 1097 1410 1021 227 810 1703 1997 1307 646 681 669 1557 1794 189 3058 583 535 1035 461 3076 1531 908 2043 1130 2745 1041 2414 811 895 273 2014 1964 637 2137 640 2750 959 3067 3057 985 1195 1378 360 945 2155 2307 779 86 638 1350 1910 992 389 815 1204 1738 444 2712 2166 1455 336 1673 1173 2019 1694 2308 329 349 413 765 443 2777 1812 666 2036 781 802 1902 1320 1108 282 1523 1882 2111 1273 675 3071 1622 2026 1088 1000 1656 1016 1088 836 1131 379 960 231 1638 2873 2656 1339 805 3150 2910 711 1102 1237 1157 661 2267 771 1180 1023 2726 907 1166 2348 1598 1680 1648 489 2172 468 2690 899 1176 1292 322 608 1144 673 1446 1567 764 91 572 1001 581 811 929 1544 2015 3183 548 1494 1547 1184 439 716 815 3191 2530 1039 1057 2157 1397 1642 2748 2041 1763 3156 2711 1105 624 1133 1008 673 3262 2485 1268 556 2443 3089 721 3061 1772 2651 702 2049 2926 1212 117 920 661 694 2126 978 1217 725 3133 724 1075 995 847 1337 1286 1123 2251 742 2394 291 1800 1008 2374 2424 1898 2747 1594 3113 177 395 1002 861 1041 2228 1419 598 2537 1058 363 1290 1609 2050 1966 519 1460 2046 2424 1048 2405 1683 889 2403 1241 1691 1377 2801 684 593 1679 1166 843 1020 838 175 1044 2119 586 791 1300 1601 632 2452 2052 1708 886 852 1339 2760 1008 497 646 203 231 1832 313 2496 2096 2980 550 1560 2497 1721 1746 2224 753 174 207 1983 2097 2927 918 469 714 452 756 2163 1406 1923 2431 3103 2741 1527 1323 2503 1435 1239 1299 678 2917 364 1713 2381 584 868 1185 1558 126 2651 1507 2371 1078 960 2343 2629 1053 771 793 1689 1845 878 2201 1276 1724 2777 2239 3129 431 3168 688 477 802 316 1605 1750 972 1320 403 855 1117 727 2843 972 642 2942 2958 521 619 1805 1444 3307 1376 761 2601 2575 1132 3054 1184 954 1126 2337 2357 883 2607 221 337 2457 2368 1103 1426 583 2320 1110 399 2673 359 754 852 2560 1162 1750 1078 522 2375 775 677 2647 1127 1922 1517 142 1054 706 1705 773 270 1223 388 892 2301 1297 2147 400 291 851 3004 886 387 2390 240 1032 2493 1363 828 636 818 2596 2552 1431 2185 1194 2304 191 1114 612 2122 2608 647 962 513 981 2102 1251 1831 1575 1061 967 1176 1015 875 1906 1337 1734 2607 909 1075 401 1177 398 2315 981 1009 3036 2647 1845 1003 1512 778 2006 624 983 2489 1308 2660 3071 1529 2852 2528 520 1323 1294 1203 2578 2960 2304 803 1828 820 1532 1101 965 1260 851 869 1062 2603 863 441 733 1733 646 2118 2895 390 264 222 548 205 1987 1161 2607 1197 1699 111 1279 805 1467 2550 2255 2803 2331 1377 2650 778 1237 2044 1801 1965 1438 1044 743 1823 138 2768 1514 1027 1418 1834 880 838 2870 509 817 2099 1040 727 1144 928 2264 509 2114 2582 2498 1749 555 510 806 2826 2028 2893 3071 2303 2491 1239 816 2659 1869 979 757 1439 2683 1564 1310 1706 665 2777 122 1942 2243 652 3142 2661 1144 560 812 2630 2681 783 2143 2953 672 737 1386 693 1195 863 3006 2775 1229 2014 1794 489 
1980 1244 2497 1622 2084 1721 1053 2544 1507 2023 2633 1927 1367 1283 1847 1009 1268 871 1133 1354 1839 2147483647 47 719 1485 1607 1587 2794 2447 1448 1791 2329 1671 1281 1827 1157 875 1408 2325 2174 1369 1335 857 1468 1129 1519 866 1749 1639 712 2167 776 2426 629 366 1508 1318 972 2476 1250 1728 1779 1626 1404 990 1668 2307 1926 1648 2434 1798 942 2538 1352 1429 2598 761 1261 1099 1340 1140 1570 1450 1023 2524 1647 1346 113 1060 1842 2773 1170 2662 1476 2076 1050 2698 2100 2576 1547 1478 1315 791 222 840 893 2067 1616 1287 1477 1970 1959 1147 1461 697 693 2092 1016 1153 1256 1761 2582 1977 1083 1248 1508 1145 2019 2774 1274 1655 2026 1556 1519 999 2474 1057 1627 364 855 839 2188 315 336 1658 1481 1771 1473 2433 1546 1132 1531 636 493 1325 1931 1848 2658 780 504 1813 883 626 606 1336 1623 2385 1480 1011 2390 91 1884 462 1950 2391 1549 449 1556 1074 1489 1473 1366 853 856 862 1044 1507 1075 2169 2097 481 1325 246 1986 1916 985 2252 2437 1656 1243 2297 970 1309 1229 1651 1649 2078 1495 1412 1041 913 2424 2162 1961 1192 1086 1017 2660 2418 787 1293 1196 1151 1302 2288 1395 1571 1272 992 1425 1112 2203 705 481 1668 1167 1566 1297 772 2212 807 1414 389 616 2432 1505 270 1766 578 1445 1284 1935 1283 1297 156 1645 1976 598 505 1672 689 261 1038 852 1363 1321 1476 1835 2221 2310 666 1588 1190 1449 2216 1685 387 1385 2487 635 1157 2620 1965 2196 550 1620 706 1285 1477 1665 786 1535 1053 2523 482 1734 1805 187 2449 2468 1673 913 1817 2097 1594 2028 919 302 1953 1638 2229 641 2601 2475 1756 246 902 1728 2336 1759 1148 1026 1324 1856 2388 2352 1382 2930 923 2297 1101 1220 1590 1442 2169 1693 1295 2820 1197 1510 1781 197 2399 1202 1492 1659 2278 2446 1329 249 1621 1206 2373 161 2502 1610 1451 2598 2568 574 1921 1731 1049 2671 1330 1381 792 1126 1639 1419 1401 730 1392 391 2094 884 2211 1235 1720 646 1025 2241 1117 932 688 1087 322 1583 700 1667 876 1994 844 1603 1684 1899 1207 324 1380 958 1752 1642 1878 617 1589 1849 1112 478 1810 1876 1184 1677 1499 953 2477 2364 2027 1389 57 1962 2023 2290 2058 1369 2100 1943 891 2156 1544 2476 1107 943 693 1401 2730 2110 1443 187 1842 1754 1443 995 2294 1711 1681 1298 1487 702 1778 2695 963 1799 2196 1923 1687 590 1247 924 1451 2654 1003 348 2281 943 974 727 1590 1358 896 191 715 838 2139 2090 2244 2069 1979 1551 1081 1453 199 1926 1406 1278 968 1529 1855 639 157 442 828 2513 1667 262 618 1281 2836 719 1221 1751 1406 1470 2099 1904 1710 553 1903 1297 1659 1042 1348 1123 2545 2915 2293 885 1391 1586 2603 2336 842 1859 1003 953 1497 376 177 1592 1398 1114 1554 1899 1563 1928 763 2100 2210 699 2511 427 1267 2280 1806 1302 1307 1295 1299 1644 390 424 1397 1310 748 393 2081 1433 2169 1316 2125 777 801 1640 485 794 418 1615 1523 1078 2144 1486 1848 2298 1332 1032 1165 1496 922 713 1748 648 1882 1150 1451 306 927 2540 509 1657 2230 1875 2750 1190 2478 300 2786 751 2348 2068 1311 1787 1293 2355 1572 2336 1943 540 2420 561 1946 193 1283 1079 911 416 1360 994 1889 1880 2137 2043 2228 803 396 1751 2433 895 925 2127 550 547 483 1065 1967 531 236 780 1433 1620 1251 2018 1333 999 1677 1533 1411 2453 1674 801 1059 1248 2493 2253 1900 1426 919 1462 1576 2365 1124 2446 1712 943 133 2707 996 1612 1029 1241 1348 1443 1699 2063 1576 1612 1845 452 2003 2229 536 935 1000 1635 1035 1968 1718 1887 1422 491 1979 2610 1369 1330 2253 2594 1337 1063 1548 1376 1507 1985 319 708 1216 749 688 574 2498 2057 1476 1156 565 2413 1575 2423 625 1921 1339 332 1233 1857 1917 524 1498 2858 1999 2631 1272 312 1117 1669 1413 229 1350 1267 1604 2136 1565 2260 2196 1238 2102 583 1111 2488 578 1742 984 721 1459 1759 2494 2043 1359 1560 1462 2371 445 1540 1522 756 1177 1493 865 852 1291 795 1979 1359 1134 1448 1049 1800 1999 2174 711 730 1883 1541 2390 1390 1211 1484 1363 2197 2561 2482 1164 762 91 977 1362 1352 1235 2411 1247 1770 1393 643 1980 1476 2545 1418 2611 2092 2263 1464 972 720 1307 1604 2178 1695 1158 1374 2709 1462 554 2079 2071 865 829 2071 1453 1840 1688 1120 1536 1085 804 1237 1679 2454 1247 1144 803 2281 2325 1327 2761 1536 1161 277 496 1567 1031 2261 2219 1421 250 2424 1225 851 1005 1673 1819 853 1736 799 2254 1041 1475 1093 728 2834 549 1806 1521 2462 2042 1358 1660 1464 2066 588 1138 795 1324 913 1191 870 980 1853 1606 2217 382 2479 559 847 1223 1426 1050 1359 1119 1067 1478 1671 1134 1233 1696 999 1402 1893 1975 1645 2276 1965 237 1756 1360 811 265 1729 1634 2173 378 884 1758 1070 1339 553 1457 1188 990 1736 701 192 1065 1425 2318 1389 1971 978 1663 880 1694 1389 1668 1005 1395 2234 1364 263 1443 1176 1380 1329 1546 2270 1323 974 1158 1389 1631 1350 1047 1913 938 1459 1488 974 1748 655 1138 925 108 1806 1226 1458 1579 365 1109 1301 2453 1505 1916 1527 433 1739 2140 1918 741 1484 2499 843 1137 1455 823 2097 2500 2176 1389 1160 877 2690 2006 2011 1837 859 1148 1691 
1988 1287 2500 1667 2060 1767 1081 2554 1520 2017 2634 1940 1407 1330 1894 1052 1300 905 1152 1348 1841 47 2147483647 754 1497 1585 1607 2800 2458 1436 1833 2342 1718 1301 1854 1186 875 1405 2309 2157 1397 1380 900 1484 1160 1530 840 1792 1632 759 2212 809 2414 656 412 1484 1346 999 2490 1288 1754 1755 1668 1451 973 1707 2284 1918 1630 2418 1815 946 2532 1389 1415 2610 802 1300 1076 1333 1111 1616 1497 1051 2520 1641 1388 128 1104 1849 2780 1191 2662 1504 2084 1074 2709 2111 2587 1524 1458 1336 836 266 879 940 2084 1616 1331 1522 1958 2006 1122 1501 708 727 2075 1062 1178 1303 1807 2579 1975 1066 1294 1548 1128 2066 2781 1288 1688 2002 1597 1509 1011 2487 1079 1621 371 901 825 2186 357 372 1696 1488 1818 1497 2418 1528 1151 1530 672 521 1365 1976 1879 2662 827 532 1827 907 653 651 1373 1620 2399 1521 1028 2378 130 1912 455 1962 2406 1573 486 1589 1048 1517 1464 1413 899 850 908 1082 1548 1054 2157 2081 508 1357 267 1967 1959 1023 2229 2419 1691 1261 2311 1011 1349 1269 1624 1695 2124 1535 1431 1036 892 2422 2207 1988 1232 1123 1064 2669 2427 812 1314 1206 1188 1319 2266 1434 1617 1246 1030 1416 1158 2213 741 466 1714 1208 1607 1311 817 2195 790 1437 358 596 2428 1542 285 1798 621 1484 1291 1938 1312 1309 109 1620 1956 645 475 1700 703 285 1084 850 1400 1365 1509 1881 2227 2304 710 1580 1236 1421 2261 1704 432 1369 2494 681 1199 2617 1983 2215 567 1659 750 1292 1521 1703 757 1581 1095 2530 524 1769 1846 170 2451 2481 1679 958 1863 2087 1635 2032 965 332 1937 1641 2236 650 2595 2454 1787 286 928 1770 2334 1748 1152 1034 1370 1878 2369 2333 1425 2935 894 2288 1143 1258 1636 1486 2158 1695 1299 2826 1244 1556 1760 170 2386 1217 1525 1678 2280 2447 1342 296 1655 1240 2386 193 2497 1633 1468 2606 2566 621 1968 1763 1062 2673 1305 1419 838 1169 1618 1414 1448 742 1396 349 2083 911 2203 1278 1719 625 1062 2217 1162 964 734 1127 356 1599 729 1642 882 2010 891 1647 1716 1945 1224 328 1370 991 1768 1688 1890 591 1625 1875 1140 463 1787 1872 1171 1717 1544 923 2481 2357 2045 1429 49 1961 2069 2300 2072 1397 2111 1987 931 2138 1590 2458 1139 964 723 1423 2731 2111 1488 224 1860 1799 1459 1018 2277 1751 1721 1276 1519 674 1771 2705 1010 1846 2182 1924 1706 570 1293 913 1453 2656 976 393 2282 964 1021 694 1599 1400 874 179 759 881 2137 2086 2248 2088 1971 1595 1126 1471 196 1947 1389 1324 937 1559 1850 604 112 481 858 2515 1706 291 664 1310 2840 762 1247 1726 1387 1443 2095 1929 1707 595 1948 1339 1694 1041 1362 1140 2548 2922 2269 864 1380 1632 2607 2314 853 1906 994 980 1543 411 164 1633 1406 1160 1566 1945 1542 1902 738 2097 2201 698 2512 448 1307 2268 1806 1311 1284 1292 1283 1670 365 468 1413 1308 786 368 2056 1440 2156 1336 2169 801 802 1669 523 829 458 1660 1568 1122 2190 1530 1876 2291 1362 1054 1168 1515 960 739 1736 668 1925 1159 1483 351 954 2543 554 1700 2206 1875 2755 1188 2474 288 2793 733 2362 2112 1328 1762 1270 2372 1607 2312 1919 574 2412 570 1955 239 1309 1124 951 463 1401 1036 1932 1878 2133 2068 2212 810 387 1786 2433 929 909 2124 551 587 527 1111 1956 504 215 815 1408 1667 1294 2041 1379 971 1717 1569 1452 2462 1691 845 1088 1232 2478 2271 1898 1455 966 1477 1558 2341 1165 2444 1759 990 150 2705 995 1647 1054 1267 1352 1431 1705 2064 1619 1608 1892 493 2048 2222 574 973 1044 1676 1081 1952 1723 1894 1468 533 2025 2622 1372 1347 2259 2597 1384 1100 1592 1422 1539 2032 333 738 1260 717 710 564 2503 2103 1479 1200 581 2413 1599 2403 665 1926 1382 336 1279 1833 1942 538 1544 2865 2019 2632 1315 359 1103 1715 1447 270 1389 1314 1639 2131 1597 2250 2205 1256 2099 624 1156 2474 599 1734 987 725 1479 1804 2480 2030 1392 1600 1475 2366 491 1577 1537 789 1192 1538 894 875 1311 818 2003 1332 1180 1495 1064 1847 1997 2176 738 766 1911 1578 2396 1437 1185 1492 1406 2199 2558 2472 1206 782 95 1001 1358 1398 1222 2421 1288 1800 1438 609 1981 1504 2547 1460 2612 2096 2239 1463 982 759 1341 1650 2175 1690 1144 1405 2707 1462 559 2081 2049 900 864 2092 1441 1822 1735 1161 1573 1132 829 1283 1684 2436 1254 1191 819 2294 2308 1328 2769 1582 1194 324 462 1595 1016 2238 2199 1402 204 2400 1268 874 995 1647 1832 878 1728 840 2235 1064 1509 1129 774 2839 584 1789 1567 2464 2066 1404 1694 1509 2111 554 1163 822 1324 883 1226 898 1015 1898 1653 2203 429 2492 525 867 1203 1459 1064 1340 1096 1105 1459 1684 1130 1276 1715 1046 1439 1885 1983 1650 2286 1963 276 1786 1405 836 305 1732 1667 2158 390 916 1804 1095 1386 534 1502 1177 962 1780 747 229 1103 1453 2307 1433 1974 995 1701 869 1730 1433 1648 1005 1433 2244 1386 259 1418 1188 1352 1308 1592 2278 1370 1010 1202 1432 1647 1348 1055 1959 985 1498 1520 1019 1795 643 1154 950 154 1832 1242 1495 1624 397 1144 1344 2460 1548 1916 1572 452 1724 2185 1965 757 1474 2491 862 1174 1438 869 2143 2500 2162 1425 1167 905 2695 2052 2058 1868 906 1193 1681 
2459 608 3003 1375 2781 1380 1360 2977 1948 2622 3161 2341 683 835 1412 411 554 153 564 1965 2372 719 754 2147483647 1934 2299 1925 3263 2877 2094 1115 2734 1226 1648 2067 466 1471 2002 2985 2841 673 772 884 898 423 1982 1578 1096 2252 537 1546 1051 3060 1027 443 2212 1578 1298 2865 1319 1988 2476 949 944 1667 1643 3000 2540 2323 3094 2175 1502 3126 1430 2085 2999 192 554 1800 1961 1855 1032 1158 1331 3100 2254 1287 792 989 2340 3231 565 3196 1713 2553 426 3123 2526 3003 2246 2166 703 355 514 163 509 2433 2181 667 869 2611 1487 1854 1433 1235 970 2757 726 511 765 1188 3152 2544 1761 776 815 1821 1493 3234 755 1783 2723 1525 2152 577 2882 460 2231 986 476 1509 2755 688 384 1673 1983 1266 812 3091 2226 558 2096 87 938 639 1309 2000 3158 560 255 2224 309 1018 645 1405 2207 2775 1454 1457 3029 716 2090 1126 2385 2771 1840 782 1697 1782 1737 2103 1068 449 1490 708 1153 813 1769 2804 2755 935 612 508 2668 1269 1100 2945 3103 1760 668 2688 322 616 549 2360 1124 1492 1484 1784 1662 1611 2982 1547 2182 1207 371 660 3104 2870 227 1661 1687 435 1711 2978 1418 1054 1981 290 2058 935 2640 25 1171 1115 1186 890 762 735 2878 1491 1734 1108 1317 3011 1550 880 1918 242 1461 1793 2456 1536 1763 830 2350 2659 420 1223 1904 387 835 871 1457 649 690 759 1282 2709 2907 258 2210 924 2160 1606 2039 604 2054 2957 648 1127 3192 2316 2530 1064 916 291 1798 1342 955 1502 1266 1060 2995 727 1817 1126 695 2977 2862 2177 849 1250 2715 919 2539 769 806 2611 2174 2704 454 3192 3161 1912 477 1247 1061 2889 2395 1692 1547 1104 2149 3068 3028 1261 3408 1638 2910 1088 508 1276 813 2805 2231 1829 3292 761 1197 2470 740 3036 677 1647 2018 2802 2984 1775 564 1721 1371 2772 750 3085 1927 870 3046 3119 488 1421 1876 1524 3190 2037 1432 672 1064 2328 2024 990 420 1935 1099 2729 252 2813 1171 2285 1347 310 2941 972 1198 381 401 783 1986 1055 2370 1425 2373 655 1427 1841 1360 655 550 2021 1201 2133 1119 2313 1329 871 2086 1400 1166 2508 2456 1840 1621 1275 1669 2976 2969 2389 1392 775 2524 1415 2726 2464 1623 2535 1304 988 2826 1302 3147 396 1348 121 1745 3263 2644 1202 532 2204 1501 1847 402 2960 1015 982 1994 1656 1417 2387 3122 561 1472 2845 2458 2053 1288 1048 1580 2005 3170 1713 641 2813 386 565 1447 2074 1300 1597 676 757 259 2694 2668 2750 2404 2593 917 946 1845 639 2245 2080 1087 1685 1732 2448 1358 820 288 1136 3027 962 803 384 1527 3336 791 1517 2455 2085 2180 2683 2162 2289 746 1334 639 1764 1636 824 583 3046 3380 2989 1582 2039 1230 3099 3024 1355 1344 1648 1267 1075 784 884 1556 1891 722 1997 1412 2253 2634 1472 2667 2827 1314 3038 955 1269 2917 2360 1802 2005 1895 1969 1911 1104 364 836 1895 936 1108 2783 1937 2811 1680 1495 227 1392 1859 241 1031 731 1014 1278 975 1533 863 2051 2903 1547 1407 1726 898 219 1108 2391 299 1222 1651 739 616 288 3050 324 994 2927 2433 3240 1777 3052 661 3249 1443 2746 1443 1719 2489 1989 2710 1677 3034 2645 184 3028 455 2411 631 1566 523 246 475 680 1018 1223 2450 2716 2298 2886 1356 627 1826 2969 179 1605 2700 1173 772 323 821 2595 1245 715 61 2137 1199 1189 2308 835 1712 1627 1621 725 2906 2056 819 1327 1920 3146 2591 2468 1667 545 1884 2253 3063 1120 3002 1290 628 796 3258 1595 1716 395 1535 1878 2092 2201 2603 1448 2200 1436 291 1418 2830 816 231 936 1555 587 2630 2224 2370 1196 278 1410 3013 1918 1736 2737 3109 991 1189 1370 873 793 1499 919 1059 616 1468 1133 1243 2984 1515 2013 1081 370 2956 1870 3106 836 2431 696 976 726 2558 2176 388 921 3316 2325 3155 1206 543 1780 1367 1551 692 655 858 885 2726 854 2886 2647 1636 2666 783 1015 3133 1059 2359 1547 1306 1825 1160 3138 2684 641 861 1911 2955 567 1597 955 1031 1627 928 210 1251 693 1195 2244 2069 623 1010 1498 1325 2561 2707 181 23 2089 1606 2870 958 1917 1982 717 2715 3122 3104 511 1210 793 1336 1960 876 1889 2849 576 1962 1199 1363 2512 1707 3063 1344 3137 2599 2960 2033 1483 114 1446 1317 2747 2287 1821 667 3259 2028 494 2607 2760 146 1072 2386 2101 2516 1186 455 1599 679 1189 777 2191 3125 1760 793 394 2691 2988 1888 3204 1261 1351 566 1215 1787 1704 2953 2898 2107 893 3121 1134 285 1652 2377 2251 1217 2352 197 2926 1411 756 377 632 3323 863 2479 1296 2983 2303 814 1778 859 1464 1307 480 194 1895 1630 1352 1204 261 1233 1236 2868 546 2879 1278 1275 1913 1571 1523 2042 1818 358 2163 2102 1741 1142 2059 634 688 2504 2451 2158 2723 2530 484 1935 749 1188 705 2262 1763 2828 972 180 1447 437 888 1252 856 1835 1702 1525 655 528 1171 1666 2945 1249 2493 467 1692 1536 1767 1244 2355 1596 685 2684 1714 620 2146 1651 2091 2019 1183 2731 1005 255 541 1291 2031 1935 1570 1368 644 756 771 444 1315 1328 1576 302 624 2053 1653 1517 999 827 1279 1226 2916 857 2469 1336 381 2396 1533 1450 1232 2119 3107 356 422 2129 420 1552 3044 2820 1477 1681 1213 3178 1412 1517 1993 580 1022 2323 
527 2091 1074 1581 1479 1801 611 1062 30 868 1241 444 2274 1804 2051 1917 2423 2063 2484 568 503 1485 1497 1934 2147483647 1131 319 1332 964 758 2569 845 1973 328 648 2384 688 502 1394 1312 2572 2012 1155 2826 2324 62 1144 2467 663 1463 2699 891 1352 916 1518 1192 542 652 994 946 558 1268 2446 1870 897 1165 1609 857 1017 1487 359 586 1288 915 808 1113 1823 2274 1044 608 1219 2094 1603 635 1239 644 1174 1373 1219 421 1303 2495 1282 562 620 2358 1215 615 1093 1163 1038 2636 1703 1537 1943 1647 610 449 2087 2176 1012 2197 1111 1125 790 966 1238 1531 2445 1861 2284 1279 719 891 1829 2404 879 2353 1305 2662 837 1432 1149 710 2419 989 2386 622 1127 1642 900 905 1290 1671 1080 171 2146 2736 1472 1004 2481 413 1856 1030 2253 2520 852 1226 1485 1858 335 2217 924 1303 935 532 903 1126 485 1343 1410 753 1087 465 914 434 1164 788 1120 538 679 1590 1669 778 1383 942 2411 992 1139 1203 1038 2478 1690 1275 2576 962 1564 1522 890 2594 816 1966 2261 2171 1332 2115 2539 1097 240 656 1021 1101 2675 766 1052 2171 1618 1183 943 2116 319 298 2229 232 1568 1023 2054 1170 2067 681 1372 720 1909 1131 2180 1051 2398 2676 1279 1338 967 372 1327 1109 1161 985 1215 818 1692 1037 251 556 572 189 1547 1279 1277 1529 1273 603 2111 1230 1364 721 2383 2128 2583 2289 776 1107 1704 682 1506 1271 2704 321 1343 873 1024 1309 1135 1321 535 762 939 2538 1698 256 1331 2604 1204 1590 1102 1063 1209 958 2587 1668 1062 984 286 1251 2308 1008 2414 624 1363 1213 1098 357 770 2090 1355 1685 803 1586 691 2489 1006 846 409 475 1452 551 1569 1514 1288 1475 1193 1155 1119 2262 1692 2197 1144 403 305 1360 1758 1660 1200 1663 1343 2584 750 295 888 1077 160 1442 887 776 890 1340 1238 379 2801 1122 1223 1456 2233 820 436 1265 1155 967 1368 1193 1117 547 1788 2157 305 1460 1076 2179 1039 1185 514 1099 2134 1618 1322 770 1605 2094 1215 158 879 1273 630 530 1431 1443 779 2299 2572 1800 708 783 314 2105 393 1187 2601 666 598 1128 1294 683 770 1231 1498 1221 1044 1182 579 1061 1449 689 2554 807 576 541 617 2574 1041 1322 1545 1587 2291 586 1988 316 1345 748 1513 1580 417 1648 142 2324 1402 2574 2565 1043 718 1196 729 1212 1669 1814 1230 582 296 1110 1407 817 349 1243 1133 1319 906 2292 1679 1291 167 1173 1046 1675 1220 1843 827 851 825 647 893 2280 1311 174 1684 554 913 1399 1240 643 714 1331 1561 1691 804 1102 2581 1241 1570 587 1404 1182 512 1329 948 1258 878 655 563 1189 2370 2169 888 581 2736 2493 1115 1450 1626 1021 749 1765 1167 1593 644 2223 752 684 1845 1188 1349 1167 150 1676 69 2189 1087 1465 1123 825 1094 845 1120 1064 1065 1239 537 221 1063 521 857 510 1266 1588 2761 464 1021 1270 1521 174 1172 312 2688 2109 736 624 1733 922 1217 2247 1542 1263 2653 2214 740 1123 636 532 433 2831 2026 830 876 2041 2588 347 2596 1359 2219 1122 1610 2429 1588 604 1306 497 1190 1784 1319 1022 865 2630 227 1331 1050 892 870 1678 1426 1831 1244 2016 477 1408 506 1889 1961 1467 2260 1096 2612 649 897 757 1306 697 1881 981 1060 2090 917 867 969 1162 1616 1468 948 1221 1711 1981 1166 1902 1180 674 1903 1171 1218 901 2314 979 256 1196 669 859 1499 811 657 559 1635 88 995 1697 1098 1116 1951 1564 1352 1358 616 879 2327 505 274 771 302 719 1342 543 1999 1672 2477 1048 1119 2038 1223 1265 1735 1134 330 441 1482 1666 2424 1125 327 214 803 1183 1660 905 1429 1930 2635 2242 1166 874 2014 1277 821 1023 1050 2416 291 1210 1991 1055 427 1619 1101 519 2161 1166 1875 1360 662 1956 2129 1388 599 1234 1186 1430 810 1704 787 1331 2294 1738 2650 929 2700 1173 719 309 819 1152 1248 1457 920 742 557 792 242 2340 1458 1073 2475 2469 23 1122 1369 966 2883 910 312 2100 2141 684 2625 742 691 1208 1846 1854 445 2105 723 807 2037 1927 753 949 936 1818 1128 158 2182 800 1239 1351 2078 741 1403 603 514 1874 766 930 2164 729 1420 1327 625 578 1139 1208 1216 677 1607 410 518 1852 798 1649 902 607 806 2542 1357 398 2018 707 1395 2045 885 677 768 1137 2093 2074 954 1691 746 1806 315 1568 285 1624 2206 797 1413 377 1283 1602 748 1423 1340 607 866 1568 1426 995 1605 1743 1230 2186 759 1288 334 717 734 1856 1409 530 2563 2182 1371 1389 1073 1089 1508 1061 744 1990 860 2163 2568 1321 2412 2102 409 1222 791 735 2122 2457 1802 1255 1402 995 1314 665 982 773 435 956 1034 2137 1013 188 579 1230 308 1628 2417 816 518 290 798 703 1595 753 2112 746 1301 411 827 1244 1108 2107 1762 2370 1830 1126 2152 729 1163 1559 1329 1580 937 559 1230 1323 591 2355 1052 834 968 1333 1117 592 2390 757 317 1748 1163 310 1234 1001 1762 800 1611 2127 2013 1250 193 459 457 2323 1539 2408 2601 1823 1990 989 360 2229 1493 621 281 951 2182 1164 808 1204 985 2282 623 1446 1854 953 2639 2162 747 707 1314 2218 2213 922 1669 2452 1142 1191 893 361 726 1244 2503 2277 838 1531 1291 785 
1184 2701 1417 2538 484 2736 1461 1679 1157 753 1454 1364 2861 2552 2960 2476 2853 2452 2736 576 926 1607 1585 2299 1131 2147483647 1449 1760 1618 375 3246 1616 2836 1329 1776 2755 914 630 766 606 2967 2706 1867 3065 2720 1090 756 3171 532 2032 3506 1550 934 1424 1867 152 1568 1435 1760 1893 1689 181 3094 2651 635 2224 702 625 155 868 1418 950 1179 1910 331 1811 2280 2797 509 543 531 2869 2488 1461 1211 558 2120 1515 2028 1061 1775 2776 1454 1650 1241 2657 1818 1412 1720 88 136 2921 2233 1787 2385 2255 1572 745 2722 2872 534 3103 475 2126 1159 1568 535 2239 2760 2576 3074 1278 858 542 2551 3005 486 3230 1774 2865 1940 425 2178 427 2583 1703 2663 568 1317 2230 795 985 1635 1927 2150 963 2992 3079 874 128 2736 737 2212 1438 2827 3292 1981 1559 2084 2109 1327 2490 1434 1845 1921 662 1694 2133 1186 886 1588 1882 1174 1312 1731 1554 1596 1873 550 1633 452 2444 2246 846 2054 1785 3008 532 708 561 1433 2911 1851 389 3315 1770 646 858 1987 2845 1633 2478 2821 2731 210 2919 3371 2114 1328 726 693 1188 3490 1887 1955 2640 2300 1729 1531 2393 1329 1024 2706 1228 682 2017 2845 375 2537 452 2171 1440 2280 1131 2967 1943 3036 2890 1923 643 808 1455 1238 991 1126 2025 1420 1942 2100 2048 955 1016 1577 1079 1555 152 377 2013 1121 1730 2284 1467 2129 910 2906 2763 3054 3110 1290 964 2160 481 2306 279 3532 1440 1741 295 1524 1868 2007 1302 1561 1733 1303 3133 2180 945 2295 3188 850 2512 1929 1544 1675 2063 3262 1718 1310 1737 983 1978 3114 718 3060 1096 2068 1507 439 863 1336 2221 1225 869 1927 1829 1412 3171 1139 437 888 1003 2326 1661 788 756 2225 1845 721 893 1967 2765 2608 2865 706 863 872 1771 2481 2554 176 1686 899 2796 1821 1417 1201 1276 1132 1737 1976 1724 1660 1549 1169 1509 3051 1671 1323 1948 3111 1939 1109 1511 309 1966 2005 2038 46 585 2596 2320 829 1311 652 2489 867 2083 763 961 2586 645 2135 1542 2114 2609 1539 1279 1458 142 1017 1497 2080 2427 1894 3144 2806 1899 436 1577 1387 2909 1278 998 3138 1793 1494 1135 214 752 508 2281 2430 706 1426 980 1566 2046 1551 873 3356 1495 1453 1590 1387 3328 1786 578 2483 886 2695 1291 2293 1397 1517 1059 2420 1784 1478 2635 1249 2602 721 3203 3181 309 1791 923 582 1807 2306 2774 681 954 1408 1017 2259 739 783 1506 624 1692 1176 2549 2318 940 1037 2125 711 1735 1841 2338 997 879 1240 1658 661 2967 2110 1285 1765 1630 255 2266 702 1737 690 1036 1569 2011 1490 1402 3180 1502 2052 1590 1703 1809 1482 204 233 248 862 1771 698 1706 3190 2770 1986 801 2938 2723 1468 1872 690 722 395 2659 1528 729 1116 3079 692 1457 2676 1557 1430 2204 993 2387 1155 3073 52 371 849 928 811 1019 1360 1377 2000 795 836 980 302 644 363 1639 1220 1946 2994 693 1673 1218 493 958 684 1339 3480 2383 980 1745 2059 1602 1634 2982 2472 2071 3469 2898 1870 926 1659 1331 834 3099 2474 1391 395 2253 3305 1010 3038 1701 2532 1436 2012 3103 629 848 1663 737 1179 1822 1772 858 1647 3420 1231 219 315 1773 1948 736 360 2133 1015 2142 1213 1669 1514 2500 2439 1861 2851 1893 3321 798 902 1852 679 1057 1921 2087 1272 2478 696 923 1141 1673 1999 2219 588 1084 1735 2359 209 2767 2086 1749 2639 640 2271 1963 2906 1554 1360 1870 1530 402 942 1757 818 1630 2260 1206 140 764 1961 1214 2838 2226 1508 1438 819 1966 2635 1488 877 363 998 1010 2339 642 2923 2009 3300 888 1616 2488 2001 2297 2385 434 986 1124 2388 2031 3257 1813 813 1237 1322 1463 2481 1763 2396 2676 3091 3143 1384 1460 2644 914 1323 1057 1483 3286 843 2066 2164 1233 1551 819 1667 1051 2789 1324 2572 274 1776 2121 2856 1844 1644 1462 2100 1768 544 2647 1825 1611 2860 2502 3166 863 3152 819 1393 1259 940 1690 2075 957 1332 531 919 1056 1352 3106 966 581 2935 3066 1129 1057 1801 2021 3117 1555 1136 2836 2467 1332 2896 1350 1792 312 2504 2661 1168 2978 888 1102 2316 2304 1882 2007 1426 2611 418 977 2814 1167 1286 1023 2648 1280 1521 1372 626 2630 470 1570 2739 1858 2330 1030 992 1664 1415 2176 1441 1147 661 723 1053 2268 1792 2582 970 636 508 2965 1444 735 2123 1061 464 2442 1589 1713 364 270 2922 2620 2009 2382 1373 2531 953 865 949 2366 2401 1570 757 776 1812 2522 1675 1740 1157 1715 603 655 622 199 1547 823 2114 2457 685 158 1266 1392 535 2320 668 1340 3047 2649 1971 1736 1571 260 2446 1345 1836 2704 1961 2858 3383 1072 2743 2400 744 742 1730 1439 2550 3219 2693 694 1790 1731 1093 1279 386 1818 1111 266 489 2615 148 1219 703 2117 1419 2297 2945 626 1190 946 1455 858 1826 1880 2776 1383 1605 895 1927 640 1337 2474 2721 2677 2595 1054 2848 533 646 2560 1923 1787 1793 1629 860 2254 1030 2579 2128 780 2064 2262 78 835 2930 1420 1377 1819 197 1073 311 280 2640 1404 2440 2548 2612 2198 1300 684 989 3165 2206 2978 3067 2405 2879 971 1173 2530 1685 1750 1188 1981 2926 1505 1700 2126 1522 2944 885 2402 2037 306 3459 3063 1216 425 1083 2447 2691 223 2230 3325 1296 679 1907 951 1435 1625 3317 3176 1967 2159 2126 440 
662 1988 1186 1349 1791 1572 568 1070 294 1133 1370 451 2172 1658 1828 1841 2371 2039 2487 882 746 1587 1607 1925 319 1449 2147483647 1380 972 1075 2426 816 1772 306 337 2352 903 819 1676 1607 2527 1880 1075 2822 2287 365 1398 2316 975 1414 2504 881 1608 968 1545 1507 368 638 940 760 241 1586 2317 1708 1168 889 1913 1144 1335 1763 260 795 1493 698 1125 1076 1789 2195 1331 921 1507 1926 1405 598 1432 954 967 1480 1084 619 1338 2489 1417 304 734 2351 1208 634 1091 1480 1354 2624 1651 1595 1908 1568 508 754 1975 2037 1307 1973 1402 889 928 967 1536 1418 2429 1727 2105 1461 966 1176 1693 2293 1172 2137 1341 2674 539 1745 894 1028 2451 963 2385 934 1253 1570 1141 1123 1343 1715 799 488 1948 2702 1747 1322 2483 728 1856 1099 2157 2343 533 1320 1421 1891 345 2224 973 1280 723 840 852 885 593 1606 1503 439 1248 518 846 141 1202 509 1402 274 998 1408 1600 1009 1298 822 2301 1276 1415 1498 1110 2423 1762 1586 2409 860 1870 1802 596 2593 766 1904 2170 2083 1649 1935 2337 851 184 923 1281 1284 2478 465 882 2115 1511 1203 985 2127 294 522 2168 316 1871 798 1881 1471 2016 999 1229 751 1900 1308 2005 889 2273 2684 1216 1630 1207 191 1500 1317 1365 731 1323 504 1684 800 530 763 409 417 1674 1596 1589 1506 1467 288 2154 1325 1237 936 2301 2014 2512 2097 888 1340 1678 998 1354 1581 2501 116 1371 1188 1088 1278 975 1502 392 615 1042 2425 1663 538 1106 2493 1446 1375 970 1127 1228 656 2444 1774 1206 939 549 1153 2122 1279 2287 799 1264 1292 1402 649 862 2146 1557 1977 489 1642 700 2346 1192 1155 667 674 1268 282 1861 1806 1080 1529 1455 1404 974 2191 1476 2068 1421 684 602 1411 1626 1456 1518 1777 1604 2596 488 102 1045 1233 359 1495 600 615 852 1430 1440 60 2794 1150 1386 1437 2019 510 589 1381 1461 744 1299 1041 1435 865 1617 2201 621 1635 1357 2177 1286 1006 803 1313 2087 1927 1176 728 1567 2025 1285 185 910 1591 813 452 1351 1202 473 2097 2578 1883 1023 724 228 1925 459 1399 2507 356 525 1303 1612 956 1068 958 1281 1487 1148 1418 463 839 1559 934 2365 832 556 338 652 2402 960 1620 1324 1869 2253 644 1996 187 1474 940 1309 1648 280 1400 214 2325 1690 2448 2444 1349 457 1424 1028 1209 1577 1574 1513 809 141 1312 1235 1071 667 1357 1406 1359 1073 2301 1586 1523 445 964 1304 1778 1175 1795 1039 1091 962 487 1173 2140 1173 181 1781 340 1228 1220 1507 365 996 1549 1687 1713 801 1223 2465 1327 1545 422 1488 1138 408 1647 1262 1571 1123 364 859 1190 2177 2066 594 837 2746 2502 1217 1488 1932 1277 1065 1557 1258 1893 790 2019 1018 666 1662 1245 1476 906 459 1553 306 1974 1404 1783 1360 1054 1354 1031 1257 1160 875 1508 804 499 1369 829 1166 194 1436 1606 2761 774 989 1442 1836 491 1452 271 2499 2121 930 315 1751 895 1253 2091 1324 1124 2456 2079 423 1365 437 556 705 2819 1984 880 1187 2075 2430 565 2534 1405 2213 1236 1611 2291 1897 860 1382 786 1385 1885 1359 1253 825 2443 307 1650 1355 788 592 1984 1743 1849 1477 2077 595 1475 364 1795 1912 1483 2158 981 2456 914 1134 489 1593 866 1975 678 1215 2066 1177 1098 1128 1169 1623 1341 1237 1418 1821 1966 1478 1703 997 438 1758 1443 945 635 2209 1019 168 1129 598 1164 1766 674 917 323 1549 246 1313 2002 947 1294 1740 1469 1458 1510 864 593 2319 391 581 1088 553 925 1098 853 1771 1690 2281 1293 1138 1995 1104 1004 1634 1438 579 606 1279 1675 2225 1091 641 289 906 1299 1490 783 1197 1780 2567 2018 1277 903 1906 1513 898 1209 1135 2202 609 1051 2040 1221 121 1912 1095 714 2047 1295 1747 1678 375 2010 1979 1420 413 1359 998 1470 1099 1475 551 1400 2198 1590 2562 1175 2631 1435 774 359 1045 1151 1101 1719 1009 1047 780 964 137 2169 1718 1363 2411 2358 321 1337 1381 702 2880 902 462 1948 2135 735 2617 794 421 1515 1735 1681 563 1897 963 988 2051 1915 439 684 1020 1653 1425 475 2067 960 1413 1592 1990 826 1514 617 829 1723 1069 951 2071 411 1219 1546 838 319 1262 987 1345 836 1914 728 692 1832 598 1426 1123 909 1101 2489 1507 716 2086 897 1705 2019 854 484 1085 1451 1903 1995 690 1575 788 1670 583 1851 553 1490 2238 777 1697 686 1298 1387 609 1470 1534 315 1143 1873 1726 1309 1745 2045 1055 2195 1026 1606 404 744 1039 1818 1703 548 2488 2126 1317 1459 1100 1404 1287 1195 482 1851 563 2024 2373 1530 2393 2107 718 1483 634 740 2082 2285 1594 1538 1426 957 1518 741 1283 532 586 1267 1323 2080 1329 306 862 1053 143 1525 2331 1103 650 569 840 951 1653 437 1988 783 1366 679 534 1533 1225 2089 1523 2360 1676 1321 2013 1027 1434 1304 1282 1647 811 324 1489 1115 792 2372 768 1079 673 1126 1435 837 2302 807 223 1842 1476 501 1541 1310 1561 867 1439 2090 1917 1038 192 773 665 2122 1444 2308 2531 1743 1777 1194 479 2227 1573 310 395 707 2023 1234 681 1009 1040 2152 868 1219 1909 1267 2440 1940 859 1025 1542 2239 2153 1238 1607 2236 1301 1472 665 604 732 1319 2309 2053 520 1453 1137 1097 
814 3367 344 2652 1733 2873 1914 328 1316 1007 356 934 3551 3032 3130 3216 3738 3389 3816 1532 979 2794 2800 3263 1332 1760 1380 2147483647 417 1566 3797 589 3104 1621 1408 3708 1935 1454 1314 1390 3891 3257 2447 4157 3646 1288 2242 3683 1314 2777 3831 2214 1087 2247 2850 1903 1747 1969 535 2131 1428 1761 3693 3074 1987 2139 1680 1135 1607 1315 1120 1855 744 2054 1619 418 3145 3571 2038 1564 2171 3286 2750 1942 663 1293 2318 2680 2463 952 64 3826 389 1662 718 3688 264 747 326 1842 1774 3966 3016 2864 3265 2943 908 1223 3354 3411 1250 3267 2067 2213 2099 2293 1388 2797 3774 3104 3454 616 926 1927 3069 3672 1880 3442 59 3994 1784 1728 2188 1468 3749 467 3717 1301 2430 2943 2069 775 2620 3000 2048 1313 3280 4060 1291 1685 3812 1301 3187 2359 3536 3690 1627 210 2790 3189 1048 3548 2255 2626 2081 1254 591 2204 1815 1131 2725 1465 2361 881 625 1501 2496 1808 2117 1632 1490 2765 2972 1988 2674 2201 3680 2009 1144 1334 2366 3792 3011 1561 3765 2236 1674 1373 1840 3925 653 3275 3549 3461 1944 3285 3658 2165 1489 1812 2119 602 3803 1381 2256 3484 2890 197 396 3448 1609 1602 3539 1552 1638 2139 3238 2045 3382 1534 2606 630 3239 2384 3358 2264 3651 4008 2584 1380 2131 1565 2572 2318 707 2042 2526 1668 3021 2129 1510 874 1789 1511 2835 1888 1575 2853 2492 1531 3439 2546 2617 1963 3678 3393 3887 3434 573 857 3028 1381 2727 2029 3819 1264 2675 1705 308 2629 2350 626 1028 903 2259 3804 3019 1509 2431 3872 2329 2701 2350 271 2541 1855 3815 2970 453 519 1121 2531 3464 1069 3663 777 2642 2537 1376 1170 565 3414 755 1600 1661 2913 2016 3717 627 1330 1649 1769 2626 1255 1516 1474 2425 150 2259 963 2352 3565 2798 3445 1150 1121 1502 33 3003 2793 1679 2960 1117 3916 1817 1278 571 493 1492 2771 1864 1994 571 2657 713 1398 4132 234 512 2781 3329 1703 1759 298 1993 2091 2670 2418 1717 1464 2979 3485 1410 2697 1163 3510 928 2373 1133 2299 3451 1767 2553 2079 2924 3398 2542 1283 2210 1864 1918 939 2725 2498 1699 3422 3904 3115 1589 2083 1154 3276 951 2380 3886 1402 1884 2383 1763 1043 1779 2210 2610 2271 342 887 953 2181 2752 922 3700 548 825 1716 733 3754 2332 1428 2645 1430 3613 1918 3320 1540 369 735 2650 2904 1109 2670 1417 3655 1370 3825 3822 1911 1790 2356 1206 252 2955 2853 1239 905 1240 2329 2603 1972 1362 289 2166 2651 589 3624 2964 2431 1206 2312 2147 2979 2533 3159 768 881 567 989 1100 3514 2552 1423 2993 1140 1720 2583 2281 1692 1095 2501 2849 3023 2128 359 3844 2561 2894 1801 185 2496 1775 1857 1750 2001 898 1313 1171 2518 3511 3445 1836 1779 4067 3825 292 123 1723 2133 1607 2887 232 1620 1957 3342 1886 2001 3014 2517 2643 2188 1398 2932 1267 3283 1752 1868 2270 835 1013 2111 409 2384 2240 1130 1038 1493 1923 1561 1758 1473 2519 2920 4093 1527 2338 2522 1795 1361 1191 1591 3834 3441 2002 1582 3065 2240 2549 3457 2650 2503 3781 3454 1492 907 1814 1857 1638 4161 3345 2162 1369 3371 3792 1647 3906 2690 3549 325 2941 3664 1736 985 120 1637 664 3088 37 2196 594 3780 1544 1829 1921 731 1880 1755 1802 3163 896 3338 855 2733 1739 3173 3276 2798 3537 2360 3820 1010 859 1239 1309 1991 3188 1868 494 3416 2036 837 2252 2492 2947 2720 1180 2439 3009 3309 1932 3038 2362 1151 3132 2202 2196 1937 3588 361 1225 2497 1959 1796 1249 854 988 1693 2926 1380 1651 1752 2325 579 3061 2847 2661 489 1825 1861 3658 1760 1449 1579 1095 788 2395 1272 3065 3004 3609 910 2450 3357 2483 2275 3013 1402 1077 908 2623 2997 3550 400 1436 1527 541 310 2854 2162 2508 3151 3941 3313 2477 2205 3286 2410 2150 2273 302 3508 1327 2425 3318 535 1471 1556 2428 879 3427 2465 3125 1799 1303 3282 3349 85 1064 341 2361 2762 1850 2778 1900 2657 3578 2963 3941 901 4006 1053 617 1628 824 2480 2478 1180 2245 1259 1815 2076 1453 3525 1172 1231 3783 3737 1355 763 2700 2001 4215 2234 1643 3317 3471 2015 3955 2073 1247 2026 3114 3041 1775 3217 896 679 3369 3256 1466 1983 404 3017 2044 1310 3446 630 571 987 3368 2071 2707 1928 1501 3094 1740 430 3450 1565 2565 2495 849 1674 352 2322 356 711 1726 1367 1825 3179 1967 2741 790 1215 1821 3857 480 1365 3338 753 1630 3370 2201 1044 1568 1547 3244 3371 1990 2954 2077 3046 1118 1428 1547 2868 3537 616 1345 1486 150 2714 1988 2753 2554 1630 1941 1670 1504 1779 2879 1758 2424 3518 1889 1876 1013 2047 1259 3176 1435 1853 3864 3495 2681 120 2405 1528 2611 415 1222 3226 1805 3399 3701 2508 3741 3433 1496 2290 2013 2060 3442 3638 2923 1247 2733 494 2511 1997 1909 1880 1759 1792 2018 3449 1750 1161 1712 2421 1237 2904 3709 1137 821 1151 544 931 2921 1606 3366 2077 2628 1081 1791 1292 2417 3435 2808 3700 3046 2355 3388 1751 2199 2569 2643 2904 2190 1694 1053 2460 842 3687 2013 2006 1898 2471 1691 1809 3680 581 1565 3057 1922 1630 2038 1852 2899 532 2803 3449 3296 2380 1240 1489 1747 3447 2822 3687 3906 3119 3095 2216 1692 3560 2813 1404 1611 2034 3389 2491 2059 2367 347 3529 940 2537 3180 1454 3764 3239 2069 1498 882 3550 3524 1688 2976 3538 494 1209 2014 1634 2051 136 3640 3346 1622 2827 2512 1350 
492 2958 385 2235 1706 2457 1520 100 944 907 554 537 3142 2617 2714 2812 3339 2999 3435 1272 723 2447 2458 2877 964 1618 972 417 2147483647 1353 3381 173 2687 1229 992 3315 1613 1188 1359 1389 3494 2843 2045 3774 3252 928 1979 3267 1111 2380 3414 1826 1169 1875 2475 1746 1339 1580 187 1716 1011 1661 3279 2658 1719 1724 1709 1018 1463 1393 712 1523 877 1638 1410 193 2752 3166 1802 1309 1954 2869 2332 1549 790 1086 1901 2334 2052 642 369 3442 608 1247 405 3304 251 352 129 1691 1601 3580 2618 2500 2871 2540 491 963 2943 2996 1172 2851 1844 1796 1750 1908 1361 2388 3386 2691 3037 775 764 1674 2656 3261 1635 3026 373 3617 1367 1687 1771 1258 3379 104 3334 1087 2086 2541 1778 706 2252 2632 1633 979 2863 3667 1370 1521 3431 1027 2804 1993 3128 3273 1215 432 2390 2817 654 3168 1882 2235 1665 1016 195 1786 1447 1199 2373 1052 2032 499 240 1088 2122 1391 1883 1218 1268 2348 2570 1681 2270 1793 3269 1765 1132 1307 2001 3392 2653 1509 3348 1831 1690 1449 1424 3543 240 2874 3141 3054 1820 2868 3241 1748 1094 1517 1853 660 3386 971 1842 3084 2481 232 103 3069 1217 1252 3138 1170 1665 1722 2821 1846 2984 1305 2193 244 2853 2066 2941 1851 3237 3629 2184 1390 1843 1160 2259 2017 784 1624 2177 1253 2635 1712 1171 619 1381 1150 2501 1761 1521 2463 2189 1114 3073 2193 2206 1644 3272 2982 3484 3016 329 882 2637 1176 2313 1865 3402 855 2299 1498 200 2237 1937 805 611 497 1903 3393 2625 1171 2013 3460 2059 2284 1940 224 2161 1441 3399 2628 492 161 802 2125 3047 1018 3250 527 2236 2177 1305 881 283 3053 918 1675 1246 2549 1631 3302 622 1183 1322 1425 2209 837 1573 1523 2008 567 2007 991 1941 3162 2381 3031 1138 843 1179 450 2590 2375 1576 2622 1188 3538 1400 872 469 544 1123 2404 1447 1584 165 2303 828 987 3748 183 662 2392 2912 1287 1400 531 1803 1674 2269 2005 1581 1209 2562 3119 1100 2389 1123 3127 911 1958 894 2002 3054 1777 2140 1684 2530 2996 2179 892 1832 1741 1579 525 2322 2082 1282 3005 3524 2763 1358 1686 749 2858 571 2086 3478 986 1486 2064 1671 866 1526 1795 2192 2025 341 941 536 1764 2409 746 3283 158 417 1305 347 3337 1930 1421 2227 1515 3218 1541 2940 1139 636 566 2232 2544 697 2255 1031 3274 1405 3411 3409 1707 1374 2074 1036 248 2549 2438 1241 673 834 2024 2187 1683 1067 507 1922 2278 508 3245 2557 2158 863 1895 1881 2636 2138 2762 655 781 395 574 1001 3099 2140 1033 2646 722 1522 2167 2038 1275 928 2218 2516 2646 1741 434 3432 2204 2503 1393 560 2100 1374 1753 1555 1840 811 898 948 2133 3094 3036 1420 1469 3689 3446 377 519 1747 1863 1384 2470 381 1659 1605 2925 1600 1611 2597 2150 2306 1772 1053 2521 896 2867 1598 1804 1991 723 1006 1784 501 2027 1824 1158 803 1149 1722 1283 1535 1057 2202 2542 3711 1240 1945 2206 1767 1025 1182 1198 3416 3062 1674 1165 2688 1849 2174 3040 2233 2091 3364 3039 1078 931 1402 1473 1321 3775 2950 1787 1226 3000 3375 1299 3504 2320 3165 421 2557 3249 1744 775 452 1338 764 2745 392 1906 184 3363 1162 1732 1717 347 1462 1788 1742 2786 975 2979 509 2371 1334 2766 2879 2419 3128 1952 3403 820 783 832 1324 1650 2842 1454 531 3026 1761 746 1919 2109 2566 2309 1090 2136 2670 2921 1760 2621 1947 738 2717 1960 1781 1520 3178 106 824 2097 1561 1565 1347 454 801 1280 2521 999 1491 1792 1912 650 2644 2440 2314 726 1514 1444 3272 1357 1126 1367 776 611 1978 1036 2649 2626 3192 900 2070 2961 2074 1859 2605 1337 766 584 2205 2617 3133 196 1128 1144 298 470 2438 1754 2091 2736 3538 2897 2128 1826 2876 2139 1783 1955 281 3092 1020 2012 2954 568 1058 1620 2041 600 3016 2124 2713 1719 888 2920 2933 449 647 538 1945 2390 1592 2362 1484 2295 3169 2548 3533 838 3603 1071 259 1244 709 2095 2066 1280 1883 1088 1486 1740 1055 3107 1275 1178 3382 3326 987 810 2319 1583 3832 1847 1276 2901 3087 1639 3571 1698 835 1843 2705 2624 1408 2800 735 538 2991 2869 1053 1565 236 2601 1833 973 3035 466 718 1092 2962 1704 2363 1543 1231 2678 1495 48 3042 1149 2148 2213 628 1260 465 1905 535 472 1743 1087 1476 2789 1553 2324 719 1004 1568 3458 719 1082 2982 559 1601 2979 1808 631 1358 1453 2827 2967 1573 2544 1699 2633 809 1507 1209 2455 3166 198 1389 1183 327 2297 1580 2384 2254 1213 1676 1688 1516 1592 2554 1811 2009 3138 1605 1755 632 1665 1085 2782 1457 1468 3460 3095 2283 515 2026 1423 2194 452 814 2811 1388 2984 3284 2218 3352 3052 1200 2039 1603 1674 3047 3220 2506 1257 2357 141 2217 1626 1688 1463 1399 1590 1784 3049 1575 782 1419 2005 830 2496 3303 1005 494 839 179 762 2558 1190 2953 1698 2264 802 1374 1288 2069 3047 2393 3314 2631 2047 2973 1492 1956 2154 2246 2543 1782 1281 1094 2042 597 3311 1598 1712 1482 2053 1560 1494 3273 222 1167 2710 1752 1271 1860 1650 2481 216 2386 3055 2889 1963 847 1207 1405 3030 2415 3278 3503 2715 2678 1907 1321 3177 2457 987 1236 1617 2972 2127 1652 1951 156 3115 734 2120 2817 1320 3347 2824 1710 1282 996 3175 3123 1499 2576 3122 594 1203 1597 1295 1665 395 3223 2931 1209 2424 2098 1181 
881 2437 1225 2191 786 2394 1113 1426 784 615 1307 1025 2606 2251 2625 2221 2641 2244 2575 205 631 1448 1436 2094 758 375 1075 1566 1353 2147483647 2971 1321 2511 959 1405 2559 635 256 892 752 2767 2420 1560 2914 2516 719 702 2888 252 1764 3200 1241 978 1141 1652 442 1200 1096 1473 1541 1315 527 2825 2344 475 1857 968 498 285 1000 1058 639 1121 1550 59 1543 2048 2557 475 176 607 2565 2155 1117 1125 273 1771 1343 1704 743 1568 2607 1321 1277 954 2480 1576 1100 1467 407 285 2754 1981 1598 2161 1983 1234 408 2452 2588 523 2770 502 1767 884 1272 667 1942 2580 2283 2768 1189 641 392 2256 2748 334 2904 1568 2722 1566 731 1814 98 2446 1427 2493 267 1113 1962 611 825 1410 1742 1781 592 2673 2897 997 247 2574 379 2007 1181 2574 2993 1606 1382 1810 1932 975 2317 1151 1577 1562 339 1398 1773 843 943 1410 1510 988 983 1430 1179 1344 1500 553 1259 89 2117 1982 604 1761 1449 2752 455 721 662 1180 2699 1692 615 3025 1440 915 1011 1614 2687 1328 2236 2572 2481 575 2608 3057 1753 954 437 592 1057 3182 1518 1611 2413 2010 1499 1278 2217 959 659 2479 856 936 1659 2537 494 2308 77 1852 1147 2073 971 2662 1601 2769 2744 1633 788 653 1081 1123 856 1033 1659 1221 1567 1877 1687 583 733 1211 706 1431 521 610 1766 1018 1355 2137 1262 1816 642 2669 2493 2833 2797 1036 890 1925 185 1989 538 3220 1070 1506 145 1295 1596 1670 1223 1210 1397 1047 2879 1939 573 1944 2937 797 2172 1599 1321 1419 1689 2988 1589 1138 1452 636 1670 2805 658 2791 827 1768 1288 518 519 1073 2085 1180 1098 1552 1644 1083 2894 985 313 534 665 1993 1294 994 948 1878 1673 705 859 1634 2531 2269 2588 722 533 500 1582 2185 2219 473 1565 951 2649 1450 1046 995 1117 758 1532 1604 1369 1368 1358 1094 1135 2896 1437 1203 1696 2785 1565 762 1358 453 1606 1719 1707 366 211 2281 2177 455 1226 647 2305 787 1742 459 829 2363 943 1813 1211 1864 2369 1313 908 1161 516 714 1156 1793 2073 1520 2826 2652 1763 78 1243 1024 2598 940 894 2900 1422 1140 973 557 524 265 1915 2087 711 1223 934 1222 1689 1394 643 3049 1214 1127 1220 1079 3033 1469 742 2139 1060 2488 957 2106 1023 1389 832 2081 1609 1119 2282 874 2430 869 2940 2922 354 1420 844 372 1567 2027 2428 752 682 1039 876 1930 524 412 1347 607 1462 981 2383 2040 900 674 1774 618 1603 1553 2097 806 715 1008 1312 550 2687 1790 910 1628 1270 174 1934 720 1364 478 983 1446 1810 1172 1222 2925 1292 1807 1225 1545 1518 1119 577 210 520 712 1403 405 1438 2878 2510 1613 487 2796 2569 1278 1685 971 613 56 2325 1340 974 809 2758 448 1121 2357 1320 1272 1840 619 2092 785 2745 329 728 757 746 771 780 1196 1142 1651 832 550 607 370 279 193 1264 1088 1732 2844 323 1371 1088 816 584 722 967 3177 2208 711 1370 1858 1292 1388 2689 2129 1748 3160 2617 1497 869 1293 984 480 2939 2250 1093 301 2093 3020 651 2826 1480 2348 1255 1788 2827 919 587 1485 387 1084 1702 1571 717 1351 3117 859 584 364 1459 1577 1022 700 1942 986 2006 897 1470 1148 2232 2205 1633 2594 1568 3038 556 753 1489 792 769 1805 1713 1108 2271 537 758 922 1405 1780 1912 523 970 1616 2152 430 2441 1743 1391 2342 641 1905 1594 2650 1306 992 1571 1183 237 1052 1427 578 1258 1984 831 244 1046 1625 1082 2507 1939 1331 1335 518 1594 2455 1123 503 15 655 779 1982 318 2585 1803 2988 808 1348 2263 1683 1934 2105 541 648 808 2050 1818 2943 1548 438 864 1070 1295 2162 1424 2045 2377 2875 2811 1178 1161 2374 876 1033 874 1270 2962 474 1733 2013 1076 1177 1037 1385 756 2522 1131 2284 623 1408 1971 2563 1645 1291 1310 1756 1552 336 2303 1458 1403 2610 2196 2934 735 2938 815 1108 891 754 1416 1748 1042 1065 324 600 796 977 2807 1048 595 2716 2811 755 966 1560 1653 2968 1250 773 2541 2278 1011 2732 1038 1428 498 2224 2347 820 2652 671 887 2137 2096 1510 1639 1192 2300 482 606 2546 939 1181 1038 2394 978 1357 1032 252 2328 215 1306 2485 1484 1990 977 732 1291 1244 1823 1289 886 945 354 722 2048 1431 2240 811 353 296 2757 1339 365 1993 820 727 2231 1273 1363 11 457 2606 2372 1641 2092 1059 2235 610 1038 580 2064 2250 1273 896 402 1591 2181 1321 1528 1071 1341 429 921 826 253 1446 1101 1776 2284 445 531 919 1070 321 2087 842 992 2823 2423 1693 1565 1301 411 2102 1166 1474 2413 1588 2574 3074 1003 2558 2217 371 735 1376 1115 2333 2921 2360 774 1560 1450 1015 960 344 1450 764 238 455 2385 258 856 379 1779 1050 2011 2707 473 885 597 1179 635 1644 1505 2499 1068 1389 571 1554 734 1123 2273 2374 2498 2291 911 2564 261 640 2204 1645 1611 1454 1258 871 1909 757 2423 1758 568 1691 1918 372 527 2689 1139 1004 1688 424 710 519 298 2310 1137 2119 2333 2349 1849 931 310 648 2848 1918 2728 2848 2143 2548 793 813 2350 1508 1378 821 1616 2630 1272 1353 1781 1282 2670 631 2053 1879 305 3149 2731 923 71 1064 2287 2463 168 1969 3002 1154 729 1544 592 1109 1437 3007 2845 1593 1880 1799 251 
3070 554 3609 1231 3727 1059 1964 3476 2572 3393 3790 2876 431 769 875 789 744 991 1176 2801 3067 1791 1833 1115 2569 3246 2426 3797 3381 2971 2147483647 3214 781 2242 2413 900 2342 2813 3844 3718 815 559 1433 1242 856 2629 2593 125 3067 1214 499 1742 3869 1831 1440 3187 2064 1941 3309 1667 2375 3427 166 724 2619 1734 3930 3342 3235 3950 2683 2333 3854 1743 2978 3449 1031 576 2782 2810 2872 527 1071 1945 3808 3063 1483 1834 1352 2987 3750 1106 3835 2135 3152 1080 3598 3058 3491 3209 3110 1098 1027 1569 965 992 2892 2935 524 394 3450 827 2848 1603 2093 1701 3633 1046 1027 708 430 3848 3272 2707 741 306 2760 700 3754 1301 2044 3668 1651 3004 1383 3352 1125 3038 1959 1016 2461 3470 1636 1470 1811 2678 647 960 3943 3152 1168 2859 1182 1809 476 316 2241 3746 1163 1369 2769 1173 1821 1401 1716 2986 3230 1616 2178 3848 1761 2385 2109 2943 3210 2298 1653 2000 2783 2165 2955 1039 1001 2400 1216 1628 311 2741 3625 3620 1814 724 1613 3581 210 1608 3876 3970 1994 1176 3154 822 500 568 3346 562 541 1656 2354 2539 2596 3670 515 2481 1544 758 967 3611 3406 1200 2251 2413 707 2339 3901 1663 582 2977 825 2917 1201 3174 1120 2176 485 1538 226 1275 1341 3752 2462 2252 2164 2324 3728 1774 1870 2177 1214 1680 2522 3125 2025 2447 1923 3325 3575 1247 2270 2273 1417 1818 1206 2341 517 485 611 519 3309 3660 1130 3042 1072 3159 576 2539 1524 2970 3513 1379 1451 3891 2770 2933 1943 261 1097 2530 1397 284 2533 1146 1469 3551 1572 2007 18 1803 3619 3315 2852 1328 466 3513 198 3188 1220 1764 3482 2890 3287 1506 3921 4069 2179 1547 1927 80 3575 3238 2477 2328 1175 2552 3965 3918 1383 3946 2662 3690 1457 629 1068 383 3628 2946 2584 3829 811 1043 3405 1848 3852 1271 1983 2528 3449 3639 2433 1575 1963 1814 3241 1768 3806 2401 1209 3564 3789 1306 723 2136 2260 3805 3024 1709 1253 1387 3267 2846 823 1425 2686 2182 3552 1107 3580 1423 3031 2352 819 3888 1253 1817 1144 715 1727 2556 1812 3341 2257 2858 1180 1374 2126 595 1218 1665 2893 1796 2654 569 2880 2357 424 2425 1971 2169 3460 3211 2748 1673 1227 2698 3573 3732 2846 1622 1841 3246 426 3252 2974 2089 3078 260 1540 3711 1207 4024 850 2055 1200 2289 3894 3317 1171 1611 2688 1282 2444 1136 3831 151 191 2960 2008 2447 3189 3602 944 1129 3689 3149 2567 2294 1194 2508 2763 3781 2720 1576 3471 1190 932 2497 2734 1491 2589 1785 1419 953 3395 3405 3375 2824 3390 290 1260 2426 1748 2665 3003 1214 2717 2107 3221 2417 1916 1354 1821 3645 242 1781 1212 2011 3913 1454 2062 3426 3017 3174 3428 2514 3055 1541 495 494 1999 2485 1313 1227 3642 3899 3927 2568 2921 974 3684 3942 2164 649 2556 1909 805 1699 1931 1662 2587 897 2617 752 3196 3606 2484 3387 3617 2228 3674 1876 1557 3736 3084 2519 2974 2723 2890 2324 2144 1371 1242 2705 1607 2149 3740 2640 3644 2262 438 1209 2271 2222 1316 1696 1618 347 1194 1309 510 357 2351 3668 1989 2067 2524 1173 895 1879 3245 1360 135 2393 687 1580 1085 3659 1289 144 3869 3156 3807 2601 3759 1776 3773 2429 3215 405 2344 3454 2957 3122 1938 3976 3605 1293 3793 1537 3008 1648 2083 747 886 1419 436 1473 119 3190 3453 2623 3746 2204 1738 2003 3622 979 2562 3427 2114 1574 1312 1101 3414 2279 1827 1062 3116 827 1434 2680 668 2728 1686 1876 390 3440 2590 1409 1902 2846 3986 2992 3203 2106 988 2494 3172 4003 1481 3685 853 1034 1831 3920 2454 1964 1066 2073 2621 2973 2870 3288 1462 2986 943 1340 497 3593 1631 884 1346 1597 866 3508 2897 2997 1193 1300 535 3466 2678 2356 3329 3722 945 1665 1343 646 651 803 1894 1812 603 2515 1938 2217 3561 672 2749 1375 1457 3621 2327 4008 1586 3087 461 1965 698 3518 2527 1486 448 3829 2745 3781 1436 1526 2703 1127 1897 1683 462 837 487 3477 667 3687 3200 2266 3382 1558 1328 3960 1915 3174 2373 2191 2379 340 3963 3523 653 280 2550 3686 1458 1820 1269 1731 2318 480 1087 1979 1130 1941 2592 3064 747 765 2213 742 3282 3374 1228 1097 2384 1836 3446 782 2910 2672 436 3361 3808 3889 627 1995 1847 2001 2780 703 2793 3367 545 2266 1245 2421 3194 2122 3684 1489 3765 3236 3899 2808 2265 1079 1830 1133 3466 3072 2741 742 3918 2799 1577 3276 3686 986 1723 2781 2980 3423 632 673 1829 888 1924 763 2876 4003 2500 945 1346 3183 3854 2668 3701 1134 1830 1560 2277 2169 2646 3883 3797 3047 1996 4060 1373 1187 2563 3351 2821 1924 3167 993 3811 2065 576 756 1279 3882 1676 3380 1233 3612 2635 579 2026 407 481 2365 995 1162 2685 2661 1797 1887 877 285 945 3714 1484 3337 2334 2025 2872 1918 2259 2980 2796 762 3101 2692 2593 1376 2568 964 489 3301 3059 2846 3263 3257 1559 2226 473 1916 1678 2965 2032 3684 1931 1014 1148 1059 751 2261 418 2731 2717 1369 1327 1605 1634 2105 3747 1350 3160 1255 1844 2468 1956 1339 3289 2445 471 3232 2272 1734 3122 2364 3090 2972 945 3293 996 890 643 1428 2590 2739 2350 580 1056 384 623 846 839 2299 2263 1108 1685 2412 2312 1772 414 1753 1765 1431 3464 302 3182 1307 1495 3274 520 818 2048 2977 3868 1270 716 3047 1020 689 3706 3657 1785 2441 1894 3744 467 794 2241 1091 1289 3163 
440 2798 528 2063 1752 2284 1374 263 822 947 709 403 2981 2452 2541 2656 3187 2852 3294 1217 694 2329 2342 2734 845 1616 816 589 173 1321 3214 2147483647 2516 1087 819 3167 1516 1132 1439 1451 3343 2679 1891 3632 3102 817 1912 3099 1092 2230 3242 1684 1266 1743 2339 1735 1181 1437 156 1552 841 1677 3114 2490 1652 1551 1777 1045 1463 1484 560 1421 1000 1471 1380 269 2604 3009 1751 1256 1910 2700 2162 1404 915 1066 1733 2217 1891 583 538 3299 763 1083 375 3161 392 238 277 1683 1584 3436 2467 2371 2723 2384 322 918 2781 2830 1209 2678 1799 1625 1635 1767 1414 2228 3241 2527 2867 909 784 1615 2492 3098 1581 2853 542 3478 1195 1728 1599 1230 3245 148 3193 1063 1972 2387 1697 772 2121 2500 1460 885 2691 3518 1461 1510 3290 971 2662 1865 2968 3102 1042 598 2237 2683 518 3028 1750 2090 1498 982 78 1615 1322 1291 2253 879 1928 386 120 926 1988 1220 1832 1054 1233 2179 2416 1592 2114 1636 3107 1710 1197 1361 1873 3239 2529 1549 3179 1675 1753 1538 1251 3401 67 2721 2982 2896 1823 2698 3069 1577 951 1437 1785 775 3214 798 1678 2931 2322 398 240 2930 1074 1140 2985 1037 1732 1553 2652 1813 2832 1266 2030 176 2710 1967 2771 1688 3073 3490 2032 1456 1764 1007 2162 1929 895 1453 2059 1080 2492 1541 1069 600 1224 1034 2392 1764 1559 2318 2099 944 2941 2072 2045 1548 3115 2820 3327 2845 370 971 2491 1153 2148 1848 3230 700 2163 1466 356 2090 1773 942 444 327 1782 3230 2477 1070 1842 3298 1987 2112 1779 387 2023 1268 3232 2512 618 141 726 1968 2876 1073 3085 523 2078 2052 1341 821 313 2925 1047 1759 1073 2420 1492 3135 720 1189 1225 1316 2041 666 1653 1601 1838 737 1946 1076 1779 3006 2209 2867 1203 793 1087 622 2427 2205 1593 2508 1282 3399 1231 719 551 667 1001 2274 1275 1423 47 2182 949 827 3605 355 800 2247 2740 1114 1280 692 1775 1505 2116 1842 1582 1158 2394 2988 1019 2294 1178 2985 984 1792 865 1915 2903 1837 1977 1538 2381 2841 2052 755 1696 1745 1472 365 2167 1909 1110 2833 3384 2642 1316 1537 601 2688 456 2001 3318 813 1337 1964 1690 872 1470 1622 2021 1966 482 1037 368 1595 2294 761 3111 139 273 1146 249 3167 1776 1481 2056 1606 3068 1409 2800 990 797 602 2062 2418 537 2082 896 3132 1480 3246 3245 1673 1206 1995 1036 393 2391 2265 1308 663 682 1933 2020 1604 997 667 1866 2145 592 3105 2400 2083 766 1726 1813 2519 1989 2611 707 829 460 401 1036 2933 1977 894 2528 551 1494 2000 1981 1107 935 2138 2406 2510 1600 577 3269 2082 2357 1235 733 1952 1223 1766 1529 1825 862 725 925 1992 2922 2875 1247 1382 3550 3307 530 686 1812 1793 1347 2298 543 1731 1489 2753 1525 1467 2427 2020 2194 1599 951 2359 776 2694 1591 1833 1915 770 1079 1682 639 1906 1658 1238 782 1045 1690 1217 1494 890 2103 2404 3569 1170 1799 2107 1812 929 1246 1055 3245 2924 1572 995 2550 1704 2040 2872 2061 1929 3192 2874 904 1018 1240 1336 1230 3631 2800 1655 1232 2867 3206 1189 3350 2188 3022 570 2416 3083 1803 769 624 1259 884 2629 563 1825 32 3192 1029 1749 1683 204 1291 1856 1774 2648 1079 2853 433 2244 1180 2607 2728 2281 2967 1794 3235 822 841 660 1393 1541 2725 1281 652 2879 1689 801 1812 1969 2426 2147 1125 2046 2556 2777 1742 2449 1780 565 2552 1904 1608 1349 3017 262 678 1945 1411 1520 1446 290 805 1118 2364 870 1483 1862 1750 769 2472 2283 2197 879 1424 1272 3129 1206 1036 1336 701 638 1806 1003 2476 2489 3020 976 1933 2811 1915 1687 2446 1375 697 519 2035 2477 2961 282 1048 1010 351 624 2270 1597 1919 2570 3383 2725 2011 1690 2715 2066 1656 1857 432 2919 944 1848 2824 683 896 1701 1899 568 2854 2011 2549 1742 715 2791 2767 615 475 693 1778 2256 1531 2189 1317 2168 3010 2382 3374 897 3447 1150 225 1109 755 1954 1903 1381 1759 1085 1387 1634 909 2938 1376 1226 3227 3163 868 911 2180 1412 3689 1704 1153 2734 2944 1506 3427 1566 662 1818 2544 2455 1283 2628 757 592 2853 2725 880 1394 354 2433 1793 877 2872 521 852 1199 2804 1577 2248 1404 1172 2512 1443 177 2883 976 1978 2133 629 1095 611 1735 688 483 1805 1026 1363 2644 1389 2152 784 985 1512 3305 872 1019 2857 583 1648 2833 1663 458 1327 1476 2656 2810 1401 2383 1565 2469 740 1596 1107 2292 3032 51 1468 1105 487 2125 1422 2252 2165 1045 1611 1752 1580 1568 2448 1886 1843 2999 1530 1760 511 1529 1082 2633 1526 1330 3303 2943 2133 688 1890 1442 2022 583 642 2646 1216 2818 3112 2134 3206 2912 1125 1977 1442 1534 2898 3051 2334 1327 2220 150 2131 1497 1645 1296 1279 1560 1734 2896 1557 658 1342 1839 677 2337 3144 1025 437 766 184 778 2430 1017 2790 1563 2136 753 1202 1352 1953 2901 2220 3170 2464 1954 2807 1433 1899 1981 2097 2417 1624 1119 1180 1873 587 3173 1425 1631 1309 1884 1564 1403 3114 206 1020 2592 1734 1155 1837 1618 2311 250 2219 2906 2729 1793 708 1141 1297 2858 2258 3117 3347 2558 2506 1814 1195 3035 2334 815 1108 1447 2804 2000 1495 1783 305 2950 734 1949 2688 1328 3175 2651 1589 1251 1109 3038 2969 1476 2423 2950 725 1269 1429 1192 1526 567 3051 2758 1036 2268 1934 1176 
2433 707 2952 465 3295 278 1413 2778 1968 2834 3139 2213 805 401 186 821 1206 1190 1589 2319 2475 1671 1718 1226 1973 2836 1772 3104 2687 2511 781 2516 2147483647 1650 1699 1311 1928 2311 3333 3225 1349 491 979 1790 1238 2035 2302 656 2554 961 732 1289 3319 1438 1314 2809 1435 1417 2596 1027 1677 3014 756 284 2252 983 3477 2805 2792 3433 2016 1886 3253 1074 2532 2734 1049 951 2436 2338 2563 283 370 1403 3197 2544 805 1665 809 2373 3054 1538 3187 1469 2505 1446 2889 2386 2788 2818 2703 1598 927 1468 1072 790 2196 2386 644 514 2936 289 2511 892 1697 1285 3142 663 1449 461 367 3230 2691 2328 453 832 2371 393 3057 1768 1322 3239 918 2523 1726 2647 1499 2519 1690 831 2108 2874 1408 1436 1068 2108 176 1538 3422 2725 1580 2320 1245 1474 829 593 1502 3076 893 1437 2115 1450 1429 1103 1050 2452 2522 901 1670 3306 1606 1655 1828 2286 2497 1634 1354 1297 2459 1499 2475 394 842 2013 841 1066 843 2386 3092 3119 1484 1225 1590 3124 683 1071 3425 3461 1268 1640 2452 924 864 838 2974 221 566 939 1739 2110 2267 3052 706 1748 924 1040 655 2913 2724 1419 1657 1883 1038 1758 3443 975 230 2636 1022 2446 667 2499 1215 1911 296 928 748 1753 965 3256 2130 1619 1970 2045 3125 1063 1632 1447 1165 979 1986 2516 1402 1888 1826 2942 3120 1078 2050 1574 1612 1583 716 1937 993 652 1201 329 2658 3080 1072 2542 536 2811 732 1877 1303 2544 2836 1073 850 3272 2078 2216 1589 921 1022 1995 674 982 2267 403 912 2874 1277 1266 798 1762 2978 2605 2259 872 364 2968 741 2565 803 1515 2992 2320 2628 1680 3319 3592 1451 1470 1429 714 2959 2737 1982 1846 524 1850 3480 3429 692 3253 2377 3126 879 991 308 590 3096 2371 2060 3137 485 316 2976 1803 3307 1710 1295 1872 2816 3005 1861 1423 1242 1197 2537 1581 3202 1736 1755 2870 3158 1098 276 1408 1754 3146 2669 1028 908 805 2847 2350 271 1641 2151 2035 3023 1371 3011 789 2471 2069 1072 3454 701 1301 1001 925 1474 1926 1390 2952 1820 2173 842 616 1407 326 1663 1691 2434 1269 1995 214 2231 2102 1077 1707 1400 1904 3047 2649 2329 918 495 2416 2912 3155 2152 934 1705 2662 596 2570 2295 1447 2409 662 1051 3225 460 3521 1212 1555 1346 1666 3241 2702 463 1533 2011 501 1836 1476 3330 875 894 2585 1324 2187 2659 2894 720 352 3171 2551 1909 2018 582 2127 2227 3122 2409 1354 2843 1505 711 2262 2140 809 2268 1748 1046 970 2793 2824 2734 2117 2848 577 727 1811 1717 1965 2582 582 2438 1422 2670 2204 1825 1324 1346 2992 939 1547 1065 1387 3235 1068 1464 3032 2603 2819 2851 1797 2508 1218 407 741 1272 2037 1807 1634 2979 3199 3482 2242 2469 217 3016 3478 1721 251 2153 1391 176 1426 1753 922 2024 559 2009 240 2784 3207 2198 2797 3062 1863 3028 1570 908 3198 2508 1975 2602 2240 2474 1639 1929 1279 1764 2209 1176 1936 3320 2077 3118 1662 730 1424 1870 1524 1310 1236 1343 453 454 766 684 558 1624 3096 1347 1536 2035 1740 1064 1453 2752 1525 728 1877 1265 1382 1375 3002 1197 692 3430 2577 3127 2125 3149 1787 3078 2116 2513 676 1760 3054 2584 2403 1225 3533 3194 1345 3217 1673 2367 1485 1467 706 997 1256 793 944 761 2619 2870 1892 3237 1785 1794 1259 2987 1197 2207 2839 1790 1245 1228 642 2887 2041 1804 1204 2746 71 793 1962 393 2427 931 1167 810 2756 1940 991 1343 2438 3456 2272 2629 1450 760 1890 2738 3557 892 3063 79 729 1652 3282 2017 1244 1418 1470 2086 2517 2273 2681 715 2455 217 1297 509 3021 1295 1061 836 844 662 3022 2301 2371 493 1248 453 2752 2150 1767 2674 3065 361 1095 598 358 1259 319 1637 1386 651 2273 1527 1913 2892 451 2199 781 1589 2992 1661 3528 1216 2472 674 1712 500 3110 1808 1598 421 3129 2041 3127 787 1360 2302 350 1222 1484 860 405 1149 2902 1304 3138 2532 1692 2790 1215 763 3420 1548 2655 1919 1806 1754 451 3422 3006 1167 876 1957 3091 1237 1103 1834 1286 1775 389 1331 1505 1618 1487 1869 2717 604 226 1698 142 2696 2754 1401 1203 1654 1121 2780 284 2568 2100 672 2730 3184 3323 798 1559 1692 1482 2287 350 2367 2678 803 1544 555 2206 2589 1454 3031 787 3114 2606 3456 2280 1790 1130 1181 369 2872 2537 2333 1277 3279 2270 1710 2660 3238 1171 1248 2067 2521 2967 151 853 1114 592 1464 456 2288 3501 1972 530 1596 2489 3347 2154 2997 390 1230 1395 2079 1483 2267 3431 3321 2641 1917 3611 747 1446 2161 2964 2176 1445 2647 1032 3321 1530 1163 1047 965 3198 1327 2920 493 2965 1906 438 1302 512 601 2153 1405 1377 2178 2384 1184 1399 1119 552 181 3196 1293 2628 2123 1558 2495 1241 1751 2576 2446 1015 2689 2063 2139 746 1908 674 996 2763 2421 2262 2587 2676 1487 1504 579 1453 1462 2383 1314 3175 1651 1242 367 1435 344 1991 505 2304 2415 591 1004 1528 1063 1449 3196 657 2549 1591 1103 2095 1218 646 2864 2001 959 2561 1658 1733 2750 1831 2745 2582 211 2625 397 1136 727 734 1953 2237 1864 351 734 902 1220 784 90 1983 1724 1401 1567 1701 1751 1074 397 1477 1180 770 2786 637 2596 567 1556 2799 669 247 1627 2500 3287 1536 1033 2620 875 490 3073 3134 1107 1932 1404 3065 538 349 1504 812 712 2663 
838 1769 1386 1272 1729 1488 294 1329 330 1185 1559 692 1952 1475 1734 1602 2118 1770 2207 755 831 1281 1301 1648 328 1329 306 1621 1229 959 2242 1087 1650 2147483647 592 2088 635 716 1695 1601 2271 1685 835 2546 2025 389 1145 2138 932 1156 2373 597 1670 666 1253 1359 242 351 1222 626 487 1487 2120 1542 938 898 1881 1161 1240 1792 531 529 1616 608 998 1353 1525 1959 1117 787 1290 1766 1280 321 1568 918 857 1174 891 746 1586 2213 1601 332 926 2075 1475 879 1354 1343 1216 2351 1396 1295 1644 1330 797 743 1763 1848 1304 1881 1193 825 626 680 1522 1205 2157 1534 1957 1607 1044 964 1501 2081 974 2033 1588 2391 621 1678 862 939 2160 1235 2106 894 947 1327 883 1233 1043 1419 822 460 1822 2440 1780 1203 2203 685 1575 795 1933 2193 714 1533 1172 1598 575 1941 672 1007 625 815 1132 828 294 1658 1197 677 948 740 1131 301 905 546 1180 321 898 1264 1355 747 1063 613 2088 1060 1447 1493 805 2172 1460 1535 2247 636 1833 1824 663 2315 1044 1656 1943 1853 1514 1788 2214 803 137 700 1037 1429 2350 730 727 1864 1294 1457 1225 1843 13 310 1920 111 1842 718 1726 1280 1762 884 1043 993 1624 1013 1852 725 2072 2403 966 1629 945 160 1202 1034 1489 703 1016 654 1406 739 377 884 260 257 1368 1466 1535 1234 1176 471 1859 1019 1036 667 2067 1804 2271 1963 1085 1433 1409 935 1178 1413 2380 407 1077 1044 1318 1009 808 1649 688 917 736 2215 1398 387 1021 2281 1181 1273 774 1357 937 743 2260 1467 1383 1218 614 927 1981 1320 2088 948 1039 988 1376 670 1072 1848 1683 1973 639 1342 405 2162 1334 1119 459 412 1127 582 1858 1805 971 1768 1208 1476 791 1950 1375 1870 1452 722 460 1651 1431 1339 1429 1471 1659 2312 492 381 1211 1400 216 1195 649 453 1127 1125 1567 336 2519 1400 1549 1163 1913 640 308 1580 1281 663 1053 864 1325 762 1460 1906 528 1336 1380 1898 1361 861 823 1033 1831 1877 994 458 1304 1782 982 338 612 1466 531 731 1113 1140 590 1975 2297 1579 893 465 488 1778 670 1117 2282 614 272 1007 1516 1000 882 957 1182 1243 1354 1507 755 754 1253 1015 2228 1079 816 261 889 2246 720 1606 1230 1887 1992 338 1713 125 1663 1075 1192 1347 568 1348 207 2046 1698 2248 2240 1172 463 1150 1022 1474 1349 1507 1532 910 413 1026 1080 826 598 1557 1172 1062 1231 2018 1359 1251 495 857 1057 1472 913 1538 1156 1176 1142 789 1202 1952 983 197 1475 646 1086 1073 1265 419 1023 1268 1381 1424 513 1417 2257 1022 1275 275 1708 875 186 1533 1117 1408 1203 648 863 905 2045 1847 663 608 2463 2220 1424 1736 1894 1028 934 1445 1473 1871 494 1900 789 382 1518 944 1170 885 381 1350 376 1870 1280 1687 1094 1153 1412 742 1440 854 745 1551 859 356 1193 685 1003 406 1137 1318 2483 637 718 1143 1765 433 1476 35 2361 1837 649 465 1463 620 957 1919 1226 934 2328 1887 649 1447 337 253 509 2546 1725 577 1142 1783 2260 337 2287 1107 1936 1435 1329 2102 1850 928 1607 604 1519 1579 1604 984 1101 2303 111 1543 1177 1083 619 1946 1657 1562 1569 1778 781 1173 193 1569 1656 1194 1939 769 2284 970 1224 782 1603 576 1670 767 1384 1797 935 1194 828 882 1339 1141 1248 1128 1515 1692 1317 1579 856 742 1575 1207 947 635 1992 1261 410 880 345 989 1810 975 980 303 1316 254 1203 1967 770 1443 1630 1242 1151 1682 624 639 2043 181 467 970 630 1047 1043 822 1685 1402 2152 1372 846 1736 896 981 1413 1410 658 759 1161 1390 2100 1368 535 117 1109 1497 1333 577 1120 1602 2324 1925 971 605 1691 1243 592 917 1352 2095 560 882 1744 1381 319 1908 812 845 1837 989 1548 1582 660 1712 1800 1670 718 1551 864 1174 896 1392 501 1097 1974 1410 2333 1253 2389 1489 1004 76 1147 867 920 1772 703 1025 525 672 181 2012 1774 1370 2165 2146 310 1450 1093 694 2603 618 208 1772 1858 431 2342 490 715 1336 1521 1526 270 1784 1050 1133 1766 1640 676 679 1237 1490 1225 451 1858 1122 1566 1674 1760 520 1207 318 708 1546 896 1202 1845 599 1099 1265 954 344 1455 897 1534 998 1871 657 413 1560 489 1334 1230 898 908 2237 1680 646 1785 1034 1654 1751 580 790 970 1387 1767 1759 682 1365 485 1478 641 1867 380 1296 1947 1043 1712 559 1556 1284 421 1172 1242 412 921 1838 1708 1163 1439 2016 905 1912 798 1481 608 444 1017 1556 1698 245 2250 1875 1061 1688 805 1339 1193 1380 777 1663 641 1835 2243 1245 2123 1825 589 1233 466 447 1822 2129 1481 1557 1135 1233 1230 434 1095 491 305 1110 1113 1829 1194 463 663 905 421 1305 2100 1119 828 613 1078 1028 1353 607 1786 482 1064 734 606 1541 918 1818 1454 2085 1501 1032 1824 843 1197 1263 1022 1345 609 303 1547 1005 918 2086 799 826 739 1015 1331 597 2073 1040 88 1537 1317 267 1364 1142 1439 1092 1284 1828 1693 935 383 652 410 1999 1218 2087 2290 1506 1670 911 198 1948 1269 566 144 662 1853 931 480 882 1274 1956 949 1135 1610 1206 2314 1845 554 926 1641 1952 1905 1107 1358 2132 1466 1494 594 391 439 1544 2177 1959 700 1214 963 1050 
844 2032 1292 1244 2096 1465 774 1081 621 1388 1481 584 2213 1663 1722 1918 2461 2165 2630 1215 1001 1827 1854 2067 648 1776 337 1408 992 1405 2413 819 1699 592 2147483647 2464 1222 1149 1939 1887 2622 1893 1186 2954 2394 686 1725 2296 1284 1535 2423 1071 1841 1198 1730 1840 512 855 898 781 106 1907 2323 1689 1501 733 2202 1419 1656 2017 414 1114 1676 684 1456 1037 1912 2261 1667 1255 1842 1893 1351 805 1604 1262 931 1727 1134 854 1356 2623 1533 359 888 2486 1191 723 1090 1811 1686 2750 1759 1802 2025 1652 506 1060 2008 2037 1589 1860 1738 813 1211 1160 1821 1471 2555 1743 2053 1621 1210 1512 1708 2321 1509 2034 1360 2823 376 2053 781 1352 2620 948 2525 1244 1518 1663 1465 1333 1555 1909 641 813 1874 2806 1999 1650 2624 1045 2007 1334 2204 2288 247 1398 1527 2071 530 2374 1202 1432 712 1148 824 801 885 1847 1739 107 1534 667 800 292 1410 414 1737 341 1324 1375 1694 1331 1389 916 2330 1612 1675 1779 1346 2509 1977 1887 2367 968 2162 2061 432 2731 755 1996 2222 2141 1979 1886 2250 762 504 1256 1611 1453 2395 138 908 2207 1566 1215 1038 2282 582 853 2254 636 2159 752 1843 1808 2115 1328 1258 826 2043 1602 1960 923 2286 2829 1334 1906 1530 434 1788 1626 1551 641 1575 264 1834 733 866 988 550 752 1931 1925 1892 1649 1767 164 2337 1569 1286 1254 2360 2045 2580 2028 1019 1557 1811 1315 1364 1917 2410 340 1562 1521 1154 1424 1003 1661 397 520 1301 2449 1788 874 1027 2517 1768 1296 1033 1190 1419 452 2431 2013 1342 907 833 1240 2060 1537 2296 996 1342 1526 1695 947 978 2341 1736 2250 256 1847 925 2335 1369 1458 1001 994 1239 167 2134 2079 1031 1556 1784 1635 1021 2265 1392 2080 1681 971 939 1441 1647 1390 1835 2023 1843 2745 441 361 1203 1378 694 1701 457 696 839 1667 1622 281 2924 1174 1531 1586 1921 296 898 1479 1798 709 1407 1074 1760 1194 1591 2384 953 1921 1624 2319 1519 1006 1091 1624 2187 2225 1205 909 1693 2106 1512 497 1129 1919 1123 502 1444 1090 292 2014 2721 2103 1356 892 423 1876 638 1709 2550 22 716 1596 1932 1224 1405 804 1205 1817 1249 1634 465 792 1807 1177 2293 888 627 462 752 2353 1080 1903 1238 2129 2359 905 2152 470 1580 1137 1250 1863 376 1264 550 2468 1959 2456 2458 1685 423 1740 1321 1196 1647 1447 1779 1046 376 1618 1228 1400 994 1454 1739 1560 1238 2452 1654 1841 749 923 1633 2015 1312 1903 1248 1324 1109 419 1442 2138 1212 517 2013 276 1561 1203 1838 337 1272 1860 1942 1889 1005 1336 2485 1565 1684 555 1548 1280 606 1972 1596 1905 1358 101 1153 1369 2105 2108 428 1169 2891 2650 1311 1501 2225 1605 1397 1482 1339 2176 1085 1934 1351 875 1617 1465 1737 780 793 1589 622 1875 1733 2101 1681 1278 1597 1334 1383 1410 874 1758 1073 836 1706 1165 1502 188 1723 1781 2897 1109 1152 1729 2144 822 1716 561 2427 2278 1240 209 1921 1071 1457 2069 1245 1166 2373 2083 105 1588 523 810 1041 2942 2093 1115 1493 2253 2398 894 2611 1609 2352 1340 1771 2287 2194 1118 1439 1123 1561 2119 1381 1572 815 2374 628 1972 1692 709 477 2276 2058 2018 1690 2278 776 1693 544 1854 2015 1660 2198 1063 2428 1177 1361 231 1862 1168 2202 467 1361 2190 1507 1321 1415 1354 1788 1382 1515 1720 2063 2101 1813 1633 992 267 1760 1775 790 537 2246 1068 424 1248 776 1500 2010 578 1175 408 1627 582 1639 2291 989 1457 1654 1539 1704 1639 1193 455 2453 586 917 1418 830 1136 987 1163 1657 1863 2202 1522 1334 2103 1170 867 1691 1732 853 821 1225 1840 2142 1055 974 613 1027 1402 1470 879 1101 1775 2638 1906 1532 1121 1947 1832 1150 1508 1217 2100 933 1073 2231 1376 273 2185 1273 936 2079 1561 1770 1996 115 2205 1968 1430 345 1468 986 1666 1435 1370 536 1623 2247 1592 2611 1408 2701 1678 869 661 1267 1328 1135 1956 1261 1346 1103 1263 463 2127 1955 1640 2488 2384 653 1536 1559 597 3010 1093 781 1935 2275 984 2747 1038 182 1851 1778 1650 862 1809 1201 1173 2211 2054 106 580 1112 1632 1761 799 2095 1127 1568 1810 2051 1086 1762 855 1162 1717 1406 987 2124 157 1170 1857 1061 364 1375 925 1457 1014 2208 1053 1003 1965 630 1334 1336 1208 1438 2575 1634 1042 2291 1097 2005 2144 1030 369 1415 1760 1841 2065 587 1618 1025 1686 868 2113 889 1516 2411 797 1962 1021 1298 1309 717 1673 1832 280 1478 2165 2010 1643 2008 2331 1056 2348 1359 1934 605 975 1339 1935 1980 799 2553 2218 1438 1506 1303 1714 1206 1320 236 1856 397 2026 2294 1837 2516 2257 1054 1811 716 957 2191 2238 1517 1803 1613 930 1822 1002 1620 515 895 1602 1659 2171 1661 578 1198 1052 366 1585 2387 1382 831 861 911 1196 1860 198 2008 1018 1586 957 385 1805 1485 2219 1401 2492 1669 1624 2015 1364 1766 1164 1412 1861 899 410 1728 1065 1009 2529 606 1405 491 1076 1758 1166 2354 892 506 2072 1810 827 1878 1646 1496 959 1419 2202 1972 986 480 1106 987 2039 1515 2348 2601 1820 1687 1503 786 2369 1798 27 712 641 2001 1464 788 987 1102 2162 1115 1131 2106 1577 2356 1832 1132 1351 1746 2402 2239 1570 1707 2130 1446 1737 639 936 950 1379 2233 1939 237 1541 1158 1405 
2910 604 3456 1592 3236 1532 1795 3415 2396 3087 3617 2780 540 990 1483 576 160 323 288 2431 2832 1157 1186 466 2384 2755 2352 3708 3315 2559 900 3167 1311 2088 2464 2147483647 1936 2468 3449 3304 212 821 1284 509 77 2434 2023 934 2717 938 1391 1494 3526 1487 909 2663 1995 1739 3292 1691 2392 2930 756 1063 2127 1956 3457 3006 2784 3558 2607 1968 3590 1798 2549 3428 564 372 2252 2426 2296 1051 1372 1767 3563 2720 1612 1241 1342 2794 3674 228 3654 2119 3003 182 3558 2966 3439 2699 2624 303 706 969 445 818 2859 2644 666 828 3076 1516 2303 1759 1701 1418 3220 1023 140 897 1138 3614 3007 2221 924 607 2281 1466 3676 457 2151 3178 1843 2617 483 3314 226 2697 1448 803 1969 3218 1154 828 2002 2441 1287 352 3556 2686 279 2559 552 1402 502 1174 2369 3610 938 653 2663 314 1478 1082 1771 2672 3204 1779 1913 3495 1168 2475 1585 2828 3197 2257 1245 2073 2230 2145 2569 1291 772 1955 1075 1551 599 2224 3269 3219 1400 199 922 3128 1097 1503 3401 3566 2120 329 3119 479 466 474 2808 1142 1391 1814 2222 2127 2064 3444 1402 2570 1569 285 934 3544 3313 385 2100 2146 273 2158 3436 1766 1093 2428 355 2523 1248 3081 488 1625 1103 1551 711 443 1138 3341 1948 2161 1543 1768 3474 1899 1341 2290 698 1804 2253 2914 1952 2218 1244 2800 3119 855 1661 2302 576 1298 1200 1923 386 662 358 1245 3160 3372 680 2676 1192 2605 1464 2468 1068 2516 3403 1079 1480 3655 2740 2946 1529 646 690 2258 1625 655 1942 1480 1433 3442 1185 2166 904 1091 3435 3292 2634 1224 1200 3181 737 2995 1125 1271 3075 2635 3153 666 3656 3620 2285 927 1694 876 3350 2861 2156 2010 1369 2560 3529 3489 1560 3854 2079 3376 1451 324 1459 752 3271 2692 2292 3738 946 1391 2928 1133 3502 402 2030 2449 3259 3442 2226 1027 2082 1771 3204 1208 3549 2349 476 3488 3579 928 1428 2246 1982 3645 2486 1790 1060 1411 2785 2490 1143 568 2398 1515 3194 279 3278 1504 2748 1798 284 3395 1295 1631 786 405 1248 2426 1509 2822 1891 2803 1020 1680 2217 1332 353 917 2486 1630 2567 1141 2757 1773 529 2482 1830 1620 2962 2920 2303 1921 1516 2108 3428 3434 2814 1734 1213 2986 1289 3167 2900 2036 2977 1142 1396 3289 1529 3610 109 1800 464 2177 3720 3103 1441 974 2632 1701 2291 244 3423 762 721 2449 2044 1859 2852 3558 839 1624 3310 2918 2485 1740 1333 2042 2468 3624 2159 1106 3271 304 835 1879 2528 1624 2049 1072 1178 561 3155 3132 3205 2822 3059 821 1278 2285 1036 2661 2541 1370 2123 2128 2913 1786 1232 749 1581 3482 681 1267 814 1942 3788 1215 1945 2906 2545 2627 3148 2562 2754 1197 1271 575 2124 2102 499 338 3498 3823 3444 2035 2504 1389 3550 3483 1818 1344 2112 1707 1204 1250 1329 1869 2348 953 2446 1433 2710 3084 1919 3130 3293 1779 3495 1421 1621 3382 2822 2261 2459 2361 2430 2320 1547 829 467 2361 1371 1550 3236 2395 3277 2118 1332 396 1858 2255 701 1468 1195 954 1507 1317 1394 797 2436 3368 1953 1853 2190 483 371 1565 2856 553 1031 2111 310 1082 240 3504 785 825 3382 2895 3689 2243 3514 1023 3692 1898 3177 1292 2165 2941 2444 3130 2041 3489 3098 622 3493 720 2860 1091 1989 676 449 939 547 1401 1019 2913 3180 2694 3350 1822 954 2172 3427 295 2063 3163 1637 1225 787 1121 3060 1687 1096 410 2588 1309 1522 2715 941 2156 1929 1981 559 3349 2492 1226 1756 2381 3611 3008 2931 2076 847 2330 2714 3517 1484 3463 1387 938 1248 3718 2061 2078 175 1962 2340 2556 2657 3063 1725 2665 1527 756 1327 3295 1273 361 1299 1848 819 3094 2681 2823 1445 744 1339 3444 2381 2182 3187 3564 1194 1589 1627 965 369 1514 1382 1513 669 1902 1595 1702 3433 1467 2475 1420 657 3415 2287 3566 1283 2887 645 1435 855 3011 2576 697 912 3758 2742 3612 1536 1009 2243 1547 1933 1156 486 1041 511 3190 420 3352 3091 2081 3128 1232 1354 3598 1524 2825 2012 1772 2261 1079 3604 3150 261 620 2361 3419 1027 1947 562 1475 2082 936 292 1705 314 1650 2644 2516 783 1135 1953 1368 3024 3166 451 467 2474 1959 3319 1099 2366 2439 653 3172 3584 3570 519 1670 1238 1782 2426 995 2353 3290 509 2346 1466 1791 2972 2111 3518 1657 3593 3054 3415 2497 1945 532 1834 1513 3210 2753 2283 228 3718 2492 757 3066 3218 340 1508 2799 2566 2978 1220 472 1951 912 1642 936 2649 3588 2221 1035 478 3126 3452 2352 3643 1472 1759 1031 1645 2186 2164 3410 3358 2565 1290 3576 1460 340 2116 2828 2695 1667 2818 534 3388 1856 373 276 1036 3771 1321 2940 1534 3439 2700 876 2142 825 1345 1738 99 366 2359 2069 1751 1650 273 1111 1382 3333 1010 3309 1709 1732 2370 1954 1982 2500 2270 318 2622 2547 2207 1467 2490 910 411 2969 2902 2616 3166 2993 930 2315 736 1641 1170 2722 2133 3293 1436 286 1613 160 1028 1703 827 2299 2146 1749 1070 970 1567 2074 3411 1540 2950 357 2026 1998 2114 1532 2813 2061 433 3128 2149 998 2597 2108 2536 2476 1342 3177 1225 263 600 1597 2470 2400 2033 1331 961 521 362 667 1400 1787 2029 253 1071 2452 2103 1873 971 1293 1686 1549 3361 747 2930 1590 750 2860 1400 1487 1695 2584 3572 402 280 2590 758 1497 3504 3286 1846 2143 1659 3627 1309 1522 2364 924 1346 2789 
1129 1804 1628 1660 1388 1845 618 1706 716 1159 1760 1124 1972 1638 2058 1587 2012 1618 1974 495 967 875 875 1471 688 914 903 1935 1613 635 2342 1516 1928 635 1222 1936 2147483647 539 1524 1387 2142 1796 954 2316 1890 703 512 2263 782 1131 2592 639 1590 513 1028 882 817 567 1669 1040 1116 1094 2194 1737 343 1427 1588 1071 893 1632 1041 108 1671 1085 637 1779 1416 1923 535 490 693 1955 1588 608 1653 786 1253 763 1122 985 1918 2000 1788 951 1224 1869 1863 1278 1741 890 779 2146 1346 990 1529 1352 1298 742 1821 1963 1142 2200 614 1287 250 654 1302 1326 1966 1663 2160 1710 1103 405 1638 2114 444 2320 1919 2132 1226 1330 1356 683 1866 1654 1886 764 514 1330 250 1315 783 1135 1371 634 2081 2279 1628 812 1972 656 1384 547 1940 2379 1345 1790 1179 1328 1022 1710 523 944 1088 751 1580 1298 366 1559 819 1311 426 1130 1595 934 710 1137 581 947 634 1538 1348 115 1141 899 2118 479 1334 1295 546 2070 1108 1239 2404 874 1533 1645 1257 2086 1494 1601 1938 1846 1047 2005 2458 1288 721 198 413 1550 2576 1358 1078 1781 1388 1814 1572 1609 643 394 1846 588 1559 1182 1931 726 1675 591 1261 1371 1449 453 2053 1063 2137 2152 1010 1423 310 795 647 422 1562 1224 620 1281 1247 1221 447 1066 806 508 901 1014 1233 1131 586 1106 1552 653 1217 34 2035 1862 2201 2196 1362 1446 1292 739 1394 892 2618 967 875 629 1631 964 1117 1749 1218 1448 413 2244 1305 445 1428 2303 547 1622 1030 1666 784 1342 2359 1042 1576 1657 817 1064 2200 1246 2160 1162 1154 667 1152 769 1375 1512 1735 1729 1266 1038 526 2266 1461 926 291 229 1426 1183 1627 1582 1348 2067 578 1442 1072 1897 1714 1960 1335 822 435 1959 1568 1654 1066 1028 1566 2057 1073 938 1405 1572 559 915 1235 889 1562 758 1633 949 2296 1750 1693 1062 2203 1262 327 1799 750 1138 1094 1140 930 555 1683 1596 525 778 1258 1691 1349 1197 845 414 1732 1549 1228 655 1229 1735 688 824 544 1025 122 1218 1168 1564 1211 2232 2055 1198 558 692 995 1995 1061 501 2265 1243 669 451 1127 1004 408 1472 1545 615 1610 1504 1266 1204 828 1088 2441 1455 1255 857 1273 2415 877 1377 1598 1695 1861 426 1492 753 1856 1237 1526 1012 1097 1768 704 1823 1504 2307 2289 659 1050 521 919 1858 1399 1892 1379 1050 955 422 1356 215 579 1782 557 832 1408 1779 1411 620 751 1259 429 1052 929 1463 1264 1218 1377 1329 1124 2060 1201 728 1070 1217 664 1366 638 1034 987 649 916 1191 586 1642 2291 678 1173 815 1967 896 707 1106 681 897 1229 1266 837 804 2277 1876 1258 169 2207 1972 1677 2057 1586 400 582 1758 1736 1600 214 2168 225 581 1765 689 713 1387 565 1473 754 2166 863 1283 459 1226 1358 177 1638 515 1133 1446 932 473 677 428 552 1039 589 1107 2247 436 759 593 1405 588 1342 663 2566 1600 79 1097 1239 692 754 2070 1585 1164 2555 1990 1283 1438 888 499 296 2336 1619 477 925 1498 2396 346 2196 855 1734 1669 1158 2198 1529 1001 1884 316 1606 1159 1929 351 1539 2506 597 1130 659 1579 1195 1635 1274 1327 1562 1434 1104 859 761 1600 1572 1003 1960 989 2413 1006 1266 1392 1424 143 1261 1365 1559 1645 318 1254 324 771 1152 1306 1124 533 1079 1527 820 1860 1203 1330 1725 589 1465 1190 2016 1606 926 956 679 512 1680 1498 1026 912 1354 699 830 1661 1070 1572 1933 1315 746 1832 125 1224 1842 721 488 635 843 1190 1487 741 2026 1182 2386 1367 715 1632 1091 1471 1477 1175 859 1035 1496 1193 2344 1789 500 614 1394 1723 1570 883 1526 1763 2244 2238 572 546 1743 611 409 342 1635 2375 609 1170 1428 1538 949 1669 757 1057 1890 543 1661 1188 1277 1389 1943 2003 1274 1758 1219 928 374 1760 1043 787 1976 1588 2300 1268 2308 1415 1356 562 1227 784 1172 1664 431 889 131 165 767 2192 1669 1216 2085 2176 668 1502 927 1234 2372 643 442 1923 1661 436 2127 443 1323 802 1596 1748 373 2069 1125 1301 1528 1471 1310 1224 1531 1697 662 640 1914 1326 1687 1635 1760 369 785 512 494 1716 451 1573 1851 1234 1441 645 1107 960 1673 1316 1737 1226 1558 589 224 1418 977 1694 1305 826 407 2129 1834 587 1428 1207 1344 1604 682 1352 643 1082 2009 1737 1224 1470 467 1618 817 1673 410 1452 1661 1466 1530 454 1914 1630 834 907 653 1040 346 1541 1458 717 945 1718 1223 1678 233 1036 1009 495 882 1454 1477 511 2190 1791 1064 1968 667 1039 1563 1590 1384 1792 1242 1949 2469 635 1942 1605 450 602 889 544 1703 2305 1791 1402 930 1665 626 382 569 1042 330 650 538 1752 767 872 270 1227 966 1386 2072 1035 1125 784 1436 1090 1042 1239 1870 478 768 859 1208 1365 513 1650 1839 1885 1681 439 1939 389 578 1703 1015 1014 909 912 1475 1374 1102 1828 1357 200 1325 1381 950 131 2054 1394 718 1133 824 403 830 654 1736 1422 1531 1704 1716 1327 869 477 239 2253 1295 2094 2217 1509 1974 302 437 1738 914 1195 510 1175 2013 644 840 1247 1600 2040 1042 1527 1291 940 2545 2159 302 651 1641 1689 1830 706 1335 2415 1626 1352 1094 327 541 1826 2403 2271 1332 1252 1223 853 
699 2291 1128 1969 1013 2178 899 1271 529 621 1242 800 2466 2074 2415 2086 2537 2148 2512 85 477 1408 1405 2002 502 630 819 1454 1188 256 2813 1132 2311 716 1149 2468 539 2147483647 1033 916 2672 2256 1384 2855 2419 465 794 2723 255 1623 3013 1071 1067 1002 1560 693 959 895 1287 1317 1060 776 2673 2160 535 1614 1173 540 526 1138 813 501 1132 1318 306 1373 1935 2432 619 126 781 2384 1949 908 1116 254 1550 1297 1510 550 1447 2537 1265 1027 783 2406 1426 900 1310 661 537 2683 1850 1529 2052 1835 1007 231 2301 2424 637 2561 670 1535 767 1115 832 1772 2502 2114 2585 1174 572 486 2085 2606 449 2702 1448 2670 1314 961 1577 222 2403 1251 2424 230 1052 1819 619 781 1315 1673 1536 338 2476 2813 1130 503 2510 161 1917 1067 2438 2814 1351 1290 1662 1866 737 2248 1012 1439 1331 216 1206 1540 644 1041 1356 1255 950 770 1233 924 1228 1252 700 1008 183 1917 1841 556 1597 1244 2610 578 816 812 1068 2595 1645 823 2853 1242 1123 1160 1363 2624 1130 2111 2439 2347 830 2421 2865 1517 701 371 668 1018 2993 1264 1397 2300 1847 1360 1126 2146 715 431 2363 610 1137 1427 2352 700 2194 179 1661 964 1980 956 2478 1389 2619 2690 1473 948 679 830 1134 871 1024 1419 1158 1312 1773 1452 340 583 973 460 1419 777 822 1644 1044 1099 2090 1191 1633 558 2544 2342 2721 2607 893 908 1811 232 1799 778 3029 816 1401 377 1163 1455 1462 1212 971 1170 939 2738 1819 330 1720 2800 877 1957 1400 1194 1296 1438 2830 1568 1061 1269 414 1493 2618 715 2639 682 1597 1204 681 311 920 2048 1196 1281 1297 1577 894 2735 933 428 336 485 1788 1042 1170 1120 1660 1576 819 908 1431 2410 2057 2430 818 345 259 1475 2013 2011 714 1550 1046 2595 1204 792 898 1051 508 1451 1355 1143 1179 1296 1095 879 2834 1296 1163 1572 2582 1310 560 1286 674 1373 1562 1505 619 46 2091 2133 199 1253 741 2228 811 1530 324 850 2253 1163 1619 1016 1737 2245 1222 654 1006 772 579 926 1634 1846 1266 2630 2593 1731 210 1044 776 2411 718 929 2773 1167 919 956 804 467 339 1674 1870 837 1117 967 990 1460 1359 561 2864 1039 913 975 884 2858 1285 914 1921 1217 2390 765 2028 771 1334 728 1870 1551 874 2055 619 2360 1024 2792 2777 564 1173 902 385 1418 1874 2206 876 549 786 885 1729 521 160 1271 735 1362 894 2318 1885 978 429 1552 696 1580 1398 1976 737 682 887 1077 592 2525 1599 655 1600 1024 415 1730 851 1113 449 1047 1434 1727 994 1135 2784 1216 1686 987 1463 1361 885 831 450 763 692 1150 303 1304 2688 2366 1363 370 2745 2510 1179 1576 1183 680 250 2118 1240 1169 660 2560 434 923 2162 1218 1241 1601 363 1922 531 2541 585 975 816 694 826 711 1122 1050 1431 928 419 361 583 113 377 1009 1086 1639 2786 109 1206 1088 1049 328 831 721 2994 2138 616 1116 1774 1118 1276 2517 1913 1554 2972 2456 1242 901 1053 775 289 2874 2140 940 442 2037 2853 434 2720 1388 2270 1165 1685 2669 1137 480 1389 225 1070 1685 1454 744 1160 2934 612 836 572 1249 1330 1235 942 1864 1026 1969 699 1397 908 2085 2088 1530 2454 1375 2873 475 728 1240 935 646 1788 1461 1039 2175 582 719 860 1272 1681 1732 604 992 1601 2058 671 2240 1530 1145 2168 773 1663 1350 2510 1158 740 1404 970 393 1174 1205 496 1010 1832 576 496 1257 1419 1041 2302 1779 1282 1302 414 1345 2379 887 251 269 437 677 1752 204 2372 1716 2798 829 1217 2153 1495 1697 1949 712 436 613 1838 1724 2750 1379 184 615 928 1214 1969 1216 1821 2202 2766 2603 1111 1005 2224 958 891 847 1152 2762 223 1530 1966 1015 921 1217 1239 591 2372 1078 2118 870 1156 1926 2393 1529 1050 1242 1541 1462 404 2085 1217 1324 2475 2016 2812 730 2830 888 933 652 696 1277 1551 1150 946 363 457 702 723 2628 1154 710 2605 2670 499 964 1447 1410 2910 1082 543 2369 2196 834 2665 872 1178 725 2067 2158 614 2449 596 790 2066 2001 1254 1395 1060 2113 670 352 2396 827 1154 1103 2257 824 1318 831 47 2150 311 1143 2348 1228 1778 1041 606 1041 1163 1598 1221 746 1159 110 548 1944 1197 2024 771 288 381 2656 1304 119 1962 704 941 2133 1093 1124 266 672 2413 2240 1398 1926 889 2063 394 1196 345 1887 2199 1082 1044 159 1457 1968 1099 1442 1105 1088 490 1129 1010 497 1450 1308 1568 2215 436 787 689 891 356 1973 1011 781 2707 2310 1544 1472 1168 624 1883 1081 1226 2245 1337 2410 2885 1055 2477 2142 133 851 1152 930 2228 2744 2153 901 1458 1270 1059 788 521 1208 562 464 603 2269 511 610 275 1569 798 1849 2581 502 699 373 1009 561 1580 1250 2342 896 1304 387 1303 873 1051 2182 2153 2421 2110 914 2400 304 768 1974 1497 1552 1247 1010 948 1692 614 2366 1511 558 1441 1701 621 409 2560 968 755 1663 667 483 748 515 2106 978 1923 2230 2206 1628 678 74 463 2653 1757 2593 2737 2002 2343 779 590 2275 1452 1123 583 1378 2456 1176 1137 1564 1141 2514 523 1831 1828 494 2959 2523 783 211 1105 2228 2347 420 1832 2800 1101 845 1308 379 924 1335 2819 2638 1337 1727 1600 354 
1124 3318 1021 2967 465 3183 1921 1376 1407 551 959 1382 3490 3106 3427 3107 3532 3135 3457 1044 939 2325 2309 2985 1394 766 1676 1314 1359 892 3844 1439 3333 1695 1939 3449 1524 1033 2147483647 160 3658 3288 2417 3793 3407 1334 1507 3756 781 2646 4042 2103 239 2022 2543 907 1930 1924 1541 2320 1882 647 3702 3191 1336 2557 366 537 683 109 1526 1516 582 2302 900 1532 2939 3447 1256 1038 1296 3416 2966 1933 654 789 2552 2225 2538 1085 1353 3492 934 1954 1121 3367 1471 1325 1414 848 870 3638 2868 2485 3052 2862 1553 953 3330 3456 397 3574 1235 2516 1771 2144 235 2804 3467 3146 3615 710 731 1243 3118 3631 1181 3721 1350 3597 2215 485 2543 843 3318 1462 3378 814 2002 2844 1487 667 2301 2629 2470 1238 3501 3785 109 789 3456 1013 2898 2071 3460 3845 2180 1106 2689 2818 1410 3202 2032 2460 2320 882 1509 2517 1675 188 2294 2041 1871 1303 1556 1812 2233 2177 1308 1929 893 2940 2864 1495 2629 2269 3635 1265 264 230 2070 3591 2571 389 3885 2271 364 129 2272 3568 1485 3125 3459 3367 848 3451 3891 2490 1633 1328 1425 724 4022 2008 2411 3304 2879 1367 1256 3103 1690 1451 3369 1585 325 2411 3383 1141 3199 934 2691 1289 2964 1844 3509 2406 3648 3621 2504 124 1519 1766 1976 1716 609 2379 2109 2169 2768 2429 1347 957 1954 1447 2292 812 404 2655 1863 1957 3012 2151 2665 1533 3558 3371 3724 3634 1070 479 2816 802 2829 1022 4056 1614 2398 940 1191 2478 2483 713 1600 1682 1937 3763 2829 1338 2716 3823 1603 2966 2427 1192 2307 2332 3861 2454 896 1514 1128 2526 3647 402 3669 976 2629 2179 374 1037 1126 2955 595 322 2156 2530 1926 3766 739 606 1369 1516 2808 1784 214 164 2665 1346 1480 369 2455 3421 3067 3461 258 995 1275 1312 3046 3027 599 2425 203 3526 2143 1602 892 845 1479 2422 2274 2145 1470 2245 603 1732 3776 1325 804 2585 3601 2182 1592 1019 1074 2356 2592 2530 723 998 3121 3051 1181 2061 319 3193 456 2546 880 1687 3254 458 2647 2046 2752 3258 2205 1492 2034 783 1594 1503 2665 2833 2148 3655 3532 2632 967 2073 1516 3441 1311 1737 3789 1948 1933 1848 629 720 1147 2623 2876 1468 1052 430 1568 2448 2270 763 3894 1300 1406 1933 1292 3891 2317 192 2925 193 3379 1797 2994 1710 977 853 2883 2492 1570 3040 1536 3315 62 3820 3804 1059 2111 1670 674 1458 2903 3202 164 896 1576 1740 2752 1408 1106 1025 1380 2353 853 3266 2915 1698 1237 2552 1447 2469 2427 2987 739 632 979 1662 503 3557 2629 1567 2497 1708 921 2751 1466 2031 682 1792 2307 2700 2027 983 3809 2182 2696 1969 1192 2391 1878 729 925 991 597 1893 833 2322 3716 3392 2270 1368 3671 3448 1059 1398 410 1452 946 3134 1103 307 1683 3583 1337 1953 3189 2211 2148 2561 1315 2955 1379 3559 795 649 1590 687 362 1671 919 2033 2437 201 873 1357 1057 1121 1026 1864 1950 2623 3722 1140 2237 1949 523 1262 224 1689 4024 3093 1601 1990 2748 2151 2278 3550 2920 2583 4000 3488 2044 429 2025 1801 1320 3821 3141 1967 601 2973 3886 1462 3717 2372 3236 1013 2679 3700 428 822 1196 1243 650 2562 1339 1577 1470 3965 1584 688 1067 1638 2260 441 586 2830 418 2876 1185 2359 1887 3112 3096 2524 3478 2405 3906 764 607 1921 99 1654 2663 2353 852 3162 1400 649 1812 2289 2671 2765 448 1821 2475 3043 973 3262 2544 1806 3201 1401 2611 2294 3534 1262 1530 2436 1990 1077 177 1679 764 1952 2860 1482 755 440 2441 744 3319 2810 2214 866 1404 2265 3342 1876 1247 893 1124 834 2734 878 3380 2694 3826 463 2234 3154 2526 2659 2979 357 1098 1124 2851 2709 3776 1526 1183 1580 1088 1008 2997 2238 2815 3234 3766 3617 2067 2033 3252 1672 1912 1755 1121 3782 1137 2553 2890 810 1797 263 2264 1010 3401 2017 3151 627 1892 2847 3426 1396 1685 973 2553 2443 1210 3087 2180 2293 3496 3048 3824 552 3830 289 1230 1645 701 2299 2578 203 1953 678 1474 1686 1635 3660 213 327 3607 3694 1405 562 2450 2360 3846 2114 1558 3401 3167 1867 3615 1903 1880 1074 3097 3187 1643 3470 744 850 3024 2987 2041 2343 1124 3144 1180 1248 3424 919 747 347 3279 1851 2236 1861 1064 3182 1097 1317 3370 2066 2790 1786 889 1970 975 2593 958 986 415 1053 1579 2939 2183 3029 657 798 1169 3649 875 1063 2860 885 383 3123 2126 1730 884 499 3440 3259 2347 2959 1921 3096 1094 175 1362 2919 3128 1409 31 1183 1418 2977 2107 2419 1905 1988 1294 359 209 918 2293 453 2586 3169 1333 788 1335 1923 686 2978 134 1806 3714 3314 2571 1245 2185 525 2888 940 1902 3278 2239 3442 3914 1825 3447 3105 1163 1503 2156 1963 3224 3776 3170 139 2451 1498 1843 1820 1118 2167 1593 975 1234 3276 863 1375 1259 2587 1584 2881 3596 578 1135 1111 1255 744 2530 2099 3373 1928 2280 997 2209 160 2013 3164 3150 3385 3142 1776 3432 1150 1405 2952 2523 2495 2270 1953 267 2698 943 3303 2440 1453 2349 2708 690 1409 3577 1238 1706 2554 961 1503 1069 1015 3125 1189 2950 3225 3231 2629 1487 1107 1495 3678 2788 3614 3740 3026 3359 1671 1609 3237 2392 1917 1583 2345 3489 2164 2153 2574 1215 3544 824 2830 2758 589 3987 3537 1802 873 446 3168 3354 872 2854 3820 825 204 2284 1410 1956 1183 3848 3652 2168 2756 2626 681 
1100 3187 1077 2871 346 3084 1812 1417 1328 518 1042 1349 3357 2987 3325 2973 3390 2992 3307 918 889 2174 2157 2841 1312 606 1607 1390 1389 752 3718 1451 3225 1601 1887 3304 1387 916 160 2147483647 3514 3164 2296 3641 3263 1255 1350 3632 672 2514 3928 1980 365 1891 2400 747 1839 1811 1565 2221 1823 489 3574 3075 1185 2477 328 467 528 264 1478 1386 684 2209 756 1570 2800 3310 1099 908 1136 3299 2861 1822 745 684 2453 2075 2425 1040 1423 3343 1023 1875 1111 3218 1525 1314 1457 688 712 3488 2733 2338 2912 2732 1532 864 3201 3332 301 3472 1076 2425 1636 2017 85 2682 3320 3024 3500 807 699 1091 2996 3499 1030 3615 1421 3444 2144 352 2457 714 3165 1490 3229 709 1856 2713 1338 683 2159 2482 2392 1150 3391 3638 268 633 3306 916 2754 1934 3326 3728 2123 1180 2559 2669 1364 3054 1901 2328 2226 786 1525 2428 1559 312 2145 1991 1723 1274 1570 1739 2096 2100 1150 1850 763 2831 2733 1352 2504 2159 3503 1110 257 109 1932 3448 2420 231 3765 2158 302 262 2199 3417 1491 2988 3325 3233 692 3337 3780 2401 1549 1190 1271 789 3909 1965 2307 3165 2754 1423 1288 2955 1597 1342 3230 1490 283 2319 3267 981 3060 801 2577 1291 2820 1694 3393 2301 3519 3469 2378 38 1367 1682 1822 1563 685 2294 1963 2107 2627 2339 1241 925 1861 1348 2138 654 247 2518 1707 1892 2860 2006 2547 1394 3421 3242 3584 3522 1082 534 2677 683 2715 863 3945 1554 2258 790 1236 2347 2376 817 1568 1671 1799 3630 2691 1232 2621 3689 1446 2865 2315 1242 2171 2263 3735 2300 953 1539 1060 2406 3533 379 3540 959 2507 2036 236 960 1138 2802 709 373 2093 2383 1808 3641 785 488 1249 1394 2701 1738 257 205 2565 1436 1321 427 2346 3283 2966 3335 251 923 1166 1391 2925 2923 439 2271 327 3374 2062 1540 920 905 1385 2277 2199 2046 1486 2098 696 1665 3625 1376 889 2449 3495 2116 1476 1102 914 2264 2465 2420 563 878 3007 2898 1078 1905 276 3046 480 2441 805 1534 3114 388 2534 1931 2616 3121 2063 1423 1906 625 1462 1476 2539 2741 2080 3545 3381 2479 829 1959 1464 3326 1273 1582 3652 1898 1828 1697 473 663 1001 2542 2776 1309 1103 506 1543 2355 2119 730 3779 1313 1388 1846 1282 3771 2199 39 2826 308 3236 1679 2847 1625 1073 851 2780 2344 1526 2949 1453 3166 120 3690 3673 901 2030 1513 583 1511 2775 3107 152 860 1517 1587 2643 1262 1005 1105 1222 2212 882 3116 2787 1540 1163 2455 1292 2316 2300 2850 744 623 998 1638 447 3432 2514 1486 2344 1669 769 2643 1306 1954 615 1634 2153 2555 1906 1044 3676 2038 2559 1876 1283 2264 1781 574 771 831 590 1849 750 2189 3604 3260 2197 1235 3518 3297 1120 1483 361 1297 806 3030 1170 291 1554 3474 1193 1839 3078 2071 1997 2477 1221 2833 1304 3454 636 510 1434 682 386 1529 985 1892 2337 265 814 1255 898 996 876 1799 1797 2480 3571 1020 2113 1796 408 1170 207 1598 3909 2945 1463 1922 2603 2029 2140 3429 2820 2470 3887 3363 1991 483 1934 1690 1199 3671 3001 1839 475 2823 3763 1349 3575 2229 3089 1077 2538 3574 355 773 1276 1117 732 2408 1412 1425 1483 3849 1490 534 909 1644 2182 406 445 2684 512 2723 1156 2213 1794 2982 2957 2384 3346 2291 3782 712 611 1888 90 1520 2508 2285 909 3019 1249 650 1668 2156 2529 2646 372 1666 2320 2899 813 3154 2440 1773 3080 1242 2530 2213 3402 1298 1469 2313 1882 927 337 1674 717 1869 2732 1400 600 416 2333 811 3214 2685 2065 969 1269 2190 3195 1780 1142 753 1060 823 2643 779 3280 2550 3713 494 2100 3014 2410 2575 2852 212 1035 1086 2748 2566 3665 1566 1076 1488 1104 1080 2884 2130 2721 3115 3625 3514 1922 1906 3123 1514 1782 1606 1171 3676 1042 2444 2738 866 1726 307 2134 976 3271 1870 3027 477 1849 2695 3304 1474 1654 1054 2450 2300 1062 2989 2093 2149 3362 2930 3686 555 3688 337 1234 1546 697 2167 2466 358 1818 576 1345 1548 1554 3542 367 247 3467 3562 1321 627 2312 2277 3695 1990 1451 3281 3020 1745 3465 1778 1842 914 2971 3074 1529 3363 718 860 2876 2844 1991 2261 1159 3029 1021 1161 3295 932 836 470 3146 1723 2086 1747 943 3063 952 1344 3237 2006 2687 1628 864 1890 1042 2497 1037 979 355 948 1456 2798 2090 2930 671 707 1021 3506 977 959 2707 877 249 2980 2006 1705 744 341 3328 3124 2265 2835 1798 2975 1026 286 1253 2800 2976 1417 153 1071 1482 2876 2005 2275 1749 1915 1144 301 129 762 2137 448 2480 3021 1189 630 1290 1803 584 2839 97 1695 3574 3175 2442 1332 2052 369 2789 996 1869 3155 2168 3318 3801 1667 3300 2957 1048 1344 2056 1844 3082 3658 3066 144 2311 1525 1686 1697 962 2081 1478 820 1077 3137 706 1314 1126 2482 1526 2756 3459 506 1111 1039 1268 710 2382 2037 3246 1805 2137 932 2136 101 1869 3020 3054 3237 3024 1624 3308 1007 1247 2863 2394 2346 2161 1870 343 2598 916 3152 2364 1306 2277 2608 530 1276 3441 1246 1619 2401 801 1394 909 858 3019 1204 2839 3083 3100 2531 1422 989 1374 3568 2663 3481 3599 2894 3255 1522 1501 3090 2243 1864 1482 2258 3369 2023 2048 2472 1253 3417 784 2733 2607 447 3875 3434 1672 742 557 3017 3214 719 2721 3714 896 186 2194 1295 1838 1256 3734 3549 2111 2628 2516 562 
3099 665 3646 1678 3448 1591 1977 3594 2584 3290 3809 2960 544 1074 1509 706 162 524 389 2636 3028 1369 1397 673 2572 2967 2527 3891 3494 2767 815 3343 1349 2271 2622 212 2142 2672 3658 3514 2147483647 875 1453 447 253 2624 2235 876 2922 1115 1314 1681 3732 1685 1116 2875 2165 1924 3465 1843 2554 3142 696 1128 2338 2078 3668 3211 2995 3767 2783 2171 3791 1947 2758 3602 750 406 2464 2633 2508 1073 1463 1949 3762 2925 1744 1453 1490 2986 3855 316 3847 2284 3191 355 3735 3147 3617 2911 2835 283 876 1180 630 969 3032 2844 718 841 3283 1522 2515 1889 1905 1608 3429 1160 262 979 1123 3812 3206 2432 1010 559 2492 1447 3858 487 2296 3389 1968 2824 617 3490 380 2901 1658 961 2180 3417 1360 1040 2130 2635 1297 195 3764 2897 382 2760 760 1605 520 1115 2513 3798 1106 865 2844 513 1675 1270 1919 2874 3377 1909 2106 3702 1379 2626 1795 3010 3368 2426 1446 2223 2442 2310 2776 1388 930 2163 1235 1716 549 2436 3476 3428 1603 126 1133 3339 1023 1671 3613 3775 2261 365 3293 626 486 531 3020 1158 1340 1945 2403 2334 2276 3641 1329 2722 1718 415 1066 3724 3496 593 2283 2342 371 2344 3648 1906 1122 2640 511 2731 1383 3262 694 1837 1107 1702 665 460 1311 3551 2159 2336 1755 1979 3673 2037 1552 2435 899 1941 2449 3108 2122 2410 1454 3012 3330 1045 1873 2462 771 1508 1342 2130 358 702 208 1231 3348 3574 871 2882 1310 2817 1391 2643 1271 2726 3588 1264 1626 3853 2912 3113 1733 554 875 2455 1739 541 2154 1568 1588 3627 1383 2303 816 1300 3627 3465 2827 1384 1181 3386 687 3188 1280 1479 3284 2832 3339 860 3857 3831 2432 1138 1882 810 3547 3068 2357 2209 1481 2725 3739 3700 1681 4038 2291 3580 1602 379 1534 763 3478 2889 2491 3921 1044 1473 3139 1342 3708 463 2183 2625 3452 3636 2416 1236 2224 1935 3379 1419 3748 2521 412 3669 3775 1119 1426 2392 2178 3836 2698 1934 1228 1555 2997 2694 1218 757 2597 1725 3401 489 3481 1642 2948 2010 440 3606 1433 1812 968 520 1455 2609 1702 3034 2093 2978 1181 1779 2366 1318 411 1125 2694 1809 2745 1159 2940 1985 401 2638 2009 1832 3174 3121 2512 2037 1614 2320 3617 3637 2986 1872 1425 3185 1231 3348 3078 2205 3159 1071 1567 3499 1621 3820 283 1992 676 2355 3912 3298 1541 1186 2807 1778 2475 422 3632 666 625 2660 2199 2071 3057 3735 978 1681 3518 3114 2662 1952 1455 2252 2668 3815 2371 1311 3465 485 972 2090 2720 1755 2260 1281 1358 733 3353 3332 3395 2990 3263 807 1419 2468 1246 2828 2752 1489 2334 2286 3115 1997 1443 959 1768 3673 577 1476 1003 2112 3975 1396 2121 3118 2756 2839 3348 2721 2955 1390 1243 613 2266 2307 498 438 3687 4005 3656 2247 2712 1457 3738 3694 2019 1342 2321 1892 1266 1454 1541 1992 2542 1069 2633 1438 2921 3296 2131 3329 3497 1987 3687 1628 1764 3589 3020 2456 2670 2566 2641 2484 1759 1036 434 2564 1554 1762 3448 2590 3484 2300 1253 604 2064 2413 911 1652 1396 946 1600 1461 1324 801 2588 3571 2118 2041 2392 391 546 1761 3064 758 951 2308 136 1288 448 3694 987 772 3594 3094 3876 2447 3713 1229 3874 2109 3352 1220 2351 3153 2655 3299 2185 3700 3309 834 3697 919 3047 1301 2163 788 616 1141 556 1562 932 3113 3381 2850 3559 2025 1156 2307 3621 497 2274 3362 1846 1419 991 1255 3266 1899 1304 615 2800 1357 1659 2877 1009 2368 2047 2124 546 3531 2670 1398 1934 2591 3819 3174 3131 2242 995 2515 2924 3729 1634 3659 1427 1083 1459 3913 2267 2221 363 2138 2538 2765 2850 3259 1835 2868 1560 964 1283 3498 1469 535 1452 1962 944 3303 2875 3012 1549 950 1305 3618 2580 2367 3375 3754 1287 1754 1730 1025 190 1513 1592 1706 743 2113 1793 1912 3620 1439 2673 1562 861 3610 2457 3777 1473 3079 677 1646 939 3223 2735 902 932 3939 2910 3803 1671 1216 2452 1619 2087 1365 489 1133 359 3392 223 3557 3274 2267 3327 1424 1497 3806 1726 3030 2215 1978 2440 1052 3811 3357 183 549 2550 3620 1227 2086 486 1662 2274 961 503 1897 315 1844 2803 2728 885 1198 2147 1385 3223 3360 662 672 2625 2098 3505 1172 2578 2633 677 3364 3781 3775 603 1868 1450 1969 2630 1064 2562 3470 561 2498 1576 2003 3167 2274 3709 1783 3785 3245 3626 2698 2145 729 1992 1593 3409 2956 2493 76 3913 2693 954 3260 3429 539 1691 2964 2774 3188 1239 571 2091 1031 1835 1026 2844 3798 2418 1150 664 3303 3661 2554 3822 1559 1927 1239 1857 2346 2375 3622 3569 2776 1499 3788 1595 542 2325 3040 2878 1857 3023 716 3598 2043 240 404 1211 3957 1517 3151 1631 3630 2858 930 2286 841 1287 1949 253 577 2561 2281 1915 1838 451 1062 1445 3541 1214 3483 1921 1927 2581 2108 2177 2711 2482 451 2833 2732 2413 1601 2666 1045 363 3174 3090 2810 3348 3192 1141 2465 772 1833 1378 2918 2279 3501 1645 494 1677 331 1103 1915 846 2508 2358 1835 1249 1182 1730 2240 3616 1658 3144 514 2156 2208 2250 1650 3024 2266 397 3311 2328 1207 2809 2302 2748 2687 1412 3362 1324 446 689 1721 2652 2603 2233 1313 1107 473 201 804 1434 1998 2220 457 1283 2611 2292 2015 977 1498 1853 1681 3545 735 3128 1692 959 3069 1333 1497 1895 2792 3775 592 384 2800 921 1465 3699 3493 1994 2342 1846 3813 1260 1516 2509 1081 1483 2995 
2517 217 3059 811 3183 717 1405 2940 2015 2834 3238 2330 349 232 669 362 725 712 1098 2246 2509 1335 1380 772 2012 2706 1880 3257 2843 2420 559 2679 491 1685 1893 821 1796 2256 3288 3164 875 2147483647 874 1309 748 2071 2081 468 2510 683 836 1185 3310 1283 969 2654 1515 1381 2781 1127 1846 2887 437 254 2085 1259 3383 2783 2688 3394 2138 1781 3296 1212 2429 2921 618 470 2255 2256 2356 260 606 1385 3250 2505 965 1357 798 2431 3212 1047 3282 1596 2600 955 3067 2514 2956 2673 2569 1112 544 1116 611 462 2357 2376 157 168 2893 723 2324 1098 1548 1148 3079 486 958 152 429 3291 2713 2171 187 431 2222 722 3216 1278 1534 3125 1161 2450 1239 2820 1008 2480 1446 495 1929 2912 1130 1048 1325 2119 497 1069 3386 2607 1089 2299 808 1273 361 603 1741 3198 624 1007 2221 967 1273 865 1184 2428 2699 1114 1619 3290 1288 1876 1595 2394 2682 1756 1124 1479 2262 1625 2401 545 489 1860 660 1073 441 2211 3067 3064 1280 750 1203 3032 611 1050 3328 3415 1489 1150 2621 453 392 350 2815 352 745 1153 1800 1991 2072 3113 828 1972 1001 549 410 3074 2864 945 1695 1854 548 1782 3353 1143 287 2453 538 2364 651 2630 766 1668 346 992 394 1264 787 3198 1936 1701 1683 1813 3170 1263 1366 1671 772 1167 1963 2568 1475 1888 1481 2791 3026 748 1780 1745 1148 1314 649 1797 531 176 753 514 2758 3101 678 2486 531 2634 881 1994 1017 2425 2968 840 907 3333 2235 2409 1405 556 633 1971 913 624 2029 706 915 3007 1042 1514 577 1388 3065 2786 2293 768 488 2955 407 2632 661 1253 2928 2331 2738 1223 3363 3518 1671 1105 1368 480 3018 2682 1920 1772 665 2023 3412 3365 877 3406 2153 3131 906 505 662 188 3070 2386 2026 3289 255 605 2861 1432 3293 1219 1455 1982 2894 3084 1875 1097 1455 1265 2708 1281 3247 1858 1273 3025 3233 795 650 1629 1701 3254 2496 1184 702 839 2724 2290 349 1173 2127 1721 2994 888 3020 889 2471 1840 583 3344 704 1257 650 436 1214 2004 1259 2806 1706 2319 627 928 1613 590 1172 1285 2342 1237 2108 348 2331 1855 673 1907 1414 1661 2920 2652 2203 1208 764 2190 3024 3172 2311 1103 1379 2687 689 2710 2432 1542 2532 627 981 3158 762 3469 721 1496 887 1737 3342 2760 696 1171 2147 904 1889 987 3276 568 566 2426 1478 1944 2630 3069 403 808 3132 2591 2021 1784 666 1969 2204 3231 2203 1070 2916 1018 390 2003 2176 974 2067 1372 867 533 2837 2846 2822 2295 2831 270 707 1872 1337 2135 2459 692 2210 1575 2662 1931 1477 930 1263 3093 592 1276 721 1461 3367 902 1507 2890 2474 2647 2869 1994 2496 1003 574 263 1494 1933 1319 1143 3093 3362 3381 2045 2371 582 3137 3393 1611 572 2014 1350 390 1179 1452 1178 2027 337 2061 644 2655 3069 1973 2828 3058 1691 3120 1349 1023 3178 2525 1960 2441 2168 2346 1790 1654 914 1279 2148 1051 1660 3199 2080 3086 1706 797 951 1726 1694 904 1138 1096 284 743 757 810 202 1839 3109 1443 1508 1968 1263 587 1327 2690 1067 600 1834 808 1083 889 3109 828 418 3325 2597 3262 2047 3202 1390 3234 1908 2682 738 1786 2917 2424 2598 1424 3431 3066 917 3234 1227 2456 1168 1531 262 530 931 335 916 618 2630 2894 2111 3190 1655 1379 1514 3067 716 2031 2868 1587 1035 856 544 2856 1782 1422 740 2584 488 902 2159 142 2214 1219 1362 370 2898 2041 852 1344 2304 3429 2469 2644 1563 450 1938 2626 3457 933 3128 566 481 1349 3366 1904 1454 928 1519 2062 2423 2312 2731 997 2427 708 908 669 3033 1091 582 789 1131 323 2954 2339 2442 710 861 651 2937 2119 1798 2779 3172 442 1110 884 150 813 731 1383 1259 163 2020 1389 1697 3014 746 2189 831 1142 3065 1786 3457 1039 2530 206 1458 138 2979 2008 1158 163 3292 2215 3229 907 1041 2162 745 1365 1189 398 302 740 2918 867 3128 2654 1707 2824 1016 779 3401 1374 2617 1820 1649 1826 425 3405 2966 699 493 1992 3127 948 1311 1355 1174 1758 161 850 1422 1130 1386 2074 2539 207 323 1654 564 2723 2818 937 749 1874 1327 2899 302 2385 2113 215 2806 3251 3330 308 1442 1376 1441 2224 195 2246 2827 317 1752 751 1935 2637 1584 3132 985 3213 2681 3354 2249 1709 691 1290 722 2908 2513 2198 807 3364 2240 1266 2719 3139 696 1164 2257 2429 2874 419 364 1319 330 1367 210 2318 3448 1941 390 1120 2645 3298 2110 3166 695 1278 1077 1795 1637 2109 3336 3246 2507 1565 3513 838 966 2020 2816 2271 1366 2609 591 3257 1505 718 556 735 3339 1135 2830 777 3059 2122 55 1519 154 731 1879 915 903 2128 2154 1247 1328 632 526 569 3157 987 2807 1848 1468 2337 1386 1700 2440 2268 525 2559 2138 2042 842 2022 410 544 2742 2506 2287 2719 2698 1120 1714 118 1360 1177 2406 1520 3128 1413 761 802 944 240 1752 144 2185 2203 968 783 1165 1079 1562 3188 848 2603 1103 1356 1931 1462 837 2745 1894 507 2687 1718 1339 2590 1805 2565 2434 537 2746 488 649 241 921 2039 2182 1793 598 502 474 774 364 581 1776 1704 915 1227 1889 1753 1254 244 1233 1211 907 2920 272 2623 846 1132 2722 806 689 1498 2423 3309 1056 542 2502 515 784 3151 3100 1256 1883 1336 3199 671 747 1739 547 745 2607 
1673 936 2221 792 2336 935 544 2144 1161 1961 2394 1514 1119 691 1122 768 1296 980 1445 1379 1643 857 900 884 1155 1867 1075 2447 2045 1560 1433 1891 979 835 1186 1284 954 1384 2417 2296 1453 874 2147483647 1769 1216 1212 1330 1340 1638 349 1641 319 2436 460 608 1834 712 510 2012 445 1110 2047 1300 785 1273 827 2527 1909 1835 2522 1333 923 2428 556 1574 2149 726 1125 1458 1392 1586 1006 663 521 2386 1632 490 804 210 1575 2409 1437 2435 836 1761 1300 2283 1701 2166 1844 1733 1566 579 729 841 496 1579 1502 935 1041 2021 1258 1533 615 719 306 2212 388 1370 730 1209 2430 1843 1351 700 1250 1395 1369 2412 1638 904 2278 711 1584 1447 2038 1339 1607 748 496 1129 2045 543 792 834 1250 1127 1631 2514 1761 1439 1426 828 512 1098 1433 1120 2368 347 921 1399 1192 451 281 533 1554 1924 635 745 2416 771 1206 873 1569 1915 974 432 816 1481 861 1535 599 525 1036 228 270 1257 1407 2193 2195 524 1348 904 2174 1468 220 2474 2544 886 1545 1840 830 1108 1018 1998 1051 1504 655 961 1142 1290 2253 1624 1299 352 1040 468 2276 2051 1103 846 980 1093 923 2495 567 979 1657 942 1500 315 1817 859 959 1102 328 1249 1644 149 2330 1153 885 1055 1083 2304 692 718 1037 657 615 1089 1708 670 1018 1006 1967 2170 470 1114 1023 1184 678 263 962 1233 976 1440 1242 1920 2230 626 1616 442 1833 1664 1191 482 1578 2148 262 301 2472 1459 1663 616 1384 602 1097 622 1449 1303 723 202 2187 378 950 1451 1012 2216 2012 1430 110 1247 2081 1267 1778 213 607 2060 1460 1906 1204 2495 2655 1031 761 494 1354 2158 1812 1048 902 510 1276 2547 2499 526 2596 1406 2257 247 1118 799 1053 2197 1517 1152 2478 629 729 2014 1040 2419 1561 764 1174 2043 2232 1010 639 848 490 1926 718 2381 1068 1739 2222 2378 416 1254 996 828 2415 1691 568 225 269 1881 1419 729 1229 1253 1147 2121 1134 2147 378 1598 1104 1013 2496 295 387 507 951 570 1168 412 1979 852 1526 278 752 959 1278 1536 1033 1482 372 1296 1042 1501 1147 1447 1204 565 951 2080 1779 1360 827 667 1446 2188 2300 1533 552 869 1818 1491 1901 1629 753 1715 1475 116 2292 718 2600 1182 622 975 908 2498 1901 625 802 1354 920 1042 1284 2407 1425 1414 1608 772 1228 1756 2284 514 999 2260 1727 1211 1057 432 1149 1330 2392 1433 511 2061 1270 525 1310 1314 503 1292 1006 151 723 1972 1975 1977 1539 1957 1144 262 1030 989 1377 1615 454 1468 850 1788 1264 1011 739 391 2252 1428 648 502 659 2542 139 673 2060 1634 1841 1998 1282 1622 306 1323 1014 890 1076 1706 1466 2259 2559 2528 1265 1514 826 2307 2533 754 1216 1179 478 812 513 871 746 1157 538 1209 1219 1816 2237 1229 1960 2184 884 2274 616 425 2304 1654 1087 1625 1300 1505 1036 1003 636 1711 1277 197 1010 2356 1210 2213 861 1618 1100 893 977 763 268 446 1133 699 239 1603 1076 1167 2237 669 636 1098 1758 914 477 1822 1094 1469 960 1459 558 1167 2270 605 1290 2474 1727 2439 1180 2337 1088 2429 1142 1900 1557 928 2084 1607 1847 802 2579 2227 854 2362 1153 1616 670 711 734 839 531 1105 147 1489 1759 2024 1416 2319 811 1144 963 2215 1005 1228 1999 819 320 627 353 1983 1096 1063 915 1769 913 394 1432 784 1453 829 749 1159 2087 1223 67 490 1466 2556 1724 1773 792 481 1087 1777 2604 273 2269 992 410 785 2513 1051 841 1267 688 1188 1564 1450 1869 719 1553 1098 710 1433 2161 352 924 157 780 581 2088 1477 1593 599 678 1390 2165 1245 942 1944 2332 618 307 699 818 1494 1294 707 409 860 1319 549 946 2186 1423 1316 301 1091 2210 1004 2593 260 1673 1008 779 736 2142 1296 1074 1008 2492 1459 2386 415 583 1328 864 669 631 1139 636 1498 2046 1558 2254 1833 846 1956 283 265 2528 571 1744 960 827 995 1247 2531 2094 1336 1315 1134 2259 445 735 1825 312 886 984 1090 552 1562 522 1364 1739 694 794 780 1120 1855 1961 1036 870 1205 741 2070 743 1589 1245 1030 1954 2392 2457 925 587 839 569 1354 768 1400 2022 1010 1079 558 1265 1775 828 2290 562 2369 1831 2502 1375 841 779 563 796 2040 1639 1361 1414 2511 1366 1174 1861 2285 959 291 1515 1569 2017 1055 925 735 545 501 679 1452 2579 1067 504 1243 1852 2428 1237 2372 728 475 606 1155 906 1289 2480 2382 1671 1101 2659 369 1167 1186 1990 1439 494 1736 751 2391 635 1417 1051 253 2519 370 1971 689 2214 1422 861 901 1028 1517 1217 1332 1076 1255 1416 470 455 1012 1362 856 2285 512 2031 1188 600 1518 687 826 1604 1467 1005 1720 1298 1182 377 1215 475 1265 1868 1663 1421 1904 1828 778 1051 966 492 597 1538 884 2257 706 1033 951 1306 731 1034 1017 1337 1441 889 231 797 288 791 2314 536 1744 1349 846 1116 903 538 1900 1038 1238 1868 883 1032 1774 931 1766 1607 798 1923 582 1021 858 532 1209 1310 923 1299 385 1253 1459 672 1032 1010 832 1184 779 1173 886 653 1072 553 402 444 2103 1138 1755 682 984 1858 1592 1216 652 1558 2437 1226 1078 1655 532 1463 2297 2227 602 1009 462 2376 1450 1326 1112 380 310 1737 
3350 1093 3891 2097 3534 2025 2258 3874 2841 3475 4044 3238 989 1493 1954 1085 584 789 344 2808 3250 1468 1484 898 2826 3065 2822 4157 3774 2914 1242 3632 1790 2546 2954 509 2316 2855 3793 3641 447 1309 1769 2147483647 586 2873 2311 1314 3096 1419 1737 1949 3892 1913 1312 2956 2473 2195 3762 2189 2878 3232 1137 1558 2457 2464 3761 3384 3114 3901 3072 2363 3986 2297 2896 3896 1042 840 2556 2798 2570 1517 1878 2228 3966 3101 2119 1571 1843 3226 4127 333 4078 2604 3444 471 4020 3423 3900 3000 2940 207 1198 1326 930 1321 3330 3047 1151 1286 3436 1968 2595 2266 2098 1867 3559 1530 399 1399 1569 4021 3411 2550 1427 1004 2612 1893 4129 208 2651 3477 2351 2982 489 3780 440 3080 1806 1303 2307 3624 1551 1182 2509 2867 1743 282 3901 3011 347 2961 971 1811 961 1550 2869 4048 1428 989 3120 611 1905 1543 2270 3066 3673 2286 2345 3857 1505 2970 1926 3280 3668 2735 1665 2571 2520 2628 2935 1798 1272 2316 1570 2038 993 2537 3634 3564 1806 567 1222 3449 1452 1987 3706 3903 2622 233 3586 987 926 959 3088 1603 1777 2320 2682 2497 2374 3855 1755 3064 2069 793 1442 4001 3766 713 2558 2571 771 2607 3745 2270 1565 2714 863 2888 1755 3536 922 1948 1554 2050 1109 177 1620 3679 2274 2631 1827 2079 3875 2403 1699 2789 1140 2309 2673 3338 2430 2652 1511 3089 3438 1316 1945 2791 782 1664 1704 2298 804 1139 634 1677 3599 3762 1146 3048 1701 2882 1816 2936 1485 2852 3850 1544 1982 4060 3213 3425 1927 984 1167 2677 2134 959 2222 1986 1929 3889 1617 2670 1240 1347 3860 3760 3062 1718 1627 3557 1130 3424 1623 1653 3420 3050 3596 846 4051 3934 2784 1278 2143 1246 3763 3224 2561 2421 1878 3042 3851 3816 2069 4302 2357 3756 1950 804 1960 1208 3635 3107 2703 4186 1453 1894 3241 1381 3865 269 2525 2916 3684 3863 2667 1406 2584 2258 3670 1560 3948 2824 35 3942 3995 1385 1873 2746 2408 4076 2776 2292 1548 1913 3100 2871 1643 745 2807 1766 3559 648 3665 2010 3152 2109 792 3688 1801 2095 1262 912 1638 2882 1947 3113 2289 3271 1515 2188 2715 1764 262 1166 2845 2098 3031 1605 3209 2067 818 2972 2298 1945 3263 3317 2651 2430 2024 2380 3865 3820 3286 2239 1522 3393 1665 3622 3362 2516 3431 1501 1877 3622 2036 3941 619 2240 839 2643 4145 3523 1949 1307 3102 2203 2744 502 3761 1091 1051 2756 2537 2144 3233 4020 1346 2116 3664 3336 2951 2054 1842 2390 2874 4056 2447 1513 3694 538 1343 2143 2962 2131 2355 1331 1651 1056 3567 3531 3637 3300 3438 1254 1782 2742 1300 3140 2873 1879 2391 2618 3303 2046 1496 1139 2033 3913 1000 1639 1278 2421 4226 1686 2414 3195 2871 2907 3544 3050 3150 1641 1688 1050 2626 2485 146 345 3935 4275 3743 2347 2858 1887 3989 3793 2227 1789 2467 2165 1698 1653 1645 2377 2776 1462 2891 1885 3024 3367 2216 3535 3670 2148 3921 1809 2123 3746 3232 2685 2763 2744 2766 2803 1846 1239 71 2751 1834 1848 3526 2819 3636 2577 1675 721 2238 2745 1095 1929 1612 1393 2014 1820 1752 1247 2931 3754 2437 2302 2590 79 869 1997 3215 821 1377 2531 559 1479 609 3937 1217 1213 3679 3303 4131 2631 3918 1248 4144 2217 3644 1647 2615 3233 2750 3607 2542 3784 3389 999 3877 924 3304 1458 2462 1184 950 1360 999 1894 1355 3316 3579 3184 3695 2217 1154 2677 3849 764 2392 3565 2000 1666 1210 1629 3430 1981 1334 857 2881 1795 2027 3200 1437 2437 2438 2483 992 3801 2954 1707 2225 2715 3961 3486 3335 2559 1352 2779 3042 3813 1983 3875 1868 1443 1583 4134 2441 2579 504 2432 2753 2910 3086 3481 2234 3057 2003 1156 1723 3683 1708 861 1797 2357 1328 3435 3109 3260 1954 1160 1747 3911 2788 2632 3628 3995 1700 2075 2136 1457 591 1960 1745 1952 1165 2168 2015 2040 3875 1882 2888 1924 903 3834 2765 3884 1733 3315 1116 1785 1357 3305 3064 946 1376 4211 3221 4039 2042 1405 2585 2047 2428 1532 933 1546 759 3584 582 3723 3542 2531 3535 1679 1858 3955 1931 3200 2408 2153 2723 1497 3961 3509 630 989 2803 3817 1458 2451 57 1928 2517 1404 688 2142 207 2085 3132 2798 1290 1629 2386 1830 3431 3587 793 907 2969 2462 3762 1598 2657 2867 1119 3599 3994 3945 1018 2094 1557 2232 2810 1492 2701 3746 992 2841 1975 2052 3392 2597 3948 2165 4020 3485 3713 2897 2359 992 2327 2016 3615 3142 2626 522 4135 2893 945 3488 3529 810 1970 3280 2920 3305 1684 976 2455 1421 2081 1441 3074 3919 2639 1544 665 3589 3792 2754 4100 1977 2242 1419 1914 2674 2499 3715 3682 2885 1528 3872 1966 643 2470 3117 3147 2111 3194 1020 3719 2307 671 783 1517 4214 1753 3272 2042 3867 3190 1364 2643 1285 1721 2003 440 725 2757 2341 2239 2100 774 1501 1877 3685 1426 3776 1979 2163 2685 2448 2408 2824 2576 827 2942 2998 2584 1973 2957 1418 810 3350 3342 3040 3618 3398 1275 2811 1211 2081 1554 3139 2632 3641 1804 736 2109 463 1527 2018 1290 2653 2429 2255 1546 1305 2055 2558 3781 2049 3375 491 2532 2346 2619 2041 3129 2446 844 3579 2612 1246 2891 2537 2815 2791 1840 3625 1733 761 1102 2105 2928 2791 2444 1758 1465 919 620 1176 1877 2123 2467 597 1407 2941 2546 2376 1423 1687 2169 2055 3810 1182 3341 2099 1035 3206 1762 1943 2107 2948 3956 628 781 2922 1254 1907 3922 3643 2345 2557 2109 4069 1698 1963 2863 1423 1852 3155 
2851 531 3397 1515 3202 1457 1732 3351 2336 3037 3560 2716 478 914 1412 500 144 272 354 2384 2777 1129 1160 423 2324 2720 2287 3646 3252 2516 856 3102 1238 2025 2394 77 1890 2419 3407 3263 253 748 1216 586 2147483647 2375 1994 883 2670 872 1342 1433 3480 1433 864 2631 1928 1677 3226 1619 2323 2896 706 988 2090 1880 3422 2958 2746 3516 2542 1918 3538 1726 2508 3363 501 309 2219 2381 2269 981 1296 1704 3510 2672 1537 1209 1269 2736 3611 300 3597 2051 2943 228 3493 2903 3375 2666 2588 379 637 934 381 745 2793 2592 594 761 3031 1448 2272 1684 1652 1359 3179 949 211 821 1075 3561 2954 2184 848 557 2243 1402 3614 530 2078 3144 1767 2572 532 3249 278 2649 1409 732 1931 3165 1108 797 1927 2384 1218 416 3513 2649 345 2508 510 1352 439 1121 2296 3550 869 631 2600 326 1423 1021 1699 2622 3138 1704 1856 3449 1135 2403 1548 2765 3130 2189 1193 2001 2200 2076 2524 1214 700 1912 1005 1482 550 2190 3224 3177 1351 198 900 3090 1048 1435 3366 3525 2046 404 3053 405 403 403 2778 1072 1335 1739 2159 2083 2031 3389 1352 2498 1497 209 858 3481 3251 380 2038 2091 200 2097 3400 1692 1022 2399 281 2479 1173 3018 443 1591 1036 1479 658 517 1071 3300 1912 2095 1518 1735 3421 1825 1303 2217 646 1730 2198 2857 1885 2160 1224 2769 3081 796 1634 2232 586 1258 1126 1878 339 591 356 1181 3100 3322 621 2629 1116 2577 1414 2402 1018 2477 3342 1017 1407 3601 2673 2878 1481 610 627 2203 1549 626 1915 1404 1361 3381 1131 2092 862 1075 3377 3226 2577 1154 1137 3133 686 2938 1053 1228 3033 2580 3092 677 3604 3583 2213 894 1633 828 3295 2816 2104 1957 1292 2491 3491 3450 1484 3793 2052 3327 1379 258 1383 685 3226 2638 2239 3676 869 1314 2892 1118 3456 472 1959 2383 3202 3386 2167 986 2009 1702 3138 1171 3496 2283 552 3425 3524 869 1361 2174 1926 3587 2455 1717 991 1337 2750 2442 1067 584 2344 1496 3149 275 3228 1430 2696 1766 209 3361 1221 1568 722 329 1203 2364 1452 2790 1841 2738 949 1603 2145 1268 425 906 2442 1566 2503 1072 2695 1744 508 2411 1766 1586 2929 2869 2262 1845 1439 2082 3368 3385 2748 1660 1186 2933 1236 3104 2836 1969 2914 1092 1329 3249 1453 3570 34 1742 439 2113 3662 3047 1365 944 2567 1625 2229 280 3382 724 684 2415 1973 1831 2804 3494 764 1549 3266 2863 2420 1708 1258 2002 2416 3566 2129 1058 3215 335 760 1855 2470 1549 2016 1056 1114 493 3101 3080 3146 2754 3011 760 1204 2223 1019 2593 2503 1294 2097 2057 2863 1763 1213 710 1520 3424 648 1226 754 1875 3727 1151 1880 2874 2508 2597 3096 2492 2703 1139 1210 505 2051 2055 574 402 3439 3761 3410 2002 2461 1314 3490 3446 1767 1277 2070 1645 1129 1202 1300 1794 2291 877 2385 1365 2674 3053 1889 3076 3245 1736 3437 1376 1548 3337 2769 2205 2425 2313 2391 2251 1518 784 544 2311 1308 1521 3203 2339 3232 2055 1284 391 1812 2185 662 1406 1144 890 1430 1244 1343 732 2365 3318 1884 1793 2140 557 302 1509 2813 551 985 2056 322 1036 243 3445 734 773 3348 2842 3629 2194 3461 1014 3630 1864 3112 1241 2104 2909 2410 3063 1968 3455 3065 590 3444 724 2799 1053 1923 599 378 889 484 1331 975 2861 3128 2623 3308 1773 952 2098 3370 245 2027 3110 1596 1168 739 1047 3014 1659 1084 364 2556 1235 1448 2646 866 2127 1853 1908 501 3286 2427 1159 1691 2342 3567 2940 2878 2007 774 2268 2676 3483 1411 3408 1314 865 1214 3662 2014 2005 211 1897 2286 2514 2600 3008 1649 2615 1455 714 1269 3245 1217 292 1227 1772 743 3053 2624 2764 1369 698 1279 3378 2328 2120 3127 3505 1117 1520 1551 890 379 1447 1342 1456 594 1877 1541 1665 3373 1405 2421 1347 655 3359 2220 3528 1223 2829 576 1398 779 2978 2506 692 843 3695 2675 3554 1461 964 2203 1472 1862 1115 426 964 501 3139 436 3305 3029 2020 3075 1174 1281 3554 1474 2777 1963 1726 2197 1018 3559 3105 245 576 2301 3367 974 1873 638 1414 2024 866 275 1647 390 1593 2574 2486 706 1060 1896 1298 2971 3110 437 420 2402 1885 3258 1024 2336 2383 585 3114 3529 3522 444 1616 1208 1721 2378 920 2312 3226 438 2275 1389 1768 2916 2042 3460 1581 3535 2996 3381 2446 1893 477 1764 1437 3157 2703 2244 246 3663 2441 762 3009 3182 286 1445 2731 2523 2939 1150 396 1878 836 1585 860 2593 3548 2167 958 498 3061 3411 2301 3579 1396 1691 988 1622 2116 2126 3375 3320 2529 1275 3542 1385 347 2075 2796 2633 1608 2771 470 3348 1796 364 199 970 3711 1266 2901 1457 3381 2630 802 2069 757 1291 1714 167 354 2309 2043 1682 1589 204 1056 1307 3289 961 3243 1685 1676 2335 1883 1926 2464 2238 242 2585 2486 2160 1392 2425 835 368 2921 2842 2560 3103 2940 898 2243 665 1583 1127 2667 2060 3250 1395 246 1538 210 952 1671 759 2257 2118 1673 1005 940 1497 2006 3364 1464 2894 400 1951 1958 2040 1456 2777 2014 386 3065 2085 986 2565 2051 2507 2440 1267 3116 1149 197 525 1521 2407 2351 1981 1267 888 473 364 592 1327 1750 1971 261 1040 2382 2044 1800 904 1246 1618 1474 3299 686 2876 1514 735 2818 1348 1418 1643 2540 3523 421 205 2551 687 1436 3448 3241 1773 2090 1598 3566 1253 1456 2291 853 1272 2743 
477 2148 1022 1642 1427 1862 669 1025 74 806 1187 421 2331 1864 2113 1972 2475 2113 2531 536 442 1519 1530 1982 62 1090 365 1288 928 719 2629 817 2035 389 686 2434 703 465 1334 1255 2624 2071 1212 2873 2375 2147483647 1142 2527 611 1517 2760 943 1290 960 1563 1158 604 707 969 1008 601 1223 2505 1931 891 1223 1554 798 972 1426 365 605 1227 976 771 1083 1874 2329 1029 577 1203 2155 1665 691 1179 591 1236 1406 1279 364 1261 2543 1226 621 572 2406 1180 583 1057 1126 1002 2684 1757 1578 1995 1703 601 393 2145 2235 954 2259 1094 1186 822 1016 1181 1589 2493 1921 2345 1220 657 878 1888 2462 862 2415 1263 2707 891 1381 1209 666 2461 959 2433 570 1159 1697 904 844 1333 1713 1137 127 2208 2786 1412 963 2527 363 1904 1072 2310 2581 898 1176 1540 1901 321 2263 969 1354 996 478 878 1187 528 1282 1446 792 1111 433 893 487 1209 845 1106 596 638 1651 1724 787 1440 1002 2468 979 1079 1145 1079 2531 1727 1222 2637 1021 1510 1462 945 2640 792 2020 2318 2227 1294 2176 2600 1158 301 653 1017 1042 2737 799 1114 2224 1676 1143 902 2162 380 324 2283 290 1513 1084 2115 1147 2120 644 1432 684 1958 1152 2241 1113 2456 2722 1334 1280 972 432 1347 1122 1101 1045 1249 868 1741 1098 257 497 633 224 1576 1239 1225 1580 1288 652 2152 1265 1423 736 2439 2186 2637 2350 727 1046 1754 634 1567 1240 2766 351 1389 840 980 1361 1196 1262 537 758 976 2596 1749 260 1393 2661 1206 1652 1162 1017 1256 1012 2647 1700 1007 957 225 1309 2369 947 2473 567 1421 1251 1043 297 724 2129 1294 1627 853 1627 743 2549 947 793 416 499 1514 578 1510 1456 1350 1430 1187 1093 1180 2317 1754 2256 1083 342 296 1315 1818 1722 1153 1694 1282 2629 809 327 832 1020 208 1484 944 838 863 1376 1178 425 2848 1082 1166 1507 2295 872 473 1212 1129 1029 1424 1253 1074 509 1849 2198 275 1479 1016 2227 977 1247 454 1110 2187 1565 1383 826 1657 2148 1256 189 927 1233 654 520 1487 1504 832 2361 2618 1836 674 840 323 2166 361 1197 2658 703 658 1149 1249 622 751 1289 1559 1215 994 1121 574 1122 1481 627 2616 771 553 602 582 2635 1098 1265 1607 1527 2343 635 2034 377 1290 689 1575 1619 425 1709 203 2371 1343 2632 2624 1017 777 1202 672 1176 1726 1876 1170 521 321 1124 1468 818 308 1191 1123 1364 849 2338 1736 1295 106 1235 1043 1708 1274 1896 767 789 772 648 833 2339 1371 233 1718 569 879 1460 1233 700 653 1340 1590 1736 857 1049 2639 1278 1621 648 1354 1236 574 1286 915 1227 816 685 504 1238 2432 2226 944 584 2781 2538 1064 1407 1572 1019 714 1827 1117 1536 677 2285 748 739 1906 1230 1379 1227 142 1735 67 2251 1047 1419 1126 764 1033 866 1065 1101 1127 1178 476 230 1036 496 829 558 1287 1634 2807 440 1074 1291 1471 145 1112 373 2749 2155 756 676 1779 976 1262 2308 1603 1323 2715 2274 781 1062 697 585 432 2879 2078 876 823 2083 2649 372 2649 1402 2267 1070 1658 2489 1535 542 1258 487 1130 1817 1276 1028 839 2691 285 1287 1024 878 927 1624 1378 1876 1182 2054 432 1448 568 1946 2013 1513 2317 1156 2673 588 836 779 1246 724 1914 1035 1004 2140 914 805 995 1211 1663 1528 889 1236 1743 2030 1135 1964 1242 690 1963 1161 1277 960 2371 938 276 1252 728 835 1438 804 596 618 1691 148 953 1642 1159 1057 2013 1621 1386 1301 622 935 2375 566 256 733 241 659 1403 490 2061 1718 2539 987 1166 2090 1283 1325 1793 1079 269 389 1544 1713 2486 1095 300 274 755 1130 1722 966 1490 1991 2689 2303 1200 923 2072 1280 863 1042 1002 2478 247 1271 2032 998 478 1561 1152 461 2219 1196 1934 1314 691 1997 2189 1346 606 1180 1248 1474 796 1766 848 1371 2350 1799 2706 868 2754 1111 679 366 758 1202 1309 1396 959 687 573 817 300 2401 1397 1014 2529 2527 79 1061 1416 1025 2930 962 356 2160 2189 731 2672 788 715 1181 1904 1915 487 2167 662 749 2083 1976 792 1009 889 1879 1107 113 2240 744 1181 1289 2134 783 1435 656 482 1935 743 893 2221 776 1482 1335 565 636 1086 1269 1162 622 1552 367 548 1902 860 1711 841 550 789 2595 1300 355 2056 649 1342 2095 940 683 729 1086 2154 2129 1013 1749 793 1866 253 1509 293 1684 2249 768 1354 354 1244 1663 809 1465 1355 662 857 1513 1370 961 1631 1687 1292 2232 755 1248 307 767 679 1908 1352 583 2618 2235 1425 1341 1120 1039 1569 1007 766 2050 915 2222 2630 1332 2461 2148 384 1218 852 787 2173 2518 1864 1196 1447 967 1326 710 960 833 472 925 1018 2190 976 172 571 1292 333 1685 2472 756 469 228 758 641 1635 802 2171 794 1341 349 883 1186 1141 2157 1823 2418 1890 1142 2211 710 1154 1619 1383 1619 997 619 1168 1384 532 2400 1109 838 1024 1395 1073 599 2446 717 378 1782 1131 344 1206 972 1824 757 1672 2179 2070 1312 214 429 480 2385 1597 2465 2656 1879 2052 1004 406 2276 1530 660 332 1012 2242 1204 869 1265 941 2341 562 1507 1894 902 2701 2224 784 665 1253 2262 2267 885 1723 2514 1085 1131 954 376 778 1196 2564 2338 885 1588 1352 733 
1488 2040 1909 2096 1223 2261 1113 2064 1173 1317 2004 1548 2186 1964 2451 1806 2131 1731 1986 712 1269 866 840 1578 1144 756 1398 2242 1979 702 2593 1912 2302 1145 1725 2023 512 794 1507 1350 2235 2081 1330 2311 1994 1142 2147483647 2532 945 1399 2910 1050 1643 874 1165 645 1327 1051 2068 1514 1620 920 2433 2076 260 1920 1449 1199 826 1614 1502 615 1820 1572 662 2161 1585 2101 251 678 279 2279 1992 1098 1827 962 1709 786 1526 1338 2238 2029 2020 1463 1575 1914 2219 1675 2103 689 638 2173 1567 1064 1681 1619 1741 1024 2071 2241 1194 2585 284 1763 644 1029 1272 1655 2017 1968 2482 1892 1331 316 1950 2330 369 2686 2238 2110 1736 1166 1839 795 1828 2038 1917 949 636 1588 262 1524 957 1197 1869 1041 2438 2337 1617 719 1986 953 1492 829 2148 2683 1857 2069 1460 1371 1460 1746 882 1222 1572 989 1983 1776 876 1601 861 1817 487 1535 2006 1441 962 1645 209 1459 763 1929 1598 398 1468 1347 2331 251 1393 1287 819 2188 1106 1144 2689 1310 1394 1609 1766 2094 1903 1791 2137 2051 785 2342 2794 1771 1221 488 127 1759 2898 1859 1531 1934 1696 2154 1920 1652 1152 877 2000 1089 1433 1663 2265 406 1835 716 1646 1750 1561 417 2379 1512 2374 2136 1340 1388 204 1304 485 270 1735 1718 724 1793 1400 1705 893 1376 1315 985 801 780 1133 1346 367 1615 1531 775 1588 482 2208 2110 2337 2535 1686 1590 1472 880 1767 583 2946 1449 1070 592 1955 1250 1552 1924 1677 1899 715 2451 1500 887 1880 2502 97 2043 1454 1985 1043 1851 2608 964 1830 2051 1186 1433 2530 1351 2400 1475 1500 830 1147 1099 1713 1466 1877 1624 1778 1101 997 2523 1684 1004 738 733 1835 1673 1544 1512 1793 2358 76 1550 1501 2065 2126 2221 1392 1138 846 2262 1885 2059 932 931 1612 2043 1581 1420 1677 1813 1042 1031 1742 1378 1959 836 1795 1448 2298 2090 1905 1290 2574 1773 838 2053 466 1623 1407 1560 793 779 2040 1566 896 555 1323 1750 1486 1637 1109 241 1876 1379 1623 1115 1449 1918 868 1294 937 803 627 1659 1480 2018 1722 2583 2054 1146 661 1154 1457 2333 1473 250 2437 1746 1168 424 951 1216 463 1959 1975 116 1902 1629 1715 1679 810 1328 2760 1828 1673 1368 1663 2708 1283 1326 2028 1641 1971 920 1559 1259 2088 1509 1945 1050 1561 2213 1190 1856 1469 2532 2506 450 1559 167 1074 2212 1679 2319 1397 1339 1431 299 1759 328 915 2040 137 1017 1668 1802 1692 198 1159 1717 99 981 1257 1652 1498 1415 1676 1789 1250 2328 1592 1218 1012 1694 599 1777 139 1546 1175 287 815 1292 1024 1911 2498 813 1381 1323 2237 1233 1217 886 587 604 1414 1762 1072 1092 2612 2103 1767 565 2183 1971 1961 2364 1432 123 651 2156 2023 1482 700 2528 394 1058 2130 902 694 1872 1001 1791 1202 2542 718 1062 109 1443 1462 469 1890 738 1594 1497 1205 923 455 697 515 1545 476 1242 2240 742 1138 473 1218 1004 1383 1172 2876 1641 518 1608 1338 1100 986 2365 2012 1563 2879 2260 1791 1566 1395 1003 711 2347 1768 884 981 1505 2668 832 2315 1014 1793 1943 1316 2453 1368 1258 2170 659 1786 1066 2244 191 1939 2816 1097 923 443 2008 1701 1474 1080 1404 1677 1388 1481 958 1272 1850 1743 1176 2177 1404 2680 1239 1455 1883 1414 610 1165 1873 1803 1756 227 1458 512 1062 1298 1660 1213 335 979 1638 570 2238 1645 1811 2039 136 1953 1692 2231 1951 1396 1311 1167 467 1681 1944 1261 1424 1632 1175 754 1503 1506 1783 2320 1618 783 2037 534 1732 1893 1231 891 692 1211 1457 1951 971 2429 1294 2719 1507 1010 1781 1483 1950 1759 1155 1217 1398 1916 1323 2684 2168 867 1112 1721 1986 1941 1340 1975 2080 2370 2620 700 942 1994 174 807 389 1941 2735 969 1592 1413 1773 1454 1575 1085 1384 2133 628 1957 995 1772 1370 2240 2318 1742 2006 1663 1073 392 2184 1545 913 2177 1926 2458 1438 2429 1496 1722 1071 1449 1090 1580 1687 760 1026 622 541 1264 2500 1694 1261 2218 2387 1127 1668 1137 1732 2363 1045 945 2226 1732 903 2146 888 1814 493 1874 2100 885 2442 1359 1568 1577 1586 1816 1723 1852 2045 346 1052 2157 1612 1883 1716 1975 807 786 1004 749 2041 504 1935 2063 1744 1867 281 1394 1472 1935 1777 1985 1539 1402 892 736 1561 1472 2116 1511 1033 422 2239 2041 897 1368 1490 1218 1723 1105 1820 703 1009 2361 1939 1723 1777 913 1932 1174 1619 861 1789 1649 1861 1503 809 2250 2049 1322 1040 400 1551 303 1403 1377 589 790 1562 1653 1713 387 808 1431 955 1023 1625 1420 1015 2333 1942 1360 2252 975 982 1995 1855 1873 2090 1752 2227 2795 317 2003 1661 787 92 1375 1002 1835 2606 2186 1415 1109 2055 337 854 392 1546 841 536 273 1912 644 1313 575 1658 1443 1687 2247 1176 1487 1147 1800 1323 1096 1750 2134 925 916 1179 1718 1366 668 1747 2268 1934 2015 333 2218 492 125 2159 1315 1054 1362 1423 1548 1815 1406 1827 1857 320 1832 1821 825 561 2236 1758 1225 1065 580 898 514 492 2128 1771 1909 1831 1950 1779 1335 773 738 2602 1603 2292 2349 1748 2360 321 946 1790 954 1698 1014 1668 2316 848 1315 1693 1935 2295 1303 1969 1290 945 2871 2544 733 762 1754 1698 1985 647 1577 2776 1854 1385 1587 796 1002 2119 2731 2651 1843 1541 1630 951 
2963 505 3500 1107 3649 933 1864 3362 2468 3297 3682 2766 422 663 752 740 784 985 1218 2714 2966 1749 1792 1096 2467 3171 2316 3683 3267 2888 125 3099 656 2138 2296 934 2263 2723 3756 3632 876 468 1340 1314 883 2527 2532 2147483647 2977 1142 461 1653 3775 1750 1391 3116 1955 1844 3192 1556 2259 3352 181 609 2547 1611 3850 3249 3155 3861 2571 2249 3753 1629 2897 3332 993 584 2714 2725 2810 405 950 1846 3706 2972 1367 1785 1248 2883 3636 1151 3727 2023 3044 1110 3482 2947 3376 3136 3035 1157 970 1527 940 918 2777 2839 464 300 3360 711 2782 1484 2014 1616 3547 952 1068 611 308 3745 3173 2634 641 327 2686 595 3640 1357 1925 3591 1530 2918 1414 3237 1158 2947 1897 946 2390 3369 1576 1436 1689 2579 524 1035 3853 3074 1209 2764 1157 1736 467 241 2120 3635 1087 1350 2660 1187 1740 1327 1602 2893 3114 1497 2085 3755 1713 2266 2047 2833 3093 2186 1582 1883 2718 2053 2869 921 934 2325 1128 1525 336 2671 3533 3532 1741 774 1584 3500 173 1508 3796 3882 1875 1229 3039 789 497 548 3277 436 464 1536 2248 2458 2530 3567 469 2361 1433 758 878 3497 3294 1204 2148 2318 714 2238 3821 1547 459 2911 810 2833 1096 3062 1099 2116 360 1429 225 1332 1255 3666 2395 2143 2115 2263 3627 1656 1811 2057 1171 1563 2427 3022 1917 2349 1886 3254 3494 1187 2217 2157 1422 1759 1105 2263 548 428 680 402 3200 3562 1084 2954 964 3092 531 2428 1463 2891 3401 1303 1342 3787 2656 2815 1869 333 1046 2435 1277 375 2475 1023 1365 3440 1501 1886 142 1773 3512 3199 2750 1233 348 3420 197 3083 1127 1702 3396 2791 3177 1508 3820 3986 2060 1508 1833 71 3472 3150 2387 2240 1058 2436 3880 3833 1265 3833 2602 3594 1350 638 944 311 3536 2847 2491 3715 713 921 3328 1818 3759 1320 1868 2418 3343 3533 2333 1525 1844 1706 3125 1716 3704 2289 1280 3450 3684 1242 607 2016 2168 3696 2956 1594 1170 1279 3190 2757 705 1433 2592 2140 3461 1117 3483 1311 2934 2291 816 3811 1146 1720 1085 696 1665 2449 1727 3269 2174 2744 1095 1250 2007 481 1268 1644 2810 1699 2544 444 2772 2300 505 2307 1869 2109 3385 3114 2670 1550 1105 2639 3464 3634 2732 1505 1797 3146 356 3139 2861 1979 2967 212 1445 3626 1084 3937 872 1962 1191 2182 3786 3213 1050 1572 2576 1157 2339 1162 3744 245 277 2889 1893 2390 3096 3486 865 1003 3599 3047 2456 2234 1081 2433 2668 3672 2657 1516 3366 1213 853 2443 2632 1374 2524 1755 1335 912 3293 3306 3268 2708 3296 204 1156 2321 1719 2550 2926 1100 2658 1992 3126 2367 1880 1318 1730 3536 329 1722 1155 1903 3801 1370 1957 3353 2940 3106 3330 2396 2960 1466 387 459 1879 2401 1374 1269 3532 3785 3848 2502 2839 849 3574 3861 2079 531 2479 1814 683 1633 1882 1540 2488 802 2513 634 3120 3533 2423 3287 3522 2154 3566 1807 1444 3644 2985 2423 2904 2636 2812 2210 2091 1326 1309 2616 1519 2097 3664 2541 3553 2158 405 1213 2192 2106 1283 1605 1551 227 1071 1204 460 274 2231 3571 1878 1971 2435 1248 879 1795 3158 1358 135 2300 756 1523 1100 3550 1242 110 3791 3057 3695 2515 3657 1754 3659 2364 3100 359 2242 3381 2886 3005 1819 3898 3531 1270 3696 1533 2900 1598 1976 683 858 1365 422 1372 150 3092 3354 2503 3657 2123 1723 1881 3516 976 2492 3327 2046 1498 1267 1001 3323 2224 1800 1047 3046 702 1321 2563 564 2667 1563 1758 388 3327 2480 1320 1801 2770 3895 2874 3105 1994 911 2390 3093 3924 1374 3581 728 949 1780 3814 2372 1845 1093 1968 2527 2891 2768 3186 1340 2893 820 1302 409 3495 1555 869 1246 1474 786 3422 2795 2891 1073 1260 437 3349 2585 2253 3220 3613 829 1561 1221 537 727 689 1833 1727 539 2461 1856 2152 3450 574 2652 1266 1450 3516 2215 3925 1506 2983 411 1905 605 3444 2409 1477 338 3714 2629 3672 1322 1473 2627 1002 1783 1628 464 729 573 3379 751 3593 3089 2165 3282 1481 1221 3867 1839 3083 2289 2115 2272 218 3871 3433 703 327 2447 3585 1396 1701 1345 1642 2221 368 1093 1889 1187 1854 2473 2998 667 646 2119 619 3182 3270 1224 1077 2265 1718 3336 666 2843 2573 387 3255 3703 3793 592 1910 1801 1905 2692 594 2713 3253 520 2147 1127 2370 3092 2010 3575 1371 3657 3130 3821 2715 2177 1049 1719 1009 3366 2979 2664 801 3812 2706 1573 3172 3606 976 1631 2664 2897 3342 507 644 1710 797 1835 664 2775 3916 2406 844 1359 3068 3766 2577 3585 1010 1724 1508 2228 2054 2572 3803 3714 2972 1963 3981 1261 1199 2486 3279 2713 1833 3076 957 3726 1968 643 758 1200 3770 1600 3298 1110 3504 2516 480 1907 314 412 2314 1032 1165 2595 2603 1689 1795 874 187 820 3624 1427 3221 2283 1936 2800 1804 2166 2905 2728 755 3025 2585 2510 1263 2457 877 527 3207 2952 2745 3152 3158 1521 2108 399 1828 1620 2865 1913 3596 1866 1014 1022 1090 640 2201 324 2652 2655 1244 1248 1567 1530 1993 3653 1231 3057 1283 1723 2395 1835 1220 3211 2362 501 3121 2166 1710 3052 2269 3023 2898 821 3182 880 888 591 1310 2482 2649 2261 469 970 415 695 786 714 2233 2166 1124 1642 2294 2213 1655 295 1687 1660 1316 3352 244 3082 1185 1477 3190 465 699 1966 2891 3770 1285 720 2969 956 596 3600 3567 1670 2349 1802 3632 384 683 2120 1012 1181 3075 
655 2547 974 2200 817 2412 1141 1181 683 386 1060 833 2721 2326 2653 2341 2789 2398 2754 288 398 1639 1632 2252 663 532 975 1314 1111 252 3067 1092 2554 932 1284 2717 782 255 781 672 2922 2510 1638 3096 2670 611 945 2977 2147483647 1878 3261 1325 812 1257 1809 643 1172 1143 1240 1549 1206 631 2928 2410 703 1818 951 289 389 885 903 754 901 1540 305 1303 2188 2687 726 299 858 2635 2189 1152 895 26 1782 1531 1757 529 1317 2782 1076 1220 719 2651 1329 882 1222 593 492 2928 2105 1771 2304 2090 1041 225 2556 2678 384 2800 753 1756 1018 1371 591 2025 2749 2367 2834 957 390 630 2338 2861 576 2944 1317 2908 1499 771 1792 154 2638 1190 2668 41 1289 2074 820 580 1564 1916 1736 493 2721 3061 876 420 2752 251 2166 1319 2693 3064 1506 1131 1918 2108 804 2492 1267 1695 1556 137 1170 1760 894 786 1593 1391 1178 780 1205 1097 1481 1446 804 1197 182 2161 2096 783 1852 1489 2866 701 560 566 1320 2847 1880 613 3105 1490 904 909 1551 2866 1105 2366 2694 2602 743 2670 3111 1735 891 599 828 815 3241 1384 1635 2553 2101 1250 1033 2390 928 671 2617 822 912 1650 2602 739 2447 230 1910 916 2229 1174 2728 1629 2874 2929 1728 702 872 1024 1340 1073 802 1630 1397 1478 2025 1671 569 495 1192 677 1638 684 615 1898 1241 1262 2326 1433 1884 798 2799 2598 2974 2854 790 672 2064 67 2048 756 3276 944 1652 393 1045 1711 1704 992 1035 1201 1189 2994 2073 560 1950 3055 1037 2193 1646 1071 1550 1620 3085 1792 888 1219 462 1746 2866 464 2894 584 1850 1449 444 342 829 2280 963 1043 1463 1818 1145 2989 739 187 590 740 2030 1155 929 877 1893 1422 953 660 1676 2665 2294 2685 563 333 494 1331 2266 2251 555 1771 791 2834 1404 924 743 868 716 1697 1547 1374 1137 1535 868 1034 3076 1188 962 1826 2824 1482 811 1109 693 1595 1817 1750 504 228 2340 2368 406 1450 486 2474 571 1769 231 1048 2506 955 1866 1265 1992 2499 1470 794 1261 670 832 967 1889 2071 1441 2875 2834 1960 284 1292 876 2660 748 1119 3028 1299 1156 1175 653 273 488 1882 2104 961 972 725 1036 1685 1588 392 3113 977 921 1182 858 3110 1536 675 2155 968 2641 1016 2274 966 1144 580 2108 1789 960 2280 798 2604 776 3048 3032 601 1373 1077 138 1319 2129 2436 623 438 909 1090 1973 726 334 1098 857 1612 730 2560 2141 1140 535 1783 856 1805 1653 2230 555 471 758 1130 342 2779 1847 833 1827 1112 412 1972 970 1303 230 1220 1653 1974 1247 971 3039 1459 1940 1206 1296 1616 1110 707 445 733 473 1267 168 1559 2936 2622 1550 615 2983 2751 1026 1433 966 847 296 2358 1088 939 915 2804 641 1172 2409 1468 1468 1814 554 2176 669 2782 502 819 990 498 576 948 947 1297 1665 673 311 583 615 357 444 1168 1298 1888 3026 365 1460 1299 861 506 576 931 3243 2381 861 1286 2021 1372 1528 2770 2148 1802 3219 2711 1384 659 1267 1020 544 3117 2393 1195 214 2276 3106 681 2972 1636 2516 1004 1936 2924 926 339 1234 477 851 1907 1320 937 1123 3184 822 700 611 1243 1527 1018 774 2109 782 2201 681 1640 1125 2341 2342 1781 2709 1624 3127 304 513 1335 684 898 2010 1643 859 2425 761 514 1096 1526 1931 1984 348 1191 1822 2308 651 2483 1768 1229 2421 891 1870 1553 2765 1060 861 1659 1211 485 919 1224 326 1210 2087 748 395 1038 1662 840 2543 2034 1516 1096 657 1538 2624 1109 470 265 473 528 1974 122 2608 1964 3045 590 1472 2406 1745 1910 2204 478 458 592 2076 1973 2996 1307 404 821 824 1045 2216 1459 2050 2454 3019 2842 1351 1260 2479 1117 1146 1069 1018 3004 377 1773 2202 829 1088 978 1494 524 2628 1313 2372 716 1270 2161 2646 1394 1120 1062 1778 1710 561 2318 1429 1569 2731 2267 3066 503 3083 635 873 875 505 1532 1797 895 1199 108 710 947 902 2879 899 456 2859 2925 668 738 1700 1617 3151 1337 780 2621 2443 1088 2908 1127 1279 732 2322 2406 862 2692 419 635 2310 2251 1391 1601 942 2363 732 506 2651 688 944 853 2513 1080 1549 1079 293 2401 442 1064 2603 1385 2015 1214 485 1235 994 1826 1041 641 945 276 804 2196 1420 2258 567 107 526 2907 1100 287 2191 570 732 2384 1346 1186 254 477 2659 2496 1604 2180 1144 2316 429 947 582 2139 2437 1045 794 402 1341 2204 1333 1689 1297 1269 656 909 776 481 1661 1085 1808 2459 641 685 739 1144 101 2226 769 1025 2961 2563 1800 1314 1423 430 2117 915 1319 2498 1522 2664 3133 1236 2724 2387 382 983 1384 1183 2480 2995 2394 648 1709 1215 1245 1043 595 1417 813 483 705 2523 466 710 512 1810 919 2104 2836 254 661 428 940 384 1821 1411 2596 1151 1551 363 1489 622 1293 2432 2383 2667 2361 1122 2654 469 889 2195 1752 1791 1491 1210 695 1926 514 2606 1709 767 1630 1935 493 656 2815 903 956 1889 643 723 749 543 2347 895 2170 2482 2461 1860 804 329 718 2898 2012 2849 2990 2257 2583 994 830 2520 1690 1259 810 1592 2708 1425 1376 1800 1034 2768 382 2062 2065 293 3207 2762 1038 185 861 2468 2601 388 2087 3043 909 590 1526 629 1176 1186 3067 2877 1493 1982 1846 122 
1989 673 2537 944 2512 1016 862 2479 1473 2225 2704 1845 844 581 1135 464 961 630 1096 1602 1934 712 759 537 1463 2032 1414 2777 2380 1764 1214 2230 961 1156 1535 938 1131 1623 2646 2514 1115 683 349 1419 872 1517 1399 1142 1878 2147483647 1512 575 2688 624 367 1974 1057 812 2354 782 1459 2213 1063 700 1406 1124 2717 2160 2023 2753 1670 1130 2711 894 1768 2490 378 816 1573 1608 1673 887 752 835 2675 1876 769 706 462 1881 2741 1088 2743 1185 2079 951 2621 2032 2503 1995 1895 1217 240 519 494 223 1921 1769 691 845 2256 1250 1641 911 881 512 2429 304 1021 572 1087 2722 2124 1493 557 985 1546 1319 2743 1290 1246 2454 1005 1803 1108 2377 990 1851 764 199 1248 2331 456 525 1146 1539 1069 1288 2747 1938 1090 1688 488 594 815 1284 1463 2687 68 609 1729 845 614 187 868 1810 2266 932 1013 2664 646 1555 912 1896 2258 1319 441 1160 1579 1209 1753 664 218 1186 187 619 989 1530 2438 2419 600 1016 667 2370 1293 568 2663 2770 1224 1196 2181 503 817 725 2135 957 1402 959 1288 1328 1389 2547 1502 1647 673 708 310 2610 2381 760 1168 1252 766 1233 2689 886 879 1770 606 1713 445 2148 513 988 987 651 1007 1295 201 2549 1254 1223 1019 1131 2590 1017 690 1381 323 931 1362 2008 1014 1309 867 2112 2363 148 1108 1372 861 639 371 1129 928 732 1120 1148 2237 2503 279 1847 490 1952 1551 1530 346 1756 2474 168 597 2764 1802 2009 729 1117 253 1368 851 1177 1349 846 524 2513 360 1282 1231 820 2524 2353 1727 315 1138 2335 1029 2084 253 575 2278 1743 2227 894 2778 2860 1375 532 775 1140 2453 2041 1291 1141 647 1624 2757 2712 762 2924 1471 2520 554 801 889 834 2441 1800 1413 2807 497 808 2191 857 2668 1213 1111 1511 2349 2535 1310 464 1185 839 2266 623 2666 1411 1390 2554 2678 139 1217 1339 1090 2729 1814 898 136 538 2052 1652 690 905 1518 1076 2364 786 2415 650 1870 1158 674 2674 469 698 157 632 535 1494 618 2128 1052 1866 146 957 1305 1205 1187 786 1686 694 1631 949 1826 1176 1153 1554 894 980 2246 2049 1534 1109 826 1508 2506 2570 1876 863 745 2100 1363 2233 1964 1099 2044 1310 459 2506 865 2822 839 893 634 1241 2808 2199 761 590 1694 1076 1361 935 2629 1177 1158 1747 1121 1265 2005 2621 281 1099 2495 2019 1548 1102 576 1293 1593 2707 1520 399 2364 923 293 1329 1616 782 1384 808 244 382 2262 2253 2288 1884 2210 938 437 1354 781 1724 1789 613 1529 1199 2050 1261 867 440 662 2565 1163 601 166 1004 2863 282 1007 2212 1803 1965 2273 1631 1886 327 1222 746 1228 1279 1357 1118 2577 2891 2713 1362 1712 877 2627 2731 964 1159 1342 780 785 497 796 1038 1445 408 1522 1191 1982 2392 1290 2244 2442 1013 2582 666 738 2551 1935 1365 1762 1526 1676 1385 984 356 1362 1513 443 990 2525 1495 2453 1185 1477 757 1058 1327 451 541 413 966 842 457 1482 868 1516 2505 1018 932 1334 1410 570 683 2045 769 1277 1224 1132 422 818 2585 295 1071 2655 2009 2763 1404 2626 865 2760 1225 2239 1418 1240 2240 1745 2192 1140 2762 2391 532 2631 854 1935 525 1051 469 499 300 832 481 1291 2034 2302 1766 2547 995 897 1293 2519 656 1350 2280 904 360 325 365 2226 1106 865 566 1904 908 668 1781 645 1531 1114 1085 888 2417 1556 288 819 1632 2795 2070 2050 1140 234 1403 1959 2789 586 2565 1000 233 694 2815 1246 1179 918 1024 1456 1765 1749 2164 957 1807 1133 409 1327 2430 417 581 405 1049 360 2303 1774 1904 746 367 1296 2506 1506 1256 2263 2646 627 656 899 688 1171 1276 704 620 613 1343 734 1014 2508 1361 1589 559 783 2511 1350 2800 384 1977 759 779 558 2304 1645 773 841 2825 1805 2697 687 400 1489 973 1015 527 853 558 1196 2319 1237 2508 2160 1156 2241 348 497 2773 702 1986 1172 977 1326 1102 2777 2329 1011 1048 1441 2540 278 1063 1476 558 1173 828 741 804 1213 757 1713 1857 477 740 1052 1092 2138 2261 696 522 1553 1071 2393 681 1703 1536 783 2261 2688 2719 635 798 731 861 1586 655 1580 2355 725 1427 731 1264 2070 1177 2602 831 2679 2140 2685 1631 1076 431 911 911 2325 1895 1526 1081 2814 1624 882 2161 2473 610 578 1863 1772 2212 988 620 1065 386 744 542 1746 2800 1334 432 908 2189 2654 1488 2707 845 823 435 1130 1255 1432 2670 2589 1833 960 2846 619 822 1349 2137 1764 757 1979 404 2606 934 1102 719 98 2844 463 2170 849 2524 1771 691 1241 832 1399 1210 984 730 1501 1473 819 732 668 1208 896 2519 332 2371 1179 842 1659 1034 1089 1766 1586 674 1886 1619 1388 627 1553 296 963 2121 1979 1713 2233 2109 549 1398 744 739 508 1826 1227 2486 731 684 1061 957 636 1071 822 1519 1520 1076 135 584 637 1139 2569 757 2044 1004 1163 1254 1233 754 2075 1239 940 2196 1213 808 1910 1208 1882 1758 836 2248 616 676 585 784 1537 1550 1164 1221 226 971 1139 380 1036 1093 1119 835 610 1522 1186 983 918 550 750 710 2431 912 2040 871 696 2068 1475 1208 843 1774 2708 885 750 1834 210 1402 2599 2465 941 1265 740 2700 1336 1304 1456 150 514 1967 
3164 941 3684 1180 3977 962 2123 3504 2695 3555 3870 2945 882 955 711 1167 1238 1441 1672 3015 3202 2167 2212 1546 2699 3506 2504 3831 3414 3200 499 3242 732 2373 2423 1391 2592 3013 4042 3928 1314 836 1641 1737 1342 2760 2910 461 3261 1512 2147483647 1960 4039 2084 1803 3465 2164 2118 3317 1755 2406 3686 636 856 2898 1697 4167 3520 3476 4144 2748 2564 3982 1805 3215 3455 1426 1045 3074 3030 3183 637 1099 2110 3927 3253 1537 2192 1504 3103 3779 1602 3919 2201 3237 1569 3611 3117 3513 3480 3371 1596 1377 1947 1386 1295 2924 3103 888 691 3645 591 3145 1623 2350 1938 3845 1268 1522 942 433 3961 3416 2981 962 785 3029 411 3783 1800 2047 3919 1643 3219 1873 3371 1616 3228 2277 1329 2745 3602 1964 1868 1786 2829 556 1455 4134 3402 1663 3034 1601 2091 927 238 2217 3807 1450 1797 2847 1649 2075 1688 1781 3165 3246 1631 2369 4024 2123 2374 2424 3018 3220 2366 1949 2027 3086 2231 3171 1109 1324 2666 1456 1775 793 3027 3807 3825 2099 1221 2020 3814 294 1771 4114 4170 1991 1675 3178 1230 958 1004 3628 592 177 1668 2467 2783 2894 3783 34 2465 1647 1217 1216 3638 3454 1663 2381 2591 1175 2479 4135 1707 663 3273 1264 3138 1352 3229 1547 2500 539 1648 685 1774 1587 3961 2758 2349 2518 2643 3854 1792 2200 2167 1596 1710 2697 3246 2130 2605 2311 3601 3810 1584 2615 2303 1881 2148 1383 2597 1005 859 1109 410 3390 3806 1504 3245 1214 3453 80 2609 1851 3219 3566 1661 1566 4003 2807 2938 2219 760 1462 2705 1404 778 2861 1133 1616 3603 1867 1983 499 2208 3710 3327 2985 1530 395 3686 657 3296 1438 2086 3693 3041 3360 1967 4048 4291 2172 1933 2121 515 3689 3441 2679 2537 1246 2577 4182 4132 1424 3979 2982 3849 1589 1099 1034 735 3811 3094 2768 3864 1029 1048 3655 2253 4026 1768 2026 2604 3548 3736 2581 1933 1967 1922 3262 2117 3931 2468 1704 3597 3889 1629 510 2130 2453 3878 3313 1760 1510 1514 3521 3051 922 1894 2863 2556 3736 1578 3734 1513 3191 2670 1275 4137 1395 1997 1485 1149 2047 2657 2049 3614 2493 2903 1435 1334 2132 409 1716 2089 3122 1969 2727 602 2963 2688 920 2431 2116 2492 3720 3370 2999 1629 1226 3020 3644 3880 2880 1666 2213 3387 151 3300 3026 2178 3140 250 1731 3926 1188 4229 1332 2249 1645 2395 3973 3432 1195 1998 2742 1178 2563 1622 4036 648 689 3237 2056 2777 3372 3617 1232 996 3882 3278 2641 2614 1294 2778 2939 3853 3029 1905 3574 1673 1220 2838 2866 1540 2891 2191 1670 1342 3522 3549 3466 2842 3564 629 1414 2539 2155 2692 3255 1300 3041 2154 3388 2767 2305 1750 2028 3723 738 2110 1556 2115 3965 1700 2187 3696 3273 3464 3576 2520 3225 1822 328 908 1995 2717 1811 1723 3711 3924 4169 2868 3154 948 3747 4172 2395 489 2815 2090 855 2008 2288 1643 2742 1124 2737 555 3455 3874 2802 3524 3782 2503 3760 2174 1637 3915 3232 2688 3254 2935 3144 2370 2489 1744 1740 2908 1834 2495 3996 2796 3831 2387 62 1672 2527 2254 1718 1909 1924 553 1184 1459 52 688 2344 3820 2077 2241 2731 1666 1331 2115 3454 1815 363 2581 1185 1919 1561 3734 1658 571 4115 3301 3857 2817 3880 2197 3804 2733 3238 103 2482 3721 3236 3123 1952 4220 3866 1714 3942 1989 3098 2004 2194 1088 1303 1767 881 1638 382 3342 3596 2609 3946 2449 2172 1973 3719 1434 2847 3565 2409 1853 1686 1288 3600 2616 2238 1500 3397 801 1519 2685 873 3042 1642 1896 849 3485 2672 1636 2055 3104 4171 2993 3352 2181 1279 2616 3417 4245 1606 3794 770 1294 2185 4014 2692 1970 1553 2194 2797 3204 3000 3410 1436 3167 781 1731 223 3745 1908 1322 1518 1559 1154 3722 3028 3102 1225 1685 281 3473 2860 2490 3406 3797 1046 1807 1323 833 1147 548 2216 2047 954 2854 2184 2523 3623 349 2915 1494 1906 3724 2393 4228 1845 3202 850 2290 954 3781 2531 1930 673 3853 2767 3859 1514 1876 2964 1054 1954 2025 925 1005 978 3626 1157 3857 3263 2411 3517 1830 1465 4138 2184 3365 2600 2455 2483 411 4140 3716 1150 774 2682 3819 1783 1832 1762 1953 2486 684 1553 2189 1628 2162 2590 3358 1042 855 2400 614 3422 3485 1681 1525 2373 1850 3511 900 3205 2821 828 3462 3915 4046 1036 2228 2211 2182 2986 877 3040 3406 973 2268 1286 2770 3318 2186 3763 1519 3846 3337 4143 2990 2478 1489 1912 1090 3600 3250 2999 1241 4011 2981 2029 3390 3925 1432 1927 2790 3209 3657 606 1091 1843 1134 2141 980 3013 4208 2680 1140 1820 3217 4055 2859 3721 1120 1952 1912 2631 2214 2918 4121 4019 3308 2392 4300 1468 1660 2822 3624 2908 2130 3357 1393 4024 2236 1075 1218 1552 3927 1949 3611 1222 3697 2624 821 2026 704 131 2715 1488 1624 2881 2985 1908 2087 1333 315 911 3907 1823 3351 2684 2239 3148 1973 2451 3242 3086 1213 3359 2793 2823 1469 2640 1223 981 3478 3153 2986 3318 3401 1947 2227 810 2132 2012 3107 2040 3883 2243 1473 1035 1549 911 2584 710 2978 3030 1278 1599 1992 1775 2180 3916 1388 3278 1742 1821 2742 1937 1378 3540 2679 958 3291 2386 2150 3403 2540 3384 3241 942 3356 1093 1347 1019 1466 2684 2939 2557 384 1310 870 1121 1193 736 2600 2434 1585 2059 2427 2467 1805 595 2062 1897 1499 3515 690 3322 1295 1925 3495 72 608 2290 3195 4013 1746 1181 3296 1351 335 3805 3847 1839 2634 2092 3795 196 521 2220 1369 1417 3367 
1417 1228 1965 1047 2017 1218 313 1926 903 1659 2130 1289 1406 1009 1422 1036 1532 1175 1611 1062 1359 776 809 1051 891 1550 881 2214 1826 1241 1742 1684 1289 597 1071 1494 639 1071 2103 1980 1681 1185 319 1949 1433 943 1050 1653 1325 575 1960 2147483647 2129 189 666 1521 560 246 1816 506 978 1729 1603 1104 966 933 2208 1601 1516 2209 1125 604 2138 594 1255 1949 932 1391 1154 1074 1292 1324 954 282 2101 1321 668 688 486 1307 2181 1616 2169 713 1509 1478 2072 1475 1951 1529 1416 1754 814 731 1052 773 1387 1201 1233 1353 1708 1562 1231 745 415 89 1895 702 1561 1044 1528 2148 1551 1040 1016 1543 1082 1681 2184 1796 880 1960 833 1267 1570 1831 1509 1296 541 762 829 1757 485 841 907 964 1442 1847 2201 1443 1606 1122 979 303 1381 1752 1073 2117 604 1012 1172 1345 185 412 583 1247 1726 762 441 2107 685 1119 632 1334 1723 811 339 781 1184 730 1217 900 787 726 527 310 1548 1102 1883 1880 317 1587 906 1856 1785 265 2155 2229 883 1718 1639 1078 1386 1294 1685 1370 1821 766 733 824 995 1972 1942 1200 491 1281 776 2053 1820 1247 610 680 1340 664 2177 659 1297 1352 1177 1182 622 1589 1027 720 1421 470 1550 1806 405 2014 861 692 855 822 2016 750 555 991 809 707 790 1432 521 734 900 1653 1851 639 888 911 1276 533 579 649 1502 1275 1696 1560 1667 1933 814 1301 756 1525 1983 992 494 1260 1909 417 502 2189 1272 1493 353 1676 807 797 834 1740 1035 996 404 1948 350 962 1759 957 1949 1813 1152 429 1566 1774 1570 1509 528 477 1744 1169 1659 1273 2205 2337 981 775 201 1664 1878 1497 735 587 793 1124 2230 2182 745 2360 1125 1955 451 1376 1084 1360 1886 1226 846 2244 945 1021 1695 972 2111 1717 716 970 1774 1960 736 630 848 432 1722 616 2092 890 1922 1996 2103 567 1564 955 521 2156 1383 633 495 512 1563 1105 1046 1323 950 970 1810 1301 1847 588 1300 839 1244 2177 590 162 714 1208 454 934 114 1664 534 1324 565 972 909 1594 1700 1033 1163 183 1083 1360 1263 895 1725 1092 361 712 1762 1480 1043 957 926 1165 1935 2002 1343 664 766 1527 1809 1675 1413 610 1485 1793 240 1975 979 2285 1401 319 1117 697 2234 1624 899 793 1157 1164 797 1449 2091 1725 1711 1296 711 967 1447 2071 806 1271 1947 1444 1004 799 720 840 1026 2134 1142 489 1789 1422 818 1058 1041 677 1000 957 335 953 1688 1681 1715 1365 1650 1454 562 793 951 1211 1297 734 1188 758 1485 1028 909 833 87 1992 1721 519 680 517 2294 297 478 1744 1317 1532 1702 1156 1319 310 1641 1304 886 757 1867 1624 2006 2330 2210 972 1195 1122 2057 2215 436 1530 864 216 1126 402 724 869 870 853 952 1528 1499 1920 955 1670 1879 587 2008 406 560 1995 1362 792 1314 984 1187 896 795 725 1886 963 136 802 2038 921 1902 629 1936 1241 582 875 870 53 385 1449 964 527 1921 1385 1081 1937 560 359 783 1949 1135 168 1506 1196 1783 655 1706 538 1339 2013 733 1599 2155 1435 2195 863 2052 1057 2199 859 1696 1876 671 1767 1296 1668 800 2260 1909 969 2063 1208 1366 625 535 1022 1070 602 1393 357 1803 1463 1730 1296 2005 496 1135 980 1944 1202 925 1707 552 289 743 671 1672 860 1008 1096 1457 1221 597 1287 1101 1164 953 765 1449 1856 1006 333 296 1150 2244 1553 1478 663 766 835 1458 2285 457 1990 1296 709 666 2240 733 839 1446 498 886 1245 1174 1588 912 1245 1393 810 1751 1862 263 1147 452 932 880 1771 1199 1331 870 795 1707 1963 940 687 1694 2074 931 314 927 1136 1746 1600 525 108 1157 1063 244 680 1939 1736 1018 544 1165 1936 840 2275 216 1402 1306 581 1048 1824 1170 1138 1324 2266 1289 2124 616 596 1013 1137 638 558 1420 955 1770 1749 1811 1948 1597 587 1667 270 537 2218 302 1432 641 523 775 1566 2222 1781 1586 1607 869 1967 500 780 2006 22 598 1301 1261 237 1745 203 1235 1432 997 1111 479 1430 1564 1686 1171 1043 1117 778 1825 1061 1285 960 1328 1686 2112 2154 1203 270 725 288 1039 1087 1082 1798 1291 1000 818 1028 1495 711 2029 739 2106 1566 2183 1068 524 965 534 1070 1751 1333 1045 1652 2239 1060 1220 1585 1966 1156 61 1355 1251 1698 1372 1193 775 856 182 995 1171 2263 764 822 1358 1640 2113 927 2152 1003 386 602 940 800 979 2162 2064 1354 988 2341 603 1316 872 1675 1201 184 1425 965 2074 362 1677 1292 486 2277 233 1653 946 1951 1297 1175 885 1339 1835 986 1527 1228 943 1139 419 157 1231 1680 1155 1972 548 1829 960 283 1206 651 520 1288 1162 1247 1402 1053 863 609 1011 779 1536 1560 1409 1138 1672 1536 789 983 1271 175 521 1251 859 1943 499 1221 1220 1488 1050 783 1329 1019 1152 1114 442 790 328 662 2008 766 1469 1492 907 810 925 771 1582 719 1512 1634 665 1007 1462 635 1460 1293 1099 1683 892 1237 1144 733 979 997 608 1615 687 1537 1714 946 1337 732 543 1351 733 1052 612 700 1390 412 337 646 1867 1443 1466 920 1037 1540 1911 1521 339 1240 2139 1359 1324 1337 784 1776 2024 1915 626 700 165 2133 1769 1633 1063 661 588 1422 
1003 3355 811 2933 699 3152 1918 1175 1360 485 731 1266 3531 3118 3402 3152 3600 3208 3552 1096 862 2426 2414 3060 1352 934 1608 1087 1169 978 3869 1266 3319 1670 1841 3526 1590 1067 239 365 3732 3310 2436 3892 3480 1290 1643 3775 812 2688 4039 2129 2147483647 2068 2617 1084 1894 1931 1354 2295 1796 844 3732 3196 1447 2497 600 528 824 230 1429 1566 347 2266 1001 1332 3000 3499 1394 1100 1457 3421 2950 1933 423 813 2525 2321 2540 994 1129 3583 702 1899 982 3454 1259 1182 1211 1022 1020 3729 2917 2572 3116 2899 1418 937 3362 3477 456 3549 1384 2476 1830 2179 410 2824 3553 3164 3617 476 642 1357 3134 3670 1296 3703 1125 3700 2144 713 2494 911 3425 1272 3469 837 2088 2883 1589 517 2372 2717 2407 1210 3491 3868 206 931 3551 1011 2974 2131 3503 3851 2087 882 2726 2908 1312 3293 2078 2506 2286 882 1332 2475 1691 53 2387 1939 1966 1184 1380 1748 2292 2116 1454 1872 958 2931 2906 1577 2655 2265 3675 1394 258 374 2131 3658 2670 591 3897 2274 602 287 2202 3664 1318 3178 3505 3413 1048 3450 3883 2445 1591 1400 1550 514 4017 1897 2395 3365 2903 1154 1066 3192 1663 1457 3429 1561 561 2374 3385 1303 3259 1005 2694 1130 3038 1949 3511 2392 3680 3722 2534 339 1628 1720 2096 1830 392 2329 2195 2085 2835 2387 1348 854 1923 1434 2407 1006 606 2710 1986 1879 3115 2234 2674 1603 3611 3404 3786 3629 904 297 2876 850 2831 1206 4048 1532 2463 1057 990 2521 2473 476 1480 1534 2000 3803 2885 1340 2683 3865 1740 2941 2426 986 2362 2256 3886 2566 688 1328 1070 2542 3645 355 3699 850 2649 2255 501 1000 961 3064 356 516 2072 2618 1942 3790 548 668 1397 1548 2795 1680 429 390 2639 1111 1625 207 2450 3476 3043 3488 257 949 1284 1082 3063 3009 783 2541 38 3627 2089 1524 715 636 1458 2502 2208 2123 1293 2334 374 1659 3873 1116 575 2638 3582 2101 1609 789 1238 2319 2623 2525 889 1040 3120 3156 1183 2190 332 3278 323 2530 848 1802 3318 696 2648 2055 2804 3311 2278 1429 2070 977 1644 1378 2694 2793 2072 3644 3630 2741 1047 2079 1426 3440 1204 1860 3839 1849 1923 1951 831 670 1243 2565 2849 1618 846 229 1439 2413 2373 674 3892 1129 1271 1891 1149 3900 2331 404 2896 350 3451 1814 3078 1666 742 714 2862 2585 1466 2997 1492 3405 300 3854 3840 1205 2057 1800 683 1245 2935 3165 254 801 1495 1851 2744 1502 1107 798 1523 2421 674 3359 2946 1839 1187 2524 1574 2581 2460 3042 599 519 809 1529 479 3580 2632 1521 2606 1594 1045 2740 1618 1970 651 1930 2422 2780 2049 769 3848 2263 2752 1937 958 2423 1855 934 1057 1174 486 1786 816 2370 3711 3430 2200 1425 3774 3546 845 1166 645 1574 1035 3114 884 537 1727 3570 1424 1962 3183 2278 2251 2509 1296 2974 1325 3539 955 874 1717 563 258 1749 703 2105 2414 147 815 1354 1207 1168 1140 1788 2063 2697 3821 1176 2265 2063 759 1243 261 1659 4025 3183 1668 1916 2827 2174 2340 3563 2893 2585 3995 3512 1946 257 1987 1806 1354 3916 3205 2005 678 3070 3902 1476 3783 2444 3321 798 2747 3726 667 751 968 1289 427 2678 1114 1690 1296 3966 1559 895 1214 1469 2199 672 810 2914 196 2984 1069 2442 1856 3149 3154 2592 3518 2409 3924 702 481 1798 276 1709 2780 2276 645 3235 1510 520 1895 2338 2741 2776 466 1941 2591 3117 1143 3248 2526 1682 3215 1548 2553 2238 3574 1067 1451 2461 1985 1191 180 1524 695 1904 2894 1438 894 667 2433 530 3300 2838 2309 629 1465 2201 3428 1850 1248 984 1061 707 2691 884 3351 2771 3819 319 2284 3218 2534 2607 3009 501 1033 1021 2831 2782 3768 1324 1191 1552 918 785 2994 2232 2780 3246 3831 3593 2151 2069 3285 1814 1957 1852 915 3765 1125 2545 2991 604 1729 469 2305 907 3434 2108 3172 840 1783 2950 3441 1168 1561 746 2533 2517 1312 3056 2135 2373 3541 3056 3878 435 3895 182 1071 1628 575 2343 2576 117 2010 704 1522 1754 1585 3667 114 385 3670 3734 1366 359 2512 2305 3946 2142 1556 3415 3249 1892 3708 1934 1763 1246 3126 3187 1656 3453 646 695 3112 3060 1940 2288 933 3146 1335 1219 3457 758 516 109 3323 1890 2336 1870 1105 3192 1192 1129 3413 1978 2769 1924 781 1915 757 2560 732 846 652 1062 1612 3006 2150 3001 511 797 1271 3718 638 1070 2971 751 610 3194 2146 1598 973 665 3433 3307 2293 2981 1950 3112 1039 344 1369 2932 3229 1242 268 1203 1198 2952 2089 2496 2034 1923 1402 596 446 1059 2417 671 2573 3260 1422 984 1237 1946 711 3038 371 1809 3773 3375 2608 1013 2235 677 2859 731 1779 3295 2168 3464 3909 1958 3530 3190 1188 1651 2136 1982 3291 3784 3151 242 2519 1309 1974 1850 1252 2120 1611 1107 1372 3335 1008 1302 1319 2573 1501 2907 3647 569 1015 1062 1084 657 2620 2013 3400 1956 2357 942 2140 298 2094 3240 3113 3471 3150 1887 3453 1239 1552 2905 2561 2587 2264 1904 123 2673 832 3401 2376 1546 2278 2683 856 1466 3626 1073 1669 2666 1131 1507 1245 1155 3109 1018 2946 3293 3270 2601 1416 1138 1525 3668 2815 3659 3802 3067 3340 1771 1610 3324 2485 1822 1571 2299 3500 2234 2142 2552 1019 3572 740 2798 2857 699 3981 3513 1849 944 209 3264 3413 997 2898 3802 606 259 2244 1429 1975 959 3843 3628 2076 2789 2623 738 
1437 1296 1978 1226 1900 1387 425 1974 933 1611 2134 1341 1468 1129 1581 1085 1544 1164 1570 979 1345 629 656 1027 916 1424 968 2247 1875 1141 1831 1743 1438 666 1198 1487 513 1002 2022 1891 1685 1283 460 1913 1433 960 874 1750 1257 624 2084 189 2068 2147483647 603 1381 690 344 1883 693 1100 1605 1684 1232 816 1120 2100 1541 1405 2130 1194 506 2107 778 1148 2011 939 1431 998 984 1126 1447 1119 394 2077 1256 855 530 652 1314 2219 1584 2169 848 1532 1448 2124 1523 2002 1395 1288 1727 849 630 1058 841 1462 1161 1311 1450 1632 1718 1073 934 266 155 1806 816 1538 1151 1652 2128 1522 897 1127 1609 944 1828 2221 1747 1045 1842 1022 1179 1504 1890 1473 1231 356 822 669 1732 379 758 1091 956 1584 1838 2123 1324 1567 1077 947 136 1438 1868 1227 2134 669 943 1225 1302 10 439 768 1195 1792 951 432 2042 541 1256 443 1376 1794 922 249 945 1021 860 1129 1058 842 582 630 499 1613 949 1817 1795 148 1601 794 1750 1892 452 2046 2146 1053 1681 1704 1110 1438 1346 1545 1500 1954 954 801 708 830 1957 2069 1332 679 1301 876 2097 1858 1201 678 660 1364 705 2071 847 1425 1198 1195 1090 775 1632 1004 531 1546 657 1628 1761 499 1926 693 789 669 637 1989 934 384 1147 789 894 766 1429 656 739 739 1517 1744 645 700 1044 1199 372 722 514 1543 1352 1722 1693 1686 1893 816 1224 902 1375 2112 1072 428 1141 1940 456 685 2169 1354 1582 165 1740 820 771 1019 1800 854 1169 584 1978 302 1134 1848 815 1950 1877 1150 566 1694 1716 1650 1513 648 328 1655 1148 1684 1183 2173 2239 1136 678 274 1754 1863 1418 675 526 961 1231 2135 2089 929 2390 950 1905 632 1409 1252 1448 1819 1205 806 2275 1057 1185 1578 824 2047 1669 879 1047 1775 1956 755 531 1020 605 1784 469 2064 987 1889 2037 2093 572 1713 1114 496 2164 1234 819 581 688 1441 1030 1185 1245 912 786 1742 1268 1802 771 1264 655 1257 2061 750 318 736 1243 317 988 80 1529 429 1393 656 1157 1066 1733 1658 915 1063 350 1149 1491 1304 708 1771 1220 484 523 1638 1439 920 1145 1103 990 1952 1958 1420 853 610 1500 1933 1720 1470 741 1528 1904 410 1883 1156 2198 1401 334 1075 781 2235 1617 1071 681 1234 1346 847 1411 2006 1799 1782 1154 870 783 1386 2122 887 1445 1871 1431 1078 614 885 694 984 2144 974 404 1786 1378 899 872 1049 865 832 817 417 976 1669 1648 1724 1454 1592 1548 719 851 817 1306 1176 903 1013 904 1436 840 749 776 208 2001 1786 366 687 655 2313 385 592 1612 1192 1384 1666 1276 1274 302 1772 1370 1056 656 1820 1578 2021 2366 2098 805 1091 1284 2076 2112 341 1673 732 324 1270 278 553 1057 864 962 982 1678 1373 1791 776 1644 1825 424 2011 225 749 1929 1336 775 1171 903 1063 1015 608 674 1847 893 265 615 1916 909 1830 700 2057 1194 444 1013 819 233 301 1558 1139 689 2049 1478 1220 1892 709 413 715 1921 1145 89 1422 1126 1883 624 1724 445 1309 2024 703 1687 2041 1409 2218 781 2029 923 2235 684 1758 1997 714 1638 1153 1748 972 2148 1784 916 2019 1113 1392 507 654 1091 1089 554 1456 532 1900 1429 1697 1415 1923 373 1009 1154 1941 1192 769 1678 368 270 706 803 1605 671 865 1078 1314 1373 781 1394 1215 994 1142 942 1512 1894 1071 451 435 1022 2172 1640 1446 799 843 875 1343 2174 640 1976 1452 802 508 2231 623 1010 1418 612 853 1143 1174 1576 1099 1191 1556 758 1882 1818 217 1157 610 1121 965 1680 1197 1347 1043 754 1841 2024 897 733 1715 2083 1077 503 1110 1253 1769 1754 349 88 1233 878 111 497 1962 1880 988 720 1081 1929 948 2178 244 1404 1381 397 1149 1698 1289 1049 1432 2304 1381 2129 801 515 881 1310 809 432 1475 1082 1810 1710 1833 1889 1634 634 1642 276 706 2151 116 1365 549 371 847 1682 2155 1706 1608 1672 892 1936 460 961 1970 178 605 1412 1232 237 1713 177 1351 1281 1084 1248 473 1580 1538 1680 1122 1023 1255 958 1850 1195 1130 955 1405 1688 2097 2102 1257 184 567 352 964 1207 963 1843 1348 1144 994 840 1485 849 2036 926 2110 1573 2071 1018 461 956 709 1242 1725 1279 916 1663 2232 1011 1120 1580 1856 1148 249 1451 1150 1593 1510 1239 955 958 180 1107 1164 2176 734 945 1292 1697 2030 873 2197 1175 555 510 751 940 835 2053 1967 1226 822 2230 783 1271 739 1540 1243 225 1358 976 1983 421 1707 1312 552 2302 168 1549 1124 1956 1414 1280 1052 1436 1963 797 1508 1189 883 961 594 242 1236 1794 1315 1896 487 1891 771 250 1064 819 496 1159 1008 1270 1277 1093 765 789 1086 874 1579 1502 1430 1130 1712 1507 688 1132 1358 185 398 1235 1024 1862 315 1205 1395 1460 1174 596 1426 902 982 1298 504 680 517 797 1949 948 1465 1440 1089 659 1100 953 1462 615 1558 1672 746 877 1320 624 1308 1157 1257 1716 1042 1239 1209 919 1035 930 550 1753 783 1593 1739 1004 1492 554 556 1318 606 1177 638 883 1502 268 516 831 1900 1529 1444 1102 946 1445 2039 1676 220 1150 2096 1303 1348 1219 832 1921 2017 1842 807 657 249 2157 1897 1786 1216 740 756 1343 
2040 888 2579 1307 2350 1383 979 2574 1535 2180 2732 1940 1023 921 1492 652 990 592 968 1522 1940 366 412 443 1518 1867 1545 2850 2475 1652 1440 2339 1314 1253 1730 909 1028 1560 2543 2400 1116 969 608 1312 864 1563 1165 1391 1809 367 1803 666 2617 603 2147483647 1787 1222 907 2476 1046 1641 2045 1277 1042 1233 1434 2567 2098 1885 2652 1784 1061 2686 1157 1644 2606 420 936 1375 1517 1445 1204 1119 948 2662 1812 1089 394 784 1915 2821 985 2766 1370 2135 850 2723 2123 2602 1817 1733 1129 426 154 519 529 2049 1742 928 1114 2168 1601 1434 1220 794 579 2316 670 944 891 1395 2715 2106 1326 884 1167 1385 1655 2823 1144 1493 2292 1317 1709 907 2487 873 1789 550 490 1073 2318 245 185 1442 1555 1408 1253 2649 1790 965 1657 357 501 984 1567 1702 2736 432 346 1823 700 595 327 1135 1766 2385 1241 1035 2586 322 1768 695 1978 2385 1477 354 1399 1364 1390 1660 1031 487 1048 540 851 1168 1340 2361 2313 497 1048 304 2231 1556 791 2511 2662 1482 1079 2297 627 972 887 1939 1284 1712 1263 1390 1219 1185 2547 1797 1855 960 774 660 2698 2461 599 1266 1259 840 1304 2544 1175 1206 1562 672 1615 801 2233 421 750 1302 936 1217 1158 484 2437 1060 1358 724 898 2572 1298 448 1619 235 1223 1361 2026 1181 1341 516 1926 2222 236 830 1567 610 400 726 1014 1044 963 1187 1469 2288 2466 310 1767 857 1743 1851 1655 176 1616 2542 349 904 2755 1936 2159 622 1286 345 1366 1195 1336 1098 1212 810 2581 317 1551 1454 453 2548 2471 1750 629 1451 2273 1244 2113 604 364 2169 1740 2287 612 2752 2724 1611 165 848 1374 2455 1952 1254 1111 1009 1790 2630 2589 1102 2993 1231 2468 852 901 1256 1082 2362 1797 1394 2878 835 1175 2036 491 2593 1066 1340 1632 2373 2553 1358 136 1444 1051 2379 331 2646 1556 1288 2639 2686 230 1559 1580 1096 2764 1615 1174 474 857 1894 1581 1045 657 1499 752 2286 671 2371 971 1847 928 719 2511 817 825 322 753 340 1585 643 1945 985 1984 510 1310 1538 1533 1055 430 1578 838 1741 1276 1905 922 1275 1750 1028 744 2078 2016 1399 1430 1188 1265 2554 2527 2006 1160 409 2087 1658 2321 2067 1271 2129 1581 681 2386 1229 2707 836 934 474 1360 2833 2212 1125 222 1820 1440 1444 810 2519 1369 1343 1565 1343 1013 1944 2722 600 1466 2402 2026 1665 869 936 1140 1568 2744 1297 202 2382 775 610 1057 1651 1102 1174 441 457 489 2259 2229 2325 2031 2150 1191 782 1445 414 1877 1643 970 1283 1405 2007 977 513 173 745 2601 1333 365 253 1176 2915 477 1145 2030 1649 1761 2244 1818 1849 361 1536 946 1486 1193 1217 975 2623 2969 2557 1157 1597 1243 2678 2589 918 1495 1207 879 1141 344 491 1352 1464 755 1584 1538 1820 2210 1057 2229 2384 872 2609 512 1032 2474 1924 1373 1577 1453 1530 1559 705 80 1245 1454 579 710 2355 1508 2368 1287 1762 592 949 1528 217 660 301 1250 1206 791 1779 1125 1730 2461 1209 1003 1286 1323 608 688 1949 530 1526 1220 1175 173 712 2625 152 1303 2496 1996 2821 1335 2614 501 2837 1017 2353 1704 1313 2062 1561 2333 1397 2603 2217 313 2586 552 1995 209 1200 715 578 78 1015 755 1534 2011 2277 1957 2444 915 542 1565 2538 619 1171 2261 733 378 133 732 2152 842 498 500 1713 1266 989 1953 967 1301 1433 1348 1068 2496 1663 542 960 1482 2703 2219 2030 1322 556 1476 1816 2631 880 2567 1359 589 391 2825 1152 1437 822 1164 1444 1650 1775 2171 1299 1759 1495 157 1637 2389 407 621 723 1378 669 2189 1797 1949 1108 166 1613 2620 1480 1331 2318 2683 991 880 1253 1010 1226 1624 483 649 855 1076 703 810 2565 1691 1578 884 501 2523 1506 2668 457 2004 983 545 867 2130 1832 477 1133 2906 1955 2728 1009 100 1341 1340 1250 256 1013 909 1300 2285 1289 2443 2236 1231 2229 401 829 2690 621 1916 1106 863 1434 1394 2695 2242 1069 1223 1495 2516 172 1340 1369 645 1208 1127 637 836 1114 777 1898 1650 768 1089 1076 1440 2124 2276 519 444 1767 1345 2452 1031 1497 1555 1007 2287 2687 2661 815 782 409 936 1518 988 1449 2444 901 1645 1088 981 2081 1366 2636 1157 2708 2173 2528 1593 1048 401 1142 1278 2310 1846 1382 1106 2826 1589 570 2177 2325 579 702 2021 1659 2078 1325 776 1339 724 775 873 1762 2685 1328 791 694 2294 2547 1449 2798 1211 1019 127 837 1453 1268 2520 2459 1672 605 2690 950 669 1211 1952 1844 810 1909 459 2486 1009 1180 783 410 2904 449 2039 1211 2555 1959 992 1493 1101 1701 925 917 588 1455 1227 1033 807 684 1490 1261 2425 119 2486 894 853 1482 1267 1097 1607 1391 749 1729 1694 1298 958 1673 640 1083 2061 2033 1728 2314 2092 183 1623 999 777 264 1829 1472 2386 533 623 1428 864 978 834 1094 1394 1290 1434 399 217 871 1320 2502 1102 2063 837 1453 1097 1506 1100 1920 1153 1071 2274 1327 443 1721 1225 1673 1587 1201 2318 983 683 801 1118 1631 1493 1135 1547 588 1127 1201 611 1393 896 1158 719 258 1712 1240 1257 1213 384 953 1036 2503 1148 2033 1227 381 1955 1775 1559 796 1676 2665 700 825 1691 457 1732 2612 2377 1200 1247 815 2759 1640 1650 1694 506 856 1880 
1299 2637 1560 2532 578 2723 1462 1811 1220 898 1602 1462 2793 2510 2940 2409 2766 2365 2631 625 1041 1508 1484 2212 1192 152 1507 1903 1746 442 3187 1735 2809 1359 1840 2663 882 693 907 747 2875 2654 1834 2956 2631 1158 645 3116 643 1974 3465 1521 1084 1381 1787 2147483647 1593 1428 1882 1895 1748 278 3031 2613 569 2245 805 769 297 1007 1501 934 1331 1921 387 1940 2203 2721 412 587 397 2828 2469 1459 1362 669 2118 1422 2004 1169 1916 2674 1604 1687 1361 2558 1953 1524 1852 64 158 2818 2166 1698 2306 2198 1671 842 2662 2818 685 3081 362 2133 1116 1530 681 2196 2661 2528 3033 1429 992 484 2505 2938 439 3202 1915 2754 1978 521 2191 517 2471 1829 2562 674 1239 2171 726 1130 1561 1835 2175 1031 2961 2981 1015 226 2632 820 2125 1381 2758 3246 2034 1704 2030 2013 1416 2390 1391 1789 1929 763 1813 2142 1187 1035 1496 1945 1092 1416 1848 1603 1534 1905 436 1672 529 2420 2185 799 2009 1773 2940 447 860 710 1375 2824 1750 523 3264 1753 750 993 2022 2740 1749 2405 2750 2661 165 2881 3335 2126 1373 709 602 1336 3450 1956 1948 2560 2252 1866 1663 2295 1361 1050 2626 1263 791 2026 2806 244 2458 515 2142 1559 2194 1040 2927 1934 2973 2780 1878 784 728 1494 1131 896 1277 2043 1339 1990 2021 2059 994 1136 1598 1118 1446 139 509 1945 1012 1781 2176 1388 2096 872 2830 2702 2969 3074 1420 1115 2085 585 2275 127 3493 1509 1670 320 1660 1813 1993 1453 1651 1834 1249 3063 2109 985 2293 3117 734 2500 1910 1682 1615 2101 3203 1609 1455 1860 1075 1943 3075 869 2998 1221 2028 1433 590 956 1464 2110 1377 983 1975 1737 1398 3113 1285 574 905 1003 2307 1735 911 885 2219 1991 600 1045 1951 2688 2593 2808 858 964 914 1915 2436 2535 309 1575 1048 2687 1850 1484 1340 1422 1174 1654 2008 1730 1780 1463 1320 1567 2943 1807 1473 1882 3085 1984 1114 1659 180 1976 1957 2020 198 649 2563 2211 887 1194 804 2393 1018 2072 873 865 2504 733 2110 1528 2047 2535 1466 1346 1422 159 994 1594 2032 2427 1937 3112 2699 1791 485 1564 1466 2871 1377 893 3061 1858 1500 1046 308 882 493 2299 2420 581 1567 1132 1661 2053 1452 1005 3314 1618 1559 1619 1501 3279 1759 717 2473 1016 2607 1283 2199 1437 1667 1194 2405 1689 1561 2634 1301 2501 860 3137 3114 228 1822 812 712 1942 2252 2766 830 1077 1479 923 2237 687 852 1653 509 1619 1317 2447 2264 818 1116 2123 615 1626 1795 2265 1138 1022 1374 1752 807 2912 2083 1336 1657 1713 280 2247 574 1775 823 915 1460 1924 1467 1546 3110 1423 1983 1610 1851 1765 1500 243 246 98 1007 1843 811 1651 3153 2705 2022 792 2826 2616 1611 2017 787 630 444 2639 1671 841 1092 3049 656 1447 2645 1489 1334 2219 1048 2341 1224 3048 152 423 745 1070 963 963 1506 1311 1997 946 953 1022 212 682 358 1693 1119 1865 2885 736 1637 1116 573 1019 835 1373 3436 2285 941 1793 1971 1573 1569 2933 2461 2046 3429 2842 1931 1078 1681 1333 852 2992 2394 1357 534 2150 3251 1029 2951 1625 2435 1580 1934 3044 723 973 1808 756 1330 1709 1915 770 1766 3376 1268 278 230 1885 1977 829 435 2041 1167 2032 1322 1584 1538 2439 2362 1786 2783 1871 3265 926 1047 1931 824 1024 1806 2124 1418 2390 624 1067 1073 1619 1920 2183 737 979 1623 2272 75 2742 2076 1833 2594 520 2290 1988 2839 1687 1432 1831 1530 381 1084 1861 947 1662 2205 1262 256 858 1947 1362 2815 2176 1417 1589 802 1998 2537 1508 927 428 1093 1144 2343 743 2906 1924 3263 1039 1562 2407 1973 2310 2331 584 1083 1233 2374 1949 3222 1942 867 1276 1453 1609 2451 1754 2394 2632 3004 3120 1306 1424 2584 793 1285 977 1622 3256 914 2049 2058 1379 1603 938 1620 1167 2728 1242 2522 349 1848 2015 2807 1986 1733 1609 2091 1690 509 2636 1846 1530 2790 2463 3086 1010 3065 971 1514 1286 1081 1639 2053 1102 1282 660 908 1010 1401 3061 1111 733 2851 2997 1188 1207 1733 2042 3007 1524 1158 2789 2373 1313 2792 1324 1869 168 2449 2627 1173 2951 1023 1239 2219 2218 1945 2030 1561 2575 299 1045 2752 1302 1437 1174 2581 1250 1425 1366 679 2588 467 1699 2671 1912 2318 909 1118 1700 1560 2176 1589 1274 757 795 1046 2187 1804 2571 1115 750 481 2877 1595 806 2012 1192 580 2356 1563 1804 433 419 2889 2550 2031 2334 1348 2486 1048 995 982 2326 2294 1688 897 823 1951 2508 1679 1659 1043 1757 546 760 750 198 1431 917 2100 2358 648 166 1359 1373 662 2243 803 1342 2964 2569 1919 1882 1519 412 2437 1489 1916 2655 1998 2805 3344 955 2646 2303 790 619 1734 1421 2466 3172 2672 843 1716 1855 978 1259 317 1841 1117 249 395 2536 184 1298 707 2104 1490 2248 2869 766 1304 1036 1580 991 1734 1931 2719 1359 1527 999 1964 787 1262 2385 2714 2578 2555 960 2795 526 527 2563 1872 1693 1782 1662 1012 2247 1153 2473 2155 723 2098 2254 230 822 2855 1543 1415 1710 66 1096 162 229 2618 1531 2412 2463 2548 2194 1371 735 992 3132 2158 2906 2982 2342 2856 893 1190 2433 1592 1814 1216 1997 2879 1437 1698 2118 1656 2885 1012 2397 1935 451 3420 3041 1182 505 1235 2343 2611 274 2167 3296 1444 830 1921 971 1417 1769 3278 3153 2021 2107 2105 566 
1008 1620 1546 1039 1971 1258 266 1437 535 1410 1726 816 1804 1295 1509 1475 2008 1686 2142 995 1042 1318 1346 1578 542 1568 368 1747 1339 1200 2064 1181 1435 242 512 1995 817 959 1930 1839 2165 1515 712 2473 1928 604 1327 1955 1172 1057 2164 560 1894 690 1222 1593 2147483647 348 1300 408 419 1727 1952 1350 1142 657 2122 1394 1482 2025 627 719 1819 373 1238 1437 1434 1828 1328 1026 1497 1571 1065 296 1764 1157 632 1220 717 939 1706 2140 1772 158 1088 2002 1573 1002 1457 1579 1452 2272 1291 1291 1551 1203 867 978 1607 1673 1541 1655 1405 586 741 649 1761 1050 2077 1362 1756 1799 1260 1179 1328 1926 1194 1812 1709 2332 409 1920 620 1181 2119 1327 2038 1134 1022 1206 1066 1439 1043 1400 583 692 1609 2343 2012 1443 2137 924 1513 826 1789 1993 551 1683 1060 1566 707 1881 693 935 392 1053 1212 588 451 1885 1229 566 1057 880 1203 262 898 321 1386 171 1140 1058 1236 931 933 454 1933 1270 1679 1731 838 2059 1465 1777 2054 495 2074 2058 442 2246 1129 1541 1802 1715 1749 1586 2001 563 305 914 1229 1620 2139 643 523 1752 1143 1570 1352 1787 245 544 1804 351 2083 482 1528 1500 1655 1125 864 1118 1554 1132 1653 527 1907 2340 857 1867 1123 188 1309 1180 1691 461 1071 477 1340 500 619 1082 43 500 1427 1703 1777 1158 1303 354 1831 1062 870 846 1934 1647 2146 1754 1245 1647 1326 1177 992 1641 2166 484 1052 1280 1454 930 613 1841 746 953 805 2058 1308 629 789 2125 1351 1048 603 1493 909 526 2082 1504 1557 1300 827 787 1776 1549 1921 1134 897 1017 1616 897 1223 1832 1885 2212 464 1335 420 1984 1527 1359 688 613 919 572 2097 2043 747 1897 1395 1697 608 1825 1150 1702 1683 945 701 1779 1260 1121 1670 1514 1885 2253 260 469 1390 1580 456 1189 422 250 1215 1158 1768 356 2444 1518 1732 1092 1692 452 500 1741 1506 426 937 677 1565 1004 1262 1878 770 1439 1613 1830 1581 653 1052 1184 1725 2119 812 398 1212 1660 1001 495 618 1704 700 817 986 903 401 1761 2233 1591 1132 384 594 1575 817 1263 2139 533 206 1126 1757 1225 1109 716 956 1432 1509 1722 821 519 1300 1229 2021 1200 923 51 1019 2049 599 1845 1003 2122 1894 427 1657 232 1831 1269 973 1351 644 1110 403 1980 1935 2082 2078 1399 235 1309 1258 1574 1210 1273 1766 1116 508 1167 880 1023 839 1717 1371 1049 1415 1959 1219 1410 708 631 1246 1505 822 1435 1359 1391 1313 828 1433 1777 807 377 1502 667 1322 867 1454 226 1253 1413 1438 1384 493 1581 2099 1056 1195 54 1853 787 112 1772 1352 1637 1419 596 1097 861 1835 1698 443 823 2402 2159 1579 1856 2135 1216 1173 1225 1622 2112 636 1685 997 366 1313 953 1236 643 619 1186 575 1648 1518 1928 1263 1363 1637 888 1611 907 527 1780 1080 598 1419 924 1235 337 1244 1276 2413 877 648 1251 2007 669 1709 242 2155 1782 812 323 1419 562 945 1732 1000 758 2117 1714 531 1664 95 333 740 2466 1625 609 1383 1748 2072 564 2169 1097 1866 1595 1272 1928 2092 1146 1748 837 1716 1608 1727 1153 1189 2098 350 1783 1403 1136 387 2187 1898 1516 1784 1768 945 1181 56 1427 1551 1154 1790 614 2098 1192 1437 736 1839 726 1691 549 1563 1712 1130 1405 943 845 1287 974 1482 1260 1554 1616 1548 1364 646 732 1396 1404 705 396 1841 1387 527 769 264 1218 2040 1014 1200 109 1183 457 1444 2208 583 1633 1410 1102 1198 1860 830 412 1969 96 710 1210 839 1247 804 1060 1457 1359 1941 1590 823 1636 736 739 1266 1650 867 941 942 1339 1887 1453 778 351 1265 1658 1135 416 887 1419 2201 1699 1031 610 1539 1405 652 1050 1499 1875 798 689 1723 1565 293 2147 765 1038 1680 1066 1381 1823 610 1696 1618 1788 748 1717 650 1156 1116 1162 259 1111 1831 1227 2195 1471 2266 1715 1140 309 1355 821 737 1999 762 1264 725 813 320 1816 2000 1606 2046 1991 528 1656 1052 453 2530 582 434 1587 1788 489 2266 538 676 1561 1367 1328 446 1565 1263 1323 1713 1567 565 439 1384 1296 1442 682 1700 1303 1755 1892 1623 597 1256 360 950 1362 1127 1319 1703 457 880 1411 1155 160 1620 666 1701 1178 2113 898 595 1481 256 1107 1437 1134 1131 2125 1858 887 1780 1227 1896 1665 521 808 1211 1629 1559 1629 441 1207 523 1305 857 2103 620 1124 1908 1144 1947 801 1665 1060 241 1162 1366 251 1131 2079 1948 1398 1508 2257 700 1854 1006 1718 758 471 1256 1461 1937 321 2122 1763 959 1826 792 1581 965 1549 737 1487 426 1660 2033 1384 2040 1764 831 1418 267 449 1723 1932 1262 1791 1105 1319 1365 518 1319 250 497 1343 1326 1717 1431 632 889 699 510 1157 1964 1352 997 832 1207 1244 1349 450 1622 514 1075 953 391 1777 987 1737 1221 2010 1315 1167 1649 1071 1393 1024 927 1349 443 108 1772 781 1114 2033 562 1015 513 792 1572 805 1934 1173 226 1561 1548 497 1589 1372 1223 1232 1084 1732 1550 708 527 893 617 1785 1077 1940 2165 1377 1449 1061 406 1881 1287 492 380 420 1665 954 314 665 1407 1787 1163 903 1596 1448 2103 1620 654 1167 1853 1903 1789 1345 1244 1911 1648 1727 354 621 441 1685 1968 1734 539 1087 775 1291 
1177 1445 1725 1105 1882 1301 82 1679 661 1453 1893 1043 1627 1187 1529 1265 1773 1420 1857 902 1133 972 999 1298 652 1435 638 1969 1580 1096 1941 1437 1417 351 855 1739 567 895 1924 1811 1924 1381 510 2195 1677 707 1051 1844 1143 812 2118 246 1931 344 907 1428 348 2147483647 1571 473 756 1608 1810 1268 910 869 2060 1407 1379 2027 879 495 1918 521 1120 1703 1176 1622 1102 921 1259 1492 1059 54 1877 1135 690 873 615 1071 1935 1862 1933 506 1268 1724 1825 1229 1705 1427 1306 2000 1052 959 1296 997 1142 995 1445 1548 1527 1674 1181 720 421 330 1727 895 1807 1234 1691 1921 1333 967 1203 1759 998 1810 1938 2041 725 1826 791 1106 1813 1585 1756 1110 676 990 801 1535 708 1077 820 740 1582 2091 2017 1318 1852 921 1225 479 1604 1922 893 1875 833 1253 926 1591 347 657 522 1051 1480 731 253 1913 884 914 722 1089 1478 580 566 627 1147 518 1058 1023 1017 675 736 353 1766 1046 1693 1706 491 1827 1130 1707 1966 347 2008 2052 742 1964 1393 1314 1612 1521 1591 1527 1970 723 487 719 970 1744 2099 989 521 1520 978 1807 1575 1493 363 475 1578 421 2026 616 1459 1291 1417 1030 767 1343 1273 802 1585 508 1759 2053 628 1842 848 453 971 868 1794 668 723 815 1056 656 583 1201 316 508 1079 1553 1704 884 975 701 1516 715 743 589 1732 1486 1931 1712 1425 1720 1059 1127 905 1452 2134 748 732 1140 1665 660 574 1963 1029 1252 459 1894 1050 591 866 1958 1059 1078 505 1704 590 826 1958 1159 1713 1567 922 613 1723 1576 1777 1274 722 671 1576 950 1416 1509 1985 2176 803 1006 72 1861 1649 1323 565 433 897 891 2065 2015 791 2116 1124 1750 538 1610 1175 1562 1696 1007 650 1999 1132 1123 1565 1168 1916 1963 560 725 1539 1727 502 859 713 327 1476 812 1871 651 2168 1750 1871 813 1690 785 336 1917 1311 573 717 612 1441 934 1197 1563 749 1098 1621 1548 1639 648 1090 877 1485 2039 724 124 956 1442 658 688 276 1559 446 1078 782 1001 735 1735 1947 1254 1020 149 837 1517 1018 949 1951 876 143 795 1640 1270 936 909 995 1163 1694 1791 1099 636 953 1308 1970 1429 1167 399 1239 1969 400 1809 1048 2110 1644 145 1363 453 1997 1393 986 1016 913 1207 552 1695 1918 1935 1924 1213 545 1006 1256 1824 1022 1340 1764 1217 759 852 835 783 825 1895 1118 721 1556 1668 1033 1105 807 696 983 1161 569 1193 1463 1465 1477 1125 1453 1651 705 547 1160 972 1180 838 1186 567 1282 1096 1090 1076 163 1753 1937 710 925 317 2052 530 249 1636 1204 1454 1488 933 1116 555 1793 1522 744 636 2113 1870 1765 2085 2066 953 1056 1229 1815 2060 356 1666 782 32 1267 614 888 823 647 1044 710 1650 1383 1805 973 1450 1678 588 1772 559 570 1802 1144 579 1232 823 1077 672 906 969 2132 792 370 913 1909 700 1715 382 2100 1487 537 671 1115 272 616 1632 1037 660 2077 1584 879 1728 379 126 618 2196 1377 261 1337 1437 1971 462 1944 768 1586 1773 979 1799 2015 1217 1952 709 1828 1265 1953 866 1450 2041 428 1654 1215 1425 668 2117 1787 1213 1853 1441 1123 843 310 1241 1310 846 1613 481 1993 1249 1514 1073 1827 443 1350 847 1710 1447 883 1489 614 533 989 845 1484 936 1208 1342 1372 1347 651 1055 1283 1147 902 649 1668 1610 759 546 117 1048 2056 1312 1263 457 986 592 1328 2141 529 1761 1412 919 850 2007 626 703 1693 269 683 1102 942 1360 921 1051 1490 1054 1903 1652 500 1389 603 904 1091 1606 968 1092 955 1040 1855 1717 743 444 1451 1834 1074 329 966 1315 1983 1715 683 268 1370 1104 307 731 1697 1868 808 637 1403 1704 608 2112 462 1168 1518 719 1243 1705 946 1373 1509 2020 1049 1886 665 832 922 1212 505 771 1644 1126 1999 1537 2048 1749 1352 344 1446 516 656 2026 415 1247 520 512 529 1738 2029 1598 1823 1825 630 1748 744 683 2252 267 377 1483 1507 154 1991 193 1009 1364 1204 1263 281 1557 1344 1454 1416 1289 913 676 1582 1220 1228 735 1540 1451 1884 1949 1428 262 909 64 870 1261 967 1552 1515 805 896 1095 1266 508 1791 751 1868 1329 2040 874 383 1210 422 1148 1530 1136 948 1892 2006 864 1451 1354 1821 1401 234 1117 1106 1551 1518 1423 675 1054 176 1181 943 2090 564 1001 1601 1394 1937 741 1906 1087 271 833 1035 599 911 2014 1904 1246 1160 2194 681 1562 791 1572 956 124 1239 1208 1907 125 1911 1531 719 2034 462 1504 1012 1713 1072 1365 736 1534 1990 1062 1773 1475 763 1143 324 104 1474 1854 1264 1789 788 1583 1041 198 1125 510 334 1184 1105 1486 1289 809 731 683 766 985 1766 1365 1167 911 1427 1318 1018 795 1476 166 736 1028 704 1765 640 1467 1287 1734 1220 846 1524 905 1135 1139 677 1014 359 456 1809 820 1237 1737 811 763 799 828 1455 605 1740 1389 420 1219 1374 425 1392 1199 1214 1439 1028 1480 1365 767 733 821 449 1758 895 1760 1950 1172 1453 757 322 1598 946 833 377 617 1569 610 273 692 1622 1647 1245 969 1272 1382 2065 1635 329 1083 1928 1603 1562 1214 1017 1907 1791 1730 536 516 96 1889 1924 1749 881 882 706 1249 
592 2907 570 2138 1876 2356 1505 222 970 1072 733 550 3090 2552 2611 2773 3308 2980 3426 1372 843 2476 2490 2865 994 1760 940 535 187 1473 3309 156 2596 1222 898 3292 1669 1287 1541 1565 3465 2781 2012 3762 3226 969 2068 3192 1240 2354 3317 1816 1354 1883 2476 1882 1300 1571 2147483647 1656 935 1814 3214 2585 1808 1621 1888 1176 1606 1577 692 1573 1064 1569 1531 140 2730 3124 1905 1411 2064 2791 2249 1535 977 1215 1826 2364 2000 737 476 3429 786 1191 521 3291 294 393 211 1829 1732 3565 2590 2512 2848 2502 433 1071 2888 2929 1336 2746 1953 1711 1783 1901 1533 2338 3370 2630 2952 960 917 1770 2594 3204 1736 2923 480 3612 1274 1854 1678 1381 3382 85 3324 1213 2121 2506 1852 881 2262 2640 1531 1040 2770 3642 1554 1657 3422 1126 2794 2007 3078 3186 1103 599 2359 2821 663 3161 1890 2220 1597 1134 91 1700 1466 1383 2398 943 2079 540 99 1040 2126 1309 1986 1163 1385 2271 2536 1746 2232 1752 3213 1865 1308 1479 2016 3359 2672 1675 3266 1794 1867 1633 1328 3533 179 2841 3094 3009 1965 2784 3143 1661 1086 1592 1941 847 3289 855 1783 3052 2433 339 289 3063 1210 1291 3104 1179 1843 1646 2741 1965 2954 1419 2135 325 2840 2120 2859 1794 3175 3623 2155 1567 1919 1132 2315 2083 970 1539 2206 1150 2623 1630 1222 746 1343 1183 2541 1906 1686 2447 2253 1037 3081 2218 2154 1701 3228 2926 3443 2925 488 1065 2618 1302 2250 1997 3302 826 2300 1618 383 2219 1878 989 554 380 1927 3334 2603 1224 1925 3402 2143 2193 1891 402 2159 1335 3327 2660 679 26 882 2085 2958 1190 3186 664 2194 2196 1468 976 434 3066 1104 1858 1145 2561 1628 3230 807 1329 1379 1467 2135 758 1754 1704 1928 675 2101 1173 1888 3123 2288 2968 1314 947 1242 568 2531 2289 1730 2657 1373 3533 1327 847 649 731 1148 2414 1355 1536 108 2327 1015 944 3735 319 847 2377 2812 1188 1428 704 1926 1600 2237 1948 1725 1313 2487 3127 1175 2447 1295 3116 1089 1892 1015 2070 3025 1952 2082 1667 2507 2959 2194 896 1833 1887 1622 492 2286 1984 1189 2909 3516 2787 1470 1665 735 2775 608 2156 3427 889 1465 2117 1826 1012 1625 1690 2104 2121 527 1126 479 1687 2441 896 3190 265 418 1261 405 3252 1898 1596 2136 1700 3192 1549 2934 1120 807 726 2148 2561 661 2148 1037 3264 1585 3347 3347 1826 1303 2151 1178 300 2506 2332 1418 806 812 2087 2118 1760 1152 680 2021 2284 688 3239 2514 2239 921 1818 1968 2666 2115 2734 824 949 567 486 1164 3031 2085 1032 2675 646 1645 2096 2136 1206 1074 2293 2555 2646 1734 619 3372 2226 2486 1353 703 2079 1349 1905 1679 1973 980 799 1073 2126 3001 2984 1324 1536 3683 3440 558 612 1925 1948 1499 2379 554 1839 1638 2829 1680 1600 2516 2161 2343 1675 1104 2466 926 2766 1736 1965 2070 890 1185 1834 686 2051 1758 1340 929 1197 1842 1373 1647 993 2255 2540 3700 1326 1929 2260 1936 1084 1358 1189 3323 3058 1724 1088 2685 1834 2179 2965 2143 2037 3267 2974 973 1114 1352 1473 1385 3759 2924 1795 1373 3005 3296 1339 3468 2327 3153 604 2549 3181 1919 912 599 1414 951 2775 503 1980 130 3271 1170 1886 1835 197 1375 1966 1905 2784 1161 2995 588 2387 1303 2720 2850 2416 3075 1909 3326 963 955 712 1502 1691 2871 1346 718 3006 1844 917 1962 2103 2559 2255 1253 2200 2704 2906 1891 2531 1879 633 2651 2059 1676 1435 3125 292 813 2068 1538 1674 1533 325 945 1229 2481 1014 1629 1971 1858 837 2549 2397 2343 904 1579 1353 3259 1331 1191 1488 856 767 1882 1154 2545 2624 3097 1079 2069 2934 2028 1758 2558 1502 852 674 2123 2611 3037 157 1203 1151 462 649 2365 1713 1998 2667 3499 2792 2158 1827 2824 2221 1799 2010 464 2989 1099 1952 2964 755 1009 1802 2032 717 2960 2160 2654 1877 787 2932 2863 541 565 716 1875 2395 1687 2263 1416 2311 3120 2482 3485 1011 3563 1252 368 1249 876 2087 2009 1466 1903 1228 1540 1785 1042 3025 1461 1347 3344 3268 1017 995 2315 1496 3819 1838 1299 2829 3075 1646 3557 1706 727 1969 2653 2547 1428 2704 889 707 2987 2855 944 1478 421 2528 1946 1032 2978 635 903 1278 2917 1721 2395 1540 1327 2610 1598 225 2995 1052 2067 2288 769 1202 648 1823 715 617 1919 1181 1512 2772 1495 2229 894 1133 1667 3425 896 1175 3000 713 1771 2960 1793 529 1479 1610 2739 2926 1485 2492 1704 2572 895 1691 1260 2397 3169 206 1571 1260 407 2207 1539 2392 2319 1144 1767 1865 1692 1718 2599 1992 1943 3132 1685 1902 662 1666 1225 2758 1635 1467 3418 3063 2257 648 2027 1578 2103 639 695 2746 1294 2918 3188 2289 3334 3045 1281 2132 1556 1670 3022 3136 2414 1435 2357 48 2286 1639 1799 1395 1426 1711 1889 3016 1706 806 1497 1939 806 2449 3257 1159 590 921 307 913 2571 1092 2894 1702 2278 906 1283 1465 2100 3030 2288 3300 2562 2108 2907 1589 2054 2047 2222 2560 1739 1230 1277 1962 730 3308 1496 1786 1380 1973 1706 1558 3226 340 1151 2738 1883 1304 1988 1770 2394 366 2314 3030 2841 1883 848 1296 1448 2934 2372 3226 3463 2675 2582 1968 1339 3166 2478 898 1251 1537 2897 2143 1613 1879 343 3051 875 2029 2829 1468 3249 2720 1735 1402 1183 3174 3089 1626 2544 3018 780 1380 1526 1344 1661 550 3129 2825 1099 2387 2038 1320 
1414 1254 1946 652 2325 864 434 1813 941 1810 2129 1210 1436 901 1109 1138 1682 1402 1874 1339 1448 1250 1288 1319 946 1893 760 2131 1716 1541 1667 1552 1027 626 781 1691 1040 1317 2320 2221 1843 1127 445 2189 1619 1008 1514 1556 1549 782 1755 506 2295 693 1046 1895 408 473 1656 2147483647 723 2063 1563 948 1383 427 2490 1787 1826 2417 1016 967 2227 112 1570 1795 1150 1479 1575 1364 1731 1166 657 437 2173 1536 233 1176 353 1347 2086 1861 2176 469 1492 1726 1940 1391 1829 1891 1768 1983 991 1155 1259 875 1230 1368 1233 1280 1926 1255 1654 249 872 571 2140 690 1789 975 1348 2207 1665 1440 940 1549 1469 1408 2089 2070 464 2271 330 1537 1889 1693 1768 1512 1047 888 1270 1847 939 1231 408 1086 1201 2029 2405 1773 1868 1307 1268 807 1425 1585 682 2080 763 1365 1105 1627 690 722 89 1438 1573 263 709 2284 1159 784 1133 1278 1557 631 802 382 1619 498 1492 650 919 1147 619 206 1557 1519 2073 2113 821 1729 1333 2140 1649 265 2440 2448 442 1970 1494 1218 1443 1360 2058 1178 1593 262 712 1188 1440 2029 1731 879 128 1428 785 1947 1739 1542 632 887 1474 736 2453 153 1122 1764 1339 1470 480 1507 1295 1220 1246 141 1522 2073 589 2250 1314 595 1361 1310 2099 255 1055 601 1099 201 981 1490 375 873 1387 2017 2139 913 1391 625 1628 1027 504 1061 1580 1271 1799 1346 1647 2053 1061 1545 597 1924 1759 872 903 1599 1846 705 223 2249 1108 1287 853 1679 1031 990 404 1747 1514 647 260 1884 775 506 1685 1421 1963 1659 1232 472 1368 1946 1533 1542 566 964 1992 1296 1622 1648 2293 2592 596 1191 519 1588 1935 1735 1008 892 510 899 2478 2425 345 2280 1588 2100 241 1483 749 1315 2077 1346 1060 2163 876 714 2014 1443 2285 1993 341 863 1797 1987 841 1059 404 175 1581 1096 2176 734 2157 1898 2139 860 1287 558 785 2141 1783 131 647 294 1896 1360 857 1674 1143 1475 2006 1566 1984 246 1449 1323 1411 2478 427 400 938 1325 935 903 615 2022 919 1192 674 534 526 1353 1965 1463 1467 362 988 1168 1218 1387 1773 797 400 1212 2094 1625 1402 453 556 1628 1909 2128 1184 165 1250 1635 1613 1585 1307 425 1411 1643 368 2224 606 2510 1585 617 1415 640 2233 1677 567 1225 1021 742 809 1715 2321 1695 1693 1683 358 1453 1645 1943 866 889 2156 1524 901 1290 475 1256 1216 2117 1588 921 1822 1705 873 1548 1113 235 1451 1417 592 1133 1767 1797 1718 1171 1828 1383 432 784 1404 1009 1640 461 1651 451 1649 1526 1395 1183 500 1983 1717 1007 943 360 2246 569 441 2096 1666 1925 1824 882 1489 708 1427 1330 446 1103 2135 1899 1977 2235 2500 1421 1506 819 2018 2485 828 1277 1255 460 905 878 1223 365 1005 811 982 1244 1842 2262 1429 1770 2038 1046 2015 912 119 2177 1482 966 1703 1263 1541 663 1301 1079 2134 1223 502 1308 2356 1058 2102 636 1747 1539 1007 575 1208 470 834 1331 600 385 1709 1323 746 2069 324 563 1062 2172 1322 649 1755 1538 1669 890 1830 971 1597 1996 1050 1534 2453 1550 2139 1158 2125 1508 2108 1326 1555 1690 737 2112 1686 1476 358 2552 2239 1299 2190 1595 1350 1076 440 1073 1242 970 1421 302 1696 1594 1843 1008 2226 913 1572 519 1969 1426 1355 1812 1043 708 1072 602 1872 1359 1472 1346 1841 957 238 1042 1001 1616 449 304 1470 1773 926 512 366 1514 2436 1348 1603 439 848 862 1779 2574 209 2041 1005 759 1154 2266 1096 398 1693 445 1079 1548 1246 1655 448 1443 1060 1155 1533 1995 714 1330 393 436 910 2024 1274 1348 536 1123 1479 1812 1145 743 1666 2059 730 192 505 1021 1857 1299 1029 607 1170 1550 721 1169 1895 1470 1183 296 1535 1972 660 2527 626 1447 1304 1086 998 2159 895 1517 1220 2165 1091 2119 241 1009 1393 769 245 1022 1468 832 1833 1876 1920 2115 1534 675 1763 673 355 2398 803 1646 988 973 728 1410 2400 1993 1707 1613 930 2064 877 294 2244 520 774 1188 1521 612 1983 627 963 1836 999 922 725 1159 1669 1731 1477 1303 783 299 1780 892 1701 1077 1322 1710 2162 2297 1270 708 1212 531 1300 964 1431 1700 1344 655 474 1526 1563 457 2022 283 2104 1585 2476 1273 850 1211 163 710 1845 1521 1417 1795 2263 1262 1616 1635 2257 1380 445 1136 1551 1987 1150 1284 293 838 602 917 1261 2491 973 742 1686 1518 2336 1158 2039 658 219 1027 1444 513 1384 2446 2323 1709 1479 2625 295 1604 1263 2035 1161 560 1638 1170 2318 554 1772 1440 690 2215 706 1939 568 1953 1016 1095 459 1268 1624 1486 1749 1513 1185 1606 166 512 1419 1526 856 2182 942 1680 1461 664 1597 266 782 1648 1578 1392 1749 1040 1192 293 901 803 1607 1745 1403 1235 1596 1649 1208 624 1239 590 986 1357 445 2164 1005 1458 836 1730 916 1277 1257 1370 1604 668 674 1222 186 438 2173 379 1523 1786 414 1235 459 389 1908 1074 1575 1565 631 1454 1843 835 1865 1667 816 1626 679 1430 1191 311 932 1246 905 1378 735 1571 1819 1040 1045 1208 729 1615 1188 773 739 211 1263 901 201 257 1797 1399 1569 514 1425 1811 1694 1219 782 1519 2260 1667 1459 1670 935 1507 2054 2119 158 949 512 2076 1560 1333 675 767 383 1663 
810 1977 1287 1231 2021 1454 676 1104 532 1333 1476 558 2159 1617 1711 1854 2394 2089 2551 1123 944 1728 1754 1988 558 1689 241 1428 1011 1315 2375 841 1677 487 106 2392 1116 1060 1882 1823 2554 1846 1110 2878 2323 601 1620 2259 1206 1459 2406 978 1796 1100 1641 1748 419 756 935 723 2147483647 1824 2279 1651 1398 733 2135 1356 1573 1964 371 1009 1648 634 1365 1075 1836 2200 1566 1162 1741 1860 1321 707 1579 1185 892 1627 1073 803 1379 2546 1526 274 863 2409 1223 716 1116 1720 1595 2676 1687 1709 1951 1585 520 983 1956 1994 1524 1852 1638 785 1107 1067 1755 1411 2480 1695 2026 1600 1158 1411 1660 2271 1409 2024 1383 2743 368 1977 765 1266 2535 977 2446 1165 1415 1594 1360 1294 1460 1819 640 726 1853 2737 1946 1562 2546 963 1925 1235 2149 2262 301 1403 1455 1984 487 2293 1103 1349 662 1070 855 776 779 1798 1641 200 1429 639 836 186 1315 380 1635 252 1237 1339 1624 1226 1319 841 2279 1510 1619 1714 1247 2444 1882 1814 2338 891 2093 2006 427 2653 780 1928 2165 2082 1890 1857 2235 738 400 1154 1507 1428 2379 243 851 2140 1506 1239 1048 2200 477 750 2188 532 2092 713 1811 1710 2046 1239 1203 825 1963 1497 1931 863 2240 2750 1258 1844 1425 329 1684 1520 1521 614 1474 289 1752 701 768 942 459 652 1830 1837 1817 1568 1662 103 2250 1469 1226 1149 2302 1993 2520 2006 1004 1516 1733 1233 1315 1822 2397 269 1471 1429 1160 1342 946 1641 401 564 1199 2400 1712 776 1003 2468 1663 1274 968 1198 1327 466 2393 1915 1328 940 764 1170 2036 1481 2251 959 1275 1428 1625 873 967 2251 1710 2190 276 1754 826 2296 1341 1383 899 889 1201 177 2073 2018 997 1577 1680 1589 959 2202 1372 2034 1624 902 842 1461 1597 1365 1754 1923 1795 2665 392 284 1181 1361 593 1608 444 621 866 1569 1594 182 2849 1194 1515 1504 1908 308 792 1478 1701 666 1333 1017 1674 1105 1554 2296 862 1817 1565 2240 1473 957 1022 1519 2117 2153 1150 817 1616 2041 1414 413 1031 1831 1017 498 1374 1078 286 1997 2642 2008 1264 802 369 1848 600 1603 2496 127 620 1491 1849 1163 1306 804 1182 1713 1245 1594 475 755 1707 1125 2273 894 622 370 742 2326 1001 1838 1218 2074 2289 802 2070 364 1577 1101 1221 1769 348 1262 452 2389 1900 2412 2412 1589 368 1635 1250 1227 1583 1443 1721 995 306 1512 1183 1296 906 1453 1636 1467 1213 2371 1591 1735 672 886 1529 1917 1231 1831 1209 1277 1089 449 1382 2096 1155 418 1916 290 1469 1161 1735 272 1208 1754 1841 1802 909 1329 2438 1466 1604 465 1559 1198 508 1886 1503 1811 1310 177 1082 1280 2084 2053 424 1066 2812 2570 1310 1527 2156 1501 1305 1460 1343 2111 979 1917 1248 778 1586 1369 1635 769 700 1534 539 1862 1645 2019 1576 1234 1547 1229 1373 1309 823 1706 1011 738 1609 1070 1406 85 1619 1694 2820 1014 1065 1625 2067 731 1659 455 2407 2196 1135 154 1835 981 1363 2033 1223 1107 2357 2039 182 1545 441 707 940 2868 2022 1015 1417 2166 2366 790 2548 1516 2274 1336 1687 2246 2123 1061 1450 1024 1534 2022 1403 1467 841 2353 524 1888 1595 753 454 2207 1978 1933 1652 2186 741 1598 447 1794 1945 1572 2144 993 2394 1118 1316 317 1802 1062 2106 485 1344 2115 1403 1277 1311 1264 1703 1325 1451 1614 1964 2023 1719 1610 944 323 1716 1672 790 510 2193 1079 354 1171 683 1404 1960 625 1118 321 1562 487 1552 2224 929 1435 1636 1475 1604 1629 1089 440 2376 488 822 1328 763 1095 973 1084 1649 1776 2184 1477 1242 2031 1105 862 1631 1662 788 775 1194 1755 2125 1092 882 509 1015 1399 1431 804 1083 1733 2577 1898 1431 1024 1893 1726 1048 1403 1219 2089 847 1019 2142 1356 168 2125 1183 890 2027 1458 1720 1914 191 2115 1928 1456 370 1463 941 1575 1335 1358 481 1527 2191 1547 2556 1361 2640 1628 863 555 1223 1239 1078 1909 1160 1273 999 1158 360 2097 1908 1577 2425 2334 561 1502 1470 575 2935 1000 676 1895 2196 882 2672 937 257 1755 1722 1615 756 1793 1151 1141 2128 1975 199 556 1110 1594 1662 712 2045 1101 1549 1770 1991 984 1662 754 1070 1675 1309 1001 2067 184 1137 1751 1016 282 1368 894 1451 983 2138 967 897 1887 565 1317 1296 1135 1339 2510 1625 955 2199 1060 1932 2069 939 413 1326 1683 1816 2003 563 1561 925 1637 799 2057 789 1464 2325 813 1905 927 1326 1287 637 1580 1727 211 1376 2096 1944 1550 1906 2265 1008 2266 1256 1846 560 876 1266 1861 1918 696 2493 2151 1362 1521 1209 1636 1184 1309 319 1811 391 1983 2276 1732 2442 2176 959 1707 641 860 2120 2210 1496 1745 1523 962 1717 899 1522 460 789 1508 1558 2104 1570 509 1097 1004 298 1524 2329 1317 797 789 913 1144 1767 218 1959 918 1490 891 371 1744 1383 2143 1395 2415 1627 1518 1972 1265 1663 1162 1333 1766 826 322 1680 1032 965 2447 606 1300 496 1043 1673 1062 2298 889 400 1975 1716 723 1782 1550 1471 955 1380 2130 1913 953 404 1014 883 2022 1451 2295 2540 1755 1671 1397 681 2290 1702 80 607 606 1964 1366 709 944 1110 2116 1062 1111 2015 1499 2340 1822 1028 1264 1711 2318 2173 1479 1636 2121 1429 1679 591 834 852 1389 2214 1932 288 1473 1105 1328 
1258 2881 1423 2710 306 2910 1632 1713 1292 763 1436 1460 3042 2732 3135 2656 3030 2629 2905 732 1004 1779 1755 2476 1268 181 1586 1761 1661 527 3427 1677 3014 1487 1907 2930 1094 776 647 489 3142 2887 2047 3232 2896 1223 920 3352 631 2213 3686 1729 844 1605 2045 278 1727 1608 1814 2063 1824 2147483647 3275 2831 814 2384 529 644 251 741 1533 1128 1126 2076 493 1853 2459 2976 679 702 675 3050 2664 1633 1169 656 2291 1689 2205 1148 1782 2947 1430 1802 1304 2829 1844 1488 1754 232 317 3091 2414 1963 2564 2436 1665 855 2903 3053 511 3279 636 2292 1340 1748 435 2420 2932 2756 3254 1235 898 722 2732 3186 667 3407 1780 3030 2090 247 2341 559 2748 1752 2834 670 1495 2411 974 990 1814 2102 2308 1098 3171 3252 751 290 2905 862 2388 1619 3007 3473 2120 1554 2265 2282 1435 2662 1615 2026 2087 768 1755 2299 1358 793 1763 2013 1351 1401 1794 1697 1777 2027 712 1783 593 2621 2427 1027 2234 1960 3189 707 649 475 1614 3088 2022 258 3496 1946 474 722 2139 3014 1701 2658 3001 2911 204 3098 3551 2279 1476 905 866 1169 3670 2011 2128 2819 2481 1750 1568 2566 1486 1186 2885 1383 513 2184 3025 522 2716 603 2349 1502 2457 1305 3148 2116 3217 3056 2104 523 985 1606 1405 1163 1091 2187 1598 2085 2278 2213 1110 1082 1739 1233 1721 165 243 2193 1287 1871 2451 1645 2308 1091 3086 2944 3231 3289 1333 928 2339 593 2484 380 3711 1568 1921 470 1547 2049 2182 1255 1666 1823 1484 3313 2360 1100 2466 3368 1011 2686 2105 1563 1856 2213 3443 1884 1308 1790 1093 2157 3294 694 3241 1153 2249 1687 388 972 1382 2386 1164 705 2070 2004 1588 3353 1133 490 1055 1176 2502 1783 634 609 2397 1833 878 842 2143 2944 2783 3046 645 963 1027 1768 2662 2729 84 1851 807 2963 1977 1546 1220 1269 1283 1915 2130 1892 1719 1726 1124 1646 3218 1694 1295 2128 3289 2085 1279 1495 458 2132 2185 2214 167 730 2775 2487 974 1471 609 2662 840 2257 853 1133 2764 466 2313 1718 2295 2789 1718 1411 1638 136 1196 1594 2261 2596 2041 3323 2974 2066 597 1752 1506 3089 1375 1166 3317 1923 1663 1310 33 805 687 2442 2603 859 1437 929 1663 2214 1722 918 3536 1549 1538 1747 1460 3509 1964 455 2656 741 2871 1466 2467 1547 1488 1095 2594 1958 1591 2805 1393 2773 595 3383 3362 482 1947 1087 645 1832 2487 2947 596 1017 1534 1190 2435 920 920 1493 785 1871 1191 2720 2499 1096 1160 2295 882 1901 2021 2517 1017 893 1271 1758 668 3148 2288 1429 1932 1743 432 2442 852 1889 742 1193 1735 2187 1668 1401 3360 1680 2232 1752 1686 1989 1645 97 413 349 869 1895 787 1887 3370 2951 2138 977 3103 2891 1472 1867 514 895 558 2835 1529 563 1294 3258 873 1631 2855 1737 1603 2367 1138 2567 1286 3251 232 200 1017 947 769 1200 1353 1558 2171 717 913 1133 472 805 542 1778 1390 2124 3161 850 1853 1388 312 1098 614 1494 3661 2555 1161 1889 2235 1781 1814 3163 2646 2248 3649 3079 2004 884 1820 1502 1001 3267 2653 1571 448 2423 3486 1175 3215 1880 2705 1436 2191 3284 452 911 1657 905 1144 1986 1776 1033 1709 3600 1386 72 487 1846 2104 559 180 2308 955 2308 1295 1846 1675 2681 2618 2041 3031 2070 3502 855 906 1967 573 1237 2084 2237 1267 2654 874 934 1321 1854 2178 2399 583 1252 1899 2536 352 2945 2259 1860 2819 798 2432 2121 3087 1588 1486 2050 1701 583 822 1842 872 1784 2441 1347 284 587 2136 1194 3015 2406 1683 1399 997 2120 2808 1650 1026 518 1104 1050 2507 750 3098 2186 3480 860 1797 2666 2179 2461 2566 368 1088 1209 2563 2209 3437 1853 960 1390 1363 1455 2659 1937 2567 2857 3268 3319 1563 1640 2825 1071 1503 1235 1498 3464 977 2242 2332 1226 1693 660 1848 1123 2970 1501 2753 97 1898 2289 3036 1845 1751 1445 2273 1947 725 2820 1986 1789 3040 2682 3344 860 3329 759 1451 1418 960 1871 2252 847 1513 600 1095 1237 1497 3287 857 537 3113 3246 1268 1024 1982 2180 3283 1735 1299 3017 2641 1509 3065 1528 1909 445 2685 2840 1338 3155 926 1129 2489 2481 2013 2166 1454 2790 575 1112 2995 1198 1252 943 2829 1460 1694 1545 779 2810 648 1613 2919 1997 2504 1187 1047 1816 1410 2345 1426 1197 485 858 1227 2446 1957 2756 975 725 689 3142 1406 870 2288 1103 302 2619 1767 1816 517 214 3101 2800 2168 2563 1551 2712 1060 721 1107 2546 2569 1634 633 928 1826 2696 1844 1918 1319 1863 783 483 476 380 1709 646 2288 2629 866 141 1370 1569 606 2499 533 1510 3225 2828 2152 1724 1752 238 2619 1346 1950 2885 2112 3039 3563 1232 2916 2573 898 897 1898 1616 2727 3399 2869 603 1969 1782 1255 1456 563 1977 1282 447 660 2794 328 1338 877 2292 1545 2478 3124 656 1266 1058 1507 901 2001 2021 2957 1561 1783 991 2078 547 1516 2650 2893 2849 2775 1227 3029 710 805 2728 2104 1961 1967 1784 790 2427 1091 2747 2285 960 2217 2435 156 1013 3110 1475 1530 1986 342 1236 434 459 2817 1451 2618 2725 2792 2369 1427 836 1161 3344 2387 3158 3245 2586 3056 1149 1338 2703 1859 1881 1348 2144 3107 1685 1872 2298 1551 3125 943 2573 2207 352 3639 3239 1396 565 1015 2617 2869 395 2411 3503 1279 604 2070 1116 1611 1624 3497 3353 2106 2341 2303 519 
2953 394 3496 1180 3575 1030 1837 3375 2450 3260 3674 2767 265 662 880 627 604 827 1038 2658 2941 1626 1668 949 2446 3094 2317 3693 3279 2825 166 3114 756 2120 2323 756 2194 2673 3702 3574 696 437 1300 1137 706 2505 2433 181 2928 1063 636 1603 3732 1684 1277 3031 1952 1810 3214 1563 2279 3275 2147483647 641 2464 1665 3781 3205 3086 3809 2575 2188 3727 1645 2830 3354 866 415 2625 2666 2712 478 1000 1817 3683 2924 1392 1671 1235 2866 3648 970 3718 2032 3037 932 3501 2951 3391 3055 2957 977 867 1404 798 842 2792 2801 373 286 3309 860 2690 1519 1944 1558 3489 916 888 589 450 3725 3143 2554 624 149 2607 761 3652 1176 1959 3517 1575 2861 1237 3254 980 2899 1800 864 2306 3343 1477 1304 1738 2549 653 859 3802 3001 1029 2723 1016 1656 310 421 2162 3635 1015 1203 2658 1017 1674 1250 1617 2850 3133 1534 2042 3711 1597 2301 1950 2831 3115 2192 1498 1909 2625 2061 2811 956 847 2249 1078 1508 157 2585 3487 3476 1661 593 1447 3433 342 1484 3726 3827 1912 1048 3056 657 335 401 3190 537 644 1574 2236 2391 2438 3547 647 2397 1437 595 832 3510 3300 1039 2130 2279 547 2215 3753 1572 535 2820 659 2773 1088 3067 954 2016 468 1429 60 1152 1199 3609 2306 2138 2000 2164 3602 1688 1710 2095 1049 1593 2389 3002 1912 2317 1757 3170 3426 1089 2107 2178 1257 1658 1085 2192 369 332 504 554 3195 3530 967 2901 966 3002 708 2431 1365 2820 3405 1229 1343 3767 2670 2840 1791 169 935 2396 1322 227 2372 1086 1351 3444 1418 1931 179 1636 3501 3219 2726 1198 501 3377 34 3067 1087 1605 3338 2760 3174 1345 3794 3922 2096 1382 1792 121 3452 3096 2337 2188 1086 2456 3819 3773 1298 3843 2501 3556 1343 469 1018 250 3490 2816 2449 3725 692 982 3254 1682 3715 1139 1888 2419 3330 3520 2307 1412 1879 1702 3142 1606 3679 2295 1102 3461 3669 1149 758 2053 2124 3691 2867 1615 1111 1276 3115 2705 742 1266 2551 2017 3413 948 3447 1322 2898 2192 656 3737 1141 1686 986 549 1569 2440 1669 3187 2112 2755 1038 1314 2039 639 1087 1499 2747 1668 2545 543 2767 2195 338 2336 1848 2009 3308 3078 2598 1609 1159 2537 3460 3600 2746 1531 1677 3117 537 3147 2869 1979 2969 387 1410 3566 1146 3880 697 1919 1036 2173 3779 3194 1098 1445 2584 1246 2324 986 3688 133 141 2805 1911 2286 3051 3504 799 1108 3548 3023 2458 2135 1096 2355 2628 3668 2561 1417 3351 1038 787 2334 2609 1401 2431 1618 1275 789 3269 3275 3258 2729 3253 189 1144 2308 1581 2568 2852 1120 2556 2008 3086 2253 1750 1188 1684 3530 183 1621 1053 1898 3804 1312 1943 3271 2865 3017 3298 2424 2921 1390 554 331 1916 2339 1194 1089 3530 3798 3777 2410 2774 926 3574 3794 2020 677 2406 1778 743 1542 1768 1589 2457 770 2496 779 3044 3452 2324 3259 3482 2075 3557 1720 1456 3598 2954 2387 2819 2581 2739 2225 1981 1207 1130 2564 1468 1987 3587 2510 3504 2142 578 1048 2121 2127 1150 1559 1463 304 1130 1194 639 241 2265 3536 1880 1936 2384 1072 729 1735 3102 1198 281 2257 578 1419 929 3546 1125 77 3718 3027 3699 2459 3634 1610 3671 2271 3117 536 2220 3300 2802 3030 1851 3825 3452 1127 3662 1374 2892 1485 1967 594 720 1258 270 1351 276 3059 3324 2537 3603 2056 1573 1929 3503 816 2407 3298 1959 1423 1148 980 3275 2117 1661 896 2960 790 1335 2590 563 2568 1621 1789 225 3334 2478 1271 1777 2694 3847 2900 3073 2000 842 2373 3022 3852 1370 3562 833 895 1667 3801 2307 1879 917 1955 2487 2827 2745 3164 1396 2849 943 1175 587 3461 1480 718 1224 1531 724 3363 2772 2878 1117 1135 611 3371 2542 2232 3216 3608 856 1546 1278 549 553 843 1735 1669 451 2352 1792 2059 3451 746 2616 1268 1293 3500 2222 3862 1440 2965 304 1805 572 3365 2437 1321 364 3728 2649 3665 1339 1364 2551 1086 1799 1522 298 732 410 3346 582 3551 3091 2140 3255 1409 1216 3822 1765 3035 2229 2040 2263 368 3825 3382 522 148 2426 3558 1300 1735 1169 1591 2186 400 927 1840 1007 1801 2503 2907 607 693 2078 747 3154 3253 1065 931 2300 1751 3336 698 2753 2544 280 3242 3685 3756 462 1852 1683 1869 2639 606 2643 3263 380 2179 1165 2257 3070 2019 3569 1405 3649 3117 3748 2671 2124 913 1726 1083 3339 2936 2589 621 3799 2663 1414 3153 3537 821 1588 2689 2834 3275 616 507 1743 756 1784 647 2750 3859 2365 827 1190 3081 3711 2530 3601 1074 1715 1398 2113 2071 2492 3733 3651 2895 1830 3909 1272 1030 2412 3196 2708 1786 3027 828 3666 1935 466 594 1132 3775 1526 3232 1168 3496 2549 468 1943 297 593 2201 853 1001 2546 2500 1684 1751 713 365 902 3573 1324 3241 2170 1884 2718 1820 2122 2828 2640 597 2949 2575 2448 1275 2459 826 347 3164 2943 2719 3156 3128 1393 2141 334 1777 1517 2837 1946 3542 1773 852 1120 913 655 2101 308 2582 2557 1326 1180 1440 1516 1999 3611 1266 3037 1106 1769 2314 1879 1256 3138 2299 322 3124 2155 1568 2967 2231 2932 2818 891 3183 906 727 484 1343 2476 2599 2210 630 918 235 520 689 827 2142 2131 952 1520 2320 2184 1682 361 1596 1647 1337 3357 165 3054 1241 1329 3129 645 842 1902 2832 3737 1114 554 2897 864 770 3586 3517 1688 2304 1759 3636 564 841 2161 946 1181 3021 
2359 465 2894 559 3121 469 1278 2753 1870 2715 3076 2158 602 121 469 543 976 914 1332 2160 2373 1404 1451 944 1870 2651 1708 3074 2658 2344 724 2490 284 1542 1689 1063 1737 2160 3191 3075 1128 254 785 1558 988 1931 2076 609 2410 700 856 1104 3196 1232 1042 2613 1350 1268 2585 948 1651 2831 641 2147483647 2048 1025 3311 2674 2620 3295 1963 1708 3158 1020 2359 2724 766 722 2227 2174 2344 225 362 1263 3108 2403 759 1405 656 2284 3027 1286 3122 1414 2438 1185 2874 2338 2767 2626 2516 1359 645 1195 792 514 2168 2259 410 356 2795 561 2300 881 1497 1084 2991 422 1198 180 425 3146 2583 2129 169 669 2176 619 3031 1517 1321 3063 934 2364 1456 2628 1238 2378 1451 554 1898 2775 1155 1156 1097 1991 369 1322 3285 2546 1323 2187 962 1249 614 655 1522 3027 633 1153 2053 1177 1223 858 993 2318 2506 895 1516 3179 1343 1663 1595 2226 2485 1578 1117 1276 2244 1444 2316 316 563 1814 609 932 679 2179 2960 2972 1258 1002 1311 2958 706 923 3258 3319 1273 1391 2430 648 645 599 2777 268 722 934 1647 1927 2052 2967 839 1759 827 783 390 2888 2685 1141 1551 1743 790 1645 3279 939 194 2427 753 2283 502 2453 933 1675 318 824 612 1505 739 3108 1914 1538 1718 1814 3031 1051 1386 1456 884 957 1849 2424 1313 1763 1557 2748 2954 806 1805 1548 1330 1335 528 1743 785 430 1006 461 2594 2973 790 2392 365 2605 880 1820 1047 2363 2792 830 738 3188 2047 2208 1373 784 740 1858 682 851 2034 456 771 2831 1037 1290 743 1486 2908 2591 2156 674 463 2842 616 2482 585 1268 2839 2204 2570 1398 3225 3437 1457 1195 1267 646 2872 2588 1826 1682 450 1827 3328 3278 660 3223 2150 3010 751 755 408 413 2964 2258 1918 3106 207 354 2799 1528 3182 1455 1259 1810 2740 2930 1743 1156 1241 1102 2516 1323 3108 1681 1523 2840 3081 833 518 1414 1600 3089 2465 985 669 678 2666 2197 102 1360 2016 1775 2889 1098 2897 702 2350 1839 808 3281 549 1145 724 665 1228 1845 1194 2761 1637 2135 597 682 1403 508 1411 1410 2266 1119 1936 258 2165 1865 916 1701 1277 1667 2864 2530 2144 970 522 2189 2856 3046 2123 897 1441 2555 706 2530 2252 1372 2358 704 876 3072 514 3377 959 1396 1064 1579 3180 2614 458 1259 1966 651 1740 1210 3184 772 779 2386 1284 1953 2524 2878 443 561 3032 2452 1848 1786 473 1927 2092 3065 2190 1099 2764 1236 433 2022 2037 766 2050 1472 822 687 2698 2716 2663 2100 2719 452 564 1719 1440 1941 2400 490 2210 1383 2545 1958 1555 1043 1172 2930 814 1298 791 1299 3193 850 1358 2843 2418 2616 2741 1790 2381 984 540 516 1278 1861 1562 1375 2925 3175 3313 2026 2298 329 2966 3317 1539 458 1961 1239 141 1184 1496 948 1902 293 1914 496 2600 3020 1970 2694 2941 1654 2961 1339 835 3069 2396 1843 2403 2081 2289 1601 1681 1002 1525 2055 978 1688 3141 1955 2983 1560 834 1146 1674 1497 1027 1053 1100 383 496 611 818 403 1628 2984 1271 1392 1876 1514 789 1260 2600 1243 722 1729 1062 1122 1105 2944 919 599 3259 2467 3086 1962 3060 1507 3050 1894 2491 774 1648 2867 2385 2398 1214 3364 3011 1062 3108 1390 2295 1222 1373 427 719 988 588 787 748 2505 2764 1900 3094 1595 1512 1288 2913 923 1999 2735 1568 1014 950 432 2751 1800 1526 924 2547 256 712 1956 122 2205 982 1153 619 2718 1873 782 1212 2250 3324 2267 2517 1386 486 1792 2562 3389 772 2980 346 468 1394 3210 1836 1241 1156 1368 1950 2348 2172 2588 758 2319 492 1017 649 2909 1067 788 665 893 381 2868 2200 2289 476 968 610 2742 2011 1658 2613 3007 220 967 642 104 1066 583 1394 1192 394 2035 1329 1687 2842 662 2071 662 1305 2914 1606 3374 997 2383 459 1470 221 2926 1803 1315 279 3105 2021 3066 713 1095 2110 491 1174 1227 651 151 985 2791 1119 3014 2481 1573 2688 987 623 3292 1335 2515 1744 1603 1669 471 3295 2866 952 726 1852 2992 979 1097 1605 1097 1640 245 1057 1333 1375 1306 1868 2511 321 72 1548 399 2591 2670 1120 921 1662 1113 2728 57 2359 1984 465 2653 3103 3209 544 1372 1430 1331 2132 70 2185 2644 567 1542 524 1961 2495 1401 2969 767 3051 2528 3287 2141 1623 846 1110 469 2772 2403 2144 1060 3208 2132 1427 2572 3069 895 1071 2057 2353 2801 288 594 1106 318 1285 173 2182 3356 1831 288 1318 2459 3204 2008 2977 445 1123 1130 1829 1445 2067 3265 3164 2454 1647 3444 653 1172 1968 2772 2107 1274 2507 749 3170 1388 971 791 719 3161 1104 2755 533 2899 1912 201 1304 347 732 1907 1153 1099 2029 2156 1085 1232 851 588 320 3057 1030 2613 1876 1384 2296 1194 1598 2388 2238 755 2504 1982 1967 655 1849 406 797 2632 2348 2153 2543 2568 1212 1504 366 1276 1208 2274 1309 3032 1414 968 551 1176 64 1757 337 2122 2193 715 763 1253 935 1385 3074 627 2458 1322 1129 1891 1239 616 2685 1823 760 2512 1565 1453 2552 1692 2538 2388 284 2574 271 868 465 705 1877 2086 1702 526 478 721 1027 501 371 1761 1587 1130 1298 1687 1626 1048 315 1236 1062 707 2743 487 2490 604 1273 2640 808 521 1435 2340 3181 1260 783 2440 596 703 2998 2998 1061 1782 1238 3023 666 608 1521 551 579 2514 
1227 2070 1656 2000 1118 2181 959 1804 927 1084 1758 1291 2229 1943 2388 1844 2221 1820 2122 454 1011 990 973 1667 897 635 1168 1987 1719 475 2619 1652 2252 938 1501 2127 343 535 1336 1185 2338 2085 1273 2457 2090 891 260 2547 703 1406 2898 966 1447 816 1233 569 1142 910 1808 1383 1398 814 2464 2048 2147483647 1767 1334 972 659 1444 1254 426 1595 1426 446 1900 1645 2162 192 423 355 2261 1920 950 1596 718 1594 891 1452 1078 1981 2158 1776 1266 1315 2035 1959 1416 1843 591 500 2304 1601 1158 1751 1629 1487 765 2094 2249 991 2528 271 1629 554 967 1102 1630 2137 1960 2466 1658 1083 94 1937 2373 155 2642 1981 2261 1549 1060 1697 560 1983 1777 2045 703 683 1603 160 1282 1001 1300 1707 786 2399 2456 1444 559 2122 694 1580 812 2194 2678 1650 1817 1461 1486 1206 1870 825 1220 1429 735 1723 1640 697 1408 962 1597 542 1276 1747 1225 966 1463 244 1258 522 1866 1617 240 1442 1238 2376 137 1191 1108 806 2279 1236 1001 2695 1211 1278 1447 1584 2233 1643 1844 2188 2098 731 2316 2770 1630 998 245 134 1518 2883 1633 1419 2006 1684 1895 1660 1771 944 648 2072 868 1311 1524 2240 387 1903 473 1585 1489 1648 509 2360 1403 2406 2285 1311 1222 183 1093 650 383 1503 1563 787 1592 1465 1563 649 1118 1136 751 960 707 992 1380 543 1403 1676 834 1536 323 2272 2134 2420 2509 1428 1364 1525 642 1715 560 2927 1210 1107 395 1697 1244 1454 1693 1427 1647 680 2500 1546 643 1769 2554 343 1958 1365 1728 1047 1667 2635 1121 1581 1791 926 1381 2509 1133 2430 1216 1463 873 964 838 1454 1621 1654 1494 1577 1201 868 2545 1440 787 501 530 1759 1437 1403 1364 1688 2105 297 1334 1408 2131 2048 2239 1191 878 595 2007 1869 1986 803 1094 1417 2190 1401 1181 1425 1566 809 1105 1564 1231 1699 919 1566 1221 2441 1831 1665 1316 2527 1576 642 1805 418 1479 1388 1474 661 522 2000 1715 638 751 1118 1864 1261 1536 853 356 1952 1279 1556 995 1482 1975 904 1051 862 723 464 1404 1463 1906 1526 2549 2196 1297 421 1033 1210 2306 1215 419 2503 1522 1007 512 847 969 215 1813 1883 324 1647 1409 1462 1546 935 1078 2747 1567 1415 1179 1403 2710 1206 1166 1936 1487 2064 768 1667 1044 1845 1255 1862 1160 1314 2109 956 1982 1304 2571 2549 341 1377 375 837 1952 1683 2230 1210 1082 1190 405 1686 128 655 1792 238 1057 1417 1932 1695 445 902 1601 162 1136 1228 1703 1251 1174 1420 1538 1025 2343 1527 987 1162 1451 416 1699 343 1352 933 518 975 1380 921 1660 2547 868 1419 1146 1987 1198 1036 807 418 568 1176 1531 820 1082 2588 2139 1585 332 2335 2113 1708 2109 1324 146 420 2088 1769 1357 556 2488 150 924 2085 924 813 1728 751 1774 953 2491 587 987 287 1198 1246 395 1642 745 1475 1299 949 680 357 436 310 1327 617 1313 2386 482 1076 617 1126 750 1187 961 2869 1761 385 1401 1428 1019 1002 2364 1923 1492 2863 2273 1574 1344 1219 837 467 2486 1840 799 771 1638 2682 609 2406 1067 1907 1691 1378 2476 1264 1005 1918 405 1553 1232 1988 244 1679 2808 876 836 339 1751 1526 1371 989 1505 1461 1541 1220 1037 1086 1871 1804 1227 2219 1321 2696 989 1216 1646 1239 476 1334 1691 1556 1846 64 1216 507 1050 1365 1619 998 496 1145 1727 500 2185 1543 1570 2026 275 1805 1524 2274 1692 1152 1267 1021 259 1505 1689 1012 1231 1636 936 588 1399 1408 1542 2261 1608 882 1800 314 1553 2012 1048 637 467 951 1204 1829 718 2359 1377 2697 1281 993 1853 1417 1813 1762 978 957 1138 1831 1398 2657 1908 610 889 1463 1737 1891 1224 1868 2065 2458 2565 750 866 2016 423 725 425 1685 2695 709 1505 1554 1528 1235 1439 1053 1125 2160 692 1954 902 1540 1511 2238 2062 1495 1759 1559 1134 142 2097 1378 977 2227 1897 2531 1204 2520 1288 1462 862 1204 1070 1503 1502 714 793 417 446 1038 2493 1509 1061 2302 2433 883 1437 1168 1571 2511 967 731 2220 1840 777 2281 778 1578 466 1881 2064 696 2393 1110 1316 1693 1672 1596 1560 1594 2011 321 797 2185 1358 1647 1511 2016 700 901 854 490 2021 263 1675 2106 1534 1777 512 1138 1276 1686 1658 1738 1281 1295 632 550 1634 1317 2030 1269 785 179 2334 1803 637 1527 1235 1092 1809 1013 1573 478 852 2326 1987 1561 1766 803 1918 913 1465 619 1760 1792 1601 1335 551 1992 1966 1176 1106 596 1350 47 1287 1232 439 971 1457 1560 1837 142 732 1174 835 789 1685 1265 848 2413 2015 1351 2000 951 817 1901 1604 1635 2086 1566 2236 2777 533 2118 1775 528 328 1231 884 1916 2603 2121 1230 1155 1795 542 723 254 1376 645 374 197 1980 496 1061 320 1564 1202 1679 2310 945 1227 886 1540 1074 1200 1544 2150 815 970 920 1532 1185 702 1844 2178 2054 1989 441 2226 237 266 2045 1303 1163 1250 1230 1343 1714 1148 1967 1692 157 1654 1721 688 341 2296 1498 1013 1221 506 678 494 355 2065 1511 1854 1915 1981 1668 1090 513 528 2569 1590 2344 2434 1775 2302 340 743 1907 1060 1474 799 1514 2311 872 1182 1588 1676 2317 1049 1867 1423 752 2854 2487 628 526 1539 1833 2057 466 1600 2736 1610 1192 1434 565 882 1865 2712 2597 1637 1538 1554 726 
1535 1434 2018 520 2625 736 810 1811 1150 2019 2208 1290 1602 1030 991 1381 1916 1700 2173 1652 1635 1668 1707 1643 1165 2224 889 2139 1724 1857 1734 1551 983 898 733 1956 1427 1614 2557 2477 2078 1259 827 2464 1880 1223 1920 1611 1818 1124 1697 933 2497 1120 1434 2245 657 869 1621 427 733 2384 1665 1025 1767 2147483647 2769 2021 2138 2647 1098 1342 2373 349 1894 1758 1459 1685 1957 1683 2120 1206 665 822 2307 1802 356 1598 661 1507 2086 2149 2259 603 1594 2022 1915 1447 1818 2233 2107 2257 1292 1556 1553 1151 1239 1613 1396 1381 2176 1127 2036 214 1284 997 2402 936 2070 1121 1347 2331 1854 1814 1087 1688 1836 1303 2090 2370 365 2574 119 1836 2220 1676 2068 1779 1474 1176 1668 2009 1353 1616 93 1329 1155 2271 2631 2099 2166 1568 1606 1234 1603 1576 520 2130 1086 1730 1209 1946 1117 1108 353 1693 1551 193 1072 2494 1578 677 1558 1370 1523 749 1222 381 2008 628 1796 714 1206 1539 940 630 1699 1900 2299 2368 1248 1956 1731 2428 1664 686 2723 2684 306 2260 1486 1477 1628 1559 2403 1184 1523 173 929 1553 1837 2157 1668 767 478 1676 1023 1945 1771 1870 899 1200 1709 1004 2729 275 1152 2139 1602 1782 713 1555 1621 1643 1261 502 1636 2369 954 2503 1717 795 1788 1728 2245 204 1481 471 1446 226 1275 1651 648 1154 1808 2358 2429 1268 1815 635 1985 1452 773 1452 1771 1427 1996 1311 1736 2229 1391 1828 767 2287 1681 973 1307 1935 1886 1086 532 2372 1126 1241 1278 1808 1353 1285 346 1875 1926 589 625 1922 1187 285 1751 1833 2060 1631 1431 814 1347 2164 1641 1680 876 1388 2260 1520 1700 2015 2436 2850 478 1588 925 1658 2068 2005 1340 1250 600 894 2733 2679 397 2286 1992 2293 582 1701 676 1436 2304 1562 1358 2172 1040 690 2326 1858 2492 2296 415 977 1911 2093 1107 1464 291 542 1569 1517 2320 839 2431 1906 2247 1227 1191 437 1136 2208 2150 302 989 586 2221 1659 923 2028 1422 1902 2238 1877 2175 474 1677 1740 1673 2771 672 818 1269 1561 1357 1069 1041 2359 1306 1228 990 367 447 1290 2263 1861 1789 780 1088 1175 1326 1807 1931 738 759 1636 2414 1839 1757 72 507 2031 1976 2306 1197 278 1671 1822 1572 1619 1353 639 1474 1645 777 2486 528 2750 1847 1003 1751 853 2308 1822 568 1628 1080 532 1024 2021 2567 1796 1804 2045 447 1869 1894 1920 1120 715 2393 1698 1010 1709 624 1642 1487 2183 1983 1330 1943 2021 1122 1966 1319 343 1850 1828 978 1422 1925 1980 1821 1150 2054 1476 697 991 1813 1007 1977 589 2054 527 1875 1948 1815 1554 923 2061 1839 1431 1290 635 2280 964 745 2428 2007 2285 2012 826 1727 1118 1384 1503 309 1463 2430 2204 2040 2229 2784 1820 1829 770 2070 2755 1222 1210 1629 863 928 1299 1648 87 1265 1009 1178 1145 2174 2584 1840 1943 2242 1455 2105 1339 404 2394 1688 1253 2065 1581 1887 718 1727 1455 2417 1534 922 1735 2662 1313 2333 892 1704 1869 1404 590 1571 897 1250 1387 540 669 1647 1428 648 2254 565 930 1394 2437 1601 1071 2031 1892 1702 1217 2040 1379 1902 2068 1412 1618 2743 1748 2172 1491 2262 1914 2111 1734 1545 1654 1002 2439 2048 1426 297 2836 2554 1655 2366 1970 1466 1488 710 1290 1518 1356 1587 682 1733 1800 2023 912 2470 1311 1971 276 2076 1720 1746 1986 1463 1122 1438 837 2112 1782 1884 1659 2198 922 456 989 1118 2013 58 265 1627 1801 1050 892 752 1867 2653 1296 1804 609 1118 1077 2100 2856 555 2165 931 1027 1577 2361 1464 298 1988 738 1363 1867 1438 1811 271 1703 925 1523 1478 2182 1134 1607 720 139 1138 2295 1465 1490 550 1486 1417 1775 1431 1000 1748 2130 817 619 391 1122 2056 1174 1455 1033 1349 1967 1141 1588 1948 1369 1441 564 1903 2087 768 2784 1043 1601 1460 1514 1156 2480 837 1890 1301 2158 1078 2195 438 1410 1758 643 399 1439 1644 962 1998 2064 2114 2322 1595 966 1933 1085 629 2607 1228 1905 1356 1380 923 1426 2607 2238 1921 1748 1156 2222 1272 204 2518 948 1089 1266 1831 1018 2263 1041 894 2204 1194 973 1078 1085 1852 1866 1814 1624 676 218 1841 969 2078 1317 1472 1830 2280 2481 1477 1120 1635 918 1606 1067 1778 1720 1535 576 509 1948 1726 587 2100 301 2184 1710 2763 1548 1219 1530 450 614 2011 1771 1777 2020 2357 1536 1995 1780 2547 1677 872 1095 1867 2282 1131 1506 216 1047 1018 1067 1464 2731 1277 928 2028 1529 2576 1457 2025 602 598 1431 1870 574 1762 2727 2590 2052 1901 2903 509 1926 1638 2374 1279 971 1897 1470 2574 919 1964 1687 1044 2238 1130 2234 501 2042 927 1213 341 1372 1569 1910 2027 1836 1487 2012 546 926 1693 1532 803 2418 1339 1655 1885 1066 1962 407 1133 1996 1958 1641 2086 1195 1539 501 1005 1047 1791 1979 1522 1446 1642 1839 1605 535 1376 1006 1403 1562 363 2409 1432 1758 669 2021 1020 1698 1361 1721 2002 431 1041 1624 610 609 2377 420 1678 2106 127 1626 242 429 2229 1440 1755 1619 863 1858 2198 1152 2233 2022 792 1686 771 1706 1392 359 1081 1549 1258 1315 1007 1731 2017 1289 963 1622 1055 1923 1599 740 1036 253 1320 1325 612 417 1834 1511 1756 426 1805 2100 1629 1100 1193 1823 2428 1998 1697 2001 1230 1399 2162 2353 333 1275 924 2111 1510 1207 523 1064 622 1939 
1427 3389 1383 3142 229 3351 2071 1733 1628 846 1326 1674 3553 3217 3587 3168 3554 3153 3434 1158 1211 2307 2284 3000 1609 702 1913 1680 1709 968 3930 1777 3477 1881 2202 3457 1588 1173 366 328 3668 3383 2527 3761 3422 1554 1449 3850 951 2717 4167 2208 600 2100 2567 805 2122 2060 1888 2490 2135 529 3781 3311 1334 2769 2147483647 786 695 387 1797 1605 946 2488 954 1887 2978 3493 1208 1140 1198 3533 3118 2077 1019 968 2723 2216 2670 1363 1718 3476 1300 2170 1439 3357 1833 1642 1772 761 834 3620 2925 2489 3085 2939 1859 1161 3408 3550 613 3732 1165 2705 1837 2236 382 2908 3460 3248 3736 1074 1026 1241 3221 3697 1182 3870 1715 3559 2445 284 2742 956 3276 1811 3363 990 2017 2916 1494 1006 2333 2629 2686 1442 3640 3780 409 781 3434 1202 2913 2126 3520 3960 2435 1472 2767 2810 1684 3190 2110 2530 2503 1077 1850 2708 1807 552 2289 2307 1875 1600 1896 2041 2286 2396 1240 2147 1002 3082 2934 1534 2725 2412 3700 1233 580 429 2122 3612 2551 353 3989 2406 55 336 2499 3543 1818 3174 3516 3425 687 3576 4025 2684 1841 1392 1394 1088 4149 2285 2569 3340 2974 1729 1607 3094 1878 1604 3405 1771 45 2597 3505 1048 3236 1031 2819 1619 2981 1832 3629 2561 3724 3585 2596 321 1510 1975 1934 1691 974 2581 2121 2415 2799 2620 1511 1251 2141 1624 2250 676 357 2706 1816 2200 2980 2168 2784 1589 3604 3449 3754 3765 1407 838 2857 947 2956 890 4188 1867 2437 961 1549 2551 2632 1076 1892 1999 1991 3826 2876 1501 2893 3882 1539 3130 2564 1552 2365 2566 3947 2413 1258 1861 1371 2637 3773 707 3747 1287 2734 2206 511 1264 1464 2915 954 192 2401 2530 2050 3854 1096 764 1495 1632 2957 2057 186 211 2833 1711 1405 727 2598 3463 3229 3547 574 1233 1431 1678 3151 3182 531 2380 566 3492 2355 1851 1240 1208 1666 2438 2496 2316 1811 2251 969 1971 3747 1686 1170 2640 3750 2423 1724 1385 985 2543 2681 2672 673 1131 3249 3015 1353 1999 604 3190 799 2702 1113 1661 3286 111 2780 2177 2807 3306 2236 1729 2125 650 1678 1802 2755 3018 2384 3793 3503 2595 1046 2208 1780 3566 1596 1695 3835 2214 2092 1837 498 984 1183 2833 3043 1385 1412 795 1869 2631 2251 1056 4017 1639 1716 2133 1610 3999 2436 303 3094 308 3396 1923 2995 1916 1341 1179 3041 2485 1847 3227 1747 3302 311 3892 3872 1009 2323 1616 885 1819 2987 3380 469 1185 1830 1718 2895 1432 1284 1391 1313 2389 1202 3248 2999 1623 1467 2725 1411 2430 2515 3034 1070 951 1322 1965 772 3648 2757 1782 2461 1992 929 2898 1377 2251 932 1720 2264 2712 2140 1346 3872 2202 2746 2155 1557 2481 2056 571 919 863 917 2168 1054 2390 3846 3460 2497 1452 3631 3420 1423 1764 46 1422 1014 3288 1468 68 1774 3724 1376 2086 3324 2252 2131 2764 1505 3057 1607 3710 748 419 1546 1010 703 1710 1283 2072 2604 557 1132 1528 1000 1237 1043 2106 1919 2646 3690 1270 2337 1917 254 1457 531 1881 4145 3084 1660 2227 2760 2259 2326 3654 3086 2715 4128 3578 2305 787 2217 1944 1442 3796 3174 2058 739 2952 3983 1604 3739 2400 3233 1377 2711 3786 97 1095 1562 1352 1016 2514 1705 1559 1809 4084 1772 531 1015 1971 2477 79 380 2834 784 2837 1482 2370 2074 3187 3136 2559 3543 2535 4000 1034 936 2212 386 1728 2611 2588 1214 3179 1396 977 1837 2357 2699 2879 691 1781 2427 3060 880 3407 2702 2098 3308 1325 2821 2504 3598 1616 1782 2537 2141 1089 472 2002 1040 2161 2942 1696 759 89 2588 1108 3471 2902 2209 1229 1479 2487 3336 2056 1415 964 1373 1151 2922 1067 3544 2710 3956 810 2301 3187 2650 2861 3065 475 1349 1411 3010 2732 3910 1882 1347 1772 1429 1373 3129 2385 2994 3344 3792 3774 2084 2126 3330 1597 1994 1758 1481 3928 1328 2697 2861 1171 2030 175 2345 1302 3476 2025 3247 459 2169 2818 3528 1762 1978 1339 2714 2468 1232 3258 2379 2311 3554 3163 3864 880 3853 641 1561 1821 1024 2372 2715 531 2016 867 1567 1740 1851 3774 541 570 3636 3758 1616 925 2496 2567 3812 2216 1717 3507 3168 1978 3594 2006 2164 967 3184 3315 1780 3617 1045 1185 3017 3005 2307 2552 1477 3267 1103 1454 3501 1257 1112 707 3341 1943 2222 1996 1193 3295 1138 1666 3431 2317 2950 1714 1191 2185 1340 2770 1324 1307 65 1224 1690 2967 2367 3196 995 1004 1193 3667 1237 1235 2817 1205 244 3143 2240 2031 958 511 3573 3314 2555 3056 2027 3201 1336 296 1518 3030 3098 1744 335 1332 1783 3140 2272 2440 1847 2215 1300 47 199 895 2236 135 2738 3158 1370 648 1611 2038 875 3017 253 1951 3747 3349 2652 1611 2254 557 3057 1302 2193 3378 2469 3536 4042 1760 3444 3101 1306 1423 2325 2082 3250 3888 3323 453 2487 1847 1783 1928 1087 2368 1726 960 1188 3313 838 1626 1345 2740 1839 2973 3642 822 1438 1346 1594 1037 2528 2347 3458 2036 2304 1245 2437 425 2035 3176 3326 3377 3258 1755 3526 1199 1332 3144 2603 2488 2416 2161 629 2865 1243 3276 2659 1474 2577 2874 647 1490 3627 1573 1907 2514 869 1656 952 982 3274 1529 3085 3248 3301 2801 1732 1245 1614 3815 2881 3672 3768 3094 3512 1672 1763 3231 2386 2179 1754 2543 3596 2201 2310 2737 1570 3628 1108 3005 2736 680 4117 3693 1885 977 808 3146 3390 884 2919 3967 1190 508 2475 1548 2077 1549 3975 3808 2423 2839 2765 831 
652 2826 792 2432 716 2649 1397 1069 871 129 838 890 3003 2593 2895 2624 3077 2687 3043 577 424 1926 1918 2540 857 625 1144 1135 1018 498 3342 1045 2805 1161 1419 3006 1071 540 537 467 3211 2783 1909 3384 2958 798 1199 3249 289 2160 3520 1601 528 1541 2098 769 1394 1407 1176 1787 1356 644 3205 2674 972 2021 786 2147483647 472 631 1011 1041 623 1767 537 1210 2475 2972 963 586 1069 2898 2437 1411 629 287 2019 1818 2018 577 1150 3071 844 1418 680 2940 1201 876 1111 708 647 3217 2390 2060 2592 2370 1081 419 2834 2951 174 3042 974 1980 1307 1651 404 2297 3038 2638 3096 694 261 890 2608 3141 832 3192 1149 3196 1682 687 2006 412 2925 1111 2957 310 1578 2355 1100 361 1853 2205 1934 702 2975 3350 618 555 3041 486 2455 1607 2975 3328 1656 935 2198 2397 898 2781 1551 1978 1785 356 1122 1981 1164 507 1880 1524 1464 818 1164 1277 1768 1641 1035 1393 455 2414 2378 1070 2127 1745 3146 949 287 359 1608 3135 2168 508 3373 1751 750 665 1738 3155 1075 2651 2977 2885 814 2930 3366 1953 1096 887 1090 576 3499 1499 1882 2840 2375 1110 925 2679 1156 932 2904 1051 742 1876 2864 929 2734 504 2171 874 2518 1456 2990 1877 3151 3217 2006 488 1147 1229 1617 1349 537 1842 1685 1641 2313 1893 824 473 1419 917 1920 757 517 2184 1514 1427 2613 1722 2149 1087 3084 2876 3261 3111 691 392 2351 338 2309 895 3531 1088 1941 613 905 1993 1956 726 1108 1228 1478 3274 2359 816 2182 3336 1294 2434 1905 923 1837 1799 3359 2076 686 1152 595 2016 3126 175 3171 526 2122 1739 299 501 742 2566 683 834 1627 2107 1415 3263 517 203 869 1019 2280 1271 717 662 2132 1223 1196 371 1931 2950 2535 2960 291 460 758 1146 2537 2497 560 2054 510 3122 1607 1074 579 654 946 1986 1739 1613 1085 1824 597 1200 3365 1052 718 2112 3071 1651 1082 893 872 1820 2095 2006 583 517 2599 2655 658 1723 219 2763 289 2016 344 1324 2793 822 2126 1530 2277 2784 1759 959 1542 734 1119 1020 2166 2297 1616 3129 3123 2245 553 1555 997 2919 811 1391 3312 1431 1405 1458 653 198 758 2087 2343 1198 802 439 1088 1913 1874 286 3372 913 941 1397 846 3376 1805 484 2392 729 2929 1287 2563 1173 909 452 2352 2078 1060 2504 999 2893 547 3326 3312 803 1575 1342 155 1190 2407 2667 373 405 1050 1368 2227 1007 582 886 1096 1900 552 2849 2418 1396 702 2019 1116 2089 1932 2516 375 255 627 1184 53 3053 2109 1031 2112 1206 617 2224 1204 1495 148 1481 1935 2263 1521 777 3320 1748 2226 1434 1084 1895 1345 738 641 866 238 1383 298 1843 3193 2902 1736 904 3271 3039 843 1248 813 1111 552 2603 903 757 1200 3055 924 1437 2665 1757 1753 2025 782 2447 843 3029 617 789 1255 306 287 1237 738 1586 1905 396 347 831 812 645 684 1333 1578 2177 3315 649 1737 1579 773 729 315 1154 3504 2670 1150 1458 2310 1646 1816 3038 2387 2063 3477 2984 1523 374 1489 1282 826 3406 2680 1477 238 2564 3377 949 3260 1925 2805 812 2225 3198 789 310 1040 765 589 2190 1147 1212 1077 3445 1050 715 813 1225 1724 862 729 2398 494 2487 702 1929 1352 2620 2628 2070 2990 1886 3398 249 279 1426 449 1186 2293 1821 649 2714 1033 298 1385 1811 2220 2251 95 1466 2105 2596 802 2734 2013 1312 2689 1127 2075 1757 3046 944 1003 1934 1465 732 651 1237 257 1416 2366 945 519 876 1915 601 2789 2310 1804 845 946 1730 2914 1342 724 507 594 409 2198 356 2846 2253 3302 310 1757 2693 2010 2123 2481 336 569 627 2320 2262 3251 1209 664 1045 720 840 2474 1713 2280 2721 3306 3085 1640 1541 2757 1372 1430 1354 860 3253 606 2027 2489 612 1263 769 1777 521 2906 1601 2645 701 1383 2448 2915 1219 1194 844 2022 1999 831 2553 1644 1858 3013 2532 3351 247 3371 348 820 1114 318 1816 2056 619 1486 184 997 1236 1098 3144 622 221 3146 3206 868 469 1988 1823 3440 1614 1034 2890 2732 1364 3197 1406 1378 899 2598 2666 1129 2941 287 486 2599 2540 1524 1806 811 2625 940 712 2929 554 690 564 2795 1362 1835 1344 581 2668 709 971 2885 1539 2259 1475 422 1434 792 2058 823 562 799 534 1084 2484 1648 2496 346 270 792 3195 850 543 2477 464 615 2672 1619 1249 496 435 2916 2779 1811 2454 1422 2586 561 711 843 2407 2725 1004 556 674 1189 2445 1576 1978 1568 1454 925 751 591 662 1939 913 2058 2748 923 747 825 1418 190 2513 561 1285 3247 2850 2080 1113 1708 406 2354 721 1407 2769 1706 2937 3391 1502 3013 2676 660 1225 1625 1455 2768 3261 2640 398 1997 1142 1513 1321 823 1630 1083 688 941 2809 625 847 801 2058 1059 2379 3120 42 661 576 870 267 2110 1571 2872 1428 1840 466 1675 390 1582 2721 2614 2957 2626 1402 2926 746 1128 2415 2033 2079 1745 1416 408 2166 471 2894 1905 1050 1816 2175 558 945 3099 840 1170 2173 791 982 909 746 2596 811 2427 2770 2742 2096 957 611 997 3152 2287 3131 3277 2539 2829 1277 1087 2809 1978 1397 1054 1808 2976 1714 1625 2042 908 3044 328 2296 2353 319 3464 3005 1323 447 573 2757 2887 576 2370 3291 680 333 1748 901 1447 1000 3325 3120 1644 2261 2103 248 
1034 2696 1264 2476 503 2679 1397 1524 1041 601 1306 1222 2861 2524 2908 2476 2875 2475 2781 488 777 1648 1630 2323 1017 155 1335 1607 1463 285 3235 1463 2792 1240 1656 2784 893 526 683 528 2995 2688 1835 3114 2746 972 826 3155 389 2023 3476 1516 824 1405 1885 297 1482 1379 1606 1826 1573 251 3086 2620 659 2138 695 472 2147483647 790 1287 912 1045 1834 261 1657 2291 2805 574 461 635 2840 2438 1401 1071 414 2056 1550 1984 915 1621 2817 1308 1553 1089 2694 1663 1263 1565 235 196 2963 2233 1816 2400 2244 1429 609 2714 2855 396 3053 560 2051 1143 1542 448 2214 2796 2554 3044 1138 703 565 2528 3004 504 3186 1620 2917 1840 447 2098 308 2637 1549 2704 426 1337 2222 815 833 1647 1959 2061 847 2953 3115 792 107 2780 611 2236 1433 2828 3267 1868 1407 2072 2145 1191 2529 1415 1836 1847 523 1541 2057 1127 779 1621 1763 1200 1167 1579 1446 1594 1778 631 1534 343 2398 2240 843 2031 1732 3008 582 584 461 1430 2933 1894 347 3295 1722 640 789 1889 2891 1482 2484 2825 2734 359 2886 3336 2036 1226 697 743 1040 3458 1762 1896 2655 2280 1575 1377 2430 1239 943 2720 1135 666 1943 2813 484 2550 357 2131 1288 2303 1167 2937 1885 3030 2941 1901 565 841 1356 1294 1035 984 1942 1443 1834 2115 1970 863 864 1494 985 1610 300 340 2015 1180 1619 2333 1488 2094 895 2916 2755 3072 3075 1135 824 2169 345 2267 424 3498 1317 1749 270 1369 1857 1953 1164 1423 1589 1298 3134 2186 853 2229 3191 922 2456 1881 1389 1672 1963 3252 1772 1158 1584 848 1945 3082 577 3053 943 2041 1522 323 727 1181 2274 1093 840 1819 1860 1364 3159 988 282 819 947 2276 1535 745 705 2163 1695 802 760 1917 2776 2553 2853 582 722 780 1619 2457 2503 189 1743 791 2847 1729 1296 1046 1125 1034 1759 1881 1654 1508 1577 1031 1395 3098 1516 1178 1948 3067 1834 1046 1362 420 1890 1986 1989 118 480 2559 2371 723 1379 521 2523 725 2026 617 1006 2602 662 2093 1492 2115 2617 1550 1160 1431 283 984 1356 2061 2358 1790 3106 2854 1951 359 1525 1258 2876 1137 1055 3147 1672 1425 1171 278 597 490 2197 2371 794 1272 846 1425 1974 1593 718 3325 1341 1307 1500 1237 3305 1747 508 2423 828 2719 1239 2325 1297 1371 904 2365 1819 1345 2567 1142 2641 647 3199 3179 381 1699 987 428 1652 2292 2712 574 801 1284 1060 2211 745 669 1356 701 1702 1022 2591 2304 1018 910 2059 765 1788 1821 2344 843 726 1085 1518 511 2953 2069 1178 1816 1498 243 2216 794 1639 536 1112 1625 2036 1450 1250 3180 1520 2056 1508 1554 1787 1403 319 243 395 710 1646 552 1696 3156 2767 1888 759 2991 2770 1315 1720 694 770 324 2608 1375 708 1081 3038 683 1404 2636 1563 1471 2123 887 2363 1035 3027 146 449 907 775 676 1019 1210 1383 1936 680 686 885 382 563 354 1527 1269 1965 3043 606 1644 1268 531 847 566 1247 3452 2421 965 1638 2084 1567 1636 2960 2414 2028 3437 2883 1753 789 1575 1269 764 3144 2490 1364 240 2297 3288 936 3060 1716 2566 1284 2026 3091 639 695 1512 670 1037 1880 1619 898 1495 3392 1137 316 390 1624 1855 744 417 2163 885 2195 1065 1693 1430 2492 2449 1873 2850 1849 3306 644 751 1720 589 1033 1981 1987 1121 2501 723 770 1152 1663 2015 2187 442 1138 1793 2382 336 2723 2028 1616 2614 725 2187 1874 2906 1399 1236 1843 1468 404 856 1611 663 1536 2247 1096 72 770 1908 1066 2790 2207 1541 1297 785 1871 2671 1406 777 277 861 856 2267 505 2869 2032 3266 746 1607 2503 1962 2217 2370 329 846 978 2333 2051 3221 1658 710 1141 1167 1312 2441 1707 2330 2650 3111 3094 1404 1432 2635 993 1299 1083 1328 3243 726 2016 2211 1083 1442 783 1650 900 2782 1349 2553 344 1650 2168 2834 1691 1508 1313 2040 1785 544 2587 1740 1631 2863 2471 3178 714 3174 693 1240 1173 786 1677 2030 862 1322 378 876 1047 1246 3080 869 452 2954 3066 1017 914 1806 1934 3167 1523 1057 2813 2498 1289 2940 1314 1662 438 2489 2625 1104 2933 733 947 2352 2327 1762 1920 1271 2577 511 860 2807 1012 1143 905 2649 1249 1560 1315 532 2602 443 1416 2739 1746 2274 1106 838 1567 1264 2108 1292 993 667 607 1002 2284 1715 2524 818 489 503 2989 1302 619 2179 906 451 2463 1550 1575 274 193 2885 2624 1922 2361 1335 2507 816 806 862 2338 2449 1418 680 681 1657 2465 1606 1759 1222 1613 620 648 574 237 1611 826 2060 2496 678 298 1128 1349 382 2330 606 1276 3063 2664 1957 1585 1560 158 2386 1193 1704 2684 1862 2842 3351 1143 2777 2434 651 827 1660 1394 2568 3194 2643 591 1800 1577 1161 1237 435 1731 1048 292 552 2628 183 1090 654 2062 1295 2279 2954 471 1041 812 1301 703 1859 1770 2763 1344 1621 752 1828 540 1352 2501 2659 2713 2566 1097 2831 504 728 2489 1909 1822 1738 1536 739 2194 877 2625 2037 788 1967 2202 105 797 2937 1266 1281 1873 325 994 444 334 2592 1250 2399 2568 2607 2134 1177 589 930 3127 2187 2981 3086 2400 2831 998 1098 2566 1719 1631 1103 1899 2903 1513 1638 2065 1367 2933 732 2338 2081 154 3426 3014 1190 315 956 2491 2705 194 2226 3283 1148 565 1827 877 1389 1472 3285 3128 1855 2145 2080 288 
1192 3425 1040 3063 531 3280 2022 1403 1499 631 959 1452 3597 3211 3526 3214 3641 3244 3566 1151 1020 2434 2418 3094 1487 868 1763 1315 1393 1000 3950 1484 3433 1792 2017 3558 1632 1138 109 264 3767 3394 2522 3901 3516 1426 1614 3861 885 2753 4144 2209 230 2130 2652 1007 2025 2027 1577 2417 1964 741 3809 3295 1444 2647 387 631 790 2147483647 1604 1624 572 2398 1009 1559 3048 3555 1362 1146 1399 3519 3066 2035 652 892 2649 2334 2641 1163 1358 3601 929 2045 1181 3476 1488 1385 1440 949 976 3747 2976 2594 3161 2969 1616 1049 3437 3562 501 3672 1339 2611 1879 2251 343 2910 3576 3252 3718 701 807 1351 3223 3738 1289 3821 1355 3705 2302 559 2636 951 3426 1497 3487 917 2111 2951 1596 719 2410 2738 2559 1333 3602 3894 24 896 3565 1113 3007 2179 3567 3949 2260 1111 2796 2927 1487 3311 2140 2568 2416 981 1552 2612 1779 194 2402 2118 1980 1372 1599 1900 2342 2266 1413 2019 1001 3041 2972 1604 2735 2370 3743 1372 348 339 2178 3699 2680 485 3990 2373 401 58 2359 3677 1533 3233 3567 3475 939 3553 3993 2583 1726 1436 1533 743 4124 2082 2511 3413 2984 1383 1290 3212 1787 1553 3478 1682 353 2507 3486 1243 3307 1042 2794 1340 3073 1953 3612 2506 3754 3729 2610 226 1627 1858 2084 1824 622 2471 2218 2252 2877 2523 1448 1030 2050 1546 2400 907 500 2763 1970 2041 3121 2260 2768 1641 3667 3478 3833 3736 1118 513 2924 908 2932 1119 4158 1697 2506 1049 1217 2586 2583 698 1670 1740 2045 3870 2937 1439 2813 3930 1709 3064 2529 1215 2415 2417 3968 2562 916 1551 1216 2631 3750 484 3775 1041 2734 2288 483 1130 1174 3064 573 286 2238 2639 2030 3872 771 713 1474 1622 2909 1860 206 178 2763 1335 1585 408 2557 3529 3166 3568 343 1085 1377 1310 3151 3127 699 2533 205 3634 2234 1686 933 865 1577 2531 2362 2243 1513 2354 603 1817 3885 1345 804 2693 3701 2266 1696 1017 1177 2451 2698 2631 826 1104 3223 3159 1282 2168 412 3302 511 2645 973 1795 3363 492 2750 2149 2860 3366 2314 1580 2140 878 1701 1570 2771 2928 2233 3756 3641 2740 1075 2176 1596 3543 1385 1845 3897 2026 2033 1956 721 807 1256 2714 2974 1573 1074 452 1634 2544 2379 840 3996 1345 1469 2027 1352 3995 2421 290 3023 122 3488 1901 3103 1803 965 912 2982 2601 1645 3135 1629 3424 147 3927 3911 1165 2202 1777 774 1474 3009 3298 263 971 1659 1848 2854 1517 1206 1026 1485 2462 893 3375 3021 1803 1328 2650 1555 2577 2533 3095 797 698 1024 1726 593 3663 2731 1659 2605 1780 1029 2852 1570 2120 773 1898 2415 2809 2132 999 3916 2291 2805 2065 1181 2497 1976 819 1033 1089 664 1968 929 2430 3818 3499 2357 1475 3779 3557 1075 1392 433 1560 1055 3233 1114 321 1790 3683 1446 2056 3291 2320 2257 2653 1412 3060 1469 3658 899 723 1697 750 423 1780 933 2142 2535 260 959 1458 1162 1228 1135 1949 2058 2732 3831 1246 2343 2057 584 1360 316 1785 4127 3202 1710 2076 2857 2256 2387 3655 3018 2686 4102 3594 2122 466 2119 1903 1426 3930 3250 2074 709 3082 3991 1565 3826 2481 3345 1027 2788 3806 466 904 1196 1350 656 2670 1342 1686 1514 4068 1681 778 1173 1685 2349 454 664 2939 426 2984 1255 2468 1983 3219 3204 2633 3585 2508 4011 849 668 1990 208 1761 2771 2438 873 3271 1509 710 1921 2397 2780 2869 546 1928 2583 3152 1074 3362 2643 1874 3305 1505 2702 2385 3641 1293 1613 2542 2091 1186 88 1734 847 2045 2967 1574 863 446 2542 759 3419 2916 2323 850 1512 2354 3451 1973 1348 1002 1210 897 2828 978 3477 2803 3927 514 2341 3263 2630 2751 3085 466 1184 1198 2950 2818 3878 1552 1285 1676 1134 1015 3099 2339 2911 3339 3875 3716 2176 2140 3359 1778 2019 1864 1143 3882 1235 2654 2998 832 1884 241 2371 1083 3508 2126 3256 713 1967 2956 3530 1395 1753 974 2652 2552 1319 3184 2274 2402 3604 3152 3932 616 3939 344 1282 1743 764 2406 2680 144 2061 780 1581 1795 1726 3764 154 429 3716 3802 1498 585 2559 2451 3955 2220 1659 3506 3276 1972 3724 2009 1951 1175 3204 3290 1747 3570 817 902 3133 3096 2118 2434 1157 3247 1285 1343 3531 969 744 329 3387 1957 2345 1964 1170 3286 1206 1353 3477 2147 2889 1892 960 2061 987 2689 961 1045 445 1154 1685 3048 2279 3127 711 897 1278 3758 859 1164 2968 946 462 3231 2231 1795 993 605 3541 3367 2438 3064 2027 3201 1182 115 1464 3024 3236 1457 111 1287 1427 3075 2206 2528 2012 2076 1403 393 278 1025 2401 444 2686 3278 1442 882 1412 2028 788 3087 210 1908 3822 3423 2678 1238 2293 632 2985 960 1971 3383 2326 3548 4016 1931 3556 3214 1267 1608 2255 2068 3333 3880 3269 238 2560 1533 1950 1926 1225 2260 1697 1082 1341 3384 969 1460 1367 2687 1666 2987 3704 673 1203 1201 1301 821 2639 2181 3479 2034 2389 1085 2296 268 2122 3273 3245 3494 3246 1885 3538 1259 1510 3045 2630 2604 2371 2045 304 2796 1013 3412 2529 1562 2436 2806 794 1516 3685 1287 1801 2663 1063 1605 1169 1122 3225 1234 3052 3333 3338 2727 1573 1212 1601 3779 2894 3722 3848 3133 3459 1780 1711 3346 2501 1996 1682 2438 3593 2273 2253 2672 1245 3651 902 2927 2867 698 4089 3635 1910 982 433 3277 3462 980 2961 3920 836 299 2378 1514 2061 1189 3950 3750 2248 2862 2728 787 
439 2248 936 1582 1702 1806 814 812 329 975 1123 197 2432 1916 2064 2099 2628 2292 2735 890 589 1798 1815 2175 359 1418 260 1120 712 1058 2683 560 2016 531 414 2607 1041 813 1526 1478 2783 2138 1333 3072 2542 365 1502 2571 903 1670 2748 1125 1429 1194 1784 1501 627 879 692 1016 371 1533 2575 1963 1254 1098 1797 1011 1287 1604 2147483647 937 1277 947 1114 824 2043 2454 1394 932 1567 2179 1652 844 1210 879 1215 1688 1344 441 1079 2739 1171 550 496 2601 951 376 833 1463 1343 2876 1907 1824 2162 1827 269 678 2234 2294 1183 2206 1457 1127 1116 1209 1415 1677 2681 1986 2355 1233 797 1242 1951 2552 1226 2375 1082 2920 735 1662 1120 992 2691 708 2633 863 1450 1829 1258 923 1573 1950 1006 482 2193 2957 1585 1294 2731 682 2103 1321 2416 2592 658 1065 1678 2129 117 2470 1201 1530 973 766 601 1120 787 1434 1718 515 1426 272 600 385 1436 729 1471 520 972 1659 1858 1135 1557 1081 2560 1343 1262 1371 1330 2680 1986 1491 2661 1119 1759 1648 794 2842 514 2162 2430 2342 1627 2185 2579 1084 394 1014 1379 1059 2722 489 1139 2373 1771 944 726 2372 518 647 2426 496 1753 1041 2133 1506 2273 986 1487 492 2150 1477 2256 1146 2532 2931 1473 1497 1326 448 1672 1463 1150 961 1530 659 1933 1038 610 575 669 534 1873 1570 1497 1757 1624 464 2390 1538 1497 1075 2560 2273 2771 2343 643 1147 1930 942 1611 1591 2743 144 1609 1189 830 1530 1232 1274 177 408 1249 2685 1917 615 1345 2752 1563 1616 1230 869 1468 837 2701 1984 966 688 441 1413 2370 1124 2545 588 1524 1511 1294 561 612 2378 1339 1839 647 1872 936 2603 971 1066 768 821 1519 260 1723 1668 1326 1269 1550 1222 1233 2450 1716 2326 1268 576 659 1152 1885 1701 1458 1984 1430 2842 722 159 813 997 486 1725 807 874 598 1645 1223 282 3045 891 1150 1687 2257 679 761 1130 1485 989 1557 1299 1397 854 1870 2437 635 1806 1213 2425 1106 1261 694 1455 2343 1825 1435 977 1821 2284 1508 220 1143 1560 973 199 1610 1432 656 2340 2825 2103 1022 977 47 2175 229 1542 2767 422 776 1473 1556 815 1115 1170 1523 1578 897 1224 230 1083 1766 764 2611 572 296 596 396 2653 1217 1496 1563 1716 2508 862 2242 430 1225 730 1554 1874 61 1623 356 2573 1548 2706 2703 1374 693 1553 922 952 1837 1801 1367 632 122 1463 1490 1176 653 1106 1487 1593 844 2547 1845 1649 385 1211 1404 1989 1428 2051 838 911 724 288 1032 2398 1432 345 1995 212 1226 1473 1597 595 865 1688 1887 1954 1042 976 2725 1544 1797 682 1230 1392 662 1606 1262 1575 944 371 758 1434 2423 2325 791 939 2992 2749 964 1229 1821 1379 1062 1800 1003 1769 972 2261 1109 909 1912 1473 1675 1128 503 1812 301 2212 1379 1722 1481 866 1183 1191 1014 1371 1128 1345 665 580 1393 857 1186 382 1609 1848 3010 801 1239 1614 1752 509 1304 498 2745 2366 1084 508 1994 1144 1488 2346 1565 1383 2700 2337 519 1177 695 783 791 3070 2240 1106 1103 2314 2684 696 2792 1637 2463 986 1858 2548 1793 707 1124 851 1164 2098 1099 1380 572 2690 487 1602 1382 557 809 1871 1675 2092 1281 2307 370 1700 622 2054 2168 1725 2417 1241 2711 766 948 434 1450 1036 2191 856 979 2319 1275 909 1306 1412 1868 1600 1106 1573 2030 2217 1484 1948 1251 333 2016 1525 1156 860 2469 760 124 1385 851 1195 1596 460 764 577 1808 345 1279 1886 1206 1066 1981 1728 1666 1269 975 801 2569 646 620 1073 432 725 1327 783 2004 1933 2525 1109 1377 2251 1364 1223 1894 1331 452 407 1526 1919 2468 839 661 468 658 1049 1744 1042 1432 2037 2826 2252 1482 1136 2166 1636 1114 1370 880 2440 590 1308 2274 989 357 1774 1340 522 2307 1491 2006 1619 372 2242 2235 1161 242 1111 1251 1704 1160 1709 796 1624 2458 1847 2822 995 2890 1265 518 562 855 1395 1360 1543 1221 953 911 1133 351 2421 1542 1231 2669 2617 376 1131 1623 927 3129 1146 629 2204 2384 958 2867 1018 376 1537 1995 1934 751 2138 787 770 2295 2165 515 908 766 1907 1469 469 2326 732 1183 1400 2250 1037 1720 849 836 1979 1104 691 2331 551 1466 1684 648 564 1015 1229 1098 612 1806 707 855 2083 852 1664 926 817 1153 2746 1266 696 2313 689 1608 2272 1103 319 1068 1372 2150 2254 915 1834 1015 1928 475 1700 643 1749 2478 519 1550 717 1040 1629 869 1702 1691 536 1221 1761 1603 1308 1937 1925 1310 2441 1116 1576 192 975 946 2073 1570 776 2748 2384 1573 1200 1336 1327 1527 951 417 2109 759 2282 2617 1676 2646 2353 747 1580 893 978 2338 2536 1837 1391 1666 704 1668 954 1321 776 759 1277 1382 2337 1317 203 934 1308 118 1784 2591 975 426 475 581 783 1883 587 2247 1012 1591 556 735 1394 1427 2341 1752 2610 1932 1477 2271 1074 1518 1525 1537 1873 1070 578 1315 1362 597 2616 972 1193 866 1372 1391 950 2561 550 460 2058 1479 647 1561 1327 1807 611 1693 2345 2177 1283 173 787 805 2365 1703 2568 2790 2002 2017 1342 662 2476 1794 393 573 944 2278 1457 940 1260 782 2411 702 1457 2140 1192 2684 2175 1058 998 1340 2482 2411 1226 1864 2473 1065 1325 911 717 969 1061 2554 2287 647 1711 1395 1019 
1045 1802 1555 1598 1413 1790 537 1618 613 1119 1694 1026 1974 1612 2010 1591 2036 1647 2020 473 898 942 946 1502 586 950 795 1855 1523 639 2333 1421 1886 529 1114 1968 108 501 1516 1386 2171 1781 923 2363 1918 605 615 2249 754 1130 2564 604 1566 506 1061 934 719 495 1573 967 1009 1128 2188 1708 426 1342 1605 1041 912 1624 937 2147483647 1625 1003 651 1686 1434 1934 615 478 781 1928 1539 530 1603 755 1185 828 1077 903 1836 2042 1724 849 1140 1909 1774 1185 1652 936 818 2188 1353 1039 1551 1346 1196 684 1815 1949 1127 2153 694 1210 267 633 1301 1303 2005 1644 2132 1658 1048 474 1617 2115 503 2279 1838 2183 1127 1356 1275 673 1921 1561 1929 731 577 1328 353 1261 817 1182 1282 546 2043 2314 1618 840 2017 598 1418 566 1944 2355 1241 1717 1173 1375 921 1754 516 944 1008 705 1483 1220 271 1539 879 1204 509 1035 1497 827 727 1040 669 844 624 1493 1348 218 1122 839 2119 558 1313 1289 568 2094 1168 1253 2385 821 1551 1640 1161 2131 1397 1613 1944 1852 1098 1974 2425 1208 613 226 511 1493 2546 1250 1014 1799 1371 1728 1486 1652 537 290 1863 480 1574 1104 1901 799 1693 585 1221 1280 1480 547 2025 1000 2133 2201 993 1421 416 689 742 527 1513 1138 678 1178 1272 1141 352 994 711 403 981 1061 1248 1144 688 1000 1608 705 1182 141 2046 1856 2220 2164 1282 1405 1310 719 1357 957 2586 860 900 658 1549 962 1060 1697 1113 1344 439 2246 1319 352 1361 2306 654 1566 979 1585 796 1245 2350 1115 1509 1562 734 1033 2170 1216 2154 1087 1129 710 1150 697 1292 1573 1691 1737 1164 1088 464 2256 1403 912 206 121 1376 1075 1632 1585 1285 1990 680 1409 1018 1911 1660 1950 1315 753 353 1880 1546 1604 1092 1105 1544 2107 977 831 1337 1508 453 957 1139 809 1467 814 1586 841 2342 1665 1634 1073 2161 1160 223 1731 816 1057 1080 1089 961 526 1648 1653 451 875 1238 1731 1311 1138 789 521 1752 1573 1185 595 1239 1746 726 719 521 1070 78 1116 1154 1496 1109 2196 2103 1265 561 630 890 1964 965 607 2275 1136 583 544 1161 956 445 1389 1486 716 1536 1467 1163 1128 898 1031 2413 1365 1158 758 1181 2395 836 1379 1539 1693 1889 350 1532 646 1792 1170 1472 1067 992 1702 596 1866 1500 2305 2288 718 953 629 886 1769 1389 1832 1366 983 848 526 1308 304 513 1713 652 862 1341 1825 1401 728 660 1191 529 1125 914 1476 1205 1169 1302 1225 1093 2048 1160 621 1140 1111 696 1316 738 933 945 756 995 1229 540 1571 2292 726 1186 721 1895 879 612 1148 718 959 1183 1158 788 807 2245 1876 1161 153 2258 2020 1603 1977 1606 500 592 1709 1661 1613 170 2130 289 513 1727 718 788 1306 471 1453 653 2123 899 1322 567 1172 1327 262 1571 554 1065 1426 871 376 737 398 589 932 682 1139 2295 393 732 686 1435 498 1325 557 2540 1644 151 993 1276 655 775 2050 1527 1120 2525 1978 1177 1400 794 412 227 2379 1639 454 916 1550 2381 241 2218 889 1773 1598 1184 2189 1551 942 1809 277 1555 1233 1848 458 1443 2480 489 1169 720 1478 1101 1656 1308 1367 1526 1496 1016 906 663 1596 1588 1030 1962 943 2399 953 1217 1284 1417 147 1333 1268 1495 1674 412 1202 397 774 1181 1275 1101 636 1154 1557 877 1817 1142 1223 1703 685 1381 1099 2018 1521 820 932 602 556 1666 1395 972 812 1346 594 854 1682 1013 1514 1888 1300 810 1774 132 1129 1882 624 407 642 761 1125 1415 698 1975 1218 2355 1328 719 1652 1052 1391 1466 1175 778 950 1441 1224 2310 1696 429 506 1314 1653 1532 820 1461 1739 2265 2192 629 522 1737 718 396 437 1558 2336 535 1117 1485 1476 842 1676 748 980 1885 610 1644 1224 1169 1446 1924 1921 1168 1691 1157 963 427 1702 952 832 1981 1559 2313 1224 2329 1389 1267 456 1172 782 1125 1646 445 862 45 221 659 2169 1651 1201 2105 2178 565 1455 946 1145 2419 611 334 1902 1698 381 2170 402 1215 869 1585 1714 273 2027 1068 1235 1571 1501 1203 1135 1451 1665 737 551 1909 1255 1632 1604 1763 338 854 435 461 1690 481 1485 1854 1129 1384 752 1039 859 1604 1246 1671 1151 1579 534 124 1443 892 1637 1252 785 454 2154 1775 530 1492 1138 1362 1632 639 1246 649 1095 1974 1744 1135 1452 424 1596 738 1671 315 1426 1714 1371 1524 391 1829 1575 755 946 755 936 420 1558 1465 757 1030 1737 1167 1722 298 1082 912 442 855 1472 1478 423 2207 1809 1056 1893 670 1050 1503 1522 1276 1774 1144 1935 2439 740 1978 1646 394 705 810 489 1727 2283 1743 1390 957 1570 731 328 631 950 226 693 616 1769 803 772 261 1170 860 1371 2083 1003 1040 704 1348 1035 1093 1135 1860 433 809 788 1110 1356 569 1682 1779 1925 1653 541 1924 418 674 1634 1008 1068 848 811 1448 1313 1030 1877 1266 298 1230 1320 979 115 2063 1306 611 1204 880 296 898 705 1690 1336 1490 1729 1715 1261 764 433 132 2217 1279 2099 2236 1510 1929 406 331 1778 971 1088 403 1089 1992 678 767 1185 1517 2031 981 1463 1346 941 2514 2112 286 644 1605 1738 1847 734 1338 2375 1565 1337 1010 229 485 1750 2373 2226 1228 1242 1176 837 
839 3362 497 2841 1029 3064 1891 867 1289 515 389 1092 3543 3091 3319 3173 3651 3268 3643 1184 787 2538 2532 3126 1288 1179 1493 744 877 1121 3854 1000 3253 1616 1676 3590 1671 1132 582 684 3791 3296 2428 3986 3538 1227 1820 3753 901 2711 3982 2138 347 2107 2686 1331 1819 1918 1064 2227 1648 1126 3727 3158 1595 2373 946 623 1045 572 1277 1625 2147483647 2182 1158 1022 3046 3527 1580 1200 1673 3382 2884 1910 88 891 2449 2428 2506 880 789 3668 356 1795 788 3535 932 969 899 1268 1237 3813 2947 2660 3165 2910 1207 946 3363 3461 649 3464 1586 2381 1892 2199 705 2811 3630 3146 3571 129 587 1514 3114 3677 1455 3626 785 3802 2011 1035 2386 1035 3535 980 3554 911 2183 2900 1720 384 2442 2805 2281 1178 3428 3938 548 1144 3641 1031 3042 2188 3519 3808 1922 543 2742 2998 1164 3379 2117 2535 2205 921 1057 2378 1698 394 2488 1765 2077 1010 1105 1634 2345 1998 1650 1766 1075 2875 2925 1682 2654 2229 3683 1570 477 657 2191 3708 2777 890 3864 2246 946 630 2070 3755 1059 3210 3524 3432 1326 3402 3820 2344 1515 1497 1713 229 3958 1710 2338 3407 2896 827 777 3277 1607 1459 3469 1515 906 2286 3342 1526 3301 1125 2659 892 3103 2074 3468 2338 3677 3822 2541 666 1769 1634 2239 1971 128 2223 2290 1933 2892 2292 1349 737 1853 1410 2539 1278 905 2751 2137 1740 3222 2323 2649 1690 3639 3404 3826 3573 670 231 2923 957 2794 1458 3985 1400 2522 1231 684 2547 2422 133 1290 1299 2064 3811 2926 1343 2596 3875 1916 2862 2389 674 2408 2114 3872 2692 385 1038 1003 2529 3594 472 3695 694 2640 2334 745 969 721 3178 67 856 1921 2709 1942 3774 307 817 1434 1582 2736 1510 775 737 2563 765 1815 287 2407 3510 2964 3479 481 912 1301 738 3043 2938 1054 2672 380 3727 1981 1399 476 335 1421 2581 2082 2061 1020 2428 54 1537 3965 796 235 2678 3507 1955 1621 446 1464 2231 2631 2480 1133 1119 3075 3264 1195 2346 527 3356 334 2470 843 1946 3364 1040 2610 2041 2839 3342 2351 1328 2096 1250 1702 1183 2698 2695 1932 3580 3725 2859 1175 2059 1285 3391 1048 2014 3863 1679 1884 2075 1119 670 1381 2444 2769 1815 538 200 1236 2326 2488 611 3839 870 1064 1807 937 3862 2317 724 2813 687 3508 1819 3157 1587 395 553 2791 2683 1303 2892 1420 3491 641 3853 3842 1410 1950 1965 763 918 2939 3067 542 706 1364 1989 2693 1626 1123 456 1714 2486 440 3449 2950 2018 1122 2446 1739 2705 2473 3080 461 459 574 1317 571 3564 2598 1443 2727 1410 1230 2684 1819 1856 683 2104 2554 2855 2053 451 3855 2347 2793 1867 611 2435 1800 1221 1250 1427 443 1606 837 2406 3654 3439 2067 1502 3877 3642 522 820 991 1734 1175 3042 553 883 1772 3503 1542 1950 3130 2343 2368 2397 1271 2959 1246 3463 1188 1190 1879 468 369 1842 382 2179 2346 421 776 1346 1416 1244 1306 1655 2198 2764 3917 1235 2274 2199 1090 1219 512 1599 3973 3268 1748 1783 2902 2178 2396 3535 2813 2550 3936 3498 1779 257 1907 1792 1400 4004 3252 2035 843 3169 3876 1488 3831 2515 3398 474 2805 3713 1010 703 624 1356 118 2808 772 1834 1027 3916 1511 1186 1420 1204 2080 1019 1124 2993 174 3099 908 2528 1789 3157 3195 2652 3530 2381 3900 678 410 1595 596 1772 2911 2132 348 3296 1656 431 1991 2375 2804 2753 612 2088 2723 3180 1380 3183 2464 1482 3190 1743 2430 2126 3584 772 1327 2462 1953 1354 505 1278 661 1808 2901 1367 1106 1014 2386 232 3226 2837 2413 285 1546 2075 3507 1791 1256 1130 986 572 2591 930 3263 2843 3760 314 2324 3264 2508 2494 3009 759 958 887 2760 2848 3706 1012 1210 1501 673 451 2948 2193 2689 3218 3874 3510 2243 2093 3288 1994 1998 1970 605 3691 1122 2497 3097 317 1611 813 2331 782 3436 2209 3158 1140 1601 3057 3416 823 1363 404 2468 2589 1454 2967 2040 2455 3558 3026 3907 402 3939 367 836 1589 472 2375 2536 437 2067 803 1581 1833 1500 3628 428 599 3713 3742 1306 171 2564 2194 4042 2154 1543 3387 3323 1907 3795 1955 1571 1482 3122 3141 1659 3382 574 507 3196 3124 1766 2176 649 3106 1546 1183 3458 548 175 243 3341 1924 2447 1861 1177 3162 1332 844 3429 1823 2699 2098 664 1811 431 2475 392 664 996 1093 1646 3062 2072 2917 388 844 1416 3770 294 1098 3090 596 933 3253 2145 1387 1119 923 3377 3330 2181 2971 1968 3091 978 685 1377 2909 3331 986 612 1238 862 2874 2036 2571 2191 1803 1548 941 784 1264 2561 1016 2516 3346 1541 1259 1095 1954 808 3082 710 1793 3810 3417 2624 666 2275 921 2776 425 1575 3276 2035 3447 3851 2125 3603 3271 1232 1843 2076 1984 3343 3745 3079 543 2580 1017 2136 1871 1439 2023 1622 1299 1558 3375 1219 1193 1405 2515 1368 2903 3674 651 851 1008 829 602 2712 1862 3393 1972 2434 890 2010 596 2184 3306 3016 3550 3117 2022 3436 1367 1744 2795 2579 2684 2225 1809 343 2598 705 3498 2248 1668 2143 2609 1102 1541 3650 828 1597 2789 1368 1503 1486 1355 3042 765 2898 3346 3281 2522 1305 1195 1558 3604 2813 3675 3844 3083 3265 1895 1598 3404 2584 1660 1543 2199 3469 2304 2096 2484 721 3564 673 2710 2960 897 3921 3431 1896 1070 139 3360 3453 1186 2920 3726 285 525 2153 1450 1976 620 3787 3544 1912 2797 2579 870 
1359 1348 1882 667 2330 886 467 1733 906 1782 2067 1143 1529 983 1139 1241 1785 1512 1984 1347 1411 1352 1389 1430 915 1910 698 2054 1638 1550 1743 1471 1074 608 684 1798 1085 1318 2302 2209 1947 1212 556 2297 1726 976 1572 1629 1540 894 1805 594 2266 778 1157 1921 373 521 1569 112 634 2076 1645 1020 1426 349 2488 1767 1834 2398 947 1003 2182 2147483647 1583 1709 1260 1579 1617 1374 1778 1233 707 477 2125 1526 269 1274 457 1302 2007 1970 2115 397 1432 1836 1856 1321 1747 1913 1788 2091 1100 1263 1368 981 1148 1349 1324 1361 1912 1285 1696 217 936 666 2130 790 1898 1061 1408 2156 1630 1477 1026 1638 1502 1444 2011 2180 354 2277 272 1539 2000 1610 1878 1502 1134 995 1322 1805 1042 1341 313 1064 1250 2134 2384 1788 1978 1293 1380 897 1520 1645 572 2011 873 1477 1043 1739 775 833 28 1423 1488 223 737 2258 1261 680 1212 1215 1470 562 903 276 1666 427 1496 713 1027 1195 728 310 1647 1560 2051 2101 911 1832 1441 2140 1715 370 2439 2431 330 2080 1411 1323 1539 1458 2082 1238 1640 206 676 1220 1491 1978 1780 776 229 1533 885 1868 1666 1653 613 891 1577 719 2450 110 1187 1802 1445 1477 574 1435 1406 1297 1309 247 1606 2183 701 2237 1370 550 1446 1379 2054 156 1148 492 1211 138 978 1446 348 864 1486 2038 2139 1025 1469 533 1740 1123 605 1108 1677 1361 1898 1398 1586 2016 1172 1541 681 1956 1804 806 1011 1618 1774 816 321 2198 1027 1197 933 1767 1142 987 417 1835 1578 680 371 1812 880 395 1762 1525 1905 1574 1197 582 1424 1921 1617 1492 674 1062 1984 1270 1558 1759 2248 2582 487 1300 577 1664 1886 1727 1022 919 573 811 2467 2414 382 2204 1645 2068 347 1584 782 1400 2056 1318 1059 2086 964 758 2023 1546 2258 2103 244 799 1742 1931 825 1166 292 195 1498 1196 2130 665 2266 1820 2084 972 1325 449 807 2077 1817 56 758 392 1911 1362 925 1785 1135 1563 1986 1677 1952 323 1425 1391 1517 2481 521 470 1049 1428 1034 854 698 2042 963 1115 783 532 419 1400 2075 1571 1479 433 923 1228 1158 1458 1866 699 422 1289 2107 1598 1429 388 587 1684 1843 2092 1103 146 1349 1600 1666 1511 1233 377 1342 1706 476 2215 632 2494 1691 659 1527 600 2171 1630 611 1333 948 740 774 1825 2306 1778 1778 1714 266 1521 1629 1859 969 901 2138 1484 837 1360 550 1300 1206 2053 1639 1027 1769 1816 975 1618 1079 265 1504 1521 703 1241 1724 1761 1660 1083 1805 1463 530 746 1510 923 1659 530 1707 363 1626 1601 1494 1295 577 1921 1804 1105 1054 334 2175 679 433 2114 1687 1956 1790 785 1469 815 1479 1423 334 1132 2245 2009 1911 2156 2499 1474 1518 860 1950 2479 877 1322 1292 514 965 977 1317 303 989 904 944 1281 1859 2276 1492 1731 2009 1107 1956 1000 190 2153 1452 960 1734 1272 1564 581 1384 1190 2244 1229 604 1391 2364 1040 2082 613 1801 1651 1058 482 1319 563 937 1403 630 486 1758 1405 642 2035 279 592 1076 2280 1430 725 1749 1650 1739 901 1931 1077 1707 1932 1162 1613 2454 1517 2067 1173 2077 1614 2030 1386 1472 1745 719 2128 1717 1386 247 2551 2250 1411 2153 1706 1293 1181 415 1172 1349 1080 1514 414 1767 1564 1806 908 2211 965 1680 408 1913 1536 1402 1773 1116 813 1184 699 1854 1435 1576 1456 1870 1004 310 948 1082 1668 381 193 1562 1699 866 624 406 1541 2412 1257 1571 376 953 828 1792 2573 315 1990 1044 863 1252 2208 1129 286 1803 431 1073 1559 1209 1611 435 1430 1085 1266 1583 1961 816 1438 500 389 1010 2017 1237 1298 581 1234 1527 1726 1140 722 1603 1995 800 289 514 1099 1956 1329 1119 690 1263 1618 794 1239 1826 1508 1168 390 1647 1918 590 2516 730 1401 1395 1174 1087 2172 799 1628 1296 2086 1004 2057 307 1117 1425 790 154 1125 1562 913 1927 1841 2018 2087 1465 666 1723 779 452 2372 883 1634 1021 1032 685 1474 2373 1977 1808 1701 901 2022 987 188 2353 611 778 1263 1632 670 2091 693 866 1871 1094 988 748 1200 1632 1681 1588 1414 679 190 1713 963 1741 1054 1412 1657 2110 2263 1369 772 1311 573 1304 1042 1454 1624 1440 552 520 1600 1520 383 1960 294 2042 1532 2476 1265 882 1322 120 736 1804 1505 1446 1898 2206 1253 1726 1588 2258 1490 534 1045 1561 1989 1204 1385 185 934 669 1003 1228 2475 974 832 1798 1439 2319 1158 1957 692 251 1134 1525 426 1423 2444 2316 1731 1577 2622 374 1715 1301 2056 1102 622 1625 1279 2307 581 1870 1544 802 2141 805 1941 595 1893 917 1177 348 1349 1674 1563 1857 1624 1187 1664 198 577 1527 1589 897 2164 1051 1596 1539 718 1630 175 804 1672 1619 1497 1768 990 1214 370 836 904 1703 1724 1347 1204 1525 1615 1316 518 1326 657 1088 1325 335 2149 1092 1568 848 1840 994 1351 1338 1395 1656 656 786 1329 289 375 2144 417 1478 1897 313 1283 349 428 1920 1106 1671 1495 598 1560 1871 840 1899 1695 863 1558 749 1538 1288 340 879 1249 929 1424 840 1664 1918 1143 1082 1273 738 1726 1293 678 734 106 1335 998 264 314 1725 1482 1533 531 1536 1810 1743 1250 844 1523 2221 1778 1563 1687 1043 1544 1999 2100 48 960 576 2005 1611 1364 566 875 474 1657 
940 2441 1277 2219 764 2420 1140 1483 835 657 1355 1083 2608 2264 2649 2223 2634 2236 2559 246 689 1429 1415 2085 808 331 1125 1619 1410 59 2978 1380 2532 998 1456 2549 637 306 900 756 2758 2429 1574 2896 2508 771 662 2897 305 1768 3215 1255 1001 1148 1644 387 1238 1120 1531 1570 1365 493 2830 2359 446 1894 954 537 261 1009 1114 651 1158 1583 2147483647 1601 2045 2556 428 212 553 2580 2178 1143 1166 328 1800 1326 1723 801 1622 2592 1368 1320 1012 2467 1632 1159 1524 355 231 2739 1982 1585 2156 1988 1292 467 2458 2597 545 2793 449 1800 887 1283 672 1954 2567 2294 2783 1230 693 359 2268 2751 298 2925 1622 2703 1609 707 1849 153 2426 1485 2479 324 1101 1967 590 872 1403 1729 1820 644 2691 2885 1008 205 2558 436 1998 1181 2576 3006 1654 1433 1816 1918 1031 2303 1158 1581 1595 397 1456 1806 868 963 1394 1561 972 1042 1489 1225 1343 1542 504 1302 148 2138 1985 596 1772 1472 2754 412 744 671 1179 2692 1674 603 3036 1461 900 1017 1656 2670 1387 2235 2573 2482 525 2624 3075 1787 999 440 556 1103 3197 1570 1637 2409 2020 1555 1335 2203 999 694 2475 897 924 1691 2552 436 2304 128 1870 1206 2065 950 2676 1627 2774 2725 1642 793 628 1124 1096 829 1074 1696 1209 1614 1871 1720 624 791 1248 748 1406 473 597 1765 988 1402 2117 1251 1833 641 2668 2499 2828 2814 1093 928 1922 238 2006 480 3237 1123 1502 88 1350 1601 1694 1263 1267 1455 1046 2881 1937 614 1974 2939 758 2197 1620 1376 1420 1733 2995 1566 1188 1511 694 1685 2821 691 2797 884 1780 1280 526 577 1130 2064 1216 1092 1599 1630 1103 2902 1033 343 563 687 2016 1348 991 947 1906 1724 660 891 1656 2529 2294 2595 745 592 542 1635 2197 2243 445 1540 972 2631 1490 1098 1048 1165 801 1522 1645 1400 1426 1345 1133 1184 2879 1492 1248 1696 2806 1610 788 1407 395 1639 1727 1729 327 262 2298 2157 504 1195 672 2293 824 1767 517 802 2358 923 1832 1232 1864 2368 1307 960 1171 470 724 1213 1802 2104 1564 2844 2635 1741 105 1265 1079 2615 998 863 2899 1473 1170 952 524 576 246 1952 2113 664 1276 968 1280 1721 1375 696 3065 1272 1186 1260 1138 3045 1486 743 2165 1063 2480 978 2094 1066 1435 886 2106 1593 1174 2312 921 2416 874 2944 2925 297 1461 809 420 1623 2034 2455 767 739 1092 851 1951 508 465 1396 561 1457 1033 2367 2047 860 729 1803 582 1580 1562 2096 856 762 1063 1370 588 2695 1808 957 1606 1326 115 1956 672 1407 527 946 1421 1800 1189 1273 2927 1282 1806 1261 1595 1528 1154 535 151 463 757 1456 462 1441 2895 2513 1656 498 2777 2551 1330 1738 954 579 65 2348 1392 964 821 2777 437 1144 2375 1316 1253 1876 667 2103 837 2767 283 692 723 795 803 773 1246 1137 1679 854 607 649 312 314 148 1312 1062 1724 2826 363 1384 1062 789 634 742 1008 3192 2193 711 1417 1848 1306 1386 2700 2156 1767 3176 2625 1547 904 1329 1011 508 2923 2245 1104 325 2076 3030 683 2819 1473 2336 1306 1782 2834 900 643 1537 413 1125 1677 1625 690 1410 3131 900 545 307 1517 1617 1005 669 1930 1018 1984 956 1458 1185 2237 2202 1628 2597 1588 3047 609 799 1544 802 775 1780 1756 1157 2263 510 806 912 1408 1773 1927 553 941 1591 2144 372 2462 1769 1447 2354 593 1942 1633 2653 1363 1046 1583 1210 196 1065 1485 632 1299 1990 880 209 1030 1648 1128 2530 1948 1315 1379 525 1636 2442 1159 548 44 713 833 2014 377 2610 1794 3005 845 1352 2259 1700 1969 2112 545 706 866 2074 1810 2960 1605 485 906 1127 1345 2180 1448 2075 2390 2869 2834 1167 1172 2379 836 1041 856 1324 2982 527 1756 1994 1124 1224 1033 1392 815 2527 1117 2294 589 1462 1952 2575 1699 1347 1359 1782 1544 312 2329 1495 1393 2611 2211 2931 778 2932 842 1166 929 803 1421 1769 1059 1067 369 615 794 1024 2820 1065 616 2711 2813 804 1006 1558 1691 2951 1263 807 2553 2266 1028 2717 1053 1482 440 2232 2364 847 2672 723 940 2124 2088 1560 1677 1247 2316 427 658 2551 994 1224 1065 2396 989 1339 1056 297 2341 196 1363 2487 1532 2015 940 788 1333 1294 1853 1338 943 928 408 742 2042 1464 2266 858 409 271 2750 1383 419 1971 875 711 2224 1289 1420 52 445 2623 2372 1679 2102 1074 2247 668 1041 618 2077 2232 1331 903 445 1646 2207 1351 1519 1038 1385 402 907 822 195 1417 1086 1800 2270 433 485 977 1088 367 2084 843 1019 2818 2419 1700 1616 1304 402 2128 1216 1529 2424 1631 2583 3090 968 2546 2204 414 690 1406 1133 2326 2934 2383 788 1555 1509 981 976 292 1488 790 180 407 2382 205 911 393 1803 1104 2020 2705 515 943 654 1236 688 1630 1553 2506 1083 1381 630 1596 745 1113 2264 2402 2485 2305 886 2573 251 593 2236 1651 1596 1478 1299 897 1936 814 2406 1797 552 1733 1944 338 537 2688 1197 1046 1665 367 744 460 240 2332 1194 2138 2326 2353 1877 984 354 671 2866 1928 2729 2843 2146 2571 773 846 2337 1493 1429 858 1652 2643 1267 1380 1808 1338 2676 686 2082 1861 311 3165 2753 931 129 1095 2270 2459 114 1972 3022 1201 747 1578 624 1128 1489 3024 2867 1641 1887 1820 289 
674 3046 525 2276 1892 2493 1638 157 1090 1097 664 672 3229 2692 2748 2911 3445 3115 3559 1457 913 2598 2610 2999 1113 1811 1076 418 193 1543 3449 269 2734 1353 1037 3428 1779 1373 1532 1570 3602 2921 2149 3896 3363 1083 2161 3332 1303 2490 3455 1949 1332 2011 2606 1940 1437 1703 140 1795 1075 1853 3354 2724 1900 1758 1887 1210 1657 1559 824 1686 1022 1709 1601 2147483647 2865 3263 1989 1495 2142 2930 2388 1668 934 1278 1965 2486 2140 823 355 3563 714 1330 592 3425 161 501 123 1884 1793 3699 2726 2640 2984 2640 571 1150 3028 3069 1361 2882 2033 1851 1903 2033 1546 2477 3505 2769 3091 909 957 1858 2734 3344 1821 3059 360 3744 1413 1875 1816 1449 3512 125 3458 1279 2240 2643 1953 890 2389 2768 1669 1146 2908 3778 1536 1714 3555 1211 2927 2133 3217 3325 1239 517 2496 2951 787 3294 2018 2354 1737 1206 225 1839 1590 1366 2522 1080 2194 651 239 1178 2256 1449 2070 1302 1458 2411 2673 1851 2370 1890 3352 1950 1313 1491 2142 3496 2798 1698 3405 1932 1870 1616 1466 3666 310 2978 3233 3148 2013 2923 3280 1800 1217 1692 2034 818 3426 991 1923 3189 2572 229 286 3196 1341 1407 3241 1306 1843 1785 2881 2037 3091 1494 2275 412 2974 2231 2998 1933 3315 3755 2292 1569 2019 1267 2425 2189 941 1678 2328 1288 2757 1770 1333 810 1480 1302 2659 1955 1709 2581 2360 1176 3209 2341 2294 1810 3367 3066 3581 3063 522 1053 2753 1368 2389 2057 3439 961 2430 1689 342 2353 2018 934 692 518 2050 3474 2739 1334 2064 3542 2239 2332 2030 348 2290 1472 3467 2781 645 137 978 2223 3097 1204 3325 720 2332 2321 1494 1063 476 3194 1055 1844 1283 2688 1759 3370 793 1376 1488 1583 2274 898 1745 1696 2068 549 2191 1163 2027 3261 2427 3108 1319 1028 1348 449 2670 2427 1769 2776 1354 3665 1466 981 651 697 1269 2542 1493 1675 227 2450 977 1081 3869 232 794 2511 2949 1326 1549 626 1995 1740 2374 2088 1774 1395 2627 3256 1274 2557 1308 3249 1090 2032 1084 2174 3162 1958 2222 1801 2643 3097 2320 1023 1963 1934 1738 626 2424 2122 1328 3047 3649 2911 1547 1800 866 2914 722 2260 3567 1028 1599 2229 1863 1060 1711 1827 2242 2209 487 1107 616 1827 2562 939 3328 334 541 1399 506 3391 2035 1603 2274 1681 3329 1677 3066 1254 726 758 2287 2687 796 2284 1164 3397 1580 3486 3486 1898 1443 2251 1229 170 2644 2468 1421 865 945 2194 2258 1859 1246 605 2108 2413 688 3371 2652 2336 1028 1958 2062 2788 2250 2871 843 970 584 625 1191 3171 2224 1161 2797 786 1713 2236 2224 1346 1121 2394 2673 2777 1866 571 3512 2350 2620 1491 595 2214 1484 1946 1747 2033 998 938 1139 2258 3139 3123 1462 1641 3816 3573 501 481 1926 2043 1574 2518 483 1835 1757 2967 1778 1733 2655 2288 2462 1813 1215 2605 1044 2903 1791 1994 2169 912 1185 1947 640 2174 1898 1333 995 1310 1913 1464 1724 1132 2367 2671 3834 1419 2063 2371 1954 1191 1363 1321 3461 3190 1837 1227 2817 1968 2308 3105 2281 2176 3404 3113 1111 1103 1491 1603 1490 3894 3060 1923 1419 3135 3436 1455 3606 2456 3287 549 2682 3320 1926 967 498 1514 915 2897 383 2081 253 3409 1297 1925 1907 332 1514 1965 1932 2915 1136 3121 682 2513 1439 2859 2987 2548 3215 2048 3465 1014 969 847 1502 1807 2993 1483 687 3142 1940 934 2078 2235 2692 2394 1280 2306 2824 3040 1953 2670 2019 772 2791 2145 1813 1574 3264 272 944 2204 1673 1753 1508 462 994 1367 2619 1138 1684 1969 1997 804 2687 2536 2465 832 1684 1492 3393 1466 1296 1558 951 804 2020 1226 2681 2756 3234 1078 2199 3071 2166 1896 2697 1526 944 762 2262 2743 3174 18 1303 1278 490 584 2504 1851 2136 2807 3637 2928 2279 1957 2963 2318 1924 2120 419 3125 1196 2091 3092 727 1147 1791 2164 789 3099 2279 2793 1910 926 3059 3002 412 705 647 2015 2524 1775 2400 1556 2437 3259 2622 3624 1023 3701 1246 440 1377 898 2219 2149 1441 2028 1281 1651 1900 1174 3164 1434 1365 3482 3408 1136 975 2446 1635 3953 1970 1421 2969 3208 1774 3691 1834 865 2036 2792 2686 1551 2841 927 727 3119 2989 1081 1617 412 2667 2022 1139 3117 656 853 1248 3056 1846 2516 1671 1414 2749 1681 241 3134 1190 2207 2389 821 1341 593 1962 650 665 1923 1270 1630 2907 1634 2367 903 1196 1753 3562 823 1264 3126 752 1787 3095 1927 669 1549 1645 2878 3064 1625 2631 1833 2711 987 1674 1371 2537 3299 316 1563 1359 278 2345 1677 2520 2425 1284 1859 1868 1696 1784 2714 1985 2082 3265 1783 1949 779 1796 1278 2894 1634 1597 3557 3200 2393 535 2158 1616 2242 602 831 2886 1432 3057 3326 2392 3469 3177 1377 2222 1694 1801 3158 3275 2553 1435 2488 120 2390 1765 1877 1535 1547 1781 1971 3154 1767 926 1596 2079 939 2588 3396 1197 674 1016 365 955 2698 1231 3033 1831 2405 987 1422 1469 2221 3164 2424 3434 2701 2216 3047 1676 2141 2183 2358 2686 1877 1369 1265 2101 789 3440 1634 1887 1518 2112 1754 1664 3365 406 1284 2860 1945 1423 2053 1841 2533 409 2453 3166 2980 2022 976 1388 1563 3072 2511 3365 3601 2813 2719 2076 1463 3300 2602 1038 1376 1677 3037 2269 1750 2019 317 3191 928 2167 2957 1513 3387 2856 1858 1473 1149 3305 3226 1691 2681 3154 737 1384 1666 1456 1792 457 3267 2961 1235 2524 2178 1374 
2349 489 2897 1183 2764 1192 1232 2851 1835 2550 3060 2216 607 652 1235 260 605 253 724 1905 2279 761 802 192 1823 2280 1789 3145 2752 2048 1031 2604 1049 1525 1912 564 1416 1935 2939 2800 750 618 726 1042 501 1874 1585 993 2188 378 1426 932 3000 939 420 2203 1434 1176 2730 1150 1836 2459 866 766 1645 1459 2978 2475 2291 3048 2043 1434 3046 1260 2045 2865 2147483647 518 1792 1905 1864 874 967 1204 3015 2189 1104 809 811 2236 3110 712 3097 1562 2442 576 2994 2403 2875 2233 2145 839 166 539 120 317 2297 2100 538 737 2557 1318 1852 1251 1171 858 2715 535 644 589 1044 3065 2460 1738 596 749 1795 1337 3113 920 1614 2705 1341 2099 764 2751 618 2165 965 286 1485 2670 645 443 1492 1886 1102 915 3043 2198 718 2016 196 870 566 1188 1832 3049 387 391 2099 487 929 520 1234 2133 2641 1272 1357 2972 734 1929 1112 2264 2634 1696 708 1531 1783 1587 2049 876 258 1449 533 996 750 1756 2746 2710 870 662 593 2638 1163 946 2922 3060 1588 821 2555 209 553 469 2357 963 1356 1303 1658 1612 1603 2892 1424 2022 1034 365 468 2981 2750 417 1537 1593 430 1596 2953 1241 890 1981 260 2006 747 2517 175 1169 963 1014 805 923 579 2836 1476 1598 1138 1317 2928 1374 866 1751 186 1283 1701 2358 1391 1660 893 2343 2630 296 1247 1749 575 816 686 1407 627 568 786 1132 2599 2832 124 2151 732 2162 1481 1905 542 2022 2841 516 951 3106 2178 2386 1003 867 127 1707 1152 916 1518 1074 890 2880 639 1642 1044 782 2878 2729 2078 678 1105 2651 833 2438 590 772 2567 2084 2591 635 3113 3131 1746 516 1132 969 2798 2341 1614 1465 912 2002 3034 2992 1073 3292 1650 2842 915 485 1085 692 2748 2142 1745 3175 575 1006 2447 827 2978 844 1484 1885 2702 2887 1667 555 1550 1216 2640 750 3003 1787 1012 2924 3026 369 1257 1708 1429 3087 2033 1259 505 885 2306 1960 805 610 1851 1151 2671 420 2741 989 2203 1347 318 2925 787 1068 222 333 742 1863 954 2361 1357 2240 478 1235 1676 1206 815 668 1973 1066 2004 958 2194 1342 858 1930 1267 1163 2492 2378 1802 1434 1083 1684 2867 2897 2252 1214 811 2438 1288 2603 2336 1477 2414 1192 836 2788 1110 3108 468 1242 312 1614 3163 2548 1009 580 2069 1309 1728 566 2918 952 925 1981 1495 1432 2321 2994 369 1283 2794 2365 1922 1288 858 1547 1924 3065 1717 589 2716 562 373 1474 1970 1117 1592 765 615 85 2605 2587 2646 2261 2527 800 762 1722 729 2101 2051 896 1702 1575 2374 1391 887 325 1019 2923 914 780 254 1382 3226 652 1381 2446 2059 2180 2605 2008 2213 641 1190 537 1592 1576 985 750 2938 3260 2969 1574 1995 1042 2989 2998 1277 1183 1609 1144 893 729 906 1371 1793 531 1884 1244 2232 2626 1477 2582 2761 1272 2937 908 1093 2859 2274 1708 1993 1832 1937 1762 1123 345 986 1827 807 1127 2770 1841 2757 1555 1380 417 1338 1703 292 905 661 880 1086 794 1408 739 1890 2831 1395 1292 1652 1032 206 1013 2341 484 1125 1560 785 579 447 2944 269 898 2909 2347 3128 1711 2967 774 3129 1434 2614 1324 1603 2478 1977 2569 1506 3016 2633 301 2957 624 2298 628 1427 357 159 419 600 852 1130 2368 2636 2142 2840 1291 761 1650 2871 279 1585 2617 1140 671 287 631 2535 1261 812 200 2130 1018 1007 2158 662 1721 1441 1448 652 2786 1928 666 1192 1890 3095 2448 2385 1518 353 1767 2223 3044 947 2911 1110 438 808 3164 1538 1544 543 1399 1791 2048 2101 2510 1258 2128 1255 310 1281 2757 722 218 761 1367 398 2589 2125 2263 1004 270 1267 2881 1836 1619 2626 3005 801 1033 1178 702 831 1333 897 957 475 1493 1049 1226 2872 1363 1926 900 540 2861 1727 3074 723 2330 583 963 553 2545 2022 550 775 3195 2182 3054 1024 514 1748 1176 1387 674 593 671 887 2649 895 2823 2528 1519 2580 674 834 3078 990 2296 1479 1253 1697 1027 3083 2631 670 804 1800 2875 489 1421 1099 913 1524 778 374 1148 836 1095 2090 2069 447 829 1398 1154 2476 2611 373 171 1927 1431 2757 775 1915 1884 606 2615 3033 3038 404 1122 820 1220 1895 699 1851 2726 487 1800 1007 1395 2418 1555 2960 1159 3035 2496 2940 1956 1400 82 1285 1125 2663 2216 1788 724 3164 1950 661 2511 2735 232 944 2240 2056 2484 1020 360 1424 489 1086 595 2094 3086 1671 601 586 2562 2944 1811 3079 1069 1201 546 1249 1632 1678 2931 2864 2084 969 3102 950 469 1614 2369 2132 1108 2289 40 2888 1294 774 375 475 3209 771 2444 1104 2881 2148 654 1607 725 1335 1339 606 380 1821 1646 1196 1088 299 1111 1049 2818 491 2746 1308 1179 1896 1407 1429 2017 1808 337 2139 1985 1684 958 1927 441 665 2437 2341 2061 2602 2446 528 1771 617 1083 676 2170 1595 2781 943 308 1257 581 707 1253 720 1794 1710 1333 507 575 1013 1516 2883 1060 2395 647 1513 1504 1591 1055 2331 1535 652 2564 1585 726 2138 1553 2093 2000 995 2615 814 305 407 1104 1907 1865 1489 1216 455 707 802 266 1137 1311 1471 467 655 1899 1543 1343 855 778 1128 1042 2798 749 2381 1145 515 2353 1406 1279 1154 2067 3035 545 414 2098 230 1402 2949 2767 1308 1596 1097 3065 1279 1353 1826 395 837 2268 
2796 259 3344 1272 3280 1187 1665 3265 2282 3039 3514 2638 170 670 1118 357 256 419 660 2407 2750 1261 1300 554 2274 2797 2195 3571 3166 2557 576 3009 951 1959 2261 372 1923 2432 3447 3310 406 470 1125 840 309 2329 2101 584 2687 816 1045 1391 3499 1431 936 2721 1828 1622 3124 1479 2200 2976 415 722 2162 1685 3493 2972 2805 3555 2454 1934 3527 1579 2556 3263 518 2147483647 2310 2409 2380 683 1059 1640 3491 2686 1360 1321 1128 2693 3532 600 3555 1935 2885 535 3401 2825 3286 2750 2661 648 582 1045 422 628 2693 2585 313 457 3060 1145 2370 1503 1675 1328 3225 790 512 575 766 3538 2940 2254 606 270 2312 1094 3535 825 1921 3222 1578 2604 838 3155 586 2662 1482 632 2002 3147 1162 929 1742 2354 916 601 3550 2713 651 2503 630 1376 130 818 2136 3492 789 806 2523 604 1420 994 1551 2624 3038 1522 1829 3472 1245 2258 1630 2694 3026 2085 1214 1854 2301 1962 2554 986 605 1962 898 1374 266 2274 3247 3218 1378 280 1062 3152 754 1336 3438 3568 1884 696 2956 322 94 127 2875 772 1028 1559 2086 2120 2121 3363 1052 2354 1352 185 695 3398 3175 624 1970 2068 132 2042 3469 1528 728 2499 270 2512 1007 2941 564 1686 731 1338 361 807 995 3346 1993 2007 1646 1834 3406 1657 1383 2061 701 1561 2178 2822 1786 2124 1381 2860 3144 792 1758 2104 842 1334 975 1916 112 299 320 873 3043 3318 637 2653 921 2680 1114 2311 1056 2536 3273 981 1258 3580 2571 2763 1511 362 619 2184 1343 404 2032 1164 1234 3312 1140 1920 584 1249 3335 3126 2541 1041 828 3146 390 2896 931 1290 3076 2559 3030 931 3594 3645 2059 1015 1590 535 3268 2845 2104 1954 1085 2374 3547 3503 1290 3720 2166 3334 1241 54 1128 379 3249 2616 2229 3602 646 1067 2963 1294 3478 774 1820 2295 3161 3349 2123 1071 1847 1588 3042 1266 3482 2183 805 3344 3492 862 1055 2018 1906 3537 2550 1561 906 1187 2822 2460 812 852 2334 1648 3172 534 3230 1264 2686 1864 248 3441 1058 1504 695 188 1258 2293 1433 2879 1856 2645 846 1377 1995 960 725 1100 2481 1494 2418 772 2625 1856 343 2276 1689 1680 3009 2864 2315 1641 1212 2199 3312 3385 2647 1492 1315 2916 932 3024 2750 1864 2839 795 1241 3299 1217 3617 292 1709 629 2032 3618 3014 1139 1075 2472 1372 2165 583 3427 463 429 2498 1838 1946 2817 3402 619 1277 3299 2835 2333 1805 1065 2062 2408 3515 2234 1105 3177 631 610 1984 2429 1371 2110 1230 1056 461 3078 3069 3098 2643 3022 451 1049 2154 1193 2481 2565 1098 2216 1929 2864 1899 1372 819 1476 3374 408 1298 751 1774 3666 1094 1797 2964 2574 2698 3089 2361 2701 1128 901 210 1888 2080 859 709 3382 3682 3486 2092 2504 1051 3431 3512 1772 971 2122 1590 860 1242 1417 1600 2261 681 2330 1062 2748 3144 1993 3060 3255 1785 3394 1422 1392 3359 2751 2181 2511 2332 2452 2135 1635 860 813 2323 1256 1639 3287 2311 3259 1985 989 634 1847 2054 776 1354 1170 582 1196 1094 1042 425 2220 3320 1772 1745 2145 793 340 1496 2846 785 696 2040 356 1096 516 3393 787 474 3425 2825 3564 2211 3442 1212 3552 1952 3016 943 2048 2996 2494 2951 1811 3533 3150 737 3446 962 2740 1143 1832 407 359 935 175 1215 690 2850 3118 2486 3347 1794 1168 1923 3332 405 2102 3096 1656 1161 803 880 3035 1774 1269 497 2648 955 1280 2521 603 2237 1651 1749 196 3210 2346 1079 1615 2405 3600 2824 2866 1895 646 2209 2737 3560 1272 3380 1028 727 1321 3629 2043 1845 515 1812 2272 2557 2563 2979 1436 2620 1165 812 962 3245 1215 327 1097 1565 569 3098 2588 2714 1148 779 971 3279 2321 2063 3068 3455 884 1413 1329 619 378 1142 1415 1435 339 2004 1542 1744 3310 1096 2405 1189 882 3325 2115 3587 1198 2789 278 1480 536 3063 2375 913 543 3615 2563 3507 1291 1032 2263 1213 1724 1191 120 731 380 3135 440 3320 2957 1965 3057 1156 1127 3580 1493 2795 1978 1762 2120 709 3585 3134 236 308 2252 3356 999 1706 885 1374 1988 568 512 1621 669 1573 2443 2587 492 793 1868 999 2954 3075 653 539 2256 1720 3195 766 2433 2351 283 3073 3503 3532 210 1610 1328 1674 2394 658 2363 3145 155 2130 1179 1903 2885 1924 3412 1394 3490 2951 3457 2445 1889 543 1635 1187 3141 2708 2302 340 3628 2438 1002 2975 3250 416 1389 2612 2565 2997 851 200 1712 647 1560 624 2561 3596 2150 760 776 2972 3453 2301 3493 1154 1587 1063 1756 1990 2194 3446 3377 2600 1447 3619 1216 615 2127 2887 2564 1573 2788 478 3399 1746 294 182 905 3644 1264 2956 1228 3335 2495 525 1910 454 987 1847 471 587 2313 2161 1568 1546 303 751 1039 3323 1007 3145 1817 1657 2414 1746 1905 2534 2326 196 2656 2422 2188 1222 2336 677 149 2932 2786 2529 3028 2925 1024 2096 372 1555 1194 2642 1905 3287 1460 439 1272 518 697 1770 457 2305 2226 1430 949 1070 1386 1894 3380 1265 2858 704 1769 2020 1867 1256 2847 2039 135 2993 2008 1173 2656 2024 2610 2517 1006 3047 923 315 293 1331 2333 2361 1977 959 752 202 340 453 1038 1829 1934 540 1160 2252 1998 1640 599 1293 1514 1298 3227 377 2856 1291 928 2862 1046 1117 1649 2573 3523 701 140 2612 607 1127 3413 3270 1625 2080 1555 3501 946 1150 2133 745 1107 2771 
1316 2231 1699 2191 985 2370 1150 1881 1074 1085 1783 1410 2385 2120 2576 2001 2354 1953 2227 534 1081 1099 1076 1800 1044 509 1331 2038 1802 475 2782 1751 2436 1117 1667 2252 535 619 1256 1099 2464 2255 1458 2556 2219 1029 251 2714 726 1573 3074 1154 1394 998 1375 412 1328 1102 1905 1575 1566 679 2625 2227 192 1957 1208 963 574 1362 1394 615 1580 1617 428 1989 1792 2310 2147483647 494 176 2438 2108 1142 1592 746 1787 1011 1640 1169 2038 2268 1796 1447 1397 2150 2034 1519 1921 448 387 2412 1759 1286 1894 1796 1613 839 2258 2418 947 2714 79 1821 740 1152 1021 1807 2253 2134 2643 1657 1116 155 2112 2529 171 2826 2038 2355 1732 927 1889 572 2074 1868 2155 736 828 1768 329 1300 1152 1424 1897 915 2582 2572 1365 468 2227 780 1713 983 2348 2852 1826 1856 1630 1603 1335 1982 1008 1390 1621 790 1825 1832 886 1351 1085 1765 680 1386 1852 1397 1132 1649 81 1438 548 2053 1781 431 1620 1430 2531 57 1145 1035 976 2412 1343 895 2866 1402 1153 1358 1769 2336 1748 1994 2340 2251 566 2495 2949 1822 1167 417 189 1531 3060 1795 1611 2148 1858 1962 1735 1886 1122 818 2214 1041 1190 1716 2419 200 2046 504 1771 1582 1781 628 2538 1595 2566 2381 1489 1136 320 1270 729 484 1500 1754 927 1770 1609 1754 803 1187 1323 914 1046 551 884 1537 612 1577 1774 976 1720 515 2418 2297 2557 2688 1496 1351 1675 659 1900 379 3105 1363 1262 350 1760 1415 1645 1688 1563 1775 855 2653 1699 796 1961 2706 348 2148 1555 1788 1213 1852 2798 1209 1613 1887 1030 1565 2687 1109 2591 1284 1644 1023 896 929 1528 1712 1636 1379 1755 1326 1060 2709 1460 764 667 714 1947 1592 1296 1263 1880 2147 234 1306 1598 2276 2237 2405 1144 961 739 2055 2045 2175 685 1177 1362 2287 1588 1335 1468 1592 973 1242 1750 1422 1798 1050 1558 1386 2541 1899 1676 1476 2711 1756 828 1834 242 1671 1564 1664 545 594 2183 1810 762 806 1076 1983 1248 1728 913 454 2092 1143 1743 1187 1640 2124 1057 1201 1048 571 656 1531 1638 2098 1707 2731 2297 1390 449 1225 1352 2486 1330 489 2649 1687 1198 633 711 999 284 2004 2074 236 1695 1387 1592 1738 1043 1116 2923 1655 1528 1363 1503 2882 1394 1076 2127 1391 2195 960 1789 1218 1863 1302 2052 1279 1454 2300 1117 2094 1218 2729 2705 201 1563 415 847 2026 1852 2420 1147 1142 1340 512 1874 320 763 1822 133 1210 1455 2041 1865 445 1025 1793 203 1225 1405 1854 1281 1189 1475 1673 1013 2510 1714 1150 1255 1597 352 1888 244 1534 953 538 1060 1512 1111 1697 2700 1012 1574 1334 2021 1377 1224 656 337 392 1185 1691 868 1253 2767 2298 1770 508 2429 2214 1751 2158 1193 218 430 2276 1813 1238 748 2671 330 1116 2269 1083 924 1920 895 1950 1095 2676 469 835 339 1222 1219 574 1672 907 1667 1248 1008 834 208 543 282 1497 711 1453 2485 597 1261 709 984 885 1133 1138 3043 1876 576 1577 1559 1207 1164 2536 2113 1680 3040 2440 1744 1325 1407 1027 626 2589 1982 987 738 1744 2849 783 2539 1214 2026 1730 1523 2640 1131 1054 1960 548 1552 1313 2042 358 1779 2983 1047 690 194 1865 1713 1237 846 1630 1433 1633 1318 1172 1272 2035 1951 1376 2375 1510 2863 1028 1227 1800 1163 667 1413 1876 1584 1978 230 1233 669 1222 1508 1801 970 574 1226 1860 338 2370 1734 1718 2201 165 1996 1713 2430 1764 1300 1448 1213 241 1430 1814 1050 1414 1805 1092 502 1266 1599 1556 2448 1781 1005 1806 497 1739 2128 1235 774 463 1054 1250 2022 771 2547 1512 2876 1269 1166 1995 1604 2004 1932 904 1055 1232 2021 1537 2837 1995 735 1060 1530 1770 2076 1416 2059 2241 2592 2751 895 1052 2180 420 912 567 1739 2878 822 1695 1654 1552 1405 1328 1230 1202 2322 830 2126 759 1699 1611 2410 2116 1635 1786 1751 1278 234 2288 1567 1119 2380 2077 2674 1206 2653 1249 1549 1041 1229 1244 1692 1436 892 797 604 632 1205 2667 1443 1013 2439 2588 1032 1432 1325 1760 2608 1154 909 2394 1962 969 2387 969 1733 284 2049 2245 884 2578 1145 1360 1810 1806 1765 1750 1656 2192 132 927 2347 1409 1652 1469 2172 890 1015 1046 581 2198 308 1756 2262 1708 1968 531 1195 1458 1720 1850 1765 1346 1164 726 739 1774 1508 2221 1286 822 243 2465 1811 734 1614 1287 973 1944 1203 1712 475 758 2507 2140 1750 1940 994 2094 1013 1369 778 1939 1892 1701 1251 677 2056 2156 1368 1248 650 1529 197 1162 1129 338 1040 1325 1750 1950 321 578 1296 1026 795 1832 1170 1038 2552 2157 1523 2040 1125 731 2092 1640 1788 2259 1751 2404 2955 569 2237 1894 649 263 1423 1075 2053 2776 2308 1165 1306 1888 587 915 143 1565 831 286 22 2124 393 1195 469 1755 1352 1852 2457 943 1317 990 1624 1109 1322 1720 2316 1006 1116 1002 1716 1114 853 1973 2369 2169 2168 549 2395 323 165 2238 1476 1282 1442 1413 1300 1906 1214 2069 1881 345 1841 1912 575 523 2444 1583 1188 1310 346 852 311 241 2252 1589 2040 2051 2141 1860 1237 618 711 2750 1764 2496 2570 1936 2488 483 925 2024 1181 1639 975 1705 2484 1030 1374 1779 1743 2481 1098 2058 1528 696 3031 2673 818 541 1509 1938 2199 399 1762 2919 1629 1135 1625 734 1074 1911 2890 2783 1813 1709 1743 716 
822 2280 1233 2014 962 2218 936 1391 636 685 1338 925 2451 2083 2450 2068 2502 2108 2457 42 592 1340 1333 1961 608 543 921 1564 1309 176 2810 1256 2338 787 1255 2426 490 126 1038 908 2633 2256 1392 2798 2381 577 678 2725 299 1608 3030 1074 1100 984 1517 587 1026 921 1411 1364 1162 702 2666 2174 423 1683 1140 586 461 1146 932 478 1200 1374 212 1495 1905 2409 494 2147483647 655 2397 1980 941 1192 309 1595 1232 1531 674 1560 2486 1358 1108 904 2356 1545 1025 1431 562 435 2632 1829 1474 2019 1824 1131 347 2293 2424 652 2595 544 1591 734 1109 823 1776 2454 2118 2599 1252 663 366 2090 2593 326 2730 1560 2610 1398 907 1639 195 2339 1374 2372 290 992 1806 525 867 1273 1619 1608 452 2500 2768 1141 417 2455 285 1874 1035 2421 2825 1448 1394 1652 1811 860 2196 994 1422 1386 312 1331 1597 668 1069 1294 1359 879 895 1359 1017 1197 1330 575 1091 146 1943 1826 484 1597 1274 2597 455 843 811 1034 2560 1581 786 2859 1266 1087 1162 1445 2569 1255 2087 2421 2329 733 2438 2886 1577 789 301 554 1104 3011 1373 1435 2270 1847 1477 1245 2094 787 484 2335 685 1106 1482 2367 577 2164 109 1680 1088 1939 875 2492 1425 2611 2631 1470 943 580 913 1044 778 1099 1485 1099 1405 1737 1511 413 699 1037 536 1340 683 783 1618 949 1195 2027 1137 1646 503 2521 2334 2691 2626 1009 971 1781 250 1817 663 3049 927 1365 267 1277 1440 1495 1289 1093 1294 902 2724 1792 403 1768 2784 765 1996 1425 1307 1270 1522 2827 1493 1160 1393 539 1502 2635 759 2632 797 1601 1156 672 435 1038 1981 1262 1263 1390 1522 910 2733 1023 436 358 493 1819 1155 1156 1108 1702 1682 700 958 1460 2385 2094 2427 845 467 331 1584 2019 2044 650 1472 1076 2536 1278 902 1002 1146 590 1403 1434 1192 1304 1238 1166 980 2779 1413 1250 1547 2611 1401 586 1384 553 1430 1557 1533 538 101 2110 2069 303 1158 768 2179 871 1566 431 755 2221 1118 1640 1037 1714 2221 1178 763 998 681 555 1050 1631 1897 1354 2654 2537 1661 106 1068 894 2428 843 830 2751 1273 964 876 733 552 217 1741 1911 716 1225 1024 1114 1513 1289 656 2880 1162 1039 1048 1009 2867 1298 902 1962 1215 2352 783 1979 855 1427 832 1906 1491 993 2106 714 2308 1022 2783 2766 442 1249 795 438 1537 1867 2251 890 660 898 794 1756 429 280 1370 613 1323 995 2263 1879 867 550 1598 583 1506 1391 1950 831 762 998 1200 640 2524 1618 750 1528 1142 307 1759 729 1195 522 940 1355 1680 1002 1237 2770 1164 1659 1050 1565 1356 943 746 341 651 767 1261 398 1284 2707 2354 1444 329 2685 2453 1285 1686 1144 569 148 2150 1346 1143 646 2585 343 947 2185 1179 1168 1665 462 1926 644 2571 494 902 709 781 872 651 1221 1005 1474 956 527 438 462 103 254 1106 1001 1597 2728 151 1206 1002 992 435 852 796 3008 2085 569 1208 1728 1123 1243 2523 1953 1575 2990 2455 1344 958 1118 808 304 2820 2108 931 438 1978 2856 474 2686 1345 2222 1268 1648 2666 1094 582 1495 213 1147 1608 1566 646 1285 2948 689 757 450 1375 1405 1196 876 1815 1080 1901 824 1344 973 2075 2060 1493 2440 1396 2875 568 806 1356 939 615 1711 1545 1135 2136 475 802 799 1251 1642 1743 634 898 1523 2017 558 2268 1568 1263 2175 650 1730 1421 2495 1276 853 1406 1007 268 1191 1330 590 1087 1824 675 418 1220 1450 1128 2333 1777 1218 1387 367 1424 2330 948 341 185 562 781 1806 295 2409 1671 2817 890 1195 2121 1512 1759 1944 698 562 737 1874 1683 2771 1501 281 695 1044 1314 1990 1248 1869 2210 2734 2636 1054 998 2215 846 874 770 1263 2789 343 1559 1903 1108 1017 1201 1226 710 2364 1014 2119 798 1267 1862 2398 1640 1170 1339 1580 1418 286 2127 1284 1274 2458 2027 2787 800 2798 927 1055 717 786 1260 1575 1174 916 402 437 655 815 2639 1179 726 2574 2656 602 1035 1416 1479 2853 1083 597 2375 2150 841 2612 872 1292 605 2063 2176 644 2478 690 893 2014 1961 1359 1465 1174 2129 545 466 2387 935 1236 1147 2241 815 1249 857 95 2160 186 1264 2331 1326 1815 934 716 1122 1264 1647 1318 861 1119 235 552 1908 1255 2064 855 366 259 2620 1390 244 1892 812 900 2095 1103 1245 187 629 2434 2221 1467 1928 891 2069 520 1193 406 1896 2138 1206 1046 236 1573 2006 1145 1396 1007 1175 377 1093 991 388 1365 1273 1601 2163 343 696 813 900 397 1943 1001 816 2679 2280 1534 1577 1147 583 1925 1182 1342 2248 1420 2411 2903 951 2430 2092 204 731 1199 943 2193 2754 2186 913 1420 1394 958 791 396 1276 589 348 478 2241 411 729 221 1603 910 1848 2558 553 823 499 1131 654 1524 1345 2338 900 1257 508 1385 879 996 2140 2198 2373 2122 826 2400 187 646 2028 1486 1493 1279 1087 986 1733 728 2308 1586 470 1522 1742 547 370 2539 1090 835 1590 555 534 630 396 2136 1098 1946 2194 2193 1673 791 149 474 2676 1755 2576 2706 1987 2374 696 637 2225 1392 1228 646 1441 2464 1134 1177 1605 1258 2509 627 1877 1766 466 2978 2556 764 167 1159 2171 2319 322 1815 2828 1192 862 1368 416 937 1442 2837 2670 1434 1720 1625 363 
1472 2318 1830 2336 969 2510 1311 2030 1249 1195 1902 1578 2465 2234 2708 2085 2407 2008 2249 696 1231 1140 1111 1855 1219 531 1507 2171 1954 607 2872 1910 2563 1290 1842 2296 693 781 1296 1136 2508 2356 1586 2570 2269 1203 279 2810 858 1673 3183 1292 1457 1126 1445 397 1497 1259 2064 1731 1741 675 2712 2344 355 2120 1198 1069 635 1399 1567 781 1673 1778 553 2142 1864 2380 176 655 2147483647 2550 2244 1301 1692 880 1937 1064 1775 1327 2175 2295 1911 1620 1551 2183 2181 1680 2071 451 439 2437 1845 1341 1960 1895 1782 993 2349 2517 1028 2844 111 1978 878 1281 1065 1923 2286 2241 2754 1758 1246 331 2221 2609 341 2950 2175 2366 1904 914 2049 705 2083 2023 2184 874 913 1864 464 1418 1236 1473 2062 1087 2704 2606 1405 531 2250 940 1769 1095 2427 2957 2001 1984 1734 1643 1506 2015 1135 1495 1781 937 1985 1990 1052 1411 1139 1941 763 1551 2013 1572 1234 1819 112 1611 688 2184 1875 584 1735 1578 2611 231 1219 1088 1086 2464 1377 917 2965 1547 1144 1387 1939 2356 1910 2071 2417 2330 518 2611 3064 1981 1343 591 297 1643 3171 1971 1760 2213 1967 2106 1882 1922 1295 993 2279 1215 1186 1875 2534 156 2113 649 1902 1739 1838 696 2650 1743 2653 2393 1605 1173 433 1444 754 548 1602 1917 1003 1944 1679 1914 979 1335 1492 1090 1064 522 904 1624 635 1751 1793 1054 1847 670 2487 2388 2614 2804 1641 1447 1751 791 2027 312 3218 1538 1348 467 1901 1521 1790 1787 1735 1945 974 2730 1779 971 2111 2781 354 2289 1696 1928 1316 2023 2887 1226 1738 2045 1194 1691 2801 1201 2678 1431 1764 1108 956 1090 1676 1724 1725 1379 1929 1378 1213 2801 1579 866 843 884 2084 1768 1308 1281 2028 2275 217 1392 1741 2344 2375 2499 1217 1117 914 2187 2156 2310 702 1190 1423 2301 1757 1511 1600 1713 1148 1310 1919 1582 1957 1115 1655 1561 2558 2043 1787 1567 2837 1929 997 1955 222 1831 1676 1804 574 752 2304 1826 933 804 1155 2022 1345 1873 1060 520 2155 1120 1876 1338 1727 2198 1145 1376 1183 548 815 1700 1750 2249 1879 2850 2315 1408 596 1377 1525 2602 1497 526 2716 1862 1361 703 703 1129 453 2165 2217 190 1829 1476 1762 1895 1083 1249 3033 1810 1694 1534 1663 2984 1530 1108 2270 1412 2246 1119 1833 1393 1977 1438 2191 1325 1628 2449 1293 2124 1252 2811 2786 265 1732 438 969 2172 1954 2563 1205 1287 1515 578 2010 479 930 1945 154 1295 1585 2068 1966 427 1195 1944 294 1243 1522 1931 1407 1308 1615 1845 1116 2606 1846 1326 1276 1771 454 2025 179 1706 1078 524 1077 1569 1256 1824 2778 1091 1660 1501 2144 1497 1392 627 428 337 1300 1866 1010 1362 2882 2382 1940 682 2438 2232 1882 2290 1177 321 570 2410 1944 1236 903 2793 501 1271 2393 1178 970 2080 1069 2061 1268 2803 504 797 388 1345 1306 705 1795 1009 1819 1315 1153 1010 258 713 419 1672 751 1521 2499 767 1391 747 957 1058 1201 1312 3150 1911 725 1752 1616 1344 1261 2639 2256 1814 3151 2537 1919 1416 1575 1191 802 2608 2047 1124 835 1772 2945 957 2591 1293 2064 1858 1596 2731 1112 1194 2088 723 1655 1321 2178 450 1939 3090 1222 667 255 2030 1881 1216 821 1679 1518 1646 1478 1237 1441 2127 2022 1455 2456 1649 2957 1162 1342 1975 1209 818 1417 2046 1706 2032 376 1352 776 1331 1578 1923 1062 610 1236 1915 326 2498 1880 1892 2311 144 2158 1879 2510 1911 1474 1572 1372 390 1473 1982 1184 1585 1907 1268 569 1245 1743 1669 2578 1889 1061 1913 668 1909 2163 1404 948 593 1218 1386 2175 918 2682 1573 2990 1366 1277 2060 1736 2163 2033 957 1217 1391 2162 1602 2953 2148 906 1235 1676 1895 2202 1566 2208 2351 2646 2880 978 1187 2272 402 1048 660 1876 3000 991 1835 1677 1672 1580 1335 1349 1354 2411 907 2231 739 1875 1634 2515 2251 1808 1906 1898 1352 409 2429 1733 1192 2457 2193 2736 1315 2705 1327 1703 1214 1354 1357 1828 1486 1015 917 773 770 1381 2774 1495 1087 2495 2666 1207 1533 1414 1925 2620 1290 1082 2500 2005 1120 2410 1115 1908 231 2149 2366 1052 2704 1276 1493 1848 1863 1940 1915 1798 2311 129 1099 2436 1546 1758 1541 2254 1035 1061 1205 746 2311 470 1907 2343 1883 2110 518 1338 1630 1845 2002 1885 1491 1147 890 905 1840 1670 2362 1404 960 414 2514 1918 898 1624 1427 977 2000 1344 1885 604 799 2627 2219 1915 2049 1140 2204 1175 1391 954 2056 1911 1860 1288 850 2198 2296 1527 1319 657 1702 369 1153 1147 410 1042 1304 1894 1982 493 550 1464 1176 915 1904 1197 1202 2611 2221 1631 2167 1240 781 2236 1767 1963 2364 1921 2503 3066 567 2274 1933 821 229 1582 1225 2113 2881 2441 1220 1388 2045 592 1068 266 1731 1001 382 185 2191 455 1367 645 1898 1527 1960 2526 1054 1474 1154 1777 1241 1372 1894 2411 1152 1195 1158 1887 1167 943 2023 2511 2203 2283 612 2494 493 155 2389 1585 1329 1591 1585 1374 2052 1360 2090 2047 496 2010 2058 607 694 2515 1737 1363 1326 337 1027 246 323 2384 1739 2168 2109 2229 2010 1411 787 882 2869 1874 2571 2626 2026 2618 583 1097 2060 1231 1815 1149 1868 2590 1124 1530 1927 1888 2573 1238 2205 1558 776 3143 2803 961 677 1591 1963 2264 492 1854 3041 1746 1199 1788 909 1224 2042 3002 2911 1987 1814 1879 829 
2579 457 3112 706 3340 552 1503 2963 2093 2939 3295 2375 529 318 436 621 936 970 1335 2383 2596 1570 1616 1032 2094 2869 1926 3286 2869 2565 527 2700 283 1766 1893 1051 1955 2384 3416 3299 1073 260 1006 1517 981 2155 2279 405 2635 887 637 1324 3421 1447 1204 2828 1571 1492 2791 1166 1860 3050 478 225 2261 1206 3533 2898 2840 3519 2179 1928 3382 1233 2580 2930 874 683 2438 2397 2550 2147483647 545 1488 3331 2627 968 1583 881 2506 3238 1279 3342 1629 2658 1198 3082 2554 2976 2842 2734 1330 785 1354 871 679 2379 2484 392 233 3019 469 2510 1081 1713 1301 3215 631 1190 316 205 3368 2808 2344 330 548 2391 463 3242 1507 1521 3283 1125 2588 1488 2837 1250 2602 1648 716 2109 2999 1342 1297 1284 2216 240 1260 3510 2765 1326 2412 1067 1456 557 430 1715 3244 822 1264 2271 1221 1437 1057 1207 2542 2714 1093 1740 3404 1516 1862 1795 2444 2692 1794 1317 1482 2452 1659 2539 521 717 2029 819 1157 560 2391 3185 3196 1464 951 1452 3180 483 1147 3479 3543 1471 1378 2639 713 593 579 2991 93 516 1133 1869 2146 2260 3189 622 1957 1048 794 583 3098 2899 1203 1775 1967 782 1869 3501 1147 56 2637 793 2505 727 2669 1025 1872 100 1045 466 1490 950 3331 2123 1759 1903 2014 3255 1253 1577 1653 1020 1161 2074 2647 1534 1988 1719 2964 3175 974 1995 1757 1408 1525 751 1960 715 390 919 265 2813 3197 925 2616 590 2817 668 2036 1231 2582 3007 1029 960 3410 2258 2413 1583 640 878 2083 872 703 2233 619 996 3046 1236 1481 545 1634 3128 2798 2380 895 252 3067 461 2704 801 1461 3063 2428 2788 1483 3448 3659 1655 1348 1490 453 3095 2812 2049 1905 660 2036 3551 3502 863 3436 2352 3235 975 727 544 311 3188 2482 2143 3319 394 516 3018 1678 3407 1453 1469 2028 2961 3151 1968 1327 1441 1324 2726 1504 3332 1897 1482 3052 3303 1012 391 1612 1824 3307 2677 1195 874 901 2885 2421 309 1432 2240 1951 3113 1143 3121 920 2575 2040 833 3501 774 1370 882 686 1421 2066 1412 2976 1857 2348 800 847 1604 333 1405 1539 2487 1344 2153 91 2384 2061 794 1904 1502 1865 3083 2755 2363 1146 699 2390 3074 3270 2334 1105 1611 2780 486 2744 2467 1591 2575 480 1100 3295 680 3601 958 1619 1147 1800 3399 2837 646 1413 2181 768 1963 1234 3408 603 618 2600 1496 2150 2748 3086 611 633 3256 2676 2066 1985 692 2141 2317 3283 2396 1284 2986 1269 599 2215 2260 974 2257 1619 1033 790 2921 2940 2884 2307 2944 295 789 1942 1585 2150 2619 706 2411 1595 2770 2148 1716 1180 1394 3149 661 1488 952 1520 3408 1063 1582 3059 2636 2828 2966 1994 2606 1188 335 476 1475 2082 1542 1382 3142 3386 3534 2233 2519 450 3183 3539 1759 312 2178 1463 278 1380 1676 1135 2127 489 2137 388 2818 3237 2172 2918 3166 1866 3181 1542 1051 3294 2621 2068 2617 2304 2507 1813 1870 1155 1494 2278 1197 1876 3360 2180 3207 1783 612 1209 1890 1706 1156 1274 1296 182 666 836 602 276 1827 3209 1490 1617 2100 1464 845 1479 2824 1327 506 1954 984 1303 1140 3162 1069 420 3479 2691 3301 2184 3283 1642 3262 2100 2700 552 1873 3084 2599 2602 1417 3584 3229 1174 3332 1487 2515 1396 1596 516 790 1158 518 1012 535 2730 2988 2099 3318 1813 1635 1476 3134 973 2210 2959 1774 1219 1099 654 2976 1993 1671 1000 2760 312 929 2160 241 2410 1159 1356 530 2932 2092 999 1437 2467 3549 2471 2741 1603 658 2015 2781 3610 996 3203 362 661 1573 3431 2056 1441 1172 1591 2175 2569 2396 2811 935 2544 488 1156 441 3133 1273 840 889 1069 536 3092 2424 2511 669 1108 410 2948 2236 1882 2832 3225 436 1191 816 199 977 474 1589 1410 420 2230 1547 1891 3059 491 2296 885 1401 3136 1822 3597 1208 2606 406 1665 337 3144 2006 1417 141 3316 2229 3285 928 1268 2327 609 1387 1409 585 369 866 3016 1021 3239 2698 1798 2912 1194 847 3517 1547 2739 1966 1818 1890 247 3520 3090 890 594 2076 3216 1162 1297 1559 1317 1865 115 1106 1556 1351 1527 2070 2722 439 246 1772 317 2815 2892 1197 1009 1860 1314 2945 276 2569 2208 400 2874 3325 3434 556 1592 1605 1555 2356 240 2404 2857 543 1744 724 2151 2718 1616 3188 968 3270 2749 3507 2366 1845 949 1328 609 2996 2628 2361 1000 3429 2357 1526 2795 3290 954 1294 2262 2575 3022 169 615 1307 503 1506 347 2406 3580 2056 503 1377 2671 3428 2233 3186 606 1346 1304 2015 1656 2281 3486 3387 2671 1806 3665 871 1221 2185 2987 2327 1497 2731 849 3394 1613 882 799 919 3375 1313 2977 705 3119 2112 220 1503 232 517 2096 1148 1161 2253 2356 1307 1455 885 363 424 3282 1208 2820 2065 1606 2511 1407 1822 2605 2449 773 2722 2203 2188 873 2066 592 716 2857 2568 2378 2758 2792 1363 1704 316 1497 1393 2498 1510 3256 1613 1017 642 1184 275 1955 228 2341 2398 850 965 1407 1159 1602 3299 829 2681 1352 1317 2105 1430 818 2904 2043 680 2728 1787 1591 2766 1916 2749 2604 419 2790 487 902 499 908 2098 2310 1925 344 676 620 939 614 363 1967 1811 1166 1462 1893 1851 1254 118 1433 1286 920 2958 354 2715 780 1389 2862 593 437 1653 2562 3405 1312 779 2659 747 530 3219 3222 1272 2006 1461 3238 452 488 1715 739 803 2738 
2065 800 2588 221 2941 275 1049 2425 1599 2465 2774 1849 955 389 471 808 1305 1169 1622 1960 2105 1450 1497 1158 1603 2488 1405 2750 2332 2155 1071 2162 370 1280 1351 1372 1588 1949 2966 2861 1463 606 663 1878 1296 1665 1992 950 2189 752 1099 954 2950 1119 1119 2469 1065 1059 2249 657 1321 2664 1000 362 1920 665 3118 2437 2438 3066 1652 1539 2884 707 2178 2388 967 1059 2108 1980 2244 545 2147483647 1041 2828 2179 438 1423 469 2004 2700 1585 2822 1103 2139 1471 2541 2024 2437 2474 2357 1674 811 1270 1029 656 1841 2018 754 717 2571 615 2185 538 1368 964 2779 456 1499 484 705 2861 2322 1992 453 1030 2032 755 2704 1815 977 2885 580 2163 1715 2297 1522 2154 1405 693 1783 2504 1157 1272 740 1740 544 1658 3055 2375 1614 1953 1151 1174 962 941 1170 2715 689 1321 1750 1433 1111 849 682 2085 2173 549 1312 2938 1374 1317 1535 1921 2150 1269 1077 942 2137 1133 2116 91 716 1680 588 706 1041 2056 2724 2755 1186 1338 1418 2765 1017 718 3067 3095 926 1694 2100 914 991 933 2634 536 936 589 1369 1764 1947 2683 1075 1412 555 1087 501 2560 2366 1377 1288 1519 1107 1389 3083 612 493 2306 1034 2089 352 2138 1141 1621 610 561 973 1807 690 2892 1811 1250 1704 1746 2756 710 1364 1108 1028 621 1620 2147 1032 1521 1606 2599 2763 893 1772 1218 1539 1318 419 1601 1133 780 1357 692 2292 2710 946 2180 262 2478 1101 1512 1065 2194 2476 819 486 2903 1722 1870 1278 1145 897 1630 327 1213 1966 109 560 2514 1007 936 1089 1571 2611 2257 1889 568 717 2599 976 2197 533 1248 2629 1950 2264 1593 2950 3229 1111 1284 1077 995 2590 2373 1623 1491 163 1496 3117 3066 326 2899 2068 2757 522 1084 140 775 2728 2002 1696 2782 427 66 2623 1607 2939 1747 934 1506 2449 2637 1492 1205 896 828 2186 1336 2832 1371 1843 2515 2790 890 634 1068 1395 2783 2336 663 658 450 2497 1989 260 1576 1786 1785 2655 1356 2641 421 2103 1767 1098 3098 369 947 844 967 1208 1557 1061 2608 1476 1815 610 322 1061 696 1707 1534 2079 913 1630 526 1865 1809 1276 1361 1034 1613 2697 2280 1984 609 160 2108 2549 2785 1796 570 1475 2292 959 2212 1935 1078 2047 1004 715 2862 159 3156 1264 1200 1278 1297 2877 2333 101 1341 1650 342 1466 1485 2965 1131 1140 2247 962 1891 2292 2545 597 349 2804 2181 1543 1720 234 1793 1861 2758 2092 1110 2475 1500 594 1972 1770 442 1950 1559 763 904 2424 2454 2367 1766 2479 811 401 1441 1533 1611 2234 222 2130 1061 2302 1923 1607 1175 1003 2627 1175 1285 895 1018 2876 776 1095 2687 2256 2485 2481 1451 2140 941 772 862 930 1688 1866 1661 2616 2848 3124 1923 2115 170 2654 3117 1377 620 1813 1034 267 1154 1503 591 1656 439 1639 593 2437 2860 1892 2427 2693 1539 2662 1277 538 2830 2139 1609 2265 1882 2127 1279 1656 1104 1839 1849 855 1663 2967 1709 2751 1292 1094 1380 1535 1168 1173 902 1077 724 138 430 1053 765 1283 2726 977 1174 1677 1840 1052 1122 2390 1447 1048 1515 1408 1147 1371 2638 1033 953 3074 2207 2769 1768 2780 1617 2724 1803 2161 1038 1391 2707 2247 2059 874 3176 2843 1232 2847 1569 1999 1258 1097 698 972 1050 940 599 1078 2250 2500 1554 2872 1447 1644 932 2620 1184 1879 2469 1482 963 1064 388 2520 1756 1617 1155 2408 299 424 1617 464 2113 621 814 976 2398 1573 692 979 2094 3088 1928 2259 1082 619 1520 2386 3200 531 2695 353 550 1407 2915 1671 897 1440 1100 1720 2161 1903 2312 396 2089 439 1145 877 2651 1006 1054 509 531 578 2660 1931 2002 127 1097 822 2406 1785 1398 2309 2701 178 733 280 462 1417 656 1360 1057 720 1981 1197 1609 2530 816 1832 422 1489 2624 1296 3165 918 2103 811 1433 524 2760 1463 1489 636 2777 1689 2763 417 1142 1960 221 857 1241 1002 332 1345 2532 1472 2769 2170 1324 2420 929 417 3051 1233 2290 1570 1477 1384 776 3053 2640 1294 1087 1587 2721 1005 754 1928 955 1410 601 1311 1158 1686 1145 1526 2386 590 308 1338 504 2326 2386 1340 1136 1316 771 2418 307 2240 1731 821 2362 2816 2953 862 1221 1454 1124 1926 411 2019 2322 904 1200 187 1925 2220 1089 2666 427 2749 2238 3099 1915 1437 1048 812 161 2502 2169 1990 1399 2912 1904 1601 2291 2880 1148 907 1720 2165 2610 498 902 764 482 1121 438 1918 3136 1608 366 1551 2134 2981 1791 2646 103 861 1174 1808 1122 1932 3073 2959 2296 1701 3253 381 1420 1821 2620 1809 1097 2282 963 2958 1168 1323 1096 722 2841 1030 2562 171 2600 1567 557 959 708 968 1875 1455 1338 1815 2078 814 1050 1131 888 205 2829 1069 2279 1845 1211 2157 877 1392 2231 2116 1054 2341 1694 1788 380 1543 527 1148 2395 2054 1892 2227 2306 1302 1160 723 1110 1213 2013 967 2809 1364 1227 309 1466 366 1697 698 1956 2101 378 751 1336 702 1081 2827 291 2179 1587 773 1764 886 280 2513 1653 1112 2199 1288 1560 2412 1467 2414 2241 159 2263 153 1147 777 370 1584 1876 1508 720 543 1079 1378 733 394 1672 1360 1395 1354 1351 1384 715 656 1201 813 400 2426 848 2226 242 1426 2439 1038 576 1292 2142 2917 1504 1097 2269 748 854 2706 2768 742 1571 1054 2706 904 690 1170 624 366 2300 
1156 1457 1704 1077 1903 1278 31 1648 642 1453 1875 1013 1639 1186 1509 1283 1797 1450 1891 920 1124 1023 1051 1331 635 1461 598 1942 1549 1117 1945 1404 1403 321 805 1767 608 908 1933 1822 1949 1385 521 2228 1704 691 1098 1846 1152 835 2110 282 1933 394 948 1459 296 54 1535 437 707 1633 1817 1263 950 822 2077 1411 1401 2035 844 530 1910 477 1143 1668 1204 1640 1142 941 1301 1488 1041 2147483647 1867 1143 659 925 607 1055 1907 1895 1916 454 1245 1757 1793 1199 1673 1456 1334 2032 1075 1005 1323 1013 1104 996 1455 1551 1536 1655 1221 680 473 369 1740 901 1838 1237 1685 1910 1328 1004 1205 1770 1032 1794 1910 2077 671 1848 748 1122 1853 1551 1789 1118 730 1008 845 1527 754 1120 772 734 1569 2119 2024 1343 1887 925 1259 530 1618 1917 839 1853 852 1293 896 1627 397 687 480 1055 1445 691 275 1917 935 862 775 1061 1442 533 611 573 1189 466 1075 1009 1036 718 749 337 1777 1085 1698 1717 542 1851 1176 1725 1964 340 2026 2061 689 1998 1358 1336 1627 1536 1622 1519 1959 680 455 752 1014 1732 2089 938 495 1543 986 1777 1547 1529 333 482 1600 402 2042 575 1453 1329 1441 1049 761 1314 1306 855 1579 484 1767 2088 646 1854 895 410 1024 919 1785 620 775 762 1089 613 587 1188 263 503 1131 1582 1722 915 1028 649 1557 766 742 631 1750 1495 1952 1702 1404 1716 1088 1140 898 1487 2124 710 774 1167 1639 688 555 1952 990 1211 513 1905 1077 596 835 1970 1108 1055 494 1678 631 773 1962 1209 1696 1532 910 619 1715 1579 1784 1258 730 722 1589 945 1392 1552 1977 2189 749 1051 125 1865 1637 1334 583 458 880 846 2078 2027 764 2089 1170 1749 523 1630 1153 1568 1701 1001 658 1972 1134 1104 1588 1219 1919 1999 506 688 1523 1711 490 904 660 282 1442 863 1863 608 2201 1721 1857 844 1674 731 355 1897 1347 530 734 598 1467 948 1189 1604 753 1152 1627 1581 1637 625 1089 928 1509 2059 715 137 982 1462 707 660 324 1588 486 1043 796 968 682 1723 1982 1301 1042 149 803 1509 991 1001 1967 826 90 848 1665 1269 967 865 970 1209 1673 1788 1061 598 1005 1301 1962 1400 1134 347 1210 1966 407 1822 1022 2120 1671 182 1399 415 1979 1380 965 1063 875 1175 526 1729 1928 1943 1933 1247 492 1056 1262 1792 1035 1313 1772 1207 723 903 821 823 830 1875 1162 765 1541 1704 1045 1155 794 664 1027 1211 592 1217 1453 1460 1458 1083 1456 1655 699 519 1209 929 1207 822 1232 514 1283 1148 1142 1115 204 1734 1948 761 955 264 2029 554 200 1663 1232 1488 1484 884 1118 592 1784 1535 691 667 2149 1905 1743 2057 2084 998 1079 1211 1792 2076 400 1652 819 71 1257 662 941 780 642 1048 690 1633 1410 1831 1021 1443 1678 637 1754 612 538 1806 1139 580 1266 841 1106 623 960 1008 2166 808 397 967 1932 695 1721 351 2093 1523 581 619 1153 300 660 1631 1013 652 2068 1588 826 1725 325 133 637 2227 1403 313 1350 1477 1971 474 1967 812 1619 1753 1014 1803 2034 1211 1928 731 1818 1315 1925 913 1415 2034 408 1681 1249 1386 615 2136 1811 1251 1850 1485 1101 891 260 1254 1334 884 1626 476 1994 1246 1509 1024 1836 489 1399 795 1695 1477 925 1482 667 571 1025 845 1490 988 1259 1373 1405 1332 627 1009 1283 1191 858 598 1680 1582 726 562 72 1078 2062 1271 1259 405 1000 569 1352 2159 511 1748 1394 930 902 1992 659 650 1725 220 688 1124 930 1349 885 1057 1468 1092 1893 1650 542 1415 601 863 1102 1620 956 1074 933 1077 1844 1683 750 423 1429 1814 1064 308 935 1314 2004 1696 736 316 1381 1154 361 783 1673 1854 808 622 1445 1689 562 2125 497 1153 1528 773 1248 1730 898 1416 1510 1991 1007 1867 639 875 956 1187 453 819 1659 1123 2016 1533 2069 1751 1325 326 1438 553 645 2030 468 1255 552 561 495 1734 2032 1606 1845 1836 613 1742 782 635 2286 304 377 1483 1540 206 2024 247 961 1400 1213 1256 297 1541 1338 1440 1453 1321 861 627 1558 1214 1266 728 1549 1434 1871 1948 1444 315 961 96 885 1259 996 1522 1530 752 873 1147 1255 455 1772 717 1850 1311 2059 880 413 1241 374 1123 1522 1141 980 1916 1991 871 1496 1340 1840 1431 260 1074 1127 1569 1507 1440 626 1060 229 1183 933 2100 571 1002 1640 1361 1946 752 1876 1064 226 877 1089 546 949 2032 1918 1275 1212 2212 660 1598 827 1601 929 177 1247 1234 1919 127 1931 1554 740 2009 506 1522 986 1695 1024 1367 682 1538 1981 1114 1803 1510 775 1190 281 153 1500 1850 1246 1797 829 1548 1093 247 1160 458 353 1213 1144 1509 1316 784 758 663 729 995 1783 1369 1146 902 1399 1313 1063 741 1482 220 783 1021 651 1774 693 1498 1260 1767 1217 898 1527 935 1180 1105 701 1061 339 403 1811 793 1223 1774 761 805 747 802 1480 638 1756 1362 384 1268 1407 430 1428 1231 1198 1413 1018 1507 1378 737 703 835 473 1746 906 1773 1970 1189 1435 807 324 1632 995 784 368 570 1568 660 239 665 1596 1653 1238 940 1315 1398 2055 1616 381 1101 1924 1641 1584 1239 1038 1892 1776 1737 490 530 146 1865 1915 1731 828 897 694 1261
[truncated: 4,329,436 more chars]
