# Supplementary material for: Novel hybrid evolutionary algorithm for bi-objective optimization problems
Source: Sci Rep. 2023 Mar 15;13:4267. doi: 10.1038/s41598-023-31123-8 (PMC10017715; doi:10.1038/s41598-023-31123-8)
Supplement: Supplementary file 1 — Supplementary Information. [file 41598_2023_31123_MOESM1_ESM.zip › datasets/F4/concorde/F4_0.0_1.0.tsp.sol]

1000
0 902 608 685 89 715 251 930 798 453 
20 542 378 504 811 165 673 137 85 48 
271 133 981 180 229 29 822 669 74 516 
398 79 19 369 37 790 545 551 953 876 
837 690 372 708 458 815 805 151 107 309 
335 911 684 670 300 830 903 466 781 145 
555 528 668 336 832 287 250 543 253 348 
223 598 691 208 748 479 440 655 754 24 
8 45 530 895 387 952 646 454 898 275 
345 26 355 712 175 241 433 940 557 220 
33 739 966 962 760 943 221 581 991 320 
574 591 896 509 937 664 209 522 852 457 
933 183 263 36 560 537 747 114 980 520 
621 390 71 746 954 321 806 362 890 770 
168 431 573 859 789 57 523 316 992 879 
855 909 828 765 763 887 787 704 577 701 
388 162 53 744 284 153 190 539 914 138 
717 700 246 261 493 307 386 969 525 176 
564 294 505 741 629 678 864 714 552 115 
759 51 563 820 490 383 399 648 83 6 
406 498 667 610 56 252 495 572 423 927 
653 179 93 799 485 843 561 259 547 60 
965 34 405 213 171 776 570 795 907 996 
156 247 314 361 394 130 870 912 177 344 
446 889 730 808 351 878 840 970 695 926 
185 195 426 615 292 330 658 280 235 214 
540 59 164 73 990 365 225 417 113 167 
207 249 967 245 757 826 777 643 602 665 
350 198 508 295 623 934 932 144 65 642 
411 527 132 681 672 288 935 929 326 951 
801 467 86 971 726 638 377 897 850 709 
367 742 998 382 230 478 567 88 680 301 
42 647 497 470 238 366 392 184 306 262 
631 117 216 899 661 956 997 158 49 862 
924 279 163 359 257 494 384 270 286 102 
986 182 139 105 654 450 464 682 827 529 
833 272 456 483 322 796 686 436 412 866 
975 696 393 923 439 3 428 566 291 839 
332 809 729 916 451 5 882 517 946 339 
82 181 948 694 370 779 63 769 524 637 
32 660 960 674 14 979 111 699 995 127 
707 987 206 872 978 568 212 274 50 558 
597 420 994 676 688 506 302 267 955 395 
521 360 531 771 146 824 205 401 226 81 
234 120 749 881 155 425 194 580 616 296 
30 317 47 587 62 304 236 973 477 565 
968 761 722 920 871 109 569 333 908 41 
869 697 640 791 918 13 733 338 829 124 
119 718 768 611 959 15 201 612 471 857 
76 807 104 576 679 228 385 825 786 950 
702 1 108 265 716 782 507 794 203 202 
732 154 614 12 644 957 186 125 753 285 
444 443 492 289 404 734 860 266 958 698 
736 582 813 40 147 575 758 43 356 550 
510 237 129 343 396 199 764 101 91 150 
18 511 134 931 463 441 136 95 666 917 
118 874 35 44 430 16 191 752 900 938 
264 77 331 222 984 861 215 893 380 880 
949 625 915 17 819 635 775 23 232 152 
432 774 559 219 875 762 375 584 963 161 
851 983 834 371 260 579 311 816 607 710 
721 976 159 605 562 489 675 687 248 586 
630 549 54 613 884 756 276 461 142 583 
727 841 349 609 731 910 353 662 87 526 
788 418 22 21 170 964 437 925 103 315 
906 143 192 397 622 593 941 480 469 297 
634 341 488 254 848 373 242 553 548 633 
258 842 886 873 487 797 465 703 290 534 
447 403 379 243 455 919 233 407 172 628 
705 961 595 240 140 626 64 844 123 126 
728 812 410 921 792 649 546 277 482 985 
149 656 68 936 368 25 532 100 894 847 
500 891 945 445 544 600 888 892 78 187 
210 515 468 46 328 877 413 484 641 922 
460 178 80 112 780 227 364 767 944 273 
501 636 942 55 99 204 255 389 853 499 
599 61 340 408 719 533 604 554 4 131 
818 256 193 683 308 823 865 977 578 319 
999 745 856 448 486 409 617 652 589 974 
419 905 122 772 535 740 472 141 810 627 
473 502 618 735 9 476 901 67 632 110 
751 374 303 536 376 677 571 329 737 928 
541 188 334 556 989 452 883 913 189 116 
427 39 239 620 38 836 442 858 846 519 
224 66 845 196 588 381 804 514 603 657 
849 313 713 324 325 831 429 197 69 148 
650 743 750 169 342 52 785 982 606 415 
269 755 244 592 84 354 72 312 281 121 
784 358 663 814 434 92 10 802 725 363 
459 693 585 512 518 157 993 590 496 863 
327 513 723 337 27 594 128 90 838 96 
449 217 357 293 278 972 645 218 793 28 
7 98 689 75 135 885 299 58 174 166 
352 596 31 835 200 601 651 283 475 821 
639 868 619 766 720 503 323 481 724 282 
416 106 391 438 70 400 160 854 402 173 
11 422 97 424 231 738 939 421 904 947 
310 268 692 778 706 414 2 491 800 538 
867 298 624 347 711 988 659 211 318 462 
346 474 783 773 435 671 817 305 803 94 
