# Supplementary material for: Novel hybrid evolutionary algorithm for bi-objective optimization problems
Source: Sci Rep. 2023 Mar 15;13:4267. doi: 10.1038/s41598-023-31123-8 (PMC10017715; doi:10.1038/s41598-023-31123-8)
Supplement: Supplementary file 1 — Supplementary Information. [file 41598_2023_31123_MOESM1_ESM.zip › datasets/F4/kroB1000.txt]

		1	2	3	4	5	6	7	8	9	10	11	12	13	14	15	16	17	18	19	20	21	22	23	24	25	26	27	28	29	30	31	32	33	34	35	36	37	38	39	40	41	42	43	44	45	46	47	48	49	50	51	52	53	54	55	56	57	58	59	60	61	62	63	64	65	66	67	68	69	70	71	72	73	74	75	76	77	78	79	80	81	82	83	84	85	86	87	88	89	90	91	92	93	94	95	96	97	98	99	100	101	102	103	104	105	106	107	108	109	110	111	112	113	114	115	116	117	118	119	120	121	122	123	124	125	126	127	128	129	130	131	132	133	134	135	136	137	138	139	140	141	142	143	144	145	146	147	148	149	150	151	152	153	154	155	156	157	158	159	160	161	162	163	164	165	166	167	168	169	170	171	172	173	174	175	176	177	178	179	180	181	182	183	184	185	186	187	188	189	190	191	192	193	194	195	196	197	198	199	200	201	202	203	204	205	206	207	208	209	210	211	212	213	214	215	216	217	218	219	220	221	222	223	224	225	226	227	228	229	230	231	232	233	234	235	236	237	238	239	240	241	242	243	244	245	246	247	248	249	250	251	252	253	254	255	256	257	258	259	260	261	262	263	264	265	266	267	268	269	270	271	272	273	274	275	276	277	278	279	280	281	282	283	284	285	286	287	288	289	290	291	292	293	294	295	296	297	298	299	300	301	302	303	304	305	306	307	308	309	310	311	312	313	314	315	316	317	318	319	320	321	322	323	324	325	326	327	328	329	330	331	332	333	334	335	336	337	338	339	340	341	342	343	344	345	346	347	348	349	350	351	352	353	354	355	356	357	358	359	360	361	362	363	364	365	366	367	368	369	370	371	372	373	374	375	376	377	378	379	380	381	382	383	384	385	386	387	388	389	390	391	392	393	394	395	396	397	398	399	400	401	402	403	404	405	406	407	408	409	410	411	412	413	414	415	416	417	418	419	420	421	422	423	424	425	426	427	428	429	430	431	432	433	434	435	436	437	438	439	440	441	442	443	444	445	446	447	448	449	450	451	452	453	454	455	456	457	458	459	460	461	462	463	464	465	466	467	468	469	470	471	472	473	474	475	476	477	478	479	480	481	482	483	484	485	486	487	488	489	490	491	492	493	494	495	496	497	498	499	500	501	502	503	504	505	506	507	508	509	510	511	512	513	514	515	516	517	518	519	520	521	522	523	524	525	526	527	528	529	530	531	532	533	534	535	536	537	538	539	540	541	542	543	544	545	546	547	548	549	550	551	552	553	554	555	556	557	558	559	560	561	562	563	564	565	566	567	568	569	570	571	572	573	574	575	576	577	578	579	580	581	582	583	584	585	586	587	588	589	590	591	592	593	594	595	596	597	598	599	600	601	602	603	604	605	606	607	608	609	610	611	612	613	614	615	616	617	618	619	620	621	622	623	624	625	626	627	628	629	630	631	632	633	634	635	636	637	638	639	640	641	642	643	644	645	646	647	648	649	650	651	652	653	654	655	656	657	658	659	660	661	662	663	664	665	666	667	668	669	670	671	672	673	674	675	676	677	678	679	680	681	682	683	684	685	686	687	688	689	690	691	692	693	694	695	696	697	698	699	700	701	702	703	704	705	706	707	708	709	710	711	712	713	714	715	716	717	718	719	720	721	722	723	724	725	726	727	728	729	730	731	732	733	734	735	736	737	738	739	740	741	742	743	744	745	746	747	748	749	750	751	752	753	754	755	756	757	758	759	760	761	762	763	764	765	766	767	768	769	770	771	772	773	774	775	776	777	778	779	780	781	782	783	784	785	786	787	788	789	790	791	792	793	794	795	796	797	798	799	800	801	802	803	804	805	806	807	808	809	810	811	812	813	814	815	816	817	818	819	820	821	822	823	824	825	826	827	828	829	830	831	832	833	834	835	836	837	838	839	840	841	842	843	844	845	846	847	848	849	850	851	852	853	854	855	856	857	858	859	860	861	862	863	864	865	866	867	868	869	870	871	872	873	874	875	876	877	878	879	880	881	882	883	884	885	886	887	888	889	890	891	892	893	894	895	896	897	898	899	900	901	902	903	904	905	906	907	908	909	910	911	912	913	914	915	916	917	918	919	920	921	922	923	924	925	926	927	928	929	930	931	932	933	934	935	936	937	938	939	940	941	942	943	944	945	946	947	948	949	950	951	952	953	954	955	956	957	958	959	960	961	962	963	964	965	966	967	968	969	970	971	972	973	974	975	976	977	978	979	980	981	982	983	984	985	986	987	988	989	990	991	992	993	994	995	996	997	998	999	1000	
   1 
   2 2607 
   3 549 3154 
   4 2009 1013 2515 
   5 1368 3183 1413 2976 
   6 2233 932 2739 224 3180 
   7 1131 1480 1679 1079 1899 1282 
   8 581 3056 369 2325 1742 2545 1620 
   9 515 2097 1064 1572 1500 1793 618 1043 
   10 582 2886 665 2449 805 2668 1437 953 877 
   11 722 3328 190 2703 1386 2927 1850 517 1233 709 
   12 263 2435 739 1778 1599 2002 984 636 420 834 926 
   13 2790 184 3337 1161 3344 1055 1663 3240 2280 3064 3511 2619 
   14 2301 412 2841 605 3024 554 1203 2714 1805 2638 3021 2109 573 
   15 2490 882 2996 481 3411 258 1516 2802 2044 2918 3184 2259 965 585 
   16 2439 236 2987 1029 2959 998 1308 2911 1925 2689 3158 2282 386 444 1006 
   17 2949 511 3497 1521 3335 1442 1824 3439 2434 3153 3662 2806 410 917 1372 544 
   18 2589 523 3135 1390 2934 1369 1479 3098 2076 2766 3295 2462 564 816 1373 372 401 
   19 3008 882 3548 1843 3209 1799 1921 3535 2500 3133 3700 2899 828 1250 1764 815 434 475 
   20 783 2274 1203 1991 986 2196 914 1355 596 669 1312 884 2446 2070 2429 2064 2504 2112 2466 
   21 258 2578 661 2076 1131 2298 1104 801 507 389 796 468 2760 2304 2550 2394 2884 2510 2907 558 
   22 1980 1244 2497 1622 2084 1721 1053 2544 1507 2023 2633 1927 1367 1283 1847 1009 1268 871 1133 1354 1839 
   23 1988 1287 2500 1667 2060 1767 1081 2554 1520 2017 2634 1940 1407 1330 1894 1052 1300 905 1152 1348 1841 47 
   24 2459 608 3003 1375 2781 1380 1360 2977 1948 2622 3161 2341 683 835 1412 411 554 153 564 1965 2372 719 754 
   25 527 2091 1074 1581 1479 1801 611 1062 30 868 1241 444 2274 1804 2051 1917 2423 2063 2484 568 503 1485 1497 1934 
   26 1184 2701 1417 2538 484 2736 1461 1679 1157 753 1454 1364 2861 2552 2960 2476 2853 2452 2736 576 926 1607 1585 2299 1131 
   27 662 1988 1186 1349 1791 1572 568 1070 294 1133 1370 451 2172 1658 1828 1841 2371 2039 2487 882 746 1587 1607 1925 319 1449 
   28 814 3367 344 2652 1733 2873 1914 328 1316 1007 356 934 3551 3032 3130 3216 3738 3389 3816 1532 979 2794 2800 3263 1332 1760 1380 
   29 492 2958 385 2235 1706 2457 1520 100 944 907 554 537 3142 2617 2714 2812 3339 2999 3435 1272 723 2447 2458 2877 964 1618 972 417 
   30 881 2437 1225 2191 786 2394 1113 1426 784 615 1307 1025 2606 2251 2625 2221 2641 2244 2575 205 631 1448 1436 2094 758 375 1075 1566 1353 
   31 3070 554 3609 1231 3727 1059 1964 3476 2572 3393 3790 2876 431 769 875 789 744 991 1176 2801 3067 1791 1833 1115 2569 3246 2426 3797 3381 2971 
   32 440 2798 528 2063 1752 2284 1374 263 822 947 709 403 2981 2452 2541 2656 3187 2852 3294 1217 694 2329 2342 2734 845 1616 816 589 173 1321 3214 
   33 2433 707 2952 465 3295 278 1413 2778 1968 2834 3139 2213 805 401 186 821 1206 1190 1589 2319 2475 1671 1718 1226 1973 2836 1772 3104 2687 2511 781 2516 
   34 838 1769 1386 1272 1729 1488 294 1329 330 1185 1559 692 1952 1475 1734 1602 2118 1770 2207 755 831 1281 1301 1648 328 1329 306 1621 1229 959 2242 1087 1650 
   35 844 2032 1292 1244 2096 1465 774 1081 621 1388 1481 584 2213 1663 1722 1918 2461 2165 2630 1215 1001 1827 1854 2067 648 1776 337 1408 992 1405 2413 819 1699 592 
   36 2910 604 3456 1592 3236 1532 1795 3415 2396 3087 3617 2780 540 990 1483 576 160 323 288 2431 2832 1157 1186 466 2384 2755 2352 3708 3315 2559 900 3167 1311 2088 2464 
   37 1129 1804 1628 1660 1388 1845 618 1706 716 1159 1760 1124 1972 1638 2058 1587 2012 1618 1974 495 967 875 875 1471 688 914 903 1935 1613 635 2342 1516 1928 635 1222 1936 
   38 699 2291 1128 1969 1013 2178 899 1271 529 621 1242 800 2466 2074 2415 2086 2537 2148 2512 85 477 1408 1405 2002 502 630 819 1454 1188 256 2813 1132 2311 716 1149 2468 539 
   39 1124 3318 1021 2967 465 3183 1921 1376 1407 551 959 1382 3490 3106 3427 3107 3532 3135 3457 1044 939 2325 2309 2985 1394 766 1676 1314 1359 892 3844 1439 3333 1695 1939 3449 1524 1033 
   40 1100 3187 1077 2871 346 3084 1812 1417 1328 518 1042 1349 3357 2987 3325 2973 3390 2992 3307 918 889 2174 2157 2841 1312 606 1607 1390 1389 752 3718 1451 3225 1601 1887 3304 1387 916 160 
   41 3099 665 3646 1678 3448 1591 1977 3594 2584 3290 3809 2960 544 1074 1509 706 162 524 389 2636 3028 1369 1397 673 2572 2967 2527 3891 3494 2767 815 3343 1349 2271 2622 212 2142 2672 3658 3514 
   42 2517 217 3059 811 3183 717 1405 2940 2015 2834 3238 2330 349 232 669 362 725 712 1098 2246 2509 1335 1380 772 2012 2706 1880 3257 2843 2420 559 2679 491 1685 1893 821 1796 2256 3288 3164 875 
   43 1673 936 2221 792 2336 935 544 2144 1161 1961 2394 1514 1119 691 1122 768 1296 980 1445 1379 1643 857 900 884 1155 1867 1075 2447 2045 1560 1433 1891 979 835 1186 1284 954 1384 2417 2296 1453 874 
   44 3350 1093 3891 2097 3534 2025 2258 3874 2841 3475 4044 3238 989 1493 1954 1085 584 789 344 2808 3250 1468 1484 898 2826 3065 2822 4157 3774 2914 1242 3632 1790 2546 2954 509 2316 2855 3793 3641 447 1309 1769 
   45 2851 531 3397 1515 3202 1457 1732 3351 2336 3037 3560 2716 478 914 1412 500 144 272 354 2384 2777 1129 1160 423 2324 2720 2287 3646 3252 2516 856 3102 1238 2025 2394 77 1890 2419 3407 3263 253 748 1216 586 
   46 477 2148 1022 1642 1427 1862 669 1025 74 806 1187 421 2331 1864 2113 1972 2475 2113 2531 536 442 1519 1530 1982 62 1090 365 1288 928 719 2629 817 2035 389 686 2434 703 465 1334 1255 2624 2071 1212 2873 2375 
   47 1488 2040 1909 2096 1223 2261 1113 2064 1173 1317 2004 1548 2186 1964 2451 1806 2131 1731 1986 712 1269 866 840 1578 1144 756 1398 2242 1979 702 2593 1912 2302 1145 1725 2023 512 794 1507 1350 2235 2081 1330 2311 1994 1142 
   48 2963 505 3500 1107 3649 933 1864 3362 2468 3297 3682 2766 422 663 752 740 784 985 1218 2714 2966 1749 1792 1096 2467 3171 2316 3683 3267 2888 125 3099 656 2138 2296 934 2263 2723 3756 3632 876 468 1340 1314 883 2527 2532 
   49 655 2547 974 2200 817 2412 1141 1181 683 386 1060 833 2721 2326 2653 2341 2789 2398 2754 288 398 1639 1632 2252 663 532 975 1314 1111 252 3067 1092 2554 932 1284 2717 782 255 781 672 2922 2510 1638 3096 2670 611 945 2977 
   50 1989 673 2537 944 2512 1016 862 2479 1473 2225 2704 1845 844 581 1135 464 961 630 1096 1602 1934 712 759 537 1463 2032 1414 2777 2380 1764 1214 2230 961 1156 1535 938 1131 1623 2646 2514 1115 683 349 1419 872 1517 1399 1142 1878 
   51 3164 941 3684 1180 3977 962 2123 3504 2695 3555 3870 2945 882 955 711 1167 1238 1441 1672 3015 3202 2167 2212 1546 2699 3506 2504 3831 3414 3200 499 3242 732 2373 2423 1391 2592 3013 4042 3928 1314 836 1641 1737 1342 2760 2910 461 3261 1512 
   52 1417 1228 1965 1047 2017 1218 313 1926 903 1659 2130 1289 1406 1009 1422 1036 1532 1175 1611 1062 1359 776 809 1051 891 1550 881 2214 1826 1241 1742 1684 1289 597 1071 1494 639 1071 2103 1980 1681 1185 319 1949 1433 943 1050 1653 1325 575 1960 
   53 1003 3355 811 2933 699 3152 1918 1175 1360 485 731 1266 3531 3118 3402 3152 3600 3208 3552 1096 862 2426 2414 3060 1352 934 1608 1087 1169 978 3869 1266 3319 1670 1841 3526 1590 1067 239 365 3732 3310 2436 3892 3480 1290 1643 3775 812 2688 4039 2129 
   54 1437 1296 1978 1226 1900 1387 425 1974 933 1611 2134 1341 1468 1129 1581 1085 1544 1164 1570 979 1345 629 656 1027 916 1424 968 2247 1875 1141 1831 1743 1438 666 1198 1487 513 1002 2022 1891 1685 1283 460 1913 1433 960 874 1750 1257 624 2084 189 2068 
   55 2040 888 2579 1307 2350 1383 979 2574 1535 2180 2732 1940 1023 921 1492 652 990 592 968 1522 1940 366 412 443 1518 1867 1545 2850 2475 1652 1440 2339 1314 1253 1730 909 1028 1560 2543 2400 1116 969 608 1312 864 1563 1165 1391 1809 367 1803 666 2617 603 
   56 1299 2637 1560 2532 578 2723 1462 1811 1220 898 1602 1462 2793 2510 2940 2409 2766 2365 2631 625 1041 1508 1484 2212 1192 152 1507 1903 1746 442 3187 1735 2809 1359 1840 2663 882 693 907 747 2875 2654 1834 2956 2631 1158 645 3116 643 1974 3465 1521 1084 1381 1787 
   57 1008 1620 1546 1039 1971 1258 266 1437 535 1410 1726 816 1804 1295 1509 1475 2008 1686 2142 995 1042 1318 1346 1578 542 1568 368 1747 1339 1200 2064 1181 1435 242 512 1995 817 959 1930 1839 2165 1515 712 2473 1928 604 1327 1955 1172 1057 2164 560 1894 690 1222 1593 
   58 1177 1445 1725 1105 1882 1301 82 1679 661 1453 1893 1043 1627 1187 1529 1265 1773 1420 1857 902 1133 972 999 1298 652 1435 638 1969 1580 1096 1941 1437 1417 351 855 1739 567 895 1924 1811 1924 1381 510 2195 1677 707 1051 1844 1143 812 2118 246 1931 344 907 1428 348 
   59 592 2907 570 2138 1876 2356 1505 222 970 1072 733 550 3090 2552 2611 2773 3308 2980 3426 1372 843 2476 2490 2865 994 1760 940 535 187 1473 3309 156 2596 1222 898 3292 1669 1287 1541 1565 3465 2781 2012 3762 3226 969 2068 3192 1240 2354 3317 1816 1354 1883 2476 1882 1300 1571 
   60 1414 1254 1946 652 2325 864 434 1813 941 1810 2129 1210 1436 901 1109 1138 1682 1402 1874 1339 1448 1250 1288 1319 946 1893 760 2131 1716 1541 1667 1552 1027 626 781 1691 1040 1317 2320 2221 1843 1127 445 2189 1619 1008 1514 1556 1549 782 1755 506 2295 693 1046 1895 408 473 1656 
   61 810 1977 1287 1231 2021 1454 676 1104 532 1333 1476 558 2159 1617 1711 1854 2394 2089 2551 1123 944 1728 1754 1988 558 1689 241 1428 1011 1315 2375 841 1677 487 106 2392 1116 1060 1882 1823 2554 1846 1110 2878 2323 601 1620 2259 1206 1459 2406 978 1796 1100 1641 1748 419 756 935 723 
   62 1258 2881 1423 2710 306 2910 1632 1713 1292 763 1436 1460 3042 2732 3135 2656 3030 2629 2905 732 1004 1779 1755 2476 1268 181 1586 1761 1661 527 3427 1677 3014 1487 1907 2930 1094 776 647 489 3142 2887 2047 3232 2896 1223 920 3352 631 2213 3686 1729 844 1605 2045 278 1727 1608 1814 2063 1824 
   63 2953 394 3496 1180 3575 1030 1837 3375 2450 3260 3674 2767 265 662 880 627 604 827 1038 2658 2941 1626 1668 949 2446 3094 2317 3693 3279 2825 166 3114 756 2120 2323 756 2194 2673 3702 3574 696 437 1300 1137 706 2505 2433 181 2928 1063 636 1603 3732 1684 1277 3031 1952 1810 3214 1563 2279 3275 
   64 2359 465 2894 559 3121 469 1278 2753 1870 2715 3076 2158 602 121 469 543 976 914 1332 2160 2373 1404 1451 944 1870 2651 1708 3074 2658 2344 724 2490 284 1542 1689 1063 1737 2160 3191 3075 1128 254 785 1558 988 1931 2076 609 2410 700 856 1104 3196 1232 1042 2613 1350 1268 2585 948 1651 2831 641 
   65 1227 2070 1656 2000 1118 2181 959 1804 927 1084 1758 1291 2229 1943 2388 1844 2221 1820 2122 454 1011 990 973 1667 897 635 1168 1987 1719 475 2619 1652 2252 938 1501 2127 343 535 1336 1185 2338 2085 1273 2457 2090 891 260 2547 703 1406 2898 966 1447 816 1233 569 1142 910 1808 1383 1398 814 2464 2048 
   66 1535 1434 2018 520 2625 736 810 1811 1150 2019 2208 1290 1602 1030 991 1381 1916 1700 2173 1652 1635 1668 1707 1643 1165 2224 889 2139 1724 1857 1734 1551 983 898 733 1956 1427 1614 2557 2477 2078 1259 827 2464 1880 1223 1920 1611 1818 1124 1697 933 2497 1120 1434 2245 657 869 1621 427 733 2384 1665 1025 1767 
   67 1427 3389 1383 3142 229 3351 2071 1733 1628 846 1326 1674 3553 3217 3587 3168 3554 3153 3434 1158 1211 2307 2284 3000 1609 702 1913 1680 1709 968 3930 1777 3477 1881 2202 3457 1588 1173 366 328 3668 3383 2527 3761 3422 1554 1449 3850 951 2717 4167 2208 600 2100 2567 805 2122 2060 1888 2490 2135 529 3781 3311 1334 2769 
   68 652 2826 792 2432 716 2649 1397 1069 871 129 838 890 3003 2593 2895 2624 3077 2687 3043 577 424 1926 1918 2540 857 625 1144 1135 1018 498 3342 1045 2805 1161 1419 3006 1071 540 537 467 3211 2783 1909 3384 2958 798 1199 3249 289 2160 3520 1601 528 1541 2098 769 1394 1407 1176 1787 1356 644 3205 2674 972 2021 786 
   69 1034 2696 1264 2476 503 2679 1397 1524 1041 601 1306 1222 2861 2524 2908 2476 2875 2475 2781 488 777 1648 1630 2323 1017 155 1335 1607 1463 285 3235 1463 2792 1240 1656 2784 893 526 683 528 2995 2688 1835 3114 2746 972 826 3155 389 2023 3476 1516 824 1405 1885 297 1482 1379 1606 1826 1573 251 3086 2620 659 2138 695 472 
   70 1192 3425 1040 3063 531 3280 2022 1403 1499 631 959 1452 3597 3211 3526 3214 3641 3244 3566 1151 1020 2434 2418 3094 1487 868 1763 1315 1393 1000 3950 1484 3433 1792 2017 3558 1632 1138 109 264 3767 3394 2522 3901 3516 1426 1614 3861 885 2753 4144 2209 230 2130 2652 1007 2025 2027 1577 2417 1964 741 3809 3295 1444 2647 387 631 790 
   71 439 2248 936 1582 1702 1806 814 812 329 975 1123 197 2432 1916 2064 2099 2628 2292 2735 890 589 1798 1815 2175 359 1418 260 1120 712 1058 2683 560 2016 531 414 2607 1041 813 1526 1478 2783 2138 1333 3072 2542 365 1502 2571 903 1670 2748 1125 1429 1194 1784 1501 627 879 692 1016 371 1533 2575 1963 1254 1098 1797 1011 1287 1604 
   72 1045 1802 1555 1598 1413 1790 537 1618 613 1119 1694 1026 1974 1612 2010 1591 2036 1647 2020 473 898 942 946 1502 586 950 795 1855 1523 639 2333 1421 1886 529 1114 1968 108 501 1516 1386 2171 1781 923 2363 1918 605 615 2249 754 1130 2564 604 1566 506 1061 934 719 495 1573 967 1009 1128 2188 1708 426 1342 1605 1041 912 1624 937 
   73 839 3362 497 2841 1029 3064 1891 867 1289 515 389 1092 3543 3091 3319 3173 3651 3268 3643 1184 787 2538 2532 3126 1288 1179 1493 744 877 1121 3854 1000 3253 1616 1676 3590 1671 1132 582 684 3791 3296 2428 3986 3538 1227 1820 3753 901 2711 3982 2138 347 2107 2686 1331 1819 1918 1064 2227 1648 1126 3727 3158 1595 2373 946 623 1045 572 1277 1625 
   74 1359 1348 1882 667 2330 886 467 1733 906 1782 2067 1143 1529 983 1139 1241 1785 1512 1984 1347 1411 1352 1389 1430 915 1910 698 2054 1638 1550 1743 1471 1074 608 684 1798 1085 1318 2302 2209 1947 1212 556 2297 1726 976 1572 1629 1540 894 1805 594 2266 778 1157 1921 373 521 1569 112 634 2076 1645 1020 1426 349 2488 1767 1834 2398 947 1003 2182 
   75 940 2441 1277 2219 764 2420 1140 1483 835 657 1355 1083 2608 2264 2649 2223 2634 2236 2559 246 689 1429 1415 2085 808 331 1125 1619 1410 59 2978 1380 2532 998 1456 2549 637 306 900 756 2758 2429 1574 2896 2508 771 662 2897 305 1768 3215 1255 1001 1148 1644 387 1238 1120 1531 1570 1365 493 2830 2359 446 1894 954 537 261 1009 1114 651 1158 1583 
   76 674 3046 525 2276 1892 2493 1638 157 1090 1097 664 672 3229 2692 2748 2911 3445 3115 3559 1457 913 2598 2610 2999 1113 1811 1076 418 193 1543 3449 269 2734 1353 1037 3428 1779 1373 1532 1570 3602 2921 2149 3896 3363 1083 2161 3332 1303 2490 3455 1949 1332 2011 2606 1940 1437 1703 140 1795 1075 1853 3354 2724 1900 1758 1887 1210 1657 1559 824 1686 1022 1709 1601 
   77 2349 489 2897 1183 2764 1192 1232 2851 1835 2550 3060 2216 607 652 1235 260 605 253 724 1905 2279 761 802 192 1823 2280 1789 3145 2752 2048 1031 2604 1049 1525 1912 564 1416 1935 2939 2800 750 618 726 1042 501 1874 1585 993 2188 378 1426 932 3000 939 420 2203 1434 1176 2730 1150 1836 2459 866 766 1645 1459 2978 2475 2291 3048 2043 1434 3046 1260 2045 2865 
   78 2796 259 3344 1272 3280 1187 1665 3265 2282 3039 3514 2638 170 670 1118 357 256 419 660 2407 2750 1261 1300 554 2274 2797 2195 3571 3166 2557 576 3009 951 1959 2261 372 1923 2432 3447 3310 406 470 1125 840 309 2329 2101 584 2687 816 1045 1391 3499 1431 936 2721 1828 1622 3124 1479 2200 2976 415 722 2162 1685 3493 2972 2805 3555 2454 1934 3527 1579 2556 3263 518 
   79 1316 2231 1699 2191 985 2370 1150 1881 1074 1085 1783 1410 2385 2120 2576 2001 2354 1953 2227 534 1081 1099 1076 1800 1044 509 1331 2038 1802 475 2782 1751 2436 1117 1667 2252 535 619 1256 1099 2464 2255 1458 2556 2219 1029 251 2714 726 1573 3074 1154 1394 998 1375 412 1328 1102 1905 1575 1566 679 2625 2227 192 1957 1208 963 574 1362 1394 615 1580 1617 428 1989 1792 2310 
   80 822 2280 1233 2014 962 2218 936 1391 636 685 1338 925 2451 2083 2450 2068 2502 2108 2457 42 592 1340 1333 1961 608 543 921 1564 1309 176 2810 1256 2338 787 1255 2426 490 126 1038 908 2633 2256 1392 2798 2381 577 678 2725 299 1608 3030 1074 1100 984 1517 587 1026 921 1411 1364 1162 702 2666 2174 423 1683 1140 586 461 1146 932 478 1200 1374 212 1495 1905 2409 494 
   81 1472 2318 1830 2336 969 2510 1311 2030 1249 1195 1902 1578 2465 2234 2708 2085 2407 2008 2249 696 1231 1140 1111 1855 1219 531 1507 2171 1954 607 2872 1910 2563 1290 1842 2296 693 781 1296 1136 2508 2356 1586 2570 2269 1203 279 2810 858 1673 3183 1292 1457 1126 1445 397 1497 1259 2064 1731 1741 675 2712 2344 355 2120 1198 1069 635 1399 1567 781 1673 1778 553 2142 1864 2380 176 655 
   82 2579 457 3112 706 3340 552 1503 2963 2093 2939 3295 2375 529 318 436 621 936 970 1335 2383 2596 1570 1616 1032 2094 2869 1926 3286 2869 2565 527 2700 283 1766 1893 1051 1955 2384 3416 3299 1073 260 1006 1517 981 2155 2279 405 2635 887 637 1324 3421 1447 1204 2828 1571 1492 2791 1166 1860 3050 478 225 2261 1206 3533 2898 2840 3519 2179 1928 3382 1233 2580 2930 874 683 2438 2397 2550 
   83 2065 800 2588 221 2941 275 1049 2425 1599 2465 2774 1849 955 389 471 808 1305 1169 1622 1960 2105 1450 1497 1158 1603 2488 1405 2750 2332 2155 1071 2162 370 1280 1351 1372 1588 1949 2966 2861 1463 606 663 1878 1296 1665 1992 950 2189 752 1099 954 2950 1119 1119 2469 1065 1059 2249 657 1321 2664 1000 362 1920 665 3118 2437 2438 3066 1652 1539 2884 707 2178 2388 967 1059 2108 1980 2244 545 
   84 1156 1457 1704 1077 1903 1278 31 1648 642 1453 1875 1013 1639 1186 1509 1283 1797 1450 1891 920 1124 1023 1051 1331 635 1461 598 1942 1549 1117 1945 1404 1403 321 805 1767 608 908 1933 1822 1949 1385 521 2228 1704 691 1098 1846 1152 835 2110 282 1933 394 948 1459 296 54 1535 437 707 1633 1817 1263 950 822 2077 1411 1401 2035 844 530 1910 477 1143 1668 1204 1640 1142 941 1301 1488 1041 
   85 773 3322 410 2780 1091 3004 1846 779 1238 511 308 1022 3503 3043 3260 3137 3620 3241 3623 1173 743 2524 2520 3100 1239 1211 1432 663 790 1125 3808 915 3197 1568 1604 3563 1653 1116 654 745 3762 3250 2386 3966 3510 1179 1827 3706 895 2675 3927 2101 423 2077 2662 1362 1764 1877 977 2173 1579 1169 3683 3108 1596 2307 1019 629 1071 652 1210 1603 88 2125 1166 934 3015 3491 1592 1192 1692 3331 2828 1867 
   86 629 2544 953 2187 837 2400 1132 1157 664 376 1042 807 2719 2319 2642 2340 2791 2400 2760 294 372 1647 1641 2254 644 558 954 1293 1086 273 3063 1066 2544 918 1262 2720 786 254 789 684 2925 2505 1632 3101 2672 591 962 2972 26 1876 3253 1321 813 1256 1812 669 1157 1135 1215 1536 1185 656 2924 2403 718 1802 968 287 414 892 879 755 891 1526 328 1278 2189 2686 746 309 880 2627 2179 1143 883 
   87 1628 1118 2151 420 2556 631 660 1995 1168 2040 2336 1412 1294 733 878 1040 1582 1348 1822 1571 1674 1346 1388 1287 1174 2120 967 2318 1901 1771 1483 1733 805 857 931 1612 1253 1550 2552 2453 1744 965 490 2119 1537 1236 1709 1367 1782 769 1537 668 2525 855 1089 2118 632 690 1826 233 892 2291 1392 759 1594 356 2723 2019 2056 2649 1215 1185 2449 269 1800 1965 1104 1360 1787 1595 1937 968 438 659 2392 1769 
   88 1867 1283 2384 1584 1995 1696 954 2431 1395 1914 2521 1815 1416 1285 1836 1047 1345 945 1233 1244 1726 113 128 792 1373 1515 1480 2680 2334 1343 1834 2217 1665 1174 1727 1241 763 1297 2225 2075 1453 1357 804 1571 1209 1406 786 1785 1531 706 2192 688 2321 530 394 1422 1220 873 2364 1176 1627 1689 1671 1405 891 1598 2216 1818 1550 2334 1688 828 2428 1274 1326 2486 809 1321 1011 1232 1064 1583 1423 925 2414 1538 1287 
   89 1719 907 2261 583 2487 735 622 2150 1220 2059 2440 1534 1090 585 937 785 1329 1060 1535 1514 1719 1060 1104 989 1219 2028 1084 2463 2052 1704 1352 1891 809 891 1134 1342 1122 1510 2538 2425 1490 798 210 1843 1269 1279 1526 1248 1757 462 1504 486 2540 652 784 2004 717 615 2000 353 1073 2205 1235 656 1452 661 2670 2018 1984 2641 1344 1077 2506 457 1723 2140 811 1128 1640 1531 1775 881 469 607 2458 1749 308 1012 
   90 149 2512 664 1963 1283 2185 1032 730 416 534 824 316 2694 2220 2440 2336 2838 2472 2883 635 153 1842 1849 2340 421 1061 619 952 642 743 2987 583 2373 746 854 2794 985 550 1085 1040 2986 2431 1575 3226 2736 364 1338 2883 529 1881 3103 1307 994 1314 1915 1169 939 1071 737 1347 803 1148 2866 2284 1078 1507 1363 577 915 1163 441 903 880 1302 801 823 2236 2693 1169 674 1327 2506 2004 1055 825 503 1568 1729 1636 
   91 792 3326 359 2600 1764 2820 1879 275 1286 1024 400 896 3510 2987 3077 3177 3701 3356 3786 1527 971 2773 2780 3231 1303 1775 1338 64 369 1568 3750 538 3054 1586 1356 3674 1918 1447 1353 1423 3855 3212 2409 4127 3611 1261 2238 3636 1317 2741 3779 2181 1129 2219 2821 1916 1706 1935 476 2086 1379 1782 3648 3027 1981 2086 1718 1150 1621 1358 1079 1836 789 2007 1622 355 3110 3532 2038 1560 2175 3238 2700 1907 706 1295 2270 2659 2421 933 
   92 3020 831 3562 1806 3251 1754 1925 3542 2510 3158 3717 2905 767 1208 1711 780 366 459 74 2494 2925 1170 1191 565 2495 2776 2489 3826 3442 2607 1106 3299 1538 2213 2623 228 2000 2537 3492 3343 316 1047 1437 333 300 2543 2029 1151 2782 1088 1602 1616 3583 1584 985 2674 2140 1862 3429 1861 2546 2947 970 1286 2158 2149 3476 3071 2817 3601 2739 2042 3668 1970 2592 3563 712 600 2268 2486 2295 1279 1585 1895 3645 2786 1800 1267 1517 2898 3795 
   93 765 3370 242 2753 1368 2976 1892 569 1274 716 54 975 3554 3066 3234 3198 3700 3332 3734 1333 828 2662 2662 3196 1282 1454 1417 389 608 1321 3835 763 3187 1601 1533 3654 1788 1265 934 1023 3847 3282 2435 4078 3597 1226 2020 3727 1076 2743 3919 2169 702 2169 2766 1604 1772 1933 786 2176 1526 1430 3718 3122 1776 2259 1300 844 1308 929 1171 1724 356 2115 1368 714 3097 3555 1796 1358 1911 3342 2822 1916 280 1059 2384 2549 2484 863 438 3751 
   94 966 1717 1485 1046 2031 1269 425 1344 547 1419 1670 746 1900 1370 1525 1585 2124 1815 2277 1074 1038 1476 1504 1713 562 1650 304 1662 1247 1277 2135 1083 1469 332 359 2119 951 1027 1954 1875 2284 1596 836 2604 2051 621 1463 2023 1220 1185 2201 713 1899 848 1370 1687 158 506 1191 469 274 1802 2032 1414 1266 603 2170 1418 1553 2045 550 849 1795 397 1320 1330 1562 1935 1447 1108 1620 1629 1103 454 1735 1202 666 1378 810 918 1617 2272 1718 
   95 96 2694 460 2077 1394 2301 1220 490 607 594 638 305 2877 2383 2558 2528 3040 2682 3102 867 323 2076 2084 2553 620 1241 734 718 405 954 3152 375 2505 926 888 3003 1224 783 1121 1111 3191 2600 1761 3444 2943 572 1575 3044 719 2079 3237 1509 982 1532 2135 1361 1088 1268 521 1492 863 1304 3037 2438 1315 1594 1439 680 1089 1181 496 1140 788 1432 1012 592 2442 2885 1397 904 1551 2658 2139 1245 717 693 1701 1963 1802 241 696 3114 684 1037 
   96 2883 742 3425 1692 3134 1652 1786 3403 2373 3026 3581 2767 705 1100 1624 663 341 325 152 2363 2789 1050 1074 426 2358 2657 2351 3688 3304 2480 1080 3161 1446 2075 2486 182 1869 2406 3367 3218 355 955 1300 471 228 2406 1914 1110 2651 951 1569 1478 3454 1448 850 2558 2002 1724 3291 1726 2409 2829 932 1185 2035 2022 3357 2940 2694 3476 2601 1909 3535 1836 2467 3425 576 535 2150 2356 2183 1198 1471 1757 3511 2655 1671 1144 1385 2761 3657 138 3615 2135 2977 
   97 737 3188 451 2432 1857 2650 1764 157 1195 1081 554 784 3372 2839 2905 3048 3579 3243 3682 1509 953 2698 2709 3123 1215 1818 1208 264 251 1576 3598 392 2889 1475 1191 3558 1863 1426 1471 1525 3735 3067 2283 4020 3493 1180 2219 3482 1329 2621 3611 2072 1259 2124 2723 1953 1573 1825 294 1940 1223 1844 3501 2874 1959 1915 1833 1201 1663 1488 951 1774 932 1856 1632 161 2994 3401 2034 1545 2181 3082 2541 1793 846 1305 2115 2586 2281 886 200 3688 600 1472 646 3549 
   98 229 2621 571 1945 1592 2168 1171 451 594 797 760 187 2805 2291 2426 2469 2993 2649 3083 985 486 2100 2111 2526 615 1412 634 747 352 1100 3058 238 2386 879 723 2966 1278 900 1325 1314 3147 2514 1701 3423 2903 583 1675 2947 882 2032 3117 1475 1182 1523 2123 1524 1002 1229 393 1391 716 1488 2951 2338 1416 1447 1642 876 1263 1385 376 1185 969 1321 1159 501 2403 2825 1519 1025 1680 2554 2024 1199 892 856 1588 1987 1719 357 708 3091 811 924 205 2953 602 
   99 618 3075 403 2333 1783 2553 1644 42 1073 994 542 663 3258 2729 2809 2932 3461 3123 3561 1394 841 2576 2587 3003 1093 1720 1091 326 129 1467 3491 277 2788 1354 1090 3439 1741 1310 1414 1457 3617 2956 2166 3900 3375 1057 2103 3376 1222 2503 3513 1951 1211 2002 2602 1852 1457 1705 211 1829 1116 1754 3391 2767 1843 1818 1772 1111 1565 1440 833 1652 899 1747 1524 123 2875 3286 1921 1431 2071 2976 2437 1673 812 1198 2009 2463 2168 767 268 3567 593 1360 528 3429 122 480 
   100 1249 2661 1499 2532 537 2726 1457 1754 1190 836 1540 1418 2819 2524 2945 2434 2800 2399 2673 599 991 1547 1524 2246 1163 88 1480 1842 1691 407 3209 1683 2818 1343 1811 2699 890 661 848 688 2911 2673 1844 3000 2666 1126 689 3136 593 1995 3480 1529 1022 1395 1817 64 1579 1427 1829 1891 1720 232 3055 2626 591 2233 761 708 235 949 1463 936 1268 1913 355 1884 2233 2750 448 562 451 2842 2474 1456 1298 619 2116 1458 2010 1121 1856 2715 1541 1668 1309 2597 1895 1475 1796 
   101 1146 2564 1430 2411 619 2606 1335 1668 1065 776 1485 1305 2725 2416 2828 2340 2720 2319 2609 473 890 1478 1458 2166 1038 136 1354 1774 1601 285 3110 1584 2703 1216 1686 2624 779 537 870 712 2835 2569 1733 2940 2588 1002 638 3035 492 1895 3371 1416 1020 1288 1733 158 1452 1306 1732 1768 1595 317 2957 2516 500 2107 834 647 196 976 1343 818 1237 1788 231 1793 2145 2661 387 435 439 2734 2357 1334 1260 518 1994 1384 1895 1014 1784 2648 1490 1541 1211 2528 1812 1370 1709 127 
   102 3162 896 3704 1893 3395 1828 2062 3680 2651 3304 3860 3043 804 1290 1765 878 394 586 190 2640 3069 1315 1336 703 2636 2921 2624 3966 3580 2754 1098 3436 1598 2351 2750 303 2146 2683 3638 3488 283 1112 1566 207 379 2684 2173 1157 2928 1217 1596 1754 3729 1727 1129 2818 2272 2000 3565 1983 2676 3091 977 1359 2304 2257 3620 3217 2963 3747 2876 2188 3813 2091 2739 3699 839 648 2412 2632 2437 1330 1674 2032 3790 2932 1912 1413 1636 3040 3934 146 3895 2402 3256 280 3825 3229 3705 2859 2793 
   103 2229 473 2777 1025 2716 1047 1102 2718 1714 2458 2944 2084 628 527 1112 243 722 412 886 1826 2172 791 836 355 1703 2233 1651 3016 2618 1981 1027 2467 927 1396 1759 706 1346 1850 2868 2733 876 544 579 1198 637 1757 1567 970 2105 240 1377 814 2917 849 426 2166 1291 1052 2590 991 1687 2414 867 645 1601 1292 2925 2390 2233 2976 1907 1353 2947 1100 1982 2726 166 582 1759 1829 1845 785 811 1075 2912 2104 938 818 648 2121 2980 870 2983 1414 2320 737 2859 2271 2741 2191 2097 993 
   104 2050 1022 2582 1454 2269 1536 1036 2598 1556 2149 2728 1969 1146 1074 1646 786 1068 668 983 1483 1932 222 266 514 1537 1787 1595 2864 2500 1598 1569 2371 1468 1295 1802 969 990 1529 2485 2338 1180 1116 729 1326 934 1578 1064 1527 1771 519 1947 731 2572 630 154 1698 1291 959 2512 1155 1709 1963 1404 1195 1158 1556 2489 2060 1816 2594 1824 1039 2660 1263 1585 2640 539 1045 1286 1474 1341 1354 1270 1005 2641 1776 1217 278 917 1919 2838 1011 2760 1444 2146 882 2750 2149 2628 1733 1655 1157 572 
   105 2470 447 3017 1249 2869 1238 1351 2971 1955 2667 3180 2336 534 687 1257 252 486 147 621 2020 2399 840 879 163 1943 2385 1908 3265 2871 2161 965 2723 1072 1644 2025 445 1529 2052 3052 2912 630 611 841 930 381 1995 1681 940 2304 494 1386 1052 3116 1058 519 2306 1551 1296 2848 1259 1951 2564 798 792 1751 1553 3085 2592 2400 3161 2162 1551 3165 1368 2156 2984 120 422 1894 2019 1960 871 1029 1323 3134 2305 1201 899 915 2356 3230 603 3217 1678 2562 470 3113 2522 2995 2336 2251 725 268 623 
   106 2168 456 2716 869 2735 895 1038 2639 1655 2431 2888 2010 633 393 972 272 809 548 1022 1818 2129 893 940 509 1647 2255 1568 2943 2540 1983 992 2384 790 1330 1652 818 1352 1835 2862 2732 969 462 496 1321 745 1703 1619 918 2090 223 1295 773 2899 841 529 2198 1203 997 2502 875 1585 2436 842 514 1629 1151 2939 2370 2244 2969 1827 1346 2910 981 1988 2640 317 628 1796 1824 1895 679 656 1013 2872 2087 800 904 524 2067 2904 1000 2929 1316 2257 871 2776 2197 2660 2219 2118 1114 156 682 402 
   107 432 2478 790 1747 1795 1969 1074 585 582 1014 980 209 2662 2130 2226 2341 2874 2547 2995 1089 667 2067 2084 2433 610 1572 508 908 491 1234 2892 322 2196 797 506 2859 1298 1007 1553 1532 3032 2357 1579 3330 2793 601 1741 2777 1041 1921 2924 1387 1418 1462 2049 1671 867 1142 433 1230 520 1665 2792 2168 1487 1239 1859 1081 1429 1616 269 1196 1207 1148 1292 571 2297 2693 1613 1131 1782 2379 1841 1104 1129 1015 1411 1957 1571 518 860 2997 1032 762 436 2859 710 238 599 1627 1515 3132 2156 2091 2415 2069 
   108 479 2428 899 2014 1038 2231 981 1044 467 459 1020 621 2607 2181 2476 2233 2705 2322 2704 312 246 1616 1616 2181 449 745 754 1223 963 408 2935 918 2386 743 1060 2644 742 231 953 864 2844 2376 1502 3047 2592 393 1024 2839 225 1769 3103 1201 937 1161 1742 842 978 995 1071 1368 983 855 2801 2259 765 1613 1161 419 609 1049 678 684 946 1349 467 1150 2100 2585 839 347 993 2484 2018 996 920 203 1600 1504 1603 336 1216 2726 1046 1011 558 2592 1197 693 1083 798 685 2871 2004 1723 2219 1974 830 
   109 2600 65 3146 964 3203 874 1476 3041 2092 2891 3322 2424 207 368 818 279 568 586 946 2286 2578 1287 1331 667 2087 2722 1975 3354 2943 2452 524 2781 644 1763 2008 666 1821 2301 3330 3201 718 157 935 1151 594 2145 2071 464 2556 691 888 1233 3362 1311 928 2662 1607 1445 2888 1233 1956 2903 373 410 2094 1396 3408 2834 2714 3437 2234 1815 3363 1324 2458 3028 538 313 2258 2293 2349 392 754 1455 3321 2553 1088 1321 891 2508 3312 894 3365 1699 2686 807 3171 2609 3059 2685 2586 956 506 1065 504 470 2461 2433 
   110 2678 263 3219 905 3350 774 1570 3092 2178 3001 3398 2487 297 379 668 477 707 784 1115 2415 2674 1477 1522 869 2176 2872 2037 3411 2996 2588 394 2830 514 1848 2037 828 1963 2424 3456 3332 841 168 1041 1286 761 2235 2241 300 2678 845 691 1353 3477 1450 1114 2818 1673 1548 2929 1280 1994 3053 286 356 2249 1381 3550 2951 2855 3562 2294 1949 3461 1361 2597 3069 737 457 2418 2424 2517 233 717 1551 3415 2673 1106 1506 959 2594 3365 1056 3443 1749 2760 983 3217 2670 3108 2838 2736 1101 688 1256 707 623 2508 2543 203 
   111 825 2926 913 2575 545 2790 1524 1215 1027 264 928 1064 3100 2710 3033 2718 3154 2759 3097 654 598 1970 1958 2611 1012 534 1307 1250 1172 523 3450 1209 2936 1304 1589 3076 1142 637 397 301 3283 2893 2021 3436 3031 954 1194 3360 384 2256 3645 1708 456 1632 2168 685 1541 1527 1336 1926 1524 511 3309 2795 991 2176 613 174 396 501 1183 1127 649 1912 545 1361 2557 3060 947 652 1028 3019 2571 1536 677 393 2159 1866 2142 751 1272 3129 925 1574 849 3001 1340 1048 1257 621 590 3275 2480 2118 2671 2470 1255 564 2937 3061 
   112 2634 926 3138 624 3556 401 1662 2939 2190 3064 3326 2402 984 682 147 1077 1394 1435 1801 2575 2696 1959 2006 1487 2197 3103 1973 3267 2851 2770 827 2678 289 1881 1860 1516 2200 2561 3574 3472 1522 723 1258 1968 1448 2259 2585 711 2800 1250 591 1562 3549 1718 1601 3081 1655 1674 2746 1255 1852 3279 860 561 2528 1127 3732 3042 3053 3672 2206 2153 3464 1285 2793 2882 1318 1145 2714 2595 2844 469 615 1655 3404 2788 1024 1954 1078 2585 3213 1744 3376 1669 2701 1666 3040 2567 2945 3088 2971 1788 1206 1754 1329 1074 2365 2623 861 688 3179 
   113 1362 2296 1727 2269 939 2448 1229 1922 1141 1100 1803 1467 2448 2192 2652 2065 2408 2007 2270 585 1121 1147 1122 1854 1111 475 1402 2067 1844 502 2848 1799 2511 1193 1738 2303 614 670 1235 1076 2515 2324 1533 2595 2272 1094 284 2782 753 1641 3145 1231 1384 1073 1434 362 1405 1181 1953 1654 1638 636 2690 2300 271 2036 1165 974 560 1339 1457 694 1586 1696 449 2033 1852 2370 79 544 111 2510 2185 1221 1601 775 1865 1063 1716 1216 2070 2312 1814 1524 1441 2196 2073 1569 1962 405 365 2456 1823 1340 1952 1864 1671 883 2324 2487 945 2790 
   114 1551 1258 2062 460 2547 683 674 1888 1116 1992 2249 1323 1432 866 939 1187 1727 1495 1969 1563 1618 1461 1501 1433 1125 2126 889 2213 1796 1767 1603 1625 892 825 813 1759 1287 1535 2516 2425 1889 1098 615 2266 1684 1186 1763 1484 1756 911 1623 745 2476 934 1220 2133 586 720 1711 249 785 2292 1519 881 1629 214 2705 1980 2051 2611 1127 1210 2381 217 1800 1851 1251 1503 1821 1591 1978 1081 538 680 2321 1742 147 1395 448 1503 2164 1947 2298 586 1619 1818 2003 1494 1900 2127 2003 2059 1085 1344 1348 948 1305 1564 1226 1233 2127 1083 1900 
   115 1285 1554 1809 1458 1635 1632 493 1847 813 1387 1953 1233 1722 1395 1835 1337 1771 1380 1754 734 1157 697 708 1235 790 1159 928 2099 1750 884 2093 1635 1697 626 1211 1701 250 767 1771 1636 1905 1548 719 2098 1652 822 644 2014 1018 881 2350 415 1830 266 794 1116 741 421 1783 872 1107 1340 1944 1497 554 1284 1837 1307 1143 1879 1116 267 1892 936 887 1903 1171 1675 740 734 878 1713 1368 473 1869 1020 1066 584 900 1149 2077 1776 1984 894 1381 1642 2002 1404 1879 1130 1023 1921 1097 776 1286 1102 1383 950 1571 1714 1386 1974 817 1121 
   116 1492 1176 2039 1073 2040 1233 400 2007 979 1713 2202 1371 1352 984 1426 976 1461 1097 1528 1101 1424 693 727 970 966 1568 967 2293 1908 1272 1701 1767 1285 680 1160 1418 654 1115 2144 2017 1608 1148 306 1867 1359 1016 1029 1616 1371 512 1938 89 2179 155 579 1530 649 330 1901 571 1067 1748 1558 1084 967 997 2236 1651 1542 2251 1209 633 2199 666 1283 2033 858 1328 1152 1109 1281 1301 964 369 2164 1368 713 610 497 1378 2261 1534 2239 801 1585 1396 2154 1556 2034 1542 1433 1674 748 643 978 720 1472 1257 1186 1316 1751 1564 1227 803 414 
   117 1048 3102 1066 2791 348 3004 1730 1395 1255 471 1045 1292 3272 2903 3244 2888 3306 2907 3224 833 828 2092 2075 2757 1238 535 1536 1388 1361 667 3633 1414 3142 1522 1821 3220 1302 832 235 85 3429 3079 2212 3559 3179 1181 1272 3547 591 2429 3845 1895 410 1806 2316 681 1761 1727 1533 2140 1755 435 3489 2991 1102 2402 382 404 448 343 1415 1301 705 2130 672 1546 2715 3225 1021 823 1065 3215 2779 1740 758 605 2373 1992 2342 980 1418 3260 1031 1800 1065 3135 1509 1267 1436 620 636 3406 2648 2255 2827 2647 1480 789 3116 3247 231 3390 1000 2347 1551 1933 
   118 2041 570 2587 661 2712 714 921 2486 1535 2348 2763 1865 754 313 833 454 998 766 1238 1765 2025 1016 1062 726 1531 2239 1418 2797 2388 1942 1046 2228 663 1205 1471 1023 1326 1772 2804 2682 1160 486 388 1530 949 1589 1655 952 2025 304 1268 702 2824 816 670 2196 1050 895 2338 690 1411 2420 916 422 1630 936 2908 2297 2214 2910 1677 1303 2811 790 1954 2477 535 790 1807 1776 1923 631 456 901 2767 2020 589 1003 338 1951 2755 1213 2806 1148 2127 1086 2618 2051 2505 2211 2104 1323 371 823 620 219 1909 1889 559 654 2409 952 1880 736 1082 672 2598 
   119 2970 742 3514 1720 3237 1666 1867 3486 2459 3123 3671 2850 679 1121 1622 696 284 391 150 2461 2881 1153 1178 511 2445 2760 2429 3774 3386 2580 1027 3241 1449 2157 2555 140 1966 2502 3467 3320 262 958 1370 399 211 2493 2017 1068 2749 1021 1522 1561 3553 1538 944 2661 2077 1807 3370 1789 2480 2932 888 1198 2137 2070 3460 3038 2796 3576 2681 2005 3630 1898 2567 3505 644 512 2253 2454 2286 1190 1499 1838 3606 2753 1722 1246 1443 2850 3741 89 3707 2206 3064 104 3631 3036 3511 2700 2630 195 798 982 531 923 2937 2686 805 968 3100 1656 2300 1870 1738 1481 3236 1134 
   120 2365 317 2907 699 3051 640 1256 2788 1864 2687 3086 2178 481 95 647 363 822 735 1160 2106 2359 1256 1303 765 1861 2576 1727 3104 2691 2283 708 2527 461 1534 1743 897 1663 2114 3146 3024 979 152 730 1399 821 1921 1968 611 2367 572 942 1044 3164 1151 891 2528 1362 1234 2630 975 1695 2756 589 180 1960 1121 3248 2638 2554 3252 1986 1644 3146 1061 2294 2769 589 575 2134 2118 2241 316 484 1237 3100 2361 818 1267 646 2280 3060 1117 3130 1444 2448 1012 2915 2362 2804 2545 2440 1197 479 1042 612 364 2205 2229 275 315 2751 730 2204 953 1417 1011 2940 342 1029 
   121 2762 585 3290 831 3544 640 1699 3130 2283 3135 3475 2551 598 523 445 785 1005 1108 1426 2585 2787 1761 1807 1188 2284 3074 2105 3454 3037 2768 430 2867 367 1957 2053 1138 2160 2585 3615 3500 1123 429 1209 1569 1075 2345 2482 308 2834 1087 433 1528 3617 1652 1395 3033 1756 1691 2952 1348 2026 3254 450 425 2466 1347 3736 3096 3044 3718 2355 2132 3571 1408 2783 3091 1044 766 2643 2599 2754 205 705 1685 3519 2826 1140 1778 1078 2694 3405 1365 3522 1805 2839 1300 3244 2728 3141 3047 2939 1395 972 1543 1025 875 2546 2680 523 324 3219 410 2714 1242 1917 1506 3416 836 1277 515 
   122 799 3366 390 2809 1152 3033 1888 756 1277 575 262 1042 3548 3082 3289 3183 3670 3292 3677 1233 788 2582 2579 3152 1279 1278 1461 616 775 1189 3848 909 3230 1607 1621 3614 1710 1174 710 807 3812 3291 2430 4021 3561 1220 1892 3745 957 2722 3961 2148 476 2128 2715 1429 1799 1921 960 2207 1600 1235 3725 3146 1658 2331 1074 694 1138 701 1233 1658 129 2156 1230 909 3065 3538 1657 1252 1758 3368 2861 1910 67 944 2424 2471 2497 862 662 3699 227 1765 737 3565 811 903 786 1365 1327 3844 2960 2696 3184 2917 1138 974 3364 3455 744 3433 1667 2350 1923 2212 822 2809 3659 3141 3554 
   123 401 2776 584 2295 974 2516 1309 821 724 182 675 652 2956 2512 2768 2586 3065 2684 3068 638 220 1977 1975 2544 719 858 966 926 764 641 3272 784 2691 1044 1210 3007 1103 572 731 699 3206 2713 1843 3411 2954 657 1331 3173 390 2124 3416 1551 642 1522 2106 992 1260 1333 917 1665 1158 898 3143 2583 1083 1854 1026 261 703 807 797 1048 587 1630 693 957 2460 2940 1116 663 1246 2808 2322 1328 556 370 1892 1865 1928 356 932 3090 695 1258 420 2956 960 620 863 934 854 3235 2360 2087 2579 2323 833 364 2778 2879 429 2914 1142 1837 1314 1612 648 2228 3050 2565 3000 610 
   124 1184 2160 1593 2065 1026 2250 1011 1756 921 1006 1689 1266 2320 2025 2462 1934 2314 1914 2216 402 958 1083 1066 1761 891 542 1176 1927 1674 392 2707 1615 2328 964 1512 2221 405 486 1243 1091 2432 2171 1351 2550 2184 878 316 2634 630 1493 2981 1040 1357 897 1326 484 1179 967 1770 1440 1411 722 2554 2129 94 1814 1241 890 565 1351 1242 474 1514 1477 359 1858 1738 2254 155 366 331 2344 1992 1004 1517 646 1656 985 1525 1035 1924 2252 1705 1295 1269 2129 1910 1380 1795 502 407 2398 1691 1252 1844 1717 1466 713 2183 2336 902 2602 229 1684 632 1046 1009 1712 2231 2044 2548 1581 1015 
   125 2331 349 2873 670 3025 619 1224 2753 1831 2656 3052 2143 516 66 639 380 852 752 1184 2078 2327 1248 1294 776 1829 2551 1693 3069 2656 2256 741 2492 453 1501 1708 924 1638 2085 3118 2996 1010 187 700 1427 848 1888 1950 641 2338 557 962 1016 3134 1127 884 2505 1328 1203 2594 940 1660 2732 624 169 1937 1087 3221 2608 2528 3223 1951 1617 3114 1026 2268 2734 596 606 2112 2090 2221 330 453 1205 3068 2332 782 1256 613 2247 3025 1142 3097 1409 2414 1035 2880 2327 2769 2521 2415 1224 478 1036 626 354 2170 2198 310 347 2722 728 2183 918 1392 985 2912 314 1054 35 533 3108 2533 2021 
   126 2918 315 3464 1225 3488 1096 1793 3358 2409 3201 3639 2742 144 663 974 529 458 687 891 2587 2893 1508 1548 815 2404 3005 2293 3672 3261 2748 306 3098 832 2081 2321 607 2114 2606 3631 3499 559 431 1250 1004 557 2462 2330 327 2861 985 785 1543 3670 1609 1167 2938 1926 1759 3204 1549 2271 3186 149 669 2373 1688 3697 3141 3004 3738 2552 2115 3677 1638 2751 3344 749 270 2529 2593 2609 548 1030 1770 3636 2858 1395 1558 1209 2825 3629 824 3682 2016 3004 784 3488 2927 3376 2963 2869 837 772 1288 671 771 2778 2744 318 323 3240 971 2592 1529 1864 1491 3414 877 741 578 566 3680 3091 2464 613 
   127 1147 2214 1544 2099 970 2287 1038 1716 909 949 1636 1240 2375 2073 2502 1989 2374 1973 2277 364 916 1145 1128 1821 879 486 1172 1880 1635 334 2760 1581 2371 974 1509 2281 444 449 1181 1030 2492 2222 1395 2612 2243 862 369 2686 576 1546 3029 1082 1296 944 1385 439 1194 998 1736 1469 1409 667 2607 2176 155 1836 1182 832 504 1289 1226 503 1455 1502 298 1821 1795 2312 171 326 341 2391 2032 1032 1460 594 1688 1046 1565 1000 1878 2314 1652 1305 1230 2190 1869 1348 1755 451 350 2459 1747 1313 1902 1769 1442 672 2236 2388 841 2643 232 1711 679 1092 947 1760 2292 2094 2596 1524 964 62 2070 2519 
   128 2799 903 3308 793 3689 570 1803 3114 2347 3218 3496 2571 926 738 313 1084 1332 1424 1754 2712 2854 2019 2066 1493 2353 3230 2137 3442 3026 2904 700 2853 393 2033 2034 1466 2320 2702 3721 3615 1447 722 1369 1893 1402 2415 2686 595 2944 1319 411 1681 3703 1828 1655 3202 1812 1810 2923 1408 2024 3407 761 619 2642 1303 3870 3192 3186 3821 2375 2279 3626 1444 2925 3059 1337 1094 2826 2730 2950 463 755 1794 3568 2933 1180 2024 1202 2746 3389 1693 3545 1834 2868 1627 3217 2738 3121 3211 3096 1722 1243 1807 1331 1126 2538 2773 839 646 3326 181 2901 1249 2088 1675 3533 1035 1605 765 328 3598 3071 2720 771 888 2763 
   129 794 3329 358 2604 1761 2824 1882 279 1289 1022 397 898 3513 2990 3081 3180 3704 3358 3788 1527 971 2774 2781 3234 1305 1774 1341 59 373 1568 3754 542 3057 1588 1360 3676 1919 1448 1350 1421 3858 3216 2412 4129 3614 1263 2238 3640 1317 2743 3783 2184 1125 2221 2823 1915 1709 1938 480 2089 1383 1780 3652 3031 1981 2090 1715 1149 1620 1355 1082 1838 785 2011 1622 360 3113 3535 2038 1560 2175 3242 2704 1910 703 1295 2274 2661 2424 935 5 3797 434 1620 698 3659 205 711 273 1855 1783 3937 2983 2840 3233 2907 863 1217 3315 3369 1270 3217 2070 2167 2078 2263 1415 2759 3744 3063 3409 658 931 1924 3029 3633 1878 3393 
   130 3183 1061 3721 2036 3332 1986 2107 3716 2679 3290 3870 3081 988 1439 1940 1008 580 672 197 2621 3075 1274 1288 755 2662 2865 2674 3994 3617 2722 1301 3478 1768 2391 2823 457 2132 2670 3597 3444 487 1278 1638 208 530 2707 2110 1357 2908 1290 1800 1796 3700 1747 1144 2754 2332 2041 3612 2070 2743 3030 1176 1517 2261 2370 3559 3196 2917 3705 2920 2183 3802 2180 2703 3744 920 825 2355 2610 2366 1507 1815 2077 3784 2915 2019 1379 1731 3057 3965 231 3903 2469 3279 349 3865 3265 3743 2799 2741 207 1083 1144 818 1219 3182 2867 1123 1282 3244 1970 2394 2166 1919 1711 3363 1435 320 1348 1585 3840 3231 2354 1373 1033 2416 1912 3967 
   131 1172 1684 1654 868 2314 1090 647 1457 818 1672 1844 926 1862 1302 1347 1589 2134 1865 2338 1363 1284 1655 1688 1783 837 1940 539 1784 1367 1566 2044 1195 1322 621 376 2151 1226 1314 2215 2144 2296 1534 904 2651 2078 891 1736 1925 1499 1246 2047 880 2144 1045 1493 1978 409 725 1274 464 368 2090 1959 1321 1549 365 2445 1682 1840 2302 735 1127 2011 354 1609 1413 1614 1921 1732 1398 1904 1521 977 671 1944 1480 569 1567 809 1152 1732 2324 1894 291 1230 2190 1567 1083 1466 1959 1832 2444 1454 1589 1721 1333 879 1285 1656 1673 1843 1486 1809 441 1139 963 2071 1136 2251 1386 1678 1967 1503 1582 1351 1964 1594 1660 1736 2534 
   132 1337 3124 1404 2922 59 3125 1844 1726 1453 782 1384 1563 3286 2966 3356 2900 3277 2876 3152 932 1096 2026 2002 2723 1432 425 1745 1728 1687 731 3668 1728 3239 1678 2053 3178 1330 961 485 352 3389 3125 2278 3477 3144 1381 1166 3591 771 2454 3919 1960 713 1842 2292 521 1920 1826 1854 2271 1977 247 3517 3063 1060 2574 284 687 447 559 1662 1356 1035 2277 707 1875 2705 3222 927 907 914 3283 2885 1848 1094 792 2502 1937 2430 1247 1757 3194 1369 1982 1367 3076 1844 1563 1767 479 561 3338 2657 2210 2810 2676 1761 994 3145 3292 519 3500 882 2494 1577 1982 340 2655 3179 2993 3487 1156 947 967 2967 3429 911 3632 1755 3275 2265 
   133 1551 1329 2050 465 2590 688 739 1861 1137 2013 2239 1315 1500 930 946 1269 1806 1583 2057 1610 1633 1556 1597 1525 1149 2178 894 2188 1771 1814 1651 1599 918 862 781 1843 1356 1577 2543 2457 1968 1161 711 2351 1767 1209 1839 1530 1792 1005 1643 833 2494 1022 1317 2191 620 791 1678 330 765 2341 1575 934 1697 119 2742 2006 2098 2636 1120 1275 2386 272 1849 1816 1341 1578 1889 1639 2049 1125 580 748 2323 1776 238 1489 543 1512 2137 2034 2289 595 1615 1906 1971 1480 1871 2182 2057 2143 1175 1441 1437 1035 1282 1593 1294 1289 2157 1088 1968 97 1199 893 2380 821 1955 1020 1276 2350 1853 1749 985 1592 1774 1258 2140 2254 404 2538 
   134 791 2475 1128 2189 791 2396 1115 1330 734 524 1211 946 2646 2275 2631 2263 2695 2300 2642 205 538 1519 1509 2152 710 427 1028 1468 1258 98 3004 1230 2523 939 1352 2617 683 222 843 714 2824 2450 1584 2982 2572 666 795 2918 154 1803 3219 1267 911 1179 1709 517 1181 1106 1381 1537 1266 559 2861 2364 560 1836 956 412 308 951 992 673 1035 1539 153 1449 2099 2604 572 195 705 2588 2163 1122 1036 175 1769 1412 1718 655 1471 2672 1226 1247 860 2543 1479 1012 1371 474 360 2818 2024 1661 2212 2020 1155 325 2488 2618 459 2777 600 1756 929 1304 629 1969 2642 2311 2789 1099 544 482 2283 2788 427 2915 1470 2792 1533 739 1799 
   135 2935 1031 3468 1935 3049 1915 1883 3478 2437 3021 3613 2845 1008 1362 1907 918 640 547 230 2351 2817 999 1011 577 2419 2583 2451 3749 3379 2446 1383 3245 1726 2160 2620 483 1866 2403 3318 3165 617 1239 1447 489 532 2461 1828 1414 2638 1108 1873 1570 3425 1504 907 2471 2119 1813 3382 1889 2535 2748 1237 1456 1983 2220 3276 2925 2637 3426 2691 1921 3535 2000 2426 3512 764 838 2074 2339 2083 1488 1715 1853 3519 2645 1865 1107 1565 2805 3722 303 3645 2262 3031 304 3628 3027 3506 2516 2460 403 930 886 686 1080 2955 2604 1096 1280 2969 1957 2112 2010 1661 1484 3084 1299 362 1278 1599 3576 2967 2075 1297 1088 2137 1925 3724 283 2351 2993 2102 2518 
   136 553 2941 485 2192 1805 2411 1522 143 967 1003 648 549 3125 2592 2667 2802 3333 3000 3442 1336 796 2474 2487 2882 989 1703 963 467 104 1427 3352 148 2647 1235 948 3314 1654 1251 1462 1490 3490 2820 2038 3780 3249 959 2038 3237 1190 2377 3371 1831 1272 1890 2487 1829 1327 1585 85 1693 977 1752 3254 2628 1777 1676 1811 1111 1549 1497 708 1561 980 1610 1485 125 2751 3155 1868 1374 2023 2837 2297 1551 892 1164 1870 2362 2034 701 411 3447 701 1225 473 3308 247 376 142 1775 1681 3583 2614 2518 2870 2530 463 1030 2924 2970 1267 2803 1913 1759 1779 1915 1461 2372 3389 2668 3001 875 854 1736 2633 3241 1700 2979 415 3626 1325 1785 1729 1333 3393 
   137 2910 795 3451 1743 3139 1704 1819 3434 2401 3045 3605 2798 756 1152 1676 714 384 369 106 2380 2813 1057 1079 460 2386 2663 2385 3717 3334 2493 1125 3193 1499 2106 2525 226 1886 2424 3378 3229 380 1008 1339 440 278 2433 1917 1158 2668 990 1616 1509 3469 1473 873 2562 2038 1756 3324 1768 2446 2834 980 1238 2045 2068 3363 2957 2704 3487 2633 1929 3554 1878 2479 3458 618 586 2155 2372 2184 1250 1522 1789 3532 2673 1716 1154 1428 2787 3686 114 3640 2172 3004 53 3581 2983 3460 2602 2535 260 780 897 515 917 2892 2613 859 1035 3015 1719 2200 1863 1663 1427 3146 1133 118 1064 1351 3586 2977 2139 1086 831 2200 1678 3689 303 2232 3081 1952 2558 257 3340 
   138 625 2519 963 2162 857 2375 1107 1160 643 397 1056 797 2694 2294 2617 2315 2767 2377 2738 273 369 1627 1621 2231 622 568 934 1301 1087 267 3038 1063 2519 894 1244 2697 764 230 814 709 2901 2480 1607 3080 2649 570 949 2947 41 1851 3228 1296 837 1231 1789 674 1134 1110 1213 1512 1165 670 2899 2378 703 1779 990 310 426 917 863 731 911 1502 324 1279 2165 2662 736 290 874 2602 2154 1118 902 25 1745 1517 1724 495 1302 2764 1073 1180 692 2633 1309 850 1201 626 521 2910 2080 1754 2282 2063 1005 185 2528 2648 418 2764 768 1718 997 1343 629 1995 2730 2336 2801 962 382 633 2307 2834 582 2909 1302 2894 1458 812 1753 171 2624 1164 2650 
   139 1617 1406 2133 1539 1800 1679 757 2183 1150 1670 2270 1570 1557 1337 1848 1175 1538 1138 1465 1002 1475 364 371 986 1127 1317 1253 2430 2086 1113 1959 1972 1690 947 1518 1448 514 1052 2002 1856 1658 1446 748 1806 1409 1159 636 1897 1289 764 2277 541 2088 356 550 1239 1022 676 2121 1047 1415 1495 1800 1451 683 1474 2017 1578 1337 2111 1450 577 2183 1134 1101 2240 965 1482 828 992 913 1648 1405 730 2167 1296 1195 251 956 1478 2409 1495 2299 1180 1713 1367 2338 1741 2215 1268 1183 1641 933 484 1069 984 1718 1255 1436 1605 1634 1977 891 1283 337 482 1772 1032 1467 1336 1851 2224 1617 776 1318 1701 836 2067 2411 1619 1395 1742 1373 1177 1352 2116 1381 1274 
   140 2164 474 2712 905 2711 935 1034 2640 1650 2418 2882 2010 647 433 1013 275 802 524 999 1800 2120 855 901 476 1642 2230 1570 2943 2541 1962 1016 2387 831 1327 1663 803 1330 1819 2844 2713 961 495 496 1303 732 1697 1588 946 2074 199 1329 762 2883 822 490 2171 1206 990 2506 888 1594 2411 864 554 1603 1176 2916 2355 2222 2951 1829 1328 2900 995 1967 2643 286 632 1768 1806 1864 716 693 1008 2862 2072 823 867 540 2061 2905 979 2923 1323 2253 848 2779 2197 2662 2193 2094 1096 121 642 378 41 2073 1961 492 653 2453 1115 1835 970 1080 705 2628 250 904 402 912 2908 2313 1691 394 787 1744 1165 2908 1196 1348 2653 1059 2001 1050 2533 893 2047 953 
   141 1286 1912 1746 1872 1278 2047 859 1867 929 1206 1860 1319 2069 1791 2248 1684 2062 1661 1970 548 1090 839 825 1509 900 795 1141 2069 1778 611 2461 1697 2108 883 1465 1969 250 619 1487 1338 2180 1929 1129 2307 1931 904 262 2390 820 1248 2745 829 1589 669 1073 726 1066 801 1852 1270 1360 974 2306 1898 160 1668 1494 1100 815 1596 1258 353 1720 1322 590 1953 1485 2002 329 525 464 2109 1783 845 1715 832 1474 737 1314 1138 2059 2005 1881 1201 1378 1880 2023 1459 1904 750 660 2151 1441 1001 1591 1472 1505 847 1936 2093 1133 2386 404 1519 415 823 1255 1478 1982 1806 2314 1776 1186 253 1784 2213 312 2497 2060 2113 1475 1220 1592 688 1836 1829 1891 814 523 1445 
   142 489 2980 433 2467 1003 2690 1507 740 907 232 484 752 3160 2707 2944 2793 3275 2896 3280 844 403 2188 2186 2755 905 985 1123 775 706 825 3470 772 2874 1233 1333 3218 1315 781 667 683 3417 2912 2045 3624 3165 844 1524 3369 580 2331 3602 1757 517 1732 2318 1130 1439 1535 881 1847 1294 990 3343 2775 1282 2009 1006 361 833 719 923 1261 384 1805 872 890 2670 3147 1300 867 1418 2999 2504 1527 345 564 2070 2077 2122 504 792 3302 496 1423 465 3168 859 667 780 1068 1005 3447 2568 2299 2789 2528 901 577 2980 3077 482 3089 1319 2007 1526 1819 656 2427 3262 2762 3189 397 213 1209 2730 3294 1155 3249 791 3443 1651 987 2016 729 3180 806 3189 579 1829 2518 1391 
   143 1808 1083 2343 1318 2119 1431 786 2351 1308 1936 2494 1719 1233 1037 1576 850 1231 836 1207 1277 1700 315 357 688 1290 1635 1343 2620 2252 1410 1636 2121 1408 1043 1555 1154 783 1315 2301 2159 1360 1130 543 1551 1108 1333 957 1576 1564 456 1964 485 2372 379 245 1561 1043 708 2262 939 1460 1814 1477 1155 1001 1353 2333 1853 1647 2410 1573 817 2442 1042 1403 2389 645 1162 1152 1273 1236 1342 1157 754 2419 1567 1031 266 749 1680 2593 1227 2527 1198 1903 1093 2502 1900 2380 1589 1500 1372 610 252 753 668 1840 1499 1114 1286 1924 1697 1215 1146 550 398 2075 745 1188 1027 1542 2472 1863 1093 1013 1377 1150 1774 2595 1377 1356 2060 1242 1465 1128 2268 1114 1544 324 635 840 2075 
   144 2187 932 2721 1468 2408 1529 1151 2731 1689 2294 2869 2099 1041 1036 1618 702 934 536 839 1628 2074 336 372 384 1671 1927 1715 3000 2632 1742 1470 2500 1436 1419 1909 828 1135 1673 2629 2482 1040 1048 792 1182 797 1713 1197 1436 1916 525 1868 841 2717 758 185 1835 1400 1077 2640 1231 1819 2102 1304 1156 1300 1616 2629 2205 1959 2738 1950 1182 2805 1341 1729 2768 443 929 1424 1619 1473 1297 1272 1120 2784 1921 1269 413 962 2058 2973 866 2901 1550 2283 738 2882 2280 2760 1871 1796 1012 513 145 509 646 2216 1866 981 1178 2263 1718 1476 1402 918 752 2398 816 838 993 1477 2840 2230 1394 991 1180 1455 1756 2975 1002 1678 2349 1499 1806 748 2648 752 1899 629 605 1144 2443 380 
   145 1443 1494 1926 607 2545 825 756 1721 1064 1931 2115 1198 1665 1094 1081 1429 1968 1737 2212 1576 1545 1658 1696 1673 1080 2150 799 2048 1633 1781 1811 1460 1068 822 641 2002 1371 1536 2470 2392 2130 1325 834 2509 1927 1137 1869 1689 1736 1146 1786 907 2407 1091 1442 2175 583 820 1531 408 640 2308 1738 1097 1707 93 2686 1934 2061 2559 1006 1282 2281 313 1820 1669 1492 1742 1897 1608 2062 1284 740 772 2215 1719 390 1584 685 1417 1995 2190 2166 517 1501 2060 1825 1355 1728 2162 2035 2302 1327 1558 1591 1190 1147 1528 1459 1453 2091 1219 1975 243 1240 977 2317 979 2112 1184 1430 2238 1765 1752 1149 1756 1771 1394 1999 2409 272 2495 165 1757 2250 1586 2106 1696 1447 1213 1614 1918 1346 1626 
   146 500 2184 1025 1730 1308 1947 715 1073 194 726 1178 507 2365 1918 2195 1999 2490 2118 2523 411 395 1481 1488 1983 171 963 488 1313 979 592 2678 885 2108 460 813 2441 634 338 1238 1150 2635 2119 1250 2867 2384 127 1041 2579 493 1539 2829 964 1210 956 1555 1031 692 740 1040 1086 726 1098 2549 1991 786 1329 1442 702 847 1333 482 546 1178 1064 644 1146 1886 2354 915 452 1087 2216 1740 734 1138 475 1317 1367 1335 363 1292 2539 1213 728 596 2403 1229 647 1107 999 875 2682 1777 1557 2006 1734 701 286 2185 2285 850 2341 977 1279 786 1030 1073 1634 2493 1970 2410 1184 594 765 1939 2499 746 2493 1294 2695 1006 1261 1307 540 2443 1021 2428 453 1117 1725 814 795 1318 1696 1245 
   147 2609 697 3129 635 3455 431 1580 2954 2142 3006 3315 2389 756 489 229 855 1167 1209 1572 2483 2649 1771 1818 1266 2146 2992 1948 3280 2863 2673 647 2691 176 1822 1874 1287 2081 2476 3501 3391 1297 497 1127 1743 1218 2208 2438 524 2721 1069 556 1442 3491 1584 1408 2961 1609 1582 2770 1201 1853 3171 653 369 2399 1155 3640 2975 2953 3602 2193 2043 3428 1250 2691 2908 1102 916 2582 2500 2704 240 544 1569 3373 2712 981 1774 969 2548 3229 1515 3363 1645 2682 1437 3064 2562 2963 2971 2858 1560 1000 1560 1106 878 2372 2557 632 460 3105 230 2656 1068 1846 1432 3309 786 1427 521 218 3405 2865 2478 525 753 2523 250 3233 1741 1497 3398 1093 2687 1728 2822 1489 2687 1817 918 2253 3048 1524 1514 1241 2280 
   148 3263 860 3809 1873 3557 1784 2147 3766 2749 3433 3969 3131 733 1269 1695 896 356 674 381 2774 3183 1473 1497 812 2736 3079 2702 4060 3667 2897 960 3518 1538 2440 2806 352 2279 2813 3785 3638 195 1069 1631 282 416 2786 2337 1035 3061 1288 1455 1847 3868 1838 1253 2981 2343 2091 3642 2029 2737 3252 859 1322 2456 2271 3780 3350 3115 3894 2957 2314 3938 2134 2885 3778 915 601 2572 2768 2606 1260 1658 2119 3912 3065 1936 1565 1677 3146 4026 320 4006 2465 3355 423 3909 3318 3790 3020 2950 202 1052 1300 796 1154 3208 2993 912 1027 3416 1702 2620 2082 2047 1770 3554 1350 320 1174 1298 3964 3356 2550 1205 732 2611 1619 4028 392 2485 3499 2161 2958 604 3665 424 3042 1783 1143 2300 3568 1498 1156 2323 2792 1480 
   149 1172 3418 1016 3050 547 3267 2012 1379 1484 614 935 1433 3591 3201 3513 3209 3638 3241 3565 1145 1003 2433 2418 3091 1472 874 1747 1291 1370 997 3943 1461 3422 1780 1999 3556 1628 1130 109 268 3764 3386 2514 3901 3513 1412 1617 3853 876 2747 4134 2201 206 2123 2649 1015 2012 2017 1554 2405 1946 751 3802 3285 1444 2631 409 618 792 24 1585 1618 548 2384 1008 1536 3043 3550 1365 1141 1405 3510 3055 2024 628 883 2637 2333 2631 1145 1334 3600 905 2030 1160 3474 1464 1364 1416 956 980 3746 2970 2592 3157 2962 1596 1037 3430 3554 493 3660 1344 2597 1874 2244 345 2901 3575 3243 3709 677 789 1352 3214 3732 1290 3809 1330 3705 2286 574 2621 946 3427 1473 3486 908 2109 2944 1595 698 2406 2736 2543 1320 3591 3892 
   150 1075 2609 1341 2420 576 2620 1341 1586 1030 685 1393 1245 2773 2448 2846 2387 2779 2378 2679 450 817 1546 1528 2226 1004 128 1322 1685 1521 247 3152 1510 2725 1203 1650 2686 812 503 789 633 2897 2607 1761 3011 2649 963 719 3074 420 1938 3402 1443 931 1324 1790 226 1443 1318 1657 1773 1562 290 3001 2546 559 2099 781 555 107 896 1294 840 1144 1788 205 1714 2198 2713 468 417 531 2765 2375 1343 1167 446 2001 1450 1916 947 1696 2716 1397 1524 1136 2594 1729 1301 1627 174 93 2862 2145 1718 2306 2160 1454 625 2629 2774 497 2990 453 2003 1060 1465 553 2137 2696 2475 2969 1233 769 465 2450 2916 405 3119 1695 2813 1813 518 2054 303 2533 1603 2603 452 1241 2137 717 915 1554 1860 2025 836 2883 3015 898 
   151 3004 874 3544 1835 3209 1791 1917 3530 2496 3131 3697 2894 819 1241 1755 807 425 468 9 2464 2904 1132 1151 558 2481 2736 2483 3812 3431 2574 1168 3290 1580 2203 2624 279 1972 2510 3456 3306 382 1089 1439 347 345 2527 1986 1209 2752 1090 1663 1606 3551 1567 965 2632 2137 1852 3422 1868 2546 2905 1029 1323 2122 2166 3434 3041 2780 3565 2731 2017 3641 1978 2558 3555 718 651 2227 2455 2250 1326 1614 1887 3620 2758 1815 1232 1528 2880 3782 66 3731 2271 3099 145 3677 3079 3557 2673 2609 188 880 982 614 1015 2990 2701 937 1106 3096 1792 2270 1962 1751 1523 3224 1231 142 1151 1417 3675 3065 2215 1175 882 2277 1745 3784 204 2331 3152 2050 2640 236 3437 100 2736 1464 992 1969 3278 1204 837 2205 2520 1563 377 3564 2678 
   152 537 2349 981 1956 1066 2170 911 1111 435 537 1105 649 2527 2107 2414 2152 2621 2237 2618 246 322 1531 1530 2096 413 737 728 1301 1027 379 2859 971 2320 685 1045 2559 656 161 1013 916 2760 2299 1426 2961 2508 363 953 2764 251 1688 3034 1122 1011 1077 1657 820 924 921 1126 1307 963 862 2723 2187 694 1568 1202 486 611 1113 682 598 1031 1293 436 1211 2016 2503 780 285 940 2412 1953 925 1005 234 1539 1418 1532 389 1292 2640 1132 969 622 2506 1266 740 1150 781 663 2785 1921 1637 2135 1894 857 86 2355 2467 619 2561 829 1509 864 1176 837 1813 2601 2154 2610 1059 450 647 2123 2664 610 2708 1293 2781 1248 1019 1543 310 2518 1090 2527 211 1169 1880 768 662 1413 1780 1485 242 2489 2908 1102 613 2615 
   153 2381 661 2924 1364 2694 1383 1289 2903 1871 2537 3080 2267 751 848 1431 447 641 240 632 1879 2291 636 672 87 1856 2212 1856 3187 2804 2007 1182 2662 1245 1575 2007 552 1384 1917 2898 2754 760 808 828 971 510 1904 1492 1157 2166 488 1601 979 2974 947 357 2125 1513 1225 2794 1268 1925 2388 1016 962 1580 1606 2913 2455 2236 3007 2103 1418 3042 1380 1998 2927 196 630 1713 1874 1769 1067 1151 1259 3017 2169 1251 705 948 2260 3156 639 3116 1651 2475 502 3050 2452 2929 2159 2079 781 340 428 218 495 2363 2097 716 918 2524 1513 1767 1395 1150 896 2670 707 591 785 1231 3069 2460 1674 792 887 1734 1529 3158 819 1731 2636 1488 2065 620 2810 531 2146 899 459 1421 2672 602 300 1632 1902 1297 896 3004 2139 628 2012 
   154 1546 1264 2082 1300 1919 1447 560 2091 1049 1685 2233 1462 1428 1140 1626 1042 1470 1081 1468 1035 1439 493 521 938 1030 1438 1099 2359 1993 1181 1809 1865 1474 795 1334 1402 547 1067 2071 1934 1605 1273 512 1811 1352 1072 829 1736 1319 594 2091 303 2131 136 501 1381 826 479 2007 807 1235 1619 1656 1249 812 1234 2126 1607 1433 2179 1321 566 2188 897 1181 2133 870 1376 983 1035 1095 1456 1174 530 2162 1321 951 395 717 1418 2332 1486 2266 984 1642 1351 2243 1642 2121 1401 1301 1630 800 507 985 818 1589 1243 1285 1438 1687 1758 1054 1041 301 239 1849 828 1444 1151 1661 2215 1606 899 1129 1571 952 1857 2334 1639 1176 1861 1131 1229 1390 2012 1373 1297 244 792 656 1818 262 641 1210 1056 1610 1750 2174 1346 1464 1158 854 
   155 2771 173 3319 1171 3310 1073 1642 3226 2260 3038 3492 2603 45 577 993 353 379 519 790 2417 2737 1325 1365 639 2253 2827 2157 3536 3128 2574 476 2968 829 1933 2204 502 1940 2438 3460 3326 520 361 1098 961 439 2310 2148 467 2693 815 927 1381 3503 1438 984 2758 1789 1604 3078 1425 2149 3007 310 614 2194 1603 3520 2975 2828 3567 2416 1944 3519 1520 2576 3217 566 130 2348 2421 2427 557 962 1618 3480 2691 1290 1375 1078 2673 3495 730 3534 1888 2859 664 3359 2790 3245 2784 2691 773 595 1105 490 608 2649 2581 209 328 3070 1016 2411 1430 1690 1325 3241 740 642 483 636 3525 2932 2285 517 183 2341 964 3498 954 1857 3251 1500 2616 966 3112 715 2666 1520 620 2034 3137 1196 999 1665 2342 788 711 3561 2739 781 2501 707 1395 
   156 3000 703 3528 1057 3766 855 1932 3365 2519 3369 3712 2789 652 742 631 929 1025 1207 1459 2812 3023 1931 1976 1309 2520 3292 2343 3690 3273 2993 316 3102 593 2193 2288 1174 2379 2814 3845 3728 1115 603 1433 1550 1121 2581 2683 241 3064 1284 238 1752 3851 1868 1567 3246 1993 1922 3186 1585 2262 3473 421 655 2678 1576 3960 3328 3267 3949 2592 2355 3808 1645 3006 3325 1188 818 2852 2825 2957 430 941 1917 3756 3057 1377 1958 1310 2930 3641 1391 3760 2043 3076 1348 3479 2965 3376 3263 3156 1397 1141 1710 1149 1065 2782 2913 650 454 3449 550 2922 1477 2134 1725 3644 1053 1308 718 237 3791 3235 2762 741 568 2812 399 3644 1597 1912 3708 1509 3016 1653 3236 1397 3032 2048 1098 2524 3425 1733 1630 1661 2644 425 1270 3940 3190 1450 2842 1364 1869 696 
   157 1091 1897 1530 1039 2321 1255 812 1299 827 1630 1720 831 2073 1509 1509 1807 2351 2084 2556 1410 1241 1848 1879 2000 852 1981 533 1627 1215 1606 2241 1042 1502 714 247 2369 1345 1351 2180 2123 2513 1741 1120 2869 2296 898 1857 2120 1506 1463 2217 1073 2087 1227 1702 2034 551 893 1103 682 301 2120 2162 1522 1650 520 2435 1656 1868 2260 658 1241 1922 572 1654 1239 1832 2136 1826 1448 2001 1715 1170 839 1850 1485 779 1755 1027 1097 1572 2542 1772 399 1134 2408 1397 965 1304 2009 1883 2663 1672 1793 1940 1551 741 1283 1867 1876 1824 1643 1901 643 1291 1158 2056 1353 2469 1595 1863 1866 1453 1672 1560 2172 1677 1820 1576 2751 218 2277 590 1561 2567 1161 2450 1465 1569 1566 1595 1579 1555 1886 434 1022 1674 2702 2242 1853 2549 1261 1947 1361 2069 2094 
   158 700 3297 162 2633 1523 2856 1827 378 1215 806 156 869 3481 2978 3114 3135 3648 3289 3705 1364 824 2658 2662 3158 1226 1559 1320 210 432 1382 3746 598 3076 1533 1398 3610 1790 1290 1106 1180 3798 3198 2368 4048 3550 1176 2069 3635 1131 2687 3807 2117 882 2134 2736 1704 1683 1875 599 2080 1403 1554 3635 3027 1817 2130 1472 935 1407 1111 1065 1717 543 2011 1433 517 3049 3492 1856 1394 1984 3244 2715 1853 460 1111 2279 2545 2400 822 247 3718 201 1614 608 3581 399 691 398 1643 1579 3860 2927 2741 3169 2863 892 1061 3288 3356 1044 3254 1882 2184 1969 2192 1178 2729 3669 3046 3419 418 741 1753 3011 3606 1703 3426 244 3879 1768 1518 2168 1284 3627 516 3608 1121 2294 2860 1908 574 2502 2880 2038 1184 3253 3962 1087 1489 3701 1143 3080 2240 3463 3656 1631 
   159 2008 629 2557 884 2564 951 878 2489 1493 2260 2726 1857 804 514 1067 433 949 640 1111 1645 1962 780 827 560 1485 2084 1421 2790 2390 1810 1163 2237 893 1172 1527 938 1179 1662 2689 2559 1106 624 347 1428 869 1540 1460 1087 1918 68 1450 604 2726 669 432 2030 1060 833 2359 763 1455 2265 1015 633 1461 1086 2767 2198 2072 2796 1678 1173 2742 873 1816 2496 387 789 1630 1652 1734 822 689 852 2704 1915 731 774 429 1904 2753 1098 2766 1182 2098 963 2629 2044 2512 2050 1948 1223 232 585 498 173 1926 1803 642 789 2297 1181 1700 875 930 548 2474 238 1029 509 1023 2750 2154 1548 492 943 1599 1252 2756 1307 1227 2505 968 1847 1136 2384 1005 1890 827 158 1305 2360 523 584 1114 1567 1002 1284 2789 1989 1105 1723 520 649 778 1223 1445 2705 
   160 2377 857 2912 1529 2588 1563 1324 2916 1875 2487 3061 2283 938 1037 1622 645 772 390 646 1820 2266 504 532 255 1858 2109 1891 3189 2817 1932 1369 2683 1437 1598 2071 653 1328 1866 2818 2669 865 1007 921 989 631 1901 1371 1350 2108 609 1797 1012 2908 943 346 2013 1566 1253 2821 1365 1984 2282 1203 1153 1486 1730 2810 2397 2145 2927 2129 1375 2998 1477 1918 2951 391 806 1603 1811 1643 1264 1321 1293 2978 2114 1377 595 1069 2248 3161 675 3093 1712 2472 549 3066 2465 2945 2051 1979 821 516 337 411 668 2394 2059 913 1116 2454 1708 1652 1516 1110 924 2586 868 651 979 1430 3033 2423 1580 984 1070 1641 1727 3163 809 1821 2530 1612 1997 562 2831 561 2092 820 629 1331 2636 569 193 1748 1886 1493 970 2925 2045 644 1973 199 831 893 1560 2034 3070 656 
   161 326 2323 841 1687 1594 1911 868 754 310 859 1025 117 2507 2001 2168 2167 2690 2345 2781 818 475 1813 1827 2224 335 1327 345 1048 654 975 2769 518 2115 575 530 2663 1022 737 1410 1364 2844 2221 1399 3120 2600 321 1460 2660 804 1729 2847 1172 1312 1225 1823 1416 707 926 663 1105 487 1435 2658 2053 1206 1209 1684 898 1191 1487 117 921 1164 1043 1031 787 2099 2523 1335 860 1506 2271 1750 896 1098 779 1312 1702 1424 325 1012 2788 1072 646 390 2650 901 303 780 1376 1258 2926 1968 1853 2219 1895 281 582 2312 2379 1071 2311 1395 1229 1121 1254 1302 1754 2733 2069 2450 1123 680 1187 2035 2631 1165 2478 1014 2964 847 1555 1227 902 2728 665 2681 765 1458 1895 1225 807 1603 1982 1117 422 2292 3015 1469 1205 2777 596 2150 1346 2490 2688 775 977 1742 2166 
   162 2740 766 3280 1653 2967 1634 1657 3268 2232 2869 3432 2632 769 1081 1633 636 465 265 268 2204 2639 883 907 309 2217 2490 2224 3548 3168 2317 1173 3028 1450 1941 2374 314 1710 2248 3202 3054 513 967 1192 611 326 2263 1746 1187 2492 845 1649 1345 3293 1302 700 2390 1881 1591 3161 1627 2293 2662 1017 1177 1870 1946 3190 2781 2529 3311 2470 1754 3379 1739 2303 3294 487 604 1982 2196 2015 1221 1433 1627 3357 2497 1591 979 1296 2615 3518 290 3466 2019 2834 168 3415 2816 3295 2430 2361 436 654 721 404 800 2731 2438 831 1022 2839 1689 2029 1738 1488 1261 2971 1019 272 998 1345 3411 2802 1964 1017 869 2025 1667 3520 451 2091 2909 1829 2382 283 3176 176 2474 1205 772 1716 3014 940 576 1979 2255 1461 591 3310 2428 265 2352 368 1200 724 1420 2308 3437 868 385 2515 
   163 1446 1286 1986 1219 1910 1379 428 1981 940 1621 2143 1348 1457 1119 1573 1075 1534 1155 1562 989 1355 626 653 1018 924 1434 973 2255 1882 1151 1821 1750 1429 672 1202 1478 523 1012 2032 1901 1675 1273 451 1905 1423 969 882 1740 1267 614 2075 185 2078 10 595 1391 693 347 1890 690 1103 1615 1674 1223 825 1117 2110 1551 1415 2140 1201 516 2117 775 1158 2018 929 1420 1008 994 1135 1437 1111 397 2087 1266 850 528 644 1322 2227 1576 2178 851 1540 1439 2131 1530 2010 1405 1298 1718 839 623 1048 831 1468 1171 1301 1440 1643 1709 1082 930 276 147 1816 806 1529 1141 1642 2137 1531 906 1117 1598 954 1819 2229 1739 1045 1852 1018 1189 1497 1897 1465 1241 358 812 678 1742 372 751 1088 965 1575 1828 2134 1334 1558 1087 938 133 1428 1858 1228 2143 659 935 1232 1294 
   164 1829 860 2376 1016 2326 1122 716 2335 1315 2045 2540 1699 1029 744 1268 647 1122 763 1208 1418 1763 606 651 645 1303 1845 1280 2626 2235 1577 1401 2090 1103 1007 1432 1082 944 1439 2460 2328 1270 865 281 1543 1021 1354 1222 1327 1695 187 1688 412 2506 439 327 1789 935 657 2220 722 1349 2026 1250 858 1220 1108 2530 1978 1836 2568 1530 944 2535 833 1581 2354 520 994 1390 1422 1495 1057 849 687 2502 1693 765 574 464 1716 2592 1209 2578 1075 1921 1071 2480 1885 2360 1810 1709 1345 412 453 641 409 1788 1592 878 1029 2071 1392 1459 894 694 339 2243 441 1151 746 1260 2550 1948 1308 727 1171 1360 1475 2595 1397 1175 2267 991 1617 1188 2238 1105 1669 593 386 1064 2157 309 511 1115 1369 1225 1434 2562 1751 1203 1509 578 409 999 1463 1387 2529 241 647 1582 946 428 
   165 1383 1320 1908 647 2343 866 471 1760 927 1802 2093 1169 1500 955 1117 1213 1757 1485 1958 1359 1433 1336 1373 1405 935 1921 723 2081 1665 1562 1716 1498 1050 625 712 1771 1088 1331 2320 2226 1919 1184 533 2270 1699 996 1572 1602 1556 868 1781 583 2286 768 1135 1929 392 522 1597 89 662 2087 1617 993 1429 353 2503 1785 1847 2416 973 1008 2205 28 1595 1737 1234 1551 1621 1386 1781 1207 682 480 2148 1542 244 1260 430 1325 2034 1944 2140 423 1457 1810 1884 1347 1775 1922 1798 2064 1073 1244 1341 953 1176 1367 1296 1333 1929 1263 1700 205 933 652 2147 762 1871 1033 1383 2180 1651 1482 998 1610 1509 1422 2038 2154 380 2290 268 1553 1976 1637 1852 1518 1124 968 1323 1827 1025 1320 325 1083 1226 2107 2403 1798 1952 1310 1355 886 1492 1620 598 2037 847 1454 1068 1713 766 811 
   166 543 2474 921 2087 951 2301 1042 1093 551 416 1029 702 2651 2237 2545 2275 2737 2351 2723 283 293 1623 1620 2207 532 662 840 1254 1016 339 2986 982 2452 815 1148 2672 751 216 882 786 2874 2428 1554 3066 2622 478 989 2893 137 1810 3165 1247 882 1195 1766 763 1053 1051 1134 1438 1070 768 2850 2318 735 1693 1077 356 523 981 766 705 921 1423 397 1206 2133 2624 790 312 937 2542 2085 1055 902 115 1670 1512 1662 407 1251 2747 1051 1092 615 2614 1245 763 1133 717 608 2892 2042 1740 2251 2018 911 88 2481 2595 489 2692 829 1639 972 1299 709 1941 2710 2282 2740 960 357 674 2252 2789 628 2840 1251 2883 1368 906 1671 249 2617 1089 2633 97 1265 2004 831 566 1522 1884 1610 365 2621 3019 970 543 2720 131 2123 1270 2624 2972 1370 1082 1847 2077 668 2458 1205 1630 1440 
   167 516 2823 574 2067 1828 2286 1415 265 879 1023 749 459 3006 2471 2542 2686 3220 2891 3336 1291 772 2385 2399 2775 903 1694 852 591 195 1398 3230 78 2522 1132 824 3204 1580 1206 1509 1525 3377 2699 1924 3673 3138 878 1983 3114 1170 2266 3246 1726 1332 1792 2385 1813 1212 1480 91 1573 855 1755 3133 2506 1723 1551 1850 1122 1541 1552 601 1483 1057 1488 1456 225 2641 3038 1825 1331 1985 2714 2173 1445 971 1144 1747 2273 1916 658 536 3339 802 1106 453 3201 368 308 267 1761 1661 3475 2502 2421 2759 2415 346 993 2805 2849 1285 2678 1874 1635 1692 1811 1489 2254 3280 2548 2877 961 861 1688 2512 3121 1655 2854 540 3522 1200 1804 1604 1307 3291 125 3234 1141 2030 2419 1765 844 2170 2549 1461 952 2697 3553 1529 1588 3332 1045 2704 1916 2994 3111 1036 627 2271 2730 572 3071 1798 2130 1516 1059 
   168 1546 1276 2055 463 2552 687 684 1878 1115 1992 2242 1317 1450 882 944 1206 1746 1515 1990 1569 1616 1480 1521 1454 1126 2133 885 2204 1786 1773 1616 1615 901 828 801 1779 1298 1540 2517 2428 1909 1114 635 2286 1704 1187 1776 1497 1760 932 1631 762 2475 951 1241 2142 588 731 1700 263 776 2299 1534 895 1640 193 2708 1981 2057 2612 1120 1220 2378 223 1806 1839 1272 1522 1832 1597 1990 1093 549 691 2317 1745 168 1414 469 1500 2154 1968 2291 582 1614 1838 1992 1486 1889 2135 2011 2079 1106 1364 1369 968 1295 1566 1243 1248 2129 1088 1911 21 1135 820 2349 756 1890 970 1252 2346 1836 1695 935 1545 1721 1254 2157 2187 428 2500 76 1761 2031 1748 1884 1721 1301 991 1531 2005 1166 1423 223 1280 1077 2101 2598 2010 1983 1512 1416 1059 1448 1487 628 2176 896 1537 1224 1759 947 915 213 1641 1624 
   169 1005 1668 1546 1352 1629 1552 275 1546 503 1218 1705 919 1847 1431 1782 1476 1961 1590 2003 649 923 1011 1028 1457 485 1186 593 1815 1447 843 2178 1322 1670 294 885 1913 366 644 1675 1559 2106 1619 745 2345 1856 528 876 2085 894 1013 2369 441 1691 432 1035 1187 451 253 1466 709 779 1358 2042 1516 697 1072 1807 1164 1127 1779 787 271 1698 737 868 1590 1357 1829 886 668 1052 1740 1312 275 1662 888 934 901 866 883 1788 2016 1741 590 1100 1879 1698 1096 1576 1182 1060 2158 1250 1053 1477 1214 1056 760 1673 1786 1279 1927 965 947 335 502 1476 1133 1968 1474 1941 1710 1111 742 1445 1984 766 2063 1790 2179 861 1574 1008 853 1934 1468 1905 863 664 1202 615 1318 806 1186 1011 529 1834 2265 1770 1068 1999 682 1378 546 1822 2170 987 1702 1044 1373 804 1735 441 840 743 809 1375 956 
   170 1013 3331 847 2924 646 3143 1902 1209 1353 476 775 1275 3507 3100 3392 3127 3571 3177 3518 1067 860 2390 2378 3029 1343 886 1606 1131 1199 943 3848 1291 3306 1658 1847 3495 1559 1041 188 312 3702 3290 2416 3857 3449 1282 1601 3755 786 2664 4024 2107 53 2042 2586 1035 1885 1913 1383 2284 1798 793 3711 3179 1408 2494 552 507 779 194 1434 1539 394 2258 963 1366 2972 3472 1351 1069 1411 3404 2938 1917 468 788 2514 2286 2524 996 1171 3549 748 1895 996 3421 1297 1199 1246 973 974 3695 2891 2539 3087 2875 1432 921 3340 3457 420 3539 1339 2468 1801 2155 358 2804 3520 3145 3601 522 641 1318 3115 3646 1256 3691 1168 3664 2144 660 2488 878 3388 1303 3435 812 2054 2859 1552 532 2342 2683 2405 1198 3477 3836 171 886 3516 992 2943 2102 3479 3834 2091 924 2703 2874 1317 3259 2052 2480 2277 863 1359 2468 1671 
   171 1911 1210 2433 1541 2068 1646 965 2471 1432 1974 2573 1850 1341 1223 1779 973 1270 870 1166 1305 1777 91 130 716 1410 1588 1503 2725 2373 1410 1761 2253 1606 1197 1739 1168 819 1356 2294 2145 1379 1288 771 1505 1135 1446 861 1713 1593 646 2123 685 2387 541 322 1496 1229 884 2398 1159 1641 1763 1597 1343 962 1578 2289 1880 1621 2402 1718 879 2488 1261 1394 2522 734 1245 1085 1294 1139 1516 1374 935 2472 1599 1258 76 975 1775 2703 1198 2602 1387 2007 1074 2625 2025 2502 1532 1457 1344 747 202 823 838 1986 1559 1249 1435 1932 1895 1138 1371 626 602 2062 946 1175 1201 1711 2529 1921 1056 1191 1484 1117 1961 2704 1316 1564 2010 1467 1477 1047 2398 1084 1578 305 800 807 2133 227 339 1567 1413 1712 1494 2401 1521 1164 1473 630 406 1301 1888 1757 2593 714 524 1736 909 537 526 1245 1570 2307 1391 933 2352 
   172 939 2023 1368 1195 2202 1413 832 1137 726 1490 1557 677 2202 1644 1668 1921 2465 2182 2650 1320 1103 1884 1912 2090 753 1882 439 1465 1052 1510 2385 879 1655 677 107 2475 1311 1255 2041 1991 2626 1876 1206 2970 2403 792 1817 2266 1391 1555 2374 1119 1939 1256 1768 1945 566 914 943 784 200 2013 2301 1663 1597 677 2307 1524 1763 2118 515 1204 1765 680 1561 1080 1929 2258 1765 1359 1941 1862 1317 862 1692 1369 911 1787 1136 956 1410 2640 1610 408 978 2505 1237 804 1142 1916 1791 2765 1772 1848 2040 1659 578 1166 1997 2015 1694 1803 1838 783 1287 1206 1926 1470 2571 1728 2015 1707 1311 1611 1692 2305 1609 1980 1414 2845 342 2160 739 1458 2650 1000 2545 1350 1585 1672 1556 1428 1604 1950 589 919 1829 2813 2100 1755 2644 1152 2033 1392 2196 2247 163 1467 1542 2106 631 2398 1259 1463 708 1254 875 769 966 1946 1795 
   173 1553 1556 2054 1659 1656 1808 800 2127 1112 1562 2184 1530 1706 1481 1984 1324 1679 1278 1588 893 1393 462 455 1126 1087 1174 1248 2361 2032 988 2109 1928 1828 948 1534 1585 426 950 1871 1723 1795 1595 873 1926 1548 1111 487 2047 1178 912 2424 632 1966 443 695 1092 1057 722 2079 1133 1429 1351 1950 1595 542 1558 1875 1464 1200 1980 1426 509 2077 1212 972 2194 1112 1630 680 879 763 1795 1535 775 2065 1186 1298 355 1078 1410 2343 1621 2210 1212 1648 1496 2283 1693 2161 1123 1041 1767 1083 616 1214 1133 1690 1164 1586 1754 1510 2115 741 1376 323 588 1639 1174 1597 1483 1997 2124 1521 636 1465 1850 697 2208 2345 1734 1447 1598 1463 1057 1461 2069 1507 1166 150 1102 385 1731 474 759 1523 1055 1960 1915 1979 1102 1586 1079 1038 361 1669 2196 1608 2216 974 947 1422 1331 448 738 1205 1165 1989 1393 655 1931 422 1609 
   174 181 2495 668 1854 1530 2078 1034 597 445 758 853 83 2679 2175 2336 2337 2857 2509 2940 854 401 1950 1962 2385 465 1312 518 881 499 983 2943 386 2286 740 667 2828 1130 770 1303 1274 3010 2394 1569 3280 2765 433 1535 2833 780 1896 3018 1334 1184 1376 1978 1416 880 1089 540 1278 639 1401 2831 2226 1276 1370 1600 818 1167 1372 272 1035 1010 1215 1042 651 2264 2694 1386 895 1551 2444 1921 1061 940 754 1484 1838 1597 253 847 2948 901 818 224 2810 750 150 627 1370 1260 3088 2136 2001 2384 2065 265 576 2485 2553 992 2479 1439 1398 1254 1414 1219 1926 2895 2242 2623 961 576 1244 2208 2803 1215 2647 849 3121 1006 1496 1392 900 2881 526 2840 745 1591 2064 1314 670 1753 2133 1277 500 2463 3180 1353 1196 2936 613 2310 1494 2662 2860 913 804 1910 2319 173 2673 1384 1746 1240 653 452 1392 949 1194 1876 760 1543 
   175 550 2808 621 2040 1872 2259 1411 302 889 1067 794 471 2991 2453 2514 2675 3210 2885 3333 1318 807 2391 2406 2771 914 1731 846 625 240 1430 3210 120 2497 1131 800 3197 1595 1233 1556 1570 3368 2682 1915 3668 3130 893 2006 3093 1205 2258 3220 1723 1380 1794 2385 1848 1203 1478 99 1557 836 1794 3115 2485 1747 1523 1896 1164 1579 1599 600 1497 1105 1470 1489 239 2634 3026 1852 1359 2013 2692 2150 1442 1019 1179 1726 2280 1902 688 568 3335 848 1092 491 3196 392 333 300 1797 1696 3470 2493 2424 2752 2404 338 1024 2789 2830 1328 2649 1903 1612 1701 1809 1534 2240 3275 2530 2853 1009 903 1713 2495 3105 1682 2826 572 3519 1175 1848 1579 1340 3291 159 3230 1175 2038 2409 1785 891 2173 2550 1434 971 2672 3546 1576 1624 3328 1073 2701 1919 2980 3087 1007 670 2262 2730 580 3068 1801 2125 1498 1092 48 1601 1381 1406 2313 846 2001 472 
   176 802 1871 1320 1208 1913 1432 502 1185 414 1271 1505 581 2055 1532 1688 1733 2268 1948 2403 980 886 1549 1573 1840 434 1554 141 1501 1088 1179 2298 926 1634 301 292 2257 934 924 1812 1739 2426 1756 974 2735 2189 487 1441 2186 1097 1319 2366 811 1748 922 1477 1603 262 580 1040 631 186 1697 2192 1578 1225 749 2041 1277 1446 1900 385 827 1634 562 1225 1178 1696 2085 1397 1017 1572 1794 1269 533 1573 1077 831 1446 965 760 1457 2402 1553 165 871 2264 1317 760 1203 1579 1452 2534 1552 1538 1813 1461 608 880 1856 1911 1438 1832 1471 749 921 899 1667 1301 2339 1604 1971 1601 1105 1243 1569 2173 1245 1998 1460 2593 405 1865 752 1139 2378 1070 2299 1056 1231 1466 1180 1264 1288 1652 660 605 1810 2605 1884 1426 2398 847 1774 1056 2042 2208 433 1450 1321 1822 481 2142 926 1196 588 965 954 745 593 1745 1462 376 1243 652 943 
   177 1686 1105 2226 1222 2078 1351 642 2221 1181 1844 2381 1587 1267 1003 1514 881 1309 923 1322 1197 1590 449 486 782 1164 1596 1202 2496 2122 1344 1653 1988 1354 905 1410 1245 710 1228 2233 2096 1446 1124 432 1665 1193 1209 962 1582 1481 441 1949 339 2292 249 354 1534 898 566 2126 802 1315 1777 1498 1117 966 1222 2286 1768 1594 2342 1436 727 2345 903 1343 2256 708 1214 1132 1197 1234 1317 1077 611 2318 1482 909 378 642 1562 2467 1336 2416 1052 1781 1200 2371 1770 2249 1557 1460 1480 639 394 824 664 1702 1399 1128 1286 1849 1642 1200 1017 463 252 2011 697 1291 1007 1520 2370 1762 1055 988 1411 1109 1731 2469 1498 1212 2019 1112 1391 1257 2135 1225 1458 336 637 808 1973 146 514 1210 1203 1482 1594 2337 1506 1318 1315 700 163 1234 1723 1410 2383 500 695 1471 1054 241 261 887 1429 2035 1036 681 2264 358 1458 478 1624 2036 1144 
   178 1161 1621 1661 854 2257 1078 550 1483 771 1639 1849 924 1801 1249 1335 1517 2061 1784 2255 1297 1254 1556 1589 1697 788 1873 509 1808 1391 1500 2000 1220 1297 546 414 2073 1137 1252 2177 2100 2223 1479 816 2571 2001 845 1645 1883 1446 1160 2027 781 2116 945 1399 1905 321 627 1309 382 380 2027 1909 1276 1463 381 2396 1641 1778 2266 729 1040 1998 276 1542 1449 1531 1854 1649 1330 1819 1482 942 573 1934 1428 517 1468 733 1128 1759 2242 1899 226 1225 2107 1600 1091 1495 1888 1761 2365 1373 1493 1641 1256 900 1237 1596 1623 1799 1478 1726 405 1043 864 2025 1066 2171 1330 1646 1960 1474 1499 1294 1907 1513 1647 1763 2450 99 2208 390 1472 2263 1355 2149 1406 1296 1270 1385 1631 1258 1583 293 954 1473 2410 2251 1746 2248 1195 1644 1076 1794 1882 304 1781 1144 1729 837 2006 945 1083 304 1318 1232 396 771 2113 1465 404 1349 1002 1210 369 1114 
   179 1397 2230 1778 2226 1014 2402 1199 1962 1150 1159 1859 1490 2380 2135 2602 1999 2336 1936 2195 615 1162 1074 1048 1782 1120 550 1402 2117 1883 553 2783 1832 2459 1180 1737 2230 581 700 1308 1150 2442 2262 1481 2520 2200 1106 209 2718 804 1579 3086 1184 1454 1021 1364 436 1386 1147 1986 1619 1635 712 2625 2244 244 2008 1240 1035 631 1413 1471 669 1650 1666 504 2070 1783 2301 81 575 112 2452 2137 1189 1663 824 1827 991 1668 1250 2118 2238 1871 1509 1478 2122 2115 1599 2002 480 438 2382 1757 1268 1882 1802 1692 920 2259 2424 1012 2739 75 1867 770 1176 1074 1823 2226 2144 2656 1729 1194 229 2124 2525 251 2847 2117 2319 1792 957 1937 650 2036 1949 2126 816 824 1772 355 1376 1148 1403 1950 993 2602 2546 1417 524 2195 861 1696 995 2343 2862 1892 1934 1639 1578 1414 1955 1030 1399 1668 871 1906 1878 940 1410 1066 1835 675 1466 1933 1464 1139 1707 
   180 936 1745 1455 1075 2010 1298 436 1315 522 1393 1640 716 1928 1400 1554 1612 2151 1840 2300 1056 1010 1489 1517 1737 538 1633 274 1632 1218 1259 2165 1054 1499 321 341 2145 947 1008 1929 1850 2310 1625 861 2628 2076 596 1459 2053 1197 1209 2231 730 1872 860 1390 1672 171 518 1163 498 252 1783 2061 1444 1258 628 2147 1393 1534 2019 520 844 1766 427 1302 1302 1587 1962 1438 1091 1611 1659 1133 466 1706 1179 696 1390 838 890 1587 2296 1688 30 1007 2158 1444 894 1332 1652 1525 2426 1439 1461 1702 1342 734 987 1728 1779 1549 1699 1514 615 897 818 1776 1176 2231 1473 1835 1735 1231 1285 1438 2044 1294 1863 1591 2492 307 1961 623 1227 2283 1197 2195 1157 1189 1349 1197 1394 1214 1568 542 705 1675 2490 2004 1506 2295 946 1673 996 1916 2073 399 1585 1207 1732 617 2041 863 1097 453 1069 1078 611 588 1868 1400 397 1217 788 1064 135 1068 249 1501 
   181 794 2425 1152 2144 834 2350 1069 1343 705 562 1241 936 2597 2226 2585 2214 2646 2251 2595 156 545 1473 1464 2103 679 452 998 1490 1268 89 2955 1233 2475 898 1324 2569 634 183 893 763 2776 2401 1535 2935 2524 638 763 2869 182 1753 3171 1217 958 1129 1660 529 1140 1058 1385 1492 1237 593 2811 2316 522 1796 1002 455 343 1001 972 624 1075 1496 148 1458 2049 2554 548 146 688 2539 2116 1075 1074 199 1724 1366 1670 654 1491 2625 1257 1210 867 2496 1493 1011 1383 491 372 2771 1975 1614 2163 1970 1145 319 2439 2569 508 2730 580 1713 879 1254 678 1920 2595 2261 2741 1136 570 448 2234 2738 395 2868 1491 2745 1497 781 1758 50 2473 1341 2511 189 1130 1951 645 761 1416 1758 1718 511 2639 2909 995 325 2593 291 2017 1180 2567 2967 1530 1310 1797 1950 887 2335 1140 1568 1509 252 1310 1719 805 926 1430 1430 1012 894 1342 1105 1342 1435 627 1191 
   182 2064 729 2593 309 2901 355 1019 2442 1587 2447 2777 1855 891 319 523 722 1229 1081 1537 1925 2093 1366 1413 1068 1590 2444 1408 2765 2348 2117 1039 2179 394 1264 1375 1291 1538 1917 2940 2831 1388 545 599 1798 1214 1651 1929 921 2161 664 1109 900 2931 1058 1031 2420 1058 1023 2271 650 1339 2621 956 316 1866 714 3082 2414 2398 3041 1659 1493 2875 713 2138 2411 876 986 2053 1943 2184 521 91 1009 2822 2151 447 1342 416 1996 2717 1501 2824 1109 2141 1385 2562 2033 2455 2427 2311 1593 720 1183 940 565 1858 1996 687 670 2544 662 2129 565 1312 903 2749 366 1416 413 698 2857 2308 1940 380 974 1981 787 2721 1731 1005 2845 619 2128 1627 2316 1436 2126 1333 602 1725 2494 1077 1182 783 1721 561 1583 3030 2332 1529 1929 1060 1106 895 935 1206 2724 600 1230 1753 1344 1049 768 686 2060 2193 579 1276 2917 1291 1348 1466 1925 2172 1274 1002 962 2079 1139 2081 
   183 2192 455 2740 930 2728 954 1061 2670 1677 2441 2910 2038 626 442 1025 249 772 494 968 1821 2145 853 899 449 1669 2246 1600 2972 2570 1982 1001 2416 842 1355 1694 772 1348 1841 2864 2733 930 489 525 1272 700 1724 1598 934 2096 218 1324 787 2906 842 487 2185 1236 1017 2536 919 1624 2427 847 563 1617 1206 2934 2378 2240 2972 1858 1348 2925 1027 1985 2673 258 605 1781 1826 1875 717 716 1036 2888 2094 854 869 571 2088 2934 948 2950 1353 2281 817 2808 2226 2691 2208 2110 1065 95 638 347 60 2103 1985 477 643 2474 1124 1848 1001 1098 728 2647 278 873 404 910 2934 2337 1706 399 767 1760 1169 2937 1165 1379 2669 1089 2021 1021 2563 863 2069 963 31 1459 2544 643 594 1243 1750 924 1113 2965 2154 961 1904 435 809 597 1091 1598 2888 184 609 1923 743 832 405 999 2027 2449 1021 1227 2881 801 1703 1112 2093 2439 1496 651 1301 1784 1379 1972 625 
   184 1192 1856 1672 1760 1327 1940 729 1772 807 1167 1795 1206 2020 1711 2148 1634 2038 1640 1975 498 1011 856 850 1490 778 846 1009 1988 1681 604 2400 1592 2013 747 1331 1955 115 556 1495 1352 2163 1860 1036 2316 1912 787 398 2325 783 1186 2666 726 1577 582 1048 799 931 675 1746 1147 1226 1027 2249 1814 240 1539 1534 1070 843 1604 1135 218 1682 1195 596 1851 1449 1962 431 484 584 2029 1680 718 1670 791 1356 748 1212 1045 1974 2005 1820 1066 1285 1877 1928 1353 1808 814 710 2152 1391 995 1560 1409 1387 775 1877 2026 1124 2288 510 1395 317 731 1268 1398 1977 1731 2234 1729 1128 315 1707 2163 363 2405 1975 2127 1340 1268 1466 667 1855 1727 1891 770 510 1384 136 1338 807 1139 1484 706 2163 2293 1601 753 1974 692 1403 593 1986 2449 1459 1834 1238 1331 1108 1715 592 999 1197 772 1658 1407 480 1544 811 1422 395 1206 1675 1045 753 1251 472 1061 620 1626 1401 
   185 1902 709 2449 767 2528 860 772 2369 1390 2182 2622 1740 891 501 1004 542 1076 784 1257 1587 1870 862 908 708 1383 2054 1298 2674 2270 1761 1216 2114 841 1063 1389 1075 1141 1597 2629 2504 1235 660 228 1570 1005 1440 1468 1128 1852 187 1456 527 2655 630 540 2009 933 736 2232 619 1319 2234 1078 609 1442 940 2725 2127 2031 2735 1557 1122 2654 728 1772 2370 533 898 1620 1597 1735 819 588 749 2613 1847 584 838 281 1804 2635 1242 2664 1048 1990 1108 2506 1927 2390 2025 1918 1365 372 687 640 270 1799 1724 710 828 2234 1130 1692 728 895 489 2420 188 1171 523 1024 2657 2068 1525 497 1023 1574 1219 2638 1453 1082 2470 821 1791 1284 2260 1151 1822 849 275 1291 2271 574 708 966 1476 971 1418 2727 1952 1250 1646 667 641 870 1238 1300 2595 148 796 1626 1015 620 265 702 1773 2145 749 964 2633 786 1401 989 1796 2135 1192 513 1001 1635 1074 1741 505 305 1211 
   186 1445 1168 1989 761 2235 951 348 1892 943 1783 2166 1268 1351 862 1177 1021 1557 1249 1715 1254 1442 1044 1082 1153 942 1785 822 2201 1793 1449 1628 1636 1066 613 916 1551 899 1244 2269 2159 1716 1073 270 2038 1482 1002 1347 1525 1489 619 1775 310 2265 499 851 1773 454 353 1752 206 841 1960 1508 932 1238 630 2412 1745 1732 2370 1081 839 2229 310 1472 1890 996 1374 1430 1274 1578 1157 706 337 2181 1479 362 970 277 1359 2160 1707 2210 569 1529 1570 2027 1454 1912 1775 1655 1835 845 954 1110 750 1320 1329 1157 1235 1872 1321 1508 436 704 368 2076 598 1640 921 1352 2220 1651 1304 888 1475 1339 1458 2163 1908 643 2179 526 1457 1714 1781 1609 1454 848 755 1114 1845 733 1036 614 1059 1233 1896 2360 1670 1709 1259 1096 606 1335 1586 855 2131 613 1178 1156 1461 495 532 292 1390 1666 453 606 2250 953 937 942 1328 1654 712 596 551 1468 594 1410 672 785 999 480 
   187 2925 321 3471 1236 3491 1108 1799 3366 2416 3207 3646 2750 147 673 986 532 448 684 882 2592 2899 1507 1548 813 2411 3008 2301 3680 3269 2752 311 3107 843 2088 2330 599 2118 2610 3635 3503 549 441 1257 993 550 2468 2331 336 2866 989 793 1548 3675 1613 1168 2940 1933 1766 3213 1557 2279 3189 157 679 2376 1699 3700 3146 3008 3743 2560 2119 3683 1647 2754 3352 750 266 2531 2597 2611 560 1041 1777 3643 2863 1404 1559 1217 2831 3637 815 3689 2024 3011 776 3496 2935 3384 2966 2872 827 775 1288 670 776 2786 2749 326 334 3245 982 2594 1539 1868 1496 3418 885 732 587 577 3686 3097 2466 622 12 2522 899 3641 1023 1973 3433 1602 2792 1080 3249 823 2839 1703 792 2216 3300 1379 1180 1766 2505 764 721 3736 2920 873 2670 885 1574 184 576 2182 3614 948 1067 2638 863 1603 1175 1618 2794 3130 1555 1989 3651 1484 2315 1852 2811 3114 2181 1414 1917 2527 2053 2742 985 771 2166 1029 1483 
   188 1277 2190 1672 2136 1012 2317 1093 1846 1022 1069 1761 1364 2346 2073 2524 1962 2323 1922 2206 493 1046 1075 1054 1769 992 532 1276 2009 1765 455 2741 1710 2386 1060 1612 2224 479 578 1265 1110 2436 2211 1407 2537 2190 979 251 2671 701 1530 3027 1102 1394 949 1340 447 1270 1046 1865 1519 1510 707 2585 2179 137 1900 1233 949 582 1372 1343 558 1570 1560 412 1950 1756 2274 57 455 231 2391 2056 1085 1578 720 1731 983 1587 1129 2008 2245 1775 1390 1360 2125 1999 1476 1885 477 403 2390 1719 1256 1860 1753 1565 802 2216 2375 944 2663 136 1765 689 1101 1030 1760 2228 2088 2596 1642 1091 101 2066 2490 130 2776 2008 2338 1675 954 1832 550 2057 1829 2132 709 792 1726 282 1279 1114 1396 1839 866 2533 2548 1374 477 2206 740 1682 938 2310 2806 1770 1831 1586 1577 1287 1959 958 1346 1565 758 1783 1776 829 1353 1056 1710 646 1342 1809 1341 1089 1591 127 1381 521 2001 1739 377 1572 1375 2493 
   189 863 3107 824 2717 590 2935 1684 1160 1151 287 803 1119 3282 2879 3182 2901 3345 2952 3295 841 675 2169 2157 2804 1139 708 1415 1144 1132 721 3625 1197 3092 1447 1675 3269 1334 816 264 257 3476 3067 2193 3634 3224 1079 1393 3533 560 2438 3807 1883 258 1817 2361 860 1679 1693 1308 2073 1619 649 3487 2960 1191 2299 580 287 584 348 1262 1313 477 2051 744 1313 2746 3247 1145 843 1219 3185 2724 1698 521 563 2305 2064 2305 821 1174 3325 790 1697 865 3197 1269 1069 1200 797 780 3471 2665 2314 2861 2650 1294 706 3116 3235 200 3328 1139 2264 1575 1931 244 2581 3296 2923 3383 587 468 1102 2893 3421 1041 3478 1172 3442 1955 583 2288 653 3168 1233 3211 588 1830 2634 1332 427 2116 2459 2211 988 3262 3611 333 688 3293 773 2717 1876 3253 3615 1916 934 2478 2650 1146 3035 1827 2255 2070 642 1270 2264 1449 226 2129 1777 1708 1041 1316 1552 2038 1918 1208 1671 701 2701 2656 1320 2410 2032 3426 1143 
   190 999 3091 1011 2763 403 2977 1707 1340 1219 419 992 1245 3262 2885 3219 2879 3303 2905 3228 818 783 2097 2081 2755 1203 561 1498 1334 1307 662 3620 1361 3119 1493 1779 3219 1295 812 230 109 3428 3064 2195 3564 3177 1145 1287 3532 566 2419 3825 1880 374 1795 2313 710 1731 1706 1479 2113 1714 475 3476 2972 1108 2368 429 359 461 339 1371 1289 657 2101 671 1491 2710 3218 1035 811 1088 3196 2755 1717 707 577 2346 1996 2321 935 1363 3263 979 1765 1014 3137 1454 1216 1381 648 654 3409 2639 2255 2822 2635 1431 755 3104 3233 192 3365 1019 2317 1543 1919 55 2582 3238 2924 3397 772 598 1015 2895 3404 954 3510 1361 3369 2034 394 2348 616 3091 1406 3149 602 1772 2617 1258 601 2071 2399 2283 1040 3286 3555 337 568 3227 807 2668 1842 3232 3626 2015 1124 2462 2588 1257 2973 1805 2233 2118 678 1436 2319 1456 325 2064 1883 1642 1171 1480 1630 2004 1990 1091 1741 666 2726 2637 1265 2405 2054 3408 1042 190 
   191 1553 1268 2087 1312 1915 1459 573 2099 1057 1687 2238 1471 1431 1148 1637 1045 1469 1079 1463 1035 1444 481 508 935 1038 1433 1110 2366 2001 1180 1814 1873 1484 805 1346 1400 546 1068 2070 1932 1603 1280 524 1806 1351 1079 819 1741 1320 600 2099 317 2131 148 497 1375 838 491 2016 821 1247 1614 1661 1258 806 1248 2122 1608 1430 2178 1330 568 2191 911 1179 2142 870 1378 976 1034 1086 1464 1186 542 2165 1321 964 382 730 1424 2339 1482 2271 996 1648 1347 2251 1650 2129 1396 1297 1626 803 499 985 823 1599 1246 1289 1444 1686 1769 1046 1055 301 252 1847 837 1440 1158 1669 2218 1609 894 1137 1574 947 1867 2341 1633 1189 1856 1145 1228 1383 2020 1369 1298 230 797 649 1821 256 635 1224 1062 1619 1748 2173 1342 1460 1161 851 14 1398 1876 1374 2246 655 825 1355 1195 146 415 900 1272 1925 1072 553 2102 394 1404 349 1502 1929 1068 164 1090 987 1008 1179 1117 813 589 649 620 1578 931 1876 1840 
   192 3004 539 3552 1552 3393 1466 1878 3492 2488 3210 3717 2859 422 949 1387 591 58 459 453 2562 2940 1325 1357 612 2478 2911 2423 3792 3392 2699 724 3239 1225 2172 2509 199 2070 2595 3591 3448 126 750 1348 567 198 2531 2188 774 2847 1016 1221 1587 3658 1601 1048 2824 2059 1827 3359 1729 2444 3088 593 1002 2279 1956 3612 3135 2933 3699 2680 2094 3708 1832 2692 3496 662 280 2412 2560 2464 951 1338 1851 3677 2848 1625 1403 1376 2894 3755 382 3756 2174 3095 377 3631 3046 3514 2858 2778 388 776 1126 543 859 2926 2762 593 719 3212 1403 2465 1770 1829 1517 3364 1043 307 854 1008 3726 3122 2372 885 450 2432 1334 3758 583 2179 3335 1847 2753 669 3386 415 2825 1596 853 2120 3332 1290 991 2010 2546 1177 321 3696 2837 445 2678 699 1528 395 1014 2396 3703 1002 828 2743 511 1591 1178 1804 2794 3272 1789 2017 3629 1328 2512 1737 2911 3262 2319 1367 2108 2393 2201 2704 1263 823 2096 1127 1608 440 2381 3403 3361 1527 
   193 2196 1081 2721 1610 2327 1678 1208 2752 1710 2263 2862 2126 1183 1191 1772 853 1042 654 887 1594 2066 246 267 508 1690 1851 1762 3011 2653 1692 1613 2529 1590 1460 1977 922 1108 1645 2571 2420 1133 1203 904 1222 900 1727 1106 1584 1880 667 2020 906 2670 794 304 1750 1465 1130 2672 1333 1882 2022 1447 1311 1236 1731 2551 2168 1894 2680 1986 1168 2777 1441 1674 2798 593 1062 1343 1581 1377 1452 1418 1176 2761 1887 1389 350 1087 2062 2987 925 2892 1619 2292 807 2905 2303 2782 1790 1723 1070 669 178 649 799 2255 1849 1131 1330 2215 1872 1389 1518 913 818 2338 964 911 1148 1632 2819 2211 1329 1146 1319 1391 1912 2989 1030 1767 2269 1615 1762 758 2675 812 1866 594 759 1084 2423 422 155 1734 1699 1669 1231 2679 1792 886 1763 432 666 1139 1782 1971 2881 729 269 2011 640 789 625 1421 1859 2581 1539 1207 2635 290 2024 705 2155 2585 1710 567 1671 1315 1635 1716 1329 748 1098 844 1132 1318 1320 2413 2342 656 1097 
   194 1158 3042 1233 2792 211 3000 1718 1550 1296 604 1224 1388 3208 2865 3234 2823 3220 2820 3118 805 920 1986 1967 2668 1275 389 1586 1561 1509 615 3581 1549 3124 1535 1887 3128 1239 823 389 231 3339 3032 2174 3449 3090 1222 1144 3500 613 2370 3814 1856 591 1750 2231 523 1777 1707 1675 2140 1814 258 3433 2958 1001 2428 353 508 347 485 1491 1253 890 2140 603 1698 2638 3152 895 786 917 3180 2765 1725 941 632 2372 1891 2317 1072 1589 3156 1211 1832 1187 3035 1670 1384 1591 466 509 3302 2581 2160 2747 2590 1584 831 3060 3200 340 3380 864 2357 1489 1885 185 2556 3137 2896 3383 1006 767 907 2870 3351 847 3516 1586 3250 2111 179 2397 604 2969 1606 3043 653 1682 2569 1159 812 1994 2302 2347 1106 3286 3457 494 442 3118 863 2581 1780 3175 3607 2114 1352 2418 2486 1384 2869 1760 2183 2154 745 1625 2362 1454 539 1963 1994 1544 1320 1668 1709 1942 2058 939 1809 650 2729 2587 1190 2374 2059 3355 913 422 234 1777 3278 2232 
   195 3063 674 3595 1148 3792 953 1981 3442 2576 3417 3778 2857 594 780 739 907 944 1157 1378 2847 3078 1916 1959 1269 2576 3315 2409 3765 3348 3025 210 3179 683 2247 2367 1097 2404 2853 3885 3765 1023 611 1468 1452 1048 2637 2689 173 3105 1293 294 1785 3897 1892 1556 3264 2054 1966 3266 1649 2338 3496 342 706 2695 1664 3989 3373 3295 3990 2661 2385 3864 1715 3036 3405 1163 754 2866 2859 2965 483 1017 1964 3814 3098 1448 1949 1359 2989 3717 1309 3825 2112 3141 1274 3558 3036 3454 3283 3179 1306 1132 1694 1112 1071 2857 2960 629 448 3489 665 2934 1555 2157 1753 3680 1083 1228 742 317 3851 3288 2782 769 491 2832 517 3721 1508 1993 3734 1592 3052 1579 3314 1322 3073 2053 1101 2540 3481 1734 1606 1746 2695 523 1170 3981 3216 1369 2887 1329 1884 639 118 2180 3726 1235 1522 2754 1357 1882 1476 1689 3017 3190 1566 2211 3879 1877 2331 2202 2927 3167 2276 1734 1959 2872 2141 3002 1002 1091 2470 1264 1637 499 2822 3658 3664 1890 928 1754 3638 
   196 1472 1136 2018 789 2225 971 357 1930 965 1793 2194 1302 1319 846 1189 981 1513 1199 1662 1248 1459 985 1023 1100 962 1770 860 2236 1831 1440 1608 1675 1071 636 968 1503 874 1242 2271 2158 1671 1050 220 1987 1435 1021 1310 1508 1490 568 1771 265 2274 452 791 1753 495 347 1794 265 891 1946 1484 923 1211 686 2406 1751 1722 2373 1119 821 2246 370 1461 1932 946 1336 1402 1266 1547 1147 718 340 2200 1482 403 912 268 1382 2196 1656 2237 617 1558 1519 2067 1489 1951 1757 1639 1785 798 894 1061 709 1361 1337 1128 1215 1874 1333 1480 488 669 315 2075 570 1590 900 1345 2241 1666 1279 868 1446 1317 1464 2199 1855 702 2168 580 1452 1658 1821 1557 1457 796 712 1082 1862 673 976 673 1072 1235 1850 2363 1657 1656 1265 1041 553 1302 1577 914 2162 566 1120 1189 1407 447 474 352 1395 1707 506 600 2257 894 992 896 1360 1697 755 537 609 1437 642 1404 677 742 971 439 60 1453 1348 2038 2054 567 1565 1071 2052 1624 
   197 1395 3334 1371 3093 176 3301 2020 1717 1583 816 1321 1639 3498 3164 3536 3113 3499 3098 3379 1106 1174 2252 2229 2945 1564 646 1870 1674 1690 915 3876 1753 3425 1833 2162 3401 1533 1123 364 302 3613 3328 2474 3706 3366 1510 1394 3796 904 2663 4114 2155 602 2046 2511 750 2074 2008 1867 2440 2093 474 3726 3258 1278 2723 55 750 640 401 1759 1551 946 2439 900 1870 2922 3438 1153 1087 1144 3479 3067 2026 1017 922 2673 2161 2618 1327 1711 3420 1297 2124 1410 3302 1821 1613 1756 706 779 3565 2870 2433 3029 2884 1827 1117 3353 3496 576 3681 1110 2656 1783 2182 347 2854 3405 3194 3683 1074 995 1185 3168 3642 1127 3818 1708 3504 2401 230 2694 905 3222 1792 3308 944 1961 2861 1438 985 2277 2573 2640 1396 3587 3725 421 725 3379 1155 2858 2071 3465 3906 2394 1466 2712 2755 1647 3135 2056 2476 2454 1033 1827 2660 1755 552 2234 2268 1819 1566 1872 1997 2231 2350 1185 2101 951 3030 2879 1479 2671 2361 3645 1178 559 397 2068 3557 2496 301 3936 2354 
   198 1240 3442 1097 3096 494 3312 2049 1460 1535 673 1017 1499 3613 3234 3556 3230 3651 3253 3569 1169 1062 2437 2419 3103 1522 858 1802 1373 1449 1011 3970 1538 3461 1824 2061 3566 1645 1160 129 262 3775 3415 2544 3903 3525 1462 1609 3882 909 2770 4170 2229 287 2146 2662 993 2058 2052 1633 2448 2006 722 3827 3319 1447 2684 336 665 789 58 1648 1640 630 2431 1017 1616 3060 3568 1358 1162 1387 3543 3095 2061 709 918 2681 2338 2667 1207 1416 3605 986 2082 1232 3481 1546 1436 1496 937 971 3751 2990 2601 3172 2987 1666 1081 3455 3583 525 3703 1332 2645 1894 2270 346 2931 3582 3273 3743 759 852 1353 3245 3755 1292 3850 1412 3706 2342 527 2671 967 3427 1553 3491 943 2118 2968 1601 772 2420 2744 2597 1366 3630 3900 82 894 3568 1142 3015 2192 3583 3973 2303 1169 2814 2932 1531 3316 2156 2584 2449 1011 1607 2646 1803 250 2407 2163 1985 1420 1654 1939 2355 2304 1406 2056 1017 3069 2988 1613 2755 2397 3759 1370 387 351 2191 3709 2682 470 4012 2399 354 
   199 1232 1644 1713 812 2365 1033 667 1513 872 1729 1902 985 1820 1257 1290 1555 2099 1838 2312 1411 1342 1656 1691 1760 890 1987 596 1840 1424 1614 1994 1251 1268 663 432 2120 1257 1363 2272 2199 2261 1489 886 2622 2046 945 1766 1875 1551 1224 1991 883 2202 1053 1482 2022 442 742 1328 442 427 2139 1912 1273 1584 306 2499 1738 1889 2359 794 1161 2070 330 1656 1466 1588 1884 1769 1445 1939 1471 926 689 2003 1533 526 1571 779 1210 1788 2296 1953 337 1289 2163 1621 1142 1522 2004 1877 2415 1426 1583 1694 1302 936 1338 1614 1626 1898 1429 1847 393 1160 963 2126 1102 2223 1343 1625 2026 1560 1619 1308 1920 1633 1603 1792 2508 59 2317 350 1583 2331 1380 2206 1511 1406 1319 1506 1709 1353 1667 213 1059 1442 2451 2343 1860 2305 1300 1710 1182 1816 1858 253 1826 1202 1806 906 2068 1053 1161 355 1422 1255 378 892 2201 1565 391 1463 1065 1230 460 1211 121 1828 356 1546 957 1350 1372 1055 631 1929 1712 2011 2090 1196 2144 1761 2164 1940 691 2454 2398 
   200 3117 933 3658 1915 3317 1860 2028 3643 2609 3245 3811 3006 859 1316 1811 890 450 568 112 2578 3018 1243 1261 668 2594 2845 2593 3925 3543 2687 1176 3401 1640 2315 2731 329 2086 2624 3568 3417 365 1150 1545 233 404 2640 2094 1229 2866 1196 1675 1718 3664 1681 1079 2740 2246 1964 3533 1970 2653 3014 1048 1391 2233 2260 3543 3155 2891 3677 2842 2131 3755 2080 2670 3666 821 696 2336 2569 2356 1378 1694 1998 3734 2871 1911 1344 1628 2994 3895 111 3845 2379 3212 245 3789 3192 3669 2782 2719 102 980 1095 713 1111 3101 2815 995 1152 3209 1840 2378 2058 1866 1635 3335 1324 195 1224 1455 3789 3179 2326 1249 905 2388 1783 3897 130 2434 3260 2145 2754 303 3549 209 2849 1577 1090 2081 3392 1318 951 2301 2634 1612 304 3676 2789 114 2729 739 1579 824 1470 2652 3815 1208 758 2889 379 1672 1313 2053 2834 3443 2079 2113 3629 1277 2749 1699 3049 3439 2507 1432 2352 2303 2402 2707 1611 1059 2087 1352 1815 895 2315 3406 3339 1574 456 997 3228 1382 1763 3488 3680 2406 
   201 450 2742 592 1999 1787 2219 1328 326 792 982 775 372 2926 2394 2476 2603 3136 2805 3249 1215 708 2297 2311 2688 816 1633 766 653 240 1328 3154 67 2452 1044 755 3119 1494 1130 1485 1491 3293 2621 1840 3586 3053 792 1903 3039 1105 2181 3178 1639 1318 1704 2297 1749 1129 1393 179 1494 780 1701 3056 2430 1643 1486 1818 1075 1482 1533 514 1397 1059 1411 1387 310 2555 2956 1748 1255 1910 2639 2100 1358 975 1079 1672 2185 1835 586 601 3253 829 1026 397 3115 446 230 337 1698 1596 3389 2417 2333 2674 2332 264 922 2725 2772 1242 2613 1799 1563 1605 1723 1452 2172 3194 2469 2805 971 814 1610 2434 3042 1578 2789 605 3435 1131 1761 1535 1239 3204 199 3147 1075 1942 2335 1682 818 2083 2461 1395 868 2628 3468 1511 1525 3245 970 2617 1828 2913 3040 975 665 2187 2642 484 2984 1711 2044 1439 991 88 1553 1287 1341 2219 813 1902 369 104 872 1948 1159 1829 998 1240 2119 2365 1573 2062 1583 3050 1706 1239 1399 1837 3188 2493 1581 3117 1623 1793 1587 1187 3356 
   202 2490 289 3039 1135 2961 1105 1362 2974 1975 2720 3207 2342 398 551 1108 107 467 266 709 2086 2436 970 1011 322 1966 2478 1904 3275 2874 2236 822 2721 924 1656 1996 479 1601 2111 3125 2988 626 453 830 987 405 2020 1791 789 2366 503 1230 1078 3178 1110 627 2405 1541 1314 2841 1218 1928 2658 657 648 1844 1477 3174 2651 2484 3233 2162 1613 3210 1323 2235 2978 209 322 1994 2087 2071 713 914 1336 3176 2365 1133 1018 866 2384 3237 676 3246 1658 2581 558 3113 2529 2996 2433 2342 780 264 749 160 343 2408 2267 345 548 2739 1174 2056 1280 1354 1012 2903 544 594 469 866 3224 2623 1935 487 540 1992 1173 3240 904 1674 2903 1364 2282 810 2867 608 2341 1166 335 1684 2831 844 649 1522 2041 950 811 3228 2393 702 2184 371 1054 357 992 1892 3189 484 568 2226 530 1100 675 1296 2305 2753 1300 1514 3151 943 2002 1315 2395 2744 1801 892 1599 1988 1684 2233 828 305 1642 610 1090 541 1958 2925 2896 1056 518 795 2831 960 1046 3118 3247 1642 787 2670 
   203 2781 194 3329 1201 3305 1106 1651 3240 2268 3041 3501 2616 77 604 1029 353 344 492 754 2417 2743 1309 1349 616 2261 2821 2170 3549 3141 2572 500 2982 864 1943 2222 466 1938 2439 3459 3325 486 392 1108 926 403 2318 2137 497 2694 817 958 1386 3505 1438 972 2750 1802 1612 3094 1443 2165 3001 335 645 2188 1628 3516 2977 2825 3567 2430 1944 3524 1539 2573 3233 553 94 2340 2421 2417 593 991 1627 3486 2692 1312 1362 1093 2682 3508 694 3542 1903 2869 629 3373 2802 3259 2777 2686 737 592 1090 472 615 2664 2585 237 364 3070 1052 2402 1453 1689 1328 3240 755 606 509 672 3532 2937 2279 543 200 2335 1000 3511 918 1877 3246 1524 2616 931 3126 680 2668 1512 624 2028 3142 1189 981 1688 2348 824 678 3561 2735 745 2504 687 1392 36 729 2090 3474 782 870 2502 692 1428 1000 1510 2627 3009 1470 1827 3480 1287 2216 1660 2674 2995 2056 1230 1813 2334 1931 2566 922 600 1982 879 1348 199 2303 3254 3231 1395 361 1119 3172 669 1313 3460 3582 1837 788 2927 346 
   204 2691 135 3239 1147 3214 1067 1561 3153 2178 2949 3411 2528 138 544 1010 261 376 438 756 2325 2652 1229 1269 549 2171 2731 2083 3461 3054 2481 568 2896 838 1853 2141 474 1846 2347 3367 3233 531 350 1018 959 403 2227 2051 548 2602 725 1004 1294 3413 1346 887 2661 1715 1521 3009 1360 2082 2911 401 599 2098 1559 3425 2885 2734 3475 2342 1852 3432 1458 2482 3148 469 127 2251 2329 2330 579 933 1536 3395 2600 1236 1278 1009 2591 3421 702 3452 1818 2779 620 3287 2714 3173 2688 2595 762 500 1008 397 524 2578 2493 194 364 2978 1046 2314 1379 1597 1236 3148 671 612 449 685 3440 2845 2189 480 280 2245 1009 3424 931 1799 3156 1452 2524 916 3041 673 2576 1423 532 1938 3051 1100 904 1616 2257 817 726 3469 2644 747 2412 615 1301 97 769 2013 3385 691 804 2414 661 1336 908 1430 2535 2924 1397 1735 3388 1204 2136 1572 2585 2910 1970 1139 1733 2246 1846 2474 859 508 1891 790 1261 281 2214 3162 3139 1303 405 1046 3081 721 1225 3370 3490 1760 802 2842 260 92 
   205 1393 2796 1603 2696 459 2888 1624 1878 1359 939 1627 1574 2950 2673 3105 2567 2914 2514 2767 770 1135 1651 1624 2360 1332 210 1649 1944 1820 575 3346 1823 2974 1514 1979 2808 1047 830 848 692 3020 2815 1998 3088 2778 1294 785 3277 743 2135 3628 1685 1048 1545 1939 165 1749 1591 1965 2058 1890 204 3190 2777 731 2403 687 814 359 939 1627 1098 1326 2082 525 2013 2357 2875 566 733 518 2991 2634 1622 1367 769 2281 1569 2168 1271 1962 2812 1623 1840 1448 2698 2014 1621 1919 171 298 2955 2324 1846 2458 2358 1783 956 2822 2980 699 3246 506 2295 1280 1694 639 2360 2802 2691 3196 1433 1057 648 2668 3095 603 3366 1961 2884 2130 407 2351 635 2601 1907 2700 778 1394 2331 887 1170 1717 1981 2332 1167 3125 3121 950 332 2768 945 2274 1542 2914 3409 2179 1740 2191 2156 1536 2530 1554 1950 2090 872 1901 2303 1349 997 1644 2085 1246 1523 1938 1750 1694 2059 578 1823 656 2585 2345 963 2173 1937 3097 606 849 678 1536 2971 1891 460 3426 1917 635 917 2175 2874 1841 2560 2906 2817 
   206 2592 550 3120 673 3387 498 1533 2961 2113 2967 3305 2381 615 378 353 713 1024 1063 1426 2423 2618 1649 1695 1124 2115 2919 1935 3285 2868 2608 562 2698 221 1788 1886 1142 2005 2421 3451 3337 1158 352 1051 1603 1072 2176 2342 436 2670 957 592 1370 3450 1500 1284 2881 1586 1527 2784 1178 1857 3098 537 268 2316 1184 3576 2930 2886 3553 2185 1974 3402 1238 2624 2923 963 772 2495 2438 2611 93 536 1519 3349 2661 970 1658 912 2524 3236 1370 3352 1635 2668 1290 3076 2558 2973 2894 2784 1418 869 1435 963 756 2377 2513 485 318 3054 376 2568 1073 1765 1352 3253 688 1281 393 170 3384 2831 2397 402 623 2444 375 3240 1597 1511 3330 1110 2627 1581 2833 1342 2636 1715 794 2166 3020 1413 1382 1266 2242 147 1343 3543 2813 1417 2443 1156 1516 645 408 1699 3249 891 1354 2280 1314 1491 1122 1212 2574 2709 1085 1777 3434 1593 1849 1860 2452 2685 1800 1381 1478 2511 1665 2579 528 797 2082 876 1185 634 2447 3217 3233 1525 1036 1537 3223 482 1180 3523 3579 1459 1468 2636 806 681 670 3045 
   207 2998 884 3515 1006 3838 787 1971 3331 2534 3398 3702 2776 860 830 535 1096 1245 1401 1677 2869 3041 2078 2124 1492 2539 3371 2337 3658 3241 3057 541 3069 566 2214 2250 1391 2458 2865 3891 3780 1340 745 1504 1777 1335 2600 2794 464 3111 1402 177 1821 3883 1954 1712 3335 2001 1970 3143 1593 2235 3551 644 722 2770 1523 4025 3366 3336 3993 2579 2425 3820 1640 3075 3280 1356 1028 2949 2886 3064 516 936 1959 3764 3102 1372 2095 1356 2939 3606 1611 3750 2034 3070 1563 3437 2947 3339 3347 3236 1621 1288 1860 1330 1192 2752 2948 825 623 3495 415 3022 1453 2218 1805 3697 1142 1527 830 317 3796 3257 2851 846 788 2897 236 3610 1820 1874 3781 1470 3074 1866 3197 1612 3077 2164 1229 2620 3440 1858 1792 1612 2672 392 1497 3982 3264 1668 2881 1540 1969 902 227 2042 3637 1338 1738 2680 1626 1944 1572 1616 3012 3072 1460 2222 3869 2028 2200 2310 2850 3045 2199 1832 1856 2964 2064 3026 952 1227 2535 1329 1623 797 2901 3653 3676 1978 1237 1946 3672 335 1622 3972 4020 1818 1692 3005 1171 936 967 3499 454 
   208 1512 1314 2018 498 2530 722 672 1840 1086 1963 2206 1280 1488 921 979 1242 1783 1548 2022 1549 1585 1495 1535 1484 1097 2114 851 2165 1748 1753 1656 1577 939 803 762 1814 1288 1517 2490 2401 1945 1153 655 2320 1739 1158 1771 1536 1735 959 1668 766 2445 954 1263 2126 563 723 1661 262 738 2279 1574 934 1630 173 2684 1953 2036 2583 1084 1208 2344 206 1787 1800 1303 1559 1822 1577 1981 1133 589 680 2283 1720 202 1426 497 1468 2115 2001 2255 549 1579 1871 1953 1449 1850 2118 1993 2113 1137 1383 1401 1001 1257 1539 1282 1288 2103 1123 1901 56 1131 828 2324 791 1923 1009 1291 2311 1805 1682 973 1584 1708 1290 2119 2219 388 2478 68 1739 2061 1710 1916 1696 1307 1023 1524 1972 1180 1446 189 1253 1115 2137 2569 1991 2015 1486 1444 1065 1486 1526 588 2139 925 1563 1189 1789 951 936 201 1615 1585 40 942 2439 1405 729 1395 1356 1562 711 1049 358 1869 578 1697 619 1054 1398 777 460 1594 1765 2236 2293 1079 1825 1559 2338 1605 515 2636 2618 339 2112 1514 1334 1508 1434 2287 1124 1497 
   209 717 1892 1262 1342 1702 1562 427 1194 231 1107 1438 558 2075 1586 1814 1730 2249 1905 2344 753 737 1412 1431 1784 240 1328 184 1489 1094 954 2354 951 1739 137 504 2222 721 701 1633 1549 2403 1800 961 2682 2159 301 1221 2248 891 1288 2467 733 1591 801 1390 1373 305 487 1086 712 400 1476 2236 1647 998 929 1841 1096 1226 1726 394 613 1515 676 999 1217 1658 2086 1167 789 1343 1869 1369 455 1462 873 937 1304 1002 637 1453 2349 1482 330 802 2211 1339 744 1219 1351 1224 2487 1528 1430 1778 1458 661 685 1884 1962 1249 1960 1241 886 745 816 1473 1325 2292 1648 2057 1499 955 1013 1615 2202 1014 2117 1455 2528 614 1653 910 919 2297 1099 2242 851 1073 1456 962 1135 1179 1555 846 400 1914 2574 1712 1201 2339 639 1712 929 2057 2293 664 1407 1302 1735 441 2078 807 1142 696 764 995 886 410 1583 1329 599 1064 608 995 232 1042 556 1236 308 884 1360 1484 829 1189 728 2209 1112 1379 1440 939 2303 1594 1502 2352 756 1795 1761 664 2451 907 1786 2068 1979 1522 1887 2305 857 
   210 1025 2001 1492 1824 1194 2016 756 1606 686 982 1612 1063 2169 1829 2235 1784 2206 1811 2156 313 833 1041 1036 1662 656 726 923 1812 1517 437 2539 1437 2110 700 1256 2127 198 371 1328 1190 2334 1991 1142 2497 2083 653 488 2458 599 1328 2783 824 1400 708 1219 709 914 719 1592 1188 1154 905 2391 1927 245 1553 1392 887 697 1436 1014 226 1497 1220 440 1692 1612 2120 417 301 591 2146 1764 752 1485 606 1410 932 1302 876 1800 2184 1636 1031 1117 2055 1762 1199 1643 710 593 2331 1544 1173 1725 1549 1254 594 2018 2158 949 2378 493 1430 448 846 1105 1518 2154 1857 2350 1544 943 265 1831 2312 283 2503 1801 2309 1317 1137 1491 490 2039 1568 2070 586 691 1527 261 1152 975 1318 1489 557 2266 2468 1432 619 2154 512 1575 744 2138 2571 1410 1654 1376 1510 973 1894 719 1141 1226 587 1506 1439 483 1368 993 1353 581 1055 1526 982 907 1234 482 1021 441 1718 1546 185 1334 1065 2316 360 1143 1098 742 2264 1281 1042 2598 1046 1337 1449 1355 2268 1423 1799 2135 2044 873 2194 2646 1425 754 
   211 1361 2044 1787 2039 1172 2212 1027 1938 1051 1205 1886 1421 2196 1943 2411 1813 2165 1764 2044 587 1144 913 892 1611 1021 693 1281 2119 1853 592 2596 1785 2267 1037 1611 2064 413 668 1425 1271 2276 2072 1290 2374 2031 1017 127 2530 828 1389 2894 995 1550 830 1185 602 1229 970 1941 1440 1507 866 2438 2052 134 1837 1394 1090 743 1533 1379 511 1713 1491 556 2034 1603 2121 189 554 297 2260 1947 1014 1717 844 1643 823 1478 1211 2114 2083 1903 1360 1448 1964 2093 1548 1976 636 566 2228 1571 1097 1704 1612 1615 899 2072 2235 1096 2548 252 1688 581 984 1190 1631 2066 1953 2464 1780 1212 199 1932 2341 258 2655 2114 2176 1638 1114 1761 681 1895 1911 1970 830 640 1583 170 1408 963 1236 1782 915 2409 2386 1535 638 2043 827 1523 803 2160 2671 1750 1947 1448 1416 1335 1797 838 1208 1493 866 1856 1701 778 1509 896 1705 491 1408 1879 1330 948 1549 192 1354 646 1887 1596 299 1443 1283 2343 162 1296 1201 795 2223 1158 1075 2682 1250 1339 1532 1670 2153 1776 1806 2151 2063 755 2319 2772 1693 1107 365 
   212 623 3189 297 2632 1130 2856 1711 661 1099 448 267 870 3371 2904 3112 3007 3497 3121 3511 1082 613 2424 2422 2982 1101 1188 1284 602 660 1057 3670 775 3052 1429 1453 3444 1550 1018 724 789 3641 3113 2253 3855 3389 1042 1759 3567 815 2547 3783 1972 514 1957 2547 1336 1620 1744 847 2029 1428 1169 3547 2967 1518 2157 1088 576 1040 743 1059 1493 229 1978 1103 818 2892 3363 1531 1104 1643 3189 2683 1732 152 800 2246 2312 2319 683 634 3532 268 1587 565 3397 747 741 697 1274 1221 3676 2786 2532 3012 2741 979 809 3187 3277 661 3257 1547 2173 1757 2038 786 2631 3490 2962 3376 179 447 1444 2930 3503 1390 3421 632 3676 1794 1125 2174 963 3414 764 3419 816 2063 2732 1629 238 2305 2675 2065 1009 3227 3794 719 1129 3509 895 2900 2047 3348 3613 1698 392 2574 2868 948 3245 1966 2376 2002 803 834 2169 1536 550 2368 1540 1968 789 882 1424 2200 1785 1605 1558 997 2678 2758 1575 2480 2042 3509 1512 542 732 2050 3553 2658 961 3672 2063 1078 800 1853 3623 833 3049 3355 3264 1360 3206 3618 2135 1320 1390 1643 
   213 3139 940 3658 1151 3960 933 2102 3476 2672 3533 3844 2918 888 940 681 1164 1250 1445 1684 2996 3178 2162 2207 1547 2675 3490 2478 3803 3386 3182 515 3214 706 2350 2395 1402 2576 2993 4022 3909 1329 828 1624 1755 1352 2737 2898 469 3241 1502 34 1942 4017 2069 1797 3450 2139 2099 3289 1731 2379 3670 647 839 2883 1668 4149 3499 3458 4124 2722 2546 3958 1780 3197 3426 1424 1052 3060 3011 3171 622 1075 2089 3903 3232 1512 2185 1484 3078 3751 1615 3893 2175 3212 1579 3582 3090 3484 3464 3355 1612 1371 1941 1386 1286 2897 3081 886 687 3625 559 3132 1596 2334 1922 3825 1254 1534 930 418 3936 3394 2966 949 795 3013 379 3755 1815 2019 3902 1615 3200 1883 3343 1627 3207 2266 1321 2731 3578 1954 1865 1757 2807 531 1473 4113 3385 1675 3013 1601 2078 933 238 2188 3780 1439 1798 2822 1656 2059 1676 1756 3144 3218 1604 2350 4002 2116 2345 2413 2992 3191 2340 1937 2000 3073 2205 3152 1086 1316 2651 1441 1754 803 3013 3786 3805 2086 1235 2017 3796 307 1751 4096 4150 1963 1689 3150 1230 964 1007 3613 573 146 1641 2443 2766 2881 3758 
   214 894 2120 1298 1287 2189 1503 907 1053 737 1458 1487 631 2299 1741 1757 2017 2561 2275 2743 1333 1076 1961 1988 2182 766 1887 465 1381 971 1518 2481 798 1748 730 138 2570 1358 1264 2008 1965 2722 1972 1299 3064 2498 799 1859 2361 1384 1647 2465 1200 1897 1332 1855 1956 643 989 855 879 243 2011 2397 1759 1633 767 2285 1499 1762 2082 489 1250 1710 776 1570 991 2022 2354 1795 1373 1971 1957 1412 938 1634 1361 1007 1861 1232 925 1325 2734 1540 487 925 2598 1149 742 1057 1924 1801 2859 1867 1931 2134 1754 509 1158 2093 2111 1672 1891 1866 879 1349 1289 1903 1566 2664 1824 2108 1646 1277 1641 1789 2402 1636 2068 1330 2937 439 2148 833 1460 2740 915 2637 1343 1654 1767 1600 1383 1685 2035 680 926 1921 2909 2063 1760 2737 1151 2124 1468 2293 2340 248 1392 1636 2194 601 2490 1335 1552 804 1246 790 865 1022 1906 1872 97 1672 713 759 429 1539 500 1867 472 1435 1443 1798 1467 1495 1029 2411 1741 1745 1858 1480 2608 2106 1979 2424 1083 2247 2128 486 2842 732 2098 2312 2233 2092 1943 2290 825 638 1388 1744 1483 2436 
   215 1532 1126 2067 584 2397 783 499 1939 1049 1911 2249 1333 1308 776 1018 1012 1556 1285 1758 1413 1555 1192 1232 1207 1052 1955 882 2256 1842 1611 1544 1678 924 727 908 1569 1078 1397 2411 2307 1718 1001 352 2069 1497 1114 1531 1433 1635 673 1647 491 2395 679 960 1948 523 521 1783 128 851 2128 1437 827 1419 478 2569 1882 1896 2511 1139 1014 2338 229 1637 1923 1034 1352 1611 1435 1760 1048 555 495 2285 1624 178 1126 228 1460 2212 1743 2295 595 1611 1609 2067 1515 1956 1948 1827 1863 873 1079 1140 752 1357 1463 1105 1155 2016 1165 1690 269 887 540 2226 563 1670 849 1234 2321 1770 1482 814 1421 1516 1310 2215 1954 581 2342 365 1614 1780 1820 1652 1599 1022 767 1297 1956 877 1144 482 1185 1096 1905 2499 1838 1752 1398 1161 778 1298 1470 800 2202 648 1268 1226 1515 674 633 202 1529 1700 289 770 2382 1102 908 1122 1400 1684 756 748 505 1650 624 1568 538 798 1180 502 184 1430 1556 2169 2201 792 1604 1254 2217 1531 226 2518 2540 554 1853 1621 1094 1315 1233 2112 1064 1488 305 823 1239 1466 2143 1624 1004 
   216 2696 337 3245 1307 3124 1252 1570 3184 2181 2913 3411 2551 336 706 1218 296 256 234 549 2270 2636 1086 1123 371 2171 2640 2115 3484 3084 2413 758 2931 1040 1864 2207 285 1781 2300 3304 3165 415 549 1040 793 209 2224 1934 758 2553 708 1217 1281 3365 1301 774 2560 1752 1520 3052 1428 2140 2819 595 783 2006 1676 3340 2840 2655 3413 2373 1799 3407 1533 2409 3189 365 185 2148 2270 2213 794 1087 1543 3374 2554 1336 1150 1076 2587 3447 503 3450 1869 2787 406 3323 2738 3206 2591 2506 588 468 873 255 554 2619 2462 402 586 2922 1263 2206 1483 1536 1212 3080 749 415 614 908 3423 2820 2099 640 454 2157 1232 3450 734 1883 3065 1564 2464 695 3078 459 2530 1324 547 1846 3029 1008 751 1725 2242 1033 601 3409 2561 541 2378 451 1235 291 986 2101 3395 694 621 2435 438 1291 873 1505 2497 2965 1502 1713 3337 1074 2212 1469 2603 2955 2012 1073 1809 2136 1895 2415 1005 516 1814 821 1301 450 2114 3111 3075 1236 308 880 3001 930 1258 3284 3425 1850 610 2880 212 261 223 2712 886 1188 1538 1995 1977 1959 3250 1223 2308 1304 
   217 2131 477 2677 716 2776 743 1007 2580 1623 2428 2853 1958 661 272 833 361 904 687 1156 1837 2110 1017 1064 660 1618 2300 1511 2890 2481 2010 967 2322 655 1294 1566 934 1388 1847 2879 2754 1066 410 468 1442 858 1676 1696 878 2101 310 1216 776 2903 876 660 2252 1143 978 2433 785 1506 2481 832 390 1684 1023 2974 2375 2280 2984 1771 1371 2896 885 2020 2572 468 695 1858 1847 1967 583 501 986 2853 2096 680 1015 433 2039 2849 1128 2895 1243 2217 1003 2713 2144 2599 2269 2164 1235 310 814 542 155 2003 1970 469 578 2484 942 1929 826 1141 738 2669 95 1048 276 786 2896 2311 1768 254 787 1818 1009 2852 1352 1231 2718 909 2040 1226 2466 1051 2071 1066 193 1530 2512 765 791 1069 1718 759 1257 2976 2200 1148 1893 650 875 646 994 1447 2820 243 822 1846 945 866 474 857 2020 2348 846 1211 2882 954 1565 1212 2018 2335 1396 734 1161 1870 1270 1991 410 215 1455 250 690 794 1812 2658 2655 883 949 942 2623 1016 659 2920 3005 1195 1239 2267 455 661 576 2415 649 1098 881 1415 1583 1678 2718 1203 1661 658 657 
   218 684 3190 347 2459 1757 2679 1749 135 1164 987 451 765 3374 2848 2936 3043 3570 3227 3661 1442 884 2660 2669 3104 1183 1729 1203 197 232 1499 3611 398 2913 1457 1215 3544 1814 1360 1367 1423 3724 3074 2276 4001 3481 1143 2154 3497 1250 2610 3638 2053 1154 2097 2698 1866 1570 1807 339 1947 1239 1750 3510 2888 1895 1945 1729 1110 1575 1383 944 1728 827 1868 1555 229 2981 3398 1962 1477 2106 3098 2560 1777 740 1227 2130 2547 2284 830 141 3669 498 1478 590 3530 105 578 128 1808 1728 3807 2849 2720 3100 2771 720 1130 3175 3227 1244 3072 1999 2023 1963 2134 1409 2619 3614 2922 3265 707 874 1842 2887 3492 1799 3248 145 3841 1591 1745 1996 1402 3601 270 3561 1232 2297 2772 1965 762 2473 2853 1854 1183 3088 3896 1359 1643 3657 1202 3030 2213 3359 3500 1431 297 2621 3039 882 3394 2104 2464 1895 1172 395 2013 1667 1192 2588 1269 2237 721 428 1319 2345 1618 2043 1449 1418 2577 2801 1875 2501 2025 3501 1929 1168 1354 2220 3623 2871 1572 3577 2062 1718 1441 1647 3769 460 3105 3373 3286 1923 3096 3465 1974 1323 1705 2028 643 3610 1185 2074 3315 2713 
   219 443 2972 291 2277 1607 2500 1519 148 926 811 469 538 3156 2640 2757 2820 3342 2995 3425 1209 654 2418 2427 2870 943 1531 985 396 103 1278 3406 240 2724 1225 1038 3313 1572 1126 1256 1288 3496 2864 2051 3766 3251 902 1920 3294 1033 2381 3454 1820 1066 1858 2461 1663 1352 1575 289 1739 1048 1568 3300 2685 1660 1771 1607 925 1377 1290 726 1486 777 1666 1335 286 2750 3175 1735 1245 1882 2899 2366 1547 690 1009 1932 2305 2069 590 361 3434 523 1271 349 3296 300 351 190 1606 1519 3573 2621 2480 2870 2547 532 898 2960 3019 1075 2897 1774 1832 1721 1900 1261 2402 3380 2711 3071 678 674 1611 2677 3278 1569 3070 363 3604 1410 1589 1812 1182 3362 207 3325 1011 2055 2547 1726 605 2234 2614 1679 941 2900 3665 1266 1438 3421 967 2795 1973 3140 3307 1269 362 2394 2801 652 3157 1866 2231 1692 945 284 1823 1428 1096 2347 1106 1995 486 331 1108 2107 1427 1815 1241 1195 2378 2576 1634 2278 1805 3286 1699 1030 1207 1980 3396 2630 1412 3380 1840 1589 1346 1468 3534 306 2879 3153 3065 1731 2901 3282 1785 1093 1465 1794 558 3426 1030 1864 3088 2495 242 
   220 2639 755 3178 1596 2871 1590 1559 3168 2132 2767 3331 2533 782 1039 1603 598 524 233 369 2102 2537 787 812 227 2116 2393 2127 3448 3069 2217 1200 2930 1419 1843 2282 385 1609 2146 3103 2955 593 945 1103 713 380 2162 1652 1204 2390 760 1663 1247 3192 1201 599 2295 1787 1493 3063 1542 2200 2566 1039 1141 1771 1870 3094 2679 2430 3212 2372 1652 3277 1653 2203 3196 417 624 1886 2094 1922 1203 1377 1529 3255 2395 1515 880 1216 2514 3418 391 3365 1926 2733 264 3316 2717 3195 2334 2264 537 582 620 351 733 2633 2336 818 1016 2738 1668 1934 1660 1386 1163 2871 952 366 961 1339 3309 2700 1865 976 894 1926 1657 3420 548 2005 2813 1752 2281 350 3078 278 2373 1104 702 1616 2912 838 475 1900 2154 1442 686 3210 2330 366 2250 275 1098 737 1431 2222 3335 786 285 2415 102 1193 852 1628 2356 2973 1681 1634 3158 810 2308 1232 2573 2971 2047 953 1918 1860 1948 2234 1287 674 1615 934 1371 889 1861 2934 2873 1094 575 545 2771 1375 1316 3039 3217 1983 480 2886 495 706 663 2436 1296 1630 1711 1979 1793 1700 3143 1668 2399 1432 446 882 3294 3057 
   221 827 1780 1375 1277 1727 1493 306 1316 320 1178 1548 680 1963 1485 1741 1613 2130 1783 2220 755 822 1293 1314 1661 319 1329 294 1609 1217 959 2251 1074 1657 13 582 2100 643 715 1690 1597 2283 1695 846 2558 2038 380 1152 2148 928 1168 2381 610 1663 678 1266 1361 245 363 1210 632 477 1486 2130 1551 944 899 1878 1156 1239 1787 518 537 1607 613 999 1341 1537 1970 1122 787 1295 1775 1288 333 1558 914 863 1186 900 736 1574 2226 1591 328 915 2087 1462 866 1342 1344 1217 2364 1408 1307 1657 1342 784 737 1774 1858 1299 1887 1198 829 637 693 1518 1216 2170 1544 1965 1597 1036 969 1511 2091 978 2040 1576 2404 618 1676 865 937 2173 1222 2119 890 959 1339 890 1224 1056 1432 822 454 1830 2452 1774 1203 2216 681 1588 808 1944 2201 707 1522 1184 1611 563 1954 684 1019 630 811 1119 832 305 1652 1210 668 959 728 1119 292 918 544 1186 317 897 1272 1367 755 1075 623 2098 1065 1441 1488 818 2184 1472 1533 2256 646 1830 1819 661 2327 1031 1668 1954 1864 1515 1796 2222 807 124 705 1044 1419 2358 720 734 1876 1305 1445 1213 1855 
   222 788 1907 1321 1539 1440 1747 471 1348 324 981 1474 741 2086 1662 1985 1715 2198 1824 2227 455 686 1196 1206 1687 298 1024 522 1602 1252 659 2413 1140 1883 310 853 2146 394 431 1451 1342 2342 1854 980 2571 2091 324 877 2318 671 1252 2591 680 1457 660 1259 1050 544 475 1291 887 750 1186 2279 1743 648 1200 1604 932 943 1553 647 290 1459 891 694 1407 1593 2068 818 484 993 1967 1519 482 1424 661 1119 1083 1088 657 1579 2243 1509 640 884 2107 1503 907 1381 1034 908 2386 1489 1263 1713 1453 906 522 1911 2021 1054 2131 892 1108 499 741 1260 1367 2197 1708 2166 1472 871 664 1677 2222 668 2274 1580 2400 930 1386 1155 650 2148 1283 2132 636 835 1441 622 1079 1022 1401 1127 296 2051 2497 1543 899 2224 446 1607 761 2061 2397 1009 1479 1283 1591 634 1959 669 1078 904 575 1200 1114 239 1438 1124 949 789 757 1212 579 907 855 886 627 606 1490 1466 493 1201 818 2228 762 1218 1236 766 2254 1408 1253 2441 821 1554 1579 973 2338 1113 1752 2066 1974 1205 2000 2441 1094 350 404 760 1299 2571 985 967 1951 1447 1464 1222 1858 312 
   223 2754 331 3303 1325 3190 1259 1626 3238 2239 2976 3470 2606 295 721 1212 336 208 293 553 2334 2697 1151 1188 435 2229 2706 2168 3539 3138 2479 707 2985 1038 1920 2254 273 1846 2363 3369 3230 371 548 1093 771 200 2283 2000 714 2617 766 1175 1340 3429 1364 840 2626 1804 1578 3104 1474 2188 2885 547 790 2072 1709 3405 2904 2720 3478 2426 1863 3469 1577 2475 3241 430 132 2214 2335 2279 782 1107 1600 3436 2617 1374 1216 1121 2646 3502 500 3509 1919 2845 418 3376 2793 3259 2658 2572 569 526 939 321 603 2671 2524 394 565 2987 1249 2272 1519 1601 1272 3145 789 411 627 883 3484 2882 2165 656 402 2223 1209 3504 730 1925 3131 1599 2529 716 3131 470 2593 1390 598 1912 3091 1073 816 1761 2302 1020 562 3474 2627 544 2441 516 1300 252 947 2142 3453 749 682 2491 473 1354 934 1549 2560 3017 1539 1774 3401 1140 2257 1535 2659 3006 2064 1137 1853 2202 1945 2479 1028 568 1879 872 1352 397 2181 3175 3140 1300 256 943 3067 885 1310 3350 3490 1891 602 2933 264 219 203 2778 874 1154 1575 2051 2042 2025 3310 1182 2353 1348 66 696 3369 3143 492 1932 2012 
   224 755 1859 1304 1382 1621 1598 379 1270 240 1077 1473 636 2042 1575 1844 1685 2194 1838 2266 652 729 1302 1319 1711 232 1228 316 1552 1170 856 2339 1037 1758 111 636 2158 588 610 1585 1490 2344 1782 923 2607 2097 290 1089 2238 822 1233 2479 664 1561 705 1304 1263 351 421 1179 736 532 1383 2215 1645 868 1004 1771 1051 1135 1682 496 480 1515 719 897 1306 1596 2042 1041 685 1215 1869 1389 402 1469 807 967 1192 991 653 1520 2275 1513 424 846 2137 1419 818 1298 1244 1118 2415 1473 1334 1716 1415 765 633 1855 1946 1193 1991 1115 935 623 741 1412 1299 2222 1631 2061 1510 939 886 1599 2172 891 2142 1522 2447 714 1570 971 832 2209 1185 2166 783 955 1410 829 1132 1084 1463 926 351 1930 2510 1670 1101 2262 575 1636 828 2021 2297 786 1454 1253 1647 519 1999 713 1076 736 705 1088 938 291 1549 1222 730 939 674 1092 357 952 645 1108 408 792 1370 1437 696 1151 713 2179 984 1338 1382 837 2248 1493 1426 2350 731 1723 1714 760 2375 1000 1735 2029 1939 1416 1893 2322 913 133 625 975 1332 2457 771 834 1941 1386 1395 1159 1899 107 223 1999 
   225 1382 3362 1339 3105 223 3315 2035 1688 1586 801 1284 1629 3527 3186 3551 3141 3532 3131 3417 1123 1166 2288 2266 2978 1568 682 1871 1638 1665 936 3901 1732 3443 1842 2159 3436 1559 1137 325 283 3648 3353 2495 3745 3400 1513 1433 3821 912 2689 4135 2177 561 2071 2544 791 2083 2026 1843 2453 2092 513 3753 3279 1311 2729 45 742 666 353 1753 1574 906 2450 924 1843 2953 3469 1190 1106 1186 3501 3083 2042 979 928 2686 2196 2637 1318 1676 3458 1259 2129 1393 3339 1789 1597 1727 745 812 3602 2899 2468 3061 2911 1814 1120 3380 3521 570 3697 1150 2666 1809 2206 338 2877 3441 3217 3704 1034 981 1218 3191 3670 1159 3835 1673 3543 2404 274 2703 920 3261 1766 3345 951 1994 2888 1471 961 2309 2608 2646 1401 3606 3761 375 755 3417 1162 2891 2099 3494 3928 2393 1430 2738 2791 1640 3172 2081 2502 2465 1037 1805 2670 1772 512 2269 2264 1853 1555 1851 2000 2260 2355 1225 2106 967 3048 2906 1507 2695 2377 3674 1213 535 384 2096 3590 2533 321 3959 2372 52 305 2458 3526 1773 3148 3490 3399 681 3544 3992 2646 1801 1363 1375 1045 4117 2241 2533 3316 2944 1686 1562 3075 1839 1568 3382 1732 
   226 1459 1290 1977 559 2439 780 567 1816 1014 1890 2163 1238 1468 912 1034 1200 1744 1490 1964 1455 1518 1395 1434 1418 1023 2017 798 2139 1722 1659 1663 1553 975 718 752 1766 1182 1427 2411 2319 1906 1143 567 2270 1692 1084 1663 1547 1650 886 1707 659 2374 847 1175 2026 482 616 1646 153 713 2184 1572 939 1524 275 2597 1876 1943 2507 1041 1104 2286 110 1691 1785 1241 1528 1716 1482 1875 1147 612 575 2227 1636 180 1324 430 1406 2091 1946 2212 494 1530 1814 1935 1412 1829 2019 1895 2063 1078 1291 1344 949 1232 1459 1263 1286 2022 1179 1795 108 1022 722 2240 746 1871 994 1316 2258 1737 1578 959 1572 1605 1341 2095 2161 394 2386 177 1648 1993 1690 1858 1612 1200 967 1416 1910 1082 1359 267 1174 1152 2096 2493 1895 1957 1403 1374 959 1463 1553 608 2103 858 1484 1140 1725 843 848 97 1533 1567 116 840 2366 1305 734 1287 1311 1547 659 948 337 1763 524 1605 626 998 1291 710 355 1581 1660 2160 2211 973 1788 1467 2250 1626 412 2549 2540 356 2057 1492 1288 1483 1406 2187 1147 1540 109 784 1323 1586 2080 1681 831 216 1495 840 1951 1754 1644 723 1000 1535 829 2559 
   227 2536 494 3067 650 3314 496 1467 2915 2053 2903 3251 2329 578 300 390 643 982 999 1375 2353 2557 1571 1617 1054 2054 2845 1881 3238 2821 2537 582 2652 230 1726 1843 1093 1931 2352 3383 3267 1122 287 979 1565 1022 2115 2265 459 2602 879 663 1297 3385 1425 1206 2806 1528 1459 2741 1122 1811 3025 535 194 2240 1152 3505 2864 2813 3486 2133 1901 3342 1187 2552 2881 890 728 2419 2367 2534 56 493 1453 3290 2594 920 1579 845 2465 3190 1321 3298 1583 2614 1236 3032 2507 2927 2820 2710 1375 792 1357 894 677 2330 2448 429 284 2986 437 2492 1030 1690 1278 3184 612 1232 315 232 3326 2769 2322 324 603 2369 451 3194 1550 1470 3257 1073 2557 1523 2788 1289 2569 1637 716 2090 2959 1335 1305 1231 2178 213 1310 3476 2740 1366 2377 1084 1439 604 466 1663 3198 812 1281 2226 1253 1416 1044 1160 2508 2664 1042 1708 3369 1515 1810 1782 2399 2642 1748 1304 1433 2434 1613 2509 474 719 2007 799 1120 614 2371 3150 3164 1448 998 1461 3152 528 1113 3452 3511 1419 1421 2591 738 639 620 2970 79 530 1082 1828 2121 2242 3148 645 1905 1005 831 571 3050 2852 1231 1735 1933 822 1830 3473 1099 
   228 1373 2425 1702 2386 821 2568 1336 1919 1199 1058 1766 1500 2577 2320 2774 2194 2535 2135 2391 619 1125 1272 1246 1981 1170 375 1471 2045 1846 494 2977 1813 2636 1280 1808 2428 726 700 1141 981 2640 2453 1657 2714 2399 1147 406 2911 739 1770 3273 1352 1303 1198 1562 244 1500 1291 1965 1764 1710 522 2820 2427 387 2139 1048 929 484 1243 1506 799 1526 1802 436 2037 1981 2499 200 577 156 2637 2306 1329 1548 762 1979 1190 1838 1232 2052 2434 1773 1612 1447 2320 2068 1589 1960 295 289 2578 1953 1467 2080 1993 1707 896 2453 2616 879 2913 129 2009 939 1351 909 2007 2423 2332 2842 1614 1120 325 2311 2721 306 3026 2051 2511 1900 765 2074 589 2229 1920 2323 760 1020 1965 529 1284 1344 1602 2075 1025 2782 2743 1249 382 2391 852 1895 1182 2540 3050 1981 1854 1828 1777 1436 2152 1207 1588 1807 832 1889 2020 1067 1257 1265 1910 871 1465 1920 1549 1329 1819 199 1600 580 2251 1977 627 1819 1624 2723 250 1067 933 1174 2592 1512 762 3063 1598 994 1232 1939 2499 1818 2185 2531 2443 379 2695 3148 2007 1317 586 382 1505 3259 1933 1804 2334 2057 1988 1771 2058 1284 974 2401 1196 1035 1903 2619 
   229 2593 343 3141 1255 3021 1216 1468 3084 2078 2807 3307 2450 394 663 1204 227 356 180 589 2164 2531 992 1030 290 2067 2537 2016 3382 2984 2308 825 2832 1022 1762 2115 355 1675 2194 3199 3060 511 538 942 863 281 2120 1835 810 2447 606 1264 1177 3259 1195 672 2458 1655 1417 2954 1339 2046 2716 659 753 1903 1602 3236 2734 2550 3307 2273 1693 3301 1445 2304 3091 260 270 2046 2164 2113 793 1034 1441 3269 2448 1257 1052 988 2483 3346 553 3346 1774 2684 438 3224 2637 3106 2489 2402 655 366 776 153 464 2521 2356 406 604 2816 1261 2105 1404 1430 1107 2975 668 470 577 928 3318 2715 1995 598 526 2053 1245 3349 782 1797 2962 1488 2358 704 2979 489 2424 1221 452 1743 2924 903 659 1647 2137 1033 691 3303 2457 581 2273 362 1129 349 1029 2015 3292 595 545 2334 429 1185 768 1418 2391 2866 1424 1608 3231 976 2123 1366 2502 2857 1915 967 1721 2035 1800 2309 949 421 1709 727 1206 524 2012 3005 2969 1130 410 794 2897 983 1161 3180 3320 1765 664 2782 125 326 262 2611 887 1221 1459 1894 1871 1857 3144 1267 2218 1216 106 579 3214 2987 412 1774 1846 171 1838 3212 1411 825 2233 
   230 827 2386 1197 2121 856 2325 1043 1381 708 612 1289 959 2557 2192 2558 2173 2602 2207 2548 130 582 1425 1416 2058 681 452 999 1534 1305 77 2917 1266 2446 884 1328 2523 591 179 934 801 2731 2364 1500 2888 2479 644 716 2833 230 1713 3138 1182 1005 1090 1615 515 1125 1030 1419 1470 1239 603 2773 2283 473 1782 1031 504 357 1042 986 585 1125 1477 128 1494 2006 2512 504 109 649 2505 2089 1049 1123 246 1701 1319 1640 684 1534 2578 1305 1201 903 2449 1533 1041 1422 482 359 2724 1934 1567 2120 1931 1167 349 2400 2532 553 2703 540 1694 837 1217 716 1884 2548 2226 2708 1185 616 400 2198 2698 348 2839 1534 2698 1489 801 1741 94 2425 1376 2464 234 1083 1912 596 809 1371 1712 1705 516 2609 2864 1037 324 2546 310 1971 1137 2526 2934 1529 1355 1758 1903 904 2288 1100 1527 1489 289 1342 1700 776 972 1383 1434 964 920 1373 1102 1300 1424 584 1182 49 2052 1932 573 1705 1382 2703 475 747 706 1136 2660 1668 678 2967 1375 979 1057 1537 2659 1270 2191 2525 2433 651 2547 2995 1679 877 396 598 1045 3120 1442 1542 2372 1955 1459 1234 2187 883 586 2436 780 997 1586 2476 547 2266 
   231 1869 774 2409 510 2633 626 776 2290 1372 2212 2589 1679 956 433 806 678 1221 986 1460 1664 1873 1112 1158 935 1372 2171 1229 2606 2193 1852 1201 2030 667 1043 1258 1248 1261 1661 2691 2577 1383 651 315 1755 1173 1432 1646 1096 1910 445 1352 622 2694 775 801 2142 864 767 2135 480 1203 2349 1088 502 1585 713 2819 2171 2131 2794 1487 1221 2659 574 1870 2275 747 1007 1771 1680 1902 727 352 761 2611 1902 364 1078 154 1788 2562 1436 2634 947 1951 1308 2419 1863 2307 2151 2037 1548 581 946 840 438 1709 1757 753 809 2294 943 1847 511 1031 620 2493 225 1358 499 925 2649 2082 1661 464 1069 1704 1059 2565 1657 915 2576 598 1868 1511 2172 1354 1877 1054 463 1443 2276 812 968 754 1489 822 1574 2784 2061 1453 1685 906 824 947 1157 1131 2547 393 1049 1570 1235 767 507 545 1816 2052 531 1017 2677 1033 1251 1184 1744 2037 1106 725 848 1796 976 1820 283 493 1347 261 431 1077 1720 2458 2473 835 1265 1105 2466 1206 420 2766 2819 879 1547 1973 769 965 885 2307 760 1206 566 1153 1444 1605 2471 1332 1348 352 973 317 2425 2213 1162 1053 1241 1012 1144 2786 523 692 1970 893 1789 
   232 267 2738 466 2056 1585 2279 1286 342 701 781 655 303 2922 2408 2537 2585 3108 2763 3196 1049 519 2203 2213 2640 720 1440 751 630 244 1147 3174 176 2499 993 826 3081 1371 964 1289 1291 3262 2630 1817 3536 3018 684 1750 3062 916 2148 3229 1589 1130 1632 2233 1559 1118 1343 325 1507 825 1502 3067 2453 1489 1555 1619 874 1288 1340 492 1280 892 1435 1206 412 2517 2941 1582 1088 1739 2669 2138 1314 811 891 1702 2090 1835 414 593 3204 708 1040 199 3065 496 116 373 1507 1408 3343 2387 2257 2637 2313 326 746 2725 2786 1040 2677 1629 1607 1506 1669 1251 2168 3149 2478 2842 816 613 1449 2443 3044 1413 2849 596 3376 1192 1559 1590 1055 3137 288 3096 888 1842 2313 1542 622 2009 2389 1462 737 2675 3433 1319 1334 3191 803 2565 1750 2906 3079 1065 578 2160 2575 418 2928 1640 1999 1462 808 254 1598 1204 1150 2129 902 1789 256 292 876 1880 1203 1663 1010 1060 2148 2342 1441 2043 1571 3051 1542 1040 1198 1757 3162 2409 1380 3150 1606 1593 1393 1250 3304 202 2645 2918 2831 1647 2672 3059 1561 859 1280 1623 663 3202 834 1631 2854 2261 465 235 2829 981 1007 2909 930 1573 1526 2622 1640 2753 1093 1979 
   233 2435 607 2979 1358 2762 1365 1336 2953 1923 2599 3137 2316 689 822 1401 404 573 172 588 1943 2349 705 741 25 1909 2280 1900 3239 2853 2073 1120 2710 1215 1624 2043 488 1449 1980 2964 2820 694 766 859 922 443 1958 1561 1099 2229 513 1547 1027 3038 1004 421 2194 1554 1273 2840 1295 1963 2457 954 933 1648 1621 2981 2518 2303 3073 2150 1480 3103 1406 2065 2974 175 564 1781 1939 1838 1025 1141 1306 3077 2232 1265 775 966 2315 3207 589 3173 1689 2529 451 3098 2502 2978 2227 2147 728 336 497 161 490 2408 2157 665 867 2589 1479 1836 1411 1213 946 2736 706 535 754 1184 3129 2520 1742 764 823 1801 1488 3209 780 1759 2704 1503 2130 599 2857 485 2209 966 456 1489 2732 666 369 1651 1959 1259 835 3070 2206 583 2072 69 915 644 1309 1976 3134 537 251 2199 332 995 621 1381 2184 2750 1432 1433 3007 699 2066 1106 2360 2746 1815 759 1673 1765 1712 2081 1051 430 1469 685 1129 821 1750 2782 2734 913 631 498 2648 1271 1075 2926 3082 1736 693 2664 319 623 553 2343 1117 1490 1462 1760 1640 1592 2959 1547 2158 1184 383 642 3080 2846 249 1636 1664 447 1687 2959 1395 1046 1964 297 2036 914 2615 
   234 1582 1623 2072 1746 1611 1894 879 2160 1158 1559 2196 1573 1769 1560 2069 1389 1726 1325 1613 893 1411 481 466 1171 1131 1131 1308 2384 2066 971 2176 1967 1911 1013 1602 1625 453 956 1844 1694 1837 1668 959 1948 1591 1152 417 2116 1174 988 2500 720 1949 531 750 1040 1132 802 2120 1220 1497 1305 2016 1675 509 1643 1832 1456 1167 1953 1477 547 2074 1297 950 2231 1169 1686 628 875 696 1872 1621 855 2066 1184 1386 385 1165 1437 2369 1650 2221 1286 1677 1528 2316 1731 2195 1075 1000 1796 1150 658 1268 1206 1739 1176 1655 1826 1493 2198 684 1463 392 676 1611 1255 1630 1560 2074 2126 1528 602 1542 1913 664 2290 2370 1753 1526 1553 1549 1046 1476 2106 1537 1164 224 1174 360 1736 541 797 1608 1087 2041 1950 1953 1066 1613 1093 1084 448 1731 2271 1683 2234 1051 979 1467 1362 536 817 1290 1171 2030 1479 719 1912 457 1679 88 1581 2044 1310 559 1428 614 1290 1002 1551 1183 401 1071 1030 1914 599 1692 1616 436 1783 727 1507 2274 983 1777 1956 1544 1724 1944 1375 1721 1634 1190 1939 2388 1481 1124 584 439 1974 2489 1740 1210 1522 1290 2266 2025 1264 1023 833 1588 996 1812 1373 1861 813 1421 953 1270 1824 1153 
   235 2661 525 3190 750 3438 574 1593 3034 2179 3029 3375 2452 569 417 413 707 979 1045 1389 2478 2683 1668 1714 1115 2180 2967 2005 3358 2941 2662 485 2771 296 1852 1960 1103 2053 2478 3509 3393 1107 346 1102 1554 1036 2241 2379 360 2728 987 539 1421 3511 1546 1302 2927 1653 1585 2859 1246 1931 3148 468 318 2360 1261 3629 2990 2937 3612 2256 2025 3468 1309 2676 2998 963 731 2538 2492 2650 100 610 1579 3416 2720 1042 1682 972 2590 3310 1331 3422 1706 2738 1257 3150 2630 3046 2941 2832 1372 881 1451 953 778 2450 2575 460 275 3112 415 2610 1147 1811 1400 3309 731 1243 415 107 3452 2895 2443 430 563 2490 379 3313 1556 1586 3380 1186 2683 1552 2906 1309 2695 1749 815 2209 3085 1442 1391 1342 2304 190 1290 3602 2863 1380 2503 1154 1556 602 340 1775 3320 922 1352 2350 1291 1536 1157 1283 2634 2783 1159 1834 3495 1615 1925 1895 2523 2760 1871 1417 1551 2552 1736 2634 597 815 2128 918 1246 574 2491 3277 3290 1564 988 1545 3276 407 1239 3576 3637 1534 1426 2710 794 638 637 3090 77 416 1198 1953 2244 2360 3273 523 2019 1131 857 683 3169 2973 1278 1861 2059 839 1957 3597 1219 126 2737 866 2601 819 2744 1110 1973 
   236 1535 1114 2072 598 2387 794 490 1948 1049 1908 2253 1339 1296 770 1026 996 1540 1265 1738 1404 1555 1167 1208 1186 1051 1943 889 2264 1851 1601 1538 1688 928 725 923 1551 1063 1389 2406 2301 1702 992 328 2050 1479 1113 1512 1429 1629 651 1648 470 2392 657 936 1934 527 508 1794 141 863 2116 1429 824 1403 502 2561 1877 1885 2506 1146 1000 2338 247 1627 1933 1014 1338 1595 1425 1743 1045 561 484 2286 1618 198 1102 212 1461 2220 1723 2299 605 1615 1590 2077 1522 1965 1935 1814 1844 853 1054 1121 734 1367 1459 1095 1148 2010 1172 1673 294 869 517 2219 548 1651 840 1233 2323 1769 1467 805 1411 1501 1316 2223 1934 600 2332 389 1605 1759 1830 1632 1593 999 748 1279 1956 852 1120 506 1182 1099 1888 2494 1826 1732 1393 1139 755 1285 1470 819 2208 628 1245 1232 1494 652 609 220 1524 1711 313 759 2379 1078 925 1101 1405 1695 764 724 522 1633 634 1559 539 780 1164 482 165 1419 1540 2164 2194 769 1588 1230 2208 1528 205 2510 2534 574 1833 1631 1077 1302 1219 2098 1064 1491 329 824 1226 1448 2144 1626 1020 24 1287 644 2082 1871 1411 733 959 1332 831 2525 240 1004 1789 1199 1533 342 1638 1163 1188 1129 
   237 2907 336 3450 1159 3518 1018 1788 3334 2402 3208 3628 2724 206 624 882 568 563 770 996 2604 2891 1566 1607 890 2398 3036 2273 3651 3237 2769 226 3073 748 2072 2286 711 2137 2619 3648 3519 665 394 1249 1109 658 2456 2374 225 2874 1007 685 1550 3680 1628 1217 2973 1907 1759 3175 1522 2240 3217 60 612 2406 1636 3724 3151 3030 3754 2532 2133 3677 1606 2774 3315 805 361 2566 2611 2653 466 973 1767 3634 2870 1356 1611 1190 2818 3607 929 3672 1990 2991 885 3461 2908 3351 2997 2900 943 808 1344 739 786 2752 2749 318 256 3255 871 2631 1486 1887 1504 3433 867 845 547 464 3676 3093 2496 582 106 2550 784 3610 1139 1924 3459 1544 2806 1190 3214 934 2845 1741 808 2247 3294 1417 1244 1707 2499 657 835 3747 2944 987 2671 956 1599 252 463 2129 3591 959 1144 2614 964 1618 1194 1578 2798 3094 1501 1990 3657 1537 2266 1891 2787 3076 2150 1440 1872 2566 2020 2756 924 790 2191 1026 1462 116 2526 3433 3421 1603 556 1387 3376 393 1436 3669 3773 1878 1011 3015 596 278 342 3132 533 682 1541 2190 2335 2379 3498 694 2363 1395 539 781 3469 3258 984 2083 2227 492 2166 3696 1535 522 2761 600 2717 1045 3024 895 1957 469 1387 
   238 3198 1047 3736 2028 3358 1974 2118 3729 2692 3310 3887 3093 969 1429 1924 1002 559 672 199 2642 3092 1297 1311 762 2676 2890 2684 4008 3629 2744 1275 3490 1753 2403 2829 443 2152 2690 3621 3469 460 1264 1644 177 517 2722 2136 1332 2929 1295 1774 1806 3722 1761 1158 2780 2340 2053 3623 2073 2750 3056 1152 1505 2285 2369 3585 3217 2941 3729 2931 2201 3822 2183 2725 3755 923 807 2381 2631 2393 1490 1807 2088 3803 2935 2018 1401 1733 3072 3979 222 3920 2476 3293 348 3877 3278 3756 2825 2766 177 1084 1163 818 1218 3192 2886 1109 1264 3267 1952 2420 2166 1937 1723 3387 1433 308 1337 1564 3859 3249 2378 1363 1010 2440 1892 3981 35 2537 3302 2253 2813 312 3637 305 2914 1640 1196 2135 3462 1393 1020 2408 2711 1724 358 3729 2838 205 2800 829 1655 935 1572 2754 3894 1310 827 2976 461 1753 1406 2157 2902 3532 2186 2193 3687 1337 2850 1756 3134 3529 2601 1512 2454 2345 2499 2767 1723 1165 2148 1455 1914 1000 2363 3465 3393 1650 560 1052 3275 1482 1861 3530 3731 2510 114 3445 898 899 915 2911 1580 1796 2219 2539 2330 2200 3694 1789 2942 1957 723 1349 3854 3618 561 2415 2415 716 2460 3569 2162 1534 2538 775 2719 1655 3389 787 1777 1537 1937 1116 
   239 1802 823 2350 851 2398 964 672 2284 1287 2064 2520 1651 1002 632 1123 638 1155 832 1296 1461 1759 772 817 735 1279 1923 1216 2584 2184 1633 1341 2032 965 966 1334 1138 1010 1473 2504 2378 1311 787 149 1620 1071 1334 1340 1255 1728 201 1587 405 2534 499 484 1878 857 628 2155 589 1258 2104 1199 739 1311 954 2596 2006 1901 2610 1473 993 2541 701 1642 2292 579 995 1489 1470 1605 950 690 646 2502 1724 605 735 300 1699 2547 1289 2561 984 1891 1152 2424 1838 2306 1894 1787 1418 435 618 695 370 1722 1606 829 955 2110 1252 1561 740 764 361 2293 319 1223 653 1155 2547 1954 1394 628 1138 1442 1346 2549 1490 1051 2340 836 1664 1300 2179 1190 1700 725 363 1160 2159 469 663 968 1364 1099 1487 2603 1822 1290 1527 680 511 978 1369 1267 2499 207 781 1535 1043 489 167 677 1652 2067 761 846 2512 691 1355 863 1704 2059 1119 391 963 1505 1008 1615 612 390 1080 131 419 1144 1441 2287 2279 521 1208 786 2245 1394 367 2542 2630 1031 1396 1982 691 984 893 2041 1007 1460 784 1095 1205 1313 2371 1572 1447 487 900 378 2415 2188 955 977 1084 955 1047 2566 703 930 1688 800 1578 343 1954 711 947 1049 464 1146 1495 
   240 1113 3222 1071 2900 364 3114 1843 1415 1353 531 1029 1364 3393 3020 3356 3009 3427 3029 3344 952 907 2212 2195 2878 1338 643 1630 1380 1390 788 3752 1456 3256 1629 1906 3341 1423 948 124 38 3551 3198 2330 3679 3300 1280 1388 3666 702 2549 3961 2014 339 1926 2437 784 1867 1842 1567 2250 1844 523 3609 3108 1222 2503 321 488 565 226 1497 1421 666 2237 793 1569 2836 3346 1136 943 1173 3331 2892 1854 730 714 2483 2113 2457 1058 1414 3380 1009 1900 1120 3256 1520 1324 1455 725 750 3526 2768 2375 2948 2767 1545 891 3236 3366 326 3502 1113 2453 1672 2052 121 2716 3357 3058 3532 790 713 1129 3030 3534 1067 3646 1411 3482 2168 375 2484 748 3203 1491 3266 738 1893 2748 1375 686 2196 2519 2417 1176 3423 3675 231 670 3344 944 2791 1970 3362 3761 2144 1170 2594 2707 1382 3091 1936 2363 2254 814 1529 2455 1592 286 2182 2010 1760 1288 1575 1763 2132 2125 1187 1876 798 2863 2768 1389 2538 2190 3538 1147 259 137 1968 3485 2458 265 3798 2190 301 225 2223 3455 1498 3024 3360 3268 725 3369 3812 2429 1575 1226 1308 780 3941 1983 2338 3201 2788 1417 1288 2992 1625 1373 3266 1519 276 2347 3300 1018 3096 836 2609 1298 2857 1731 3426 2331 3553 3506 2412 
   241 1352 1911 1806 1906 1291 2077 909 1932 997 1256 1917 1387 2066 1806 2274 1682 2045 1644 1940 605 1152 807 790 1491 967 808 1207 2131 1843 653 2462 1764 2130 945 1530 1948 310 679 1519 1367 2159 1936 1153 2274 1912 972 204 2395 872 1254 2758 861 1628 693 1060 728 1123 848 1919 1314 1425 985 2306 1914 183 1717 1510 1147 841 1627 1326 416 1769 1370 628 2019 1476 1993 320 580 433 2123 1811 895 1766 884 1513 710 1342 1203 2122 1976 1938 1261 1443 1854 2088 1526 1969 757 676 2122 1439 980 1579 1477 1573 908 1938 2099 1172 2411 388 1563 449 848 1285 1493 1956 1817 2327 1828 1243 276 1796 2210 338 2518 2123 2078 1532 1232 1638 735 1800 1895 1863 868 511 1449 68 1446 833 1121 1665 881 2272 2275 1627 740 1939 830 1404 666 2030 2534 1656 1968 1312 1305 1293 1688 702 1072 1370 889 1832 1576 672 1590 782 1620 366 1381 1852 1243 813 1441 330 1257 694 1751 1462 198 1306 1152 2212 281 1372 1291 659 2103 1053 1181 2547 1118 1454 1630 1562 2050 1749 1677 2022 1933 885 2182 2635 1570 1027 327 137 1683 2744 1665 1335 1834 1542 2029 1791 1590 953 688 1900 894 1488 1462 2105 516 1731 644 1468 1608 1472 326 2223 1317 2247 2102 1175 1405 
   242 821 1803 1358 1214 1834 1435 379 1259 360 1237 1539 632 1987 1483 1688 1652 2180 1848 2297 878 862 1414 1437 1734 372 1455 191 1565 1160 1081 2252 1007 1619 160 434 2161 795 830 1766 1682 2336 1701 885 2631 2095 432 1304 2143 1024 1223 2349 692 1720 789 1358 1494 188 453 1132 595 329 1606 2138 1538 1093 795 1975 1229 1356 1858 448 689 1634 550 1124 1267 1598 2007 1270 913 1444 1759 1250 410 1578 1007 815 1310 903 754 1525 2298 1584 197 900 2160 1399 819 1281 1474 1347 2433 1460 1412 1716 1379 699 818 1792 1860 1382 1834 1345 756 778 779 1607 1233 2238 1549 1943 1612 1081 1116 1515 2110 1122 1993 1528 2484 485 1785 777 1050 2262 1154 2194 984 1091 1381 1042 1256 1160 1530 712 534 1794 2511 1844 1328 2292 773 1665 923 1971 2180 557 1497 1231 1703 520 2033 794 1089 571 898 1043 755 451 1713 1328 517 1101 693 1037 143 1018 423 1335 178 1013 1245 1410 907 1109 636 2118 1213 1511 1573 934 2233 1581 1635 2242 671 1928 1894 533 2402 958 1714 1983 1896 1645 1773 2186 726 134 853 1195 1434 2325 572 711 1925 1326 1391 1170 1936 152 454 1978 232 1935 656 1716 1427 1825 1004 1051 935 1709 1168 1841 715 2094 2494 1025 1709 1105 
   243 1773 1612 2256 1847 1708 1979 1050 2352 1353 1725 2376 1768 1745 1600 2135 1376 1657 1260 1501 1066 1596 389 358 1108 1327 1238 1500 2572 2259 1123 2164 2162 1970 1202 1788 1543 647 1134 1976 1822 1755 1683 1055 1827 1518 1347 485 2115 1340 1019 2518 855 2096 669 724 1131 1309 971 2315 1361 1684 1405 2000 1718 650 1788 1934 1617 1294 2084 1672 742 2239 1446 1096 2425 1138 1646 729 1044 754 1903 1704 1024 2235 1352 1510 330 1264 1627 2559 1544 2399 1465 1868 1430 2508 1925 2387 1173 1114 1687 1146 601 1224 1226 1934 1358 1651 1833 1640 2259 769 1599 577 798 1741 1307 1533 1588 2101 2296 1704 738 1574 1887 800 2337 2559 1627 1695 1651 1688 1205 1345 2300 1432 1334 316 1190 520 1910 563 725 1759 1280 2087 1853 2086 1189 1501 1276 1024 559 1704 2285 1860 2418 1086 890 1662 1262 671 867 1437 1348 2225 1616 908 2056 404 1863 254 1776 2239 1497 627 1596 694 1470 1163 1628 1194 585 1131 1163 1888 712 1840 1751 546 1714 623 1623 2278 1112 1879 2083 1709 1609 2139 1347 1690 1607 1269 1976 2418 1622 1316 764 551 2148 2510 1926 1337 1472 1328 2457 2216 1168 1213 1029 1538 1189 1917 1514 1897 891 1377 1114 1353 2017 1093 195 2003 1315 1940 1652 1016 1859 470 1355 
   244 1528 1770 1998 1862 1469 2018 940 2108 1137 1457 2113 1542 1917 1700 2199 1537 1871 1470 1747 802 1339 616 596 1317 1109 991 1317 2318 2017 856 2324 1929 2045 1034 1626 1768 422 871 1716 1563 1979 1813 1083 2079 1735 1122 270 2263 1073 1131 2643 822 1830 637 898 896 1180 868 2083 1310 1520 1163 2164 1814 383 1728 1691 1349 1035 1824 1463 527 1971 1379 829 2189 1317 1834 484 778 548 2014 1746 919 1968 1085 1489 527 1284 1380 2307 1786 2135 1328 1621 1666 2265 1691 2145 932 862 1931 1297 802 1415 1351 1719 1098 1801 1972 1374 2331 537 1557 447 789 1482 1393 1769 1702 2216 2029 1440 474 1684 2061 536 2426 2307 1881 1583 1411 1639 937 1602 2064 1673 1067 367 1319 254 1645 688 939 1686 1044 2178 2089 1825 932 1747 1018 1230 573 1879 2415 1727 2160 1193 1119 1442 1500 644 957 1375 1084 1995 1572 743 1791 601 1709 219 1543 2012 1335 697 1488 467 1329 896 1679 1329 337 1207 1129 2062 459 1574 1489 562 1928 861 1371 2420 1086 1636 1825 1606 1857 1910 1523 1869 1782 1044 2079 2529 1571 1133 507 297 1882 2632 1763 1311 1669 1431 2210 1970 1403 1043 816 1735 1001 1672 1462 2001 665 1568 846 1396 1778 1299 148 2114 1291 2104 1906 1081 1601 203 1193 268 
   245 711 3239 418 2713 1029 2936 1765 784 1161 418 357 967 3420 2964 3191 3052 3532 3152 3532 1081 661 2432 2428 3011 1161 1126 1365 707 784 1033 3728 895 3125 1489 1551 3474 1562 1024 609 685 3673 3170 2304 3875 3421 1101 1735 3627 802 2590 3854 2016 392 1989 2572 1277 1691 1794 970 2099 1521 1091 3602 3031 1503 2245 974 537 984 622 1150 1513 128 2054 1074 941 2928 3406 1500 1099 1602 3255 2756 1785 93 790 2321 2322 2380 752 744 3555 341 1667 664 3421 867 849 820 1213 1172 3700 2826 2550 3047 2788 1087 830 3239 3335 593 3336 1510 2253 1779 2078 690 2686 3516 3020 3444 157 468 1424 2988 3553 1367 3498 741 3693 1884 1028 2258 943 3427 887 3442 809 2075 2778 1622 259 2328 2694 2154 1054 3300 3823 598 1078 3530 915 2927 2073 3396 3680 1797 498 2619 2887 1037 3266 1999 2415 2077 811 956 2249 1576 430 2380 1641 1973 884 1004 1506 2229 1870 1572 1638 981 2747 2803 1578 2530 2102 3560 1486 449 638 2076 3589 2669 870 3737 2120 967 679 1943 3644 952 3090 3402 3310 1287 3274 3692 2216 1388 1392 1624 123 3830 1587 2210 3288 2771 762 681 3165 1480 1338 3349 1389 932 2158 3214 1459 3182 1030 2532 777 2987 1973 3340 2211 3552 3712 2418 673 1673 1506 2142 1875 
   246 1389 1417 1894 621 2432 845 607 1716 972 1848 2082 1157 1594 1032 1103 1331 1875 1623 2097 1455 1468 1505 1542 1550 985 2025 731 2042 1624 1659 1774 1453 1063 703 641 1899 1224 1419 2379 2294 2037 1263 692 2403 1825 1045 1718 1656 1630 1017 1792 750 2329 934 1298 2043 461 668 1539 255 614 2187 1688 1051 1563 204 2581 1842 1942 2471 961 1138 2223 156 1696 1678 1374 1657 1754 1485 1917 1253 710 620 2161 1615 299 1429 563 1348 1992 2079 2131 430 1455 1947 1831 1325 1727 2032 1907 2196 1211 1410 1477 1082 1133 1430 1387 1402 1994 1246 1832 172 1086 821 2217 878 2004 1117 1414 2189 1688 1610 1081 1694 1632 1414 1995 2294 271 2380 165 1641 2124 1587 1991 1591 1289 1100 1465 1853 1194 1483 157 1144 1239 2228 2457 1901 2090 1381 1505 1053 1589 1649 480 2015 990 1612 1066 1858 931 973 169 1508 1463 162 868 2324 1414 613 1366 1233 1440 589 1056 234 1805 458 1600 735 1131 1336 843 461 1703 1696 2123 2185 1067 1919 1587 2237 1727 520 2534 2507 227 2190 1391 1420 1610 1534 2202 1246 1622 124 746 1350 1634 2012 1765 709 345 1627 971 1851 1661 1776 705 1001 1666 811 2542 133 1202 1935 1544 1585 654 1437 1527 1451 1320 367 1653 2295 832 2321 1515 613 1602 1531 2095 
   247 1712 1316 2232 1510 1903 1638 805 2274 1237 1777 2372 1657 1463 1269 1796 1083 1433 1033 1358 1109 1576 270 285 880 1215 1420 1323 2526 2177 1221 1870 2059 1632 1016 1575 1341 620 1158 2109 1963 1552 1366 718 1699 1303 1249 724 1811 1397 690 2200 555 2195 384 448 1339 1071 723 2206 1055 1474 1598 1710 1386 787 1481 2121 1685 1443 2218 1530 678 2290 1148 1209 2328 866 1383 927 1099 1003 1577 1364 775 2273 1403 1185 158 928 1575 2504 1387 2402 1229 1808 1259 2429 1829 2306 1370 1287 1533 844 377 967 905 1798 1359 1349 1522 1742 1921 987 1284 427 484 1879 970 1359 1262 1777 2329 1721 881 1247 1607 941 2003 2506 1513 1428 1845 1376 1285 1246 2204 1273 1381 108 871 628 1933 236 521 1460 1213 1754 1676 2216 1346 1356 1273 793 253 1425 1969 1611 2393 755 713 1543 1097 384 530 1136 1371 2115 1302 742 2162 201 1637 247 1680 2122 1292 288 1329 918 1240 1238 1288 879 618 792 851 1609 893 1938 1879 239 1491 490 1788 1970 796 2065 2225 1435 1470 2027 1070 1416 1328 1492 1646 2092 1311 1146 798 737 2168 2190 1710 1017 1222 997 2390 2149 996 1029 926 1288 1033 2098 1206 1568 1116 1120 1191 1013 1933 861 306 1677 994 1650 1533 676 2000 612 1155 340 454 2181 1304 
   248 1096 1823 1556 988 2295 1206 735 1340 796 1621 1745 841 2001 1439 1462 1729 2273 2003 2475 1368 1231 1766 1798 1918 818 1942 504 1668 1253 1567 2177 1080 1447 654 264 2290 1281 1312 2169 2107 2435 1671 1037 2789 2217 868 1793 2057 1478 1381 2167 991 2085 1147 1619 1990 477 815 1150 601 289 2085 2095 1456 1592 471 2415 1641 1834 2252 659 1178 1933 492 1614 1288 1751 2061 1770 1405 1944 1653 1108 762 1863 1458 707 1675 948 1092 1615 2461 1797 330 1146 2327 1444 986 1347 1967 1840 2583 1591 1710 1859 1472 770 1258 1795 1809 1807 1599 1846 576 1218 1076 2037 1276 2389 1524 1806 1881 1447 1617 1489 2102 1624 1774 1619 2670 140 2249 530 1526 2485 1205 2369 1437 1491 1487 1531 1582 1473 1803 381 989 1620 2624 2235 1815 2468 1230 1865 1281 1996 2038 83 1662 1364 1951 775 2227 1148 1304 519 1344 1080 561 920 2087 1676 209 1533 923 1053 389 1328 222 1834 334 1493 1140 1518 1395 1219 773 2111 1713 1906 1998 1294 2319 1888 2089 2121 831 2373 2294 183 2571 1015 1814 2016 1939 2138 1640 1993 522 617 1353 1688 1711 2138 304 720 2023 1370 1474 1302 2140 649 955 2065 733 2373 533 1601 1929 1936 1490 1055 1090 1894 1609 1715 739 2061 2673 1185 2129 1590 502 1784 1656 1806 408 1532 
   249 2218 666 2762 1235 2583 1275 1118 2735 1706 2391 2921 2098 792 765 1349 432 765 376 803 1739 2134 578 621 242 1692 2100 1684 3021 2635 1877 1214 2492 1165 1406 1834 698 1247 1773 2768 2627 899 772 657 1140 646 1741 1400 1171 2025 323 1596 809 2835 789 235 2021 1340 1056 2623 1099 1752 2278 1049 884 1465 1446 2799 2313 2115 2877 1933 1272 2892 1211 1871 2757 186 701 1609 1737 1679 1020 1028 1089 2865 2027 1091 624 785 2099 2989 807 2957 1478 2311 669 2881 2284 2760 2051 1965 946 239 356 286 381 2192 1946 711 905 2389 1444 1668 1233 1006 728 2542 574 753 717 1201 2916 2308 1558 717 935 1617 1480 2991 992 1561 2525 1328 1930 791 2640 701 2003 783 341 1306 2520 468 277 1469 1744 1238 1049 2873 2021 798 1862 173 706 752 1358 1776 2917 364 295 1981 541 780 405 1186 1976 2533 1254 1216 2806 549 1860 929 2142 2529 1601 547 1472 1599 1500 1881 937 325 1275 508 924 935 1575 2580 2538 705 823 432 2461 1339 868 2744 2888 1541 909 2447 394 739 655 2174 1105 1516 1282 1542 1441 1420 2745 1592 1951 993 541 533 2862 2628 448 1419 1448 607 1469 2775 1208 1029 1797 437 1837 756 2397 218 985 1114 971 989 1001 510 2664 1294 1493 953 1133 2776 1338 682 1694 
   250 1461 1320 1974 549 2465 773 604 1804 1027 1904 2161 1235 1496 935 1028 1236 1779 1531 2005 1483 1528 1445 1484 1461 1037 2048 800 2129 1712 1687 1680 1541 979 739 733 1804 1221 1452 2429 2339 1941 1167 615 2309 1730 1098 1705 1563 1671 931 1710 707 2387 894 1223 2059 500 656 1630 201 701 2213 1593 957 1563 226 2620 1893 1970 2523 1038 1141 2292 138 1720 1770 1283 1561 1754 1511 1914 1161 621 613 2232 1657 202 1373 472 1413 2080 1986 2210 496 1531 1855 1921 1407 1816 2051 1926 2102 1119 1340 1385 988 1221 1477 1290 1306 2041 1173 1833 90 1066 771 2261 782 1911 1020 1326 2261 1748 1615 984 1597 1640 1338 2083 2202 367 2412 135 1674 2037 1676 1899 1633 1248 1007 1457 1918 1131 1407 218 1191 1155 2132 2509 1925 1999 1423 1418 1008 1492 1562 577 2097 901 1530 1140 1768 891 897 134 1553 1553 89 875 2380 1354 709 1333 1310 1531 660 998 321 1802 526 1631 642 1038 1331 753 404 1607 1698 2176 2230 1022 1823 1516 2274 1637 461 2572 2557 324 2097 1480 1325 1513 1437 2220 1157 1541 67 797 1358 1627 2084 1684 805 264 1531 875 1939 1746 1688 743 1027 1570 850 2582 49 1111 1940 1449 1613 558 1520 1439 1419 1230 287 1557 2203 750 2367 1504 667 1562 1507 2163 97 1255 505 1253 
   251 697 2017 1222 1632 1353 1844 574 1266 281 871 1371 678 2196 1770 2084 1825 2306 1930 2329 379 580 1284 1291 1793 251 955 530 1510 1171 583 2522 1069 1986 377 866 2253 447 340 1347 1241 2449 1963 1089 2673 2198 257 893 2427 569 1362 2697 790 1348 766 1361 994 619 583 1222 981 768 1110 2389 1849 649 1275 1511 824 863 1448 610 352 1349 978 624 1333 1701 2178 803 413 979 2074 1620 587 1315 558 1213 1170 1194 560 1489 2346 1405 696 793 2211 1422 833 1300 973 846 2490 1598 1360 1821 1563 857 413 2021 2130 951 2230 873 1195 589 850 1160 1476 2302 1816 2272 1364 762 648 1786 2332 643 2375 1491 2500 986 1301 1237 562 2246 1209 2235 534 920 1551 649 970 1123 1500 1198 198 2154 2603 1438 828 2326 338 1711 862 2171 2504 1043 1381 1393 1691 578 2062 775 1187 992 468 1133 1199 349 1330 1215 967 861 683 1148 610 1011 918 876 679 521 1593 1576 530 1311 922 2338 749 1111 1135 867 2362 1501 1162 2549 927 1462 1476 1032 2440 1047 1862 2176 2084 1145 2106 2545 1177 380 406 770 1191 2676 993 1066 2060 1557 1378 1136 1960 376 110 2121 273 1473 1087 2040 942 1954 507 1347 928 1769 898 2166 1060 2337 2516 1194 1272 717 501 1092 865 1228 1079 1015 997 1554 1112 
   252 180 2645 562 2107 1188 2330 1166 695 554 409 706 425 2827 2359 2584 2466 2962 2591 2994 664 107 1935 1938 2456 556 1016 763 874 619 733 3125 600 2516 884 988 2914 1066 583 957 925 3108 2568 1708 3338 2857 497 1376 3022 495 2008 3246 1432 854 1429 2026 1136 1082 1201 746 1490 942 1082 3002 2424 1118 1651 1251 473 864 1030 575 994 737 1446 791 810 2358 2822 1187 699 1335 2647 2147 1188 684 469 1712 1822 1774 145 865 3011 741 1063 225 2875 847 407 735 1083 986 3155 2247 2023 2478 2198 609 353 2642 2732 646 2730 1227 1647 1249 1501 871 2086 2966 2418 2835 723 227 1065 2385 2958 1022 2891 865 3165 1294 1157 1656 639 2909 695 2900 469 1571 2190 1195 360 1788 2164 1560 473 2691 3265 1012 911 2991 427 2375 1527 2805 3072 1233 723 2033 2355 458 2727 1438 1840 1469 398 678 1645 1001 858 1872 1088 1493 349 715 905 1675 1272 1268 1034 649 2139 2217 1114 1936 1497 2965 1152 694 822 1532 3018 2160 979 3130 1518 1218 1076 1353 3105 619 2510 2813 2722 1223 2666 3083 1612 779 937 1251 545 3222 1052 1602 2712 2173 778 548 2625 874 769 2772 787 1206 1551 2606 1227 2608 687 1927 424 2432 1513 2732 1603 2954 3181 1829 939 1257 898 1699 1444 609 1493 1671 1231 2216 1558 665 
   253 1046 1579 1585 1013 1986 1231 235 1480 566 1438 1765 857 1763 1256 1480 1432 1965 1643 2099 1007 1073 1283 1312 1536 572 1577 409 1789 1381 1211 2025 1224 1402 260 550 1952 806 973 1954 1861 2122 1475 670 2430 1885 633 1315 1917 1192 1014 2130 521 1923 656 1181 1598 43 316 1343 375 459 1739 1912 1313 1136 648 2141 1419 1494 2050 669 711 1853 348 1248 1480 1391 1786 1323 1037 1492 1534 1032 263 1799 1178 602 1186 677 974 1748 2097 1810 193 1127 1959 1616 1043 1500 1585 1459 2229 1248 1252 1508 1160 909 1001 1566 1634 1564 1626 1402 564 719 609 1782 1008 2034 1322 1720 1834 1290 1176 1288 1884 1194 1781 1751 2290 423 1934 604 1195 2078 1370 1995 1154 992 1164 1055 1472 1005 1360 578 717 1576 2300 2037 1453 2094 945 1471 791 1747 1957 578 1723 1017 1525 747 1839 658 893 366 1075 1255 568 441 1913 1194 601 1031 920 1246 305 859 331 1380 209 1154 1023 1193 921 890 412 1892 1266 1704 1753 804 2016 1427 1794 2018 452 2092 2083 451 2203 1172 1498 1760 1673 1756 1550 1968 544 337 912 1219 1656 2106 680 487 1709 1101 1613 1394 1744 264 553 1761 371 2102 458 1492 1499 1612 1137 824 1159 1511 1108 1617 489 1867 2298 814 1889 1111 227 1283 1161 1725 448 1038 501 1298 480 633 1116 
   254 699 1953 1240 1523 1472 1737 485 1248 213 952 1400 633 2134 1688 1981 1768 2263 1896 2309 502 626 1297 1309 1763 189 1079 417 1511 1150 706 2447 1034 1888 257 752 2218 508 460 1447 1348 2410 1888 1018 2652 2160 224 985 2349 677 1309 2605 734 1434 739 1341 1118 500 508 1183 873 652 1233 2317 1763 751 1154 1624 917 985 1546 534 403 1410 864 748 1302 1660 2124 914 536 1090 1988 1521 503 1369 663 1106 1185 1107 577 1484 2323 1437 572 794 2185 1402 802 1279 1097 970 2465 1548 1354 1780 1502 794 498 1953 2054 1053 2127 986 1081 601 803 1268 1402 2274 1739 2183 1415 826 759 1708 2267 758 2275 1486 2485 862 1420 1119 682 2238 1178 2212 639 939 1494 733 1027 1109 1489 1076 232 2058 2570 1534 952 2306 434 1684 848 2111 2417 922 1396 1336 1678 523 2041 747 1141 879 565 1092 1084 307 1419 1223 852 899 653 1103 489 987 794 985 555 642 1498 1520 606 1244 831 2273 859 1204 1240 855 2319 1504 1278 2466 842 1576 1576 908 2419 1005 1812 2117 2026 1268 2016 2450 1061 258 506 867 1239 2583 882 965 2014 1486 1367 1126 1940 255 114 2074 150 1586 974 1951 1060 1909 630 1261 906 1739 946 2078 960 2267 2499 1133 1377 800 377 1141 930 1286 960 1027 874 1522 996 124 699 517 
   255 2026 1381 2528 1776 2024 1877 1161 2597 1571 2024 2657 1991 1495 1436 2002 1147 1366 978 1186 1358 1867 156 109 830 1547 1555 1674 2835 2501 1431 1923 2392 1826 1368 1931 1244 901 1419 2292 2138 1454 1481 1006 1511 1224 1576 801 1886 1638 867 2311 900 2407 739 516 1446 1427 1079 2541 1387 1830 1721 1757 1557 960 1808 2250 1920 1610 2400 1873 981 2539 1486 1406 2659 893 1381 1046 1340 1064 1719 1606 1131 2531 1648 1493 212 1211 1883 2817 1231 2683 1585 2121 1121 2753 2158 2630 1489 1431 1374 937 365 963 1045 2141 1637 1426 1619 1951 2114 1085 1604 759 822 2057 1171 1225 1407 1908 2591 1991 1051 1399 1634 1113 2171 2818 1310 1779 1967 1699 1509 1028 2534 1121 1629 423 1006 821 2200 463 453 1795 1526 1923 1543 2401 1506 1187 1552 751 604 1452 2073 1965 2690 935 594 1880 953 737 760 1471 1635 2450 1623 1087 2368 236 1993 475 2008 2460 1647 587 1679 1010 1596 1465 1522 1003 863 1017 1181 1633 1029 2150 2066 591 1421 324 1940 2054 1123 2195 2399 1783 1294 2363 1101 1434 1357 1581 1800 2225 1636 1495 1048 867 2437 2306 2066 1335 1201 1171 2709 2467 863 1380 1252 1265 1378 2234 1535 1722 1205 1112 1416 1267 2257 818 465 1816 1310 1697 1335 925 2175 778 1509 317 577 2438 1640 356 1885 716 1584 1331 1967 1394 1358 
   256 1334 2776 1547 2658 447 2851 1583 1819 1305 882 1573 1516 2932 2646 3070 2548 2904 2503 2766 718 1076 1645 1620 2350 1279 152 1596 1888 1761 521 3325 1764 2942 1466 1925 2800 1014 777 812 654 3012 2791 1967 3089 2769 1239 780 3254 684 2112 3601 1653 1006 1517 1926 139 1703 1553 1906 2017 1837 165 3170 2748 707 2358 676 757 300 907 1570 1061 1278 2038 473 1955 2343 2860 551 683 522 2964 2599 1582 1316 710 2242 1560 2135 1212 1906 2809 1570 1790 1389 2694 1956 1562 1861 126 251 2953 2305 1836 2445 2336 1724 898 2801 2956 645 3212 498 2253 1251 1664 597 2332 2797 2665 3168 1383 999 621 2642 3077 573 3334 1904 2886 2081 392 2307 579 2603 1849 2697 720 1378 2309 865 1114 1701 1973 2286 1112 3095 3117 916 276 2766 889 2263 1519 2897 3383 2127 1685 2168 2150 1479 2526 1526 1927 2048 814 1842 2261 1308 955 1634 2031 1231 1464 1879 1698 1673 2011 572 1774 601 2551 2324 935 2146 1900 3079 587 801 634 1513 2962 1887 424 3402 1882 622 887 2127 2874 1782 2544 2889 2800 59 3016 3470 2243 1471 836 740 1306 3586 2037 2073 2699 2389 1866 1673 2431 1467 1158 2765 1367 665 2145 2941 375 2597 598 2275 1588 2332 1179 3063 2060 3112 2913 2014 689 867 1596 1265 1034 1235 2157 1478 2087 2160 2176 1095 1164 1710 1219 1580 
   257 1167 3035 1246 2790 205 2998 1716 1562 1298 614 1238 1395 3201 2860 3232 2816 3212 2811 3108 802 927 1976 1956 2659 1277 377 1589 1575 1521 610 3575 1559 3120 1535 1892 3119 1233 822 404 247 3330 3026 2170 3438 3081 1225 1133 3494 615 2363 3810 1851 606 1744 2222 509 1777 1704 1686 2139 1817 243 3426 2954 992 2429 357 517 340 500 1497 1248 905 2139 597 1709 2630 3144 884 783 904 3175 2763 1722 956 634 2371 1881 2313 1079 1602 3146 1226 1833 1197 3025 1683 1393 1603 453 499 3291 2573 2150 2739 2584 1592 835 3054 3194 350 3377 852 2357 1482 1880 201 2551 3127 2891 3379 1021 777 898 2864 3344 838 3513 1600 3239 2113 170 2397 602 2958 1617 3033 655 1673 2562 1150 824 1986 2292 2348 1107 3283 3447 508 433 3107 865 2572 1773 3168 3602 2118 1366 2412 2476 1389 2859 1754 2176 2153 748 1635 2361 1451 554 1953 1998 1534 1327 1678 1711 1934 2059 927 1811 647 2726 2580 1182 2369 2056 3348 902 436 249 1770 3270 2221 16 3633 2049 305 484 2166 3217 1591 2824 3165 3074 445 3219 3668 2338 1503 1036 1064 975 3792 1984 2215 2993 2617 1585 1424 2761 1533 1252 3059 1426 327 2249 3147 749 2889 674 2462 1390 2639 1497 3272 2206 3370 3264 2239 280 1172 1636 1612 1361 885 2238 1779 2092 2453 2273 1162 987 1794 1278 1929 409 
   258 2055 694 2602 1089 2496 1153 944 2563 1541 2256 2764 1927 849 685 1256 464 900 536 984 1616 1984 598 645 420 1529 2013 1506 2853 2463 1766 1247 2318 1078 1234 1649 855 1131 1644 2655 2518 1045 748 470 1316 796 1580 1346 1187 1898 148 1584 639 2710 645 236 1945 1158 884 2447 913 1568 2193 1089 806 1380 1268 2706 2184 2015 2763 1757 1144 2751 1025 1765 2581 296 792 1537 1618 1624 974 893 915 2720 1898 914 610 606 1941 2820 983 2802 1294 2148 845 2707 2113 2588 1970 1877 1118 222 390 416 296 2014 1806 725 900 2270 1364 1602 1054 884 563 2433 439 924 659 1169 2769 2165 1471 650 993 1526 1421 2822 1175 1375 2437 1149 1812 977 2465 880 1874 712 258 1220 2375 389 379 1287 1590 1173 1208 2758 1926 979 1722 359 584 814 1350 1590 2755 205 463 1810 725 635 228 1001 1840 2357 1075 1061 2683 542 1674 862 1973 2352 1420 422 1286 1536 1317 1763 804 260 1173 335 738 996 1498 2457 2426 586 957 525 2363 1347 682 2651 2777 1355 1088 2271 470 809 719 2103 1052 1486 1101 1369 1329 1350 2597 1576 1765 809 656 424 2691 2459 634 1247 1297 720 1303 2680 1024 973 1731 551 1721 593 2227 395 930 1073 787 1030 1182 324 2554 1218 1315 935 1077 2632 1154 624 1508 186 1070 1405 2062 1116 1365 750 2084 2355 
   259 1700 1717 2171 1905 1590 2046 1051 2280 1301 1625 2285 1709 1853 1688 2212 1481 1773 1376 1619 973 1513 505 475 1223 1273 1121 1467 2492 2189 1018 2270 2099 2050 1176 1767 1661 586 1044 1863 1707 1873 1780 1114 1945 1634 1288 367 2217 1241 1108 2615 888 1986 700 830 1012 1303 975 2253 1391 1662 1287 2107 1805 543 1815 1816 1514 1180 1970 1624 688 2137 1469 988 2360 1247 1758 612 949 635 1995 1772 1028 2136 1254 1553 438 1322 1553 2480 1662 2306 1456 1793 1548 2437 1861 2317 1055 998 1806 1248 713 1336 1320 1883 1272 1753 1933 1532 2338 651 1633 562 840 1628 1389 1652 1680 2194 2198 1611 629 1665 1996 691 2422 2481 1744 1699 1533 1720 1102 1462 2235 1551 1237 367 1285 425 1815 652 840 1780 1214 2173 1971 1972 1075 1619 1191 1138 606 1813 2383 1854 2333 1174 1008 1607 1380 704 948 1462 1256 2164 1650 882 1946 513 1846 258 1713 2180 1475 698 1601 576 1459 1062 1699 1291 509 1209 1199 1997 598 1731 1638 593 1830 741 1507 2379 1151 1761 1968 1717 1727 2079 1456 1800 1716 1150 2065 2510 1652 1283 680 438 2053 2606 1905 1377 1586 1416 2383 2142 1287 1186 977 1652 1153 1800 1544 1986 772 1489 1013 1420 1949 1207 173 2094 1355 2047 1770 1089 1745 370 1333 119 173 2043 1624 419 1780 1061 1591 1032 1617 1280 1091 434 1147 1496 1033 
   260 902 1878 1387 1129 2079 1352 619 1207 580 1410 1576 655 2060 1516 1610 1759 2301 2002 2467 1158 1021 1672 1700 1904 603 1730 288 1531 1114 1355 2273 944 1574 471 164 2302 1106 1099 1957 1892 2462 1745 1023 2791 2232 652 1615 2157 1262 1372 2303 911 1879 1044 1567 1781 354 701 1037 625 103 1871 2178 1548 1403 635 2200 1427 1619 2041 464 1000 1740 533 1402 1176 1749 2104 1577 1195 1751 1757 1218 649 1673 1242 790 1574 976 885 1482 2460 1626 198 959 2323 1326 817 1219 1757 1630 2588 1597 1642 1863 1492 623 1042 1857 1893 1592 1751 1651 682 1074 999 1822 1314 2393 1594 1923 1696 1238 1422 1559 2171 1425 1922 1486 2659 271 2033 663 1312 2457 1080 2362 1221 1371 1502 1354 1381 1396 1747 542 774 1750 2645 2025 1602 2461 1015 1843 1179 2050 2159 253 1505 1365 1908 576 2210 1047 1269 561 1128 957 673 755 1880 1583 214 1395 735 937 180 1250 277 1643 183 1280 1236 1533 1218 1228 753 2179 1520 1695 1783 1192 2350 1817 1873 2235 805 2157 2082 330 2568 883 1836 2068 1985 1927 1754 2132 635 412 1161 1506 1523 2276 289 753 2047 1410 1342 1150 2118 463 758 2094 536 2158 610 1708 1729 1954 1278 1104 927 1880 1466 1827 766 2139 2666 1171 1915 1416 311 1649 1499 1613 511 1423 216 1670 598 790 1026 391 670 1779 1875 1876 1485 1634 
   261 2625 966 3156 1753 2754 1766 1588 3172 2129 2708 3301 2540 1000 1222 1797 792 726 444 458 2039 2505 689 703 387 2111 2284 2154 3439 3073 2137 1417 2941 1612 1859 2337 576 1552 2090 3012 2860 771 1148 1184 782 586 2152 1531 1422 2326 861 1881 1276 3115 1199 610 2176 1831 1516 3081 1628 2250 2451 1257 1330 1676 1985 2980 2613 2333 3121 2390 1608 3222 1740 2117 3209 575 842 1774 2027 1793 1408 1539 1557 3206 2333 1630 795 1324 2494 3413 508 3332 1978 2721 417 3323 2721 3201 2219 2158 647 729 575 540 884 2656 2291 1029 1228 2659 1869 1815 1772 1348 1188 2778 1096 518 1151 1551 3262 2654 1769 1162 1112 1831 1865 3415 585 2086 2697 1867 2207 313 3089 404 2312 1039 848 1527 2866 821 441 2006 2131 1645 827 3121 2230 459 2205 390 1081 954 1648 2299 3316 902 266 2424 262 1192 912 1717 2303 2990 1793 1626 3079 734 2373 1150 2574 2990 2087 954 1995 1740 1998 2161 1448 824 1543 1046 1444 1107 1755 2858 2784 1074 773 446 2667 1593 1386 2925 3122 2070 564 2902 695 925 880 2310 1500 1845 1820 1996 1727 1593 3100 1886 2460 1528 664 1038 3293 3054 218 1872 1838 710 1904 2964 1743 1433 1935 624 2114 1292 2830 401 1168 1486 1505 1202 609 1041 2898 1493 1967 1046 1297 3114 1873 933 2216 539 1790 1935 2597 1790 1929 730 2310 2657 719 1164 2175 
   262 1732 1265 2256 1467 1951 1593 796 2291 1251 1812 2398 1669 1412 1218 1748 1031 1387 987 1321 1145 1602 261 285 835 1230 1467 1325 2546 2193 1262 1818 2072 1583 1019 1569 1298 653 1191 2151 2006 1508 1314 678 1664 1258 1265 775 1759 1433 639 2148 533 2234 372 400 1388 1062 715 2218 1027 1469 1645 1658 1335 834 1452 2168 1722 1488 2260 1538 705 2323 1123 1251 2341 816 1334 976 1137 1054 1525 1318 766 2305 1438 1150 158 887 1597 2523 1349 2429 1220 1828 1220 2444 1844 2322 1418 1333 1495 792 338 919 853 1806 1389 1297 1471 1782 1872 1037 1252 448 457 1922 921 1319 1211 1726 2361 1752 927 1195 1556 986 1953 2525 1480 1411 1892 1345 1324 1216 2218 1235 1416 151 820 674 1964 185 483 1434 1234 1704 1635 2258 1391 1320 1302 748 237 1374 1917 1598 2417 704 675 1555 1059 370 481 1110 1403 2126 1271 752 2202 181 1628 296 1695 2132 1289 245 1312 969 1232 1276 1241 827 658 744 822 1558 941 1977 1921 224 1445 465 1833 1918 766 2112 2268 1416 1433 2038 1019 1365 1277 1541 1595 2041 1281 1150 835 787 2198 2138 1703 984 1174 946 2408 2167 958 1032 945 1240 1042 2145 1177 1517 1166 1071 1230 968 1949 815 358 1625 961 1599 1499 629 2043 661 1153 387 505 2213 1278 52 1517 634 1226 1037 1696 1028 1043 368 1527 1824 572 470 1415 903 
   263 1868 753 2412 585 2595 694 759 2304 1366 2194 2589 1686 936 444 864 636 1180 929 1403 1632 1862 1038 1084 871 1364 2129 1237 2617 2206 1816 1206 2045 716 1036 1286 1200 1217 1633 2665 2547 1342 649 263 1704 1126 1423 1588 1105 1884 371 1383 579 2674 722 726 2096 870 743 2154 504 1226 2308 1085 528 1536 773 2784 2149 2094 2768 1497 1182 2649 605 1833 2294 686 975 1720 1646 1847 751 419 742 2602 1876 419 1006 154 1782 2574 1383 2633 964 1952 1252 2435 1872 2322 2107 1995 1497 520 871 782 383 1725 1737 737 812 2268 998 1795 566 982 569 2463 185 1306 498 953 2643 2068 1614 465 1055 1658 1106 2577 1601 954 2538 655 1837 1448 2188 1298 1851 988 405 1391 2265 740 894 808 1474 865 1531 2759 2022 1397 1664 838 762 924 1181 1171 2552 322 978 1576 1173 713 433 577 1793 2070 586 989 2656 959 1285 1121 1749 2056 1119 658 882 1743 992 1788 345 435 1299 186 423 1063 1670 2435 2445 773 1227 1030 2431 1223 403 2731 2792 920 1493 1989 722 940 856 2261 792 1243 619 1151 1403 1551 2464 1365 1381 378 930 280 2438 2222 1098 1046 1218 972 1134 2752 566 721 1920 845 1755 75 1988 849 1206 846 363 1039 1600 271 2580 1414 1055 1285 1335 2523 699 944 1093 686 605 1326 1920 829 1244 1193 2230 2427 520 1354 1129 1223 899 
   264 1159 1801 1655 1676 1386 1859 642 1737 749 1177 1785 1157 1967 1642 2070 1582 2001 1606 1956 510 994 852 850 1457 721 910 936 1963 1644 642 2341 1548 1937 667 1254 1923 34 558 1533 1394 2130 1797 962 2298 1878 736 482 2263 798 1129 2597 649 1603 514 1014 872 846 589 1701 1061 1149 1091 2192 1743 323 1452 1589 1087 895 1641 1075 141 1690 1108 641 1810 1407 1916 515 503 670 1960 1601 631 1674 803 1271 740 1133 1014 1947 1983 1812 982 1254 1853 1893 1310 1772 883 774 2129 1341 973 1519 1350 1331 766 1819 1964 1154 2211 594 1308 249 659 1309 1330 1951 1666 2165 1732 1125 392 1641 2110 434 2330 1948 2113 1255 1328 1378 694 1845 1685 1869 782 493 1327 220 1337 770 1117 1396 665 2089 2265 1637 811 1954 680 1371 540 1935 2382 1377 1817 1178 1310 1055 1693 524 941 1110 772 1612 1320 394 1572 798 1343 399 1162 1628 967 703 1165 558 978 646 1549 1345 87 1144 915 2114 460 1346 1303 538 2059 1087 1241 2406 889 1534 1653 1286 2068 1527 1594 1932 1841 1037 2011 2464 1311 755 205 386 1572 2581 1391 1096 1772 1390 1844 1602 1592 675 428 1837 622 1561 1204 1937 709 1666 601 1271 1402 1436 423 2058 1080 2135 2133 1013 1430 279 827 615 388 1582 1249 600 1312 1236 1244 479 1094 835 542 874 1006 1235 1125 553 1138 1532 635 1225 
   265 2905 337 3453 1342 3390 1242 1775 3371 2391 3151 3624 2745 187 746 1151 467 238 506 670 2519 2861 1363 1400 649 2383 2906 2301 3678 3272 2669 517 3115 993 2067 2360 386 2035 2544 3558 3421 358 531 1233 804 339 2439 2208 548 2799 928 1005 1502 3611 1543 1044 2830 1934 1732 3228 1580 2302 3086 369 785 2272 1771 3604 3084 2916 3667 2560 2046 3639 1677 2668 3367 627 112 2418 2521 2487 715 1133 1750 3603 2798 1453 1425 1229 2803 3639 604 3665 2038 2994 564 3506 2932 3391 2859 2771 626 694 1149 527 737 2797 2697 379 483 3172 1164 2477 1594 1787 1440 3336 891 520 652 769 3649 3051 2364 686 221 2422 1096 3642 817 2017 3332 1666 2716 868 3259 611 2774 1591 742 2112 3258 1271 1029 1830 2466 939 546 3661 2824 662 2615 729 1488 171 788 2231 3600 900 896 2631 658 1532 1106 1649 2736 3143 1612 1941 3584 1350 2355 1738 2802 3130 2189 1325 1952 2408 2065 2666 1065 716 2073 1005 1479 212 2383 3359 3329 1489 239 1157 3263 711 1442 3549 3680 1978 688 3061 433 143 220 2983 800 1007 1650 2194 2232 2229 3474 1016 2451 1452 278 796 3504 3282 693 2079 2180 214 2152 3579 1624 765 2606 373 2624 1104 3048 661 1794 750 1439 325 796 1104 3457 2102 2113 1749 1941 3517 1751 1491 2157 809 1654 2290 2932 1891 2235 1478 2969 3255 903 1862 2205 908 1442 1076 2027 
   266 2640 82 3186 987 3244 890 1517 3080 2133 2933 3362 2463 175 398 822 313 555 602 945 2327 2619 1321 1365 690 2128 2763 2014 3393 2982 2493 485 2820 652 1804 2045 662 1862 2342 3371 3242 702 176 976 1139 591 2186 2110 428 2598 732 859 1275 3404 1352 963 2702 1647 1486 2926 1271 1993 2944 332 430 2134 1427 3449 2876 2755 3478 2273 1856 3404 1361 2499 3066 568 299 2297 2334 2388 390 780 1495 3362 2594 1123 1357 930 2548 3351 890 3405 1737 2726 808 3209 2648 3097 2725 2626 946 543 1099 528 511 2499 2474 41 183 2978 858 2363 1259 1612 1227 3157 599 801 307 506 3405 2819 2223 342 279 2277 827 3354 1118 1691 3185 1326 2529 1101 2962 861 2569 1475 533 1976 3021 1152 1012 1491 2226 628 895 3471 2670 936 2396 742 1325 185 621 1901 3328 683 939 2352 841 1342 919 1333 2522 2843 1276 1714 3381 1285 2032 1625 2525 2827 1894 1168 1632 2298 1766 2480 715 517 1917 751 1197 287 2256 3157 3145 1330 576 1161 3101 595 1168 3394 3496 1648 990 2763 371 216 189 2861 482 803 1315 1924 2059 2111 3228 859 2129 1143 406 510 3214 2999 833 1814 1952 392 1896 3421 1298 431 2492 421 2441 791 2765 689 1693 451 1133 276 1102 870 3277 1977 1831 1687 1840 3280 1422 1387 1830 744 1325 2062 2683 1606 1994 1459 2841 3094 763 1790 1894 1045 1335 777 1860 355 
   267 3107 563 3656 1565 3537 1457 1977 3583 2592 3333 3824 2953 405 971 1351 672 212 606 592 2691 3053 1476 1509 759 2583 3054 2512 3887 3484 2833 611 3327 1201 2271 2580 358 2201 2721 3724 3584 208 753 1440 634 356 2637 2337 680 2974 1120 1109 1696 3786 1722 1187 2969 2146 1931 3443 1799 2520 3231 504 1006 2420 1996 3754 3261 3072 3833 2771 2220 3826 1898 2828 3581 786 320 2557 2691 2614 919 1357 1952 3793 2975 1677 1551 1447 3001 3848 518 3864 2254 3197 532 3719 3141 3603 3002 2920 489 881 1273 672 944 3011 2882 604 687 3343 1350 2612 1819 1957 1629 3499 1110 453 877 944 3841 3239 2513 911 379 2572 1263 3851 694 2240 3478 1892 2884 815 3473 567 2951 1737 944 2260 3448 1425 1141 2056 2658 1131 356 3829 2977 584 2799 845 1656 395 917 2454 3804 1099 983 2839 671 1712 1291 1870 2917 3357 1837 2131 3758 1475 2577 1880 3008 3345 2403 1494 2174 2541 2281 2835 1290 916 2232 1214 1692 368 2525 3532 3495 1656 160 1252 3418 821 1653 3698 3844 2202 573 3274 618 368 441 3119 998 1143 1875 2400 2397 2368 3667 1126 2673 1672 421 1014 3715 3491 735 2283 2369 358 2352 3731 1847 971 2740 527 2792 1326 3257 776 1929 941 1658 480 666 1306 3620 2246 2323 1865 2075 3707 1975 1633 2380 957 1878 2478 3128 2104 2430 1577 3108 3409 1077 1981 2424 933 1586 1295 2192 226 578 
   268 2757 685 3279 791 3577 586 1714 3108 2286 3145 3465 2540 705 571 365 875 1113 1207 1533 2610 2792 1835 1881 1282 2289 3110 2097 3434 3016 2797 519 2845 329 1963 2028 1245 2196 2607 3634 3522 1231 514 1242 1677 1181 2350 2535 402 2854 1148 410 1560 3629 1693 1469 3074 1754 1712 2925 1346 2006 3289 554 461 2509 1311 3765 3111 3075 3736 2343 2164 3573 1398 2814 3063 1132 873 2688 2626 2804 265 692 1702 3519 2845 1129 1847 1097 2693 3383 1472 3513 1795 2831 1406 3218 2714 3118 3086 2975 1503 1049 1619 1119 943 2526 2694 621 426 3238 309 2761 1221 1957 1544 3439 882 1384 580 108 3552 3007 2590 592 674 2636 221 3387 1693 1652 3520 1248 2814 1704 2976 1457 2820 1908 981 2359 3192 1604 1559 1397 2419 156 1406 3726 3003 1524 2625 1321 1710 743 270 1830 3405 1083 1520 2441 1448 1683 1315 1374 2756 2852 1230 1963 3615 1781 1984 2053 2613 2827 1960 1575 1626 2705 1825 2766 699 982 2274 1069 1366 685 2640 3398 3418 1718 1116 1714 3411 374 1364 3712 3763 1597 1563 2782 960 779 789 3238 193 261 1268 2058 2385 2512 3374 388 2076 1237 1011 842 3242 3053 1439 1971 2184 988 2069 3732 1302 271 2888 1027 2735 946 2827 1277 2131 169 1238 571 1672 1200 3554 2375 1940 2166 2272 3445 1392 1838 1776 1282 1307 2288 2836 1720 2195 1984 3208 3407 1239 2256 1903 1649 1787 982 2203 878 607 1051 
   269 250 2852 302 2225 1388 2449 1378 392 764 584 482 447 3036 2540 2707 2686 3198 2839 3256 975 417 2221 2227 2709 776 1290 888 573 329 1036 3309 370 2658 1085 1019 3160 1362 893 1070 1082 3348 2758 1920 3599 3100 727 1686 3200 790 2237 3390 1667 904 1686 2288 1420 1245 1425 488 1647 1004 1333 3195 2594 1428 1736 1407 691 1135 1118 643 1282 670 1586 1093 522 2599 3043 1496 1009 1641 2813 2292 1404 592 766 1855 2108 1960 379 558 3269 529 1189 158 3132 540 300 433 1364 1276 3411 2477 2297 2719 2415 537 663 2844 2918 848 2849 1534 1769 1528 1742 1047 2285 3220 2606 2993 603 435 1375 2572 3162 1332 3018 559 3432 1372 1367 1762 940 3182 420 3159 769 1857 2412 1502 403 2055 2434 1644 741 2834 3512 1095 1195 3253 736 2630 1793 3017 3230 1263 450 2256 2624 543 2988 1694 2079 1611 706 443 1763 1254 926 2154 1103 1787 371 489 1024 1934 1372 1576 1159 953 2295 2440 1416 2148 1688 3169 1462 827 993 1800 3253 2440 1188 3296 1716 1384 1171 1431 3366 416 2739 3027 2938 1492 2823 3222 1727 961 1242 1561 442 3364 1043 1767 2945 2376 467 243 2887 1074 1034 3003 1004 1362 1682 2769 1528 2842 993 2108 226 2684 1812 2893 1772 3149 3446 2050 1086 1565 1057 2001 1749 552 1604 1954 1281 2467 1681 939 310 1284 947 2261 1433 1199 2305 1922 1102 2872 1976 2110 1390 3152 2884 3355 2984 
   270 714 3160 545 2680 875 2902 1698 897 1112 288 514 976 3339 2901 3155 2967 3436 3051 3420 957 605 2310 2304 2907 1107 964 1340 857 882 890 3660 971 3080 1433 1557 3372 1446 908 479 534 3574 3101 2230 3762 3322 1046 1590 3562 672 2503 3806 1933 297 1893 2466 1115 1647 1720 1065 2053 1516 928 3530 2973 1364 2229 838 392 824 513 1147 1405 231 2016 928 1053 2832 3318 1351 971 1447 3197 2710 1716 247 663 2279 2201 2318 721 890 3445 503 1638 687 3313 995 886 936 1052 1014 3591 2737 2437 2950 2706 1122 734 3163 3267 431 3300 1358 2221 1672 1991 532 2615 3409 2953 3390 314 390 1283 2921 3475 1224 3459 887 3577 1872 871 2233 804 3308 985 3332 684 1958 2694 1490 224 2222 2581 2138 983 3254 3719 490 921 3418 816 2823 1970 3314 3625 1803 647 2536 2774 1030 3156 1903 2325 2037 700 1039 2219 1492 320 2262 1653 1849 894 1086 1482 2128 1849 1421 1610 845 2697 2718 1454 2454 2041 3481 1339 288 478 1972 3493 2550 709 3677 2055 826 568 1930 3532 1022 3000 3318 3226 1124 3221 3646 2187 1342 1270 1482 255 3783 1607 2159 3194 2698 892 779 3054 1425 1253 3257 1328 794 2122 3159 1302 3089 894 2471 832 2885 1845 3285 2158 3479 3597 2337 526 1538 1466 2008 1741 163 2068 2065 1805 2676 2131 1143 578 1678 1213 2309 1072 724 2538 1907 1603 2996 2099 2457 1465 3430 3204 3615 3396 607 
   271 2230 579 2777 1155 2644 1187 1117 2737 1716 2426 2939 2101 714 671 1256 343 728 362 819 1781 2157 666 710 258 1704 2160 1678 3028 2637 1925 1130 2491 1072 1409 1811 680 1292 1811 2816 2677 871 678 626 1146 621 1754 1472 1084 2064 279 1504 814 2876 816 310 2085 1326 1059 2618 1061 1733 2339 967 790 1525 1391 2857 2351 2169 2924 1930 1310 2923 1172 1922 2753 124 637 1675 1781 1751 925 946 1088 2892 2065 1035 704 734 2115 2994 813 2976 1459 2323 676 2881 2287 2761 2114 2025 946 144 444 242 292 2186 1977 621 813 2433 1350 1736 1180 1047 738 2592 495 751 622 1107 2942 2337 1618 622 858 1675 1385 2997 1012 1525 2585 1273 1975 832 2638 713 2041 847 253 1365 2547 525 372 1418 1764 1143 1033 2920 2077 813 1893 216 746 676 1267 1742 2930 305 376 1984 567 806 402 1147 2010 2529 1201 1235 2848 630 1833 995 2148 2523 1588 584 1439 1668 1482 1926 854 234 1327 452 896 859 1638 2622 2586 747 785 527 2516 1250 843 2802 2937 1502 920 2443 320 666 579 2240 1010 1422 1230 1543 1488 1486 2770 1499 1925 950 489 446 2865 2633 482 1421 1471 554 1477 2832 1161 934 1865 383 1883 690 2401 235 1055 1019 928 907 1018 478 2713 1357 1487 1034 1203 2804 1293 750 1660 95 1205 1578 2237 1284 1539 807 2225 2508 175 1140 1648 603 699 622 1283 747 656 910 1187 2480 2708 
   272 715 2517 1041 2197 799 2407 1131 1247 705 443 1125 883 2691 2305 2646 2309 2750 2357 2707 246 459 1588 1580 2210 682 481 998 1381 1176 185 3042 1153 2542 935 1315 2676 739 232 802 683 2882 2486 1616 3048 2629 634 880 2954 67 1847 3245 1301 850 1224 1767 585 1177 1127 1302 1545 1233 593 2901 2392 642 1828 947 338 345 908 942 719 957 1541 238 1368 2151 2653 659 250 791 2616 2180 1140 954 90 1778 1480 1742 584 1384 2736 1140 1233 781 2606 1395 939 1288 537 431 2882 2072 1725 2266 2061 1092 265 2529 2654 409 2792 686 1758 980 1343 600 2002 2704 2344 2817 1017 457 566 2316 2831 511 2934 1384 2859 1515 750 1797 87 2587 1253 2622 90 1242 2044 763 644 1522 1869 1747 511 2708 3018 901 363 2705 271 2124 1281 2662 3046 1531 1197 1888 2061 847 2446 1234 1662 1556 181 1231 1762 876 821 1543 1421 1127 833 1265 1116 1443 1459 737 1211 119 2149 2065 733 1827 1476 2836 636 595 580 1281 2808 1830 601 3084 1475 898 929 1567 2819 1165 2331 2662 2570 691 2653 3097 1738 903 551 765 879 3226 1418 1627 2516 2076 1317 1099 2344 932 661 2580 826 909 1651 2585 672 2410 168 1893 978 2188 1119 2710 1620 2846 2880 1702 715 813 1036 1282 1014 861 1637 1349 1500 1985 1674 564 558 1194 678 1583 633 601 1862 1182 1285 2276 1387 1865 753 2765 2570 2937 2839 856 727 2027 
   273 1999 676 2537 460 2770 531 913 2410 1506 2350 2718 1804 853 305 686 616 1148 954 1421 1802 2008 1190 1236 924 1506 2306 1354 2727 2313 1989 1072 2148 536 1178 1364 1192 1394 1799 2829 2715 1310 531 442 1701 1116 1567 1767 964 2048 490 1214 756 2831 902 857 2275 992 905 2250 597 1315 2484 966 365 1715 767 2956 2309 2267 2932 1611 1357 2794 681 2006 2389 732 921 1900 1817 2027 590 262 898 2745 2040 442 1166 291 1921 2682 1392 2763 1066 2080 1269 2536 1987 2425 2285 2172 1494 570 1008 809 416 1826 1894 647 683 2432 818 1975 583 1161 748 2631 202 1310 380 787 2783 2218 1793 345 957 1836 927 2686 1617 1009 2713 658 2006 1493 2289 1318 2015 1163 449 1571 2411 902 1012 821 1626 687 1504 2922 2197 1414 1823 908 941 848 1019 1221 2673 428 1069 1697 1212 893 592 653 1954 2168 601 1155 2815 1115 1350 1298 1870 2151 1227 830 950 1923 1095 1958 176 475 1478 329 567 966 1850 2596 2611 951 1189 1156 2603 1070 559 2904 2957 968 1503 2090 716 870 796 2440 622 1069 639 1285 1579 1731 2604 1194 1446 472 910 267 2544 2336 1148 1187 1379 942 1280 2923 616 554 2099 840 1926 138 2103 905 1383 681 465 926 1613 439 2747 1594 1180 1455 1513 2667 741 1115 1148 775 644 1485 2061 953 1398 1346 2408 2599 633 1528 1214 1297 1068 180 1403 1011 682 1236 809 2237 2608 697 2032 
   274 1410 2607 1685 2552 662 2737 1492 1931 1299 1024 1729 1563 2759 2499 2947 2376 2713 2314 2562 704 1154 1449 1421 2160 1271 279 1581 2029 1865 538 3159 1848 2811 1413 1917 2605 892 778 1022 863 2817 2634 1833 2882 2577 1240 583 3092 756 1952 3453 1525 1206 1375 1743 127 1641 1452 1997 1924 1822 380 3002 2605 560 2287 890 895 424 1119 1591 957 1458 1956 480 2057 2162 2680 379 663 312 2817 2478 1487 1489 782 2142 1369 2010 1276 2041 2607 1731 1744 1475 2494 2074 1633 1972 191 264 2749 2135 1646 2261 2175 1772 945 2635 2797 812 3087 311 2166 1114 1527 799 2186 2598 2513 3021 1556 1114 487 2491 2903 455 3202 2040 2678 2034 608 2228 621 2395 1945 2496 785 1202 2146 708 1256 1526 1780 2221 1114 2959 2917 1128 346 2562 916 2074 1362 2722 3231 2102 1830 2009 1953 1511 2326 1384 1769 1963 870 1925 2176 1220 1156 1444 2020 1053 1520 1960 1669 1511 1957 379 1730 627 2425 2159 799 1998 1791 2905 426 986 831 1355 2771 1687 634 3244 1766 837 1102 2076 2669 1859 2367 2713 2625 206 2873 3327 2162 1438 736 563 1464 3439 2036 1969 2515 2237 1989 1782 2233 1416 1104 2581 1323 881 2059 2797 182 2414 606 2145 1673 2143 993 2916 1954 2943 2706 1867 898 698 1555 1064 846 1404 2085 1297 2054 1978 2094 1059 1251 1643 1181 1376 217 620 1913 946 1849 2105 1348 2095 878 2787 2674 2919 3066 1539 1243 2047 695 2275 
   275 3163 999 3678 1167 3999 946 2135 3491 2700 3564 3865 2939 949 985 691 1221 1312 1505 1746 3033 3207 2216 2261 1606 2704 3532 2501 3819 3402 3220 576 3230 732 2380 2410 1464 2618 3029 4056 3945 1391 881 1664 1816 1414 2766 2946 531 3276 1551 80 1983 4048 2112 1851 3493 2166 2134 3302 1759 2397 3711 708 880 2927 1681 4188 3531 3498 4158 2743 2586 3985 1804 3237 3439 1481 1114 3105 3049 3218 668 1101 2124 3929 3267 1536 2237 1520 3105 3766 1677 3914 2198 3234 1640 3596 3109 3499 3507 3397 1673 1425 1996 1445 1337 2913 3114 944 744 3659 562 3177 1616 2377 1965 3861 1298 1596 979 464 3961 3422 3009 997 857 3056 381 3770 1876 2035 3942 1632 3237 1945 3357 1688 3242 2315 1372 2776 3605 2005 1921 1771 2838 558 1533 4147 3425 1737 3046 1659 2124 994 298 2199 3799 1487 1856 2844 1717 2103 1724 1781 3177 3232 1623 2386 4034 2169 2358 2461 3014 3204 2363 1984 2018 3119 2228 3189 1117 1368 2694 1486 1787 865 3058 3818 3840 2132 1296 2074 3834 369 1787 4135 4184 1978 1751 3165 1288 1025 1068 3657 613 165 1660 2471 2807 2927 3783 62 2448 1653 1284 1250 3625 3444 1729 2387 2605 1244 2487 4155 1704 687 3305 1327 3158 1369 3221 1606 2538 568 1656 756 1850 1617 3976 2790 2351 2562 2680 3857 1784 2240 2152 1647 1705 2709 3248 2134 2615 2361 3629 3830 1628 2657 2294 1946 2189 1404 2624 1078 917 1187 423 3385 3811 1555 3261 1232 3484 
   276 563 2104 1077 1447 1757 1671 680 954 292 1066 1262 338 2288 1772 1928 1957 2487 2154 2601 886 676 1685 1704 2039 321 1440 116 1264 855 1070 2539 700 1877 407 340 2468 967 816 1614 1554 2643 1994 1191 2936 2402 351 1449 2428 944 1530 2609 992 1532 1072 1655 1509 484 748 826 872 269 1568 2431 1820 1210 973 1867 1088 1317 1697 144 860 1400 806 1123 961 1905 2311 1363 927 1538 2036 1512 710 1336 922 1074 1577 1199 539 1222 2603 1310 409 630 2465 1092 520 975 1477 1353 2739 1767 1701 2023 1685 394 719 2090 2150 1255 2072 1431 990 1015 1078 1487 1533 2544 1842 2214 1362 892 1209 1807 2408 1199 2239 1225 2787 614 1713 988 1014 2561 847 2498 903 1345 1687 1197 1037 1449 1823 882 478 2053 2818 1680 1313 2596 706 1969 1202 2273 2451 569 1208 1537 2001 239 2336 1078 1394 831 807 736 984 681 1534 1603 447 1331 409 732 243 1310 598 1437 379 988 1517 1716 1068 1415 938 2416 1310 1351 1446 1212 2539 1866 1548 2519 976 1826 1738 673 2707 651 2021 2286 2199 1644 2044 2441 949 273 966 1329 1187 2583 447 995 2231 1627 1087 870 2239 394 576 2285 393 1824 902 1991 1491 2132 995 1343 636 2014 1388 2114 1002 2388 2798 1332 1575 1264 307 1581 1387 1272 826 1419 555 1798 901 562 680 526 464 1768 1590 1552 1621 1542 346 2263 1424 1353 1001 2417 2129 2629 2203 781 1258 1793 975 1467 1590 2605 
   277 1865 971 2406 1235 2225 1337 805 2398 1359 2019 2561 1763 1123 928 1474 739 1137 747 1142 1367 1770 387 432 604 1343 1741 1371 2675 2299 1506 1524 2163 1303 1077 1562 1068 875 1401 2398 2258 1271 1017 482 1485 1018 1389 1070 1463 1652 346 1851 494 2463 428 176 1670 1052 732 2300 903 1471 1921 1365 1047 1107 1307 2437 1941 1749 2506 1609 900 2522 1011 1502 2430 542 1056 1262 1365 1348 1231 1065 774 2496 1654 972 362 678 1742 2646 1156 2595 1202 1960 1020 2547 1947 2426 1697 1606 1300 498 252 655 556 1873 1577 1001 1173 2017 1593 1326 1095 634 405 2173 641 1112 916 1430 2548 1940 1199 902 1267 1256 1665 2648 1319 1339 2166 1192 1558 1082 2310 1045 1631 436 522 947 2152 113 348 1306 1383 1416 1416 2502 1657 1139 1492 521 334 1087 1620 1544 2563 414 521 1646 874 420 219 992 1604 2209 1116 861 2434 309 1604 585 1802 2209 1305 180 1243 1260 1221 1509 983 530 907 478 702 1270 1223 2208 2168 333 1195 430 2096 1621 641 2382 2518 1331 1252 2121 737 1080 991 1827 1303 1746 1134 1214 1070 1074 2379 1842 1688 828 907 656 2522 2285 773 1090 1087 972 1128 2412 1040 1224 1455 802 1465 726 2057 581 654 1331 804 1306 1333 385 2294 943 1184 673 801 2407 1158 350 1461 373 1089 1191 1855 1012 1167 541 1809 2088 276 764 1400 784 298 652 865 1167 1040 1327 1494 2114 2304 420 1613 806 1637 1892 1480 
   278 1027 2428 1363 2244 759 2441 1166 1571 901 736 1438 1165 2593 2265 2666 2207 2606 2206 2517 306 776 1385 1369 2054 873 295 1188 1705 1498 145 2970 1466 2544 1044 1521 2516 629 377 940 790 2726 2425 1578 2852 2477 840 592 2891 393 1756 3219 1260 1057 1141 1616 320 1280 1140 1618 1599 1429 470 2820 2363 395 1935 961 613 270 1049 1189 658 1231 1618 88 1689 2022 2536 350 267 467 2582 2194 1167 1242 415 1826 1285 1735 887 1709 2553 1449 1370 1099 2428 1720 1244 1612 299 172 2698 1965 1549 2131 1978 1373 552 2447 2592 604 2809 365 1832 877 1282 707 1954 2530 2292 2786 1307 779 303 2266 2736 241 2937 1709 2657 1660 701 1886 241 2378 1572 2439 412 1068 1955 548 954 1377 1692 1863 714 2701 2848 1049 183 2516 516 1967 1165 2560 3007 1714 1518 1807 1879 1110 2264 1151 1569 1627 484 1543 1840 892 1016 1355 1626 933 1126 1575 1283 1326 1589 423 1354 233 2151 1973 573 1769 1491 2739 341 803 713 1162 2664 1631 617 3033 1476 906 1052 1705 2628 1473 2215 2556 2465 470 2630 3081 1822 1054 436 493 1183 3202 1638 1660 2385 2017 1642 1423 2165 1045 736 2451 946 934 1724 2557 348 2280 206 1879 1293 2034 904 2680 1648 2763 2680 1639 827 578 1176 1040 777 1150 1735 1175 1670 1845 1755 675 879 1288 799 1354 423 609 1747 930 1461 2072 1219 1839 628 2646 2488 2802 2820 1180 1001 1900 326 2015 402 3243 1191 1480 
   279 507 3073 188 2391 1564 2613 1612 186 1009 785 356 638 3257 2746 2871 2916 3436 3084 3509 1243 686 2487 2494 2957 1024 1524 1088 308 200 1295 3513 356 2836 1318 1154 3403 1631 1163 1191 1236 3588 2968 2148 3850 3342 980 1955 3401 1045 2474 3566 1909 990 1940 2542 1660 1454 1665 383 1846 1160 1547 3405 2792 1697 1886 1549 905 1369 1217 830 1549 684 1774 1350 342 2841 3273 1760 1277 1901 3007 2476 1639 597 1022 2041 2373 2172 646 288 3520 409 1378 411 3382 296 454 223 1602 1522 3660 2714 2556 2961 2644 647 932 3062 3124 1044 3011 1795 1944 1791 1987 1216 2503 3468 2816 3181 578 668 1642 2781 3380 1598 3183 289 3686 1524 1550 1925 1197 3440 298 3410 1027 2123 2643 1773 564 2312 2692 1793 1006 3012 3756 1193 1437 3505 1006 2880 2051 3240 3417 1385 245 2489 2881 750 3241 1948 2321 1801 970 393 1935 1508 1024 2418 1222 2056 579 439 1215 2188 1539 1840 1348 1214 2487 2672 1687 2375 1905 3387 1728 979 1161 2058 3490 2703 1375 3489 1939 1534 1274 1582 3618 422 2973 3252 3164 1719 3011 3395 1898 1187 1513 1830 476 3539 1146 1969 3182 2596 206 117 3140 1306 1295 3238 1246 1505 1864 2961 1783 3080 1256 2317 339 2933 2082 3083 1976 3361 3700 2283 1233 1836 1270 2271 2020 599 1773 2219 1417 2715 1857 1203 579 1495 1203 2529 1661 1388 2548 2193 1263 3131 2239 2325 1660 3380 3101 3587 3164 271 713 2723 1112 2441 1783 3557 974 2367 1437 
   280 1835 840 2382 987 2348 1092 717 2337 1320 2059 2547 1701 1012 715 1238 631 1114 762 1212 1435 1773 635 681 648 1309 1868 1278 2629 2237 1596 1379 2090 1073 1009 1424 1079 964 1455 2478 2347 1264 840 262 1544 1017 1361 1250 1303 1711 168 1661 417 2521 456 349 1813 930 660 2219 705 1342 2049 1229 830 1244 1086 2551 1993 1857 2586 1530 962 2547 816 1601 2353 516 981 1415 1440 1521 1029 819 688 2513 1709 741 605 438 1724 2595 1211 2586 1068 1927 1073 2480 1887 2361 1833 1732 1346 400 479 636 387 1786 1604 857 1005 2088 1362 1485 872 714 348 2262 411 1151 720 1232 2560 1960 1331 700 1153 1383 1446 2597 1402 1161 2289 969 1635 1197 2238 1108 1684 622 366 1089 2168 340 531 1095 1378 1196 1431 2579 1773 1207 1522 584 433 983 1437 1374 2534 217 661 1584 952 446 30 794 1644 2129 893 850 2496 556 1452 766 1749 2124 1191 288 1069 1425 1090 1585 737 386 1022 234 519 1157 1371 2271 2251 439 1170 649 2203 1451 461 2497 2602 1145 1316 2043 664 984 892 1975 1093 1544 915 1143 1162 1234 2386 1649 1542 613 864 446 2466 2234 858 1021 1089 924 1080 2523 829 1016 1613 760 1546 477 2002 624 845 1129 589 1173 1410 139 2382 1097 1087 898 985 2426 954 560 1291 410 876 1198 1848 888 1150 790 1951 2197 228 978 1260 925 511 403 963 1092 898 1281 1287 2084 2338 400 1679 562 1794 1696 1393 248 1591 2325 
   281 1621 1031 2158 546 2456 730 563 2034 1134 1989 2340 1425 1213 683 955 920 1464 1200 1674 1474 1638 1157 1199 1127 1135 2007 975 2350 1937 1670 1451 1773 850 808 1003 1480 1117 1462 2483 2376 1626 907 301 1982 1407 1196 1552 1342 1704 597 1566 502 2473 685 904 1993 613 574 1878 223 946 2182 1343 738 1454 532 2632 1956 1953 2583 1232 1060 2422 321 1694 2018 951 1258 1645 1495 1790 960 486 555 2371 1694 189 1099 139 1546 2306 1657 2385 690 1701 1524 2162 1608 2050 1996 1877 1775 787 1030 1054 662 1452 1538 1010 1062 2087 1101 1723 318 912 537 2293 469 1583 754 1149 2408 1851 1522 719 1326 1558 1240 2309 1871 671 2400 414 1677 1703 1915 1568 1669 1015 679 1325 2040 842 1085 549 1263 1019 1814 2572 1891 1667 1471 1084 772 1203 1385 889 2294 567 1200 1318 1435 679 578 293 1602 1795 338 827 2459 1069 1001 1125 1491 1779 849 722 598 1680 719 1630 458 710 1214 419 221 1335 1591 2243 2270 785 1511 1203 2279 1443 243 2581 2611 640 1767 1716 1004 1220 1138 2158 980 1410 363 909 1285 1493 2229 1544 1097 95 1213 564 2168 1957 1353 816 1034 1256 913 2597 291 919 1841 1126 1603 257 1724 1104 1213 1045 86 1301 1872 422 2407 1360 801 1329 1322 2295 423 1001 810 920 334 1136 1687 575 1039 1304 2121 2277 738 1377 848 1457 964 284 1132 1357 1048 1578 1157 1858 2241 871 1694 379 2009 1576 1088 784 1712 2062 555 
   282 841 3408 420 2851 1162 3074 1930 782 1319 609 277 1083 3589 3124 3331 3224 3711 3332 3717 1270 830 2620 2617 3192 1321 1302 1502 626 805 1223 3891 942 3272 1649 1661 3655 1749 1212 713 817 3853 3333 2472 4060 3601 1262 1924 3787 992 2764 4003 2189 476 2169 2755 1453 1841 1963 989 2249 1641 1255 3767 3188 1693 2372 1076 726 1164 698 1274 1697 133 2198 1263 934 3106 3580 1688 1289 1787 3410 2903 1952 97 980 2466 2510 2539 904 675 3739 237 1806 778 3605 831 942 811 1390 1354 3884 3001 2735 3225 2959 1176 1013 3406 3497 769 3475 1697 2392 1963 2253 836 2851 3699 3183 3597 42 649 1614 3150 3722 1557 3640 671 3879 2008 1168 2391 1133 3614 904 3626 999 2263 2950 1812 437 2512 2879 2279 1225 3447 4004 674 1261 3714 1099 3109 2255 3567 3834 1905 434 2792 3072 1165 3451 2178 2591 2222 998 993 2387 1751 525 2567 1746 2162 1002 1040 1643 2410 2001 1760 1777 1171 2899 2975 1767 2699 2262 3728 1675 605 788 2259 3767 2857 1021 3893 2283 1078 755 2067 3829 1005 3265 3573 3482 1454 3426 3838 2353 1541 1581 1814 221 3978 1684 2363 3464 2938 727 709 3349 1639 1513 3525 1552 1037 2300 3369 1642 3359 1220 2691 854 3169 2163 3494 2365 3718 3898 2589 799 1864 1654 2332 2065 190 2230 2368 1922 2956 2302 1405 765 1876 1456 2628 1404 1036 2810 2233 1737 3301 2400 2685 1770 3691 3447 3882 3594 643 340 2983 1052 2825 1581 4003 1404 2589 1338 606 2602 2450 
   283 478 2356 895 1631 1814 1853 959 706 505 1053 1084 219 2540 2008 2111 2219 2754 2429 2879 1051 685 1965 1983 2316 535 1561 392 1028 611 1210 2770 444 2078 688 397 2740 1218 971 1600 1568 2912 2235 1459 3213 2673 537 1677 2656 1035 1802 2807 1272 1480 1354 1936 1651 746 1029 554 1108 401 1666 2670 2047 1427 1126 1892 1108 1423 1670 177 1113 1290 1027 1267 692 2178 2571 1563 1093 1735 2258 1722 990 1215 1010 1290 1856 1449 532 980 2880 1136 640 504 2742 832 327 721 1611 1494 3014 2037 1983 2296 1948 122 816 2339 2387 1282 2250 1625 1186 1287 1359 1511 1787 2819 2083 2426 1229 871 1413 2048 2656 1394 2423 984 3066 764 1777 1165 1137 2842 585 2776 997 1621 1952 1434 964 1731 2105 1034 649 2254 3089 1650 1439 2874 831 2247 1483 2527 2663 638 1004 1806 2282 235 2615 1360 1671 1054 901 467 1177 957 1491 1883 478 1600 297 457 487 1592 781 1641 612 1122 1737 1982 1312 1678 1199 2664 1514 1338 1464 1493 2805 2148 1603 2737 1241 1858 1717 822 2984 386 2287 2542 2456 1771 2257 2635 1139 554 1189 1553 1063 2779 421 1235 2498 1881 841 647 2518 675 824 2550 665 1848 1111 2210 1669 2401 1140 1587 429 2291 1652 2330 1245 2630 3076 1602 1583 1502 582 1847 1640 1167 1015 1698 661 2075 1101 786 644 789 710 2044 1713 1610 1897 1800 504 2545 1704 1603 1252 2675 2377 2890 2407 625 1188 2068 1081 1705 1746 2797 282 1761 1345 760 1669 1330 1268 
   284 576 2541 847 1758 1943 1977 1180 576 733 1153 1032 372 2723 2179 2232 2415 2954 2639 3094 1253 821 2196 2215 2530 762 1733 615 903 497 1397 2933 327 2216 917 520 2946 1448 1170 1682 1671 3113 2409 1663 3425 2878 758 1899 2815 1201 2009 2938 1493 1534 1582 2159 1834 953 1252 380 1287 564 1823 2840 2208 1647 1241 1999 1228 1589 1740 408 1344 1299 1197 1455 518 2386 2763 1775 1294 1945 2413 1870 1211 1217 1175 1450 2087 1636 675 847 3092 1086 830 562 2954 674 357 579 1789 1677 3225 2241 2209 2503 2145 163 992 2520 2555 1401 2367 1834 1333 1520 1580 1622 1975 3030 2258 2572 1218 974 1627 2223 2834 1605 2544 852 3283 894 1912 1298 1317 3063 437 2990 1165 1853 2152 1661 1021 1958 2330 1152 862 2390 3293 1719 1616 3088 1021 2463 1712 2713 2806 725 925 2009 2505 440 2832 1587 1886 1225 1072 312 1321 1189 1552 2114 564 1833 422 282 691 1817 933 1854 803 1308 1894 2183 1540 1877 1397 2843 1727 1427 1572 1722 3004 2376 1734 2887 1443 1969 1791 948 3198 259 2487 2729 2646 1943 2405 2763 1282 784 1411 1774 1070 2909 478 1415 2699 2070 707 565 2736 904 1055 2748 898 1953 1270 2363 1870 2603 1331 1767 408 2505 1884 2480 1427 2802 3291 1809 1681 1728 801 2079 1870 1185 1161 1929 771 2291 1253 1012 755 996 941 2276 1885 1742 2110 2032 664 2768 1935 1790 1482 2865 2557 3083 2545 634 1237 2279 1253 1878 1935 2922 511 1985 1537 682 1882 1510 1254 233 
   285 1445 1399 1974 1390 1784 1548 540 2001 960 1558 2121 1379 1563 1266 1737 1178 1601 1209 1583 904 1325 550 567 1064 939 1303 1042 2259 1903 1047 1943 1782 1589 736 1301 1529 413 939 1937 1799 1733 1405 616 1927 1481 976 715 1869 1189 729 2219 353 2000 165 622 1249 805 459 1927 853 1199 1484 1791 1373 680 1278 1991 1478 1298 2045 1249 439 2064 933 1046 2050 1003 1511 855 902 974 1583 1278 513 2041 1191 1020 440 813 1312 2235 1604 2153 963 1541 1471 2154 1554 2032 1268 1167 1749 936 608 1117 951 1517 1121 1419 1570 1554 1872 927 1096 172 316 1714 953 1566 1280 1788 2095 1485 766 1258 1706 818 1976 2237 1750 1181 1726 1182 1096 1494 1927 1491 1168 218 927 526 1698 378 748 1245 950 1730 1875 2041 1211 1580 1036 979 135 1530 1999 1352 2134 782 940 1264 1316 171 542 925 1144 1836 1112 462 1970 472 1368 280 1405 1842 1015 297 1082 871 971 1046 1214 944 458 765 663 1710 808 1744 1707 133 1659 752 1645 2016 617 1936 2058 1194 1695 1748 1189 1527 1436 1411 1641 2094 1115 864 609 679 1928 2205 1437 843 1368 1004 2119 1878 1215 748 657 1433 752 1964 1006 1564 1054 1262 1003 931 1659 1041 367 1683 822 1734 1767 634 1835 542 876 516 473 1951 1088 282 1275 836 1053 753 1416 775 753 633 1386 1638 719 538 1153 1182 291 874 405 1622 1460 1789 1834 1690 1844 879 1149 1054 1234 2250 1138 463 1030 1952 565 850 2135 1416 1648 
   286 3052 449 3597 1333 3616 1192 1927 3490 2543 3335 3773 2875 273 788 1049 658 488 779 918 2719 3027 1620 1659 916 2538 3133 2425 3804 3393 2879 261 3230 921 2215 2449 646 2244 2738 3763 3630 554 556 1384 984 610 2596 2451 333 2994 1117 760 1676 3803 1740 1286 3063 2058 1894 3334 1679 2400 3313 169 784 2500 1808 3826 3274 3134 3870 2685 2246 3811 1767 2881 3474 867 362 2653 2724 2730 640 1145 1905 3770 2991 1521 1675 1341 2959 3761 847 3816 2147 3137 828 3619 3060 3507 3090 2997 836 900 1402 781 904 2909 2877 452 429 3372 1029 2715 1653 1995 1624 3545 1011 770 706 619 3814 3225 2591 741 134 2646 926 3765 1040 2090 3557 1713 2919 1128 3372 872 2967 1825 920 2340 3428 1502 1289 1877 2633 822 704 3864 3045 909 2798 992 1700 306 567 2296 3739 1076 1167 2764 933 1730 1302 1739 2922 3252 1669 2117 3779 1600 2432 1974 2936 3235 2305 1539 2035 2648 2176 2870 1094 898 2292 1157 1609 128 2616 3554 3535 1703 464 1423 3481 470 1580 3770 3886 2045 915 3173 660 314 402 3219 704 793 1708 2335 2442 2465 3637 776 2528 1552 546 921 3624 3410 970 2225 2356 486 2306 3799 1699 696 2845 630 2830 1200 3176 925 2035 636 1542 175 1013 1272 3665 2335 2243 2003 2183 3687 1819 1729 2227 1052 1723 2466 3092 2017 2401 1742 3202 3474 1120 2113 2300 1186 1679 1188 2240 277 412 351 722 3296 3609 980 2963 1086 3026 837 2540 1393 2865 3513 1284 1457 3856 2787 2963 1836 
   287 2224 544 2771 1108 2664 1138 1105 2725 1709 2431 2935 2089 686 621 1206 308 727 378 844 1791 2157 706 750 291 1698 2180 1663 3019 2625 1939 1097 2477 1022 1398 1788 690 1305 1819 2829 2691 875 633 602 1167 627 1749 1500 1046 2073 253 1462 807 2885 820 345 2109 1308 1050 2603 1031 1712 2360 935 740 1546 1353 2876 2359 2186 2937 1917 1319 2926 1142 1937 2739 127 619 1699 1792 1779 878 897 1077 2894 2073 997 739 698 2112 2984 835 2973 1438 2316 698 2868 2276 2749 2136 2045 964 95 484 246 243 2170 1980 583 771 2444 1301 1762 1143 1058 734 2606 449 769 573 1062 2943 2339 1638 573 830 1694 1337 2987 1039 1495 2605 1235 1987 868 2624 738 2049 871 204 1386 2549 547 420 1382 1763 1095 1042 2932 2095 838 1897 259 758 649 1225 1713 2924 270 425 1973 598 810 395 1116 2015 2514 1164 1234 2858 666 1807 1020 2138 2508 1570 595 1411 1694 1462 1937 806 185 1344 417 872 832 1661 2632 2599 759 783 575 2534 1211 821 2820 2950 1471 943 2429 298 642 552 2265 962 1378 1193 1532 1502 1511 2770 1457 1900 918 482 397 2854 2624 518 1410 1471 544 1470 2850 1128 886 1891 376 1895 648 2391 268 1083 973 897 875 1043 454 2727 1381 1471 1069 1231 2807 1260 777 1631 144 1171 1579 2234 1265 1536 849 2248 2526 175 1173 1625 648 726 582 1297 730 618 902 1141 2473 2713 50 2037 650 2073 1512 1778 439 1917 2715 390 837 2984 2052 2261 892 954 
   288 695 2024 1218 1642 1343 1853 583 1266 286 864 1367 680 2203 1778 2093 1831 2312 1935 2333 369 575 1285 1292 1798 256 945 538 1509 1171 573 2530 1070 1995 387 874 2258 445 330 1338 1232 2455 1971 1097 2677 2203 260 887 2435 560 1368 2705 797 1340 771 1366 985 629 591 1224 990 776 1100 2396 1858 643 1285 1501 816 853 1439 615 352 1343 987 614 1334 1707 2184 796 403 971 2083 1630 596 1309 549 1223 1172 1203 558 1488 2351 1401 705 791 2215 1422 833 1300 964 837 2495 1604 1363 1826 1570 861 405 2028 2138 942 2240 865 1205 591 856 1151 1484 2307 1825 2281 1358 755 641 1794 2339 635 2384 1489 2504 995 1291 1247 553 2249 1209 2239 524 921 1558 645 964 1127 1503 1208 196 2163 2608 1429 819 2330 330 1716 866 2178 2513 1052 1378 1400 1695 581 2066 780 1193 1002 460 1134 1209 356 1322 1217 976 861 684 1150 620 1016 927 869 688 511 1602 1583 527 1319 931 2345 742 1102 1126 871 2368 1504 1153 2557 935 1452 1467 1042 2444 1049 1868 2182 2091 1135 2115 2554 1187 389 400 765 1186 2685 1001 1075 2066 1565 1377 1135 1964 386 117 2127 283 1464 1097 2048 934 1960 497 1356 928 1774 897 2174 1069 2344 2520 1202 1262 713 511 1091 862 1222 1089 1018 1006 1560 1122 10 661 643 133 1332 1085 1152 1411 1030 799 1938 1039 1334 478 2296 2069 2484 2297 937 1136 1584 555 1494 1050 2718 568 1195 666 1201 1204 1145 1399 790 1016 756 2473 1585 
   289 1768 1090 2280 250 2729 470 835 2105 1323 2199 2467 1542 1256 684 723 1049 1578 1384 1854 1743 1828 1477 1521 1342 1331 2295 1106 2431 2013 1944 1397 1842 674 1021 1027 1625 1428 1720 2716 2621 1739 913 622 2134 1549 1393 1880 1277 1950 851 1404 834 2683 1019 1195 2293 789 866 1925 404 1003 2466 1322 682 1769 346 2893 2182 2229 2813 1345 1361 2596 417 1974 2064 1152 1343 1961 1768 2111 872 327 835 2537 1937 175 1426 417 1717 2380 1825 2516 802 1837 1701 2218 1713 2116 2291 2169 1927 987 1332 1238 838 1522 1764 1051 1038 2325 869 2040 219 1237 873 2541 618 1743 776 1026 2567 2047 1831 742 1343 1863 1032 2384 2050 652 2675 253 1940 1917 1975 1749 1912 1351 867 1647 2220 1165 1369 415 1480 850 1933 2800 2176 1846 1706 1315 1107 1259 1261 843 2403 802 1459 1447 1638 1013 880 397 1836 1851 227 1109 2674 1392 990 1460 1616 1827 966 1052 623 2000 832 1896 369 895 1530 664 533 1353 1906 2467 2513 1121 1616 1499 2544 1341 570 2844 2845 600 1936 1779 1149 1284 1216 2457 859 1234 265 1093 1585 1816 2389 1377 1085 350 1342 698 2240 2050 1569 1026 1290 1373 1132 2856 310 820 2154 1274 1873 410 1825 1321 1548 934 368 1293 2046 715 2650 1685 966 1664 1656 2468 389 1334 781 1166 307 1383 1861 763 1273 1627 2417 2542 999 1713 900 1702 1296 481 1446 1427 1082 1652 1003 1988 2432 1100 1947 434 2317 1398 1208 1095 2001 2162 853 336 2608 1404 1546 1184 1463 1057 1393 
   290 3118 513 3664 1399 3671 1255 1992 3558 2609 3398 3839 2942 334 856 1106 716 496 814 917 2779 3092 1665 1703 955 2604 3188 2493 3872 3460 2937 284 3298 982 2281 2517 655 2303 2800 3823 3689 541 624 1449 959 626 2661 2502 375 3055 1177 778 1740 3865 1800 1336 3117 2125 1958 3402 1747 2468 3368 227 851 2554 1875 3882 3336 3191 3930 2752 2306 3875 1835 2939 3542 916 404 2706 2784 2781 703 1213 1970 3835 3053 1589 1723 1409 3024 3829 845 3882 2215 3204 837 3687 3127 3575 3144 3052 823 957 1448 826 967 2977 2940 518 496 3433 1080 2768 1721 2053 1686 3604 1077 772 774 670 3879 3289 2646 809 200 2702 970 3832 1028 2158 3613 1781 2979 1133 3440 878 3028 1878 981 2394 3493 1555 1332 1945 2698 878 677 3924 3102 909 2861 1033 1758 363 598 2365 3806 1138 1204 2831 952 1790 1362 1807 2985 3320 1737 2181 3840 1648 2500 2026 3003 3303 2372 1596 2103 2699 2243 2930 1162 959 2349 1222 1675 193 2669 3615 3595 1761 465 1463 3538 494 1646 3827 3946 2113 906 3241 712 367 457 3272 764 825 1776 2402 2501 2517 3702 796 2597 1620 584 987 3692 3478 995 2291 2419 521 2371 3856 1767 759 2897 673 2889 1268 3243 966 2086 695 1610 240 1000 1335 3725 2389 2310 2049 2234 3752 1888 1781 2295 1102 1791 2529 3158 2084 2466 1784 3256 3531 1176 2161 2368 1208 1731 1255 2298 307 479 334 772 3362 3673 1032 3024 1154 3078 856 2608 1447 2922 3580 1345 1525 3921 2855 3032 1893 68 1008 2536 1531 
   291 1567 1979 1998 2079 1312 2238 1126 2145 1233 1412 2096 1617 2121 1920 2420 1745 2054 1655 1899 797 1354 786 757 1502 1204 850 1446 2329 2059 797 2533 1987 2267 1181 1768 1942 547 877 1603 1446 2154 2029 1303 2222 1915 1206 97 2475 1037 1349 2861 1035 1740 854 1098 734 1351 1059 2143 1514 1663 1011 2372 2034 343 1926 1539 1294 922 1709 1563 654 1916 1578 758 2239 1518 2032 348 765 354 2233 1966 1108 1922 1054 1701 712 1503 1418 2324 1943 2113 1493 1656 1830 2301 1750 2184 780 733 2086 1507 990 1610 1567 1807 1108 2013 2186 1291 2552 375 1762 642 1007 1368 1614 1933 1920 2435 1986 1422 408 1903 2265 463 2648 2324 2020 1759 1256 1842 889 1737 2115 1832 1040 585 1535 306 1617 900 1120 1880 1110 2399 2253 1712 815 1899 1036 1417 794 2082 2632 1889 2158 1412 1289 1526 1662 861 1177 1576 1077 2057 1777 903 1698 788 1857 439 1607 2079 1481 917 1667 300 1490 855 1900 1543 437 1428 1339 2266 348 1490 1383 784 2111 1023 1238 2634 1299 1484 1704 1787 2006 1976 1725 2071 1985 869 2299 2749 1773 1266 554 211 1852 2850 1903 1522 1862 1650 2237 2002 1568 1190 927 1928 1133 1524 1665 2221 492 1764 808 1617 1827 1486 361 2333 1503 2312 2046 1302 1483 239 1342 400 222 1830 1727 664 1823 1332 1708 953 1461 1336 1039 713 867 1226 1288 282 1652 1443 716 1557 514 2137 2051 2261 2492 1771 1686 1407 973 1735 664 2899 1503 1013 688 2040 1205 1537 2019 1738 1963 690 2384 1437 948 1869 2434 
   292 2036 905 2551 112 2958 224 1060 2375 1583 2456 2738 1812 1055 495 462 917 1411 1278 1731 1974 2090 1535 1581 1266 1590 2512 1375 2701 2284 2172 1146 2112 403 1273 1296 1480 1622 1957 2966 2865 1568 706 723 1986 1404 1652 2043 1023 2193 846 1133 996 2941 1169 1212 2500 1048 1078 2193 647 1274 2686 1086 456 1958 589 3130 2434 2456 3064 1616 1566 2862 680 2197 2332 1074 1164 2148 1996 2289 619 109 1055 2804 2182 416 1502 518 1982 2650 1694 2787 1071 2107 1580 2486 1984 2385 2502 2383 1782 917 1361 1138 761 1793 2015 856 807 2572 608 2226 490 1411 1015 2784 557 1608 590 760 2835 2308 2027 560 1124 2064 765 2654 1924 920 2903 516 2174 1824 2244 1631 2157 1470 798 1825 2485 1236 1369 670 1733 579 1764 3052 2396 1723 1953 1257 1234 1065 993 1103 2674 784 1424 1717 1541 1161 930 657 2084 2120 498 1329 2930 1456 1255 1595 1887 2095 1236 1147 894 2180 1101 2128 198 822 1718 675 727 1135 2095 2720 2758 1246 1443 1512 2778 1077 748 3079 3095 866 1803 2049 1023 1094 1038 2664 596 963 536 1353 1792 1991 2657 1106 1348 561 1195 607 2510 2321 1485 1279 1527 1215 1383 3094 577 565 2345 1143 2103 424 2096 1248 1682 672 571 1062 1916 767 2895 1857 1229 1774 1802 2734 660 1435 1046 1130 578 1624 2126 1018 1520 1689 2627 2776 989 1837 1171 1645 1391 497 1636 1235 881 1459 733 2258 2695 1049 2187 357 2514 1127 1478 1148 2218 2433 900 506 2877 1675 1814 1331 1236 1002 1634 271 1303 2021 
   293 1602 1019 2145 643 2384 816 508 2038 1103 1943 2323 1419 1202 702 1031 886 1428 1142 1614 1407 1603 1053 1095 1060 1102 1929 970 2350 1940 1599 1469 1779 912 774 1033 1433 1030 1400 2427 2315 1588 915 202 1929 1361 1162 1454 1365 1646 524 1616 404 2426 584 810 1910 603 505 1891 260 968 2105 1351 771 1365 625 2564 1905 1881 2529 1230 979 2389 371 1620 2030 890 1234 1555 1425 1696 996 560 494 2341 1637 293 994 117 1519 2308 1601 2367 701 1685 1466 2170 1604 2056 1914 1797 1723 731 931 999 619 1461 1489 1005 1076 2030 1174 1632 412 818 433 2232 448 1529 763 1192 2380 1812 1435 729 1323 1473 1305 2311 1809 724 2328 509 1611 1631 1923 1508 1612 910 630 1232 2006 738 993 633 1220 1076 1773 2519 1816 1607 1418 1011 666 1188 1425 942 2285 503 1116 1308 1368 577 483 345 1549 1806 433 758 2410 965 1042 1021 1481 1793 853 616 642 1587 729 1563 518 661 1124 359 161 1331 1501 2192 2211 680 1476 1106 2211 1476 159 2512 2555 700 1710 1724 962 1203 1118 2075 1025 1465 453 885 1204 1399 2202 1595 1137 152 1173 542 2171 1955 1283 783 976 1221 874 2530 368 959 1752 1082 1534 270 1721 1036 1109 1086 129 1306 1813 336 2347 1265 788 1223 1221 2263 496 895 861 843 415 1081 1657 562 992 1199 2040 2208 658 1272 874 1377 858 267 1043 1337 1044 1553 1208 1843 2202 802 1632 406 1922 1630 1086 683 1635 2057 462 106 2422 1339 1530 748 1456 771 1090 441 1523 1437 594 
   294 543 3112 177 2428 1573 2650 1651 193 1048 800 331 677 3296 2785 2908 2955 3475 3122 3547 1274 717 2523 2530 2995 1063 1544 1127 271 224 1321 3551 387 2874 1357 1190 3442 1666 1194 1192 1242 3627 3007 2187 3889 3381 1017 1985 3440 1071 2513 3603 1948 986 1978 2581 1682 1493 1704 402 1884 1198 1563 3444 2831 1728 1922 1552 923 1389 1215 869 1585 674 1812 1376 348 2880 3312 1788 1307 1928 3046 2514 1678 586 1048 2079 2410 2211 682 254 3558 384 1417 448 3420 284 493 226 1623 1545 3699 2753 2594 3000 2683 683 963 3101 3163 1058 3048 1822 1981 1828 2026 1225 2542 3506 2854 3219 563 691 1672 2820 3419 1627 3221 255 3724 1561 1560 1963 1223 3478 318 3449 1054 2159 2682 1805 576 2350 2730 1830 1042 3050 3794 1191 1459 3543 1038 2919 2089 3279 3455 1421 211 2528 2919 789 3279 1986 2360 1839 999 420 1973 1546 1022 2455 1257 2091 618 464 1253 2226 1577 1868 1387 1242 2525 2711 1721 2414 1945 3426 1757 986 1170 2095 3529 2740 1387 3527 1978 1539 1272 1619 3656 454 3012 3291 3203 1737 3049 3432 1935 1226 1546 1861 472 3576 1181 2008 3221 2635 187 152 3179 1345 1332 3277 1285 1508 1902 2999 1808 3119 1284 2356 377 2971 2116 3121 2015 3400 3739 2321 1238 1868 1309 2305 2053 594 1811 2255 1453 2753 1895 1240 611 1534 1240 2565 1680 1399 2587 2226 1300 3169 2276 2363 1695 3420 3140 3626 3202 305 715 2762 1138 2480 1805 3594 1013 2405 1463 39 2364 2101 590 797 714 1989 3552 2753 1238 2200 3619 2071 2471 2096 
   295 1734 1025 2277 1160 2157 1282 662 2260 1224 1910 2434 1625 1189 923 1439 804 1243 863 1276 1268 1647 482 524 727 1209 1675 1228 2541 2161 1419 1572 2023 1277 937 1419 1185 784 1296 2307 2171 1383 1042 378 1617 1131 1256 1043 1501 1550 360 1867 350 2362 302 317 1615 909 590 2159 775 1327 1856 1418 1037 1047 1187 2365 1837 1672 2415 1468 796 2408 880 1420 2290 639 1140 1213 1270 1316 1236 1007 631 2379 1550 864 427 585 1613 2510 1286 2470 1059 1828 1149 2409 1809 2288 1637 1539 1428 562 389 757 583 1732 1462 1048 1205 1921 1565 1282 979 536 262 2086 618 1238 926 1439 2430 1823 1135 907 1332 1189 1652 2512 1456 1201 2099 1075 1464 1223 2171 1177 1526 414 556 889 2034 167 491 1181 1257 1403 1536 2410 1584 1272 1378 648 239 1157 1641 1405 2432 418 663 1508 1008 293 179 862 1494 2069 999 730 2335 394 1462 559 1665 2068 1161 82 1105 1220 1077 1415 930 571 831 436 570 1336 1170 2109 2078 242 1300 566 2019 1652 510 2310 2429 1196 1385 1981 818 1154 1062 1776 1301 1751 1014 1074 982 1030 2258 1855 1546 710 1003 653 2386 2149 908 950 961 1067 991 2338 917 1223 1411 897 1373 657 1921 703 638 1336 686 1361 1469 318 2207 894 1041 698 778 2291 1030 358 1322 487 966 1067 1730 869 1037 629 1754 2012 348 773 1257 927 311 588 779 1251 1088 1424 1494 1983 2193 515 1514 757 1592 1903 1338 144 1404 2233 208 675 2470 1619 1842 374 1462 523 1073 999 1519 998 1081 571 2272 
   296 1276 1676 1743 804 2436 1021 752 1527 938 1786 1933 1023 1850 1282 1276 1598 2140 1891 2365 1487 1398 1734 1769 1817 958 2063 656 1855 1441 1689 2007 1268 1266 743 452 2166 1342 1438 2332 2263 2303 1514 950 2670 2092 1012 1851 1886 1620 1282 1983 962 2256 1134 1551 2101 526 826 1335 506 466 2213 1931 1290 1667 285 2566 1799 1963 2417 837 1245 2114 395 1733 1472 1642 1920 1852 1522 2023 1481 936 773 2045 1601 559 1650 830 1262 1801 2347 1984 414 1329 2215 1629 1173 1534 2082 1955 2463 1478 1655 1745 1349 958 1405 1643 1645 1962 1412 1930 417 1245 1041 2191 1144 2272 1370 1628 2065 1615 1702 1335 1945 1715 1588 1806 2562 123 2388 356 1656 2390 1391 2259 1580 1488 1368 1590 1758 1429 1736 198 1128 1439 2494 2401 1936 2358 1370 1770 1263 1848 1859 236 1850 1257 1871 952 2124 1134 1228 417 1489 1266 400 976 2257 1642 392 1547 1105 1238 525 1287 205 1911 430 1620 975 1399 1456 1110 702 1955 1795 2070 2153 1276 2184 1833 2233 1944 762 2522 2457 85 2458 1202 1687 1870 1795 2253 1464 1808 362 737 1437 1754 1894 1954 482 609 1893 1237 1660 1490 2041 741 1053 1932 837 2524 401 1428 2021 1811 1613 920 1278 1793 1628 1540 631 1899 2563 1093 2286 1646 609 1793 1691 1987 268 1516 188 1602 362 1109 1403 536 985 1862 2204 2235 1417 1801 377 2134 1495 966 1370 2011 1677 2236 1594 1466 1980 1559 1638 1000 2156 1966 724 1403 1783 1605 1211 691 2106 849 956 1277 2068 1527 1119 610 2136 1871 868 759 1641 1270 
   297 3088 569 3628 1248 3743 1075 1982 3494 2590 3411 3808 2895 443 787 890 803 747 1001 1179 2818 3085 1805 1846 1126 2587 3262 2444 3815 3399 2988 18 3232 798 2260 2431 904 2359 2830 3861 3735 816 577 1451 1240 862 2647 2608 142 3085 1231 499 1759 3886 1848 1454 3203 2082 1958 3327 1685 2393 3443 179 743 2635 1751 3947 3359 3252 3968 2701 2350 3872 1762 2995 3467 1044 584 2798 2827 2887 545 1089 1962 3826 3080 1501 1848 1370 3005 3768 1109 3853 2154 3170 1085 3616 3076 3509 3225 3126 1098 1042 1583 977 1008 2910 2953 540 411 3467 840 2863 1621 2109 1718 3650 1063 1031 726 445 3866 3290 2723 758 314 2777 710 3772 1302 2062 3685 1668 3021 1387 3370 1130 3055 1975 1032 2476 3488 1651 1483 1829 2696 662 958 3960 3168 1171 2876 1194 1825 487 323 2258 3764 1180 1380 2788 1180 1837 1417 1734 3004 3248 1634 2195 3866 1775 2403 2124 2961 3228 2316 1668 2018 2798 2183 2972 1057 1017 2417 1233 1646 319 2756 3642 3637 1830 726 1625 3598 214 1626 3892 3987 2012 1178 3172 835 510 580 3362 578 547 1674 2372 2556 2611 3688 515 2499 1562 768 984 3629 3424 1208 2269 2430 716 2357 3918 1681 599 2993 836 2934 1219 3192 1131 2191 502 1556 239 1275 1358 3770 2478 2270 2178 2339 3746 1792 1885 2195 1227 1698 2540 3143 2043 2465 1936 3341 3591 1263 2284 2291 1426 1833 1224 2358 523 501 611 532 3327 3678 1144 3059 1091 3175 576 2557 1539 2986 3531 1396 1470 3908 2789 2951 1959 263 1111 2548 1415 281 2548 1164 1487 3570 1588 2025 
   298 2158 1270 2669 1754 2187 1836 1239 2725 1690 2177 2801 2110 1372 1365 1942 1041 1218 838 1024 1509 2009 187 170 695 1668 1718 1774 2970 2628 1589 1803 2512 1762 1467 2013 1091 1042 1568 2454 2300 1300 1388 1012 1347 1075 1700 964 1773 1792 820 2208 957 2566 815 453 1609 1504 1159 2660 1421 1915 1884 1636 1486 1121 1833 2413 2076 1772 2562 1984 1115 2692 1525 1566 2781 782 1249 1209 1493 1226 1634 1571 1209 2682 1801 1503 296 1208 2018 2950 1070 2828 1661 2254 962 2879 2282 2757 1653 1594 1212 849 300 838 973 2252 1782 1320 1517 2110 2047 1248 1623 878 873 2219 1123 1066 1327 1817 2742 2139 1212 1323 1508 1274 2092 2951 1147 1835 2130 1720 1665 866 2657 960 1782 542 932 978 2349 482 340 1828 1658 1848 1384 2563 1668 1025 1697 621 680 1328 1970 2030 2830 885 448 1997 795 812 745 1508 1784 2568 1643 1196 2528 274 2069 618 2132 2576 1736 624 1736 1173 1675 1621 1483 924 1012 987 1215 1506 1192 2309 2227 668 1272 190 2103 1943 1156 2358 2561 1834 1131 2481 984 1308 1235 1743 1718 2132 1660 1598 1198 1030 2586 2205 2147 1355 1066 1110 2839 2597 707 1480 1376 1129 1487 2397 1563 1641 1368 983 1572 1244 2383 686 619 1729 1331 1576 1172 911 2338 938 1601 480 738 2590 1676 454 1948 616 1612 1461 2107 1468 1479 163 1743 2092 687 597 1858 567 448 1169 1016 1343 1350 1430 1898 2397 2463 710 1738 1309 1538 2261 1872 531 1515 2663 773 1314 2779 2151 2382 735 1611 757 1462 1625 1649 875 1661 1212 2700 646 1910 1815 
   299 549 3152 125 2548 1290 2772 1672 488 1055 557 184 771 3335 2850 3029 2979 3480 3112 3516 1133 612 2449 2451 2977 1062 1310 1206 453 492 1138 3619 618 2978 1383 1342 3435 1576 1061 896 953 3627 3065 2216 3860 3377 1007 1830 3512 888 2524 3710 1949 688 1950 2548 1455 1557 1713 679 1963 1328 1308 3501 2908 1581 2060 1258 686 1158 916 966 1509 385 1905 1188 645 2878 3335 1613 1160 1738 3128 2611 1696 299 869 2174 2336 2267 643 476 3533 220 1509 472 3397 575 620 524 1393 1330 3676 2763 2544 2998 2709 851 838 3146 3226 797 3172 1637 2091 1768 2020 943 2588 3488 2913 3310 292 499 1514 2880 3464 1463 3340 474 3686 1696 1282 2086 1041 3429 595 3421 881 2086 2703 1680 325 2309 2684 1968 994 3154 3786 893 1239 3513 922 2897 2049 3314 3548 1585 250 2546 2876 863 3248 1959 2358 1929 849 673 2086 1522 723 2388 1424 2000 694 721 1344 2197 1695 1691 1479 1069 2612 2730 1613 2444 1993 3471 1589 701 889 2053 3536 2677 1113 3612 2018 1246 974 1755 3627 679 3026 3323 3233 1492 3140 3542 2050 1265 1430 1711 174 3684 1360 2081 3230 2677 471 392 3147 1372 1290 3289 1294 1214 2003 3085 1606 3126 1115 2417 527 2954 2014 3209 2084 3454 3703 2341 947 1738 1369 2194 1932 296 1927 2187 1604 2738 2003 1187 522 1595 1217 2474 1436 1126 2582 2105 1426 3116 2214 2416 1601 3445 3187 3644 3303 324 421 2756 954 2548 1581 3707 1102 2377 1272 303 2366 2170 328 946 926 1936 3598 2753 1183 2309 3664 1921 2579 2150 298 2251 1790 3637 2618 
   300 573 2910 545 2148 1850 2366 1502 201 961 1047 708 541 3093 2557 2622 2774 3308 2978 3423 1354 822 2468 2481 2862 984 1737 939 519 161 1452 3315 141 2605 1218 907 3292 1657 1269 1514 1539 3465 2786 2012 3760 3226 957 2051 3199 1219 2353 3327 1813 1328 1877 2471 1860 1300 1567 26 1659 940 1790 3219 2591 1791 1631 1861 1152 1584 1551 688 1562 1038 1574 1511 137 2729 3126 1887 1393 2045 2798 2257 1532 951 1193 1832 2356 2003 719 460 3427 761 1194 500 3288 284 379 194 1807 1711 3563 2589 2506 2847 2503 434 1052 2892 2935 1311 2757 1934 1719 1774 1897 1508 2341 3368 2634 2960 935 893 1753 2599 3208 1718 2934 465 3608 1283 1829 1687 1360 3378 60 3321 1192 2111 2507 1838 855 2256 2634 1542 1026 2779 3641 1528 1635 3419 1108 2791 2001 3081 3194 1115 576 2359 2816 655 3158 1884 2217 1602 1114 88 1708 1459 1357 2391 954 2068 527 108 1041 2121 1316 1968 1165 1365 2278 2536 1733 2233 1753 3217 1847 1282 1453 2009 3359 2665 1650 3274 1795 1841 1607 1337 3530 174 2841 3096 3011 1942 2792 3153 1669 1081 1577 1924 821 3299 867 1787 3052 2436 322 263 3060 1205 1280 3104 1173 1816 1652 2749 1945 2954 1399 2139 306 2838 2108 2866 1797 3180 3619 2155 1541 1904 1131 2303 2070 944 1547 2198 1160 2621 1637 1210 724 1343 1173 2531 1883 1661 2445 2240 1043 3075 2210 2157 1689 3230 2930 3445 2934 462 1039 2617 1281 2254 1975 3312 824 2295 1598 358 2217 1882 964 555 390 1919 3339 2602 1211 1934 3407 2127 2202 1893 378 2155 1346 3333 2651 653 
   301 313 2366 830 1863 1264 2084 889 893 291 589 984 389 2548 2087 2335 2185 2681 2312 2718 498 217 1673 1679 2177 286 983 549 1121 802 636 2852 726 2259 614 833 2634 817 414 1128 1060 2827 2293 1430 3062 2577 225 1186 2750 462 1727 2985 1152 1070 1150 1750 1075 827 922 882 1232 764 1093 2726 2156 926 1431 1371 595 848 1216 441 734 1003 1197 694 978 2078 2541 1030 539 1194 2380 1889 910 957 437 1459 1560 1503 169 1102 2734 1020 831 408 2597 1049 490 929 1034 918 2877 1966 1752 2198 1918 598 238 2365 2458 760 2482 1083 1406 980 1220 991 1810 2688 2143 2570 1000 433 890 2111 2680 860 2638 1104 2891 1088 1222 1424 560 2638 854 2623 422 1309 1910 976 620 1513 1891 1343 195 2433 2986 1200 862 2715 260 2097 1252 2526 2806 1065 989 1753 2082 344 2450 1159 1559 1218 325 798 1405 721 1064 1606 939 1241 356 823 684 1397 1051 1111 804 548 1876 1937 879 1657 1225 2687 987 868 951 1257 2737 1893 1054 2861 1243 1330 1254 1144 2829 719 2230 2533 2442 1193 2401 2825 1375 522 715 1059 823 2962 926 1339 2432 1896 997 756 2349 605 491 2492 512 1328 1305 2340 1111 2327 569 1656 566 2153 1269 2466 1338 2677 2906 1549 1082 1042 649 1460 1215 877 1259 1406 1047 1937 1317 392 281 857 418 1714 1136 1059 1782 1388 832 2326 1428 1646 846 2652 2406 2847 2575 548 821 1956 504 1791 1174 2990 496 1577 775 815 1568 1421 1042 578 761 1144 2814 1954 389 1614 2879 1262 1875 1386 851 1451 1205 2870 1849 801 866 
   302 1765 842 2312 714 2446 842 640 2224 1256 2066 2486 1597 1025 581 1019 688 1225 931 1402 1489 1743 913 958 849 1251 1978 1153 2531 2125 1670 1328 1968 872 927 1240 1224 1064 1493 2526 2406 1384 768 110 1718 1154 1309 1433 1233 1746 315 1530 429 2542 566 629 1943 787 613 2085 472 1170 2157 1198 674 1381 814 2637 2016 1945 2631 1413 1033 2529 582 1685 2223 678 1041 1565 1502 1691 895 568 619 2486 1740 462 871 156 1671 2491 1389 2529 899 1852 1255 2360 1784 2244 1954 1843 1513 521 763 788 417 1653 1607 836 935 2130 1153 1640 600 828 414 2322 282 1319 622 1099 2528 1946 1460 592 1153 1505 1261 2494 1598 936 2389 696 1693 1422 2114 1296 1715 838 424 1236 2146 605 807 833 1352 1018 1567 2622 1872 1396 1532 802 608 1007 1323 1153 2456 291 916 1484 1157 557 311 556 1660 1998 621 852 2523 830 1252 968 1655 1987 1045 511 853 1587 926 1644 498 454 1144 149 333 1160 1515 2301 2304 619 1275 932 2285 1359 295 2584 2653 911 1499 1915 758 1018 930 2107 941 1393 647 1050 1253 1395 2351 1513 1346 359 970 367 2356 2135 1073 938 1086 1020 1019 2606 572 868 1764 876 1610 216 1900 825 1054 992 337 1148 1601 145 2439 1258 966 1138 1181 2404 703 799 1072 636 617 1195 1806 744 1120 1065 2077 2280 454 1204 1079 1173 755 156 1071 1148 877 1359 1132 2010 2333 591 1725 336 1941 1554 1270 528 1689 2234 284 284 2570 1531 1729 718 1287 560 1203 569 1353 1402 636 211 2273 446 968 1345 1056 2310 2086 1529 
   303 2781 648 3306 828 3583 628 1729 3139 2306 3162 3491 2566 660 567 415 846 1066 1171 1488 2619 2811 1817 1863 1250 2308 3114 2122 3464 3047 2805 466 2876 364 1981 2060 1200 2200 2618 3647 3533 1181 488 1247 1627 1137 2369 2530 348 2866 1138 395 1566 3645 1694 1451 3075 1776 1723 2958 1368 2036 3294 501 463 2509 1347 3773 3126 3082 3750 2370 2170 3594 1424 2821 3097 1105 828 2687 2635 2801 252 717 1715 3540 2858 1155 1832 1109 2715 3414 1426 3539 1821 2856 1362 3251 2741 3149 3089 2979 1455 1029 1600 1087 929 2556 2709 586 387 3250 363 2759 1251 1959 1547 3450 880 1339 566 63 3575 3025 2591 582 623 2638 267 3418 1646 1684 3525 1281 2824 1662 3008 1414 2833 1900 966 2358 3212 1594 1536 1432 2436 197 1355 3739 3008 1479 2639 1293 1707 699 229 1865 3433 1073 1491 2467 1408 1684 1308 1399 2770 2884 1261 1974 3630 1766 2019 2046 2638 2859 1986 1568 1656 2702 1851 2776 719 965 2276 1068 1380 634 2640 3412 3430 1715 1067 1691 3420 327 1376 3720 3775 1630 1516 2813 928 734 748 3239 197 264 1299 2079 2390 2510 3396 377 2111 1256 971 834 3273 3082 1403 1990 2197 946 2087 3740 1329 269 2887 991 2743 957 2855 1246 2124 151 1257 520 1625 1199 3565 2373 1963 2154 2265 3466 1423 1828 1810 1260 1336 2302 2857 1741 2211 1965 3210 3415 1223 2246 1933 1614 1777 988 2206 829 570 1000 54 3009 3415 1165 2850 818 3066 418 2229 1482 2826 3193 1280 1174 3617 2437 2578 1832 669 1120 2311 1034 718 2485 765 1221 3231 1488 1630 479 1875 3328 2967 2594 1137 
   304 726 3000 736 2588 689 2806 1564 1054 1018 149 743 981 3177 2763 3055 2799 3252 2862 3216 751 537 2097 2087 2715 1008 718 1279 1069 1018 658 3513 1073 2968 1320 1537 3181 1246 715 402 379 3386 2955 2081 3557 3133 947 1351 3420 464 2335 3686 1774 355 1716 2273 869 1549 1576 1190 1946 1481 694 3377 2842 1133 2164 707 175 577 484 1124 1216 472 1921 691 1204 2651 3146 1109 759 1201 3067 2599 1579 494 462 2177 1989 2186 682 1093 3244 739 1563 732 3114 1172 936 1094 805 767 3390 2564 2233 2767 2544 1158 583 3007 3122 186 3201 1113 2133 1482 1825 343 2468 3212 2809 3263 561 329 1049 2779 3315 989 3353 1091 3368 1818 673 2155 579 3096 1117 3130 485 1751 2529 1266 314 2028 2378 2076 860 3139 3525 468 673 3214 655 2630 1782 3149 3496 1778 861 2372 2570 1008 2954 1726 2153 1941 527 1147 2133 1336 338 2053 1638 1635 904 1192 1417 1943 1784 1178 1537 624 2578 2552 1242 2300 1911 3320 1100 139 289 1783 3310 2339 499 3542 1919 681 525 1875 3328 1112 2826 3151 3059 884 3096 3531 2104 1247 1060 1247 476 3664 1606 2044 3015 2547 1073 918 2853 1314 1101 3079 1211 662 2030 3031 1055 2909 672 2339 912 2693 1625 3157 2040 3324 3390 2179 388 1311 1378 1782 1514 408 1991 1858 1769 2488 2045 993 556 1576 1081 2087 831 512 2359 1677 1558 2785 1895 2319 1261 3258 3049 3436 3276 705 248 2527 509 2477 996 3696 1213 2116 760 877 2168 2120 588 1200 1293 1653 3448 2534 985 2338 3510 1448 2593 2072 888 2012 1933 3531 2244 617 1164 733 2187 3292 
   305 2922 361 3465 1159 3541 1014 1805 3346 2418 3227 3643 2737 236 634 871 594 589 799 1022 2625 2909 1594 1635 919 2414 3060 2287 3663 3250 2791 198 3085 741 2088 2296 737 2160 2639 3669 3540 687 407 1267 1130 686 2473 2400 197 2894 1029 657 1570 3699 1650 1244 2998 1921 1777 3186 1533 2251 3241 34 616 2430 1641 3747 3171 3053 3775 2545 2154 3695 1617 2797 3325 833 390 2591 2632 2678 461 976 1784 3651 2890 1365 1638 1204 2834 3619 955 3687 2002 3006 913 3472 2921 3362 3021 2924 966 834 1372 767 809 2763 2768 339 260 3276 856 2656 1493 1910 1524 3455 884 871 559 447 3693 3111 2520 594 131 2574 764 3622 1164 1932 3483 1550 2827 1217 3226 961 2866 1767 831 2272 3311 1443 1272 1713 2517 645 855 3768 2967 1013 2691 985 1622 281 437 2136 3605 981 1174 2628 993 1640 1216 1589 2817 3105 1508 2009 3677 1564 2274 1917 2801 3087 2163 1464 1881 2591 2032 2777 930 814 2215 1045 1477 140 2551 3453 3443 1627 580 1416 3399 364 1453 3692 3794 1886 1035 3027 624 308 371 3156 525 657 1548 2205 2357 2405 3515 666 2371 1407 568 799 3481 3270 1013 2098 2246 522 2183 3719 1544 517 2786 630 2739 1058 3037 924 1983 458 1399 29 1140 1166 3575 2272 2108 1967 2130 3570 1661 1676 2068 1016 1566 2356 2970 1881 2285 1725 3136 3392 1055 2074 2149 1231 1625 1054 2158 352 298 499 553 3164 3497 934 2867 937 2968 728 2401 1331 2786 3375 1196 1313 3735 2641 2812 1757 179 901 2363 1298 242 2338 1064 1320 3414 1385 1905 211 1605 3470 3191 2694 1165 501 3344 
   306 153 2714 469 2148 1240 2372 1235 600 618 442 622 416 2897 2421 2627 2539 3040 2673 3081 763 205 2028 2032 2539 624 1096 799 777 527 827 3188 523 2565 948 996 2995 1162 682 976 959 3188 2632 1778 3424 2938 567 1475 3083 584 2084 3296 1509 850 1513 2113 1221 1134 1274 664 1542 959 1153 3067 2482 1216 1680 1287 526 943 1041 588 1087 694 1492 884 720 2438 2896 1284 797 1431 2704 2197 1258 633 559 1760 1915 1836 203 766 3097 660 1103 154 2960 751 355 640 1167 1074 3240 2323 2113 2558 2270 577 451 2710 2795 695 2772 1322 1689 1339 1580 912 2153 3050 2481 2890 665 266 1163 2448 3027 1120 2935 767 3253 1319 1213 1692 731 2999 608 2985 561 1664 2264 1293 337 1875 2252 1588 558 2741 3347 1021 996 3078 526 2459 1614 2876 3127 1242 630 2107 2444 473 2813 1521 1919 1516 494 601 1685 1083 861 1964 1092 1588 334 641 941 1760 1304 1364 1073 743 2192 2291 1211 2007 1560 3034 1250 717 861 1619 3096 2252 1033 3187 1583 1258 1090 1378 3192 550 2586 2885 2794 1302 2720 3131 1651 835 1035 1350 487 3271 1047 1657 2790 2241 680 452 2711 937 854 2849 856 1242 1595 2662 1320 2686 782 1988 349 2515 1609 2787 1659 3020 3269 1902 970 1356 947 1796 1542 566 1530 1763 1247 2299 1599 753 99 1170 778 2062 1243 1043 2142 1715 1049 2687 1787 1983 1189 3006 2751 3204 2887 212 561 2317 649 2120 1338 3296 707 1940 972 481 1926 1744 707 630 712 1505 3161 2314 749 1904 3227 1559 2172 1719 513 1813 1424 3206 2201 440 641 363 1874 2910 582 3036 
   307 1877 730 2424 706 2540 806 752 2334 1368 2174 2599 1709 913 484 961 579 1119 839 1313 1590 1854 919 965 769 1363 2068 1264 2642 2236 1768 1220 2078 803 1039 1342 1125 1154 1597 2629 2507 1280 661 213 1623 1053 1421 1500 1127 1850 253 1438 528 2649 648 604 2028 897 722 2194 566 1275 2249 1087 585 1463 876 2734 2122 2041 2734 1524 1129 2640 674 1780 2332 590 931 1644 1601 1764 801 533 730 2597 1845 520 891 221 1783 2602 1297 2641 1006 1964 1164 2470 1895 2355 2042 1933 1417 427 749 694 310 1762 1715 725 828 2234 1089 1717 665 912 500 2423 175 1224 517 1005 2640 2056 1544 489 1041 1591 1186 2605 1510 1027 2482 758 1794 1346 2224 1207 1820 888 322 1314 2256 625 773 904 1462 940 1464 2726 1965 1307 1639 730 671 895 1226 1246 2568 210 862 1596 1075 638 316 647 1767 2108 686 958 2629 842 1350 1026 1767 2096 1154 553 949 1662 1033 1745 452 353 1229 66 443 1048 1595 2406 2407 681 1169 908 2382 1257 407 2681 2756 999 1407 2025 654 907 819 2192 853 1306 715 1162 1346 1470 2462 1422 1445 446 865 256 2467 2246 996 1050 1193 913 1131 2703 651 778 1843 773 1710 197 2012 746 1109 899 427 1037 1512 163 2541 1332 1077 1177 1242 2515 784 837 1166 572 693 1302 1918 855 1230 1074 2164 2377 401 1251 1182 1111 790 122 1159 1037 766 1249 1045 2122 2442 515 1827 278 2021 1465 1380 533 1782 2346 286 361 2682 1641 1836 791 1175 478 1310 598 1241 1464 615 309 2385 479 1052 1237 1048 2422 2195 1640 112 1047 2294 1055 1986 
   308 1722 1211 2252 1397 1991 1522 752 2275 1233 1825 2398 1649 1362 1152 1679 979 1354 956 1310 1162 1602 302 332 806 1213 1507 1292 2537 2177 1288 1764 2052 1515 988 1526 1271 667 1204 2179 2036 1479 1253 607 1653 1228 1251 830 1702 1449 575 2086 477 2255 328 364 1433 1017 671 2196 964 1428 1687 1605 1268 873 1388 2206 1739 1522 2288 1511 710 2334 1062 1280 2321 772 1290 1023 1156 1108 1461 1248 722 2313 1453 1082 212 817 1590 2512 1334 2430 1174 1818 1202 2428 1826 2305 1461 1372 1480 738 330 879 791 1780 1394 1241 1411 1805 1803 1086 1186 446 397 1952 853 1299 1147 1662 2368 1758 965 1131 1506 1023 1886 2514 1474 1356 1932 1280 1346 1216 2198 1220 1431 196 759 713 1971 129 472 1372 1227 1636 1612 2285 1427 1307 1308 719 194 1325 1856 1547 2411 639 665 1534 1045 324 412 1048 1413 2104 1205 730 2224 213 1582 345 1678 2109 1250 175 1257 1020 1187 1297 1171 768 684 674 759 1508 985 1999 1949 183 1412 477 1868 1859 702 2150 2297 1359 1422 2016 972 1317 1229 1589 1530 1977 1216 1121 856 835 2203 2076 1659 918 1134 880 2394 2154 943 1000 934 1200 1017 2182 1113 1451 1215 1030 1252 897 1933 785 415 1561 894 1546 1492 559 2073 705 1116 457 561 2222 1217 118 1466 593 1162 1030 1693 981 1028 424 1572 1860 517 536 1371 904 71 828 652 1399 1280 1550 1722 1968 2112 653 1406 998 1397 2125 1394 240 1252 2228 442 896 2407 1675 1905 278 1631 676 1034 1227 1684 775 1320 790 2266 241 1438 1779 487 2213 2189 1422 684 1712 1913 1571 1783 720 
   309 951 2951 1042 2643 417 2855 1580 1348 1116 397 1049 1183 3122 2751 3095 2738 3159 2761 3084 681 716 1953 1937 2611 1098 439 1402 1376 1305 518 3482 1341 2992 1376 1695 3075 1152 681 374 236 3284 2928 2060 3420 3033 1043 1147 3396 444 2278 3693 1744 501 1655 2169 590 1616 1576 1468 1992 1625 388 3338 2839 964 2260 511 299 323 483 1294 1150 745 1984 526 1494 2567 3076 896 672 956 3063 2629 1589 784 459 2225 1851 2190 868 1400 3118 1042 1659 979 2993 1472 1176 1389 527 519 3264 2498 2111 2679 2496 1378 649 2965 3096 133 3241 883 2200 1401 1781 152 2446 3093 2788 3264 850 559 872 2760 3263 810 3383 1398 3225 1934 388 2235 477 2947 1400 3004 482 1628 2477 1114 613 1928 2255 2176 931 3158 3411 481 430 3083 693 2524 1699 3091 3492 1926 1169 2323 2444 1184 2829 1665 2092 2000 567 1417 2204 1324 456 1920 1801 1497 1114 1460 1530 1862 1885 954 1636 527 2598 2497 1121 2268 1926 3267 900 270 144 1698 3217 2198 209 3528 1924 468 493 1988 3195 1373 2754 3089 2998 583 3101 3546 2179 1331 956 1058 782 3674 1782 2076 2932 2518 1376 1208 2729 1372 1110 2997 1266 470 2094 3032 803 2826 565 2342 1171 2590 1472 3158 2069 3282 3249 2141 271 1147 1465 1608 1346 704 2073 1735 1905 2395 2115 1011 771 1636 1121 1923 533 218 2284 1496 1689 2640 1777 2312 1160 3187 3006 3352 3287 981 541 2444 449 2480 716 3710 1358 2025 569 1176 2111 2143 871 1400 1526 1565 3395 2457 1002 2393 3454 1243 2635 2081 1189 1936 2054 3499 2084 924 1444 862 2170 3298 307 3304 825 2271 1805 
   310 389 2393 859 1936 1150 2155 927 966 370 515 997 506 2573 2130 2403 2205 2688 2312 2706 396 201 1638 1641 2174 357 863 649 1170 881 519 2890 821 2320 670 947 2635 769 311 1037 960 2832 2331 1460 3050 2580 297 1099 2791 342 1743 3041 1169 1000 1148 1740 956 897 950 976 1296 873 972 2760 2204 838 1520 1264 501 727 1130 561 697 969 1270 577 1063 2084 2559 929 435 1090 2428 1950 945 933 318 1526 1525 1548 240 1157 2725 1029 918 477 2590 1122 591 1005 914 799 2869 1980 1731 2203 1941 715 118 2395 2497 659 2550 979 1482 956 1231 887 1845 2682 2182 2622 981 383 795 2151 2708 760 2703 1158 2874 1184 1107 1506 440 2616 941 2613 302 1274 1931 904 588 1499 1873 1434 213 2492 2985 1116 742 2703 150 2092 1240 2549 2857 1174 1021 1772 2065 464 2439 1157 1569 1289 205 895 1482 730 989 1576 1053 1195 466 924 780 1391 1141 1010 892 430 1933 1956 818 1685 1271 2714 889 782 850 1244 2745 1865 941 2907 1284 1221 1165 1239 2818 820 2243 2555 2463 1073 2454 2884 1454 596 644 972 809 3019 1043 1396 2442 1928 1062 824 2337 663 491 2503 562 1222 1378 2391 1000 2337 455 1702 654 2150 1215 2517 1393 2709 2892 1571 984 968 729 1402 1150 847 1342 1375 1151 1936 1394 383 298 924 443 1669 1015 945 1788 1323 936 2304 1401 1687 796 2670 2436 2860 2631 599 771 1961 383 1838 1057 3049 607 1571 660 870 1580 1475 1022 698 878 1125 2842 1962 377 1686 2906 1179 1942 1432 903 1449 1303 2908 1809 813 958 121 1563 2649 652 2727 394 1673 1401 753 
   311 249 2835 324 2192 1443 2416 1366 354 757 638 511 415 3019 2518 2674 2673 3188 2832 3254 1002 447 2229 2236 2704 770 1336 862 565 283 1073 3287 313 2628 1072 978 3153 1375 920 1126 1138 3339 2738 1906 3596 3092 724 1713 3177 829 2227 3360 1659 961 1684 2287 1464 1223 1416 434 1622 967 1382 3174 2570 1454 1700 1464 742 1181 1174 612 1292 721 1558 1130 476 2591 3030 1528 1038 1676 2788 2264 1392 641 805 1827 2116 1940 390 544 3266 560 1161 153 3128 507 256 395 1408 1318 3407 2467 2299 2711 2402 489 691 2826 2896 902 2816 1567 1738 1534 1735 1102 2267 3215 2585 2966 649 484 1404 2551 3144 1362 2985 545 3431 1335 1420 1728 977 3184 370 3156 806 1865 2399 1523 459 2056 2436 1607 748 2805 3505 1152 1238 3250 760 2627 1794 3001 3203 1221 462 2244 2624 517 2986 1692 2071 1584 739 387 1732 1252 983 2160 1060 1799 344 432 996 1933 1338 1608 1131 989 2269 2427 1433 2133 1669 3152 1492 883 1049 1801 3242 2445 1241 3271 1700 1440 1228 1394 3364 359 2728 3012 2923 1538 2796 3191 1695 944 1262 1587 492 3334 997 1744 2935 2358 442 207 2885 1060 1037 2992 995 1418 1653 2743 1566 2832 1027 2087 172 2680 1827 2866 1749 3130 3445 2037 1143 1587 1036 2017 1768 605 1571 1961 1241 2462 1650 946 341 1263 946 2273 1480 1252 2298 1941 1066 2874 1981 2091 1404 3139 2866 3343 2955 57 664 2472 894 2214 1582 3355 752 2112 1218 258 2075 1835 687 582 580 1694 3278 2465 944 1957 3345 1796 2228 1824 295 1979 1427 3305 2406 364 410 559 1994 2982 760 3144 246 2106 1971 1034 619 
   312 2600 1047 3126 1804 2688 1826 1583 3152 2109 2664 3267 2523 1087 1287 1866 865 817 527 534 1994 2471 641 650 454 2090 2221 2146 3414 3053 2085 1506 2925 1680 1848 2341 666 1512 2048 2955 2802 860 1223 1204 846 677 2129 1466 1508 2280 894 1967 1273 3064 1183 612 2110 1832 1509 3066 1648 2251 2386 1345 1398 1621 2015 2915 2566 2274 3064 2378 1573 3178 1759 2064 3194 635 931 1712 1981 1724 1483 1593 1552 3164 2288 1662 751 1354 2466 3389 589 3297 1981 2695 505 3304 2702 3181 2155 2097 724 782 554 613 937 2645 2254 1108 1309 2607 1941 1750 1801 1317 1185 2721 1144 604 1219 1631 3222 2615 1713 1229 1201 1775 1943 3391 644 2101 2632 1897 2158 363 3072 488 2267 999 899 1475 2827 805 432 2032 2103 1719 909 3064 2171 536 2168 443 1061 1041 1734 2312 3286 939 285 2407 353 1177 927 1736 2263 2975 1822 1606 3027 695 2380 1102 2554 2978 2084 944 2008 1675 2000 2113 1501 877 1497 1081 1458 1196 1694 2806 2728 1052 864 405 2606 1681 1399 2860 3064 2087 636 2887 770 1012 964 2242 1576 1928 1848 1984 1682 1532 3062 1971 2466 1552 751 1091 3272 3031 307 1861 1811 799 1888 2899 1768 1507 1868 707 2065 1332 2809 465 1115 1564 1529 1290 670 1065 2840 1438 1961 983 1239 3072 1895 895 2229 576 1815 1906 2565 1792 1905 666 2243 2595 748 1100 2179 91 870 1261 1491 999 1127 1024 1728 2844 2951 649 2229 1346 2036 2032 2253 780 2016 3106 943 1485 3260 2535 2761 1154 1276 696 1908 1742 1299 1376 1697 1400 3143 923 2154 1515 503 3083 3060 2297 1201 1694 2737 1319 2657 1146 878 2585 2270 2848 
   313 901 3429 534 2906 1051 3129 1958 901 1355 578 405 1153 3610 3157 3384 3240 3717 3334 3708 1247 854 2601 2595 3192 1355 1225 1557 755 918 1180 3921 1047 3319 1683 1736 3656 1735 1196 595 709 3857 3363 2495 4051 3604 1294 1877 3820 963 2778 4048 2205 356 2173 2752 1377 1885 1985 1104 2293 1710 1164 3794 3225 1654 2436 954 683 1093 573 1339 1691 67 2248 1216 1055 3113 3594 1636 1262 1725 3448 2950 1977 134 954 2514 2491 2573 946 804 3733 366 1860 848 3600 957 1026 932 1313 1287 3878 3013 2725 3231 2977 1263 1012 3430 3528 698 3529 1639 2446 1958 2266 737 2878 3695 3213 3638 146 654 1572 3181 3744 1513 3692 800 3867 2074 1061 2450 1095 3598 1019 3619 974 2247 2967 1781 451 2508 2869 2344 1245 3494 4004 549 1194 3706 1097 3108 2254 3586 3874 1982 562 2808 3062 1227 3444 2183 2602 2271 986 1102 2442 1765 407 2552 1825 2140 1071 1150 1699 2411 2062 1704 1831 1136 2941 2992 1745 2721 2295 3750 1626 518 691 2256 3774 2840 922 3930 2313 958 629 2133 3820 1108 3277 3591 3499 1366 3468 3885 2409 1582 1560 1771 285 4024 1768 2404 3473 2963 852 819 3342 1674 1526 3535 1582 916 2351 3408 1576 3368 1185 2726 945 3169 2136 3534 2405 3744 3886 2608 688 1829 1700 2299 2032 194 2288 2354 1994 2958 2357 1416 803 1919 1477 2600 1318 937 2818 2197 1803 3286 2388 2716 1754 3705 3471 3893 3639 726 291 2989 1018 2861 1503 4051 1464 2588 1286 722 2614 2489 129 1348 1350 2130 3878 2992 1409 2661 3942 1973 2928 2456 708 2474 2176 3939 2755 429 1078 1070 2596 3660 526 3762 758 2707 2399 788 1036 775 3242 
   314 1444 3533 1325 3243 416 3455 2180 1687 1700 866 1244 1700 3700 3346 3695 3315 3713 3313 3605 1277 1250 2475 2454 3161 1685 869 1977 1600 1675 1098 4069 1759 3592 1973 2250 3620 1729 1281 322 373 3831 3518 2655 3934 3583 1627 1624 3986 1043 2860 4291 2337 516 2239 2724 983 2212 2176 1858 2592 2190 705 3922 3437 1494 2850 192 834 840 286 1839 1737 856 2582 1092 1844 3131 3645 1379 1263 1379 3659 3229 2189 937 1056 2824 2382 2790 1399 1643 3645 1212 2247 1443 3525 1774 1647 1724 935 997 3790 3073 2652 3240 3080 1874 1237 3549 3686 673 3841 1340 2798 1979 2370 451 3039 3627 3380 3861 985 1048 1400 3353 3843 1340 3983 1640 3733 2515 467 2830 1072 3451 1778 3532 1080 2175 3059 1652 989 2487 2793 2764 1522 3757 3947 310 935 3605 1288 3074 2272 3667 4088 2489 1397 2907 2977 1724 3359 2249 2673 2598 1159 1829 2800 1923 478 2454 2353 2036 1622 1876 2110 2434 2472 1416 2223 1121 3198 3077 1683 2859 2526 3846 1400 581 482 2270 3772 2720 493 4122 2523 240 229 2570 3715 1806 3324 3664 3573 874 3699 4145 2774 1921 1531 1562 1028 4272 2324 2677 3495 3108 1669 1572 3261 1969 1710 3561 1863 194 2691 3629 1227 3390 1155 2940 1611 3141 1997 3755 2669 3866 3759 2731 347 1672 2055 2107 1859 908 2667 2281 2475 2955 2712 1612 1275 2233 1719 2424 859 502 2855 1990 2261 3153 2326 2909 1733 3756 3590 3911 3886 1391 793 3010 1050 3078 1075 4309 1921 2590 1110 1502 2693 2744 980 1919 2004 2137 3972 3027 1602 2992 4030 1715 3236 2681 1500 2511 2633 4086 2587 1202 1832 1429 2765 3896 719 3888 1297 2864 2361 601 1331 1448 3089 852 
   315 1085 1822 1546 993 2280 1212 722 1334 781 1607 1736 830 2000 1440 1468 1726 2271 1998 2469 1353 1218 1756 1787 1912 803 1927 489 1661 1246 1552 2179 1073 1451 639 256 2285 1266 1297 2156 2093 2432 1671 1031 2784 2213 853 1778 2060 1463 1375 2172 981 2072 1136 1611 1975 464 803 1145 596 276 2070 2096 1457 1577 478 2401 1627 1819 2238 647 1164 1921 487 1599 1283 1746 2059 1755 1390 1929 1655 1111 749 1852 1443 707 1664 944 1079 1608 2456 1788 315 1135 2322 1439 977 1341 1952 1825 2578 1587 1701 1854 1468 762 1243 1794 1810 1793 1605 1831 577 1205 1066 2023 1273 2385 1524 1809 1871 1434 1602 1489 2102 1609 1781 1612 2665 138 2234 534 1511 2478 1199 2363 1423 1479 1483 1516 1570 1463 1794 387 974 1625 2621 2221 1799 2463 1215 1859 1269 1995 2042 92 1654 1359 1943 763 2221 1137 1297 514 1329 1074 563 905 2074 1665 206 1520 911 1047 373 1318 215 1819 319 1478 1142 1514 1380 1214 765 2111 1698 1893 1984 1283 2316 1879 2075 2125 823 2358 2280 185 2566 1008 1810 2015 1937 2123 1643 1998 523 602 1338 1674 1700 2144 302 716 2019 1368 1467 1294 2133 634 940 2062 718 2359 532 1604 1914 1932 1475 1053 1081 1888 1596 1719 734 2061 2668 1178 2115 1576 486 1771 1643 1795 408 1520 15 1687 505 981 1218 489 859 1874 2071 2077 1501 1767 201 2209 1506 1090 1297 2155 1829 2378 1780 1271 1793 1654 1486 1147 2039 2158 542 1452 1655 1409 1284 807 1911 652 765 1263 2227 1626 991 784 2296 1808 1050 856 1445 1313 197 2197 1938 1594 1155 1033 1067 1814 1755 2069 1235 1161 1455 1890 1137 1231 2221 1983 2461 
   316 2100 1003 2631 1472 2309 1547 1082 2647 1605 2197 2777 2018 1121 1074 1650 769 1030 630 936 1531 1981 246 286 477 1586 1829 1642 2913 2549 1644 1547 2420 1470 1342 1847 927 1038 1577 2530 2383 1138 1105 761 1278 894 1627 1101 1508 1818 532 1933 775 2618 678 165 1737 1335 1006 2561 1191 1754 2004 1382 1195 1201 1588 2530 2107 1860 2639 1872 1088 2709 1300 1630 2688 516 1015 1326 1522 1378 1348 1284 1051 2689 1824 1246 315 944 1969 2888 964 2809 1488 2195 837 2799 2197 2677 1773 1697 1111 563 49 593 681 2139 1772 1048 1241 2165 1755 1378 1375 825 687 2299 833 937 1038 1534 2745 2136 1296 1033 1262 1356 1803 2889 1095 1629 2251 1472 1708 837 2567 850 1802 531 641 1045 2348 299 99 1592 1606 1558 1255 2637 1761 934 1686 392 556 1079 1695 1834 2790 596 290 1901 674 671 482 1280 1788 2469 1396 1101 2585 241 1891 660 2050 2472 1584 440 1533 1306 1505 1660 1195 634 1041 705 991 1262 1297 2361 2301 548 1087 143 2203 1676 931 2475 2645 1621 1048 2381 725 1063 983 1884 1430 1850 1416 1478 1220 1137 2581 1928 1975 1111 840 818 2768 2529 574 1355 1312 906 1382 2510 1325 1353 1505 746 1614 965 2305 461 698 1443 1087 1321 1114 644 2420 1022 1458 632 842 2598 1445 423 1751 337 1374 1409 2073 1296 1403 378 1875 2193 395 746 1686 526 386 890 1020 1117 1081 1236 1612 2346 2485 429 1772 1022 1684 1983 1748 290 1593 2605 506 1059 2784 2030 2256 657 1374 472 1413 1357 1419 1025 1376 963 2643 430 1693 1560 292 2593 2555 1801 789 1591 2281 1349 2162 768 379 2156 1780 2348 506 2773 2694 1742 
   317 1217 1421 1765 1136 1867 1326 153 1731 703 1468 1930 1095 1601 1180 1548 1234 1732 1373 1804 894 1160 902 928 1247 691 1412 700 2016 1631 1083 1927 1492 1429 405 925 1694 526 894 1926 1808 1882 1368 494 2143 1633 743 997 1833 1145 775 2121 201 1942 274 848 1398 420 72 1628 519 826 1588 1792 1267 868 925 2050 1415 1364 2030 936 464 1942 577 1103 1759 1132 1590 1060 910 1213 1490 1077 125 1903 1139 727 802 621 1106 1984 1811 1968 578 1310 1673 1878 1280 1757 1400 1281 1951 1015 894 1253 969 1201 1009 1424 1535 1530 1691 1139 768 359 277 1725 882 1758 1223 1691 1949 1355 930 1193 1736 964 1822 1986 1987 794 1810 843 1099 1755 1640 1704 1114 605 959 751 1560 643 1015 881 765 1590 2046 2021 1298 1800 932 1173 409 1577 1920 965 1917 801 1193 977 1537 277 612 575 1060 1537 780 251 1922 815 986 653 1137 1536 648 502 696 1101 589 1050 1035 985 630 715 375 1742 1004 1700 1706 421 1788 1063 1696 1960 358 1997 2053 810 1912 1449 1278 1583 1492 1562 1529 1976 774 542 690 921 1773 2102 1060 552 1481 961 1857 1623 1438 418 487 1540 464 2016 666 1459 1252 1377 1019 770 1392 1223 734 1585 538 1740 1998 599 1841 796 518 901 805 1819 726 651 887 1005 709 597 1232 388 534 1007 1525 1693 838 907 772 1455 644 739 544 1701 1465 1896 1716 1467 1739 1013 1126 907 1417 2139 808 672 1118 1710 618 596 1990 1090 1315 388 1870 1007 604 902 1934 1001 1102 517 1749 532 894 1944 1089 1749 1623 952 601 1725 1587 1759 1309 707 602 1573 972 1459 1446 2009 2171 874 941 
   318 2990 486 3530 1159 3651 992 1884 3397 2492 3314 3710 2797 380 689 818 722 724 944 1158 2724 2987 1728 1770 1061 2489 3171 2346 3717 3302 2894 80 3135 714 2162 2335 876 2266 2735 3766 3641 810 480 1354 1246 828 2549 2523 71 2989 1140 515 1664 3790 1754 1374 3113 1984 1861 3230 1588 2296 3353 121 646 2545 1658 3854 3263 3159 3872 2603 2256 3774 1664 2902 3370 969 535 2709 2733 2801 453 995 1865 3728 2984 1405 1768 1272 2907 3671 1090 3755 2056 3072 1054 3519 2979 3412 3135 3035 1092 957 1506 908 917 2813 2856 452 314 3372 781 2776 1525 2017 1623 3556 967 1008 628 375 3769 3193 2633 661 270 2686 666 3675 1293 1966 3593 1574 2927 1358 3273 1101 2959 1888 942 2387 3391 1566 1410 1735 2599 589 967 3864 3076 1149 2780 1126 1734 425 305 2164 3666 1088 1316 2690 1138 1744 1326 1637 2908 3151 1539 2099 3770 1695 2308 2038 2863 3131 2218 1579 1922 2711 2086 2877 961 928 2325 1137 1548 278 2668 3547 3542 1739 711 1555 3505 221 1528 3800 3892 1917 1166 3075 761 453 512 3273 494 531 1578 2274 2463 2524 3590 526 2403 1464 714 888 3532 3327 1158 2171 2334 667 2260 3825 1585 509 2905 773 2840 1121 3095 1066 2106 418 1458 175 1268 1263 3675 2390 2172 2098 2253 3649 1696 1800 2100 1150 1602 2443 3045 1945 2367 1862 3252 3499 1177 2203 2194 1376 1749 1126 2266 490 413 612 471 3229 3581 1065 2964 993 3087 588 2459 1453 2894 3433 1304 1372 3811 2691 2854 1868 264 1030 2451 1321 304 2464 1072 1389 3472 1498 1931 98 1745 3539 3237 2772 1249 418 3435 145 3108 1141 1693 3404 2810 3207 1464 3841 3992 2102 1485 1848 
   319 533 3094 295 2541 1119 2764 1616 637 1004 388 323 785 3276 2809 3020 2912 3403 3028 3420 999 519 2336 2334 2889 1006 1139 1192 627 622 985 3575 720 2959 1334 1369 3350 1461 933 739 785 3547 3018 2158 3763 3295 947 1684 3472 739 2453 3689 1878 548 1863 2455 1285 1527 1649 807 1935 1341 1133 3452 2872 1440 2068 1096 517 988 771 971 1403 307 1886 1033 793 2798 3268 1460 1023 1579 3095 2590 1637 240 722 2153 2224 2224 589 651 3440 337 1496 481 3305 740 665 676 1223 1163 3584 2691 2441 2918 2646 903 720 3092 3182 623 3165 1480 2081 1666 1944 771 2536 3398 2867 3282 273 361 1368 2835 3408 1315 3329 649 3585 1706 1109 2084 889 3324 726 3327 737 1975 2638 1547 161 2213 2584 1976 914 3134 3701 748 1072 3417 806 2807 1954 3254 3519 1615 422 2480 2777 859 3153 1873 2282 1909 718 785 2077 1442 577 2279 1458 1881 703 833 1333 2107 1695 1536 1466 921 2584 2664 1489 2385 1947 3414 1439 530 716 1958 3459 2569 939 3578 1968 1082 827 1765 3531 774 2955 3260 3169 1318 3112 3525 2043 1226 1304 1567 95 3665 1403 2048 3155 2623 638 519 3051 1324 1205 3216 1237 1052 1988 3054 1444 3050 969 2376 595 2866 1889 3179 2050 3403 3603 2276 781 1602 1340 2065 1800 184 1922 2078 1626 2652 1992 1098 450 1562 1144 2352 1263 952 2503 1971 1434 3011 2108 2369 1484 3379 3133 3572 3280 369 261 2676 804 2509 1412 3690 1097 2286 1115 453 2292 2135 315 983 1003 1837 3542 2676 1092 2297 3607 1776 2565 2107 457 2165 1807 3593 2499 175 780 728 2256 3303 442 3420 393 2367 2112 749 716 423 2973 368 1053 1614 2490 1678 3495 
   320 768 2712 986 2386 638 2598 1324 1242 866 331 1040 976 2885 2502 2838 2503 2938 2543 2884 439 514 1759 1748 2395 846 437 1155 1330 1183 313 3238 1189 2737 1119 1458 2861 926 428 606 488 3068 2682 1812 3224 2816 793 1004 3150 187 2041 3441 1497 668 1418 1952 574 1359 1323 1329 1735 1383 490 3096 2588 787 2005 764 203 282 713 1066 912 817 1727 343 1376 2341 2845 764 436 866 2812 2373 1334 828 203 1967 1654 1937 661 1342 2915 1046 1406 815 2786 1381 997 1284 515 446 3061 2265 1904 2455 2256 1179 401 2724 2850 216 2984 773 1943 1170 1538 406 2199 2886 2541 3013 894 421 702 2512 3026 642 3127 1341 3033 1683 596 1979 243 2758 1270 2801 226 1420 2238 924 560 1708 2049 1922 678 2903 3201 706 355 2883 437 2308 1471 2855 3242 1684 1133 2083 2240 961 2625 1428 1856 1743 315 1267 1947 1072 635 1719 1564 1298 914 1306 1280 1633 1632 835 1383 292 2343 2259 909 2023 1671 3030 753 410 384 1471 2996 2003 431 3280 1670 718 732 1736 2996 1211 2523 2855 2763 637 2849 3292 1922 1077 733 899 778 3421 1552 1820 2706 2272 1293 1095 2524 1115 854 2771 1009 725 1837 2780 727 2600 337 2089 1014 2373 1283 2906 1813 3042 3055 1898 520 966 1210 1436 1169 737 1817 1528 1659 2173 1858 754 592 1379 863 1744 578 434 2054 1330 1443 2448 1567 2061 938 2957 2765 3127 3034 855 587 2217 196 2227 699 3457 1118 1801 414 1087 1873 1888 925 1186 1335 1338 3158 2228 745 2136 3218 1100 2378 1827 1108 1705 1804 3255 1902 884 1306 626 1921 3046 348 3063 666 2024 1589 257 511 901 2397 873 857 1644 1950 1322 3160 718 
   321 840 1958 1349 1657 1320 1860 578 1416 439 936 1490 836 2133 1738 2092 1755 2218 1834 2217 337 694 1148 1152 1692 409 888 667 1649 1322 534 2477 1225 1982 459 1001 2156 291 336 1369 1249 2357 1920 1048 2561 2104 416 738 2387 590 1291 2679 735 1397 675 1254 905 688 565 1379 1008 899 1055 2337 1826 501 1340 1495 869 819 1474 768 206 1434 1022 563 1488 1614 2104 667 358 843 2049 1623 583 1408 586 1237 1034 1177 698 1631 2238 1521 790 936 2104 1572 988 1450 893 767 2383 1522 1240 1732 1501 1017 489 1966 2088 973 2238 741 1237 464 782 1166 1436 2198 1778 2250 1461 852 513 1749 2272 517 2374 1632 2383 1080 1265 1290 541 2124 1363 2125 562 783 1486 490 1064 1011 1382 1270 343 2146 2504 1466 766 2215 404 1609 754 2106 2479 1161 1511 1329 1574 737 1951 685 1110 1032 520 1290 1245 312 1374 1084 1099 713 839 1306 730 911 1003 736 778 493 1588 1509 371 1261 917 2277 612 1149 1147 757 2275 1373 1142 2517 911 1444 1496 1121 2329 1205 1784 2108 2016 1063 2088 2533 1226 500 256 617 1294 2660 1132 1077 1976 1510 1524 1282 1849 462 152 2039 374 1461 1129 2018 822 1871 465 1328 1080 1669 744 2144 1067 2284 2401 1138 1282 558 605 938 706 1319 1139 883 1107 1458 1160 160 788 693 250 1186 1018 1139 1320 874 910 1811 909 1298 323 2216 2008 2397 2274 1076 1218 1490 567 1466 955 2697 712 1088 596 1344 1124 1137 1501 944 1171 634 2405 1495 157 1411 2467 795 1638 1070 1379 975 1202 2494 1321 1305 1366 529 1157 2284 1043 2304 881 1260 910 1014 493 1087 1778 1500 1612 1092 1289 559 2399 1202 764 
   322 955 1808 1478 1535 1450 1734 459 1521 501 1086 1625 918 1983 1593 1961 1605 2070 1687 2077 477 830 1026 1034 1547 475 1003 674 1769 1425 665 2328 1316 1846 412 994 2010 229 485 1516 1394 2209 1772 902 2421 1957 499 733 2240 740 1141 2537 587 1548 526 1111 1003 613 433 1467 892 889 1176 2188 1682 530 1250 1632 1019 947 1622 821 121 1582 919 687 1583 1465 1954 714 493 884 1905 1491 458 1553 736 1118 912 1038 819 1747 2096 1657 737 1051 1961 1676 1082 1554 998 876 2241 1372 1104 1583 1351 1082 635 1817 1940 1121 2106 792 1130 331 632 1310 1289 2054 1631 2107 1605 997 566 1602 2122 586 2239 1749 2246 1019 1394 1190 682 1990 1458 1984 711 662 1336 472 1209 870 1244 1186 456 2008 2359 1614 886 2074 551 1464 611 1956 2334 1126 1638 1179 1436 810 1810 536 960 926 670 1377 1139 184 1524 957 1084 612 932 1389 708 765 934 773 730 633 1451 1358 338 1113 785 2127 657 1299 1293 615 2127 1243 1279 2371 775 1580 1643 1055 2188 1290 1635 1958 1866 1165 1946 2393 1124 492 303 625 1436 2519 1129 952 1827 1362 1635 1393 1708 419 177 1890 359 1599 1023 1875 889 1721 601 1187 1181 1524 657 2001 940 2134 2263 989 1428 536 571 853 647 1464 1047 757 1064 1311 1057 258 920 610 288 1077 1124 1275 1171 804 882 1678 779 1155 263 2066 1858 2248 2133 1197 1367 1342 714 1325 1038 2556 740 943 708 1461 974 1006 1646 996 1228 496 2255 1346 261 1293 2317 774 1511 934 1498 827 1138 2346 1204 1440 1456 650 1012 2142 1194 2155 1009 1114 774 1158 629 1204 1648 1648 1754 1049 1153 418 2250 1344 910 150 
   323 1924 833 2453 299 2779 426 889 2304 1449 2311 2637 1715 1003 433 634 793 1320 1135 1602 1799 1955 1324 1370 1104 1452 2326 1268 2626 2209 1993 1175 2041 524 1127 1239 1369 1426 1788 2808 2701 1481 665 510 1878 1292 1514 1835 1058 2030 647 1246 793 2795 961 1009 2307 919 897 2135 510 1201 2502 1086 450 1759 600 2957 2280 2276 2909 1519 1376 2736 573 2016 2274 912 1085 1947 1819 2084 660 163 880 2683 2020 309 1289 309 1857 2578 1571 2684 969 2001 1450 2424 1893 2317 2312 2194 1671 749 1156 991 595 1719 1862 797 800 2412 777 2024 434 1208 806 2619 378 1489 522 838 2717 2170 1830 487 1096 1869 914 2582 1798 873 2723 497 2002 1674 2178 1498 1995 1257 628 1622 2355 1023 1172 662 1585 695 1675 2897 2212 1594 1796 1085 1022 1003 1075 1077 2584 590 1241 1613 1393 953 719 546 1927 2056 450 1150 2782 1245 1215 1383 1785 2035 1134 933 826 1977 999 1955 140 655 1518 469 545 1106 1895 2568 2596 1034 1358 1312 2604 1142 556 2905 2937 826 1682 1981 895 1028 959 2472 668 1087 489 1221 1602 1787 2539 1223 1311 400 1085 449 2439 2238 1329 1135 1360 1115 1234 2922 489 614 2145 1019 1927 212 2008 1084 1469 737 404 1052 1793 554 2732 1652 1105 1560 1592 2609 602 1221 1009 946 507 1462 2000 884 1364 1479 2437 2601 794 1623 1099 1474 1177 286 1439 1170 829 1396 837 2155 2559 872 2020 181 2317 1253 1377 938 2032 2347 689 326 2759 1598 1758 1122 1219 826 1471 258 1287 1811 214 397 2385 867 849 1193 1455 2472 2141 1739 422 858 2444 1059 2053 407 1106 2469 1797 2129 1520 2803 3069 1010 1174 914 1096 2445 2213 1462 1329 
   324 680 2152 1127 1400 1959 1622 815 929 522 1233 1316 419 2334 1794 1879 2026 2565 2254 2713 1114 849 1856 1878 2149 551 1661 282 1255 837 1294 2552 666 1850 582 167 2560 1183 1042 1784 1738 2725 2023 1276 3042 2491 578 1673 2436 1155 1624 2577 1124 1680 1231 1790 1735 572 891 758 899 177 1783 2456 1827 1437 894 2057 1271 1535 1860 260 1075 1510 811 1348 898 2002 2374 1592 1155 1768 2036 1496 846 1438 1131 1068 1751 1247 700 1205 2710 1368 441 721 2572 1047 557 941 1701 1579 2841 1854 1851 2118 1757 347 929 2132 2171 1443 2018 1661 959 1207 1213 1675 1585 2645 1871 2201 1454 1054 1438 1836 2447 1429 2192 1208 2903 532 1918 934 1234 2690 801 2609 1115 1529 1764 1418 1169 1600 1965 801 704 2025 2906 1841 1536 2708 925 2084 1364 2324 2436 412 1236 1622 2135 374 2453 1235 1507 838 1017 679 949 873 1687 1770 259 1529 501 659 313 1456 554 1666 415 1211 1515 1794 1288 1489 1010 2455 1539 1520 1631 1376 2615 2021 1749 2513 1057 2018 1905 590 2816 604 2099 2340 2256 1867 2032 2405 911 467 1192 1554 1286 2549 230 1027 2310 1680 1064 878 2358 571 797 2360 597 2013 889 1987 1721 2215 1220 1379 662 2125 1590 2106 1038 2417 2911 1423 1756 1485 442 1781 1599 1385 787 1595 429 1912 876 790 830 614 688 1949 1812 1754 1729 1749 279 2400 1595 1401 1217 2476 2169 2693 2179 852 1394 1896 1190 1491 1818 2566 230 1618 1418 992 1501 1122 1494 233 389 1316 2577 1876 797 1176 2645 1724 1446 1140 1029 1474 616 2570 2043 1175 764 696 1340 2210 1382 2427 833 1447 1558 1553 814 812 2397 1570 2098 420 1896 958 2473 1202 1322 937 954 1377 
   325 1330 3430 1231 3128 370 3341 2068 1589 1584 751 1160 1585 3599 3238 3582 3214 3620 3220 3520 1168 1134 2388 2369 3068 1569 788 1861 1516 1573 994 3965 1653 3480 1858 2134 3529 1627 1170 214 257 3739 3412 2547 3851 3491 1510 1544 3880 929 2757 4182 2230 429 2135 2630 911 2097 2065 1754 2478 2073 634 3819 3328 1403 2733 186 717 745 206 1723 1632 775 2467 991 1745 3034 3547 1296 1156 1308 3551 3117 2078 852 942 2711 2293 2679 1282 1557 3559 1131 2131 1331 3437 1681 1535 1626 860 911 3704 2973 2561 3144 2977 1761 1121 3446 3580 557 3728 1263 2682 1877 2265 338 2932 3539 3274 3752 904 933 1308 3246 3741 1248 3871 1554 3652 2398 412 2714 964 3370 1676 3445 966 2082 2956 1560 881 2391 2703 2648 1406 3646 3858 229 843 3520 1173 2981 2172 3567 3980 2372 1310 2804 2888 1608 3271 2145 2571 2483 1044 1723 2685 1813 386 2364 2237 1944 1508 1770 1994 2334 2355 1338 2106 1013 3087 2975 1585 2753 2414 3745 1315 467 366 2170 3678 2634 402 4015 2412 211 152 2454 3630 1698 3226 3564 3473 816 3590 4035 2659 1805 1429 1477 934 4163 2208 2564 3398 3002 1576 1470 3173 1854 1598 3464 1748 160 2576 3520 1154 3294 1048 2830 1501 3048 1909 3646 2557 3763 3677 2625 231 1583 1939 2025 1773 816 2551 2188 2358 2859 2596 1498 1160 2118 1605 2342 794 413 2756 1908 2145 3069 2233 2800 1632 3658 3487 3816 3776 1283 692 2912 938 2968 1011 4199 1804 2492 1014 1404 2590 2632 903 1804 1893 2037 3872 2928 1489 2878 3930 1637 3122 2570 1404 2411 2516 3982 2505 1106 1728 1312 2657 3787 604 3785 1184 2757 2266 489 1214 1340 3008 778 117 2344 2604 2061 3888 952 744 1502 1646 2957 1982 
   326 1275 3385 1185 3076 364 3289 2017 1541 1530 696 1119 1530 3554 3189 3530 3169 3579 3179 3484 1120 1078 2352 2333 3028 1514 756 1806 1474 1523 948 3918 1601 3429 1805 2079 3489 1582 1120 164 205 3700 3365 2499 3816 3450 1456 1512 3833 877 2712 4132 2182 390 2089 2589 885 2043 2015 1704 2425 2018 609 3773 3278 1364 2679 211 662 705 178 1668 1585 737 2414 947 1696 2992 3503 1263 1108 1281 3502 3066 2027 812 889 2658 2255 2629 1227 1514 3521 1092 2077 1277 3399 1635 1482 1579 831 877 3667 2928 2522 3102 2931 1706 1067 3400 3533 503 3677 1232 2629 1832 2218 287 2884 3501 3226 3703 866 878 1270 3198 3696 1209 3820 1511 3617 2343 400 2660 915 3336 1626 3408 913 2042 2910 1520 828 2349 2664 2593 1353 3596 3820 199 805 3483 1120 2940 2128 3522 3931 2317 1268 2758 2850 1553 3234 2099 2525 2430 990 1672 2631 1763 344 2326 2182 1905 1453 1718 1939 2290 2301 1307 2052 964 3036 2930 1542 2705 2363 3700 1279 413 313 2126 3637 2597 368 3967 2362 223 132 2399 3594 1646 3182 3520 3428 797 3540 3985 2605 1751 1385 1441 888 4113 2153 2512 3356 2955 1531 1420 3135 1801 1546 3422 1695 176 2523 3471 1126 3251 1001 2780 1449 3007 1872 3596 2505 3717 3642 2578 176 1545 1885 1991 1737 771 2497 2148 2303 2817 2543 1446 1105 2065 1552 2308 772 379 2712 1875 2090 3034 2192 2750 1588 3615 3441 3774 3726 1231 643 2869 887 2918 988 4149 1749 2449 973 1356 2544 2580 866 1749 1839 1993 3827 2885 1437 2825 3885 1606 3070 2520 1357 2366 2462 3935 2471 1060 1678 1257 2608 3737 549 3739 1130 2709 2225 439 1160 1288 2973 743 172 2289 2565 2012 3841 904 693 1453 1597 2906 1927 55 
   327 1741 1042 2262 314 2664 519 766 2101 1282 2154 2448 1523 1214 645 764 984 1519 1309 1781 1679 1789 1382 1425 1261 1288 2225 1080 2425 2008 1878 1383 1838 692 971 1031 1560 1348 1660 2665 2565 1681 877 526 2069 1484 1350 1793 1265 1893 762 1424 745 2639 929 1102 2219 747 791 1928 345 997 2397 1298 660 1688 397 2833 2132 2163 2763 1326 1285 2563 382 1906 2068 1073 1290 1880 1702 2028 863 326 764 2506 1881 115 1331 322 1683 2376 1755 2496 778 1814 1629 2219 1698 2114 2218 2097 1861 907 1238 1163 761 1517 1713 1007 1012 2271 910 1959 222 1152 781 2485 543 1675 734 1030 2538 2006 1753 698 1308 1786 1065 2380 1978 662 2610 288 1878 1837 1974 1676 1857 1257 788 1563 2185 1069 1277 452 1431 868 1875 2750 2107 1774 1652 1232 1014 1213 1267 865 2389 715 1370 1424 1560 923 785 358 1783 1851 237 1039 2629 1296 1004 1369 1596 1829 943 957 619 1917 808 1833 344 818 1449 574 450 1318 1825 2418 2458 1027 1560 1405 2482 1341 483 2783 2794 614 1866 1777 1082 1236 1165 2383 861 1258 276 1052 1510 1732 2360 1398 1100 271 1279 627 2236 2040 1488 977 1229 1313 1081 2796 286 814 2074 1206 1809 326 1812 1240 1456 933 286 1264 1975 620 2595 1600 929 1570 1566 2435 391 1239 797 1079 298 1325 1827 717 1219 1532 2344 2480 910 1620 894 1617 1201 394 1365 1379 1040 1604 1017 1967 2394 1015 1889 371 2239 1422 1186 1000 1930 2150 759 244 2580 1397 1551 1094 1432 974 1334 96 1500 1780 302 348 2188 904 637 1401 1530 2286 1935 1573 475 1044 2291 1271 1874 509 1131 2336 1640 1938 1654 2629 2936 798 1263 823 1305 2267 2079 1344 1222 213 1173 2823 2770 
   328 954 3517 449 2800 1782 3020 2062 475 1461 1094 398 1082 3701 3182 3277 3364 3885 3535 3960 1652 1105 2930 2935 3408 1475 1845 1529 150 567 1673 3946 737 3253 1768 1556 3854 2067 1576 1346 1436 4038 3406 2596 4302 3793 1430 2358 3833 1422 2924 3979 2360 1111 2390 2993 1991 1897 2116 675 2280 1577 1833 3843 3223 2105 2286 1711 1223 1695 1335 1269 1990 765 2204 1724 549 3292 3720 2147 1682 2275 3436 2899 2089 693 1401 2468 2817 2613 1088 201 3971 413 1811 859 3833 389 896 469 1930 1868 4111 3164 3005 3412 3092 1058 1346 3504 3560 1324 3414 2173 2362 2237 2438 1442 2946 3919 3254 3604 636 1032 2042 3219 3822 1993 3589 196 4137 1932 1781 2336 1575 3890 611 3861 1412 2566 3091 2193 863 2762 3142 2196 1450 3428 4207 1311 1778 3956 1426 3331 2500 3685 3839 1773 291 2938 3331 1197 3692 2398 2772 2231 1370 736 2352 1958 1159 2863 1611 2493 1028 768 1650 2639 1957 2225 1782 1600 2914 3120 2116 2822 2350 3830 2121 1200 1390 2507 3939 3149 1621 3915 2385 1710 1391 1988 4069 801 3423 3698 3610 2022 3435 3806 2314 1636 1938 2236 664 3951 1526 2406 3631 3040 341 545 3591 1756 1742 3687 1697 1671 2289 3388 2145 3530 1646 2756 779 3384 2514 3508 2414 3800 4151 2732 1422 2254 1714 2700 2444 753 2191 2663 1815 3166 2278 1648 1002 1938 1652 2967 1968 1636 3000 2617 1681 3580 2685 2766 2095 3827 3543 4035 3582 709 912 3174 1488 2877 2118 3966 1413 2818 1809 451 2776 2500 636 1178 1048 2399 3954 3165 1646 2579 4021 2447 2850 2499 413 2685 2002 3964 3105 539 660 1257 2680 3613 1139 3813 905 2791 2676 1445 1299 706 3553 763 1615 1809 3054 2162 3867 707 1422 1784 1906 2776 1403 1539 1501 2574 
   329 1517 2108 1923 2172 1178 2337 1184 2090 1223 1318 2012 1588 2253 2038 2526 1874 2190 1791 2035 736 1292 923 894 1638 1193 721 1455 2259 2007 705 2662 1946 2377 1208 1784 2079 578 819 1480 1321 2291 2153 1406 2357 2052 1187 76 2602 953 1471 2982 1125 1625 950 1231 600 1395 1124 2101 1588 1680 878 2501 2150 297 1992 1405 1196 802 1585 1550 680 1815 1645 660 2191 1650 2166 234 700 217 2352 2068 1170 1825 971 1784 847 1602 1368 2257 2079 2026 1529 1602 1966 2244 1710 2129 648 610 2222 1636 1125 1745 1690 1784 1047 2140 2312 1181 2661 246 1837 719 1104 1245 1729 2070 2041 2555 1890 1342 334 2022 2397 379 2760 2257 2154 1804 1122 1913 801 1871 2069 1968 960 707 1659 329 1530 1027 1256 1940 1083 2513 2389 1589 695 2035 980 1552 903 2214 2755 1921 2081 1533 1426 1504 1798 958 1295 1645 1006 2018 1850 943 1581 923 1878 558 1572 2042 1502 1035 1714 172 1524 772 2004 1669 464 1542 1422 2398 251 1378 1263 894 2247 1160 1110 2760 1386 1351 1577 1835 2142 1938 1857 2203 2117 732 2416 2867 1844 1280 537 173 1762 2971 1918 1606 1997 1769 2176 1945 1705 1215 933 2063 1148 1391 1736 2338 357 1898 726 1721 1781 1621 486 2452 1587 2442 2181 1414 1359 275 1367 537 340 1733 1790 792 1858 1465 1778 943 1399 1383 1040 849 732 1098 1415 419 1678 1578 844 1663 549 2271 2179 2397 2609 1709 1585 1538 887 1842 528 3019 1502 1140 584 1976 1323 1627 1922 1724 1944 790 2517 1568 937 1955 2567 137 2118 1529 2005 1116 1919 2677 1011 1840 2084 1220 1508 2603 1343 2468 1497 1574 900 1125 1128 1738 1511 1870 1583 1843 1161 1070 2592 1690 998 791 796 1911 1728 1507 1477 1868 2372 
   330 797 3182 656 2734 770 2955 1732 1008 1162 297 616 1059 3360 2935 3206 2984 3444 3055 3414 948 660 2297 2288 2910 1155 893 1404 963 991 859 3690 1076 3126 1476 1635 3376 1442 908 369 427 3580 3131 2257 3756 3327 1093 1550 3594 660 2520 3849 1955 207 1905 2468 1045 1697 1750 1173 2100 1589 842 3556 3010 1334 2293 727 371 760 408 1222 1409 287 2068 891 1163 2842 3334 1306 958 1392 3235 2757 1749 329 656 2329 2189 2354 788 997 3442 600 1698 778 3311 1106 980 1046 981 954 3588 2752 2431 2959 2727 1214 755 3188 3298 364 3352 1307 2276 1675 2009 431 2644 3408 2984 3429 394 440 1249 2953 3498 1189 3508 994 3568 1940 769 2292 780 3296 1094 3328 679 1949 2714 1467 313 2223 2576 2203 1020 3299 3721 386 861 3412 834 2825 1975 3334 3664 1880 753 2556 2768 1105 3152 1915 2340 2089 710 1145 2275 1515 219 2252 1733 1835 978 1192 1544 2135 1913 1374 1670 824 2740 2737 1441 2479 2078 3503 1299 193 379 1976 3502 2539 613 3713 2089 716 462 1998 3526 1125 3014 3337 3245 1041 3261 3691 2244 1393 1259 1447 363 3826 1691 2203 3205 2725 1002 888 3050 1469 1278 3269 1369 684 2176 3198 1243 3099 872 2508 933 2888 1825 3324 2201 3504 3589 2360 417 1512 1520 1983 1715 259 2128 2057 1878 2681 2187 1168 648 1727 1247 2288 992 628 2549 1877 1673 2984 2093 2490 1458 3446 3229 3626 3439 709 110 2718 708 2645 1171 3856 1327 2309 958 823 2354 2282 413 1274 1334 1847 3631 2724 1160 2485 3694 1646 2745 2239 825 2202 2050 3708 2445 531 1147 871 2362 3456 201 3523 644 2470 2109 459 807 766 2937 333 685 1866 2479 1765 3611 371 548 1230 1380 2604 1474 582 533 2443 1012 1540 
   331 1613 1020 2154 596 2420 773 535 2038 1119 1967 2333 1424 1203 688 993 897 1441 1165 1639 1440 1622 1101 1143 1088 1119 1967 974 2352 1941 1634 1457 1779 879 791 1021 1451 1072 1431 2455 2346 1602 906 247 1950 1379 1180 1501 1350 1676 554 1589 451 2450 632 852 1951 608 538 1888 241 959 2143 1343 751 1408 582 2598 1931 1917 2557 1233 1018 2407 347 1656 2027 915 1241 1598 1460 1741 975 522 523 2358 1666 245 1042 113 1534 2309 1623 2378 697 1695 1490 2169 1608 2056 1954 1836 1744 753 976 1021 634 1459 1514 1003 1065 2059 1137 1676 369 863 482 2263 452 1551 754 1168 2396 1833 1477 720 1320 1514 1271 2313 1835 700 2364 465 1644 1662 1922 1532 1641 959 648 1277 2024 786 1034 595 1242 1046 1788 2546 1853 1632 1445 1042 716 1191 1403 919 2292 529 1153 1315 1396 625 525 320 1576 1803 389 792 2435 1013 1025 1070 1488 1789 853 665 622 1632 725 1596 485 679 1168 382 187 1328 1545 2218 2241 729 1489 1150 2245 1456 198 2546 2584 673 1733 1723 977 1207 1123 2115 1000 1436 412 898 1244 1444 2217 1568 1120 120 1188 547 2172 1959 1313 800 1005 1233 894 2564 332 936 1795 1099 1568 256 1725 1065 1158 1063 100 1299 1837 373 2377 1311 795 1273 1269 2280 463 944 839 876 378 1109 1674 569 1016 1248 2079 2242 693 1321 863 1412 908 267 1086 1342 1041 1561 1180 1853 2222 831 1663 387 1964 1601 1089 729 1673 2062 503 57 2438 1337 1523 797 1452 798 1118 391 1520 1485 550 50 2101 619 729 1475 1259 2162 1891 1405 240 1195 2097 1313 1733 327 839 2112 1454 1832 1438 2474 2712 834 1006 555 1377 2122 1858 1103 969 359 1134 2601 2550 298 2502 1576 2262 
   332 2786 290 3334 1300 3249 1222 1656 3261 2271 3020 3503 2632 222 695 1161 350 222 370 611 2383 2735 1220 1258 508 2262 2765 2191 3565 3162 2531 629 3006 991 1950 2265 324 1897 2410 3421 3283 379 505 1118 804 258 2317 2065 638 2665 801 1099 1376 3476 1409 901 2688 1825 1610 3123 1483 2202 2944 469 755 2131 1701 3463 2950 2776 3529 2450 1911 3510 1584 2529 3261 485 54 2276 2385 2344 727 1084 1630 3475 2664 1372 1282 1131 2681 3527 553 3543 1935 2875 483 3398 2819 3282 2718 2630 607 563 1006 384 622 2691 2566 348 504 3036 1192 2335 1516 1650 1311 3198 795 464 600 817 3523 2923 2223 631 323 2281 1144 3530 780 1930 3190 1593 2579 785 3152 534 2640 1449 622 1971 3131 1130 886 1756 2339 963 575 3525 2684 602 2484 587 1350 181 872 2146 3483 778 758 2517 549 1399 975 1556 2604 3037 1535 1813 3450 1206 2264 1596 2686 3025 2083 1188 1861 2265 1962 2530 1009 594 1934 892 1371 318 2241 3224 3192 1352 255 1016 3123 808 1331 3408 3542 1893 651 2954 299 146 155 2841 817 1082 1572 2078 2094 2087 3348 1107 2360 1357 137 700 3393 3169 571 1961 2052 79 2031 3439 1538 770 2463 230 2487 1015 2935 519 1651 779 1342 415 763 984 3319 1960 2002 1606 1799 3389 1668 1349 2070 667 1571 2161 2808 1782 2110 1337 2827 3115 767 1719 2107 789 1300 979 1889 143 339 322 923 3034 3300 607 2629 935 2644 1168 2307 1027 2506 3265 963 1263 3564 2569 2764 1484 409 592 2167 1361 447 1994 1190 1234 3304 1115 1931 637 1203 3323 3124 2528 1038 879 3125 444 2884 929 1258 3049 2543 3021 878 3577 3616 2067 974 1576 589 3253 2821 2084 1934 1103 2375 3519 3476 1306 3714 2128 3314 1244 
   333 2138 869 2652 163 3056 136 1158 2472 1686 2558 2839 1913 1009 469 360 908 1380 1276 1718 2072 2192 1590 1636 1276 1692 2608 1476 2798 2381 2269 1068 2209 308 1375 1392 1459 1714 2057 3067 2966 1534 662 799 1960 1383 1754 2126 944 2294 889 1034 1084 3043 1252 1256 2593 1150 1175 2288 749 1372 2783 1018 408 2048 676 3229 2535 2553 3166 1716 1660 2964 782 2294 2427 1085 1128 2237 2094 2375 544 140 1153 2906 2282 518 1563 600 2084 2747 1677 2888 1173 2208 1568 2582 2084 2481 2596 2478 1758 935 1408 1140 780 1891 2116 817 746 2673 507 2314 590 1498 1097 2885 590 1590 562 671 2937 2410 2118 536 1067 2156 662 2751 1908 1015 3000 611 2273 1823 2340 1620 2258 1544 819 1913 2587 1297 1406 761 1835 482 1729 3153 2493 1710 2054 1273 1311 1022 900 1194 2774 824 1448 1818 1540 1244 989 760 2185 2216 597 1426 3032 1514 1348 1672 1988 2190 1337 1216 993 2268 1202 2227 225 840 1808 728 823 1078 2184 2822 2859 1323 1408 1553 2877 988 840 3178 3196 961 1785 2146 1015 1053 1004 2758 511 863 635 1455 1886 2078 2759 1007 1440 660 1175 626 2606 2420 1490 1381 1626 1189 1484 3193 679 488 2435 1131 2201 491 2196 1260 1758 588 669 999 1898 830 2996 1943 1331 1843 1882 2836 759 1503 1139 1157 678 1725 2228 1121 1621 1745 2722 2875 1028 1910 1270 1659 1458 559 1727 1193 838 1414 637 2359 2797 1072 2287 400 2605 1026 1579 1205 2313 2532 958 601 2978 1773 1909 1413 1174 1023 1734 371 1239 2102 102 684 2570 1147 959 1085 1708 2681 2298 1977 706 671 2695 998 2273 672 1387 2735 2044 2328 1716 3030 3336 1144 1420 1196 996 2667 2479 1736 1607 291 1544 3223 3171 404 2947 2202 2847 642 1158 
   334 2704 206 3246 969 3345 847 1589 3128 2200 3014 3425 2518 219 417 746 434 629 721 1038 2418 2692 1442 1486 813 2197 2865 2068 3445 3031 2588 383 2867 590 1870 2080 752 1960 2430 3461 3335 763 188 1053 1208 685 2256 2221 311 2685 834 735 1360 3488 1448 1082 2808 1702 1562 2968 1315 2034 3046 250 413 2239 1436 3547 2960 2853 3568 2326 1950 3479 1400 2595 3108 692 379 2405 2427 2499 311 775 1568 3435 2681 1150 1476 986 2616 3400 980 3469 1784 2787 908 3254 2702 3144 2829 2729 1023 659 1220 652 610 2545 2555 155 78 3067 766 2472 1281 1710 1318 3250 668 891 340 393 3476 2895 2327 375 256 2380 719 3404 1204 1718 3286 1341 2621 1207 3008 960 2656 1586 637 2082 3095 1264 1135 1505 2301 538 950 3560 2770 1029 2478 866 1428 250 497 1924 3386 781 1063 2409 953 1438 1020 1372 2605 2887 1297 1797 3467 1404 2061 1736 2582 2869 1944 1273 1666 2408 1813 2572 722 624 2019 833 1259 267 2362 3243 3237 1433 641 1285 3198 474 1235 3493 3587 1673 1075 2809 495 287 292 2968 396 681 1336 1987 2156 2220 3298 735 2157 1189 515 585 3262 3052 950 1881 2033 491 1966 3519 1329 360 2601 540 2534 839 2818 813 1805 352 1181 207 1186 958 3369 2085 1889 1805 1952 3354 1448 1500 1855 866 1352 2142 2753 1662 2070 1581 2946 3192 876 1907 1933 1164 1448 835 1959 405 124 612 498 2945 3282 776 2659 719 2783 793 2182 1151 2587 3156 997 1095 3518 2423 2596 1562 373 737 2150 1091 441 2164 869 1102 3195 1192 1695 400 1474 3251 2973 2477 950 456 3133 219 2818 840 1391 3099 2512 2925 1247 3546 3686 1856 1203 1546 307 3203 2855 2095 1946 847 2210 3582 3535 1060 3594 2291 3310 1094 428 812 
   335 869 3109 830 2722 584 2939 1688 1166 1156 293 808 1125 3284 2882 3186 2904 3347 2953 3296 843 681 2169 2158 2805 1144 706 1421 1150 1138 722 3628 1203 3096 1452 1681 3271 1335 818 258 251 3478 3070 2197 3635 3226 1083 1392 3536 563 2441 3811 1886 257 1819 2362 858 1683 1696 1314 2077 1624 645 3490 2964 1191 2304 574 291 582 343 1268 1315 481 2056 745 1319 2748 3249 1144 845 1217 3188 2728 1701 526 566 2309 2065 2308 827 1180 3326 795 1702 871 3198 1275 1076 1206 794 778 3473 2668 2316 2863 2653 1300 710 3119 3238 200 3332 1138 2268 1577 1933 238 2584 3297 2926 3386 591 473 1102 2896 3424 1041 3482 1178 3443 1960 578 2292 655 3168 1239 3212 591 1831 2637 1332 433 2118 2460 2216 992 3266 3612 329 686 3294 777 2719 1878 3256 3618 1922 940 2480 2652 1152 3036 1829 2257 2074 646 1276 2269 1452 224 2130 1783 1709 1047 1322 1557 2040 1923 1207 1676 703 2705 2659 1321 2413 2036 3429 1142 6 185 1878 3405 2414 417 3662 2041 553 382 2016 3407 1245 2928 3257 3165 846 3220 3657 2241 1383 1144 1296 547 3789 1750 2173 3113 2661 1174 1036 2936 1446 1221 3177 1342 529 2165 3154 1065 3007 749 2462 1046 2784 1692 3280 2168 3436 3465 2290 253 1372 1515 1840 1574 454 2128 1939 1912 2582 2180 1114 700 1709 1208 2151 797 431 2459 1731 1700 2858 1978 2439 1348 3361 3160 3534 3402 833 294 2624 597 2600 983 3822 1357 2210 803 985 2273 2247 609 1344 1433 1746 3556 2634 1106 2471 3618 1489 2724 2195 992 2111 2075 3645 2310 706 1288 873 2304 3416 144 3456 723 2410 2000 267 787 890 2807 521 575 1898 2362 1703 3550 536 412 1152 1302 2571 1526 461 407 2422 1205 1377 197 2222 3226 2826 3246 
   336 355 2450 806 1984 1127 2203 983 926 414 465 941 501 2631 2185 2453 2262 2746 2370 2764 429 145 1693 1695 2231 403 863 684 1121 843 533 2946 793 2371 722 971 2692 822 345 995 923 2889 2386 1517 3107 2638 342 1138 2847 333 1800 3094 1226 949 1205 1797 964 945 1007 947 1346 902 963 2816 2258 878 1562 1233 460 722 1085 576 753 912 1318 592 1028 2142 2616 961 467 1117 2482 2002 1001 875 308 1575 1580 1603 211 1110 2783 972 960 438 2647 1081 567 965 919 808 2927 2037 1788 2261 1998 709 125 2451 2552 623 2599 1007 1529 1012 1289 854 1901 2740 2238 2676 923 327 831 2206 2765 792 2754 1110 2931 1222 1086 1551 448 2673 908 2670 296 1329 1988 950 531 1556 1929 1475 268 2544 3043 1071 745 2761 185 2149 1297 2607 2911 1203 968 1830 2122 472 2496 1215 1627 1337 202 868 1529 787 940 1631 1077 1248 452 899 818 1449 1182 1042 934 444 1985 2013 868 1742 1326 2771 922 737 814 1301 2803 1921 917 2962 1339 1192 1122 1278 2875 796 2301 2612 2521 1073 2508 2936 1500 643 691 1012 751 3072 1062 1448 2500 1985 1017 782 2394 714 549 2561 615 1190 1426 2445 1021 2395 474 1756 622 2208 1266 2571 1446 2766 2948 1629 946 1013 774 1452 1198 790 1386 1431 1184 1994 1440 440 246 973 499 1722 1015 922 1846 1371 969 2360 1457 1742 848 2728 2493 2918 2684 552 715 2019 382 1893 1069 3101 634 1628 677 823 1638 1528 965 702 871 1181 2899 2020 435 1734 2963 1220 1992 1487 856 1507 1340 2963 1863 757 928 138 1619 2702 605 2784 344 1729 1458 724 58 576 2326 979 1293 1170 1837 1029 2866 658 490 549 687 1849 832 1177 1122 1690 1248 1164 755 1508 2600 2094 2569 742 
   337 694 2074 1203 1712 1271 1922 647 1272 335 813 1344 706 2252 1836 2161 1877 2350 1969 2359 296 548 1295 1299 1829 305 872 602 1502 1179 500 2584 1087 2060 460 939 2292 435 259 1275 1166 2491 2026 1152 2703 2239 296 846 2491 494 1413 2768 846 1284 806 1394 914 701 650 1242 1060 842 1027 2449 1918 595 1358 1431 758 780 1377 659 353 1301 1059 542 1348 1745 2229 739 331 914 2143 1696 658 1271 485 1292 1181 1264 551 1484 2379 1376 778 789 2244 1428 849 1307 892 765 2523 1647 1384 1864 1618 895 356 2079 2193 878 2307 807 1276 608 901 1084 1539 2337 1880 2342 1323 715 586 1851 2389 575 2450 1486 2527 1068 1219 1319 480 2269 1223 2266 460 930 1605 613 926 1152 1525 1281 202 2227 2641 1367 746 2357 275 1747 893 2225 2573 1121 1364 1447 1718 614 2092 816 1235 1073 402 1154 1281 407 1264 1230 1041 859 702 1173 689 1047 1000 814 761 439 1666 1629 504 1371 994 2394 687 1043 1060 897 2407 1519 1082 2616 997 1381 1403 1115 2471 1070 1911 2229 2137 1063 2176 2617 1259 459 358 721 1153 2747 1063 1142 2106 1618 1379 1137 1990 459 176 2168 356 1394 1168 2109 870 2000 424 1417 938 1806 888 2235 1135 2396 2544 1251 1196 681 583 1080 842 1183 1162 1030 1076 1593 1194 83 641 715 206 1333 1013 1081 1450 1012 868 1956 1055 1393 465 2340 2121 2526 2360 929 1090 1622 486 1555 981 2782 625 1226 594 1197 1248 1210 1363 832 1053 777 2522 1625 73 1462 2585 912 1702 1152 1232 1108 1191 2602 1468 1160 1228 382 1258 2373 929 2416 734 1365 1054 934 347 940 1924 1368 1534 1061 1433 658 2506 1061 678 147 283 1536 854 1422 1370 1403 1636 892 1109 1181 2210 1802 2204 1046 404 
   338 841 3399 358 2685 1734 2906 1945 361 1345 1018 352 965 3583 3064 3163 3246 3768 3418 3845 1553 1001 2820 2826 3292 1360 1771 1411 33 450 1582 3829 622 3137 1651 1441 3738 1959 1475 1312 1391 3921 3289 2478 4186 3676 1315 2262 3715 1331 2807 3864 2244 1082 2275 2878 1915 1779 1999 568 2163 1461 1768 3725 3106 2007 2172 1678 1146 1619 1310 1152 1880 738 2086 1635 449 3175 3602 2055 1584 2187 3319 2782 1972 659 1310 2351 2706 2495 977 94 3855 382 1694 745 3717 294 778 359 1854 1787 3995 3047 2891 3295 2974 941 1245 3386 3443 1257 3300 2084 2246 2125 2322 1391 2829 3803 3136 3487 609 942 1946 3101 3704 1899 3475 89 4022 1817 1731 2221 1485 3776 500 3746 1319 2455 2974 2091 786 2648 3028 2081 1339 3313 4090 1286 1698 3841 1323 3216 2387 3567 3723 1660 214 2821 3216 1079 3577 2284 2656 2113 1273 624 2237 1843 1127 2752 1498 2385 911 658 1533 2524 1841 2134 1664 1508 2797 3002 2011 2705 2232 3712 2027 1147 1337 2393 3822 3037 1566 3798 2267 1673 1367 1873 3954 686 3305 3580 3492 1953 3318 3691 2198 1519 1834 2139 605 3836 1414 2288 3514 2922 230 427 3476 1639 1629 3570 1581 1636 2172 3271 2060 3412 1552 2638 661 3268 2408 3391 2296 3683 4036 2614 1380 2153 1596 2595 2340 707 2075 2552 1701 3050 2162 1537 897 1820 1538 2859 1898 1580 2883 2514 1564 3466 2573 2648 1987 3709 3425 3918 3466 598 860 3058 1398 2760 2041 3852 1296 2703 1721 336 2659 2382 617 1061 936 2286 3836 3048 1534 2463 3904 2349 2734 2381 298 2569 1888 3847 2995 462 552 1147 2562 3497 1075 3695 799 2673 2563 1383 1193 592 3441 746 1594 1694 2941 2045 3749 635 1343 1674 1795 2658 1288 1511 1471 2458 118 2277 964 2384 3596 2831 3477 1153 1143 1527 
   339 2262 395 2804 647 2955 620 1153 2687 1761 2585 2983 2076 569 86 668 383 884 752 1197 2007 2256 1197 1244 761 1758 2481 1626 3003 2590 2185 811 2427 485 1431 1647 946 1568 2013 3046 2925 1044 255 629 1453 869 1818 1885 713 2266 497 1029 945 3063 1057 835 2436 1260 1132 2531 876 1597 2662 692 207 1869 1040 3151 2537 2457 3151 1885 1546 3043 964 2197 2670 575 646 2045 2019 2156 394 427 1134 2997 2260 725 1200 544 2177 2959 1158 3027 1344 2345 1046 2815 2260 2704 2452 2345 1248 443 988 618 307 2105 2127 363 418 2650 767 2116 864 1323 915 2840 243 1073 103 598 3038 2462 1952 72 674 2001 823 2963 1389 1293 2897 935 2212 1299 2568 1097 2235 1255 347 1716 2659 953 951 1099 1868 574 1240 3142 2379 1189 2052 770 1063 566 811 1504 2944 431 957 1967 1016 1047 663 936 2181 2448 882 1373 3043 1137 1634 1401 2140 2432 1503 923 1234 2057 1373 2162 345 357 1638 428 818 683 1998 2821 2824 1070 921 1105 2799 840 797 3097 3173 1251 1268 2369 491 589 520 2599 460 909 920 1545 1761 1866 2859 1016 1731 749 660 189 2822 2610 970 1441 1606 683 1528 3120 900 382 2244 608 2127 397 2376 747 1479 494 739 648 1380 559 2958 1729 1447 1516 1620 2917 1025 1186 1432 681 928 1715 2315 1220 1637 1350 2573 2794 599 1604 1497 1148 1135 395 1571 732 398 957 652 2503 2850 588 2244 284 2423 1062 1740 843 2196 2714 635 654 3080 1984 2160 1190 804 538 1723 697 872 1840 536 660 2753 842 1282 829 1280 2810 2535 2041 521 645 2707 661 2378 417 1069 2688 2079 2483 1210 3110 3282 1431 988 1122 731 2764 2441 1677 1531 439 1773 3175 3127 647 3153 1958 2881 652 666 524 442 2825 2135 1779 3035 
   340 2117 808 2637 206 3005 212 1112 2468 1655 2524 2823 1898 955 401 406 834 1317 1200 1647 2024 2162 1510 1556 1197 1660 2554 1456 2793 2375 2219 1043 2205 316 1339 1390 1391 1654 2011 3027 2923 1473 605 729 1894 1314 1722 2059 921 2251 808 1048 1021 3009 1185 1175 2535 1121 1123 2289 714 1365 2729 982 354 1986 690 3182 2497 2503 3127 1701 1604 2938 758 2243 2427 1006 1067 2175 2044 2310 516 66 1104 2882 2240 490 1485 535 2058 2743 1607 2871 1153 2190 1496 2581 2071 2478 2540 2422 1691 854 1327 1063 700 1885 2078 758 703 2632 551 2252 579 1435 1030 2841 508 1521 495 663 2914 2379 2058 467 1021 2098 694 2747 1838 1015 2950 613 2226 1747 2338 1547 2216 1470 738 1849 2559 1220 1325 770 1799 492 1668 3115 2440 1638 2014 1193 1240 965 898 1202 2762 743 1367 1800 1465 1177 911 734 2146 2214 589 1376 2997 1435 1352 1600 1971 2190 1319 1141 985 2204 1183 2180 144 759 1746 648 771 1032 2122 2784 2817 1251 1347 1472 2829 978 784 3130 3156 962 1716 2142 941 995 942 2700 497 882 628 1425 1830 2013 2736 1022 1446 616 1106 545 2602 2411 1413 1346 1582 1123 1448 3147 660 462 2373 1058 2152 417 2185 1181 1686 573 623 959 1829 753 2954 1877 1304 1768 1812 2810 751 1428 1143 1076 665 1682 2202 1089 1581 1666 2665 2826 947 1837 1262 1580 1382 483 1667 1136 781 1359 642 2342 2767 991 2242 320 2545 1047 1561 1126 2260 2522 880 550 2956 1766 1909 1344 1132 943 1691 363 1199 2032 104 625 2560 1071 967 1061 1627 2662 2297 1946 633 671 2659 960 2250 594 1311 2691 2009 2313 1636 3004 3292 1147 1339 1142 969 2643 2435 1687 1555 228 1538 3179 3128 376 2942 2134 2814 587 1095 81 766 2788 2060 1758 2826 451 
   341 1176 2862 1340 2663 322 2865 1584 1628 1224 680 1357 1380 3025 2702 3094 2639 3024 2623 2911 677 922 1781 1760 2470 1200 176 1518 1679 1576 473 3405 1593 2976 1429 1835 2928 1066 714 599 439 3139 2861 2014 3241 2892 1153 932 3328 555 2191 3655 1695 783 1578 2036 309 1670 1565 1730 2014 1754 84 3254 2799 803 2326 531 560 189 699 1458 1092 1054 2023 445 1769 2447 2963 685 650 702 3018 2623 1588 1094 579 2244 1689 2167 1067 1699 2951 1351 1740 1220 2831 1760 1405 1670 251 304 3096 2396 1960 2554 2413 1585 780 2882 3028 430 3238 651 2240 1313 1718 375 2390 2934 2728 3222 1161 814 710 2703 3168 652 3369 1698 3041 2027 264 2287 494 2759 1668 2838 595 1486 2390 963 907 1802 2100 2249 1029 3135 3253 706 254 2911 791 2383 1598 2991 3443 2051 1473 2242 2283 1358 2665 1588 2004 2035 692 1671 2246 1313 733 1761 1942 1345 1320 1711 1631 1758 1965 726 1721 531 2582 2407 1006 2206 1917 3172 706 577 410 1594 3082 2026 215 3470 1906 475 685 2077 3021 1617 2644 2986 2896 273 3065 3516 2225 1413 872 868 1090 3638 1938 2082 2809 2454 1667 1484 2567 1428 1132 2875 1323 508 2132 2992 547 2705 546 2313 1419 2451 1304 3116 2072 3197 3066 2076 475 980 1543 1414 1165 1015 2131 1591 2018 2268 2159 1052 999 1683 1173 1731 225 202 2177 1297 1803 2459 1637 2274 1064 3074 2923 3223 3255 1248 851 2327 521 2449 424 3678 1495 1907 437 1464 2026 2139 1181 1587 1742 1463 3297 2346 1042 2417 3353 1026 2642 2065 1480 1837 2150 3422 1894 1226 1706 1016 2124 3261 614 3220 1070 2218 1675 311 897 1298 2397 1094 694 2003 2002 1547 3330 1052 408 1006 1132 2461 1709 612 581 2350 1753 896 768 2101 2933 2739 3023 573 886 969 1687 2633 2688 
   342 2149 1315 2656 1788 2153 1874 1249 2718 1686 2157 2786 2106 1417 1407 1983 1086 1261 882 1060 1490 1995 197 170 740 1663 1686 1777 2960 2622 1565 1848 2508 1803 1471 2023 1133 1028 1550 2425 2271 1342 1432 1040 1381 1118 1694 931 1818 1771 857 2253 972 2541 824 491 1575 1514 1168 2657 1443 1923 1851 1682 1528 1094 1858 2380 2054 1743 2533 1984 1105 2672 1546 1540 2776 827 1294 1177 1472 1190 1678 1607 1219 2663 1781 1530 297 1238 2008 2941 1108 2813 1672 2245 1002 2873 2277 2751 1620 1563 1249 892 338 883 1014 2252 1766 1365 1562 2085 2088 1215 1649 873 889 2190 1161 1106 1370 1861 2723 2122 1185 1366 1553 1247 2135 2942 1179 1852 2096 1745 1642 897 2652 999 1762 536 974 955 2332 505 384 1850 1649 1890 1423 2534 1638 1061 1682 667 689 1373 2015 2044 2818 923 493 1994 835 822 777 1529 1766 2565 1669 1196 2502 288 2080 603 2127 2574 1743 643 1753 1140 1685 1599 1520 967 994 1022 1237 1552 1162 2284 2199 677 1316 235 2072 1989 1178 2325 2532 1852 1167 2478 1030 1353 1280 1708 1761 2176 1685 1600 1179 1000 2569 2250 2156 1380 1111 1150 2831 2589 749 1483 1370 1173 1487 2364 1586 1684 1333 1028 1550 1278 2377 731 598 1773 1356 1622 1205 943 2309 912 1607 449 711 2570 1698 455 1963 660 1636 1453 2094 1479 1475 134 1708 2061 727 565 1868 603 454 1204 1002 1388 1395 1473 1941 2386 2442 754 1716 1345 1502 2306 1874 560 1488 2654 804 1341 2760 2152 2384 736 1656 800 1454 1655 1694 841 1696 1239 2690 670 1929 1860 45 2603 2647 1839 1087 1919 2221 1651 2189 1082 498 2056 1797 2397 535 2734 2554 1952 333 1097 1790 2483 1878 1310 1197 1489 2048 2474 2440 1560 3094 976 2422 1286 1248 1745 1519 2285 1850 1458 2985 1321 1664 1862 
   343 1007 3336 835 2924 662 3144 1904 1198 1352 476 761 1270 3511 3103 3393 3132 3577 3184 3526 1073 858 2399 2386 3036 1343 899 1604 1117 1188 951 3852 1282 3307 1659 1843 3502 1566 1046 203 327 3708 3293 2419 3865 3456 1282 1612 3759 791 2668 4026 2111 38 2047 2593 1048 1885 1916 1373 2285 1795 807 3715 3182 1417 2492 566 510 791 205 1430 1544 380 2258 972 1354 2978 3478 1362 1076 1423 3407 2939 1919 454 793 2515 2294 2526 993 1158 3557 734 1894 990 3428 1284 1192 1234 986 986 3703 2896 2546 3093 2880 1426 923 3344 3461 428 3539 1350 2468 1807 2160 372 2807 3528 3148 3603 508 639 1327 3118 3651 1266 3692 1154 3673 2141 675 2487 885 3397 1292 3443 817 2062 2864 1561 525 2349 2691 2403 1199 3479 3843 182 897 3524 995 2950 2108 3483 3836 2088 911 2707 2882 1313 3267 2058 2485 2277 866 1349 2468 1674 15 2360 1942 1939 1189 1397 1743 2270 2111 1421 1867 933 2919 2886 1551 2637 2252 3656 1363 232 338 2108 3635 2643 553 3882 2259 567 262 2199 3637 1332 3157 3485 3393 1011 3437 3871 2438 1582 1375 1519 538 4004 1901 2384 3343 2885 1179 1085 3166 1652 1441 3407 1550 527 2366 3371 1269 3237 979 2680 1142 3014 1921 3498 2380 3662 3695 2516 301 1599 1712 2066 1800 418 2323 2170 2084 2812 2379 1333 855 1913 1421 2378 969 569 2689 1956 1877 3088 2209 2659 1579 3590 3386 3764 3616 918 311 2854 827 2817 1169 4036 1531 2440 1026 1012 2501 2460 510 1485 1545 1977 3784 2863 1325 2674 3845 1708 2931 2412 1010 2340 2254 3869 2537 711 1347 1064 2526 3632 340 3681 855 2633 2231 467 989 974 3035 392 490 2071 2592 1926 3773 566 642 1378 1528 2784 1683 399 358 2629 1144 1592 212 2437 3455 3033 3471 231 940 1268 1113 3047 2998 747 2512 
   344 3105 1003 3643 1968 3265 1923 2029 3638 2600 3215 3793 3002 940 1374 1884 940 537 597 125 2547 2998 1202 1217 677 2584 2796 2596 3916 3538 2649 1271 3399 1710 2312 2745 402 2057 2595 3526 3374 463 1219 1561 269 472 2629 2043 1320 2834 1213 1768 1717 3627 1669 1066 2687 2253 1963 3533 1993 2665 2963 1139 1455 2190 2296 3492 3122 2847 3634 2842 2107 3727 2103 2631 3665 844 774 2287 2536 2301 1453 1747 1999 3709 2840 1944 1306 1655 2979 3887 174 3826 2390 3200 277 3786 3186 3665 2731 2671 200 1008 1068 743 1145 3103 2791 1066 1230 3171 1918 2327 2092 1843 1633 3292 1362 262 1284 1538 3764 3155 2283 1308 994 2345 1866 3889 79 2457 3208 2180 2718 224 3547 229 2819 1545 1121 2041 3367 1300 925 2334 2618 1689 401 3634 2743 133 2705 741 1561 904 1561 2674 3801 1230 732 2885 372 1661 1318 2077 2807 3443 2112 2101 3592 1242 2767 1661 3042 3440 2514 1420 2373 2251 2413 2672 1662 1091 2053 1376 1830 985 2268 3370 3298 1556 547 957 3181 1475 1777 3437 3636 2432 100 3356 834 868 875 2819 1544 1782 2144 2449 2235 2106 3600 1782 2859 1878 672 1280 3763 3526 470 2325 2322 672 2368 3476 2085 1494 2445 713 2624 1583 3298 702 1682 1505 1858 1100 95 1412 3411 2007 2405 1558 1811 3617 2218 1438 2593 913 2127 2423 3088 2211 2407 1242 2820 3170 1096 1676 2581 514 1404 1526 2038 775 1063 671 1646 3354 3502 934 2785 1546 2613 1844 2708 1241 2586 3608 1323 1794 3803 2987 3204 1673 1010 962 2427 1978 1003 1953 1856 1733 3646 1377 2485 1273 1079 3609 3530 2813 1521 1600 3294 1125 3175 1434 1397 3154 2797 3353 577 3791 3665 2587 1019 1908 1258 3509 2959 2307 2169 1726 2825 3583 3548 1905 4059 2088 3493 1758 727 1843 1153 3370 2854 2450 3944 1321 1771 2972 1112 3600 
   345 1148 1591 1658 862 2213 1086 483 1494 736 1609 1845 919 1772 1226 1343 1479 2022 1737 2206 1246 1227 1492 1525 1647 750 1821 488 1817 1400 1450 1983 1231 1295 492 441 2030 1073 1204 2143 2062 2183 1455 764 2525 1959 809 1581 1868 1404 1111 2026 716 2089 879 1340 1850 260 560 1327 341 392 1977 1888 1259 1401 415 2355 1607 1729 2234 722 977 1981 244 1490 1466 1484 1820 1588 1278 1757 1469 934 506 1919 1387 501 1403 694 1106 1769 2195 1893 190 1215 2060 1615 1091 1508 1835 1708 2320 1327 1432 1595 1215 909 1198 1568 1603 1762 1486 1666 405 976 800 1987 1030 2126 1305 1639 1947 1448 1439 1269 1881 1454 1653 1773 2401 166 2162 406 1425 2210 1369 2100 1364 1229 1227 1321 1610 1195 1524 332 914 1471 2369 2220 1695 2200 1153 1592 1010 1763 1875 362 1782 1097 1673 825 1955 879 1027 272 1279 1247 399 708 2084 1401 445 1282 994 1227 347 1051 67 1645 217 1386 948 1258 1187 955 496 1890 1530 1886 1953 1024 2070 1609 2015 1949 553 2309 2271 185 2304 1171 1559 1781 1700 2006 1469 1857 364 514 1175 1486 1771 2000 540 467 1769 1125 1629 1432 1866 492 800 1815 595 2315 323 1421 1760 1679 1374 816 1204 1623 1361 1542 482 1849 2405 912 2088 1377 380 1529 1421 1853 242 1263 279 1420 316 867 1251 266 745 1614 1958 2016 1233 1534 290 1939 1246 845 1101 1919 1605 2139 1623 1365 1827 1389 1415 925 1900 2021 586 1182 1536 1542 1014 562 1989 789 953 1015 2010 1362 877 623 2078 1601 894 597 1580 1043 270 2001 1673 1687 1332 1020 807 1651 1753 1859 1288 906 1192 1845 1106 1334 1951 2046 2435 270 1472 629 1905 1680 1591 946 873 810 568 2319 2265 609 1966 1650 1887 582 1824 994 1643 1891 1149 950 1850 1207 980 1917 1688 2083 2323 
   346 564 2089 1084 1446 1738 1669 658 971 266 1055 1268 348 2273 1761 1926 1940 2469 2134 2579 861 666 1659 1678 2018 295 1417 102 1278 872 1046 2528 719 1872 381 361 2449 938 792 1602 1540 2625 1982 1174 2916 2383 327 1420 2418 924 1511 2604 970 1524 1047 1632 1484 469 725 847 863 284 1546 2419 1810 1181 977 1851 1074 1296 1686 159 831 1399 799 1098 981 1885 2295 1335 902 1511 2028 1506 688 1336 903 1068 1550 1186 532 1237 2582 1316 403 634 2444 1110 532 992 1453 1329 2718 1748 1676 2004 1668 417 700 2077 2139 1240 2070 1404 987 987 1055 1471 1519 2524 1830 2207 1363 883 1181 1795 2395 1172 2236 1240 2765 620 1694 988 991 2538 866 2477 884 1317 1670 1168 1032 1424 1799 886 454 2048 2799 1669 1290 2575 684 1947 1176 2258 2444 585 1217 1519 1977 244 2315 1053 1373 824 788 757 982 653 1525 1577 467 1303 416 754 238 1286 600 1409 373 965 1509 1699 1039 1398 923 2403 1282 1340 1431 1186 2521 1841 1530 2511 960 1809 1727 678 2686 671 2003 2271 2184 1621 2036 2437 948 247 937 1300 1187 2578 472 985 2214 1612 1103 883 2217 369 546 2267 364 1808 897 1983 1465 2114 971 1331 649 1993 1359 2107 991 2376 2776 1314 1562 1235 289 1553 1358 1271 825 1392 567 1776 898 533 674 511 435 1740 1566 1534 1600 1513 355 2239 1397 1339 972 2401 2116 2612 2197 786 1252 1773 954 1456 1565 2601 29 1456 1166 986 1372 1077 1405 307 537 1111 2527 1759 540 1204 2595 1474 1474 1072 1025 1315 732 2547 1845 1106 844 480 1254 2223 1202 2389 705 1365 1368 1341 589 760 2229 1463 1908 554 1723 784 2449 1096 1100 683 711 1369 257 1791 1736 1181 1427 1473 1320 1076 2290 1575 2170 1345 618 597 1309 1728 1556 1475 1847 1522 2687 584 
   347 383 2979 232 2391 1241 2615 1499 501 882 456 359 622 3161 2681 2872 2804 3305 2937 3341 973 439 2278 2280 2802 888 1201 1045 571 469 995 3449 551 2816 1211 1203 3259 1405 898 892 920 3452 2894 2043 3684 3202 832 1677 3343 743 2349 3548 1774 715 1775 2373 1340 1390 1539 649 1797 1181 1220 3330 2740 1425 1911 1240 579 1046 933 813 1337 476 1742 1048 651 2702 3161 1468 1002 1600 2961 2449 1523 401 722 2011 2164 2097 468 578 3358 395 1349 318 3221 625 493 542 1280 1206 3501 2588 2369 2822 2535 731 671 2974 3056 716 3016 1497 1933 1594 1844 895 2416 3312 2743 3145 420 355 1362 2710 3291 1313 3182 577 3511 1547 1225 1931 897 3255 571 3246 732 1914 2529 1517 238 2134 2510 1819 819 2992 3611 910 1119 3338 754 2721 1873 3141 3383 1449 392 2372 2702 705 3073 1783 2183 1767 690 619 1928 1346 740 2216 1291 1831 542 666 1184 2021 1541 1547 1319 920 2447 2556 1446 2271 1822 3298 1441 662 840 1878 3360 2504 1049 3445 1846 1221 988 1606 3452 603 2851 3149 3059 1393 2975 3382 1893 1095 1265 1556 250 3523 1233 1914 3055 2505 531 368 2971 1200 1115 3114 1120 1195 1842 2919 1475 2950 965 2248 421 2778 1846 3043 1917 3283 3528 2167 920 1577 1203 2029 1769 357 1771 2015 1463 2562 1844 1012 346 1427 1042 2305 1335 1061 2406 1942 1276 2942 2041 2245 1431 3271 3014 3469 3140 195 420 2581 810 2379 1464 3546 944 2201 1134 328 2191 2002 461 814 829 1762 3425 2578 1008 2150 3491 1766 2420 1980 344 2075 1646 3467 2447 176 622 625 2138 3164 553 3298 265 2250 2039 848 640 249 2910 534 1211 1452 2418 1573 3369 174 766 1132 1266 2307 1037 1106 1056 2124 681 1691 526 1993 3148 2521 3080 669 584 986 587 2640 2501 1136 2433 731 3434 1530 946 
   348 572 3168 176 2578 1244 2802 1688 541 1071 525 192 803 3350 2871 3059 2992 3490 3120 3520 1120 613 2446 2447 2984 1077 1276 1233 493 544 1117 3639 667 3005 1400 1378 3442 1572 1051 845 905 3636 3084 2232 3863 3386 1020 1813 3533 868 2535 3736 1960 636 1956 2553 1422 1580 1727 731 1987 1361 1269 3520 2930 1566 2093 1208 654 1125 865 997 1508 335 1931 1165 697 2887 3349 1592 1146 1713 3151 2637 1711 249 851 2200 2334 2287 656 520 3538 216 1536 501 3402 626 658 576 1360 1300 3682 2775 2545 3007 2723 892 831 3163 3246 758 3202 1614 2120 1769 2030 898 2606 3493 2933 3335 247 483 1497 2900 3480 1445 3369 518 3688 1729 1237 2116 1020 3429 647 3426 864 2084 2717 1668 295 2313 2686 2001 1001 3181 3794 841 1209 3517 916 2903 2052 3330 3572 1622 285 2560 2879 891 3252 1965 2368 1955 838 723 2115 1530 672 2387 1462 1995 724 771 1371 2202 1726 1669 1506 1050 2636 2744 1605 2460 2012 3487 1570 655 843 2057 3546 2676 1069 3635 2036 1197 922 1788 3631 727 3038 3338 3247 1455 3164 3570 2079 1285 1422 1694 122 3711 1400 2104 3241 2694 522 443 3150 1390 1296 3300 1309 1165 2030 3108 1579 3136 1097 2438 569 2960 2006 3233 2107 3472 3705 2355 898 1725 1392 2185 1922 244 1956 2186 1640 2745 2031 1191 529 1617 1227 2467 1400 1083 2591 2094 1458 3116 2214 2435 1597 3459 3204 3656 3329 359 372 2765 934 2569 1549 3734 1130 2382 1249 355 2377 2192 285 984 972 1938 3614 2763 1187 2338 3680 1904 2607 2170 350 2258 1825 3657 2613 52 705 809 2327 3353 576 3488 453 2439 2215 884 814 403 3081 381 1150 1629 2594 1760 3559 137 855 1305 1443 2497 1212 1055 1009 2313 569 1821 482 2183 3336 2709 3270 660 757 1161 499 2830 2689 1188 2597 660 3611 1716 1133 190 
   349 684 1946 1230 1488 1518 1703 470 1222 179 974 1394 598 2128 1671 1949 1767 2268 1905 2325 555 634 1329 1342 1775 160 1132 359 1492 1123 758 2433 1001 1861 216 694 2226 559 508 1479 1385 2416 1875 1010 2667 2167 208 1042 2333 716 1310 2581 736 1458 755 1358 1174 456 502 1148 841 593 1283 2307 1743 809 1107 1666 946 1034 1577 486 453 1421 825 801 1269 1667 2123 973 590 1148 1968 1492 490 1377 701 1072 1217 1088 571 1463 2336 1433 519 778 2199 1374 773 1252 1152 1025 2477 1550 1377 1787 1499 750 527 1944 2040 1088 2096 1045 1041 636 809 1306 1390 2286 1725 2161 1420 840 818 1693 2260 817 2246 1466 2502 808 1467 1076 730 2258 1146 2226 678 973 1491 788 1037 1130 1511 1028 248 2032 2579 1565 1005 2321 469 1697 870 2106 2396 864 1384 1334 1698 485 2057 763 1146 842 599 1056 1044 325 1445 1253 793 940 624 1065 431 1004 743 1043 501 691 1472 1518 659 1237 811 2266 918 1233 1276 878 2323 1531 1322 2447 826 1618 1608 856 2434 969 1813 2113 2022 1323 1993 2424 1019 200 564 924 1243 2559 824 937 2017 1476 1343 1103 1956 212 166 2076 106 1627 935 1930 1119 1913 681 1242 879 1751 990 2056 934 2257 2516 1129 1413 855 323 1185 980 1296 915 1059 817 1533 955 180 699 476 59 1395 1273 1322 1372 1139 612 1951 1072 1228 593 2233 1985 2431 2171 934 1230 1547 721 1378 1238 2590 409 1183 854 1184 1153 1014 1462 662 894 781 2394 1542 189 1237 2459 1094 1487 972 1223 1050 932 2451 1512 1213 1139 420 1109 2188 1107 2274 774 1220 1054 1160 461 930 1930 1488 1757 802 1426 535 2354 1148 903 308 335 1337 631 1642 1589 1186 1635 1097 1268 994 2110 1589 2058 1237 515 260 1520 1622 1552 1222 1509 1447 2424 695 380 1038 1226 
   350 1958 1023 2492 1382 2220 1475 935 2503 1461 2072 2641 1872 1159 1036 1598 787 1116 716 1063 1409 1846 249 296 564 1442 1737 1495 2771 2404 1532 1575 2274 1423 1195 1701 1027 915 1451 2422 2277 1236 1097 639 1406 986 1484 1031 1525 1697 464 1933 630 2502 531 136 1654 1189 859 2414 1059 1608 1915 1412 1156 1105 1464 2438 1986 1759 2531 1725 957 2581 1166 1522 2542 555 1071 1242 1403 1310 1327 1205 904 2560 1701 1129 261 833 1829 2745 1086 2673 1343 2054 954 2654 2053 2532 1686 1604 1232 557 101 652 648 1992 1641 1061 1245 2050 1711 1300 1253 691 541 2193 767 1052 1012 1521 2614 2005 1198 1002 1302 1258 1773 2747 1229 1490 2162 1349 1592 977 2421 973 1679 422 611 945 2217 153 229 1463 1467 1524 1366 2529 1663 1060 1555 477 412 1119 1698 1693 2651 531 420 1756 797 525 370 1147 1661 2323 1273 958 2470 190 1747 564 1906 2325 1437 293 1393 1230 1360 1544 1120 611 928 618 856 1303 1209 2245 2192 406 1174 278 2104 1688 796 2383 2539 1484 1175 2235 762 1108 1022 1806 1404 1838 1291 1331 1102 1053 2448 1926 1830 986 906 769 2625 2385 695 1208 1172 972 1237 2416 1197 1326 1429 805 1498 873 2161 544 616 1425 962 1352 1247 537 2314 930 1311 590 764 2469 1314 317 1610 370 1246 1271 1935 1151 1261 404 1793 2096 353 695 1541 669 272 798 899 1178 1097 1316 1591 2205 2359 445 1653 944 1609 1979 1601 158 1490 2463 398 941 2654 1883 2109 521 1421 479 1275 1250 1471 963 1292 841 2501 288 1557 1589 375 2456 2409 1662 681 1576 2160 1379 2024 677 248 2048 1645 2207 652 2646 2597 1601 147 794 1508 2357 1835 1155 1016 1084 1749 2504 2464 1155 2913 1096 2357 886 1035 1344 1215 2246 1702 1298 2799 950 1264 1908 407 2477 1152 1332 1577 2282 2459 1282 
   351 1243 1608 1731 789 2360 1011 639 1537 870 1733 1920 1000 1785 1224 1268 1518 2062 1800 2274 1400 1347 1621 1655 1721 887 1976 600 1864 1447 1604 1963 1275 1242 649 457 2082 1235 1355 2274 2199 2224 1455 848 2584 2009 944 1742 1844 1547 1185 1967 848 2208 1020 1444 2008 422 713 1355 404 444 2130 1879 1241 1564 291 2496 1739 1881 2362 807 1139 2082 292 1645 1493 1550 1847 1750 1434 1919 1441 896 660 2016 1529 491 1536 741 1217 1813 2258 1971 328 1303 2125 1647 1160 1547 1992 1865 2377 1388 1546 1656 1264 958 1337 1579 1593 1898 1408 1828 361 1132 928 2125 1065 2185 1309 1597 2040 1566 1601 1273 1886 1616 1581 1816 2470 81 2311 324 1575 2292 1405 2168 1507 1373 1281 1483 1719 1317 1629 200 1055 1417 2414 2346 1850 2267 1296 1672 1148 1781 1831 289 1846 1163 1768 918 2030 1019 1123 317 1419 1281 347 870 2206 1529 422 1433 1079 1256 462 1174 104 1807 350 1538 926 1312 1349 1017 593 1895 1692 2014 2089 1162 2107 1724 2160 1912 653 2451 2400 38 2368 1211 1605 1801 1724 2163 1430 1794 308 658 1336 1648 1866 1939 518 516 1812 1158 1672 1489 1945 648 959 1854 749 2456 319 1389 1922 1728 1528 842 1269 1698 1514 1505 536 1845 2472 993 2223 1538 526 1678 1578 1954 192 1401 216 1503 289 1021 1361 428 898 1748 2115 2161 1317 1687 345 2032 1381 883 1263 1942 1614 2166 1571 1447 1938 1463 1561 933 2061 1955 682 1294 1693 1603 1107 602 2081 842 975 1162 2011 1432 1031 571 2080 1761 839 662 1640 1159 115 1981 1798 1771 1363 1146 873 1603 1879 1853 1389 961 1324 1986 1239 1411 2049 2145 2570 216 1584 780 1886 1777 1733 1106 1035 794 611 2454 2399 582 2012 1811 2004 635 1857 935 1640 2019 1279 1104 1897 1216 934 2069 1816 2204 2393 162 686 1620 1803 847 1447 
   352 1257 1375 1795 827 2152 1039 272 1682 773 1638 1976 1065 1558 1046 1283 1237 1775 1469 1934 1167 1279 1206 1240 1371 776 1724 615 1994 1584 1369 1814 1423 1197 453 696 1771 889 1143 2145 2046 1935 1265 490 2258 1702 838 1378 1706 1374 839 1922 432 2123 605 1051 1730 250 327 1536 175 621 1892 1702 1102 1231 542 2316 1613 1654 2243 874 809 2061 195 1400 1675 1216 1588 1422 1192 1582 1324 828 282 2009 1361 408 1120 469 1183 1952 1927 2021 349 1338 1790 1814 1249 1700 1724 1600 2055 1065 1141 1330 967 1105 1194 1360 1423 1751 1429 1501 403 744 513 1965 804 1860 1113 1510 2045 1495 1283 1079 1678 1309 1580 1955 2127 450 2098 467 1363 1928 1568 1828 1337 961 974 1127 1680 906 1234 496 913 1370 2116 2231 1603 1928 1132 1312 732 1545 1747 652 1933 833 1386 956 1678 604 741 199 1263 1451 412 544 2111 1115 722 1029 1129 1438 497 762 352 1470 375 1319 814 1004 1000 699 220 1686 1365 1899 1938 746 1826 1319 1966 1807 272 2266 2274 451 2034 1369 1309 1559 1473 1892 1341 1763 400 546 1027 1296 1866 1899 812 277 1520 898 1815 1600 1587 460 713 1570 562 2279 296 1282 1608 1425 1297 614 1366 1347 1113 1407 278 1658 2133 638 2075 1175 437 1269 1190 1933 342 985 569 1139 332 806 1325 211 699 1332 1850 1965 954 1286 533 1652 965 623 912 1692 1399 1907 1513 1495 1883 1115 1370 742 1763 1928 730 892 1430 1703 731 364 2087 983 1178 753 1810 1092 816 577 1878 1385 821 356 1742 753 530 1832 1385 1806 1538 1063 551 1533 1773 1672 1380 658 908 1817 1123 1473 1662 2127 2417 560 1182 385 1734 1772 1560 837 727 676 790 2303 2250 520 2144 1450 1929 359 1587 923 1453 1903 1174 885 2026 1011 886 1842 1402 2112 2049 291 717 1638 1828 666 1041 416 
   353 486 2829 538 2083 1791 2303 1412 243 866 985 715 447 3012 2480 2560 2690 3222 2890 3333 1264 740 2373 2386 2772 890 1660 852 571 165 1368 3241 47 2537 1127 839 3204 1562 1179 1470 1486 3379 2708 1926 3670 3138 863 1959 3125 1137 2266 3262 1722 1293 1784 2379 1780 1215 1476 108 1581 866 1719 3142 2516 1699 1569 1811 1085 1508 1513 598 1467 1020 1498 1426 227 2640 3042 1798 1304 1957 2726 2186 1442 934 1112 1758 2261 1922 630 517 3337 769 1113 419 3199 359 285 251 1728 1630 3473 2503 2413 2759 2418 351 964 2812 2858 1248 2696 1846 1649 1679 1806 1451 2259 3279 2556 2890 924 825 1662 2521 3129 1628 2872 521 3518 1216 1767 1620 1276 3286 112 3231 1109 2017 2421 1744 806 2163 2542 1478 932 2713 3554 1490 1555 3328 1018 2701 1907 2999 3125 1056 596 2273 2724 561 3067 1791 2128 1525 1029 39 1638 1365 1320 2296 894 1973 432 87 958 2029 1244 1879 1084 1280 2205 2451 1638 2148 1669 3137 1757 1231 1397 1916 3274 2572 1588 3203 1710 1789 1568 1271 3440 87 2756 3014 2928 1867 2722 3089 1599 990 1484 1832 796 3234 811 1708 2966 2354 376 248 2969 1114 1185 3019 1079 1766 1579 2677 1860 2868 1313 2060 221 2748 2013 2796 1718 3102 3529 2068 1490 1811 1043 2208 1975 918 1476 2103 1098 2531 1566 1115 645 1258 1078 2436 1808 1598 2355 2145 969 2983 2116 2076 1594 3147 2850 3361 2867 405 1000 2528 1199 2177 1894 3249 736 2203 1513 359 2128 1803 956 473 334 1825 3259 2514 1117 1865 3327 2035 2134 1811 387 2063 1285 3259 2556 635 95 774 2002 2898 1109 3113 566 2111 2095 1380 869 349 2967 1064 1790 1091 2461 1532 3162 746 1232 1272 1362 2067 690 1684 1633 1863 717 1993 1106 1810 3040 2231 2896 1237 840 1134 604 2456 2228 1635 2553 1310 3439 1257 755 580 685 1044 2316 1296 1455 
   354 1843 1215 2366 1498 2031 1610 893 2401 1361 1916 2508 1779 1354 1204 1751 980 1304 903 1219 1248 1711 161 193 750 1340 1549 1430 2657 2303 1358 1768 2182 1581 1125 1667 1208 758 1296 2245 2098 1419 1281 718 1560 1171 1376 836 1716 1535 623 2117 616 2334 469 331 1463 1158 812 2327 1096 1569 1726 1606 1323 919 1517 2251 1824 1577 2354 1645 814 2428 1196 1345 2450 750 1266 1050 1238 1115 1504 1336 863 2411 1541 1202 87 925 1707 2634 1249 2538 1315 1939 1122 2554 1954 2432 1496 1417 1395 746 240 846 825 1914 1496 1252 1433 1880 1870 1107 1313 558 534 2015 919 1222 1188 1701 2467 1859 1013 1176 1497 1073 1942 2635 1374 1496 1973 1407 1423 1108 2327 1135 1520 246 789 761 2071 179 384 1504 1345 1692 1540 2353 1478 1218 1410 663 334 1315 1884 1687 2527 691 574 1664 959 466 488 1181 1509 2235 1332 861 2300 73 1724 377 1805 2241 1390 296 1397 1036 1329 1376 1256 793 756 751 890 1498 1019 2076 2016 322 1362 355 1920 1878 832 2195 2360 1498 1331 2148 957 1303 1217 1613 1578 2018 1345 1257 937 861 2305 2109 1800 1043 1099 933 2519 2277 859 1137 1055 1166 1150 2229 1243 1499 1235 999 1329 991 2059 731 423 1603 1019 1546 1394 648 2135 741 1256 401 570 2319 1350 139 1606 565 1293 1147 1805 1123 1153 291 1601 1911 533 502 1512 795 110 919 738 1372 1289 1507 1767 2086 2203 640 1488 1080 1415 2161 1530 278 1309 2349 518 1014 2506 1811 2041 400 1617 672 1149 1340 1666 768 1415 909 2386 341 1576 1783 346 2323 2319 1538 784 1754 1997 1573 1897 804 141 1871 1510 2091 760 2492 2412 1595 285 742 1701 2216 1666 1018 889 1202 1697 2321 2282 1245 2795 900 2195 958 1229 1476 1405 2077 1566 1164 2683 1119 1398 1721 357 2308 1299 1332 1504 2150 2322 1182 195 1462 1047 2225 
   355 785 3316 452 2788 1041 3012 1842 821 1239 483 357 1038 3496 3041 3267 3128 3608 3226 3605 1149 739 2502 2497 3085 1238 1169 1440 713 828 1094 3806 949 3202 1567 1622 3549 1633 1095 603 696 3748 3247 2381 3948 3496 1178 1795 3704 868 2666 3931 2092 374 2064 2646 1320 1768 1871 1015 2176 1594 1124 3679 3108 1566 2320 969 597 1031 603 1223 1586 54 2130 1133 977 3003 3482 1558 1166 1655 3332 2832 1863 50 858 2397 2392 2457 829 755 3628 331 1743 734 3495 892 915 855 1257 1221 3774 2902 2622 3122 2864 1153 904 3316 3412 636 3412 1565 2329 1852 2154 710 2763 3590 3098 3521 112 543 1487 3065 3630 1429 3574 752 3765 1957 1045 2333 1006 3498 931 3515 877 2147 2854 1689 336 2402 2766 2228 1131 3377 3897 579 1128 3602 989 3001 2147 3473 3757 1868 508 2696 2959 1110 3339 2074 2491 2153 882 1007 2325 1653 418 2451 1711 2042 956 1055 1581 2304 1945 1629 1714 1045 2824 2879 1647 2607 2179 3636 1545 475 660 2150 3665 2740 893 3814 2197 967 660 2017 3716 1007 3166 3478 3387 1322 3351 3768 2292 1464 1462 1686 176 3907 1655 2287 3363 2848 786 728 3238 1558 1414 3425 1466 928 2234 3291 1510 3258 1094 2610 838 3062 2041 3417 2288 3629 3784 2495 680 1739 1583 2208 1940 77 2170 2253 1879 2851 2239 1304 686 1802 1363 2506 1272 908 2708 2108 1686 3185 2285 2600 1653 3594 3357 3782 3522 616 208 2880 926 2744 1447 3933 1347 2481 1208 638 2502 2372 133 1235 1245 2024 3764 2882 1298 2544 3829 1891 2810 2340 629 2366 2060 3824 2659 336 989 954 2482 3543 455 3647 641 2592 2295 739 924 667 3143 117 888 1867 2670 1895 3726 253 794 1393 1539 2686 1455 803 762 2511 743 1792 282 2358 3465 2912 3431 479 866 1258 709 2995 2887 1049 2639 404 3689 1928 1346 422 285 1373 2542 2028 2011 969 2391 
   356 702 1972 1217 1308 1851 1531 577 1085 354 1187 1403 478 2155 1634 1788 1830 2363 2039 2491 941 799 1610 1633 1927 379 1509 60 1398 987 1135 2401 827 1736 336 281 2349 949 879 1732 1665 2521 1858 1068 2824 2283 425 1448 2289 1034 1411 2468 890 1659 987 1556 1567 356 651 944 734 182 1646 2295 1681 1221 839 1971 1200 1395 1817 282 841 1537 665 1184 1081 1787 2183 1386 980 1561 1897 1371 608 1474 1014 934 1505 1066 668 1355 2491 1451 268 770 2352 1218 657 1103 1539 1414 2624 1646 1610 1905 1558 511 813 1957 2013 1364 1932 1457 850 962 977 1594 1401 2429 1706 2073 1502 1018 1231 1671 2274 1228 2098 1358 2679 485 1805 849 1088 2459 972 2387 993 1282 1562 1189 1170 1359 1728 749 548 1913 2698 1801 1382 2486 788 1860 1120 2141 2311 473 1347 1415 1901 380 2228 992 1282 691 900 857 844 628 1659 1525 382 1283 550 847 103 1217 461 1456 238 1058 1377 1592 1056 1289 809 2282 1331 1470 1555 1131 2415 1780 1645 2379 850 1928 1857 543 2595 773 1897 2156 2069 1709 1903 2300 809 228 976 1332 1325 2442 412 858 2108 1495 1218 1006 2132 324 573 2160 361 1929 761 1851 1528 2010 1058 1207 773 1903 1346 1974 866 2252 2688 1212 1687 1255 199 1536 1360 1409 687 1349 444 1687 761 586 812 399 472 1702 1656 1648 1508 1507 229 2165 1349 1219 982 2288 1995 2501 2063 921 1389 1678 1058 1330 1640 2464 141 1382 1247 1112 1279 952 1543 391 604 1069 2406 1661 594 1067 2474 1493 1337 953 1150 1239 600 2419 1797 1242 944 605 1142 2089 1334 2265 843 1252 1314 1460 707 893 2160 1601 2034 430 1657 716 2321 1235 1214 720 720 1237 247 1917 1862 1045 1548 1506 1455 954 2180 1438 2046 1475 741 659 1430 1605 1421 1578 1802 1656 2600 446 139 1084 1271 413 1510 549 597 860 1453 1484 
   357 3325 1058 3866 2062 3521 1990 2230 3847 2816 3455 4020 3211 953 1458 1918 1051 549 759 322 2788 3227 1451 1468 870 2801 3051 2794 4132 3748 2896 1209 3605 1755 2519 2924 476 2296 2834 3776 3625 412 1273 1739 35 552 2848 2298 1280 3076 1390 1704 1922 3873 1889 1288 2943 2444 2168 3735 2157 2849 3218 1102 1523 2441 2431 3747 3365 3098 3885 3045 2342 3965 2266 2879 3869 1012 805 2541 2779 2558 1482 1843 2201 3945 3082 2086 1553 1811 3202 4101 306 4054 2574 3419 444 3993 3397 3873 2986 2925 175 1167 1306 899 1289 3302 3026 1116 1250 3418 1933 2582 2233 2076 1840 3543 1497 369 1364 1534 3999 3390 2534 1392 969 2596 1858 4103 205 2619 3464 2318 2963 481 3752 415 3060 1787 1271 2289 3602 1528 1161 2476 2843 1708 250 3884 2996 324 2940 945 1788 926 1517 2837 4023 1397 968 3094 588 1880 1515 2239 3045 3645 2253 2321 3839 1487 2939 1908 3254 3640 2706 1641 2539 2507 2599 2916 1763 1240 2297 1539 2008 959 2522 3616 3548 1784 532 1205 3434 1419 1958 3692 3887 2590 210 3559 954 891 923 3076 1568 1743 2288 2655 2478 2359 3833 1723 3033 2038 759 1409 3974 3740 690 2531 2547 737 2581 3731 2238 1529 2701 829 2869 1722 3509 895 1932 1519 2019 1074 172 1591 3663 2258 2603 1813 2064 3854 2370 1680 2757 1113 2276 2649 3315 2401 2627 1497 3076 3423 1288 1931 2761 767 1643 1672 2278 769 1104 600 1642 3574 3742 1118 3029 1667 2870 1783 2909 1461 2836 3825 1516 1950 4039 3185 3397 1905 951 1137 2654 2101 927 2209 1951 1898 3863 1592 2638 1207 1334 3836 3732 3038 1687 1592 3538 1095 3400 1592 1632 3403 3027 3571 834 4030 3920 2753 1258 2117 1212 3741 3205 2539 2398 1844 3013 3836 3801 2035 4276 2344 3736 1919 768 1925 1172 3617 3085 2681 4161 1418 1859 3226 1368 3847 258 2494 2888 3661 3840 2641 1385 2552 2228 3643 1541 3927 2795 
   358 621 3138 305 2418 1707 2639 1692 99 1104 931 432 709 3322 2800 2896 2989 3514 3170 3602 1378 821 2598 2606 3046 1122 1671 1150 234 183 1437 3564 355 2870 1400 1174 3488 1750 1296 1325 1376 3669 3025 2222 3942 3425 1082 2090 3450 1188 2554 3597 1996 1116 2037 2639 1807 1518 1750 319 1898 1194 1694 3461 2840 1831 1906 1686 1052 1516 1345 891 1665 796 1820 1492 232 2924 3344 1899 1413 2043 3052 2515 1721 709 1165 2084 2484 2233 767 188 3610 482 1429 526 3472 150 521 113 1748 1668 3749 2793 2659 3044 2717 674 1066 3124 3178 1190 3033 1936 1979 1901 2076 1359 2567 3556 2872 3220 680 814 1779 2838 3441 1736 3208 191 3782 1550 1694 1954 1339 3541 242 3502 1169 2235 2717 1901 709 2412 2793 1815 1120 3046 3839 1321 1583 3598 1138 2971 2152 3307 3456 1395 286 2566 2979 825 3335 2044 2406 1848 1109 363 1969 1607 1153 2526 1232 2174 662 401 1269 2285 1574 1979 1400 1355 2531 2746 1811 2447 1972 3450 1866 1120 1304 2159 3568 2809 1520 3532 2009 1672 1402 1606 3711 420 3050 3320 3233 1866 3051 3424 1931 1266 1641 1964 602 3569 1150 2024 3260 2661 64 180 3235 1387 1402 3314 1336 1642 1906 3004 1927 3159 1396 2374 407 3022 2203 3124 2032 3419 3795 2359 1371 1965 1338 2394 2146 723 1807 2328 1435 2804 1895 1316 714 1560 1305 2646 1808 1533 2634 2319 1297 3233 2346 2386 1780 3451 3163 3661 3199 404 848 2808 1254 2495 1929 3585 1034 2463 1580 147 2409 2118 703 794 673 2057 3573 2798 1315 2196 3641 2173 2467 2120 134 2327 1622 3582 2776 429 299 934 2303 3230 1021 3431 616 2414 2333 1322 998 378 3211 826 1631 1428 2708 1799 3484 591 1234 1461 1573 2392 1020 1536 1489 2191 383 2113 958 2121 3339 2564 3213 1126 954 1315 267 2772 2559 1611 2768 1140 3704 1583 1049 475 481 1282 2564 1630 1764 339 2457 753 1167 3916 
   359 725 3314 277 2731 1234 2955 1835 641 1219 592 156 957 3497 3021 3212 3136 3630 3257 3651 1228 747 2568 2566 3119 1223 1323 1386 512 662 1203 3789 800 3158 1549 1531 3579 1693 1163 804 889 3775 3233 2378 3995 3524 1166 1905 3684 962 2678 3889 2103 575 2093 2686 1473 1732 1871 847 2139 1515 1295 3669 3081 1665 2247 1170 718 1178 804 1150 1634 235 2084 1248 794 3026 3492 1676 1250 1787 3303 2790 1857 152 947 2353 2456 2437 803 555 3671 135 1690 655 3535 698 809 671 1410 1362 3815 2917 2673 3146 2868 1041 952 3311 3396 792 3356 1691 2274 1898 2170 896 2754 3628 3082 3487 115 592 1591 3049 3627 1536 3522 551 3817 1882 1234 2270 1109 3556 762 3558 962 2206 2861 1775 384 2444 2815 2154 1140 3334 3930 780 1269 3648 1038 3037 2185 3475 3724 1774 308 2703 3008 1045 3384 2102 2509 2108 948 850 2268 1669 619 2511 1613 2112 878 897 1525 2337 1880 1750 1660 1143 2789 2887 1720 2606 2161 3634 1658 654 843 2189 3686 2800 1076 3786 2184 1166 861 1941 3762 863 3180 3483 3392 1489 3317 3723 2233 1435 1535 1790 146 3864 1549 2255 3382 2842 593 566 3282 1538 1433 3442 1456 1128 2184 3260 1647 3277 1192 2588 716 3096 2119 3385 2258 3621 3835 2499 875 1830 1544 2294 2028 206 2110 2310 1793 2881 2185 1327 671 1769 1369 2583 1437 1091 2730 2199 1612 3243 2340 2584 1716 3603 3351 3798 3482 512 368 2904 1025 2720 1600 3888 1284 2516 1328 464 2518 2343 143 1136 1113 2068 3761 2903 1322 2491 3827 1998 2761 2320 448 2394 1978 3807 2731 190 822 951 2474 3506 606 3637 601 2586 2343 907 946 553 3205 261 1089 1782 2722 1903 3709 232 921 1434 1574 2649 1364 1004 963 2466 548 1908 465 2334 3478 2862 3419 659 888 1292 508 2979 2842 1217 2714 605 3740 1870 1287 342 154 1370 2589 1957 1979 814 2447 201 1424 3972 565 
   360 1982 755 2529 1078 2430 1156 873 2492 1469 2183 2691 1856 914 713 1273 528 974 608 1051 1545 1910 574 621 488 1456 1948 1437 2781 2392 1696 1306 2247 1098 1163 1586 928 1062 1572 2585 2449 1119 795 416 1385 869 1507 1290 1242 1826 139 1629 567 2638 572 230 1882 1092 813 2377 860 1504 2128 1149 833 1316 1227 2640 2112 1948 2693 1687 1073 2678 972 1696 2511 369 862 1476 1547 1567 1012 890 844 2646 1826 876 573 568 1868 2748 1052 2729 1230 2075 914 2637 2042 2517 1907 1811 1188 286 380 489 334 1945 1732 782 951 2199 1386 1542 1013 813 490 2364 444 994 696 1209 2696 2092 1406 683 1058 1461 1451 2751 1240 1319 2372 1109 1742 1036 2395 948 1802 655 300 1157 2301 335 397 1242 1517 1202 1280 2688 1859 1046 1649 422 515 880 1398 1533 2682 207 506 1739 790 562 157 949 1767 2287 1034 988 2611 510 1614 804 1901 2283 1353 353 1229 1477 1252 1692 803 308 1106 312 679 1061 1435 2385 2356 518 1030 532 2295 1399 622 2584 2707 1302 1156 2201 540 877 786 2041 1086 1526 1058 1298 1259 1290 2523 1620 1704 762 729 444 2620 2387 696 1176 1224 792 1230 2613 978 1007 1671 623 1651 573 2156 463 875 1111 739 1091 1249 275 2484 1156 1246 892 1021 2559 1106 571 1451 248 1025 1332 1989 1049 1292 729 2021 2288 73 986 1423 768 520 498 1056 974 821 1150 1275 2232 2465 248 1791 628 1853 1671 1551 222 1679 2476 162 696 2737 1828 2043 650 1186 248 1338 972 1243 1235 982 610 2515 278 1366 1322 681 2509 2375 1709 414 1262 2287 1115 2069 377 460 2214 1715 2225 790 2744 2787 1444 394 766 1234 2429 1983 1247 1098 780 1663 2688 2643 880 2927 1361 2477 648 838 1027 931 2388 1773 1377 2811 628 947 2111 718 2617 1162 1175 1530 2333 2518 1299 325 1264 892 2285 492 2635 1440 1357 2563 2657 
   361 2681 845 3191 678 3570 456 1683 3001 2227 3098 3379 2454 892 639 202 1010 1302 1361 1714 2592 2734 1921 1968 1421 2233 3111 2019 3329 2912 2785 723 2740 276 1913 1921 1428 2203 2582 3601 3495 1426 650 1254 1873 1361 2295 2574 607 2824 1217 510 1564 3582 1713 1559 3085 1692 1690 2812 1287 1908 3289 758 518 2527 1191 3750 3071 3067 3701 2257 2161 3507 1325 2806 2949 1257 1055 2711 2611 2837 391 634 1674 3449 2813 1060 1922 1084 2627 3276 1656 3428 1715 2750 1581 3106 2622 3009 3093 2979 1694 1154 1712 1260 1030 2424 2652 781 599 3205 105 2786 1131 1973 1560 3413 927 1567 675 308 3480 2951 2603 678 872 2646 120 3280 1880 1545 3513 1143 2795 1875 2867 1634 2788 1958 1070 2382 3130 1669 1668 1281 2373 155 1604 3689 3000 1705 2588 1452 1746 926 448 1710 3311 1149 1648 2360 1611 1704 1368 1302 2719 2742 1137 1943 3571 1860 1869 2098 2529 2714 1880 1622 1531 2733 1745 2748 668 1076 2289 1109 1338 884 2661 3358 3389 1755 1308 1823 3397 562 1345 3698 3730 1489 1750 2675 1104 962 961 3250 298 333 1173 1997 2385 2541 3302 479 1958 1190 1180 907 3135 2955 1594 1920 2154 1164 2022 3715 1222 367 2911 1184 2719 942 2733 1413 2180 325 1195 772 1861 1235 3526 2404 1874 2232 2316 3379 1297 1897 1662 1392 1220 2255 2771 1661 2155 2074 3217 3394 1324 2316 1806 1798 1847 991 2213 1070 774 1251 205 2900 3339 1297 2814 811 3086 490 2121 1562 2819 3068 1338 1120 3521 2308 2432 1863 926 1249 2264 913 977 2537 645 1186 3106 1544 1476 735 2001 3222 2822 2518 1146 259 3233 755 2817 1074 1779 3263 2583 2869 1873 3573 3863 1668 1711 1703 677 3210 3007 2255 2120 794 2077 3751 3700 945 3476 2649 3388 1152 1103 543 676 3362 2634 2330 3362 725 574 3250 2043 3572 1829 1535 2118 3064 3251 2126 1674 1466 1460 2759 1839 3455 1980 1838 3095 3404 1351 
   362 1118 1780 1585 951 2299 1170 705 1375 799 1635 1774 865 1958 1397 1427 1686 2230 1960 2432 1364 1245 1731 1763 1876 820 1939 510 1703 1287 1565 2136 1114 1408 640 296 2246 1262 1310 2182 2116 2392 1629 996 2746 2174 872 1773 2016 1482 1339 2130 955 2101 1114 1580 1984 452 785 1188 558 308 2085 2053 1414 1576 437 2423 1651 1834 2266 679 1160 1955 449 1610 1326 1708 2018 1756 1401 1929 1612 1068 731 1886 1462 664 1641 905 1108 1650 2419 1826 311 1170 2284 1481 1015 1383 1962 1836 2540 1549 1672 1816 1429 802 1264 1752 1767 1816 1564 1833 534 1192 1040 2046 1233 2346 1482 1766 1906 1462 1604 1446 2059 1612 1739 1654 2628 97 2252 491 1526 2443 1241 2326 1441 1460 1444 1511 1601 1436 1764 345 991 1582 2581 2249 1812 2426 1233 1823 1247 1953 1999 124 1694 1321 1910 794 2185 1115 1264 476 1349 1116 520 899 2103 1640 249 1505 946 1090 387 1291 181 1819 319 1492 1099 1475 1376 1176 732 2069 1699 1919 2007 1260 2276 1850 2094 2082 790 2380 2307 142 2528 1050 1771 1973 1895 2133 1600 1956 480 612 1340 1671 1735 2102 345 677 1979 1327 1509 1334 2098 635 945 2022 724 2381 490 1561 1918 1893 1488 1012 1120 1852 1582 1676 696 2019 2631 1143 2139 1571 491 1755 1632 1829 365 1498 43 1652 462 990 1248 474 867 1851 2083 2097 1466 1754 224 2175 1483 1050 1292 2114 1787 2337 1737 1307 1824 1618 1503 1105 2046 2116 570 1422 1665 1449 1250 767 1947 691 808 1244 2185 1589 1000 741 2253 1801 1007 818 1486 1284 159 2154 1912 1631 1197 1057 1030 1771 1782 2026 1267 1123 1431 1912 1159 1269 2189 2017 2486 43 1713 856 2059 1649 1664 1096 1048 967 458 2369 2314 755 1850 1839 1896 796 2026 1101 1813 1925 1193 1071 1736 1389 1103 2019 1928 2100 2551 241 580 1487 1666 811 1572 173 531 1133 1571 1901 452 2714 1469 1819 1410 1626 
   363 946 1749 1483 1431 1548 1633 352 1497 458 1138 1637 878 1927 1515 1864 1554 2034 1659 2065 566 850 1049 1062 1524 436 1109 589 1759 1400 762 2260 1280 1754 308 898 1982 327 560 1592 1476 2178 1701 828 2408 1926 473 838 2168 811 1090 2453 521 1609 496 1096 1114 500 336 1428 785 792 1279 2124 1600 642 1136 1724 1082 1046 1696 761 223 1621 807 788 1549 1429 1906 828 586 997 1824 1395 355 1587 804 1012 937 950 819 1734 2080 1673 627 1042 1943 1651 1051 1528 1107 984 2223 1326 1105 1549 1294 1027 680 1754 1869 1195 2009 906 1020 356 578 1392 1216 2034 1557 2025 1636 1034 680 1528 2064 699 2146 1736 2239 907 1493 1078 769 1989 1425 1969 779 693 1281 576 1242 862 1241 1072 460 1918 2333 1687 989 2061 600 1443 600 1901 2254 1019 1640 1123 1431 765 1797 505 915 815 727 1336 1028 84 1588 974 985 666 902 1345 608 743 821 886 621 722 1359 1305 440 1046 688 2069 771 1366 1372 607 2090 1254 1371 2294 683 1672 1719 942 2175 1249 1590 1905 1813 1275 1861 2306 1012 404 417 733 1463 2433 1034 850 1787 1293 1616 1375 1695 317 164 1849 274 1689 912 1792 1003 1682 694 1101 1155 1500 722 1918 840 2071 2254 926 1508 637 468 915 730 1500 933 779 955 1284 945 272 932 496 250 1115 1233 1368 1133 879 779 1680 793 1073 359 2018 1796 2206 2047 1193 1413 1307 792 1239 1151 2469 666 923 814 1451 926 909 1677 934 1167 503 2197 1307 278 1187 2260 873 1410 841 1489 797 1025 2277 1232 1454 1419 654 935 2058 1254 2090 1017 1041 778 1241 655 1194 1656 1688 1840 941 1154 335 2181 1369 988 229 114 1233 871 1729 1679 1118 1900 902 1434 874 1889 1508 1879 1369 713 325 1787 1456 1458 1233 1229 1592 2161 760 637 1278 1460 280 1012 922 617 1324 903 1576 630 2384 1555 1598 1060 2026 938 
   364 741 3348 195 2707 1446 2931 1872 484 1256 764 60 934 3531 3036 3188 3180 3688 3323 3732 1357 833 2671 2673 3190 1265 1511 1381 298 531 1358 3805 692 3146 1580 1479 3645 1799 1286 1019 1102 3836 3254 2415 4076 3587 1212 2053 3696 1109 2729 3878 2156 789 2164 2764 1659 1741 1917 704 2141 1478 1495 3691 3089 1805 2208 1385 893 1362 1017 1130 1731 446 2077 1407 626 3087 3537 1834 1384 1955 3307 2783 1897 366 1091 2345 2558 2456 851 345 3748 93 1680 655 3611 508 762 506 1597 1540 3891 2969 2763 3207 2910 975 1062 3340 3414 987 3330 1855 2255 1988 2228 1105 2781 3701 3102 3485 318 722 1737 3068 3658 1685 3500 341 3904 1845 1445 2242 1262 3648 620 3637 1104 2308 2905 1904 536 2526 2903 2116 1209 3322 3997 993 1448 3729 1146 3111 2265 3512 3722 1715 109 2749 3094 1036 3464 2173 2567 2103 1074 726 2248 1734 834 2610 1552 2224 863 771 1514 2412 1853 1910 1650 1291 2788 2933 1837 2643 2184 3666 1811 863 1052 2270 3743 2898 1284 3790 2212 1381 1075 1903 3843 759 3231 3522 3432 1685 3315 3708 2211 1457 1655 1934 326 3851 1479 2262 3436 2872 407 453 3363 1569 1505 3494 1496 1344 2171 3262 1820 3332 1338 2604 653 3166 2238 3385 2267 3645 3920 2543 1089 1962 1553 2419 2157 417 2087 2409 1743 2950 2167 1404 739 1780 1428 2697 1631 1298 2791 2330 1579 3336 2434 2607 1825 3647 3380 3848 3473 496 574 2966 1175 2732 1786 3871 1271 2592 1490 336 2573 2353 330 1083 1018 2155 3792 2962 1400 2474 3858 2144 2745 2340 307 2464 1931 3823 2841 225 680 1014 2506 3500 802 3660 651 2618 2432 1108 1034 519 3304 459 1302 1734 2812 1955 3725 377 1094 1526 1659 2648 1315 1219 1178 2457 338 2062 676 2349 3527 2845 3441 868 978 1380 293 3000 2831 1416 2826 820 3826 1851 1279 394 242 1420 2674 1922 1990 694 2544 416 1412 4052 394 215 2718 3384 1773 1668 
   365 1335 2473 1650 2410 758 2595 1352 1874 1184 1001 1709 1470 2626 2359 2805 2243 2591 2190 2452 595 1083 1330 1305 2037 1155 309 1461 1993 1803 453 3024 1775 2669 1281 1798 2486 750 674 1074 914 2698 2496 1691 2776 2455 1129 466 2956 693 1814 3313 1383 1238 1234 1615 180 1506 1311 1926 1783 1701 458 2867 2465 418 2150 985 872 420 1177 1485 816 1464 1817 395 1995 2033 2550 242 553 222 2677 2336 1347 1487 717 2000 1246 1868 1196 2001 2495 1715 1613 1406 2379 2021 1553 1915 229 227 2638 2001 1522 2133 2038 1678 860 2500 2660 816 2945 183 2026 972 1385 843 2046 2482 2374 2881 1554 1069 345 2352 2771 315 3060 2000 2574 1902 701 2089 546 2291 1879 2383 716 1070 2010 568 1229 1393 1658 2085 1005 2817 2802 1183 320 2452 821 1950 1223 2590 3092 1977 1800 1871 1835 1411 2211 1243 1631 1823 792 1851 2036 1080 1191 1320 1900 921 1433 1883 1544 1373 1824 257 1600 542 2283 2023 657 1858 1649 2773 286 1003 867 1217 2648 1572 695 3107 1624 931 1165 1943 2560 1782 2236 2582 2493 325 2733 3187 2023 1312 597 430 1447 3299 1920 1827 2388 2098 1940 1725 2117 1285 973 2454 1194 971 1920 2657 66 2286 513 2003 1600 2019 866 2776 1812 2808 2600 1727 951 562 1426 951 720 1399 1947 1167 1927 1849 1955 934 1184 1507 1055 1266 315 682 1779 833 1724 1996 1217 1954 736 2659 2539 2795 2926 1482 1241 1916 627 2133 142 3344 1476 1503 309 1735 1656 1867 1581 1645 1842 1094 2895 1941 926 2176 2948 554 2372 1779 1759 1455 2024 3040 1429 1552 1905 1081 1799 2925 994 2833 1276 1880 1265 738 968 1521 1930 1513 1163 1912 1561 1275 2951 1388 670 823 900 2174 1705 1089 1060 2098 2090 420 1180 1822 2516 2463 2646 1001 986 859 2007 2284 2402 480 1395 1203 2507 1766 1450 1424 1524 1113 1482 1927 1624 1821 1289 1448 1519 2763 1879 1588 1718 2944 1917 1014 1764 
   366 1405 1326 1925 614 2386 835 521 1768 958 1835 2111 1185 1506 954 1089 1228 1772 1509 1983 1402 1462 1381 1419 1432 967 1966 744 2091 1674 1606 1709 1505 1028 663 709 1790 1138 1373 2356 2264 1934 1184 568 2292 1717 1029 1623 1594 1595 898 1760 633 2319 819 1174 1976 426 573 1600 131 666 2132 1615 985 1479 302 2543 1820 1890 2451 989 1057 2231 56 1639 1740 1259 1561 1671 1430 1831 1195 663 530 2173 1581 227 1307 449 1351 2043 1967 2159 441 1477 1834 1889 1361 1782 1969 1844 2085 1097 1285 1364 972 1184 1404 1300 1329 1966 1234 1750 162 984 701 2185 775 1893 1034 1367 2203 1681 1532 999 1612 1557 1395 2047 2179 361 2333 218 1595 2005 1643 1877 1557 1173 989 1374 1855 1070 1358 277 1118 1205 2123 2438 1843 1976 1348 1385 935 1499 1604 579 2052 873 1489 1087 1740 816 848 51 1478 1521 167 792 2310 1291 697 1256 1258 1501 606 933 296 1719 471 1552 674 1020 1248 726 337 1621 1614 2105 2156 949 1818 1462 2196 1676 396 2494 2485 330 2077 1445 1313 1518 1439 2137 1197 1593 151 728 1275 1543 2026 1735 794 225 1522 869 1903 1704 1657 668 947 1564 774 2505 56 1148 1857 1436 1533 555 1475 1409 1341 1269 246 1577 2181 709 2292 1421 600 1487 1427 2103 125 1184 501 1217 84 1033 1496 403 919 1518 2094 2195 1033 1513 564 1750 1157 592 1160 1658 1336 1880 1354 1629 2067 1175 1596 654 2011 1758 849 1033 1673 1814 830 310 2245 1063 1226 976 1740 1143 1043 366 1808 1627 631 374 1852 906 385 1727 1552 1949 1606 1249 584 1381 1974 1587 1540 670 1095 2039 1323 1601 1772 2296 2636 499 1320 626 1630 1933 1782 1078 974 536 842 2521 2468 337 2240 1696 2120 344 1569 733 1371 2109 1370 1115 2123 939 713 2079 1574 2310 2103 274 844 1789 1977 880 1189 292 249 1532 1227 2179 708 2260 1857 2130 983 1277 458 862 2119 1872 
   367 1890 733 2438 836 2481 930 759 2368 1376 2154 2609 1736 912 558 1073 549 1071 759 1228 1548 1849 792 838 672 1368 2005 1299 2670 2269 1719 1253 2116 908 1053 1407 1060 1094 1562 2592 2465 1228 702 225 1548 991 1424 1407 1170 1817 136 1510 495 2623 581 474 1957 937 717 2237 647 1333 2185 1111 669 1388 989 2681 2095 1986 2698 1557 1080 2631 758 1727 2374 505 906 1564 1557 1676 874 658 734 2592 1813 634 768 327 1788 2632 1217 2650 1060 1979 1081 2507 1924 2390 1974 1869 1344 354 619 618 280 1804 1696 739 870 2198 1197 1635 775 846 448 2380 248 1149 572 1079 2637 2044 1473 549 1048 1522 1283 2635 1423 1111 2423 870 1751 1244 2262 1122 1789 784 274 1235 2249 504 645 1010 1454 1034 1406 2691 1905 1222 1616 624 582 888 1290 1329 2586 122 742 1621 980 571 196 733 1742 2149 796 936 2601 716 1423 926 1790 2140 1199 448 1027 1577 1085 1702 575 302 1160 70 492 1054 1517 2376 2367 590 1124 778 2330 1311 444 2626 2717 1088 1326 2065 605 895 804 2119 935 1388 823 1182 1289 1385 2461 1496 1517 537 816 296 2499 2274 896 1065 1174 870 1136 2651 750 858 1763 717 1664 327 2039 648 1007 974 515 1057 1427 90 2499 1248 1109 1063 1145 2508 881 725 1247 459 795 1284 1918 895 1223 947 2094 2324 279 1142 1244 997 676 252 1095 1016 781 1218 1129 2138 2427 414 1790 399 1943 1542 1416 407 1722 2369 165 461 2679 1684 1887 709 1182 384 1291 725 1245 1365 744 388 2408 370 1146 1270 918 2430 2237 1638 178 1125 2268 1077 1991 130 607 2229 1661 2125 1027 2698 2817 1242 638 689 1176 2366 1986 1227 1078 537 1500 2712 2665 633 2818 1481 2450 418 896 798 870 2379 1719 1341 2700 481 719 2159 953 2605 1346 979 1398 2256 2444 1219 548 1050 712 2151 682 2585 1293 1517 2445 2589 248 1174 1205 1016 2631 1803 761 
   368 1684 960 2223 538 2492 706 609 2102 1192 2041 2403 1492 1142 618 921 849 1393 1133 1607 1514 1695 1126 1169 1064 1193 2038 1041 2418 2005 1707 1387 1842 805 864 1074 1411 1140 1505 2530 2420 1555 839 269 1913 1337 1253 1560 1279 1750 538 1514 512 2525 688 857 2020 677 612 1948 294 1017 2214 1276 678 1474 586 2672 2006 1989 2631 1299 1089 2480 392 1729 2088 885 1187 1664 1533 1804 901 450 598 2430 1741 233 1073 76 1606 2374 1589 2449 759 1765 1457 2231 1675 2119 2024 1907 1706 721 988 987 593 1521 1588 940 996 2133 1065 1741 373 926 535 2337 398 1514 687 1094 2468 1907 1545 652 1257 1583 1198 2377 1804 741 2436 467 1717 1640 1984 1501 1716 1005 610 1341 2098 812 1036 610 1316 971 1744 2621 1925 1600 1520 1023 764 1132 1329 959 2360 504 1145 1383 1370 681 535 364 1651 1865 394 865 2510 1039 1072 1122 1557 1849 917 700 669 1696 788 1670 411 641 1234 356 261 1265 1611 2293 2315 777 1440 1159 2319 1383 268 2620 2658 709 1700 1785 934 1149 1067 2185 926 1362 421 970 1314 1507 2289 1493 1168 166 1142 493 2236 2025 1290 873 1079 1185 968 2637 357 862 1861 1056 1641 188 1791 1041 1209 989 154 1233 1805 373 2452 1373 865 1317 1324 2353 490 983 880 861 399 1183 1746 638 1090 1275 2149 2316 682 1370 919 1399 944 213 1153 1286 978 1507 1105 1922 2296 809 1737 315 2031 1526 1155 746 1744 2129 510 71 2510 1399 1581 852 1388 773 1192 353 1456 1542 484 110 2168 647 758 1405 1277 2233 1952 1478 230 1121 2171 1246 1805 295 875 2187 1529 1900 1430 2547 2787 877 1016 627 1307 2195 1932 1177 1042 287 1192 2675 2625 257 2568 1636 2336 75 1192 574 1027 2296 1582 1256 2450 585 516 2174 1306 2512 1728 633 1144 2064 2254 1068 902 671 428 1872 988 2431 1019 1881 2186 2405 643 1078 837 948 2418 1889 380 403 
   369 1152 2722 1375 2544 460 2743 1465 1640 1142 710 1410 1337 2884 2567 2968 2499 2881 2481 2770 570 894 1639 1618 2328 1117 46 1435 1717 1581 366 3267 1582 2847 1325 1760 2785 930 619 723 563 2997 2724 1881 3100 2750 1074 793 3190 504 2052 3521 1563 889 1441 1894 198 1565 1441 1725 1896 1674 167 3115 2666 661 2221 673 583 118 826 1397 961 1133 1911 327 1774 2306 2822 545 538 574 2885 2497 1467 1165 530 2125 1546 2038 1032 1733 2809 1410 1643 1207 2689 1778 1381 1682 134 162 2954 2256 1817 2412 2275 1545 721 2743 2891 488 3112 514 2127 1176 1583 491 2255 2791 2593 3089 1232 819 568 2568 3028 510 3241 1732 2900 1932 402 2177 409 2619 1667 2696 541 1344 2251 821 943 1661 1958 2146 948 3005 3111 832 123 2769 718 2240 1459 2850 3309 1968 1516 2104 2141 1303 2522 1451 1866 1922 636 1660 2133 1191 841 1618 1867 1202 1284 1697 1543 1618 1866 589 1625 438 2454 2267 866 2070 1793 3031 564 662 516 1455 2939 1884 351 3333 1779 617 817 1980 2879 1600 2502 2845 2755 241 2933 3385 2114 1319 739 726 1143 3505 1869 1961 2667 2317 1689 1493 2425 1325 1022 2733 1222 651 2018 2860 418 2563 443 2183 1406 2309 1161 2982 1949 3058 2925 1940 600 837 1447 1273 1023 1080 2023 1448 1931 2126 2048 949 982 1575 1072 1590 182 339 2036 1157 1718 2318 1495 2142 927 2932 2784 3081 3124 1252 919 2185 456 2318 325 3546 1423 1766 304 1484 1888 2014 1256 1537 1705 1324 3156 2205 939 2299 3212 888 2519 1938 1503 1697 2055 3283 1753 1267 1702 960 1992 3128 673 3081 1061 2084 1533 393 839 1299 2256 1179 836 1916 1859 1421 3191 1095 398 890 1009 2335 1642 752 719 2230 1802 760 847 1976 2791 2616 2885 660 837 866 1728 2498 2562 143 1722 854 2831 1816 1400 1160 1233 1124 1765 1970 1726 1626 1578 1123 1495 3085 1631 1278 1970 3122 1929 1113 1467 352 1967 2022 2047 
   370 722 2322 1134 2012 969 2220 940 1290 573 605 1243 835 2496 2110 2456 2115 2561 2170 2529 69 491 1419 1414 2024 547 585 865 1464 1209 211 2846 1158 2350 762 1194 2490 555 46 998 878 2694 2290 1419 2871 2442 509 779 2757 228 1652 3051 1105 1040 1030 1581 649 1004 934 1313 1360 1105 730 2705 2197 522 1659 1131 517 480 1104 854 526 1119 1362 262 1395 1960 2460 594 101 752 2421 1989 948 1106 231 1592 1310 1548 576 1459 2555 1264 1073 804 2424 1444 929 1330 617 493 2701 1878 1545 2076 1866 1042 247 2333 2458 604 2602 641 1579 790 1147 794 1806 2522 2148 2622 1165 569 467 2120 2636 426 2742 1460 2685 1360 916 1622 178 2416 1275 2442 209 1066 1849 617 776 1336 1690 1581 382 2515 2834 1097 457 2527 188 1938 1091 2467 2850 1396 1296 1693 1883 775 2266 1040 1468 1375 214 1233 1584 682 1013 1370 1300 959 801 1262 970 1252 1298 675 1054 137 1956 1870 564 1631 1284 2641 556 787 776 1092 2619 1658 780 2888 1281 1081 1125 1409 2641 1159 2138 2468 2376 785 2459 2903 1562 747 379 655 1013 3031 1308 1438 2325 1880 1376 1144 2164 760 473 2389 655 1095 1471 2389 665 2219 134 1699 989 2001 961 2515 1430 2650 2705 1506 911 674 876 1135 871 1014 1464 1172 1358 1797 1496 385 598 1018 505 1425 732 779 1670 1042 1145 2104 1207 1669 573 2572 2374 2746 2645 909 892 1836 196 1837 737 3067 860 1424 335 1176 1484 1503 1203 1010 1206 961 2768 1845 375 1763 2829 865 1999 1439 1207 1322 1484 2863 1576 1063 1294 446 1529 2655 692 2671 696 1631 1222 643 338 937 2060 1182 1242 1343 1593 930 2768 930 392 372 518 1828 1086 1131 1081 1702 1583 800 887 1471 2437 2098 2463 789 367 303 1484 2048 2052 668 1557 1018 2610 1249 836 904 1051 554 1470 1401 1186 1206 1311 1083 925 2851 1312 1159 1599 2622 1356 598 1288 636 1417 1594 1545 573 
   371 2271 553 2803 462 3061 395 1202 2657 1786 2637 2986 2066 699 158 447 603 1063 974 1406 2094 2291 1401 1448 990 1788 2596 1617 2979 2562 2281 823 2394 271 1460 1591 1143 1683 2091 3121 3007 1218 349 729 1643 1067 1849 2040 705 2340 690 922 1046 3120 1185 1045 2563 1262 1197 2487 857 1554 2775 742 102 2000 923 3249 2599 2559 3223 1870 1648 3075 925 2298 2627 805 812 2183 2110 2304 309 260 1189 3024 2331 662 1395 582 2198 2932 1363 3033 1321 2349 1258 2777 2245 2670 2574 2462 1442 671 1200 845 527 2072 2183 502 458 2724 560 2257 781 1447 1033 2923 393 1276 247 497 3060 2503 2079 223 770 2124 646 2935 1594 1221 3004 833 2299 1520 2532 1310 2306 1423 568 1853 2693 1138 1173 995 1912 399 1413 3213 2488 1398 2113 1000 1212 709 733 1421 2935 622 1186 1962 1239 1175 834 899 2244 2409 795 1448 3104 1336 1563 1564 2135 2388 1485 1087 1178 2202 1351 2250 216 582 1764 575 855 780 2133 2886 2903 1221 1092 1326 2895 792 850 3196 3249 1173 1470 2334 710 739 688 2727 330 776 834 1562 1870 2010 2881 902 1659 739 860 386 2792 2591 1196 1468 1670 873 1564 3216 842 267 2382 821 2219 430 2360 977 1646 393 737 714 1584 701 3039 1873 1450 1700 1781 2948 951 1364 1356 906 858 1776 2340 1226 1686 1556 2697 2891 809 1782 1451 1377 1314 467 1691 880 525 1103 516 2504 2892 815 2324 293 2559 939 1728 1033 2306 2699 804 653 3102 1951 2110 1331 886 765 1784 580 953 2003 357 695 2738 1009 1189 841 1495 2819 2494 2074 620 527 2766 718 2396 541 1246 2772 2125 2479 1440 3142 3370 1357 1203 1200 745 2787 2519 1758 1617 353 1730 3261 3211 560 3129 2115 2932 670 842 317 515 2890 2178 1846 3011 230 256 2740 1536 3107 1530 1163 1719 2653 2843 1664 1153 1141 1015 2420 1311 3025 1588 1608 2745 2994 828 535 1314 1531 2998 2418 889 640 596 2609 2129 
   372 2671 986 3201 1791 2789 1800 1635 3218 2175 2751 3345 2587 1012 1253 1826 820 722 464 428 2081 2549 730 742 420 2157 2320 2201 3485 3119 2177 1425 2988 1641 1906 2384 568 1596 2133 3051 2898 757 1173 1229 745 584 2198 1566 1433 2368 905 1894 1323 3156 1245 657 2211 1878 1563 3127 1674 2296 2487 1266 1360 1715 2028 3015 2655 2371 3159 2437 1653 3264 1785 2157 3256 610 852 1810 2069 1826 1432 1576 1604 3249 2375 1673 837 1367 2540 3459 483 3376 2025 2767 402 3369 2767 3247 2255 2195 618 766 621 569 922 2703 2335 1049 1248 2700 1895 1850 1815 1393 1235 2817 1135 500 1180 1571 3306 2698 1808 1193 1120 1870 1888 3461 546 2132 2732 1910 2248 270 3135 383 2354 1082 886 1567 2910 867 488 2050 2177 1670 803 3160 2267 430 2249 429 1127 967 1662 2345 3361 944 313 2470 258 1238 958 1762 2347 3036 1836 1672 3119 777 2419 1191 2620 3037 2133 1001 2040 1775 2045 2203 1485 861 1585 1089 1489 1114 1792 2898 2823 1120 767 488 2704 1605 1431 2960 3160 2115 532 2948 720 936 895 2344 1525 1862 1863 2042 1769 1630 3144 1899 2507 1572 676 1075 3340 3100 232 1919 1883 720 1951 2999 1788 1459 1969 644 2155 1333 2876 435 1208 1509 1550 1212 571 1086 2936 1532 2014 1082 1335 3157 1917 976 2262 582 1834 1980 2642 1837 1975 765 2344 2693 763 1199 2221 47 947 1265 1575 913 1065 926 1671 2917 3038 644 2317 1336 2138 1960 2310 830 2111 3177 971 1501 3344 2591 2815 1227 1189 687 1983 1743 1209 1477 1682 1421 3214 973 2179 1433 602 3161 3122 2372 1217 1634 2826 1241 2732 1153 950 2679 2348 2920 106 3328 3189 2254 572 1502 1386 3055 2489 1856 1723 1513 2447 3106 3071 1658 3625 1612 3026 1456 798 1695 1182 2899 2404 2001 3512 1180 1616 2496 636 3128 477 1985 2286 2987 3161 1997 715 2077 1698 3029 839 3228 2212 732 3279 3286 813 1823 2221 1726 3381 2031 1795 1040 1443 2355 2146 1410 
   373 610 2178 1105 1794 1203 2007 740 1191 333 709 1243 653 2356 1935 2248 1982 2456 2075 2464 263 447 1392 1396 1935 305 829 621 1410 1100 455 2686 1019 2151 528 953 2398 525 199 1181 1078 2597 2127 1253 2807 2344 275 896 2592 406 1518 2863 950 1183 912 1499 887 770 749 1175 1143 862 974 2551 2016 638 1422 1353 658 723 1282 635 451 1195 1135 504 1274 1851 2334 762 303 933 2240 1786 753 1165 394 1376 1279 1360 463 1395 2484 1274 831 704 2349 1347 781 1227 859 733 2628 1753 1487 1970 1723 852 251 2183 2294 785 2395 823 1352 711 1006 997 1641 2442 1981 2438 1217 609 614 1951 2493 593 2540 1396 2630 1117 1153 1390 417 2371 1150 2371 369 1028 1710 679 821 1257 1628 1342 153 2320 2747 1271 702 2461 172 1852 998 2330 2670 1152 1266 1552 1821 573 2197 922 1341 1151 302 1089 1356 510 1164 1330 1058 951 639 1110 725 1153 1056 840 811 381 1759 1734 582 1474 1088 2498 714 944 970 1002 2513 1619 1007 2715 1093 1304 1310 1166 2575 1007 2016 2334 2242 1028 2272 2711 1332 503 418 769 1048 2842 1070 1231 2212 1720 1293 1053 2095 526 274 2274 419 1314 1245 2206 872 2106 378 1514 863 1912 975 2332 1225 2499 2648 1355 1107 745 633 1164 918 1077 1230 1129 1113 1699 1268 166 543 788 272 1425 976 1007 1556 1090 900 2058 1156 1492 553 2446 2224 2632 2455 837 984 1728 407 1652 966 2876 624 1331 568 1107 1353 1302 1257 802 1013 881 2627 1730 158 1544 2690 969 1788 1247 1142 1214 1240 2704 1564 1058 1160 298 1359 2468 828 2519 637 1467 1156 849 246 852 2024 1262 1449 1098 1536 760 2607 956 592 247 388 1627 852 1335 1282 1488 1542 935 1005 1275 2316 1889 2306 948 302 106 1435 1880 1847 910 1552 1167 2553 1010 599 886 1058 315 1401 1159 968 1066 1265 1152 681 2785 1230 1187 1483 2420 1111 429 1280 854 1191 1445 1349 818 245 1942 2103 
   374 1902 1635 2378 1937 1771 2059 1178 2481 1487 1834 2494 1901 1757 1655 2205 1400 1638 1248 1448 1182 1719 391 349 1099 1460 1311 1635 2697 2389 1226 2182 2294 2035 1336 1921 1515 778 1253 2061 1905 1725 1721 1147 1766 1496 1479 555 2140 1450 1076 2556 970 2190 786 752 1194 1439 1098 2447 1475 1817 1471 2017 1775 751 1902 1999 1723 1379 2168 1806 875 2346 1563 1195 2557 1151 1648 806 1158 804 1951 1785 1152 2345 1464 1614 370 1357 1755 2685 1496 2516 1595 1996 1389 2638 2056 2517 1241 1193 1637 1179 613 1228 1272 2068 1479 1678 1866 1737 2324 836 1709 710 907 1826 1372 1493 1636 2145 2407 1821 836 1625 1897 897 2394 2686 1562 1821 1715 1800 1311 1279 2432 1387 1447 430 1235 634 2025 629 719 1876 1411 2144 1811 2171 1273 1449 1398 1018 669 1715 2320 1989 2540 1144 865 1796 1222 788 939 1553 1465 2357 1727 1043 2149 435 1995 388 1908 2372 1631 715 1722 761 1601 1272 1706 1235 711 1203 1274 1897 798 1937 1839 655 1693 596 1699 2306 1221 1944 2164 1834 1554 2271 1361 1698 1619 1322 2027 2463 1734 1450 886 641 2262 2549 2059 1444 1469 1385 2585 2344 1133 1347 1162 1534 1324 1985 1628 1949 950 1378 1223 1436 2148 1087 329 2050 1421 1957 1589 1095 1942 579 1488 135 381 2252 1719 430 1913 969 1676 1224 1823 1412 1275 272 1325 1688 977 210 1781 991 470 1366 746 1747 1712 1848 2215 2127 2115 1056 1391 1531 1116 2602 1716 731 1134 2397 969 1430 2442 1981 2214 640 2008 1095 1223 1764 2051 461 1860 1324 2431 779 1916 2196 427 2314 2435 1589 1224 2200 1884 1985 1921 1254 540 1698 1528 2144 920 2406 2176 1900 636 1027 2119 2181 1537 1069 987 1646 1916 2099 2067 1669 2824 593 2085 1374 1605 1925 1832 1936 1577 1210 2720 1570 1848 1487 388 2160 1497 1655 1687 2150 2303 1320 624 1802 1390 2340 454 2317 1671 1754 2522 2409 942 2292 1883 1050 2538 1014 1603 1134 1413 1349 1252 1764 1023 1292 
   375 825 3033 834 2651 585 2868 1614 1158 1089 243 830 1077 3207 2807 3114 2827 3270 2877 3220 766 624 2094 2083 2729 1076 652 1357 1163 1123 647 3552 1178 3023 1380 1624 3194 1258 741 319 276 3401 2994 2121 3559 3149 1016 1323 3461 486 2364 3736 1810 332 1742 2286 804 1613 1621 1295 2006 1565 609 3413 2889 1118 2238 604 219 521 412 1213 1238 527 1986 672 1308 2671 3172 1076 768 1155 3113 2655 1627 562 489 2238 1989 2234 772 1190 3250 821 1635 835 3122 1274 1038 1198 741 716 3397 2591 2239 2786 2576 1257 638 3042 3162 129 3261 1073 2199 1500 1857 238 2509 3221 2850 3312 629 425 1030 2821 3347 969 3410 1187 3368 1896 571 2225 578 3093 1222 3136 514 1755 2560 1258 418 2041 2384 2151 921 3192 3536 399 624 3218 703 2642 1801 3179 3543 1864 954 2404 2576 1098 2960 1752 2180 2004 572 1252 2200 1376 301 2054 1727 1634 1000 1297 1493 1963 1858 1141 1610 626 2632 2582 1245 2337 1962 3352 1073 75 184 1801 3328 2339 399 3586 1966 576 446 1953 3331 1217 2851 3180 3088 805 3146 3584 2172 1315 1068 1225 564 3716 1698 2100 3036 2585 1174 1023 2859 1375 1146 3100 1270 559 2095 3079 1005 2930 672 2387 1016 2707 1618 3205 2095 3359 3390 2214 288 1299 1447 1767 1501 483 2061 1863 1852 2505 2111 1040 652 1638 1135 2077 754 413 2382 1659 1639 2783 1902 2364 1271 3284 3083 3457 3328 810 319 2547 520 2525 931 3749 1297 2133 732 980 2196 2174 651 1296 1395 1669 3480 2557 1031 2401 3541 1420 2653 2121 990 2034 2013 3569 2236 714 1270 809 2228 3342 105 3380 683 2334 1924 221 719 865 2732 573 626 1838 2286 1627 3473 540 336 1076 1225 2498 1472 510 455 2351 1227 1309 240 2148 3149 2754 3170 77 676 971 1168 2749 2716 532 2211 307 3295 1825 1284 657 670 1165 2170 1955 1831 1214 2001 518 1413 3541 1123 687 2310 3290 1864 1293 889 941 2039 2303 2222 606 712 2816 2824 873 1865 
   376 2704 688 3246 1576 2968 1556 1611 3226 2194 2848 3401 2590 697 1002 1553 558 418 187 311 2186 2610 884 911 252 2179 2489 2177 3510 3127 2305 1107 2985 1371 1898 2319 279 1691 2228 3193 3046 489 888 1134 648 275 2227 1750 1117 2474 786 1578 1301 3278 1268 671 2393 1830 1548 3116 1566 2240 2662 948 1098 1864 1877 3190 2763 2523 3302 2425 1731 3356 1677 2293 3249 420 534 1983 2179 2022 1143 1356 1581 3332 2478 1524 974 1231 2582 3479 316 3436 1965 2798 179 3373 2775 3252 2431 2359 459 585 708 329 729 2684 2413 753 945 2825 1610 2032 1671 1464 1219 2962 948 275 920 1268 3386 2777 1958 938 802 2019 1590 3481 504 2030 2910 1760 2367 360 3133 208 2455 1192 702 1708 2989 914 564 1912 2224 1383 592 3300 2423 306 2327 323 1171 652 1348 2248 3402 804 380 2473 79 1260 897 1651 2435 3026 1691 1700 3245 902 2341 1323 2633 3022 2092 1021 1946 1958 1989 2320 1268 672 1702 951 1404 796 1957 3021 2963 1168 469 646 2865 1288 1351 3135 3308 2006 417 2939 451 620 586 2535 1236 1552 1723 2034 1878 1796 3218 1584 2433 1452 363 871 3353 3118 106 1911 1927 403 1959 3170 1661 1174 2156 350 2273 1165 2888 277 1359 1213 1432 895 510 986 3083 1684 1986 1268 1499 3242 1793 1084 2167 493 1703 2031 2696 1788 2007 966 2530 2855 672 1387 2156 314 1044 1105 1676 595 763 629 1371 2953 3135 508 2429 1139 2332 1645 2290 841 2256 3204 900 1370 3426 2568 2782 1292 872 535 2036 1566 894 1668 1465 1306 3242 970 2061 1114 811 3218 3113 2418 1095 1332 2937 924 2781 1010 1024 2819 2411 2950 405 3421 3356 2161 663 1496 1069 3126 2611 1925 1782 1320 2401 3267 3228 1490 3655 1805 3134 1333 480 1463 876 3022 2468 2065 3539 939 1387 2663 853 3253 427 1897 2269 3042 3223 2020 777 1968 1623 3023 948 3316 2179 622 3295 3356 740 1533 2124 1764 3432 2215 1677 919 1305 2520 2247 1161 318 2170 1237 2946 
   377 684 3075 602 2617 812 2838 1620 937 1045 191 596 946 3253 2822 3089 2879 3344 2957 3323 858 542 2211 2203 2813 1039 867 1286 928 911 787 3580 984 3011 1361 1519 3278 1349 811 456 480 3481 3020 2147 3665 3228 977 1486 3483 571 2415 3734 1847 323 1802 2371 1018 1581 1639 1089 1984 1473 840 3447 2897 1261 2175 799 289 725 511 1106 1311 334 1952 824 1090 2741 3230 1248 871 1345 3121 2641 1637 347 564 2212 2102 2241 671 955 3349 590 1580 670 3217 1046 874 977 954 913 3495 2648 2339 2858 2620 1106 647 3079 3187 335 3236 1255 2159 1578 1903 464 2534 3314 2873 3315 414 322 1180 2842 3390 1121 3392 953 3479 1822 802 2175 701 3209 1013 3235 585 1859 2607 1388 212 2127 2484 2086 906 3183 3624 490 820 3321 727 2728 1876 3228 3550 1764 719 2449 2677 989 3059 1812 2236 1972 607 1055 2158 1407 329 2163 1618 1749 865 1101 1427 2035 1795 1318 1552 743 2625 2631 1354 2370 1965 3396 1236 223 409 1878 3402 2451 633 3600 1976 780 562 1880 3434 1029 2911 3231 3139 1032 3147 3576 2127 1276 1170 1379 330 3711 1577 2088 3104 2615 945 809 2958 1354 1169 3166 1255 754 2059 3084 1201 2998 792 2395 833 2790 1744 3210 2086 3395 3499 2252 479 1436 1403 1906 1638 259 2010 1966 1762 2582 2070 1059 531 1610 1135 2208 980 647 2447 1804 1556 2897 2001 2378 1367 3342 3121 3524 3324 614 103 2617 625 2532 1145 3741 1210 2211 898 756 2249 2168 442 1162 1230 1749 3524 2622 1051 2368 3587 1582 2628 2125 762 2101 1933 3597 2362 480 1063 754 2252 3342 149 3414 532 2360 2015 452 693 671 2851 393 777 1749 2387 1655 3500 307 483 1127 1277 2488 1359 669 617 2327 993 1482 118 2148 3210 2731 3201 230 640 1002 933 2770 2699 761 2341 324 3404 1769 1202 441 436 1154 2263 1887 1813 1016 2105 310 1338 3645 896 457 2374 3272 1779 1327 655 1140 2003 2342 2222 822 794 2818 2939 897 2012 235 3039 
   378 1660 1028 2192 463 2528 653 631 2054 1182 2045 2375 1456 1208 660 885 936 1480 1234 1709 1545 1688 1235 1278 1171 1185 2083 1006 2373 1958 1742 1423 1792 789 861 1006 1504 1197 1530 2546 2441 1642 889 378 2010 1430 1247 1637 1311 1769 650 1513 588 2530 771 971 2072 653 648 1892 246 957 2257 1322 702 1536 474 2702 2016 2026 2645 1261 1138 2470 323 1767 2032 989 1264 1728 1566 1873 920 421 625 2416 1758 119 1180 189 1591 2328 1688 2422 712 1738 1558 2179 1636 2069 2073 1954 1802 824 1102 1088 689 1470 1597 1003 1038 2150 1031 1806 262 996 623 2360 483 1612 738 1103 2452 1903 1603 703 1315 1638 1176 2331 1906 657 2473 356 1746 1748 1932 1603 1734 1100 710 1409 2089 921 1151 503 1319 962 1832 2634 1966 1702 1532 1133 857 1201 1340 872 2325 613 1258 1351 1476 765 648 295 1664 1811 283 899 2517 1148 995 1211 1524 1793 876 804 594 1764 742 1700 405 741 1296 466 299 1324 1673 2303 2335 870 1524 1273 2350 1403 327 2651 2674 620 1799 1733 1025 1221 1142 2236 933 1354 314 955 1364 1577 2273 1490 1092 134 1231 576 2189 1983 1398 868 1100 1271 968 2666 264 876 1923 1149 1674 259 1752 1148 1299 1001 141 1283 1906 487 2472 1445 840 1414 1408 2342 395 1084 797 972 300 1200 1733 617 1100 1384 2199 2347 795 1462 856 1511 1047 306 1213 1360 1039 1583 1104 1893 2292 917 1761 358 2090 1519 1117 858 1788 2090 624 86 2494 1348 1520 936 1444 880 1209 250 1512 1623 430 191 2129 755 662 1441 1389 2208 1897 1472 344 1124 2179 1294 1787 403 978 2210 1530 1868 1543 2536 2810 795 1130 674 1344 2179 1953 1208 1081 267 1134 2698 2646 158 2523 1712 2337 141 1273 527 1076 2307 1582 1276 2406 641 482 2212 1418 2518 1831 566 1108 2043 2232 1071 1015 583 409 1820 1095 2419 979 1977 2141 2384 757 1055 754 980 2387 1948 298 515 114 2090 1571 611 1554 1365 1514 2234 1409 2222 
   379 426 2527 804 2091 1008 2309 1072 970 527 364 919 607 2706 2274 2557 2334 2808 2426 2808 400 172 1720 1719 2285 514 763 803 1133 894 459 3031 865 2471 823 1091 2748 845 324 880 805 2948 2471 1598 3152 2696 454 1109 2934 231 1870 3191 1300 848 1264 1847 873 1052 1090 1015 1449 1022 853 2898 2350 853 1677 1113 344 617 973 694 789 843 1425 517 1084 2203 2686 913 431 1060 2575 2103 1089 815 205 1680 1608 1694 298 1129 2830 944 1074 495 2696 1122 651 1010 824 720 2975 2105 1827 2322 2073 813 104 2531 2638 504 2704 952 1638 1054 1358 734 1985 2790 2324 2770 869 260 795 2293 2842 750 2856 1129 2972 1340 968 1663 366 2709 968 2717 199 1359 2061 943 472 1603 1971 1590 363 2643 3097 959 650 2806 190 2201 1347 2681 3004 1323 966 1903 2164 588 2542 1274 1693 1444 123 942 1638 859 835 1663 1197 1266 550 976 935 1503 1298 994 1049 373 2083 2085 876 1821 1418 2848 880 626 695 1350 2865 1953 798 3053 1429 1072 1008 1395 2920 876 2369 2685 2593 973 2603 3035 1610 753 693 986 705 3169 1181 1548 2564 2067 1049 822 2440 817 620 2626 714 1070 1534 2538 953 2458 411 1848 690 2261 1277 2665 1544 2847 2990 1705 828 1003 885 1457 1195 726 1499 1463 1303 2050 1550 510 275 1079 587 1738 915 803 1908 1368 1088 2395 1493 1830 869 2798 2572 2984 2781 583 633 2080 289 1985 984 3200 754 1681 605 848 1706 1625 909 814 972 1226 2976 2083 503 1841 3040 1196 2096 1579 877 1565 1458 3048 1884 738 994 258 1703 2798 497 2865 371 1811 1499 604 157 616 2357 909 1175 1289 1876 1107 2951 616 373 593 739 1948 951 1059 1004 1794 1252 1128 660 1603 2668 2198 2652 631 120 458 1153 2221 2162 774 1868 836 2895 1263 738 574 729 611 1745 1395 1276 911 1600 801 860 3130 986 848 1835 2736 1312 780 962 912 1479 1795 1677 734 331 2273 2439 352 1577 562 2517 549 1682 
   380 1511 1799 1977 1881 1439 2038 947 2092 1128 1432 2091 1530 1946 1726 2222 1566 1901 1500 1777 779 1320 646 625 1347 1099 961 1313 2299 2002 829 2352 1915 2069 1033 1624 1798 414 850 1687 1534 2010 1840 1104 2109 1766 1110 241 2291 1048 1158 2670 839 1802 655 928 865 1184 877 2070 1323 1519 1133 2192 1839 356 1740 1661 1324 1006 1795 1455 521 1946 1391 802 2174 1347 1864 454 755 520 2040 1767 928 1943 1061 1505 557 1304 1363 2288 1816 2112 1331 1604 1696 2248 1677 2129 902 832 1961 1326 833 1445 1378 1709 1078 1830 1999 1346 2354 507 1571 456 808 1452 1418 1799 1728 2243 2005 1417 446 1710 2090 508 2451 2289 1911 1589 1380 1652 911 1631 2049 1703 1043 394 1347 231 1621 716 970 1696 1030 2202 2119 1796 903 1777 998 1260 596 1908 2442 1730 2139 1220 1149 1431 1530 662 983 1387 1062 1981 1586 744 1763 631 1709 246 1530 1999 1334 723 1494 437 1331 870 1701 1357 324 1232 1144 2092 429 1546 1460 585 1958 891 1341 2447 1103 1606 1795 1613 1887 1897 1552 1898 1811 1014 2104 2555 1584 1130 488 267 1859 2658 1762 1327 1699 1457 2192 1953 1433 1042 808 1765 998 1642 1475 2026 635 1598 821 1418 1763 1329 177 2140 1307 2133 1935 1105 1571 177 1192 294 30 1850 1542 483 1660 1162 1519 853 1425 1166 922 606 1003 1331 1105 194 1500 1327 534 1358 380 1971 1868 2105 2297 1730 1715 1232 989 1536 816 2707 1381 829 748 2001 1011 1340 2040 1631 1861 492 2212 1260 851 1673 2263 199 1822 1239 2034 804 1698 2367 767 1911 2056 1199 1203 2291 1487 2159 1523 1266 589 1317 1132 1750 1269 2006 1829 1646 872 815 2282 1777 1142 694 641 1612 1594 1743 1707 1583 2424 313 1688 1287 1828 1903 1980 1546 1179 828 2321 1646 1833 1135 739 1773 1841 1428 1352 1748 1899 973 793 1586 1200 1962 600 1915 1357 2093 2128 2005 1049 2340 1636 727 2135 690 1439 1170 1343 993 848 1805 1365 901 404 1473 1529 1613 1426 1174 
   381 2661 377 3208 1319 3069 1274 1537 3153 2145 2868 3373 2520 394 723 1251 294 288 172 526 2222 2596 1025 1062 310 2134 2586 2087 3451 3054 2363 819 2903 1072 1831 2187 284 1732 2253 3254 3114 440 583 1013 792 209 2187 1876 816 2506 674 1275 1244 3318 1257 719 2504 1725 1485 3025 1411 2117 2764 656 808 1952 1673 3286 2793 2602 3363 2343 1752 3364 1517 2358 3162 318 248 2092 2221 2155 833 1098 1509 3332 2507 1329 1091 1060 2550 3415 487 3412 1846 2752 378 3294 2707 3176 2536 2452 585 436 814 202 537 2592 2418 442 633 2873 1302 2149 1476 1488 1172 3029 740 402 634 956 3382 2778 2045 657 515 2103 1277 3418 717 1869 3011 1559 2415 656 3050 430 2483 1269 524 1792 2987 955 690 1718 2202 1073 619 3359 2508 518 2334 390 1187 349 1042 2087 3360 666 559 2404 390 1247 833 1490 2451 2937 1496 1673 3289 1016 2195 1413 2571 2928 1987 1025 1793 2079 1872 2365 1014 493 1762 798 1277 512 2059 3063 3025 1187 344 818 2948 988 1232 3230 3374 1837 597 2853 196 321 274 2655 926 1241 1530 1963 1927 1903 3209 1279 2290 1288 62 650 3284 3056 389 1843 1910 126 1906 3262 1483 867 2277 72 2322 965 2822 322 1465 901 1271 599 709 870 3150 1779 1896 1413 1612 3245 1616 1166 2008 487 1521 2018 2673 1683 1975 1139 2643 2940 613 1527 2026 607 1119 917 1722 339 451 470 1058 2910 3150 442 2468 909 2458 1340 2203 857 2332 3148 826 1198 3423 2472 2674 1319 608 439 2024 1343 646 1804 1207 1154 3187 957 1883 829 1004 3192 3025 2393 948 1019 2968 628 2752 845 1081 2881 2401 2900 693 3430 3442 2004 780 1444 773 3115 2657 1932 1783 1087 2287 3346 3304 1277 3599 1938 3160 1171 199 1192 564 3065 2458 2063 3481 672 1121 2755 1049 3295 651 1751 2184 3016 3202 1979 850 1800 1497 2938 1042 3321 2081 759 3228 3342 686 1222 1965 1746 3399 2331 1508 788 1128 2613 2278 880 621 2169 1408 2988 313 3059 1221 2521 1642 
   382 1471 3344 1462 3130 162 3336 2054 1805 1638 895 1414 1711 3506 3184 3568 3120 3495 3094 3364 1140 1244 2241 2217 2941 1618 645 1927 1767 1777 943 3888 1837 3454 1877 2225 3395 1549 1163 458 388 3606 3344 2496 3688 3361 1565 1379 3811 955 2674 4137 2177 696 2061 2511 733 2119 2039 1952 2478 2153 466 3737 3281 1279 2771 111 822 662 492 1825 1573 1040 2481 923 1958 2925 3441 1143 1118 1120 3501 3098 2059 1110 974 2710 2153 2645 1397 1803 3407 1391 2175 1489 3291 1911 1691 1845 695 781 3551 2877 2428 3030 2896 1902 1173 3365 3511 647 3713 1095 2698 1797 2201 424 2873 3394 3212 3705 1167 1071 1187 3186 3650 1131 3847 1800 3485 2454 220 2739 942 3202 1878 3295 996 1961 2873 1439 1072 2280 2566 2690 1448 3614 3714 513 737 3365 1206 2854 2081 3472 3926 2454 1558 2725 2745 1715 3124 2071 2487 2495 1087 1911 2703 1786 646 2227 2331 1817 1640 1956 2051 2240 2401 1169 2152 986 3059 2889 1488 2689 2392 3653 1172 646 476 2076 3553 2484 343 3953 2382 94 443 2507 3473 1875 3123 3466 3376 603 3547 3997 2680 1845 1355 1331 1170 4120 2313 2553 3285 2937 1808 1676 3028 1875 1592 3351 1769 138 2590 3474 974 3181 1010 2792 1674 2922 1770 3598 2543 3679 3512 2559 391 1451 1978 1864 1627 1060 2580 2063 2430 2744 2615 1503 1293 2136 1620 2179 599 342 2657 1746 2215 2909 2111 2755 1548 3551 3405 3697 3736 1468 917 2805 943 2929 809 4159 1887 2386 920 1623 2509 2613 1171 1929 2046 1946 3777 2825 1493 2882 3833 1466 3114 2542 1628 2319 2576 3905 2342 1337 1927 1392 2606 3743 764 3703 1336 2701 2152 531 1281 1524 2842 1052 298 2416 2468 2025 3813 1172 772 1476 1608 2936 2084 296 314 2819 1803 1331 807 2577 3410 3212 3506 640 1254 1422 1766 3116 3162 483 2307 661 3419 2358 1870 1308 1289 1664 2381 2502 2305 1873 2191 1060 1986 3675 1762 1259 2592 3728 2436 1704 1474 913 2536 2642 2650 622 1119 3221 2943 1350 1923 659 3126 868 2684 1134 1597 3230 
   383 1817 827 2357 507 2596 640 730 2237 1323 2166 2537 1627 1009 484 833 727 1271 1029 1503 1623 1824 1117 1162 972 1322 2135 1176 2553 2140 1813 1253 1977 701 994 1205 1295 1228 1619 2647 2534 1433 704 295 1801 1221 1383 1623 1146 1866 469 1395 590 2648 750 817 2110 812 724 2082 427 1150 2313 1141 549 1556 672 2780 2126 2093 2750 1435 1185 2610 521 1832 2222 787 1058 1743 1640 1876 774 369 715 2561 1858 319 1077 109 1737 2509 1481 2582 894 1899 1352 2366 1810 2254 2117 2002 1594 621 958 882 481 1656 1711 806 861 2250 972 1819 466 1003 595 2451 273 1404 551 970 2599 2034 1630 517 1122 1672 1094 2512 1700 864 2539 555 1827 1549 2119 1397 1833 1041 504 1416 2227 812 988 709 1442 860 1623 2739 2025 1496 1640 940 807 1000 1203 1080 2495 422 1077 1518 1274 742 512 493 1771 1999 487 975 2631 1035 1199 1167 1691 1983 1053 717 796 1770 923 1779 310 535 1316 282 383 1130 1691 2413 2430 818 1316 1121 2426 1254 376 2727 2775 829 1592 1920 816 1018 937 2275 804 1246 520 1102 1409 1579 2421 1375 1296 299 1022 367 2372 2160 1200 1003 1197 1062 1095 2746 473 738 1942 940 1749 53 1926 951 1254 864 289 1098 1699 345 2566 1443 999 1344 1377 2483 605 1005 1004 786 509 1302 1877 772 1214 1270 2242 2423 617 1407 1051 1324 962 102 1239 1156 844 1378 988 2056 2423 724 1851 184 2115 1410 1290 731 1843 2264 483 204 2641 1534 1714 909 1253 683 1311 382 1321 1598 430 222 2303 653 871 1271 1255 2366 2086 1607 207 1000 2293 1111 1937 217 891 2300 1654 2035 1361 2677 2899 1001 980 730 1173 2326 2046 1287 1148 216 1326 2788 2738 293 2703 1699 2461 204 1066 505 892 2417 1708 1373 2585 450 435 2275 1288 2634 1626 764 1279 2197 2387 1194 881 792 562 2007 991 2560 1155 1768 2321 2537 592 976 961 1059 2552 1973 503 344 135 2147 1657 473 1366 1469 1431 2342 1206 2347 209 1801 1398 1012 2754 
   384 1293 1323 1841 1006 1995 1195 164 1784 778 1577 2011 1148 1505 1063 1418 1147 1660 1315 1760 1020 1256 932 964 1198 770 1542 728 2079 1684 1211 1817 1538 1301 458 909 1631 655 1016 2046 1931 1812 1257 387 2095 1568 826 1115 1720 1265 698 1997 162 2055 318 825 1528 398 124 1667 400 817 1718 1686 1145 995 818 2177 1530 1492 2149 977 595 2041 470 1232 1801 1068 1504 1187 1037 1338 1370 947 137 1999 1257 599 841 495 1190 2043 1762 2052 551 1382 1624 1928 1335 1808 1530 1412 1898 938 893 1187 877 1235 1119 1322 1424 1649 1562 1266 649 472 250 1848 771 1704 1110 1569 2043 1457 1059 1079 1637 1094 1694 2046 1947 728 1939 729 1224 1727 1685 1657 1232 672 872 875 1658 647 1002 781 863 1463 1983 2140 1428 1755 1045 1128 448 1483 1800 915 1990 715 1170 1032 1496 317 553 465 1174 1577 663 372 2037 842 957 742 1198 1573 652 501 628 1227 568 1176 906 899 757 614 245 1643 1132 1816 1828 462 1714 1068 1823 1843 229 2124 2174 735 1866 1491 1199 1491 1401 1693 1406 1850 660 591 820 1044 1866 1978 1038 424 1406 854 1913 1683 1399 470 599 1463 538 2143 552 1337 1381 1304 1146 645 1450 1173 827 1463 408 1636 1957 509 1963 916 537 980 911 1917 625 701 834 956 596 707 1322 359 631 1052 1656 1820 780 999 749 1435 684 619 672 1613 1363 1815 1591 1541 1844 953 1248 784 1546 2014 841 654 1248 1776 553 465 2085 1119 1337 464 1771 941 715 774 1836 1114 972 388 1815 510 817 1834 1115 1832 1665 1043 489 1602 1700 1654 1394 599 631 1696 1074 1529 1434 2108 2295 823 937 131 1737 1771 1444 683 545 784 965 2185 2135 693 2226 1189 1874 425 1493 1066 1439 1819 1130 773 2109 1008 1012 1677 1129 2040 1868 563 820 1658 1847 623 792 702 289 1575 772 1994 733 2068 1857 1992 710 1574 800 456 2034 1404 516 598 497 1551 1053 1076 1482 872 1101 1744 1449 1763 544 1214 923 1372 2153 604 
   385 2131 592 2679 1049 2597 1095 1010 2630 1616 2347 2844 1994 747 603 1182 362 818 474 938 1712 2067 688 734 381 1605 2114 1567 2924 2530 1864 1144 2381 1001 1304 1693 786 1229 1737 2752 2616 968 650 507 1262 722 1657 1449 1085 1992 157 1485 714 2804 736 322 2047 1212 956 2507 938 1616 2295 986 724 1482 1269 2807 2277 2115 2860 1821 1239 2839 1049 1864 2643 222 695 1640 1714 1727 882 844 982 2806 1991 913 707 611 2020 2889 930 2882 1342 2223 794 2772 2181 2654 2073 1978 1060 119 473 341 210 2074 1894 622 800 2365 1285 1705 1057 981 643 2531 388 865 569 1074 2854 2252 1572 563 891 1628 1334 2892 1133 1402 2539 1151 1909 955 2529 833 1967 815 170 1322 2461 492 437 1296 1673 1087 1137 2855 2026 932 1811 337 683 713 1251 1620 2831 183 481 1878 689 726 304 1024 1931 2419 1078 1145 2777 638 1712 965 2044 2412 1474 521 1317 1639 1366 1859 753 165 1273 330 777 894 1600 2551 2523 685 874 590 2463 1246 725 2752 2874 1379 1038 2333 374 709 618 2205 962 1391 1107 1437 1427 1453 2681 1478 1805 827 569 354 2759 2529 605 1316 1382 630 1377 2781 1038 884 1834 464 1818 572 2296 357 1032 980 806 927 1137 358 2652 1321 1376 1034 1179 2719 1170 726 1538 186 1082 1491 2144 1169 1445 838 2186 2455 103 1133 1530 721 675 503 1223 807 661 988 1147 2380 2628 123 1957 589 2016 1531 1682 379 1847 2621 296 748 2896 1956 2165 818 1019 96 1497 982 1075 1390 945 679 2659 445 1436 1160 762 2662 2506 1863 468 1129 2452 952 2222 393 619 2381 1873 2372 761 2905 2955 1532 471 914 1074 2586 2150 1411 1261 760 1780 2855 2811 896 3071 1518 2641 708 673 975 774 2554 1931 1538 2954 517 893 2278 804 2783 1055 1268 1663 2487 2673 1450 448 1341 996 2418 633 2795 1565 1233 2703 2813 168 1240 1496 1219 2870 1882 1052 291 686 2137 1764 736 762 1644 1072 2477 629 2538 795 1996 1208 530 2759 604 846 
   386 2618 231 3166 1187 3093 1132 1488 3095 2103 2853 3335 2465 284 585 1105 188 358 295 667 2219 2567 1087 1127 401 2094 2609 2025 3398 2996 2369 715 2841 925 1782 2106 405 1735 2245 3258 3121 520 436 951 912 329 2148 1918 696 2499 632 1149 1208 3311 1243 753 2535 1660 1442 2959 1325 2041 2789 549 665 1975 1561 3306 2784 2617 3366 2284 1746 3342 1428 2368 3097 333 188 2124 2221 2198 686 967 1462 3307 2499 1225 1141 972 2512 3360 623 3375 1772 2708 522 3233 2652 3117 2564 2474 707 396 868 250 457 2526 2399 296 490 2872 1155 2185 1370 1487 1143 3036 640 535 494 814 3355 2755 2067 519 421 2124 1133 3363 854 1776 3034 1450 2416 803 2987 574 2474 1296 455 1815 2963 975 759 1612 2171 927 711 3361 2526 659 2317 467 1188 240 913 1993 3315 610 656 2350 535 1233 808 1400 2437 2872 1390 1645 3285 1066 2108 1444 2519 2861 1919 1025 1705 2116 1799 2366 886 427 1774 727 1207 421 2088 3059 3029 1189 404 899 2964 869 1166 3250 3380 1742 730 2789 133 222 148 2690 780 1106 1426 1911 1932 1935 3180 1152 2204 1200 120 546 3227 3002 526 1794 1884 149 1863 3281 1386 720 2314 116 2324 863 2768 405 1502 756 1184 489 844 816 3157 1807 1836 1468 1650 3221 1517 1198 1916 518 1421 1993 2640 1617 1942 1212 2674 2956 603 1579 1947 739 1148 823 1728 300 308 489 915 2866 3133 450 2465 794 2495 1211 2142 868 2347 3098 795 1107 3396 2405 2602 1322 534 431 2000 1226 583 1851 1075 1073 3137 951 1783 727 1088 3155 2960 2359 874 877 2959 518 2715 766 1103 2887 2375 2854 822 3409 3457 1913 841 1408 660 3085 2657 1917 1767 968 2213 3359 3315 1165 3547 1983 3147 1085 168 1055 425 3061 2432 2043 3429 541 986 2776 1133 3290 791 1666 2125 2980 3167 1942 888 1705 1424 2875 1083 3298 2016 878 3173 3310 674 1076 1873 1721 3359 2365 1415 729 1036 2634 2272 740 758 2148 1476 2984 457 3043 1122 2501 1680 147 3254 913 1325 507 
   387 1728 1175 2261 1358 2023 1483 738 2277 1235 1843 2409 1649 1327 1112 1638 944 1328 931 1295 1183 1614 322 356 783 1215 1539 1285 2542 2179 1313 1727 2052 1474 982 1512 1248 688 1222 2205 2063 1455 1214 570 1638 1203 1256 868 1665 1470 535 2047 454 2278 317 340 1466 1001 658 2194 935 1414 1718 1569 1228 904 1357 2236 1759 1550 2314 1508 726 2351 1034 1307 2320 742 1258 1057 1178 1145 1421 1208 707 2329 1473 1048 241 780 1598 2516 1317 2441 1158 1824 1184 2429 1828 2307 1494 1404 1462 702 322 850 752 1776 1409 1204 1373 1828 1763 1121 1154 459 372 1978 812 1280 1107 1622 2383 1773 997 1091 1472 1054 1846 2518 1462 1334 1964 1248 1369 1207 2198 1204 1451 232 721 744 1986 97 460 1343 1235 1596 1591 2310 1457 1292 1323 696 187 1291 1817 1526 2420 599 652 1533 1028 313 371 1019 1430 2103 1173 731 2247 231 1566 382 1680 2107 1238 139 1235 1056 1172 1321 1131 730 710 634 729 1474 1019 2021 1975 178 1386 478 1897 1821 671 2181 2324 1335 1406 2015 939 1284 1195 1623 1489 1937 1185 1116 879 870 2216 2036 1644 885 1104 840 2398 2158 927 994 941 1170 1015 2212 1083 1411 1251 1000 1276 858 1935 761 454 1521 861 1510 1479 519 2099 738 1107 498 599 2238 1188 158 1445 565 1132 1039 1703 965 1032 452 1605 1889 480 577 1355 897 111 788 675 1368 1243 1522 1682 1975 2130 621 1427 957 1433 2086 1388 204 1281 2234 401 861 2422 1669 1898 288 1597 642 1043 1191 1651 814 1281 755 2271 201 1413 1743 504 2224 2188 1431 645 1673 1934 1535 1792 680 41 1831 1413 1977 874 2416 2390 1434 371 590 1656 2125 1613 923 784 1067 1548 2294 2252 1095 2683 939 2129 804 1227 1348 1354 2023 1470 1065 2569 1029 1272 1706 518 2253 1385 1170 1363 2050 2226 1056 232 1300 884 2094 163 2311 1304 1616 2337 2357 422 1739 1409 783 2442 1299 1066 566 838 1564 1242 1205 943 1169 579 1946 1005 2034 943 1514 626 1052 2184 852 611 583 1071 
   388 514 2098 1057 1515 1609 1737 632 992 128 951 1234 355 2282 1787 1992 1936 2456 2108 2543 723 567 1583 1599 1986 158 1279 185 1283 892 908 2556 755 1926 338 497 2426 824 654 1492 1423 2609 2004 1168 2882 2364 189 1294 2449 794 1494 2657 934 1429 988 1585 1346 495 688 896 903 413 1411 2440 1845 1051 1069 1729 959 1160 1580 220 719 1328 854 960 1023 1863 2293 1201 763 1376 2066 1557 660 1271 772 1121 1473 1205 448 1248 2550 1279 472 597 2412 1139 541 1018 1315 1191 2689 1734 1617 1983 1665 486 571 2089 2164 1122 2137 1268 1055 897 1016 1352 1530 2495 1852 2251 1304 787 1047 1818 2407 1036 2298 1250 2726 723 1564 1067 855 2490 902 2443 753 1233 1663 1046 952 1367 1746 980 316 2102 2778 1564 1153 2539 550 1912 1111 2264 2488 712 1200 1509 1928 238 2277 995 1345 877 658 804 1052 572 1425 1504 603 1206 402 809 320 1233 688 1276 444 828 1553 1691 921 1396 933 2415 1149 1232 1313 1120 2509 1776 1403 2550 962 1686 1619 779 2651 716 1993 2274 2185 1483 2081 2492 1020 207 808 1172 1126 2632 610 1019 2201 1621 1119 887 2177 326 430 2257 283 1687 958 2024 1327 2100 832 1355 655 1961 1257 2149 1022 2394 2738 1302 1446 1113 308 1452 1246 1200 902 1314 687 1743 965 403 593 532 316 1656 1429 1406 1573 1406 471 2187 1324 1355 858 2401 2129 2607 2248 755 1166 1747 820 1485 1426 2657 164 1409 1028 981 1347 1107 1346 395 627 1034 2541 1736 409 1268 2607 1351 1534 1089 1020 1270 840 2574 1768 1063 889 365 1256 2271 1096 2409 640 1369 1300 1218 465 738 2171 1394 1793 673 1665 739 2476 1033 972 557 602 1413 394 1676 1621 1235 1430 1345 1226 1099 2285 1636 2191 1237 499 462 1313 1749 1611 1341 1767 1424 2647 661 138 895 1085 267 1519 782 743 796 1432 1276 243 2856 1061 1237 1501 2179 694 542 1251 1312 903 1389 1170 1264 698 1758 2233 460 1586 1173 2235 1108 1148 618 1238 2169 1744 1303 796 1642 2118 1298 
   389 1404 1286 1949 1160 1929 1327 355 1931 894 1607 2108 1296 1460 1095 1527 1082 1558 1187 1606 990 1326 700 729 1055 879 1458 910 2210 1832 1161 1812 1696 1390 612 1129 1509 544 1006 2034 1906 1702 1259 412 1947 1452 927 937 1727 1261 618 2049 114 2070 80 643 1422 618 276 1833 615 1031 1638 1669 1194 862 1041 2125 1542 1431 2140 1143 521 2096 698 1171 1963 954 1433 1048 998 1183 1412 1061 324 2063 1259 782 605 593 1286 2180 1616 2145 776 1498 1479 2080 1480 1959 1433 1323 1757 851 685 1073 829 1409 1152 1296 1427 1641 1666 1124 857 308 112 1821 783 1566 1123 1616 2112 1509 939 1097 1600 983 1781 2182 1786 966 1871 943 1193 1549 1843 1507 1234 436 813 721 1718 434 807 1011 933 1539 1861 2133 1354 1602 1070 977 210 1433 1836 1151 2104 657 987 1179 1338 79 439 689 1192 1742 873 404 2046 611 1184 520 1335 1743 856 293 867 1076 789 1143 1004 835 624 601 423 1605 997 1821 1808 224 1614 854 1773 1865 379 2071 2159 974 1715 1655 1115 1435 1343 1586 1461 1914 876 748 735 885 1939 2033 1261 604 1311 850 2056 1819 1238 625 640 1373 661 2095 768 1387 1247 1206 1106 723 1591 1031 607 1510 584 1614 1799 472 1941 750 727 748 708 1976 854 462 1070 813 815 748 1405 583 709 815 1556 1768 658 777 972 1247 447 675 550 1544 1338 1730 1653 1654 1886 831 1232 854 1422 2074 1017 467 1171 1904 452 616 2153 1298 1524 240 1733 831 754 948 1794 921 1107 517 1942 330 1055 1829 886 1926 1829 1125 521 1656 1717 1635 1487 611 398 1670 1131 1650 1237 2163 2259 1059 732 209 1735 1845 1428 673 523 902 1167 2153 2106 859 2355 1013 1902 564 1414 1193 1429 1824 1189 796 2239 1026 1128 1607 897 2051 1707 801 992 1750 1934 720 585 940 526 1736 540 2052 926 1922 1997 2073 584 1665 1037 476 2137 1280 739 559 623 1473 1037 1141 1294 902 866 1747 1300 1797 701 1254 725 1270 2090 695 238 743 1247 383 941 
   390 1317 2793 1523 2664 422 2859 1588 1798 1299 859 1547 1503 2950 2659 3079 2565 2925 2524 2789 716 1060 1667 1642 2370 1273 142 1591 1864 1741 516 3341 1745 2952 1466 1919 2822 1025 772 783 625 3034 2806 1979 3113 2790 1233 803 3269 670 2128 3614 1664 977 1529 1945 159 1704 1559 1887 2022 1831 136 3187 2761 723 2359 650 734 283 878 1560 1070 1250 2042 470 1934 2361 2879 571 681 548 2976 2608 1588 1289 696 2247 1581 2144 1198 1882 2832 1544 1789 1371 2716 1934 1546 1840 134 254 2976 2322 1856 2464 2351 1711 886 2817 2971 619 3221 520 2257 1264 1676 568 2345 2820 2679 3181 1355 978 635 2655 3094 585 3345 1880 2910 2079 366 2310 570 2628 1829 2720 706 1396 2325 881 1090 1718 1994 2287 1106 3106 3139 887 269 2789 879 2283 1534 2914 3397 2123 1660 2182 2171 1468 2549 1539 1942 2052 801 1824 2264 1313 926 1655 2025 1250 1450 1862 1695 1689 2011 594 1772 594 2561 2340 948 2159 1908 3097 605 773 605 1528 2982 1909 394 3416 1890 596 858 2126 2897 1765 2562 2907 2818 80 3028 3482 2247 1468 844 760 1280 3598 2029 2080 2718 2403 1843 1652 2454 1467 1159 2785 1366 639 2148 2954 399 2616 593 2285 1570 2352 1199 3075 2067 3128 2937 2028 659 885 1594 1288 1054 1208 2159 1497 2083 2179 2180 1094 1146 1712 1217 1603 29 379 2101 1170 1871 2334 1545 2241 1017 2988 2857 3128 3220 1413 1045 2243 621 2419 245 3641 1582 1827 425 1639 1966 2129 1376 1702 1871 1401 3220 2266 1084 2422 3274 891 2635 2048 1657 1769 2202 3357 1766 1411 1864 1124 2089 3223 805 3153 1224 2176 1590 505 1004 1460 2267 1290 832 2068 1896 1533 3267 1238 558 1021 1130 2445 1804 766 743 2350 1942 756 964 2088 2846 2730 2961 769 1002 1011 1873 2586 2674 196 1732 940 2844 1958 1559 1312 1375 1271 1813 2114 1854 1789 1621 1244 1651 3100 1786 1410 2038 3227 2080 1237 1606 337 2098 2107 2158 166 726 2708 2368 971 1349 726 2551 953 2206 900 1024 2663 575 2252 1664 2203 2693 1623 1422 1567 
   391 1106 1725 1623 1542 1484 1730 496 1675 656 1197 1764 1073 1896 1540 1947 1514 1958 1570 1945 551 968 876 882 1425 630 1017 813 1918 1579 714 2257 1472 1820 531 1123 1891 122 579 1594 1462 2093 1706 852 2289 1841 654 627 2174 832 1052 2493 534 1644 429 985 994 700 446 1622 919 1017 1196 2112 1637 464 1306 1678 1119 984 1701 973 78 1702 963 724 1738 1357 1856 656 555 815 1857 1476 486 1678 833 1133 762 1012 967 1898 1967 1795 839 1202 1833 1830 1237 1708 999 883 2112 1275 966 1473 1270 1236 759 1739 1874 1205 2089 735 1165 191 559 1377 1230 1929 1570 2061 1732 1123 523 1543 2037 557 2213 1899 2110 1110 1426 1234 750 1850 1613 1854 809 511 1251 367 1335 741 1108 1250 606 1975 2237 1695 909 1942 673 1341 489 1866 2282 1236 1784 1097 1301 965 1679 439 867 966 782 1532 1177 250 1617 810 1208 457 1087 1544 833 649 1019 703 837 701 1428 1271 234 1047 781 2042 600 1391 1366 490 2016 1098 1326 2312 759 1624 1717 1140 2057 1445 1535 1866 1774 1158 1903 2355 1167 629 291 533 1567 2476 1260 959 1721 1297 1787 1545 1577 541 332 1785 498 1648 1061 1831 846 1615 661 1154 1335 1403 504 1954 944 2056 2128 919 1497 423 691 699 504 1588 1103 609 1169 1195 1099 409 1062 688 443 922 1123 1321 1066 655 1000 1537 634 1113 147 1968 1780 2142 2094 1346 1482 1232 797 1289 1010 2516 887 823 726 1612 885 1001 1772 1148 1381 363 2169 1241 410 1308 2229 654 1507 916 1648 718 1224 2274 1052 1580 1612 797 962 2099 1294 2078 1154 1057 636 1226 767 1354 1504 1767 1812 1155 1015 407 2180 1476 989 274 155 1313 1095 1708 1661 1230 2054 695 1486 957 1833 1599 1874 1393 823 420 1944 1473 1542 1162 1044 1622 2033 955 858 1406 1580 486 882 1116 768 1517 744 1661 855 2267 1725 1707 995 2095 1148 226 1800 868 1016 1004 1026 1030 604 1579 1581 521 833 1316 1655 1388 1080 863 502 1674 1644 1119 537 1161 1668 650 753 447 1133 
   392 379 2434 791 1729 1731 1952 1013 622 503 959 980 134 2618 2093 2210 2291 2822 2489 2934 1008 600 1994 2010 2373 530 1497 452 939 525 1156 2858 365 2173 731 502 2803 1218 926 1503 1476 2978 2319 1526 3271 2738 520 1659 2744 967 1866 2903 1324 1378 1393 1984 1594 817 1078 492 1192 498 1594 2755 2135 1404 1228 1802 1020 1356 1570 199 1116 1183 1115 1213 626 2240 2645 1531 1050 1700 2348 1815 1043 1109 941 1381 1883 1528 449 894 2938 1032 723 399 2799 757 221 641 1551 1437 3074 2102 2023 2359 2019 82 753 2419 2472 1194 2350 1589 1281 1307 1409 1421 1864 2879 2166 2519 1122 777 1383 2131 2736 1360 2522 897 3120 865 1696 1264 1078 2890 511 2832 930 1643 2022 1423 861 1772 2149 1135 619 2350 3154 1550 1378 2930 778 2302 1519 2604 2756 744 904 1873 2329 199 2669 1400 1728 1142 836 402 1273 982 1390 1914 584 1613 202 401 563 1635 877 1610 693 1067 1827 2051 1306 1749 1271 2744 1483 1242 1373 1528 2874 2184 1520 2829 1310 1768 1619 923 3041 315 2356 2618 2531 1708 2350 2732 1235 594 1171 1533 957 2876 526 1318 2567 1958 756 551 2571 718 827 2620 692 1757 1203 2301 1626 2468 1088 1668 327 2348 1660 2422 1326 2713 3130 1668 1490 1491 643 1856 1639 1061 1111 1725 765 2131 1195 776 551 859 715 2066 1649 1527 1955 1803 601 2589 1734 1682 1251 2750 2457 2963 2502 519 1084 2128 1016 1789 1693 2895 336 1808 1294 662 1728 1412 1162 106 244 1444 2868 2114 779 1500 2936 1725 1771 1416 700 1667 952 2876 2179 840 489 519 1603 2531 1105 2725 530 1714 1709 1315 638 476 2577 1242 1823 756 2071 1136 2778 877 1110 935 1003 1688 336 1709 1654 1489 1089 1702 1172 1416 2641 1870 2507 1248 634 813 971 2066 1860 1514 2178 1384 3041 880 355 708 878 673 1924 942 1059 400 1842 1129 462 3243 706 1029 1886 2406 794 951 980 1598 1153 1751 1480 1471 962 2041 2636 770 1989 1202 2624 1061 1435 741 1628 2538 1841 1615 1176 2018 2476 1706 410 1342 1636 1157 
   393 1951 664 2499 798 2556 878 820 2421 1438 2223 2671 1792 845 484 1010 490 1022 728 1202 1622 1915 844 891 655 1431 2080 1351 2725 2322 1793 1180 2167 842 1113 1444 1020 1168 1634 2665 2539 1181 627 278 1515 949 1487 1480 1095 1889 146 1435 565 2694 656 510 2032 986 782 2286 674 1374 2261 1038 597 1463 990 2755 2166 2061 2771 1610 1154 2698 783 1802 2424 478 846 1638 1631 1750 800 610 796 2658 1885 635 827 335 1851 2687 1187 2712 1103 2039 1053 2559 1979 2443 2049 1944 1309 317 660 585 218 1853 1765 668 795 2271 1131 1710 779 921 521 2454 179 1115 496 1005 2703 2112 1548 474 979 1598 1213 2690 1398 1137 2498 872 1825 1231 2313 1096 1860 854 220 1310 2316 567 671 1018 1521 963 1362 2764 1980 1195 1686 616 656 823 1215 1355 2646 96 751 1677 961 646 262 757 1812 2199 800 1005 2672 772 1456 998 1847 2189 1246 520 1056 1651 1129 1775 524 250 1235 56 535 985 1592 2448 2440 664 1073 812 2405 1236 492 2701 2791 1110 1297 2115 555 831 740 2194 862 1314 830 1240 1364 1459 2526 1422 1550 557 767 220 2553 2329 881 1124 1243 818 1199 2726 764 785 1838 671 1738 300 2095 632 1078 900 537 985 1400 161 2573 1322 1162 1128 1217 2575 897 792 1275 460 807 1353 1983 944 1289 1000 2169 2399 294 1210 1283 998 742 227 1170 955 709 1162 1055 2198 2496 401 1863 348 2017 1468 1468 465 1797 2426 233 473 2745 1732 1932 784 1113 364 1361 708 1177 1437 701 414 2465 440 1164 1197 961 2493 2287 1703 205 1051 2339 1005 2054 114 674 2302 1729 2184 1034 2765 2891 1270 675 757 1102 2431 2059 1299 1150 501 1544 2786 2739 620 2874 1553 2520 437 840 748 797 2451 1786 1411 2756 406 668 2234 997 2676 1322 1011 1451 2319 2507 1283 597 1072 754 2201 742 2652 1342 1483 2499 2653 281 1106 1232 1086 2692 1878 781 75 409 2097 1667 572 1040 1515 1195 2375 897 2412 517 1864 1242 743 2717 327 661 279 674 633 1447 633 2182 1079 1802 
   394 1861 1119 2363 154 2856 376 967 2171 1433 2310 2552 1627 1276 708 633 1107 1620 1456 1920 1871 1934 1603 1647 1427 1443 2427 1202 2498 2082 2073 1374 1909 616 1140 1090 1680 1564 1846 2833 2741 1779 928 752 2188 1603 1504 2018 1250 2071 957 1334 972 2793 1157 1310 2427 903 1001 1984 534 1078 2596 1314 682 1906 367 3018 2297 2358 2928 1432 1496 2695 532 2104 2122 1235 1377 2098 1897 2249 847 322 968 2633 2057 312 1556 544 1818 2446 1887 2601 900 1927 1768 2278 1793 2179 2424 2301 1982 1072 1451 1312 918 1593 1881 1075 1035 2444 775 2177 318 1375 1010 2662 701 1803 803 981 2661 2154 1967 771 1350 1999 946 2450 2115 714 2803 313 2067 1997 2037 1817 2033 1487 951 1785 2322 1292 1480 453 1596 788 1975 2915 2307 1912 1825 1407 1244 1283 1209 886 2481 904 1559 1538 1715 1151 1002 515 1955 1913 318 1242 2786 1519 1041 1598 1704 1886 1061 1184 703 2138 929 2023 392 978 1668 772 672 1361 2043 2581 2633 1257 1655 1614 2669 1298 708 2968 2962 658 1997 1845 1211 1311 1251 2590 820 1160 350 1203 1720 1954 2484 1305 1133 488 1395 770 2305 2124 1651 1144 1417 1419 1251 2980 422 792 2290 1334 2002 512 1903 1407 1686 897 506 1290 2109 835 2769 1824 1073 1799 1794 2566 472 1467 833 1265 406 1507 1963 880 1395 1755 2550 2668 1105 1849 976 1796 1429 586 1583 1453 1101 1678 944 2075 2537 1193 2071 503 2453 1321 1298 1219 2132 2238 974 473 2702 1477 1604 1322 1464 1148 1517 138 1531 2007 229 577 2275 1129 651 1391 1746 2398 1994 1723 691 980 2451 1292 2001 707 1359 2515 1799 2041 1840 2759 3113 839 1473 1038 1300 2393 2258 1541 1426 323 1246 2998 2945 229 2646 2093 2593 528 1400 310 1095 2586 1846 1587 2531 736 332 2546 1778 2786 2045 714 1297 2243 2428 1356 1372 635 705 1929 1469 2642 1159 2154 2264 2582 1084 831 796 1318 2555 2312 477 836 484 2430 1889 581 1835 1666 1897 2516 1641 2476 387 1955 1811 1401 3009 493 911 1079 1276 1322 1371 1086 2555 1445 1576 811 
   395 1094 1760 1571 953 2258 1175 655 1372 758 1602 1760 845 1939 1381 1432 1660 2204 1928 2399 1319 1213 1684 1716 1841 779 1894 473 1699 1282 1520 2126 1110 1407 590 292 2217 1211 1266 2148 2080 2366 1613 959 2715 2145 832 1722 2007 1441 1305 2132 909 2072 1066 1538 1937 401 735 1189 526 286 2041 2039 1403 1526 447 2384 1616 1790 2233 656 1109 1932 419 1564 1328 1676 1995 1707 1354 1879 1604 1061 682 1865 1422 648 1593 876 1078 1647 2387 1811 260 1149 2252 1482 1000 1381 1916 1789 2509 1517 1629 1785 1400 794 1224 1733 1753 1779 1571 1783 524 1141 994 2009 1208 2315 1465 1762 1886 1431 1554 1429 2042 1563 1745 1651 2594 85 2210 489 1483 2406 1240 2293 1401 1411 1414 1460 1575 1391 1722 355 950 1582 2554 2216 1767 2393 1192 1787 1199 1932 1996 164 1684 1289 1871 769 2150 1067 1224 447 1309 1115 511 848 2072 1594 264 1454 925 1091 345 1246 144 1769 269 1448 1088 1445 1325 1145 693 2052 1650 1886 1971 1213 2251 1806 2054 2077 751 2341 2273 142 2496 1046 1743 1952 1873 2087 1595 1959 472 566 1290 1620 1714 2104 360 648 1952 1302 1506 1326 2062 586 896 1996 676 2343 470 1554 1869 1864 1443 988 1108 1817 1531 1670 666 2004 2598 1107 2103 1520 443 1705 1581 1805 352 1450 82 1616 447 943 1220 423 820 1803 2037 2056 1429 1703 193 2136 1436 1024 1241 2092 1768 2314 1736 1290 1797 1583 1461 1086 1998 2120 539 1380 1619 1440 1212 740 1927 680 810 1195 2169 1555 953 736 2237 1750 1004 786 1477 1240 184 2144 1866 1614 1198 1021 997 1769 1749 2012 1242 1093 1384 1873 1121 1252 2149 1995 2450 72 1670 807 2048 1626 1624 1047 997 954 447 2333 2278 743 1847 1789 1866 766 2002 1100 1798 1891 1157 1024 1732 1371 1099 1976 1881 2070 2517 198 547 1467 1647 764 1529 165 488 1131 1524 1879 416 2684 1465 1801 1372 1630 51 887 1761 1869 434 1171 811 1885 1312 1304 2182 1067 1833 1829 2090 1749 732 1275 1585 1937 2396 937 753 1462 1847 1363 657 989 2034 1097 781 1200 799 
   396 2758 768 3276 771 3608 557 1734 3095 2295 3160 3463 2537 793 624 316 952 1200 1289 1620 2636 2802 1899 1945 1360 2299 3144 2097 3422 3005 2826 595 2833 326 1975 2014 1332 2232 2630 3655 3545 1318 590 1278 1764 1268 2361 2583 481 2875 1205 409 1594 3644 1733 1533 3112 1761 1735 2909 1353 1997 3323 639 508 2549 1290 3793 3129 3106 3756 2340 2196 3580 1400 2844 3047 1206 960 2731 2654 2850 333 696 1723 3524 2866 1131 1907 1123 2699 3370 1559 3511 1794 2830 1492 3203 2708 3104 3123 3010 1591 1118 1685 1198 1005 2515 2710 704 511 3258 234 2804 1214 1996 1582 3462 929 1472 642 196 3556 3018 2628 651 760 2673 135 3374 1780 1638 3551 1234 2840 1790 2962 1544 2841 1959 1044 2401 3200 1661 1630 1378 2434 154 1492 3745 3036 1611 2643 1398 1756 830 319 1810 3398 1138 1596 2440 1532 1724 1366 1376 2775 2838 1222 1988 3631 1842 1967 2103 2611 2811 1959 1625 1618 2749 1824 2793 715 1047 2313 1115 1387 772 2682 3416 3440 1765 1203 1785 3440 432 1388 3741 3783 1583 1650 2769 1039 866 874 3276 250 240 1259 2066 2418 2557 3378 382 2057 1249 1096 896 3230 3045 1522 1983 2205 1074 2083 3759 1300 328 2930 1110 2762 975 2820 1355 2183 245 1252 657 1760 1245 3577 2419 1945 2224 2321 3451 1384 1893 1759 1353 1302 2308 2843 1728 2212 2049 3246 3436 1301 2312 1894 1731 1842 1016 2240 965 692 1138 88 2982 3406 1258 2862 839 3108 405 2201 1551 2853 3157 1337 1173 3598 2398 2529 1878 806 1211 2317 996 854 2542 724 1230 3194 1545 1575 607 1967 3303 2919 2585 1169 138 3292 639 2891 1087 1776 3311 2645 2952 1809 3645 3911 1764 1679 1743 552 3285 3057 2300 2161 849 2168 3800 3750 1018 3570 2657 3452 1200 1010 625 584 3420 2697 2381 3455 708 642 3287 2010 3632 1733 1618 2197 3142 3330 2186 1654 1558 1523 2854 1826 3528 2061 1729 3188 3483 1334 130 1722 2072 3469 2967 1353 1177 1125 3157 2669 549 1753 2474 2276 3346 1455 3336 1115 2796 2346 1142 3767 1013 1617 1212 998 1735 2252 1690 3257 2127 2495 1105 925 1723 
   397 3095 956 3634 1927 3277 1879 2011 3624 2588 3214 3786 2988 890 1331 1836 900 485 565 91 2546 2992 1207 1224 655 2572 2806 2578 3904 3524 2652 1218 3384 1663 2297 2721 353 2055 2593 3532 3381 411 1172 1536 262 425 2618 2054 1268 2834 1187 1716 1700 3630 1658 1055 2699 2233 1947 3516 1965 2642 2974 1087 1411 2196 2263 3503 3123 2854 3641 2825 2103 3725 2075 2635 3649 815 725 2297 2537 2315 1405 1707 1982 3705 2840 1912 1309 1625 2970 3874 125 3819 2368 3190 241 3771 3172 3650 2742 2680 155 977 1065 711 1112 3085 2787 1019 1181 3175 1869 2338 2059 1838 1617 3298 1327 214 1240 1488 3761 3151 2289 1265 942 2351 1816 3876 108 2429 3220 2147 2720 252 3532 197 2818 1545 1089 2045 3364 1292 921 2302 2609 1640 357 3640 2751 98 2701 722 1553 854 1508 2647 3792 1202 728 2871 356 1650 1299 2049 2805 3426 2080 2090 3595 1243 2742 1664 3029 3423 2494 1409 2346 2263 2391 2674 1622 1058 2054 1348 1806 933 2277 3372 3303 1548 495 961 3190 1423 1753 3448 3643 2403 53 3339 795 818 827 2833 1495 1730 2112 2433 2235 2115 3595 1730 2834 1849 627 1244 3750 3513 456 2310 2313 625 2355 3486 2055 1446 2458 673 2626 1550 3284 679 1687 1456 1829 1048 108 1387 3418 2013 2387 1569 1819 3615 2188 1437 2566 894 2096 2415 3080 2190 2396 1253 2833 3179 1075 1687 2558 523 1402 1494 2037 724 1015 619 1595 3344 3501 910 2786 1509 2627 1792 2691 1230 2592 3597 1303 1765 3800 2969 3184 1667 958 935 2419 1942 951 1965 1816 1705 3635 1364 2456 1220 1090 3602 3513 2805 1494 1549 3295 1073 3167 1404 1393 3159 2791 3342 592 3790 3676 2561 1017 1893 1206 3504 2962 2302 2162 1689 2804 3592 3556 1870 4048 2101 3494 1730 678 1800 1104 3373 2848 2444 3933 1280 1730 2982 1125 3603 52 2298 2670 3427 3605 2412 1147 2365 2025 3423 1299 3687 2581 245 3691 3735 1142 1780 2523 2151 3818 2519 2074 1319 1698 2840 2610 1487 489 2548 1512 3298 403 3403 1799 2891 1849 609 3432 1593 1850 1030 747 1379 2632 1694 2856 2029 3024 1293 2006 2490 1683 
   398 2301 1148 2820 1730 2369 1791 1332 2861 1821 2344 2957 2239 1234 1290 1875 928 1050 683 842 1675 2162 324 328 550 1800 1899 1883 3115 2763 1763 1665 2642 1691 1579 2103 917 1198 1731 2632 2479 1125 1285 1033 1166 906 1836 1146 1644 1960 786 2089 1033 2741 915 430 1791 1591 1254 2787 1463 2008 2066 1499 1410 1297 1861 2595 2245 1951 2740 2103 1265 2859 1571 1741 2911 668 1100 1390 1661 1408 1539 1534 1301 2847 1968 1518 437 1214 2164 3093 888 2986 1746 2397 783 3015 2414 2892 1834 1775 1030 764 308 704 903 2372 1940 1202 1403 2284 1970 1430 1648 1016 945 2398 1078 886 1242 1712 2905 2300 1389 1242 1365 1451 2001 3094 966 1897 2312 1744 1836 686 2788 779 1948 687 863 1152 2511 548 262 1864 1802 1762 1203 2741 1847 842 1855 487 784 1189 1851 2100 2981 846 296 2124 616 910 754 1552 1946 2695 1668 1321 2703 390 2152 782 2265 2700 1834 694 1800 1355 1762 1792 1444 849 1178 967 1262 1362 1372 2483 2405 774 1103 130 2284 1816 1202 2540 2741 1891 949 2607 859 1166 1099 1925 1626 2024 1688 1713 1363 1210 2747 2088 2233 1384 916 1051 2978 2737 532 1592 1514 976 1609 2579 1598 1551 1550 840 1743 1228 2519 546 792 1630 1360 1440 991 914 2516 1114 1704 661 916 2755 1718 589 2017 526 1646 1604 2258 1553 1613 345 1925 2273 641 779 1944 385 570 1153 1175 1189 1229 1262 1799 2543 2631 620 1908 1274 1720 2146 1985 560 1692 2807 777 1332 2943 2266 2496 861 1461 669 1606 1625 1496 1058 1631 1236 2844 696 1963 1676 182 2773 2779 1995 1059 1773 2415 1469 2351 1031 592 2261 1962 2550 324 2922 2768 2008 273 1186 1611 2659 2075 1470 1346 1433 2145 2686 2651 1532 3252 1193 2615 1279 1052 1668 1353 2484 2017 1617 3141 1206 1586 2075 220 2712 897 1739 1960 2601 2770 1642 407 1854 1449 2685 460 2825 1902 1152 2916 2891 655 1916 1980 1364 2995 1611 1593 902 1287 1934 1741 1430 421 1716 608 2410 638 2531 1401 2043 945 853 2524 1246 1195 697 951 598 1892 978 1948 1198 2301 932 1738 1936 1872 908 
   399 878 2359 1252 2117 862 2319 1038 1435 735 664 1344 1003 2528 2173 2549 2144 2566 2170 2506 142 635 1380 1370 2021 708 436 1023 1589 1358 78 2893 1316 2434 893 1356 2486 558 210 967 829 2694 2342 1482 2845 2442 674 661 2810 284 1686 3122 1163 1047 1063 1578 485 1132 1020 1470 1467 1264 597 2747 2266 421 1789 1046 553 359 1075 1022 561 1175 1479 105 1547 1973 2481 449 106 596 2487 2079 1042 1175 301 1697 1275 1626 734 1589 2537 1360 1215 955 2409 1587 1090 1475 457 331 2683 1904 1526 2085 1905 1211 399 2374 2510 592 2694 487 1695 807 1194 744 1864 2508 2205 2690 1238 671 345 2178 2670 293 2827 1589 2654 1504 807 1745 141 2380 1428 2423 289 1042 1885 547 864 1335 1671 1714 547 2595 2824 1071 310 2504 354 1934 1105 2497 2915 1552 1411 1732 1862 944 2247 1074 1500 1490 342 1392 1702 767 1012 1340 1461 920 967 1422 1122 1268 1436 529 1197 102 2040 1904 532 1683 1373 2674 420 789 737 1103 2624 1624 693 2947 1363 992 1087 1551 2617 1320 2159 2495 2404 628 2531 2980 1682 894 361 544 1099 3104 1472 1536 2338 1932 1514 1288 2146 893 589 2403 792 1014 1587 2459 499 2232 55 1774 1144 1999 906 2584 1526 2691 2676 1555 865 594 1019 1064 796 1082 1591 1150 1510 1802 1616 519 740 1142 643 1368 577 688 1689 962 1299 2069 1190 1739 566 2593 2415 2758 2719 1048 945 1849 221 1911 568 3142 1025 1431 167 1311 1519 1594 1272 1179 1374 971 2801 1863 509 1871 2860 753 2096 1522 1339 1342 1628 2910 1525 1170 1450 613 1592 2727 719 2713 836 1690 1214 594 501 1081 2019 1235 1176 1495 1573 1006 2816 1023 379 460 589 1917 1252 1072 1026 1804 1701 671 920 1558 2455 2194 2510 790 524 437 1607 2107 2143 546 1502 1020 2581 1385 1000 1021 1152 696 1459 1540 1296 1363 1288 1146 1083 2827 1451 1246 1620 2708 1506 686 1393 468 1535 1641 1630 432 169 2204 2110 403 1171 714 2234 842 1667 465 771 2288 1019 1735 1134 1787 2293 1239 862 1083 575 636 1131 1715 2000 1460 2749 2583 1697 
   400 1302 1308 1851 969 2028 1160 172 1786 789 1599 2022 1151 1491 1039 1384 1137 1655 1315 1764 1050 1273 958 991 1201 783 1577 724 2083 1686 1243 1796 1537 1269 465 892 1630 692 1044 2073 1959 1809 1237 372 2098 1566 840 1154 1699 1292 694 1969 183 2079 350 838 1564 384 149 1665 362 802 1752 1668 1119 1033 780 2208 1555 1525 2176 977 630 2059 433 1265 1800 1066 1494 1225 1068 1377 1344 913 149 2016 1284 561 869 466 1204 2047 1765 2063 533 1391 1627 1928 1338 1809 1566 1447 1900 933 912 1185 866 1232 1142 1306 1403 1676 1528 1304 610 511 270 1876 752 1705 1089 1543 2059 1476 1097 1058 1622 1131 1662 2050 1953 698 1972 690 1254 1736 1685 1661 1259 706 862 914 1676 668 1017 745 882 1433 1981 2166 1462 1759 1069 1133 478 1470 1774 889 1998 708 1182 1035 1502 349 556 427 1199 1575 624 401 2061 868 937 779 1203 1570 642 522 599 1265 552 1206 875 890 795 600 209 1628 1170 1841 1855 492 1708 1088 1854 1818 199 2156 2201 704 1869 1489 1192 1479 1389 1729 1378 1821 622 595 856 1083 1881 1950 1020 386 1400 837 1916 1687 1406 477 623 1456 551 2173 513 1310 1419 1299 1177 618 1454 1177 864 1436 371 1618 1962 501 1991 955 533 1015 949 1934 588 731 808 961 558 731 1337 343 651 1080 1691 1851 782 1036 731 1447 713 595 710 1603 1346 1806 1563 1550 1864 954 1276 756 1583 1985 839 669 1282 1782 554 430 2101 1115 1330 500 1756 940 739 736 1821 1152 936 357 1821 526 785 1814 1140 1844 1663 1059 470 1574 1724 1635 1406 581 658 1725 1093 1537 1449 2126 2324 797 955 167 1717 1786 1472 713 578 751 954 2214 2164 656 2231 1228 1896 392 1485 1031 1420 1844 1149 799 2114 986 978 1710 1155 2064 1874 534 819 1671 1860 639 810 670 255 1574 798 2012 726 2070 1860 2006 714 1543 772 485 2044 1442 478 588 464 1585 1082 1048 1494 897 1136 1769 1453 1784 508 1235 962 1368 2185 575 39 844 1317 637 801 271 1699 574 1174 649 873 726 1587 1855 1215 1166 
   401 447 2214 959 1565 1680 1789 773 849 284 966 1144 222 2398 1886 2046 2063 2590 2252 2693 852 578 1752 1768 2133 314 1387 228 1154 749 1024 2654 601 1995 488 423 2567 995 776 1516 1464 2745 2108 1296 3031 2503 323 1457 2544 876 1631 2727 1083 1426 1149 1741 1466 594 837 735 988 369 1506 2545 1936 1210 1088 1780 997 1258 1596 47 890 1285 923 1079 866 2004 2418 1352 894 1525 2153 1630 803 1220 853 1192 1642 1312 434 1114 2698 1192 526 512 2560 991 407 872 1430 1309 2835 1869 1779 2123 1791 315 651 2202 2265 1167 2189 1416 1108 1069 1167 1399 1644 2640 1955 2331 1245 790 1200 1921 2520 1184 2356 1117 2878 726 1639 1105 960 2647 749 2592 836 1404 1792 1213 925 1528 1905 996 443 2171 2918 1579 1262 2689 650 2061 1275 2382 2568 664 1092 1641 2086 122 2428 1156 1489 949 739 644 1102 741 1429 1672 527 1378 292 645 361 1392 715 1428 496 939 1634 1821 1089 1521 1047 2528 1301 1253 1356 1285 2643 1941 1470 2636 1083 1741 1639 785 2800 557 2125 2395 2307 1595 2161 2559 1067 351 969 1334 1070 2701 509 1111 2335 1737 980 758 2330 475 600 2389 450 1737 1020 2108 1467 2235 951 1457 524 2109 1430 2231 1117 2501 2889 1435 1483 1280 412 1624 1417 1158 944 1483 658 1891 1019 565 572 636 487 1826 1538 1475 1717 1577 456 2346 1491 1465 1028 2525 2241 2735 2321 663 1148 1890 913 1582 1555 2723 118 1565 1153 860 1490 1203 1287 223 455 1202 2653 1877 570 1326 2720 1517 1596 1197 899 1424 833 2672 1937 984 731 417 1377 2347 1115 2515 593 1489 1466 1275 534 635 2333 1348 1827 646 1827 893 2574 981 1043 722 773 1494 279 1711 1656 1304 1303 1506 1220 1202 2413 1697 2296 1258 553 616 1185 1854 1679 1431 1937 1426 2799 703 126 827 1013 439 1681 796 843 640 1599 1232 259 3004 926 1166 1647 2239 676 713 1154 1447 967 1519 1269 1367 818 1844 2393 595 1759 1201 2384 1103 1234 672 1408 2305 1806 1404 937 1782 2247 1463 172 1099 1529 926 244 1573 1416 649 2319 2783 2058 986 937 
   402 2582 548 3110 664 3377 491 1523 2951 2103 2957 3295 2371 616 369 350 708 1025 1060 1425 2413 2608 1642 1688 1119 2105 2909 1925 3276 2858 2598 569 2688 214 1778 1876 1141 1995 2411 3441 3326 1159 348 1042 1605 1072 2166 2333 444 2660 949 602 1360 3440 1491 1276 2871 1575 1517 2775 1168 1848 3089 543 258 2306 1175 3566 2919 2876 3543 2175 1964 3391 1228 2615 2914 958 772 2486 2428 2602 91 526 1509 3339 2651 960 1650 902 2513 3227 1370 3342 1625 2658 1289 3067 2548 2963 2884 2774 1418 862 1428 958 748 2367 2503 483 319 3044 378 2559 1064 1755 1342 3243 679 1281 386 180 3374 2821 2387 394 626 2434 381 3230 1597 1502 3320 1101 2617 1579 2823 1341 2626 1706 787 2157 3009 1405 1375 1257 2231 149 1345 3533 2803 1416 2433 1151 1507 645 418 1690 3239 883 1349 2270 1312 1481 1113 1202 2564 2699 1075 1767 3424 1585 1840 1851 2442 2676 1790 1373 1468 2502 1655 2569 518 790 2072 867 1175 638 2438 3206 3223 1516 1038 1531 3213 491 1170 3513 3569 1449 1468 2626 802 681 669 3035 10 463 1114 1877 2184 2310 3196 583 1934 1054 885 641 3086 2891 1293 1786 1990 873 1883 3534 1137 71 2685 884 2537 750 2662 1112 1930 86 1053 538 1580 997 3359 2172 1763 1967 2070 3264 1236 1638 1631 1099 1147 2096 2655 1540 2006 1792 3007 3209 1044 2056 1744 1496 1587 782 2001 801 481 1001 203 2813 3211 1004 2643 612 2864 623 2034 1295 2620 3001 1085 970 3416 2247 2396 1631 709 956 2105 850 769 2290 587 1015 3039 1292 1454 586 1711 3130 2783 2391 931 207 3086 529 2710 843 1521 3091 2444 2786 1571 3458 3689 1634 1423 1519 501 3102 2839 2077 1936 658 2022 3580 3530 851 3425 2407 3251 990 817 502 397 3210 2497 2166 3308 452 488 3055 1754 3426 1543 1459 2026 2965 3154 1983 1397 1421 1330 2712 1570 3341 1893 1569 3042 3307 1078 302 1591 1851 3305 2723 1187 926 915 2923 2449 320 1521 2262 2019 3136 1233 3137 923 2592 2095 924 3537 794 1395 955 777 1481 2070 1452 3019 1894 2340 853 811 1586 257 1495 1620 2521 1368 2151 
   403 210 2429 729 1803 1517 2027 964 670 373 761 911 86 2613 2112 2284 2269 2788 2438 2868 801 388 1878 1890 2313 393 1278 459 951 571 940 2880 456 2231 670 638 2757 1061 718 1311 1273 2940 2331 1501 3209 2695 361 1473 2772 748 1826 2963 1263 1204 1304 1905 1377 817 1018 608 1218 600 1375 2767 2165 1215 1326 1596 811 1137 1385 229 965 1048 1158 998 722 2194 2625 1330 843 1497 2384 1865 991 982 722 1427 1765 1532 235 918 2877 958 762 275 2739 822 222 700 1333 1220 3016 2066 1928 2314 1997 295 535 2419 2490 985 2428 1386 1346 1182 1343 1214 1860 2823 2178 2564 1007 580 1187 2144 2737 1160 2594 921 3048 963 1481 1343 860 2808 598 2768 711 1519 1995 1249 695 1681 2061 1233 434 2407 3109 1366 1160 2864 565 2238 1421 2595 2802 884 869 1841 2247 117 2601 1311 1675 1183 617 519 1340 876 1211 1803 735 1472 73 537 597 1552 953 1410 732 851 1867 2024 1139 1728 1262 2745 1285 1048 1168 1429 2842 2082 1306 2867 1293 1561 1431 1022 2977 434 2325 2606 2517 1489 2394 2796 1305 539 991 1346 832 2937 697 1338 2534 1952 793 557 2501 658 685 2590 602 1552 1256 2340 1416 2432 874 1680 328 2288 1512 2464 1343 2722 3061 1634 1289 1316 629 1706 1476 921 1182 1608 887 2071 1257 614 354 856 581 1937 1430 1313 1902 1645 692 2502 1622 1684 1093 2734 2459 2940 2556 429 919 2077 797 1808 1478 2960 356 1729 1080 648 1678 1429 1048 297 457 1332 2871 2067 615 1563 2938 1544 1833 1417 687 1593 1066 2899 2060 747 597 305 1588 2581 909 2737 359 1700 1605 1103 421 407 2482 1111 1628 875 1977 1066 2801 743 892 771 861 1727 477 1512 1457 1539 1098 1512 997 1425 2618 1934 2518 1054 415 636 981 2076 1915 1295 2055 1206 2970 942 359 588 775 552 1833 1034 1066 502 1732 995 496 3182 734 928 1830 2476 908 829 924 1386 1203 1721 1494 1252 752 2075 2548 577 1838 1003 2561 882 1464 522 1463 2500 1632 1628 1128 1973 2450 1607 333 1263 1417 1016 219 1779 1654 884 2556 2957 2193 919 1134 239 2384 
   404 1596 1803 2057 1931 1470 2082 1022 2176 1215 1502 2167 1617 1945 1750 2258 1568 1882 1482 1739 856 1401 617 591 1329 1187 998 1399 2380 2086 894 2357 2001 2102 1117 1709 1773 501 929 1737 1582 1985 1855 1147 2067 1744 1197 250 2300 1119 1176 2688 895 1860 708 922 893 1263 949 2156 1387 1603 1166 2195 1865 419 1807 1695 1391 1055 1845 1542 607 2014 1458 863 2260 1342 1856 489 830 526 2061 1809 1001 2014 1133 1563 538 1350 1447 2370 1781 2188 1411 1688 1665 2333 1763 2213 934 874 1925 1331 816 1435 1393 1796 1158 1837 2011 1406 2389 532 1633 528 858 1502 1445 1768 1748 2263 2076 1493 504 1731 2089 565 2480 2371 1867 1666 1413 1716 979 1586 2135 1669 1117 414 1360 311 1695 725 948 1766 1116 2231 2088 1847 950 1739 1079 1243 635 1906 2458 1810 2218 1240 1121 1518 1497 714 1007 1454 1139 2068 1649 827 1820 614 1792 274 1616 2086 1418 749 1570 458 1412 940 1740 1368 411 1261 1203 2090 473 1606 1513 623 1939 857 1383 2459 1159 1640 1843 1688 1848 1984 1549 1895 1809 1035 2128 2577 1648 1215 571 312 1933 2677 1846 1385 1687 1479 2276 2036 1402 1126 895 1754 1083 1678 1540 2050 655 1589 891 1458 1848 1312 190 2162 1364 2136 1892 1137 1620 251 1276 240 83 1921 1611 489 1740 1156 1585 940 1506 1243 1009 557 1029 1372 1112 126 1582 1286 541 1396 467 1962 1875 2088 2321 1813 1783 1231 1059 1573 832 2727 1467 839 804 2084 1035 1393 2111 1719 1948 543 2208 1261 938 1728 2258 176 1868 1291 2117 828 1773 2372 720 1988 2142 1284 1242 2313 1552 2162 1604 1299 602 1371 1214 1833 1223 2073 1867 1726 852 886 2288 1852 1205 781 727 1656 1680 1785 1751 1637 2504 309 1753 1339 1819 1946 1989 1606 1261 914 2402 1669 1875 1174 689 1830 1798 1503 1438 1827 1976 1060 787 1660 1269 2048 592 1985 1442 2053 2212 2079 1060 2371 1715 812 2213 714 1505 1197 1393 1033 925 1836 1322 986 332 1534 1501 1680 1479 1253 87 1629 1627 1441 989 1215 1675 641 1325 781 1051 587 1716 1268 1866 1664 2373 1808 901 839 1027 1495 2120 1549 
   405 3121 520 3668 1473 3622 1344 1991 3576 2608 3378 3841 2954 338 903 1212 689 371 723 781 2749 3083 1589 1625 871 2601 3138 2507 3886 3478 2900 424 3318 1077 2282 2550 529 2265 2773 3789 3652 401 673 1447 818 508 2658 2437 505 3028 1153 920 1725 3839 1771 1275 3061 2139 1951 3427 1773 2496 3317 338 916 2503 1931 3835 3312 3147 3897 2767 2275 3863 1866 2899 3567 858 343 2649 2751 2716 794 1276 1967 3825 3027 1630 1654 1427 3022 3845 708 3882 2237 3208 709 3708 3140 3595 3091 3003 681 922 1377 756 954 2998 2922 543 571 3402 1198 2708 1767 2017 1665 3567 1090 638 814 788 3871 3275 2596 849 248 2653 1097 3848 887 2198 3563 1833 2946 1001 3461 748 3002 1823 963 2343 3482 1503 1253 1997 2688 987 536 3892 3056 773 2841 953 1719 350 735 2409 3814 1121 1112 2841 834 1761 1334 1838 2963 3343 1784 2165 3813 1578 2539 1969 3013 3329 2391 1556 2139 2638 2265 2896 1218 938 2305 1219 1686 237 2614 3588 3560 1720 333 1377 3495 634 1652 3780 3911 2156 766 3262 664 340 431 3214 864 962 1822 2407 2463 2460 3695 937 2636 1645 504 996 3710 3491 886 2294 2404 438 2369 3811 1805 849 2837 603 2855 1294 3256 884 2024 799 1634 331 858 1324 3688 2334 2322 1976 2172 3741 1929 1722 2337 1040 1832 2514 3152 2098 2456 1700 3200 3487 1134 2090 2398 1094 1673 1273 2258 232 508 193 892 3367 3656 979 2994 1189 3017 998 2623 1398 2878 3591 1319 1550 3913 2877 3060 1853 172 961 2521 1586 142 2366 1372 1538 3630 1482 2184 422 1560 3663 3430 2873 1357 840 3486 342 3225 1245 1631 3418 2894 3352 1185 3929 3988 2336 1344 1922 435 3600 3187 2443 2293 1335 2672 3889 3846 1547 4036 2500 3673 1540 373 1315 503 3590 2951 2566 3918 905 1269 3305 1604 3819 863 2110 2608 3489 3678 2453 1408 2121 1895 3349 1602 3817 2492 785 3657 3823 1204 1096 2294 2243 3862 2889 1843 1234 1480 3163 2801 1016 1092 2671 1970 3513 782 3568 1545 3023 2201 563 3783 1347 1831 1037 531 1599 2614 1771 3219 2198 2954 1171 1597 2276 977 811 1400 2823 1819 2733 868 2945 2191 
   406 850 2047 1290 1251 2110 1471 796 1074 638 1397 1480 589 2227 1676 1728 1934 2478 2183 2649 1233 1011 1849 1875 2086 666 1793 356 1402 986 1422 2425 813 1707 614 22 2482 1243 1167 1948 1898 2638 1907 1204 2972 2411 703 1746 2307 1299 1554 2431 1092 1849 1220 1750 1858 533 876 889 797 127 1923 2336 1701 1522 738 2214 1431 1672 2026 422 1136 1679 699 1473 1028 1930 2276 1687 1273 1862 1904 1361 826 1607 1276 944 1749 1150 864 1349 2641 1532 380 891 2505 1182 723 1082 1828 1703 2768 1777 1823 2043 1669 503 1074 2023 2050 1601 1865 1758 824 1234 1181 1833 1487 2573 1757 2063 1623 1219 1532 1722 2334 1529 2040 1353 2842 385 2067 789 1368 2640 940 2543 1258 1540 1680 1486 1339 1576 1930 647 830 1882 2823 2008 1666 2643 1061 2026 1355 2219 2297 243 1395 1545 2091 539 2393 1223 1452 727 1162 816 811 907 1855 1761 93 1556 671 790 314 1431 427 1757 362 1341 1386 1711 1353 1406 934 2344 1632 1685 1790 1368 2526 1998 1901 2377 987 2174 2070 439 2749 748 2013 2238 2156 1996 1896 2257 772 525 1277 1632 1455 2402 116 924 2224 1582 1208 1034 2301 604 873 2270 657 2171 764 1854 1827 2132 1346 1273 825 2062 1624 1970 939 2299 2848 1353 1917 1551 456 1810 1648 1554 651 1597 267 1853 745 886 996 571 773 1953 1942 1905 1668 1789 183 2358 1591 1301 1276 2376 2059 2596 2036 1020 1563 1830 1330 1377 1935 2417 355 1582 1539 1150 1443 1018 1663 397 510 1323 2462 1806 894 1037 2531 1789 1305 1050 1186 1439 456 2443 2035 1342 898 846 1257 2069 1546 2308 1002 1359 1548 1708 960 979 2361 1739 2261 260 1867 947 2347 1372 1471 1021 1015 1251 170 2144 2089 1042 1549 1805 1642 1037 2281 1400 2093 1690 984 958 1435 1661 1400 1851 2044 1851 2764 457 377 1206 1380 714 1722 466 715 832 1689 1625 301 2942 1168 1531 1605 1927 301 919 1477 1816 723 1425 1089 1777 1211 1602 2404 971 1943 1634 2338 1527 1020 1104 1646 2204 2238 1220 930 1711 2122 1533 514 1150 1935 1144 502 1462 1097 301 2022 2740 2124 1373 913 434 1886 645 1730 2565 
   407 1110 1497 1657 1051 1925 1259 62 1586 601 1439 1831 952 1681 1207 1497 1333 1854 1516 1963 939 1097 1112 1140 1400 598 1494 525 1884 1486 1140 1971 1337 1400 272 716 1830 669 919 1933 1828 2009 1414 565 2298 1766 658 1168 1869 1156 894 2116 361 1923 484 1028 1500 206 143 1465 400 620 1663 1848 1277 1007 759 2092 1405 1425 2033 776 583 1884 422 1170 1599 1267 1689 1198 964 1361 1502 1034 90 1837 1145 631 1014 623 1017 1847 1965 1873 364 1197 1826 1728 1139 1609 1494 1370 2100 1133 1089 1386 1061 1032 987 1491 1578 1537 1644 1277 633 554 450 1747 933 1905 1263 1696 1877 1306 1056 1231 1809 1080 1788 1850 2150 586 1871 693 1138 1930 1484 1860 1120 819 1059 912 1500 840 1202 703 714 1570 2181 2022 1373 1958 920 1331 619 1662 1930 750 1803 906 1373 836 1699 487 755 429 1052 1375 642 315 1908 1023 772 862 1005 1370 450 695 489 1249 377 1093 1009 1088 781 793 345 1816 1141 1692 1722 632 1907 1262 1741 1982 364 2042 2062 607 2069 1289 1390 1672 1582 1661 1528 1961 627 397 798 1080 1699 2095 849 479 1599 1022 1716 1488 1603 283 489 1655 368 2056 526 1464 1381 1499 1069 776 1255 1376 940 1590 473 1800 2160 699 1859 964 334 1112 999 1758 556 865 673 1160 560 587 1154 173 489 1221 1619 1740 982 1113 560 1637 856 766 694 1798 1532 2003 1707 1356 1695 1154 1149 912 1534 2126 639 855 1200 1584 754 551 1919 916 1134 602 1943 1140 596 804 2009 1183 1038 506 1623 711 692 1989 1298 1655 1463 881 656 1723 1570 1817 1219 768 811 1597 927 1341 1634 1951 2198 661 1135 215 1892 1604 1341 607 497 876 763 2085 2033 740 2033 1239 1734 528 1682 1138 1599 1696 981 663 1915 1160 1095 1613 1308 1910 2072 422 619 1483 1672 466 988 579 231 1374 952 1835 529 2270 1660 1820 913 1668 643 386 1851 1395 477 785 602 1496 961 1198 1684 752 1240 1623 1652 1620 613 1075 1006 1568 2079 728 204 1045 1514 795 604 412 1624 547 974 843 934 593 1724 2053 1388 1067 200 737 1518 936 1081 2011 738 
   408 1580 1616 2071 1738 1616 1886 872 2157 1154 1560 2196 1569 1762 1553 2061 1382 1720 1319 1610 894 1410 478 463 1166 1128 1135 1303 2383 2064 973 2169 1964 1904 1007 1596 1620 451 956 1848 1697 1832 1661 951 1945 1586 1149 424 2109 1175 980 2492 712 1951 523 744 1046 1126 795 2117 1212 1491 1310 2009 1667 512 1636 1837 1458 1171 1956 1473 544 2075 1289 952 2229 1163 1680 633 876 703 1865 1613 848 2067 1185 1378 380 1157 1435 2368 1646 2220 1280 1675 1524 2314 1728 2192 1080 1004 1792 1143 653 1262 1199 1735 1176 1648 1819 1495 2190 690 1456 386 668 1614 1247 1626 1552 2067 2127 1528 606 1535 1906 668 2282 2369 1750 1519 1558 1541 1048 1474 2104 1533 1165 216 1167 362 1737 534 792 1600 1085 2033 1946 1956 1070 1609 1092 1079 440 1724 2263 1677 2233 1043 975 1463 1358 528 809 1283 1171 2027 1472 713 1914 453 1673 80 1579 2041 1305 551 1421 620 1284 1003 1543 1176 400 1063 1022 1908 604 1694 1619 428 1778 723 1511 2267 975 1781 1959 1537 1721 1941 1368 1715 1627 1196 1931 2380 1474 1119 585 444 1974 2482 1734 1202 1516 1282 2264 2023 1260 1018 830 1582 991 1816 1365 1853 818 1415 955 1262 1822 1148 8 1965 1180 1950 1774 939 1734 330 1162 199 154 1974 1444 300 1603 979 1412 895 1511 1102 942 464 1184 1501 923 180 1460 1165 351 1198 421 1788 1686 1924 2124 1810 1846 1049 1120 1375 999 2531 1383 647 907 2080 838 1205 2164 1648 1880 360 2028 1076 895 1540 2079 368 1674 1101 2115 630 1621 2184 618 2013 2105 1267 1046 2116 1626 1976 1608 1101 408 1475 1214 1825 1112 2137 2002 1589 694 727 2099 1889 1286 742 654 1461 1585 1913 1875 1448 2513 493 1827 1150 1645 1750 1798 1695 1265 886 2407 1472 1678 1308 597 1923 1679 1354 1355 1846 2006 986 610 1507 1105 2010 417 2042 1341 1929 2201 2119 868 2173 1575 717 2237 872 1334 999 1201 1166 962 1638 1205 973 333 1620 1354 1745 1291 1276 184 1459 1775 1246 819 1025 1496 446 1253 599 1204 500 1657 1070 1678 1525 2175 1684 789 908 856 1426 1922 1509 198 2018 1618 933
[truncated: 1,969,627 more chars]
