# Supplementary material for: Novel hybrid evolutionary algorithm for bi-objective optimization problems
Source: Sci Rep. 2023 Mar 15;13:4267. doi: 10.1038/s41598-023-31123-8 (PMC10017715; doi:10.1038/s41598-023-31123-8)
Supplement: Supplementary file 1 — Supplementary Information. [file 41598_2023_31123_MOESM1_ESM.zip › datasets/L1/dist_KroA100_orig.txt]

            1        2        3        4        5        6        7        8        9       10       11       12       13       14       15       16       17       18       19       20       21       22       23       24       25       26       27       28       29       30       31       32       33       34       35       36       37       38       39       40       41       42       43       44       45       46       47       48       49       50       51       52       53       54       55       56       57       58       59       60       61       62       63       64       65       66       67       68       69       70       71       72       73       74       75       76       77       78       79       80       81       82       83       84       85       86       87       88       89       90       91       92       93       94       95       96       97       98       99      100
   1
   2 1693.000
   3 2252.000 1708.000
   4 1104.000 2403.000 3333.000
   5 2523.000 1186.000 1074.000 3447.000
   6  397.000 2057.000 2623.000  822.000 2919.000
   7 1447.000 1392.000  811.000 2538.000 1424.000 1812.000
   8  425.000 1620.000 2502.000  851.000 2606.000  534.000 1725.000
   9 1424.000 1343.000  829.000 2512.000 1400.000 1794.000   50.000 1693.000
  10  749.000 2442.000 2794.000 1030.000 3218.000  436.000 1989.000  970.000 1981.000
  11  902.000 2359.000 2265.000 1695.000 2883.000  907.000 1511.000 1307.000 1519.000  721.000
  12 1547.000 1606.000  782.000 2649.000 1553.000 1892.000  216.000 1859.000  266.000 2025.000 1483.000
  13 2554.000  970.000 1533.000 3362.000  502.000 2941.000 1709.000 2554.000 1674.000 3287.000 3056.000 1876.000
  14 2378.000 1662.000  221.000 3442.000  891.000 2758.000  963.000 2600.000  972.000 2952.000 2450.000  969.000 1370.000
  15 1015.000 2446.000 2280.000 1794.000 2934.000 1015.000 1545.000 1421.000 1556.000  802.000  113.000 1501.000 3122.000 2471.000
  16 1259.000 2831.000 3482.000  625.000 3770.000  867.000 2671.000 1211.000 2655.000  770.000 1488.000 2736.000 3756.000 3623.000 1561.000
  17 1018.000 2455.000 2293.000 1789.000 2947.000 1012.000 1558.000 1422.000 1569.000  795.000  115.000 1514.000 3134.000 2484.000   13.000 1552.000
  18 1167.000 2837.000 3286.000  929.000 3681.000  782.000 2481.000 1257.000 2471.000  493.000 1161.000 2518.000 3720.000 3443.000 1219.000  399.000 1209.000
  19  814.000 2310.000 3066.000  372.000 3277.000  474.000 2260.000  691.000 2238.000  664.000 1324.000 2352.000 3243.000 3190.000 1422.000  523.000 1417.000  671.000
  20 1405.000 1603.000  934.000 2508.000 1656.000 1744.000  242.000 1729.000  281.000 1871.000 1334.000  154.000 1951.000 1116.000 1356.000 2585.000 1369.000 2365.000 2206.000
  21  885.000 2502.000 2582.000 1445.000 3135.000  737.000 1806.000 1228.000 1808.000  420.000  349.000 1800.000 3268.000 2760.000  402.000 1162.000  393.000  818.000 1075.000 1648.000
  22 1330.000 2897.000 3552.000  661.000 3840.000  937.000 2740.000 1277.000 2724.000  830.000 1545.000 2804.000 3824.000 3692.000 1615.000   70.000 1606.000  432.000  588.000 2653.000 1215.000
  23  882.000 1921.000 1703.000 1928.000 2329.000 1111.000  942.000 1295.000  951.000 1137.000  569.000  921.000 2532.000 1884.000  607.000 1886.000  619.000 1625.000 1584.000  770.000  879.000 1951.000
  24 1206.000 2895.000 3246.000 1101.000 3692.000  843.000 2448.000 1351.000 2442.000  474.000 1060.000 2470.000 3755.000 3411.000 1106.000  578.000 1095.000  181.000  819.000 2316.000  711.000  605.000 1560.000
  25 1194.000  893.000 1184.000 2204.000 1344.000 1590.000  556.000 1355.000  506.000 1875.000 1592.000  768.000 1464.000 1255.000 1661.000 2452.000 1672.000 2341.000 1982.000  730.000 1810.000 2523.000 1083.000 2348.000
  26 1511.000 2671.000 3717.000  417.000 3765.000 1239.000 2931.000 1216.000 2902.000 1416.000 2102.000 3050.000 3640.000 3816.000 2198.000  840.000 2193.000 1218.000  780.000 2912.000 1836.000  842.000 2345.000 1399.000 2567.000
  27 1572.000 1737.000  846.000 2675.000 1676.000 1900.000  346.000 1905.000  395.000 2003.000 1427.000  136.000 2009.000 1047.000 1436.000 2730.000 1449.000 2496.000 2366.000  181.000 1754.000 2798.000  878.000 2438.000  885.000 3081.000
  28  416.000 1363.000 1856.000 1478.000 2114.000  811.000 1062.000  671.000 1034.000 1118.000 1026.000 1188.000 2170.000 1972.000 1125.000 1675.000 1133.000 1568.000 1219.000 1058.000 1139.000 1745.000  749.000 1588.000  779.000 1869.000 1235.000
  29 2081.000 1501.000  214.000 3150.000  973.000 2458.000  663.000 2313.000  671.000 2652.000 2159.000  686.000 1397.000  301.000 2183.000 3322.000 2196.000 3143.000 2893.000  827.000 2464.000 3392.000 1591.000 3111.000  980.000 3529.000  778.000 1677.000
  30 2145.000 1191.000  592.000 3152.000  553.000 2539.000  895.000 2302.000  878.000 2793.000 2391.000 1005.000  957.000  482.000 2432.000 3404.000 2445.000 3272.000 2937.000 1117.000 2665.000 3474.000 1826.000 3264.000  955.000 3505.000 1125.000 1729.000  441.000
  31  887.000 1592.000 2770.000  844.000 2701.000  944.000 2041.000  465.000 2003.000 1366.000 1771.000 2201.000 2561.000 2839.000 1884.000 1388.000 1885.000 1549.000  889.000 2086.000 1671.000 1443.000 1740.000 1677.000 1588.000 1079.000 2266.000 1050.000 2568.000 2482.000
  32  790.000 2166.000 2087.000 1697.000 2683.000  881.000 1320.000 1211.000 1325.000  796.000  202.000 1304.000 2854.000 2267.000  280.000 1563.000  289.000 1270.000 1332.000 1153.000  497.000 1624.000  383.000 1191.000 1391.000 2111.000 1258.000  851.000 1973.000 2194.000 1675.000
  33 2641.000 1069.000 1533.000 3459.000  475.000 3029.000 1756.000 2648.000 1723.000 3371.000 3127.000 1916.000  101.000 1361.000 3191.000 3849.000 3202.000 3808.000 3337.000 1997.000 3344.000 3917.000 2597.000 3841.000 1537.000 3739.000 2047.000 2254.000 1409.000  970.000 2660.000 2925.000
  34 1804.000 1451.000  448.000 2887.000 1178.000 2175.000  367.000 2060.000  381.000 2356.000 1859.000  395.000 1543.000  598.000 1885.000 3036.000 1898.000 2848.000 2618.000  530.000 2164.000 3105.000 1291.000 2813.000  774.000 3273.000  504.000 1409.000  301.000  625.000 2345.000 1673.000 1572.000
  35 1576.000 1893.000  983.000 2674.000 1851.000 1880.000  509.000 1934.000  556.000 1945.000 1329.000  312.000 2187.000 1193.000 1326.000 2688.000 1339.000 2433.000 2351.000  293.000 1667.000 2754.000  808.000 2364.000 1023.000 3085.000  178.000 1273.000  938.000 1300.000 2318.000 1174.000 2226.000  676.000
  36 1173.000 2858.000 3047.000 1336.000 3569.000  877.000 2266.000 1410.000 2266.000  441.000  804.000 2265.000 3673.000 3223.000  831.000  877.000  819.000  479.000 1008.000 2113.000  466.000  911.000 1345.000  313.000 2232.000 1670.000 2220.000 1508.000 2926.000 3114.000 1794.000  963.000 3753.000 2626.000 2131.000
  37 2518.000 1143.000 1133.000 3428.000   69.000 2914.000 1454.000 2590.000 1428.000 3220.000 2900.000 1589.000  433.000  955.000 2953.000 3761.000 2965.000 3679.000 3265.000 1688.000 3146.000 3831.000 2348.000 3694.000 1347.000 3741.000 1714.000 2112.000 1025.000  598.000 2673.000 2699.000  408.000 1220.000 1891.000 3576.000
  38 1225.000 2917.000 3216.000 1190.000 3689.000  878.000 2423.000 1397.000 2419.000  478.000 1005.000 2437.000 3765.000 3385.000 1043.000  674.000 1031.000  277.000  896.000 2284.000  657.000  700.000 1522.000   96.000 2346.000 1494.000 2400.000 1595.000 3086.000 3251.000 1740.000 1146.000 3849.000 2787.000 2320.000  228.000 3692.000
  39 2102.000  961.000  851.000 3061.000  437.000 2499.000 1006.000 2213.000  977.000 2787.000 2447.000 1155.000  733.000  741.000 2499.000 3356.000 2511.000 3254.000 2872.000 1244.000 2698.000 3426.000 1894.000 3260.000  914.000 3396.000 1284.000 1690.000  684.000  261.000 2349.000 2246.000  764.000  809.000 1462.000 3133.000  454.000 3255.000
  40 1358.000  337.000 1731.000 2087.000 1413.000 1720.000 1259.000 1289.000 1209.000 2107.000 2053.000 1474.000 1275.000 1727.000 2144.000 2499.000 2153.000 2500.000 1980.000 1440.000 2179.000 2565.000 1648.000 2558.000  711.000 2373.000 1595.000 1042.000 1517.000 1291.000 1298.000 1864.000 1372.000 1401.000 1733.000 2526.000 1381.000 2582.000 1105.000
  41 2698.000 1984.000  451.000 3771.000 1079.000 3071.000 1261.000 2934.000 1277.000 3244.000 2705.000 1228.000 1580.000  344.000 2716.000 3932.000 2729.000 3737.000 3511.000 1381.000 3027.000 4001.000 2148.000 3695.000 1594.000 4150.000 1280.000 2297.000  621.000  794.000 3180.000 2531.000 1552.000  896.000 1400.000 3493.000 1148.000 3664.000 1038.000 2066.000
  42  661.000 1536.000 2592.000  868.000 2594.000  764.000 1844.000  248.000 1808.000 1198.000 1554.000 1996.000 2494.000 2672.000 1667.000 1334.000 1668.000 1438.000  813.000 1876.000 1474.000 1395.000 1511.000 1549.000 1417.000 1173.000 2055.000  829.000 2394.000 2338.000  229.000 1452.000 2591.000 2159.000 2101.000 1635.000 2572.000 1603.000 2223.000 1220.000 3011.000
  43 2251.000 1835.000  171.000 3343.000 1245.000 2610.000  805.000 2524.000  832.000 2756.000 2196.000  731.000 1701.000  379.000 2203.000 3462.000 2216.000 3249.000 3063.000  885.000 2522.000 3531.000 1644.000 3199.000 1242.000 3735.000  769.000 1866.000  338.000  755.000 2816.000 2026.000 1703.000  471.000  885.000 2988.000 1304.000 3165.000 1010.000 1833.000  515.000 2629.000
  44 1668.000  257.000 1452.000 2479.000 1007.000 2051.000 1165.000 1661.000 1117.000 2410.000 2253.000 1377.000  895.000 1410.000 2332.000 2862.000 2342.000 2832.000 2349.000 1387.000 2427.000 2930.000 1778.000 2874.000  708.000 2776.000 1510.000 1301.000 1244.000  944.000 1703.000 2055.000  988.000 1200.000 1672.000 2809.000  975.000 2888.000  727.000  407.000 1736.000 1614.000 1578.000
  45  923.000 2124.000 1896.000 1895.000 2548.000 1074.000 1154.000 1347.000 1165.000 1017.000  370.000 1115.000 2752.000 2083.000  391.000 1784.000  404.000 1491.000 1536.000  967.000  705.000 1845.000  221.000 1408.000 1300.000 2312.000 1057.000  885.000 1794.000 2042.000 1806.000  222.000 2817.000 1495.000  962.000 1169.000 2569.000 1360.000 2114.000 1841.000 2336.000 1578.000 1826.000 1990.000
  46 2115.000 1636.000  139.000 3198.000 1107.000 2484.000  672.000 2369.000  691.000 2654.000 2130.000  647.000 1542.000  330.000 2147.000 3343.000 2160.000 3147.000 2928.000  798.000 2446.000 3412.000 1567.000 3107.000 1062.000 3583.000  718.000 1720.000  148.000  586.000 2645.000 1951.000 1551.000  311.000  863.000 2910.000 1162.000 3078.000  832.000 1637.000  590.000 2463.000  198.000 1380.000 1762.000
  47  429.000 1933.000 2139.000 1395.000 2592.000  574.000 1333.000  850.000 1325.000  656.000  485.000 1375.000 2703.000 2296.000  595.000 1367.000  599.000 1148.000 1046.000 1222.000  571.000 1434.000  538.000 1120.000 1254.000 1812.000 1364.000  571.000 1995.000 2147.000 1314.000  361.000 2781.000 1700.000 1324.000  978.000 2599.000 1105.000 2157.000 1613.000 2589.000 1090.000 2105.000 1856.000  515.000 1999.000
  48 2523.000 1596.000  507.000 3556.000  652.000 2911.000 1165.000 2707.000 1164.000 3136.000 2673.000 1207.000 1151.000  288.000 2701.000 3779.000 2714.000 3623.000 3326.000 1346.000 2971.000 3849.000 2104.000 3601.000 1352.000 3916.000 1299.000 2109.000  522.000  427.000 2904.000 2484.000 1127.000  816.000 1455.000 3429.000  720.000 3581.000  635.000 1716.000  433.000 2754.000  667.000 1357.000 2310.000  599.000 2482.000
  49  442.000 2094.000 2670.000  785.000 2964.000   47.000 1859.000  553.000 1841.000  421.000  931.000 1938.000 2982.000 2805.000 1037.000  820.000 1034.000  743.000  432.000 1790.000  745.000  890.000 1152.000  811.000 1636.000 1202.000 1945.000  857.000 2506.000 2585.000  949.000  913.000 3071.000 2222.000 1924.000  858.000 2959.000  849.000 2545.000 1758.000 3118.000  777.000 2657.000 2091.000 1110.000 2531.000  614.000 2958.000
  50 1707.000  416.000 1293.000 2569.000  887.000 2096.000 1052.000 1737.000 1006.000 2437.000 2232.000 1259.000  850.000 1248.000 2305.000 2925.000 2316.000 2874.000 2419.000 1282.000 2427.000 2994.000 1734.000 2906.000  651.000 2879.000 1394.000 1320.000 1086.000  784.000 1814.000 2031.000  935.000 1056.000 1561.000 2825.000  862.000 2915.000  574.000  536.000 1575.000 1710.000 1421.000  162.000 1950.000 1223.000 1858.000 1199.000 2139.000
  51 1129.000 1147.000 1138.000 2196.000 1498.000 1514.000  383.000 1365.000  342.000 1750.000 1392.000  571.000 1675.000 1251.000 1451.000 2381.000 1463.000 2231.000 1939.000  502.000 1638.000 2451.000  857.000 2221.000  254.000 2579.000  671.000  722.000  955.000 1043.000 1662.000 1190.000 1741.000  695.000  791.000 2077.000 1511.000 2209.000 1061.000  949.000 1576.000 1469.000 1162.000  960.000 1077.000 1004.000 1105.000 1399.000 1561.000  891.000
  52 2474.000 1302.000  823.000 3448.000  259.000 2870.000 1263.000 2599.000 1247.000 3142.000 2757.000 1367.000  755.000  634.000 2800.000 3731.000 2813.000 3616.000 3253.000 1483.000 3027.000 3802.000 2193.000 3614.000 1280.000 3784.000 1482.000 2059.000  743.000  369.000 2737.000 2560.000  733.000  978.000 1654.000 3472.000  326.000 3605.000  389.000 1481.000  826.000 2611.000  994.000 1089.000 2410.000  868.000 2501.000  396.000 2916.000  945.000 1396.000
  53 1010.000 2577.000 3246.000  498.000 3516.000  624.000 2435.000  958.000 2417.000  617.000 1334.000 2509.000 3501.000 3382.000 1419.000  256.000 1412.000  433.000  280.000 2359.000 1035.000  325.000 1683.000  604.000 2201.000  825.000 2510.000 1426.000 3082.000 3154.000 1165.000 1383.000 3593.000 2799.000 2477.000  849.000 3506.000  692.000 3103.000 2245.000 3695.000 1093.000 3231.000 2606.000 1600.000 3107.000 1153.000 3533.000  577.000 2669.000 2136.000 3479.000
  54 1394.000  331.000 1828.000 2072.000 1468.000 1745.000 1362.000 1293.000 1312.000 2142.000 2118.000 1577.000 1296.000 1819.000 2212.000 2504.000 2221.000 2522.000 1982.000 1542.000 2232.000 2570.000 1729.000 2587.000  813.000 2344.000 1697.000 1099.000 1614.000 1376.000 1265.000 1933.000 1395.000 1504.000 1835.000 2566.000 1433.000 2614.000 1180.000  104.000 2156.000 1205.000 1932.000  463.000 1918.000 1736.000 1670.000 1799.000 1781.000  607.000 1049.000 1550.000 2251.000
  55 1708.000 1529.000  567.000 2802.000 1343.000 2068.000  264.000 1989.000  298.000 2227.000 1707.000  230.000 1694.000  743.000 1728.000 2923.000 1741.000 2720.000 2520.000  373.000 2019.000 2991.000 1141.000 2679.000  771.000 3195.000  335.000 1326.000  456.000  791.000 2300.000 1525.000 1727.000  169.000  509.000 2482.000 1383.000 2649.000  963.000 1443.000 1017.000 2105.000  543.000 1285.000 1340.000  429.000 1573.000  977.000 2115.000 1151.000  638.000 1147.000 2690.000 1547.000
  56  795.000 1903.000 2917.000  500.000 2962.000  698.000 2145.000  421.000 2113.000 1079.000 1592.000 2279.000 2864.000 3009.000 1703.000 1021.000 1701.000 1198.000  530.000 2149.000 1432.000 1076.000 1677.000 1337.000 1757.000  813.000 2324.000 1091.000 2724.000 2692.000  367.000 1534.000 2961.000 2476.000 2349.000 1485.000 2941.000 1407.000 2586.000 1589.000 3345.000  370.000 2943.000 1984.000 1699.000 2785.000 1185.000 3104.000  687.000 2079.000 1782.000 2974.000  802.000 1572.000 2409.000
  57 1360.000 1400.000  903.000 2454.000 1500.000 1722.000   93.000 1647.000  100.000 1896.000 1422.000  241.000 1768.000 1056.000 1458.000 2580.000 1470.000 2388.000 2172.000  204.000 1714.000 2649.000  853.000 2355.000  536.000 2849.000  350.000  980.000  756.000  978.000 1973.000 1229.000 1819.000  460.000  493.000 2173.000 1527.000 2330.000 1076.000 1246.000 1353.000 1772.000  891.000 1183.000 1066.000  763.000 1240.000 1256.000 1769.000 1079.000  330.000 1346.000 2345.000 1348.000  348.000 2067.000
  58  718.000 1161.000 1572.000 1763.000 1818.000 1113.000  800.000  930.000  766.000 1402.000 1200.000  955.000 1900.000 1679.000 1285.000 1978.000 1295.000 1863.000 1518.000  844.000 1372.000 2048.000  785.000 1875.000  478.000 2144.000 1025.000  303.000 1387.000 1426.000 1246.000 1005.000 1980.000 1129.000 1097.000 1773.000 1819.000 1876.000 1391.000  868.000 2008.000 1044.000 1595.000 1058.000  973.000 1439.000  803.000 1809.000 1159.000 1055.000  435.000 1758.000 1728.000  945.000 1063.000 1348.000  728.000
  59 1031.000 2626.000 2626.000 1573.000 3222.000  886.000 1867.000 1379.000 1872.000  543.000  361.000 1844.000 3372.000 2810.000  370.000 1248.000  358.000  880.000 1206.000 1695.000  151.000 1296.000  927.000  749.000 1909.000 1956.000 1788.000 1265.000 2518.000 2740.000 1822.000  547.000 3446.000 2218.000 1687.000  462.000 3235.000  679.000 2785.000 2307.000 3067.000 1625.000 2557.000 2542.000  731.000 2491.000  694.000 3030.000  892.000 2535.000 1725.000 3104.000 1143.000 2362.000 2067.000 1579.000 1776.000 1485.000
  60 1152.000 1851.000 1378.000 2235.000 2088.000 1429.000  666.000 1539.000  688.000 1481.000  888.000  599.000 2343.000 1568.000  903.000 2226.000  916.000 1970.000 1902.000  456.000 1216.000 2292.000  345.000 1905.000  964.000 2650.000  539.000  911.000 1283.000 1561.000 1956.000  719.000 2398.000  986.000  464.000 1682.000 2115.000 1864.000 1663.000 1621.000 1817.000 1730.000 1308.000 1671.000  519.000 1244.000  865.000 1802.000 1472.000 1598.000  711.000 1929.000 2018.000 1714.000  827.000 1942.000  588.000  826.000 1250.000
  61 1043.000 1006.000 1275.000 2076.000 1506.000 1438.000  562.000 1233.000  517.000 1713.000 1432.000  756.000 1626.000 1367.000 1503.000 2303.000 1514.000 2181.000 1841.000  687.000 1646.000 2373.000  934.000 2186.000  165.000 2449.000  857.000  628.000 1081.000 1101.000 1501.000 1230.000 1700.000  844.000  974.000 2067.000 1510.000 2182.000 1074.000  780.000 1701.000 1317.000 1315.000  845.000 1148.000 1147.000 1090.000 1486.000 1484.000  803.000  186.000 1435.000 2053.000  877.000  808.000 1644.000  515.000  325.000 1746.000  847.000
  62 1260.000 1803.000 1228.000 2353.000 1965.000 1556.000  542.000 1631.000  570.000 1626.000 1039.000  452.000 2240.000 1420.000 1052.000 2365.000 1065.000 2116.000 2028.000  316.000 1366.000 2432.000  493.000 2053.000  909.000 2766.000  388.000  982.000 1138.000 1431.000 2032.000  870.000 2292.000  844.000  325.000 1832.000 1995.000 2014.000 1547.000 1594.000 1666.000 1810.000 1157.000 1608.000  669.000 1095.000 1000.000 1659.000 1600.000 1523.000  656.000 1798.000 2153.000 1691.000  681.000 2041.000  473.000  851.000 1400.000  151.000  814.000
  63  288.000 1979.000 2474.000  974.000 2800.000  157.000 1663.000  554.000 1645.000  465.000  792.000 1738.000 2841.000 2613.000  903.000 1010.000  902.000  883.000  631.000 1589.000  674.000 1080.000  956.000  918.000 1463.000 1391.000 1744.000  686.000 2312.000 2405.000 1001.000  743.000 2927.000 2027.000 1722.000  898.000 2797.000  938.000 2375.000 1644.000 2923.000  800.000 2458.000 1956.000  928.000 2335.000  421.000 2772.000  202.000 1993.000 1373.000 2742.000  773.000 1677.000 1917.000  801.000 1572.000  985.000  825.000 1272.000 1307.000 1398.000
  64 1366.000  332.000 1651.000 2131.000 1350.000 1736.000 1187.000 1321.000 1137.000 2114.000 2032.000 1403.000 1234.000 1648.000 2121.000 2528.000 2130.000 2517.000 2012.000 1374.000 2170.000 2595.000 1611.000 2570.000  644.000 2426.000 1526.000 1032.000 1437.000 1213.000 1354.000 1841.000 1330.000 1323.000 1667.000 2527.000 1321.000 2590.000 1031.000   80.000 1986.000 1265.000 1753.000  350.000 1808.000 1556.000 1601.000 1639.000 1775.000  467.000  887.000 1410.000 2273.000  181.000 1367.000 1635.000 1178.000  838.000 2295.000 1570.000  725.000 1537.000 1653.000
  65 1250.000 2527.000 3480.000  147.000 3584.000  960.000 2686.000  994.000 2659.000 1137.000 1819.000 2796.000 3489.000 3588.000 1915.000  631.000 1910.000  978.000  497.000 2655.000 1556.000  652.000 2069.000 1156.000 2348.000  283.000 2821.000 1625.000 3296.000 3295.000  951.000 1829.000 3587.000 3033.000 2819.000 1412.000 3564.000 1248.000 3201.000 2215.000 3918.000  996.000 3491.000 2610.000 2031.000 3344.000 1534.000 3700.000  922.000 2703.000 2342.000 3588.000  562.000 2196.000 2949.000  626.000 2602.000 1909.000 1678.000 2379.000 2222.000 2498.000 1114.000 2261.000
  66 1286.000 2618.000 3529.000  216.000 3661.000  970.000 2730.000 1061.000 2705.000 1102.000 1801.000 2833.000 3578.000 3643.000 1893.000  534.000 1887.000  899.000  497.000 2690.000 1523.000  549.000 2081.000 1080.000 2410.000  323.000 2853.000 1673.000 3349.000 3361.000 1053.000 1823.000 3675.000 3082.000 2844.000 1347.000 3643.000 1173.000 3273.000 2303.000 3970.000 1084.000 3535.000 2695.000 2030.000 3393.000 1543.000 3762.000  929.000 2784.000 2394.000 3660.000  502.000 2287.000 2992.000  716.000 2644.000 1963.000 1639.000 2398.000 2279.000 2521.000 1127.000 2347.000  115.000
  67  593.000 1103.000 1872.000 1502.000 1971.000  974.000 1131.000  651.000 1092.000 1341.000 1325.000 1296.000 1967.000 1958.000 1425.000 1803.000 1432.000 1754.000 1306.000 1188.000 1416.000 1872.000 1030.000 1799.000  706.000 1861.000 1369.000  301.000 1676.000 1650.000  910.000 1152.000 2056.000 1439.000 1440.000 1755.000 1960.000 1818.000 1568.000  771.000 2295.000  720.000 1910.000 1077.000 1181.000 1743.000  859.000 2056.000 1015.000 1125.000  752.000 1951.000 1547.000  817.000 1390.000 1051.000 1064.000  345.000 1549.000 1141.000  597.000 1183.000  881.000  774.000 1645.000 1711.000
  68 1618.000  711.000 1021.000 2575.000  906.000 2014.000  741.000 1726.000  697.000 2315.000 2027.000  943.000 1033.000 1014.000 2091.000 2869.000 2102.000 2775.000 2383.000  977.000 2254.000 2939.000 1499.000 2789.000  445.000 2916.000 1079.000 1208.000  808.000  602.000 1883.000 1825.000 1100.000  742.000 1249.000 2676.000  905.000 2788.000  489.000  715.000 1354.000 1745.000 1134.000  458.000 1719.000  936.000 1699.000 1028.000 2059.000  320.000  642.000  873.000 2615.000  809.000  831.000 2104.000  777.000  914.000 2351.000 1324.000  609.000 1236.000 1894.000  634.000 2716.000 2787.000 1079.000
  69 1241.000  573.000 1424.000 2133.000 1317.000 1631.000  895.000 1289.000  845.000 1973.000 1808.000 1110.000 1314.000 1451.000 1889.000 2464.000 1899.000 2408.000 1963.000 1077.000 1979.000 2533.000 1350.000 2441.000  347.000 2463.000 1230.000  859.000 1211.000 1062.000 1423.000 1611.000 1400.000 1061.000 1370.000 2366.000 1302.000 2452.000  933.000  364.000 1794.000 1290.000 1510.000  448.000 1556.000 1318.000 1408.000 1486.000 1673.000  466.000  591.000 1321.000 2209.000  467.000 1089.000 1653.000  882.000  610.000 2095.000 1283.000  435.000 1244.000 1527.000  297.000 2271.000 2346.000  662.000  460.000
  70 1387.000 2887.000 3631.000  554.000 3869.000 1008.000 2820.000 1276.000 2801.000  970.000 1691.000 2896.000 3829.000 3763.000 1767.000  215.000 1759.000  612.000  592.000 2746.000 1371.000  186.000 2067.000  788.000 2569.000  669.000 2897.000 1799.000 3464.000 3524.000 1381.000 1756.000 3924.000 3183.000 2864.000 1090.000 3857.000  884.000 3463.000 2561.000 4079.000 1362.000 3618.000 2936.000 1976.000 3492.000 1539.000 3908.000  961.000 3010.000 2515.000 3843.000  388.000 2557.000 3076.000 1018.000 2730.000 2101.000 1460.000 2403.000 2425.000 2539.000 1159.000 2596.000  512.000  400.000 1898.000 2974.000 2555.000
  71 2635.000 1902.000  401.000 3704.000 1007.000 3011.000 1205.000 2865.000 1219.000 3192.000 2665.000 1183.000 1507.000  268.000 2678.000 3874.000 2691.000 3685.000 3448.000 1335.000 2983.000 3943.000 2104.000 3646.000 1522.000 4081.000 1242.000 2232.000  555.000  711.000 3106.000 2488.000 1481.000  839.000 1370.000 3448.000 1076.000 3617.000  955.000 1985.000   83.000 2939.000  490.000 1654.000 2295.000  539.000 2536.000  357.000 3058.000 1493.000 1511.000  752.000 3635.000 2074.000  967.000 3275.000 1298.000 1942.000 3026.000 1777.000 1632.000 1627.000 2864.000 1905.000 3851.000 3904.000 2224.000 1274.000 1716.000 4018.000
  72  802.000 2459.000 2640.000 1293.000 3145.000  604.000 1851.000 1114.000 1848.000  270.000  467.000 1861.000 3255.000 2811.000  538.000 1023.000  530.000  697.000  924.000 1708.000  152.000 1079.000  947.000  614.000 1809.000 1685.000 1825.000 1099.000 2513.000 2691.000 1546.000  577.000 3334.000 2213.000 1750.000  424.000 3153.000  576.000 2709.000 2131.000 3088.000 1356.000 2589.000 2399.000  797.000 2503.000  555.000 3012.000  608.000 2408.000 1653.000 3049.000  886.000 2177.000 2074.000 1294.000 1758.000 1355.000  288.000 1291.000 1644.000 1440.000  562.000 2127.000 1404.000 1372.000 1361.000 2254.000 1953.000 1229.000 3041.000
  73 1531.000  462.000 1287.000 2416.000 1031.000 1923.000  935.000 1577.000  886.000 2259.000 2055.000 1148.000 1028.000 1274.000 2130.000 2757.000 2140.000 2699.000 2255.000 1154.000 2247.000 2826.000 1564.000 2729.000  484.000 2738.000 1280.000 1142.000 1075.000  839.000 1682.000 1855.000 1112.000  995.000 1440.000 2645.000 1013.000 2737.000  670.000  455.000 1611.000 1565.000 1400.000  233.000 1778.000 1202.000 1678.000 1265.000 1966.000  180.000  732.000 1056.000 2501.000  545.000 1067.000 1932.000  951.000  875.000 2356.000 1443.000  630.000 1377.000 1816.000  376.000 2553.000 2631.000  955.000  267.000  293.000 2846.000 1530.000 2228.000
  74  942.000 2544.000 2583.000 1508.000 3157.000  803.000 1814.000 1291.000 1818.000  481.000  329.000 1800.000 3298.000 2764.000  365.000 1211.000  354.000  857.000 1138.000 1649.000   66.000 1262.000  880.000  741.000 1838.000 1897.000 1750.000 1182.000 2470.000 2681.000 1736.000  496.000 3374.000 2169.000 1656.000  476.000 3169.000  680.000 2719.000 2223.000 3026.000 1537.000 2519.000 2464.000  695.000 2447.000  611.000 2979.000  811.000 2460.000 1659.000 3044.000 1091.000 2278.000 2021.000 1498.000 1723.000 1407.000   89.000 1211.000 1674.000 1362.000  738.000 2213.000 1617.000 1582.000 1463.000 2280.000 2016.000 1421.000 2983.000  215.000 2280.000
  75  628.000 2076.000 2870.000  477.000 3049.000  374.000 2070.000  457.000 2045.000  712.000 1280.000 2175.000 3010.000 2987.000 1386.000  756.000 1384.000  854.000  234.000 2033.000 1084.000  821.000 1459.000  979.000 1765.000  890.000 2199.000 1015.000 2692.000 2720.000  697.000 1253.000 3104.000 2423.000 2197.000 1115.000 3036.000 1044.000 2648.000 1746.000 3312.000  591.000 2875.000 2116.000 1441.000 2734.000  931.000 3114.000  349.000 2188.000 1737.000 3030.000  506.000 1749.000 2332.000  370.000 1985.000 1309.000 1227.000 1760.000 1629.000 1877.000  513.000 1778.000  623.000  660.000 1080.000 2159.000 1734.000  822.000 3247.000  940.000 2025.000 1150.000
  76 2649.000 1045.000 1615.000 3444.000  564.000 3034.000 1811.000 2641.000 1776.000 3384.000 3158.000 1976.000  103.000 1446.000 3225.000 3846.000 3236.000 3815.000 3331.000 2052.000 3368.000 3914.000 2634.000 3852.000 1566.000 3716.000 2108.000 2267.000 1486.000 1046.000 2637.000 2956.000   92.000 1639.000 2287.000 3771.000  496.000 3862.000  830.000 1358.000 1642.000 2576.000 1785.000  985.000 2854.000 1629.000 2802.000 1216.000 3076.000  947.000 1777.000  822.000 3591.000 1374.000 1791.000 2945.000 1870.000 2000.000 3473.000 2445.000 1728.000 2342.000 2936.000 1320.000 3570.000 3660.000 2061.000 1136.000 1410.000 3916.000 1571.000 3354.000 1126.000 3399.000 3098.000
  77 1048.000 1664.000 1333.000 2148.000 1958.000 1361.000  560.000 1412.000  570.000 1470.000  951.000  556.000 2187.000 1507.000  986.000 2190.000  999.000 1963.000 1830.000  402.000 1253.000 2257.000  382.000 1914.000  781.000 2558.000  541.000  760.000 1212.000 1447.000 1810.000  762.000 2246.000  912.000  528.000 1716.000 1980.000 1883.000 1526.000 1430.000 1781.000 1589.000 1286.000 1489.000  596.000 1195.000  824.000 1723.000 1407.000 1422.000  532.000 1815.000 1969.000 1523.000  767.000 1824.000  471.000  643.000 1308.000  191.000  658.000  221.000 1205.000 1379.000 2293.000 2321.000  968.000 1160.000 1094.000 2357.000 1734.000 1307.000 1263.000 1258.000 1671.000 2290.000
  78 2442.000 1262.000  833.000 3412.000  242.000 2839.000 1246.000 2563.000 1228.000 3113.000 2735.000 1355.000  730.000  649.000 2779.000 3699.000 2792.000 3586.000 3219.000 1468.000 3003.000 3769.000 2172.000 3586.000 1249.000 3748.000 1472.000 2028.000  742.000  352.000 2699.000 2537.000  713.000  969.000 1645.000 3446.000  306.000 3577.000  352.000 1442.000  854.000 2575.000 1004.000 1049.000 2390.000  872.000 2474.000  422.000 2885.000  906.000 1370.000   40.000 3447.000 1510.000 1137.000 2938.000 1327.000 1727.000 3081.000 1912.000 1405.000 1782.000 2711.000 1371.000 3552.000 3624.000 1917.000  838.000 1285.000 3810.000  779.000 3023.000 1018.000 3020.000 2996.000  800.000 1795.000
  79 1008.000 2647.000 3193.000  718.000 3531.000  612.000 2383.000 1048.000 2369.000  454.000 1173.000 2438.000 3548.000 3340.000 1249.000  316.000 1241.000  230.000  441.000 2286.000  853.000  377.000 1575.000  386.000 2198.000 1043.000 2428.000 1420.000 3039.000 3142.000 1321.000 1248.000 3637.000 2749.000 2380.000  628.000 3526.000  472.000 3109.000 2311.000 3644.000 1218.000 3167.000 2655.000 1469.000 3054.000 1064.000 3506.000  568.000 2706.000 2108.000 3478.000  223.000 2328.000 2630.000  969.000 2291.000 1720.000  948.000 1917.000 2043.000 2058.000  737.000 2333.000  785.000  720.000 1581.000 2626.000 2240.000  518.000 3588.000  711.000 2533.000  905.000  629.000 3640.000 1888.000 3447.000
  80  863.000 1670.000 2812.000  758.000 2768.000  886.000 2071.000  439.000 2035.000 1302.000 1734.000 2226.000 2638.000 2886.000 1846.000 1301.000 1847.000 1469.000  806.000 2107.000 1619.000 1356.000 1729.000 1600.000 1632.000 1003.000 2286.000 1060.000 2612.000 2538.000   87.000 1646.000 2737.000 2382.000 2332.000 1725.000 2743.000 1665.000 2411.000 1371.000 3227.000  231.000 2853.000 1774.000 1786.000 2685.000 1286.000 2958.000  888.000 1882.000 1695.000 2800.000 1081.000 1341.000 2332.000  281.000 2001.000 1273.000 1770.000 1958.000 1539.000 2040.000  954.000 1424.000  867.000  967.000  944.000 1941.000 1482.000 1293.000 3153.000 1491.000 1746.000 1685.000  621.000 2715.000 1819.000 2762.000 1240.000
  81 1220.000  843.000 1193.000 2216.000 1310.000 1616.000  594.000 1366.000  544.000 1909.000 1638.000  807.000 1419.000 1255.000 1708.000 2476.000 1719.000 2371.000 2001.000  775.000 1852.000 2546.000 1133.000 2382.000   51.000 2575.000  927.000  806.000  986.000  938.000 1584.000 1437.000 1493.000  793.000 1068.000 2270.000 1311.000 2381.000  884.000  667.000 1596.000 1419.000 1258.000  657.000 1349.000 1074.000 1293.000 1341.000 1662.000  601.000  305.000 1255.000 2224.000  770.000  800.000 1764.000  579.000  508.000 1953.000 1015.000  207.000  960.000 1492.000  599.000 2359.000 2424.000  715.000  407.000  303.000 2590.000 1522.000 1848.000  433.000 1881.000 1782.000 1521.000  832.000 1223.000 2226.000 1631.000
  82 2186.000  570.000 1531.000 2965.000  704.000 2567.000 1509.000 2164.000 1467.000 2927.000 2746.000 1700.000  400.000 1415.000 2820.000 3371.000 2831.000 3349.000 2855.000 1748.000 2935.000 3438.000 2247.000 3392.000 1164.000 3240.000 1837.000 1816.000 1355.000  942.000 2162.000 2546.000  499.000 1424.000 2011.000 3324.000  646.000 3406.000  681.000  879.000 1688.000 2097.000 1687.000  518.000 2463.000 1504.000 2365.000 1261.000 2608.000  515.000 1398.000  895.000 3116.000  897.000 1552.000 2466.000 1551.000 1563.000 3046.000 2097.000 1318.000 2012.000 2474.000  843.000 3091.000 3181.000 1595.000  776.000  958.000 3438.000 1608.000 2912.000  691.000 2970.000 2621.000  479.000 1926.000  858.000 3170.000 2238.000 1114.000
  83 1716.000 1513.000  553.000 2808.000 1319.000 2078.000  270.000 1993.000  300.000 2241.000 1725.000  251.000 1671.000  726.000 1747.000 2934.000 1760.000 2733.000 2528.000  391.000 2035.000 3003.000 1159.000 2693.000  764.000 3201.000  358.000 1332.000  436.000  768.000 2300.000 1542.000 1704.000  146.000  532.000 2499.000 1360.000 2665.000  940.000 1432.000 1004.000 2107.000  536.000 1268.000 1359.000  414.000 1586.000  957.000 2125.000 1133.000  638.000 1124.000 2700.000 1535.000   23.000 2412.000  356.000 1066.000 2085.000  846.000  806.000  702.000 1927.000 1355.000 2955.000 2999.000 1390.000  814.000 1078.000 3086.000  952.000 2090.000 1052.000 2038.000 2339.000 1769.000  783.000 1113.000 2642.000 2333.000  792.000 1531.000
  84  888.000 2581.000 2913.000 1061.000 3355.000  561.000 2112.000 1092.000 2106.000  140.000  781.000 2140.000 3427.000 3076.000  848.000  715.000  839.000  387.000  711.000 1987.000  448.000  768.000 1240.000  339.000 2011.000 1427.000 2114.000 1257.000 2775.000 2925.000 1472.000  883.000 3511.000 2478.000 2047.000  322.000 3357.000  339.000 2923.000 2246.000 3363.000 1314.000 2871.000 2550.000 1104.000 2774.000  782.000 3264.000  539.000 2577.000 1882.000 3276.000  606.000 2280.000 2346.000 1167.000 2019.000 1540.000  540.000 1585.000 1849.000 1732.000  604.000 2254.000 1154.000 1107.000 1480.000 2453.000 2113.000  924.000 3313.000  314.000 2399.000  497.000  797.000 3523.000 1585.000 3247.000  409.000 1404.000 2046.000 3067.000 2360.000
  85 1734.000  832.000  881.000 2713.000  805.000 2131.000  714.000 1862.000  676.000 2415.000 2089.000  900.000 1003.000  863.000 2146.000 2990.000 2158.000 2883.000 2511.000  956.000 2332.000 3060.000 1545.000 2889.000  542.000 3059.000 1036.000 1320.000  670.000  451.000 2032.000 1888.000 1058.000  644.000 1211.000 2764.000  814.000 2884.000  372.000  864.000 1202.000 1889.000 1002.000  576.000 1766.000  804.000 1787.000  876.000 2176.000  421.000  698.000  742.000 2738.000  957.000  756.000 2246.000  767.000 1021.000 2422.000 1340.000  703.000 1238.000 2005.000  785.000 2854.000 2923.000 1212.000  153.000  611.000 3101.000 1121.000 2340.000  412.000 2355.000 2289.000 1105.000 1189.000  709.000 2740.000 2088.000  514.000  801.000  736.000 2551.000
  86 1508.000 1752.000  927.000 2611.000 1738.000 1830.000  369.000 1850.000  415.000 1926.000 1346.000  186.000 2060.000 1126.000 1355.000 2657.000 1368.000 2418.000 2298.000  155.000 1674.000 2724.000  799.000 2359.000  884.000 3019.000   81.000 1182.000  854.000 1190.000 2220.000 1177.000 2101.000  574.000  141.000 2140.000 1775.000 2321.000 1340.000 1595.000 1361.000 2006.000  850.000 1531.000  976.000  798.000 1290.000 1376.000 1876.000 1421.000  657.000 1550.000 2438.000 1697.000  405.000 2268.000  352.000  985.000 1707.000  459.000  842.000  308.000 1674.000 1528.000 2757.000 2787.000 1330.000 1110.000 1231.000 2825.000 1323.000 1746.000 1300.000 1669.000 2134.000 2160.000  469.000 1539.000 2353.000 2238.000  929.000 1875.000  428.000 2035.000 1077.000
  87 1255.000 1219.000 1001.000 2332.000 1442.000 1634.000  238.000 1506.000  195.000 1848.000 1442.000  436.000 1661.000 1124.000 1492.000 2499.000 1504.000 2334.000 2068.000  390.000 1709.000 2569.000  887.000 2316.000  340.000 2719.000  547.000  855.000  826.000  957.000 1808.000 1243.000 1720.000  555.000  683.000 2157.000 1461.000 2299.000 1007.000 1051.000 1443.000 1615.000 1018.000 1011.000 1108.000  865.000 1196.000 1288.000 1681.000  922.000  146.000 1319.000 2258.000 1153.000  492.000 1924.000  198.000  576.000 1786.000  686.000  324.000  602.000 1489.000  984.000 2479.000 2528.000  898.000  639.000  687.000 2639.000 1380.000 1736.000  779.000 1725.000 1870.000 1764.000  527.000 1295.000 2221.000 1841.000  385.000 1413.000  492.000 1977.000  662.000  544.000
  88 1219.000 2806.000 3435.000  644.000 3735.000  825.000 2624.000 1188.000 2609.000  713.000 1430.000 2686.000 3728.000 3577.000 1503.000   58.000 1494.000  346.000  507.000 2535.000 1104.000  119.000 1832.000  526.000 2413.000  882.000 2680.000 1635.000 3277.000 3363.000 1383.000 1507.000 3819.000 2989.000 2636.000  822.000 3727.000  622.000 3319.000 2473.000 3885.000 1320.000 3413.000 2833.000 1728.000 3296.000 1316.000 3736.000  779.000 2893.000 2337.000 3693.000  230.000 2481.000 2875.000 1017.000 2533.000 1937.000 1190.000 2173.000 2262.000 2313.000  965.000 2501.000  662.000  571.000 1770.000 2832.000 2431.000  272.000 3828.000  965.000 2724.000 1153.000  736.000 3818.000 2139.000 3661.000  259.000 1298.000 2438.000 3343.000 2886.000  656.000 2952.000 2605.000 2455.000
  89  806.000 1420.000 2587.000  992.000 2516.000  943.000 1867.000  416.000 1828.000 1377.000 1707.000 2033.000 2386.000 2653.000 1820.000 1495.000 1822.000 1615.000  980.000 1922.000 1644.000 1554.000 1622.000 1729.000 1404.000 1256.000 2102.000  905.000 2384.000 2295.000  188.000 1594.000 2485.000 2165.000 2162.000 1815.000 2490.000 1783.000 2162.000 1118.000 2995.000  180.000 2636.000 1521.000 1707.000 2463.000 1235.000 2717.000  957.000 1629.000 1486.000 2550.000 1259.000 1090.000 2124.000  495.000 1802.000 1079.000 1795.000 1817.000 1321.000 1884.000  970.000 1171.000 1110.000 1206.000  738.000 1695.000 1235.000 1510.000 2920.000 1530.000 1495.000 1707.000  764.000 2464.000 1663.000 2512.000 1393.000  253.000 1399.000 1987.000 2124.000 1494.000 1844.000 2059.000 1633.000 1485.000
  90  644.000 2302.000 2842.000  747.000 3166.000  249.000 2031.000  739.000 2016.000  300.000  954.000 2097.000 3190.000 2985.000 1049.000  640.000 1044.000  535.000  376.000 1946.000  700.000  709.000 1267.000  612.000 1834.000 1149.000 2095.000 1055.000 2684.000 2779.000 1092.000  979.000 3279.000 2396.000 2060.000  703.000 3162.000  660.000 2745.000 1965.000 3292.000  945.000 2822.000 2299.000 1192.000 2703.000  736.000 3146.000  208.000 2346.000 1747.000 3114.000  417.000 1987.000 2282.000  786.000 1940.000 1356.000  834.000 1600.000 1679.000 1736.000  374.000 1983.000  866.000  848.000 1223.000 2261.000 1880.000  804.000 3235.000  550.000 2172.000  764.000  416.000 3283.000 1554.000 3083.000  365.000 1023.000 1861.000 2816.000 2294.000  382.000 2375.000 2022.000 1862.000  593.000 1125.000
  91  753.000 1978.000 1885.000 1760.000 2468.000  939.000 1109.000 1176.000 1113.000  945.000  415.000 1104.000 2644.000 2061.000  479.000 1697.000  490.000 1433.000 1409.000  951.000  699.000 1761.000  192.000 1371.000 1182.000 2177.000 1067.000  710.000 1766.000 1979.000 1632.000  215.000 2714.000 1465.000 1000.000 1162.000 2484.000 1334.000 2031.000 1686.000 2332.000 1404.000 1831.000 1856.000  179.000 1748.000  366.000 2274.000  978.000 1827.000  976.000 2345.000 1497.000 1760.000 1320.000 1538.000 1018.000  820.000  760.000  537.000 1024.000  684.000  787.000 1657.000 1899.000 1906.000 1007.000 1614.000 1416.000 1880.000 2286.000  759.000 1651.000  705.000 1296.000 2746.000  554.000 2322.000 1385.000 1614.000 1229.000 2341.000 1337.000 1049.000 1674.000  988.000 1028.000 1643.000 1530.000 1082.000
  92  303.000 1769.000 2515.000  819.000 2701.000  329.000 1719.000  206.000 1693.000  765.000 1128.000 1833.000 2682.000 2629.000 1240.000 1075.000 1241.000 1077.000  577.000 1694.000 1027.000 1144.000 1181.000 1159.000 1408.000 1218.000 1864.000  660.000 2335.000 2363.000  649.000 1049.000 2774.000 2068.000 1875.000 1206.000 2690.000 1201.000 2295.000 1434.000 2956.000  447.000 2524.000 1788.000 1205.000 2380.000  693.000 2756.000  352.000 1850.000 1380.000 2676.000  820.000 1449.000 1982.000  497.000 1635.000  951.000 1178.000 1455.000 1270.000 1561.000  353.000 1458.000  966.000 1014.000  730.000 1806.000 1390.000 1168.000 2891.000  909.000 1683.000 1091.000  358.000 2773.000 1347.000 2642.000  878.000  606.000 1425.000 2299.000 1989.000  890.000 1934.000 1803.000 1514.000 1045.000  621.000  548.000 1042.000
  93  413.000 1400.000 1846.000 1491.000 2129.000  804.000 1047.000  697.000 1021.000 1096.000  982.000 1166.000 2195.000 1967.000 1081.000 1670.000 1088.000 1552.000 1223.000 1033.000 1102.000 1741.000  702.000 1568.000  790.000 1887.000 1208.000   48.000 1670.000 1734.000 1087.000  805.000 2278.000 1398.000 1241.000 1480.000 2128.000 1572.000 1702.000 1081.000 2289.000  864.000 1852.000 1331.000  838.000 1709.000  533.000 2110.000  851.000 1346.000  716.000 2069.000 1423.000 1140.000 1310.000 1116.000  963.000  311.000 1227.000  871.000  634.000  946.000  673.000 1068.000 1639.000 1684.000  347.000 1223.000  887.000 1799.000 2225.000 1068.000 1167.000 1144.000 1025.000 2293.000  725.000 2038.000 1410.000 1094.000  819.000 1845.000 1317.000 1234.000 1332.000 1153.000  846.000 1629.000  945.000 1045.000  662.000  672.000
  94 1359.000 2963.000 3554.000  785.000 3879.000  962.000 2744.000 1346.000 2731.000  792.000 1491.000 2798.000 3880.000 3701.000 1555.000  161.000 1546.000  342.000  667.000 2645.000 1153.000  134.000 1926.000  501.000 2552.000  976.000 2785.000 1773.000 3401.000 3499.000 1543.000 1586.000 3971.000 3110.000 2733.000  813.000 3873.000  594.000 3461.000 2630.000 4005.000 1481.000 3527.000 2986.000 1808.000 3415.000 1423.000 3866.000  917.000 3044.000 2468.000 3833.000  389.000 2638.000 2991.000 1176.000 2652.000 2075.000 1221.000 2270.000 2399.000 2413.000 1095.000 2656.000  784.000  682.000 1919.000 2975.000 2580.000  313.000 3949.000 1025.000 2873.000 1196.000  896.000 3971.000 2247.000 3801.000  361.000 1457.000 2578.000 3497.000 3003.000  710.000 3093.000 2709.000 2581.000  161.000 1645.000  721.000 1735.000 1198.000 1765.000
  95 2431.000  794.000 1633.000 3196.000  671.000 2811.000 1707.000 2403.000 1668.000 3173.000 2985.000 1890.000  216.000 1491.000 3057.000 3611.000 3068.000 3593.000 3094.000 1949.000 3178.000 3678.000 2478.000 3637.000 1397.000 3462.000 2025.000 2061.000 1477.000 1043.000 2384.000 2784.000  311.000 1585.000 2202.000 3569.000  603.000 3651.000  794.000 1115.000 1729.000 2329.000 1797.000  763.000 2696.000 1625.000 2609.000 1296.000 2852.000  753.000 1625.000  906.000 3356.000 1125.000 1725.000 2696.000 1757.000 1806.000 3288.000 2315.000 1554.000 2224.000 2719.000 1083.000 3320.000 3412.000 1839.000  991.000 1203.000 3676.000 1652.000 3156.000  932.000 3212.000 2860.000  260.000 2150.000  875.000 3413.000 2463.000 1349.000  245.000 1703.000 3313.000  993.000 2069.000 1630.000 3584.000 2213.000 3060.000 2578.000 2541.000 2090.000 3739.000
  96 2377.000 1201.000  826.000 3344.000  253.000 2773.000 1196.000 2496.000 1176.000 3050.000 2679.000 1312.000  715.000  655.000 2725.000 3633.000 2737.000 3522.000 3152.000 1422.000 2944.000 3703.000 2118.000 3523.000 1184.000 3679.000 1432.000 1963.000  720.000  307.000 2631.000 2481.000  708.000  931.000 1607.000 3386.000  308.000 3515.000  284.000 1375.000  884.000 2506.000  997.000  985.000 2336.000  855.000 2412.000  452.000 2819.000  840.000 1309.000  106.000 3380.000 1445.000 1098.000 2869.000 1276.000 1662.000 3024.000 1862.000 1341.000 1735.000 2646.000 1304.000 3484.000 3556.000 1849.000  770.000 1216.000 3743.000  806.000 2962.000  950.000 2962.000 2929.000  792.000 1742.000   68.000 3382.000 2694.000 1157.000  813.000 1075.000 3185.000  643.000 1497.000 1238.000 3595.000 2444.000 3017.000 2266.000 2575.000 1973.000 3735.000  847.000
  97  815.000 2093.000 3018.000  324.000 3124.000  610.000 2230.000  527.000 2201.000  934.000 1516.000 2349.000 3047.000 3123.000 1623.000  805.000 1620.000  997.000  326.000 2211.000 1317.000  860.000 1674.000 1144.000 1881.000  702.000 2381.000 1168.000 2833.000 2829.000  583.000 1485.000 3143.000 2573.000 2391.000 1316.000 3106.000 1219.000 2737.000 1773.000 3454.000  558.000 3033.000 2161.000 1668.000 2884.000 1155.000 3233.000  586.000 2247.000 1880.000 3123.000  589.000 1762.000 2493.000  216.000 2147.000 1446.000 1458.000 1964.000 1756.000 2074.000  742.000 1814.000  467.000  537.000 1179.000 2251.000 1809.000  808.000 3387.000 1171.000 2094.000 1382.000  237.000 3130.000 1863.000 3088.000  767.000  497.000 1893.000 2652.000 2499.000 1006.000 2388.000 2320.000 2019.000  802.000  702.000  634.000 1519.000  517.000 1184.000  960.000 2885.000 3020.000
  98  783.000 1911.000 1786.000 1821.000 2374.000 1003.000 1010.000 1200.000 1014.000 1036.000  510.000 1006.000 2558.000 1962.000  565.000 1781.000  577.000 1526.000 1476.000  853.000  798.000 1846.000  108.000 1467.000 1099.000 2238.000  971.000  684.000 1666.000 1882.000 1649.000  312.000 2626.000 1366.000  910.000 1261.000 2391.000 1432.000 1938.000 1627.000 2233.000 1420.000 1733.000 1781.000  214.000 1649.000  430.000 2174.000 1044.000 1746.000  886.000 2248.000 1576.000 1704.000 1221.000 1576.000  919.000  759.000  859.000  446.000  943.000  590.000  848.000 1594.000 1962.000 1973.000  974.000 1526.000 1345.000 1961.000 2187.000  856.000 1572.000  805.000 1352.000 2660.000  455.000 2226.000 1471.000 1636.000 1147.000 2261.000 1238.000 1143.000 1582.000  893.000  933.000 1728.000 1537.000 1160.000   99.000 1079.000  636.000 1824.000 2496.000 2169.000 1569.000
  99 1468.000 3156.000 3315.000 1499.000 3863.000 1154.000 2544.000 1684.000 2546.000  726.000 1053.000 2532.000 3972.000 3496.000 1058.000  951.000 1045.000  573.000 1210.000 2382.000  738.000  964.000 1612.000  397.000 2528.000 1786.000 2480.000 1808.000 3201.000 3401.000 2044.000 1229.000 4052.000 2901.000 2380.000  300.000 3872.000  313.000 3427.000 2823.000 3758.000 1899.000 3249.000 3109.000 1423.000 3179.000 1274.000 3709.000 1131.000 3124.000 2368.000 3762.000 1001.000 2862.000 2753.000 1717.000 2452.000 2072.000  693.000 1941.000 2364.000 2092.000 1190.000 2826.000 1550.000 1470.000 2053.000 2973.000 2666.000 1150.000 3716.000  719.000 2944.000  732.000 1352.000 4071.000 1989.000 3737.000  783.000 1971.000 2567.000 3624.000 2771.000  593.000 3058.000 2399.000 2445.000  905.000 2080.000  955.000 1436.000 1482.000 1779.000  842.000 3869.000 3677.000 1531.000 1535.000
 100 2643.000 1831.000  454.000 3701.000  894.000 3025.000 1231.000 2857.000 1240.000 3220.000 2713.000 1230.000 1396.000  268.000 2731.000 3890.000 2744.000 3712.000 3454.000 1379.000 3025.000 3960.000 2148.000 3679.000 1506.000 4072.000 1300.000 2236.000  569.000  644.000 3082.000 2532.000 1367.000  866.000 1437.000 3489.000  963.000 3652.000  875.000 1931.000  185.000 2921.000  572.000 1587.000 2345.000  584.000 2564.000  252.000 3072.000 1427.000 1515.000  642.000 3648.000 2018.000 1007.000 3263.000 1324.000 1941.000 3074.000 1828.000 1625.000 1679.000 2880.000 1853.000 3847.000 3904.000 2212.000 1227.000 1678.000 4029.000  121.000 3078.000 1477.000 3028.000 3249.000 1457.000 1773.000  671.000 3608.000 3132.000 1502.000 1512.000  990.000 3344.000 1074.000 1380.000 1391.000 3845.000 2895.000 3252.000 2327.000 2891.000 2232.000 3969.000 1546.000  703.000 3381.000 2228.000 3760.000
