# Supplementary material for: Novel hybrid evolutionary algorithm for bi-objective optimization problems
Source: Sci Rep. 2023 Mar 15;13:4267. doi: 10.1038/s41598-023-31123-8 (PMC10017715; doi:10.1038/s41598-023-31123-8)
Supplement: Supplementary file 1 — Supplementary Information. [file 41598_2023_31123_MOESM1_ESM.zip › datasets/L1/dist_KroB100_orig.txt]

           i1       i2       i3       i4       i5       i6       i7       i8       i9      i10      i11      i12      i13      i14      i15      i16      i17      i18     i19      i20      i21      i22      i23      i24      i25      i26      i27      i28      i29      i30      i31      i32      i33      i34      i35      i36      i37      i38      i39      i40      i41      i42      i43      i44      i45      i46      i47      i48      i49      i50      i51      i52      i53      i54      i55      i56      i57      i58      i59      i60      i61      i62      i63      i64      i65      i66      i67      i68      i69      i70      i71      i72      i73      i74      i75      i76      i77      i78      i79      i80      i81      i82      i83      i84      i85      i86      i87      i88      i89      i90      i91      i92      i93      i94      i95      i96      i97      i98      i99     i100
   i1
   i2 2607.000
   i3  549.000 3154.000
   i4 2009.000 1013.000 2515.000
   i5 1368.000 3183.000 1413.000 2976.000
   i6 2233.000  932.000 2739.000  224.000 3180.000
   i7 1131.000 1480.000 1679.000 1079.000 1899.000 1282.000
   i8  581.000 3056.000  369.000 2325.000 1742.000 2545.000 1620.000
   i9  515.000 2097.000 1064.000 1572.000 1500.000 1793.000  618.000 1043.000
  i10  582.000 2886.000  665.000 2449.000  805.000 2668.000 1437.000  953.000  877.000
  i11  722.000 3328.000  190.000 2703.000 1386.000 2927.000 1850.000  517.000 1233.000  709.000
  i12  263.000 2435.000  739.000 1778.000 1599.000 2002.000  984.000  636.000  420.000  834.000  926.000
  i13 2790.000  184.000 3337.000 1161.000 3344.000 1055.000 1663.000 3240.000 2280.000 3064.000 3511.000 2619.000
  i14 2301.000  412.000 2841.000  605.000 3024.000  554.000 1203.000 2714.000 1805.000 2638.000 3021.000 2109.000  573.000
  i15 2490.000  882.000 2996.000  481.000 3411.000  258.000 1516.000 2802.000 2044.000 2918.000 3184.000 2259.000  965.000  585.000
  i16 2439.000  236.000 2987.000 1029.000 2959.000  998.000 1308.000 2911.000 1925.000 2689.000 3158.000 2282.000  386.000  444.000 1006.000
  i17 2949.000  511.000 3497.000 1521.000 3335.000 1442.000 1824.000 3439.000 2434.000 3153.000 3662.000 2806.000  410.000  917.000 1372.000  544.000
  i18 2589.000  523.000 3135.000 1390.000 2934.000 1369.000 1479.000 3098.000 2076.000 2766.000 3295.000 2462.000  564.000  816.000 1373.000  372.000  401.000
  i19 3008.000  882.000 3548.000 1843.000 3209.000 1799.000 1921.000 3535.000 2500.000 3133.000 3700.000 2899.000  828.000 1250.000 1764.000  815.000  434.000  475.000
  i20  783.000 2274.000 1203.000 1991.000  986.000 2196.000  914.000 1355.000  596.000  669.000 1312.000  884.000 2446.000 2070.000 2429.000 2064.000 2504.000 2112.000 2466.000
  i21  258.000 2578.000  661.000 2076.000 1131.000 2298.000 1104.000  801.000  507.000  389.000  796.000  468.000 2760.000 2304.000 2550.000 2394.000 2884.000 2510.000 2907.000  558.000
  i22 1980.000 1244.000 2497.000 1622.000 2084.000 1721.000 1053.000 2544.000 1507.000 2023.000 2633.000 1927.000 1367.000 1283.000 1847.000 1009.000 1268.000  871.000 1133.000 1354.000 1839.000
  i23 1988.000 1287.000 2500.000 1667.000 2060.000 1767.000 1081.000 2554.000 1520.000 2017.000 2634.000 1940.000 1407.000 1330.000 1894.000 1052.000 1300.000  905.000 1152.000 1348.000 1841.000   47.000
  i24 2459.000  608.000 3003.000 1375.000 2781.000 1380.000 1360.000 2977.000 1948.000 2622.000 3161.000 2341.000  683.000  835.000 1412.000  411.000  554.000  153.000  564.000 1965.000 2372.000  719.000  754.000
  i25  527.000 2091.000 1074.000 1581.000 1479.000 1801.000  611.000 1062.000   30.000  868.000 1241.000  444.000 2274.000 1804.000 2051.000 1917.000 2423.000 2063.000 2484.000  568.000  503.000 1485.000 1497.000 1934.000
  i26 1184.000 2701.000 1417.000 2538.000  484.000 2736.000 1461.000 1679.000 1157.000  753.000 1454.000 1364.000 2861.000 2552.000 2960.000 2476.000 2853.000 2452.000 2736.000  576.000  926.000 1607.000 1585.000 2299.000 1131.000
  i27  662.000 1988.000 1186.000 1349.000 1791.000 1572.000  568.000 1070.000  294.000 1133.000 1370.000  451.000 2172.000 1658.000 1828.000 1841.000 2371.000 2039.000 2487.000  882.000  746.000 1587.000 1607.000 1925.000  319.000 1449.000
  i28  814.000 3367.000  344.000 2652.000 1733.000 2873.000 1914.000  328.000 1316.000 1007.000  356.000  934.000 3551.000 3032.000 3130.000 3216.000 3738.000 3389.000 3816.000 1532.000  979.000 2794.000 2800.000 3263.000 1332.000 1760.000 1380.000
  i29  492.000 2958.000  385.000 2235.000 1706.000 2457.000 1520.000  100.000  944.000  907.000  554.000  537.000 3142.000 2617.000 2714.000 2812.000 3339.000 2999.000 3435.000 1272.000  723.000 2447.000 2458.000 2877.000  964.000 1618.000  972.000  417.000
  i30  881.000 2437.000 1225.000 2191.000  786.000 2394.000 1113.000 1426.000  784.000  615.000 1307.000 1025.000 2606.000 2251.000 2625.000 2221.000 2641.000 2244.000 2575.000  205.000  631.000 1448.000 1436.000 2094.000  758.000  375.000 1075.000 1566.000 1353.000
  i31 3070.000  554.000 3609.000 1231.000 3727.000 1059.000 1964.000 3476.000 2572.000 3393.000 3790.000 2876.000  431.000  769.000  875.000  789.000  744.000  991.000 1176.000 2801.000 3067.000 1791.000 1833.000 1115.000 2569.000 3246.000 2426.000 3797.000 3381.000 2971.000
  i32  440.000 2798.000  528.000 2063.000 1752.000 2284.000 1374.000  263.000  822.000  947.000  709.000  403.000 2981.000 2452.000 2541.000 2656.000 3187.000 2852.000 3294.000 1217.000  694.000 2329.000 2342.000 2734.000  845.000 1616.000  816.000  589.000  173.000 1321.000 3214.000
  i33 2433.000  707.000 2952.000  465.000 3295.000  278.000 1413.000 2778.000 1968.000 2834.000 3139.000 2213.000  805.000  401.000  186.000  821.000 1206.000 1190.000 1589.000 2319.000 2475.000 1671.000 1718.000 1226.000 1973.000 2836.000 1772.000 3104.000 2687.000 2511.000  781.000 2516.000
  i34  838.000 1769.000 1386.000 1272.000 1729.000 1488.000  294.000 1329.000  330.000 1185.000 1559.000  692.000 1952.000 1475.000 1734.000 1602.000 2118.000 1770.000 2207.000  755.000  831.000 1281.000 1301.000 1648.000  328.000 1329.000  306.000 1621.000 1229.000  959.000 2242.000 1087.000 1650.000
  i35  844.000 2032.000 1292.000 1244.000 2096.000 1465.000  774.000 1081.000  621.000 1388.000 1481.000  584.000 2213.000 1663.000 1722.000 1918.000 2461.000 2165.000 2630.000 1215.000 1001.000 1827.000 1854.000 2067.000  648.000 1776.000  337.000 1408.000  992.000 1405.000 2413.000  819.000 1699.000  592.000
  i36 2910.000  604.000 3456.000 1592.000 3236.000 1532.000 1795.000 3415.000 2396.000 3087.000 3617.000 2780.000  540.000  990.000 1483.000  576.000  160.000  323.000  288.000 2431.000 2832.000 1157.000 1186.000  466.000 2384.000 2755.000 2352.000 3708.000 3315.000 2559.000  900.000 3167.000 1311.000 2088.000 2464.000
  i37 1129.000 1804.000 1628.000 1660.000 1388.000 1845.000  618.000 1706.000  716.000 1159.000 1760.000 1124.000 1972.000 1638.000 2058.000 1587.000 2012.000 1618.000 1974.000  495.000  967.000  875.000  875.000 1471.000  688.000  914.000  903.000 1935.000 1613.000  635.000 2342.000 1516.000 1928.000  635.000 1222.000 1936.000
  i38  699.000 2291.000 1128.000 1969.000 1013.000 2178.000  899.000 1271.000  529.000  621.000 1242.000  800.000 2466.000 2074.000 2415.000 2086.000 2537.000 2148.000 2512.000   85.000  477.000 1408.000 1405.000 2002.000  502.000  630.000  819.000 1454.000 1188.000  256.000 2813.000 1132.000 2311.000  716.000 1149.000 2468.000  539.000
  i39 1124.000 3318.000 1021.000 2967.000  465.000 3183.000 1921.000 1376.000 1407.000  551.000  959.000 1382.000 3490.000 3106.000 3427.000 3107.000 3532.000 3135.000 3457.000 1044.000  939.000 2325.000 2309.000 2985.000 1394.000  766.000 1676.000 1314.000 1359.000  892.000 3844.000 1439.000 3333.000 1695.000 1939.000 3449.000 1524.000 1033.000
  i40 1100.000 3187.000 1077.000 2871.000  346.000 3084.000 1812.000 1417.000 1328.000  518.000 1042.000 1349.000 3357.000 2987.000 3325.000 2973.000 3390.000 2992.000 3307.000  918.000  889.000 2174.000 2157.000 2841.000 1312.000  606.000 1607.000 1390.000 1389.000  752.000 3718.000 1451.000 3225.000 1601.000 1887.000 3304.000 1387.000  916.000  160.000
  i41 3099.000  665.000 3646.000 1678.000 3448.000 1591.000 1977.000 3594.000 2584.000 3290.000 3809.000 2960.000  544.000 1074.000 1509.000  706.000  162.000  524.000  389.000 2636.000 3028.000 1369.000 1397.000  673.000 2572.000 2967.000 2527.000 3891.000 3494.000 2767.000  815.000 3343.000 1349.000 2271.000 2622.000  212.000 2142.000 2672.000 3658.000 3514.000
  i42 2517.000  217.000 3059.000  811.000 3183.000  717.000 1405.000 2940.000 2015.000 2834.000 3238.000 2330.000  349.000  232.000  669.000  362.000  725.000  712.000 1098.000 2246.000 2509.000 1335.000 1380.000  772.000 2012.000 2706.000 1880.000 3257.000 2843.000 2420.000  559.000 2679.000  491.000 1685.000 1893.000  821.000 1796.000 2256.000 3288.000 3164.000  875.000
  i43 1673.000  936.000 2221.000  792.000 2336.000  935.000  544.000 2144.000 1161.000 1961.000 2394.000 1514.000 1119.000  691.000 1122.000  768.000 1296.000  980.000 1445.000 1379.000 1643.000  857.000  900.000  884.000 1155.000 1867.000 1075.000 2447.000 2045.000 1560.000 1433.000 1891.000  979.000  835.000 1186.000 1284.000  954.000 1384.000 2417.000 2296.000 1453.000  874.000
  i44 3350.000 1093.000 3891.000 2097.000 3534.000 2025.000 2258.000 3874.000 2841.000 3475.000 4044.000 3238.000  989.000 1493.000 1954.000 1085.000  584.000  789.000  344.000 2808.000 3250.000 1468.000 1484.000  898.000 2826.000 3065.000 2822.000 4157.000 3774.000 2914.000 1242.000 3632.000 1790.000 2546.000 2954.000  509.000 2316.000 2855.000 3793.000 3641.000  447.000 1309.000 1769.000
  i45 2851.000  531.000 3397.000 1515.000 3202.000 1457.000 1732.000 3351.000 2336.000 3037.000 3560.000 2716.000  478.000  914.000 1412.000  500.000  144.000  272.000  354.000 2384.000 2777.000 1129.000 1160.000  423.000 2324.000 2720.000 2287.000 3646.000 3252.000 2516.000  856.000 3102.000 1238.000 2025.000 2394.000   77.000 1890.000 2419.000 3407.000 3263.000  253.000  748.000 1216.000  586.000
  i46  477.000 2148.000 1022.000 1642.000 1427.000 1862.000  669.000 1025.000   74.000  806.000 1187.000  421.000 2331.000 1864.000 2113.000 1972.000 2475.000 2113.000 2531.000  536.000  442.000 1519.000 1530.000 1982.000   62.000 1090.000  365.000 1288.000  928.000  719.000 2629.000  817.000 2035.000  389.000  686.000 2434.000  703.000  465.000 1334.000 1255.000 2624.000 2071.000 1212.000 2873.000 2375.000
  i47 1488.000 2040.000 1909.000 2096.000 1223.000 2261.000 1113.000 2064.000 1173.000 1317.000 2004.000 1548.000 2186.000 1964.000 2451.000 1806.000 2131.000 1731.000 1986.000  712.000 1269.000  866.000  840.000 1578.000 1144.000  756.000 1398.000 2242.000 1979.000  702.000 2593.000 1912.000 2302.000 1145.000 1725.000 2023.000  512.000  794.000 1507.000 1350.000 2235.000 2081.000 1330.000 2311.000 1994.000 1142.000
  i48 2963.000  505.000 3500.000 1107.000 3649.000  933.000 1864.000 3362.000 2468.000 3297.000 3682.000 2766.000  422.000  663.000  752.000  740.000  784.000  985.000 1218.000 2714.000 2966.000 1749.000 1792.000 1096.000 2467.000 3171.000 2316.000 3683.000 3267.000 2888.000  125.000 3099.000  656.000 2138.000 2296.000  934.000 2263.000 2723.000 3756.000 3632.000  876.000  468.000 1340.000 1314.000  883.000 2527.000 2532.000
  i49  655.000 2547.000  974.000 2200.000  817.000 2412.000 1141.000 1181.000  683.000  386.000 1060.000  833.000 2721.000 2326.000 2653.000 2341.000 2789.000 2398.000 2754.000  288.000  398.000 1639.000 1632.000 2252.000  663.000  532.000  975.000 1314.000 1111.000  252.000 3067.000 1092.000 2554.000  932.000 1284.000 2717.000  782.000  255.000  781.000  672.000 2922.000 2510.000 1638.000 3096.000 2670.000  611.000  945.000 2977.000
  i50 1989.000  673.000 2537.000  944.000 2512.000 1016.000  862.000 2479.000 1473.000 2225.000 2704.000 1845.000  844.000  581.000 1135.000  464.000  961.000  630.000 1096.000 1602.000 1934.000  712.000  759.000  537.000 1463.000 2032.000 1414.000 2777.000 2380.000 1764.000 1214.000 2230.000  961.000 1156.000 1535.000  938.000 1131.000 1623.000 2646.000 2514.000 1115.000  683.000  349.000 1419.000  872.000 1517.000 1399.000 1142.000 1878.000
  i51 3164.000  941.000 3684.000 1180.000 3977.000  962.000 2123.000 3504.000 2695.000 3555.000 3870.000 2945.000  882.000  955.000  711.000 1167.000 1238.000 1441.000 1672.000 3015.000 3202.000 2167.000 2212.000 1546.000 2699.000 3506.000 2504.000 3831.000 3414.000 3200.000  499.000 3242.000  732.000 2373.000 2423.000 1391.000 2592.000 3013.000 4042.000 3928.000 1314.000  836.000 1641.000 1737.000 1342.000 2760.000 2910.000  461.000 3261.000 1512.000
  i52 1417.000 1228.000 1965.000 1047.000 2017.000 1218.000  313.000 1926.000  903.000 1659.000 2130.000 1289.000 1406.000 1009.000 1422.000 1036.000 1532.000 1175.000 1611.000 1062.000 1359.000  776.000  809.000 1051.000  891.000 1550.000  881.000 2214.000 1826.000 1241.000 1742.000 1684.000 1289.000  597.000 1071.000 1494.000  639.000 1071.000 2103.000 1980.000 1681.000 1185.000  319.000 1949.000 1433.000  943.000 1050.000 1653.000 1325.000  575.000 1960.000
  i53 1003.000 3355.000  811.000 2933.000  699.000 3152.000 1918.000 1175.000 1360.000  485.000  731.000 1266.000 3531.000 3118.000 3402.000 3152.000 3600.000 3208.000 3552.000 1096.000  862.000 2426.000 2414.000 3060.000 1352.000  934.000 1608.000 1087.000 1169.000  978.000 3869.000 1266.000 3319.000 1670.000 1841.000 3526.000 1590.000 1067.000  239.000  365.000 3732.000 3310.000 2436.000 3892.000 3480.000 1290.000 1643.000 3775.000  812.000 2688.000 4039.000 2129.000
  i54 1437.000 1296.000 1978.000 1226.000 1900.000 1387.000  425.000 1974.000  933.000 1611.000 2134.000 1341.000 1468.000 1129.000 1581.000 1085.000 1544.000 1164.000 1570.000  979.000 1345.000  629.000  656.000 1027.000  916.000 1424.000  968.000 2247.000 1875.000 1141.000 1831.000 1743.000 1438.000  666.000 1198.000 1487.000  513.000 1002.000 2022.000 1891.000 1685.000 1283.000  460.000 1913.000 1433.000  960.000  874.000 1750.000 1257.000  624.000 2084.000  189.000 2068.000
  i55 2040.000  888.000 2579.000 1307.000 2350.000 1383.000  979.000 2574.000 1535.000 2180.000 2732.000 1940.000 1023.000  921.000 1492.000  652.000  990.000  592.000  968.000 1522.000 1940.000  366.000  412.000  443.000 1518.000 1867.000 1545.000 2850.000 2475.000 1652.000 1440.000 2339.000 1314.000 1253.000 1730.000  909.000 1028.000 1560.000 2543.000 2400.000 1116.000  969.000  608.000 1312.000  864.000 1563.000 1165.000 1391.000 1809.000  367.000 1803.000  666.000 2617.000  603.000
  i56 1299.000 2637.000 1560.000 2532.000  578.000 2723.000 1462.000 1811.000 1220.000  898.000 1602.000 1462.000 2793.000 2510.000 2940.000 2409.000 2766.000 2365.000 2631.000  625.000 1041.000 1508.000 1484.000 2212.000 1192.000  152.000 1507.000 1903.000 1746.000  442.000 3187.000 1735.000 2809.000 1359.000 1840.000 2663.000  882.000  693.000  907.000  747.000 2875.000 2654.000 1834.000 2956.000 2631.000 1158.000  645.000 3116.000  643.000 1974.000 3465.000 1521.000 1084.000 1381.000 1787.000
  i57 1008.000 1620.000 1546.000 1039.000 1971.000 1258.000  266.000 1437.000  535.000 1410.000 1726.000  816.000 1804.000 1295.000 1509.000 1475.000 2008.000 1686.000 2142.000  995.000 1042.000 1318.000 1346.000 1578.000  542.000 1568.000  368.000 1747.000 1339.000 1200.000 2064.000 1181.000 1435.000  242.000  512.000 1995.000  817.000  959.000 1930.000 1839.000 2165.000 1515.000  712.000 2473.000 1928.000  604.000 1327.000 1955.000 1172.000 1057.000 2164.000  560.000 1894.000  690.000 1222.000 1593.000
  i58 1177.000 1445.000 1725.000 1105.000 1882.000 1301.000   82.000 1679.000  661.000 1453.000 1893.000 1043.000 1627.000 1187.000 1529.000 1265.000 1773.000 1420.000 1857.000  902.000 1133.000  972.000  999.000 1298.000  652.000 1435.000  638.000 1969.000 1580.000 1096.000 1941.000 1437.000 1417.000  351.000  855.000 1739.000  567.000  895.000 1924.000 1811.000 1924.000 1381.000  510.000 2195.000 1677.000  707.000 1051.000 1844.000 1143.000  812.000 2118.000  246.000 1931.000  344.000  907.000 1428.000  348.000
  i59  592.000 2907.000  570.000 2138.000 1876.000 2356.000 1505.000  222.000  970.000 1072.000  733.000  550.000 3090.000 2552.000 2611.000 2773.000 3308.000 2980.000 3426.000 1372.000  843.000 2476.000 2490.000 2865.000  994.000 1760.000  940.000  535.000  187.000 1473.000 3309.000  156.000 2596.000 1222.000  898.000 3292.000 1669.000 1287.000 1541.000 1565.000 3465.000 2781.000 2012.000 3762.000 3226.000  969.000 2068.000 3192.000 1240.000 2354.000 3317.000 1816.000 1354.000 1883.000 2476.000 1882.000 1300.000 1571.000
  i60 1414.000 1254.000 1946.000  652.000 2325.000  864.000  434.000 1813.000  941.000 1810.000 2129.000 1210.000 1436.000  901.000 1109.000 1138.000 1682.000 1402.000 1874.000 1339.000 1448.000 1250.000 1288.000 1319.000  946.000 1893.000  760.000 2131.000 1716.000 1541.000 1667.000 1552.000 1027.000  626.000  781.000 1691.000 1040.000 1317.000 2320.000 2221.000 1843.000 1127.000  445.000 2189.000 1619.000 1008.000 1514.000 1556.000 1549.000  782.000 1755.000  506.000 2295.000  693.000 1046.000 1895.000  408.000  473.000 1656.000
  i61  810.000 1977.000 1287.000 1231.000 2021.000 1454.000  676.000 1104.000  532.000 1333.000 1476.000  558.000 2159.000 1617.000 1711.000 1854.000 2394.000 2089.000 2551.000 1123.000  944.000 1728.000 1754.000 1988.000  558.000 1689.000  241.000 1428.000 1011.000 1315.000 2375.000  841.000 1677.000  487.000  106.000 2392.000 1116.000 1060.000 1882.000 1823.000 2554.000 1846.000 1110.000 2878.000 2323.000  601.000 1620.000 2259.000 1206.000 1459.000 2406.000  978.000 1796.000 1100.000 1641.000 1748.000  419.000  756.000  935.000  723.000
  i62 1258.000 2881.000 1423.000 2710.000  306.000 2910.000 1632.000 1713.000 1292.000  763.000 1436.000 1460.000 3042.000 2732.000 3135.000 2656.000 3030.000 2629.000 2905.000  732.000 1004.000 1779.000 1755.000 2476.000 1268.000  181.000 1586.000 1761.000 1661.000  527.000 3427.000 1677.000 3014.000 1487.000 1907.000 2930.000 1094.000  776.000  647.000  489.000 3142.000 2887.000 2047.000 3232.000 2896.000 1223.000  920.000 3352.000  631.000 2213.000 3686.000 1729.000  844.000 1605.000 2045.000  278.000 1727.000 1608.000 1814.000 2063.000 1824.000
  i63 2953.000  394.000 3496.000 1180.000 3575.000 1030.000 1837.000 3375.000 2450.000 3260.000 3674.000 2767.000  265.000  662.000  880.000  627.000  604.000  827.000 1038.000 2658.000 2941.000 1626.000 1668.000  949.000 2446.000 3094.000 2317.000 3693.000 3279.000 2825.000  166.000 3114.000  756.000 2120.000 2323.000  756.000 2194.000 2673.000 3702.000 3574.000  696.000  437.000 1300.000 1137.000  706.000 2505.000 2433.000  181.000 2928.000 1063.000  636.000 1603.000 3732.000 1684.000 1277.000 3031.000 1952.000 1810.000 3214.000 1563.000 2279.000 3275.000
  i64 2359.000  465.000 2894.000  559.000 3121.000  469.000 1278.000 2753.000 1870.000 2715.000 3076.000 2158.000  602.000  121.000  469.000  543.000  976.000  914.000 1332.000 2160.000 2373.000 1404.000 1451.000  944.000 1870.000 2651.000 1708.000 3074.000 2658.000 2344.000  724.000 2490.000  284.000 1542.000 1689.000 1063.000 1737.000 2160.000 3191.000 3075.000 1128.000  254.000  785.000 1558.000  988.000 1931.000 2076.000  609.000 2410.000  700.000  856.000 1104.000 3196.000 1232.000 1042.000 2613.000 1350.000 1268.000 2585.000  948.000 1651.000 2831.000  641.000
  i65 1227.000 2070.000 1656.000 2000.000 1118.000 2181.000  959.000 1804.000  927.000 1084.000 1758.000 1291.000 2229.000 1943.000 2388.000 1844.000 2221.000 1820.000 2122.000  454.000 1011.000  990.000  973.000 1667.000  897.000  635.000 1168.000 1987.000 1719.000  475.000 2619.000 1652.000 2252.000  938.000 1501.000 2127.000  343.000  535.000 1336.000 1185.000 2338.000 2085.000 1273.000 2457.000 2090.000  891.000  260.000 2547.000  703.000 1406.000 2898.000  966.000 1447.000  816.000 1233.000  569.000 1142.000  910.000 1808.000 1383.000 1398.000  814.000 2464.000 2048.000
  i66 1535.000 1434.000 2018.000  520.000 2625.000  736.000  810.000 1811.000 1150.000 2019.000 2208.000 1290.000 1602.000 1030.000  991.000 1381.000 1916.000 1700.000 2173.000 1652.000 1635.000 1668.000 1707.000 1643.000 1165.000 2224.000  889.000 2139.000 1724.000 1857.000 1734.000 1551.000  983.000  898.000  733.000 1956.000 1427.000 1614.000 2557.000 2477.000 2078.000 1259.000  827.000 2464.000 1880.000 1223.000 1920.000 1611.000 1818.000 1124.000 1697.000  933.000 2497.000 1120.000 1434.000 2245.000  657.000  869.000 1621.000  427.000  733.000 2384.000 1665.000 1025.000 1767.000
  i67 1427.000 3389.000 1383.000 3142.000  229.000 3351.000 2071.000 1733.000 1628.000  846.000 1326.000 1674.000 3553.000 3217.000 3587.000 3168.000 3554.000 3153.000 3434.000 1158.000 1211.000 2307.000 2284.000 3000.000 1609.000  702.000 1913.000 1680.000 1709.000  968.000 3930.000 1777.000 3477.000 1881.000 2202.000 3457.000 1588.000 1173.000  366.000  328.000 3668.000 3383.000 2527.000 3761.000 3422.000 1554.000 1449.000 3850.000  951.000 2717.000 4167.000 2208.000  600.000 2100.000 2567.000  805.000 2122.000 2060.000 1888.000 2490.000 2135.000  529.000 3781.000 3311.000 1334.000 2769.000
  i68  652.000 2826.000  792.000 2432.000  716.000 2649.000 1397.000 1069.000  871.000  129.000  838.000  890.000 3003.000 2593.000 2895.000 2624.000 3077.000 2687.000 3043.000  577.000  424.000 1926.000 1918.000 2540.000  857.000  625.000 1144.000 1135.000 1018.000  498.000 3342.000 1045.000 2805.000 1161.000 1419.000 3006.000 1071.000  540.000  537.000  467.000 3211.000 2783.000 1909.000 3384.000 2958.000  798.000 1199.000 3249.000  289.000 2160.000 3520.000 1601.000  528.000 1541.000 2098.000  769.000 1394.000 1407.000 1176.000 1787.000 1356.000  644.000 3205.000 2674.000  972.000 2021.000  786.000
  i69 1034.000 2696.000 1264.000 2476.000  503.000 2679.000 1397.000 1524.000 1041.000  601.000 1306.000 1222.000 2861.000 2524.000 2908.000 2476.000 2875.000 2475.000 2781.000  488.000  777.000 1648.000 1630.000 2323.000 1017.000  155.000 1335.000 1607.000 1463.000  285.000 3235.000 1463.000 2792.000 1240.000 1656.000 2784.000  893.000  526.000  683.000  528.000 2995.000 2688.000 1835.000 3114.000 2746.000  972.000  826.000 3155.000  389.000 2023.000 3476.000 1516.000  824.000 1405.000 1885.000  297.000 1482.000 1379.000 1606.000 1826.000 1573.000  251.000 3086.000 2620.000  659.000 2138.000  695.000  472.000
  i70 1192.000 3425.000 1040.000 3063.000  531.000 3280.000 2022.000 1403.000 1499.000  631.000  959.000 1452.000 3597.000 3211.000 3526.000 3214.000 3641.000 3244.000 3566.000 1151.000 1020.000 2434.000 2418.000 3094.000 1487.000  868.000 1763.000 1315.000 1393.000 1000.000 3950.000 1484.000 3433.000 1792.000 2017.000 3558.000 1632.000 1138.000  109.000  264.000 3767.000 3394.000 2522.000 3901.000 3516.000 1426.000 1614.000 3861.000  885.000 2753.000 4144.000 2209.000  230.000 2130.000 2652.000 1007.000 2025.000 2027.000 1577.000 2417.000 1964.000  741.000 3809.000 3295.000 1444.000 2647.000  387.000  631.000  790.000
  i71  439.000 2248.000  936.000 1582.000 1702.000 1806.000  814.000  812.000  329.000  975.000 1123.000  197.000 2432.000 1916.000 2064.000 2099.000 2628.000 2292.000 2735.000  890.000  589.000 1798.000 1815.000 2175.000  359.000 1418.000  260.000 1120.000  712.000 1058.000 2683.000  560.000 2016.000  531.000  414.000 2607.000 1041.000  813.000 1526.000 1478.000 2783.000 2138.000 1333.000 3072.000 2542.000  365.000 1502.000 2571.000  903.000 1670.000 2748.000 1125.000 1429.000 1194.000 1784.000 1501.000  627.000  879.000  692.000 1016.000  371.000 1533.000 2575.000 1963.000 1254.000 1098.000 1797.000 1011.000 1287.000 1604.000
  i72 1045.000 1802.000 1555.000 1598.000 1413.000 1790.000  537.000 1618.000  613.000 1119.000 1694.000 1026.000 1974.000 1612.000 2010.000 1591.000 2036.000 1647.000 2020.000  473.000  898.000  942.000  946.000 1502.000  586.000  950.000  795.000 1855.000 1523.000  639.000 2333.000 1421.000 1886.000  529.000 1114.000 1968.000  108.000  501.000 1516.000 1386.000 2171.000 1781.000  923.000 2363.000 1918.000  605.000  615.000 2249.000  754.000 1130.000 2564.000  604.000 1566.000  506.000 1061.000  934.000  719.000  495.000 1573.000  967.000 1009.000 1128.000 2188.000 1708.000  426.000 1342.000 1605.000 1041.000  912.000 1624.000  937.000
  i73  839.000 3362.000  497.000 2841.000 1029.000 3064.000 1891.000  867.000 1289.000  515.000  389.000 1092.000 3543.000 3091.000 3319.000 3173.000 3651.000 3268.000 3643.000 1184.000  787.000 2538.000 2532.000 3126.000 1288.000 1179.000 1493.000  744.000  877.000 1121.000 3854.000 1000.000 3253.000 1616.000 1676.000 3590.000 1671.000 1132.000  582.000  684.000 3791.000 3296.000 2428.000 3986.000 3538.000 1227.000 1820.000 3753.000  901.000 2711.000 3982.000 2138.000  347.000 2107.000 2686.000 1331.000 1819.000 1918.000 1064.000 2227.000 1648.000 1126.000 3727.000 3158.000 1595.000 2373.000  946.000  623.000 1045.000  572.000 1277.000 1625.000
  i74 1359.000 1348.000 1882.000  667.000 2330.000  886.000  467.000 1733.000  906.000 1782.000 2067.000 1143.000 1529.000  983.000 1139.000 1241.000 1785.000 1512.000 1984.000 1347.000 1411.000 1352.000 1389.000 1430.000  915.000 1910.000  698.000 2054.000 1638.000 1550.000 1743.000 1471.000 1074.000  608.000  684.000 1798.000 1085.000 1318.000 2302.000 2209.000 1947.000 1212.000  556.000 2297.000 1726.000  976.000 1572.000 1629.000 1540.000  894.000 1805.000  594.000 2266.000  778.000 1157.000 1921.000  373.000  521.000 1569.000  112.000  634.000 2076.000 1645.000 1020.000 1426.000  349.000 2488.000 1767.000 1834.000 2398.000  947.000 1003.000 2182.000
  i75  940.000 2441.000 1277.000 2219.000  764.000 2420.000 1140.000 1483.000  835.000  657.000 1355.000 1083.000 2608.000 2264.000 2649.000 2223.000 2634.000 2236.000 2559.000  246.000  689.000 1429.000 1415.000 2085.000  808.000  331.000 1125.000 1619.000 1410.000   59.000 2978.000 1380.000 2532.000  998.000 1456.000 2549.000  637.000  306.000  900.000  756.000 2758.000 2429.000 1574.000 2896.000 2508.000  771.000  662.000 2897.000  305.000 1768.000 3215.000 1255.000 1001.000 1148.000 1644.000  387.000 1238.000 1120.000 1531.000 1570.000 1365.000  493.000 2830.000 2359.000  446.000 1894.000  954.000  537.000  261.000 1009.000 1114.000  651.000 1158.000 1583.000
  i76  674.000 3046.000  525.000 2276.000 1892.000 2493.000 1638.000  157.000 1090.000 1097.000  664.000  672.000 3229.000 2692.000 2748.000 2911.000 3445.000 3115.000 3559.000 1457.000  913.000 2598.000 2610.000 2999.000 1113.000 1811.000 1076.000  418.000  193.000 1543.000 3449.000  269.000 2734.000 1353.000 1037.000 3428.000 1779.000 1373.000 1532.000 1570.000 3602.000 2921.000 2149.000 3896.000 3363.000 1083.000 2161.000 3332.000 1303.000 2490.000 3455.000 1949.000 1332.000 2011.000 2606.000 1940.000 1437.000 1703.000  140.000 1795.000 1075.000 1853.000 3354.000 2724.000 1900.000 1758.000 1887.000 1210.000 1657.000 1559.000  824.000 1686.000 1022.000 1709.000 1601.000
  i77 2349.000  489.000 2897.000 1183.000 2764.000 1192.000 1232.000 2851.000 1835.000 2550.000 3060.000 2216.000  607.000  652.000 1235.000  260.000  605.000  253.000  724.000 1905.000 2279.000  761.000  802.000  192.000 1823.000 2280.000 1789.000 3145.000 2752.000 2048.000 1031.000 2604.000 1049.000 1525.000 1912.000  564.000 1416.000 1935.000 2939.000 2800.000  750.000  618.000  726.000 1042.000  501.000 1874.000 1585.000  993.000 2188.000  378.000 1426.000  932.000 3000.000  939.000  420.000 2203.000 1434.000 1176.000 2730.000 1150.000 1836.000 2459.000  866.000  766.000 1645.000 1459.000 2978.000 2475.000 2291.000 3048.000 2043.000 1434.000 3046.000 1260.000 2045.000 2865.000
  i78 2796.000  259.000 3344.000 1272.000 3280.000 1187.000 1665.000 3265.000 2282.000 3039.000 3514.000 2638.000  170.000  670.000 1118.000  357.000  256.000  419.000  660.000 2407.000 2750.000 1261.000 1300.000  554.000 2274.000 2797.000 2195.000 3571.000 3166.000 2557.000  576.000 3009.000  951.000 1959.000 2261.000  372.000 1923.000 2432.000 3447.000 3310.000  406.000  470.000 1125.000  840.000  309.000 2329.000 2101.000  584.000 2687.000  816.000 1045.000 1391.000 3499.000 1431.000  936.000 2721.000 1828.000 1622.000 3124.000 1479.000 2200.000 2976.000  415.000  722.000 2162.000 1685.000 3493.000 2972.000 2805.000 3555.000 2454.000 1934.000 3527.000 1579.000 2556.000 3263.000  518.000
  i79 1316.000 2231.000 1699.000 2191.000  985.000 2370.000 1150.000 1881.000 1074.000 1085.000 1783.000 1410.000 2385.000 2120.000 2576.000 2001.000 2354.000 1953.000 2227.000  534.000 1081.000 1099.000 1076.000 1800.000 1044.000  509.000 1331.000 2038.000 1802.000  475.000 2782.000 1751.000 2436.000 1117.000 1667.000 2252.000  535.000  619.000 1256.000 1099.000 2464.000 2255.000 1458.000 2556.000 2219.000 1029.000  251.000 2714.000  726.000 1573.000 3074.000 1154.000 1394.000  998.000 1375.000  412.000 1328.000 1102.000 1905.000 1575.000 1566.000  679.000 2625.000 2227.000  192.000 1957.000 1208.000  963.000  574.000 1362.000 1394.000  615.000 1580.000 1617.000  428.000 1989.000 1792.000 2310.000
  i80  822.000 2280.000 1233.000 2014.000  962.000 2218.000  936.000 1391.000  636.000  685.000 1338.000  925.000 2451.000 2083.000 2450.000 2068.000 2502.000 2108.000 2457.000   42.000  592.000 1340.000 1333.000 1961.000  608.000  543.000  921.000 1564.000 1309.000  176.000 2810.000 1256.000 2338.000  787.000 1255.000 2426.000  490.000  126.000 1038.000  908.000 2633.000 2256.000 1392.000 2798.000 2381.000  577.000  678.000 2725.000  299.000 1608.000 3030.000 1074.000 1100.000  984.000 1517.000  587.000 1026.000  921.000 1411.000 1364.000 1162.000  702.000 2666.000 2174.000  423.000 1683.000 1140.000  586.000  461.000 1146.000  932.000  478.000 1200.000 1374.000  212.000 1495.000 1905.000 2409.000  494.000
  i81 1472.000 2318.000 1830.000 2336.000  969.000 2510.000 1311.000 2030.000 1249.000 1195.000 1902.000 1578.000 2465.000 2234.000 2708.000 2085.000 2407.000 2008.000 2249.000  696.000 1231.000 1140.000 1111.000 1855.000 1219.000  531.000 1507.000 2171.000 1954.000  607.000 2872.000 1910.000 2563.000 1290.000 1842.000 2296.000  693.000  781.000 1296.000 1136.000 2508.000 2356.000 1586.000 2570.000 2269.000 1203.000  279.000 2810.000  858.000 1673.000 3183.000 1292.000 1457.000 1126.000 1445.000  397.000 1497.000 1259.000 2064.000 1731.000 1741.000  675.000 2712.000 2344.000  355.000 2120.000 1198.000 1069.000  635.000 1399.000 1567.000  781.000 1673.000 1778.000  553.000 2142.000 1864.000 2380.000  176.000  655.000
  i82 2579.000  457.000 3112.000  706.000 3340.000  552.000 1503.000 2963.000 2093.000 2939.000 3295.000 2375.000  529.000  318.000  436.000  621.000  936.000  970.000 1335.000 2383.000 2596.000 1570.000 1616.000 1032.000 2094.000 2869.000 1926.000 3286.000 2869.000 2565.000  527.000 2700.000  283.000 1766.000 1893.000 1051.000 1955.000 2384.000 3416.000 3299.000 1073.000  260.000 1006.000 1517.000  981.000 2155.000 2279.000  405.000 2635.000  887.000  637.000 1324.000 3421.000 1447.000 1204.000 2828.000 1571.000 1492.000 2791.000 1166.000 1860.000 3050.000  478.000  225.000 2261.000 1206.000 3533.000 2898.000 2840.000 3519.000 2179.000 1928.000 3382.000 1233.000 2580.000 2930.000  874.000  683.000 2438.000 2397.000 2550.000
  i83 2065.000  800.000 2588.000  221.000 2941.000  275.000 1049.000 2425.000 1599.000 2465.000 2774.000 1849.000  955.000  389.000  471.000  808.000 1305.000 1169.000 1622.000 1960.000 2105.000 1450.000 1497.000 1158.000 1603.000 2488.000 1405.000 2750.000 2332.000 2155.000 1071.000 2162.000  370.000 1280.000 1351.000 1372.000 1588.000 1949.000 2966.000 2861.000 1463.000  606.000  663.000 1878.000 1296.000 1665.000 1992.000  950.000 2189.000  752.000 1099.000  954.000 2950.000 1119.000 1119.000 2469.000 1065.000 1059.000 2249.000  657.000 1321.000 2664.000 1000.000  362.000 1920.000  665.000 3118.000 2437.000 2438.000 3066.000 1652.000 1539.000 2884.000  707.000 2178.000 2388.000  967.000 1059.000 2108.000 1980.000 2244.000  545.000
  i84 1156.000 1457.000 1704.000 1077.000 1903.000 1278.000   31.000 1648.000  642.000 1453.000 1875.000 1013.000 1639.000 1186.000 1509.000 1283.000 1797.000 1450.000 1891.000  920.000 1124.000 1023.000 1051.000 1331.000  635.000 1461.000  598.000 1942.000 1549.000 1117.000 1945.000 1404.000 1403.000  321.000  805.000 1767.000  608.000  908.000 1933.000 1822.000 1949.000 1385.000  521.000 2228.000 1704.000  691.000 1098.000 1846.000 1152.000  835.000 2110.000  282.000 1933.000  394.000  948.000 1459.000  296.000   54.000 1535.000  437.000  707.000 1633.000 1817.000 1263.000  950.000  822.000 2077.000 1411.000 1401.000 2035.000  844.000  530.000 1910.000  477.000 1143.000 1668.000 1204.000 1640.000 1142.000  941.000 1301.000 1488.000 1041.000
  i85  773.000 3322.000  410.000 2780.000 1091.000 3004.000 1846.000  779.000 1238.000  511.000  308.000 1022.000 3503.000 3043.000 3260.000 3137.000 3620.000 3241.000 3623.000 1173.000  743.000 2524.000 2520.000 3100.000 1239.000 1211.000 1432.000  663.000  790.000 1125.000 3808.000  915.000 3197.000 1568.000 1604.000 3563.000 1653.000 1116.000  654.000  745.000 3762.000 3250.000 2386.000 3966.000 3510.000 1179.000 1827.000 3706.000  895.000 2675.000 3927.000 2101.000  423.000 2077.000 2662.000 1362.000 1764.000 1877.000  977.000 2173.000 1579.000 1169.000 3683.000 3108.000 1596.000 2307.000 1019.000  629.000 1071.000  652.000 1210.000 1603.000   88.000 2125.000 1166.000  934.000 3015.000 3491.000 1592.000 1192.000 1692.000 3331.000 2828.000 1867.000
  i86  629.000 2544.000  953.000 2187.000  837.000 2400.000 1132.000 1157.000  664.000  376.000 1042.000  807.000 2719.000 2319.000 2642.000 2340.000 2791.000 2400.000 2760.000  294.000  372.000 1647.000 1641.000 2254.000  644.000  558.000  954.000 1293.000 1086.000  273.000 3063.000 1066.000 2544.000  918.000 1262.000 2720.000  786.000  254.000  789.000  684.000 2925.000 2505.000 1632.000 3101.000 2672.000  591.000  962.000 2972.000   26.000 1876.000 3253.000 1321.000  813.000 1256.000 1812.000  669.000 1157.000 1135.000 1215.000 1536.000 1185.000  656.000 2924.000 2403.000  718.000 1802.000  968.000  287.000  414.000  892.000  879.000  755.000  891.000 1526.000  328.000 1278.000 2189.000 2686.000  746.000  309.000  880.000 2627.000 2179.000 1143.000  883.000
  i87 1628.000 1118.000 2151.000  420.000 2556.000  631.000  660.000 1995.000 1168.000 2040.000 2336.000 1412.000 1294.000  733.000  878.000 1040.000 1582.000 1348.000 1822.000 1571.000 1674.000 1346.000 1388.000 1287.000 1174.000 2120.000  967.000 2318.000 1901.000 1771.000 1483.000 1733.000  805.000  857.000  931.000 1612.000 1253.000 1550.000 2552.000 2453.000 1744.000  965.000  490.000 2119.000 1537.000 1236.000 1709.000 1367.000 1782.000  769.000 1537.000  668.000 2525.000  855.000 1089.000 2118.000  632.000  690.000 1826.000  233.000  892.000 2291.000 1392.000  759.000 1594.000  356.000 2723.000 2019.000 2056.000 2649.000 1215.000 1185.000 2449.000  269.000 1800.000 1965.000 1104.000 1360.000 1787.000 1595.000 1937.000  968.000  438.000  659.000 2392.000 1769.000
  i88 1867.000 1283.000 2384.000 1584.000 1995.000 1696.000  954.000 2431.000 1395.000 1914.000 2521.000 1815.000 1416.000 1285.000 1836.000 1047.000 1345.000  945.000 1233.000 1244.000 1726.000  113.000  128.000  792.000 1373.000 1515.000 1480.000 2680.000 2334.000 1343.000 1834.000 2217.000 1665.000 1174.000 1727.000 1241.000  763.000 1297.000 2225.000 2075.000 1453.000 1357.000  804.000 1571.000 1209.000 1406.000  786.000 1785.000 1531.000  706.000 2192.000  688.000 2321.000  530.000  394.000 1422.000 1220.000  873.000 2364.000 1176.000 1627.000 1689.000 1671.000 1405.000  891.000 1598.000 2216.000 1818.000 1550.000 2334.000 1688.000  828.000 2428.000 1274.000 1326.000 2486.000  809.000 1321.000 1011.000 1232.000 1064.000 1583.000 1423.000  925.000 2414.000 1538.000 1287.000
  i89 1719.000  907.000 2261.000  583.000 2487.000  735.000  622.000 2150.000 1220.000 2059.000 2440.000 1534.000 1090.000  585.000  937.000  785.000 1329.000 1060.000 1535.000 1514.000 1719.000 1060.000 1104.000  989.000 1219.000 2028.000 1084.000 2463.000 2052.000 1704.000 1352.000 1891.000  809.000  891.000 1134.000 1342.000 1122.000 1510.000 2538.000 2425.000 1490.000  798.000  210.000 1843.000 1269.000 1279.000 1526.000 1248.000 1757.000  462.000 1504.000  486.000 2540.000  652.000  784.000 2004.000  717.000  615.000 2000.000  353.000 1073.000 2205.000 1235.000  656.000 1452.000  661.000 2670.000 2018.000 1984.000 2641.000 1344.000 1077.000 2506.000  457.000 1723.000 2140.000  811.000 1128.000 1640.000 1531.000 1775.000  881.000  469.000  607.000 2458.000 1749.000  308.000 1012.000
  i90  149.000 2512.000  664.000 1963.000 1283.000 2185.000 1032.000  730.000  416.000  534.000  824.000  316.000 2694.000 2220.000 2440.000 2336.000 2838.000 2472.000 2883.000  635.000  153.000 1842.000 1849.000 2340.000  421.000 1061.000  619.000  952.000  642.000  743.000 2987.000  583.000 2373.000  746.000  854.000 2794.000  985.000  550.000 1085.000 1040.000 2986.000 2431.000 1575.000 3226.000 2736.000  364.000 1338.000 2883.000  529.000 1881.000 3103.000 1307.000  994.000 1314.000 1915.000 1169.000  939.000 1071.000  737.000 1347.000  803.000 1148.000 2866.000 2284.000 1078.000 1507.000 1363.000  577.000  915.000 1163.000  441.000  903.000  880.000 1302.000  801.000  823.000 2236.000 2693.000 1169.000  674.000 1327.000 2506.000 2004.000 1055.000  825.000  503.000 1568.000 1729.000 1636.000
  i91  792.000 3326.000  359.000 2600.000 1764.000 2820.000 1879.000  275.000 1286.000 1024.000  400.000  896.000 3510.000 2987.000 3077.000 3177.000 3701.000 3356.000 3786.000 1527.000  971.000 2773.000 2780.000 3231.000 1303.000 1775.000 1338.000   64.000  369.000 1568.000 3750.000  538.000 3054.000 1586.000 1356.000 3674.000 1918.000 1447.000 1353.000 1423.000 3855.000 3212.000 2409.000 4127.000 3611.000 1261.000 2238.000 3636.000 1317.000 2741.000 3779.000 2181.000 1129.000 2219.000 2821.000 1916.000 1706.000 1935.000  476.000 2086.000 1379.000 1782.000 3648.000 3027.000 1981.000 2086.000 1718.000 1150.000 1621.000 1358.000 1079.000 1836.000  789.000 2007.000 1622.000  355.000 3110.000 3532.000 2038.000 1560.000 2175.000 3238.000 2700.000 1907.000  706.000 1295.000 2270.000 2659.000 2421.000  933.000
  i92 3020.000  831.000 3562.000 1806.000 3251.000 1754.000 1925.000 3542.000 2510.000 3158.000 3717.000 2905.000  767.000 1208.000 1711.000  780.000  366.000  459.000   74.000 2494.000 2925.000 1170.000 1191.000  565.000 2495.000 2776.000 2489.000 3826.000 3442.000 2607.000 1106.000 3299.000 1538.000 2213.000 2623.000  228.000 2000.000 2537.000 3492.000 3343.000  316.000 1047.000 1437.000  333.000  300.000 2543.000 2029.000 1151.000 2782.000 1088.000 1602.000 1616.000 3583.000 1584.000  985.000 2674.000 2140.000 1862.000 3429.000 1861.000 2546.000 2947.000  970.000 1286.000 2158.000 2149.000 3476.000 3071.000 2817.000 3601.000 2739.000 2042.000 3668.000 1970.000 2592.000 3563.000  712.000  600.000 2268.000 2486.000 2295.000 1279.000 1585.000 1895.000 3645.000 2786.000 1800.000 1267.000 1517.000 2898.000 3795.000
  i93  765.000 3370.000  242.000 2753.000 1368.000 2976.000 1892.000  569.000 1274.000  716.000   54.000  975.000 3554.000 3066.000 3234.000 3198.000 3700.000 3332.000 3734.000 1333.000  828.000 2662.000 2662.000 3196.000 1282.000 1454.000 1417.000  389.000  608.000 1321.000 3835.000  763.000 3187.000 1601.000 1533.000 3654.000 1788.000 1265.000  934.000 1023.000 3847.000 3282.000 2435.000 4078.000 3597.000 1226.000 2020.000 3727.000 1076.000 2743.000 3919.000 2169.000  702.000 2169.000 2766.000 1604.000 1772.000 1933.000  786.000 2176.000 1526.000 1430.000 3718.000 3122.000 1776.000 2259.000 1300.000  844.000 1308.000  929.000 1171.000 1724.000  356.000 2115.000 1368.000  714.000 3097.000 3555.000 1796.000 1358.000 1911.000 3342.000 2822.000 1916.000  280.000 1059.000 2384.000 2549.000 2484.000  863.000  438.000 3751.000
  i94  966.000 1717.000 1485.000 1046.000 2031.000 1269.000  425.000 1344.000  547.000 1419.000 1670.000  746.000 1900.000 1370.000 1525.000 1585.000 2124.000 1815.000 2277.000 1074.000 1038.000 1476.000 1504.000 1713.000  562.000 1650.000  304.000 1662.000 1247.000 1277.000 2135.000 1083.000 1469.000  332.000  359.000 2119.000  951.000 1027.000 1954.000 1875.000 2284.000 1596.000  836.000 2604.000 2051.000  621.000 1463.000 2023.000 1220.000 1185.000 2201.000  713.000 1899.000  848.000 1370.000 1687.000  158.000  506.000 1191.000  469.000  274.000 1802.000 2032.000 1414.000 1266.000  603.000 2170.000 1418.000 1553.000 2045.000  550.000  849.000 1795.000  397.000 1320.000 1330.000 1562.000 1935.000 1447.000 1108.000 1620.000 1629.000 1103.000  454.000 1735.000 1202.000  666.000 1378.000  810.000  918.000 1617.000 2272.000 1718.000
  i95   96.000 2694.000  460.000 2077.000 1394.000 2301.000 1220.000  490.000  607.000  594.000  638.000  305.000 2877.000 2383.000 2558.000 2528.000 3040.000 2682.000 3102.000  867.000  323.000 2076.000 2084.000 2553.000  620.000 1241.000  734.000  718.000  405.000  954.000 3152.000  375.000 2505.000  926.000  888.000 3003.000 1224.000  783.000 1121.000 1111.000 3191.000 2600.000 1761.000 3444.000 2943.000  572.000 1575.000 3044.000  719.000 2079.000 3237.000 1509.000  982.000 1532.000 2135.000 1361.000 1088.000 1268.000  521.000 1492.000  863.000 1304.000 3037.000 2438.000 1315.000 1594.000 1439.000  680.000 1089.000 1181.000  496.000 1140.000  788.000 1432.000 1012.000  592.000 2442.000 2885.000 1397.000  904.000 1551.000 2658.000 2139.000 1245.000  717.000  693.000 1701.000 1963.000 1802.000  241.000  696.000 3114.000  684.000 1037.000
  i96 2883.000  742.000 3425.000 1692.000 3134.000 1652.000 1786.000 3403.000 2373.000 3026.000 3581.000 2767.000  705.000 1100.000 1624.000  663.000  341.000  325.000  152.000 2363.000 2789.000 1050.000 1074.000  426.000 2358.000 2657.000 2351.000 3688.000 3304.000 2480.000 1080.000 3161.000 1446.000 2075.000 2486.000  182.000 1869.000 2406.000 3367.000 3218.000  355.000  955.000 1300.000  471.000  228.000 2406.000 1914.000 1110.000 2651.000  951.000 1569.000 1478.000 3454.000 1448.000  850.000 2558.000 2002.000 1724.000 3291.000 1726.000 2409.000 2829.000  932.000 1185.000 2035.000 2022.000 3357.000 2940.000 2694.000 3476.000 2601.000 1909.000 3535.000 1836.000 2467.000 3425.000  576.000  535.000 2150.000 2356.000 2183.000 1198.000 1471.000 1757.000 3511.000 2655.000 1671.000 1144.000 1385.000 2761.000 3657.000  138.000 3615.000 2135.000 2977.000
  i97  737.000 3188.000  451.000 2432.000 1857.000 2650.000 1764.000  157.000 1195.000 1081.000  554.000  784.000 3372.000 2839.000 2905.000 3048.000 3579.000 3243.000 3682.000 1509.000  953.000 2698.000 2709.000 3123.000 1215.000 1818.000 1208.000  264.000  251.000 1576.000 3598.000  392.000 2889.000 1475.000 1191.000 3558.000 1863.000 1426.000 1471.000 1525.000 3735.000 3067.000 2283.000 4020.000 3493.000 1180.000 2219.000 3482.000 1329.000 2621.000 3611.000 2072.000 1259.000 2124.000 2723.000 1953.000 1573.000 1825.000  294.000 1940.000 1223.000 1844.000 3501.000 2874.000 1959.000 1915.000 1833.000 1201.000 1663.000 1488.000  951.000 1774.000  932.000 1856.000 1632.000  161.000 2994.000 3401.000 2034.000 1545.000 2181.000 3082.000 2541.000 1793.000  846.000 1305.000 2115.000 2586.000 2281.000  886.000  200.000 3688.000  600.000 1472.000  646.000 3549.000
  i98  229.000 2621.000  571.000 1945.000 1592.000 2168.000 1171.000  451.000  594.000  797.000  760.000  187.000 2805.000 2291.000 2426.000 2469.000 2993.000 2649.000 3083.000  985.000  486.000 2100.000 2111.000 2526.000  615.000 1412.000  634.000  747.000  352.000 1100.000 3058.000  238.000 2386.000  879.000  723.000 2966.000 1278.000  900.000 1325.000 1314.000 3147.000 2514.000 1701.000 3423.000 2903.000  583.000 1675.000 2947.000  882.000 2032.000 3117.000 1475.000 1182.000 1523.000 2123.000 1524.000 1002.000 1229.000  393.000 1391.000  716.000 1488.000 2951.000 2338.000 1416.000 1447.000 1642.000  876.000 1263.000 1385.000  376.000 1185.000  969.000 1321.000 1159.000  501.000 2403.000 2825.000 1519.000 1025.000 1680.000 2554.000 2024.000 1199.000  892.000  856.000 1588.000 1987.000 1719.000  357.000  708.000 3091.000  811.000  924.000  205.000 2953.000  602.000
  i99  618.000 3075.000  403.000 2333.000 1783.000 2553.000 1644.000   42.000 1073.000  994.000  542.000  663.000 3258.000 2729.000 2809.000 2932.000 3461.000 3123.000 3561.000 1394.000  841.000 2576.000 2587.000 3003.000 1093.000 1720.000 1091.000  326.000  129.000 1467.000 3491.000  277.000 2788.000 1354.000 1090.000 3439.000 1741.000 1310.000 1414.000 1457.000 3617.000 2956.000 2166.000 3900.000 3375.000 1057.000 2103.000 3376.000 1222.000 2503.000 3513.000 1951.000 1211.000 2002.000 2602.000 1852.000 1457.000 1705.000  211.000 1829.000 1116.000 1754.000 3391.000 2767.000 1843.000 1818.000 1772.000 1111.000 1565.000 1440.000  833.000 1652.000  899.000 1747.000 1524.000  123.000 2875.000 3286.000 1921.000 1431.000 2071.000 2976.000 2437.000 1673.000  812.000 1198.000 2009.000 2463.000 2168.000  767.000  268.000 3567.000  593.000 1360.000  528.000 3429.000  122.000  480.000
 i100 1249.000 2661.000 1499.000 2532.000  537.000 2726.000 1457.000 1754.000 1190.000  836.000 1540.000 1418.000 2819.000 2524.000 2945.000 2434.000 2800.000 2399.000 2673.000  599.000  991.000 1547.000 1524.000 2246.000 1163.000   88.000 1480.000 1842.000 1691.000  407.000 3209.000 1683.000 2818.000 1343.000 1811.000 2699.000  890.000  661.000  848.000  688.000 2911.000 2673.000 1844.000 3000.000 2666.000 1126.000  689.000 3136.000  593.000 1995.000 3480.000 1529.000 1022.000 1395.000 1817.000   64.000 1579.000 1427.000 1829.000 1891.000 1720.000  232.000 3055.000 2626.000  591.000 2233.000  761.000  708.000  235.000  949.000 1463.000  936.000 1268.000 1913.000  355.000 1884.000 2233.000 2750.000  448.000  562.000  451.000 2842.000 2474.000 1456.000 1298.000  619.000 2116.000 1458.000 2010.000 1121.000 1856.000 2715.000 1541.000 1668.000 1309.000 2597.000 1895.000 1475.000 1796.000
