# Supplementary material for: Novel hybrid evolutionary algorithm for bi-objective optimization problems
Source: Sci Rep. 2023 Mar 15;13:4267. doi: 10.1038/s41598-023-31123-8 (PMC10017715; doi:10.1038/s41598-023-31123-8)
Supplement: Supplementary file 1 — Supplementary Information. [file 41598_2023_31123_MOESM1_ESM.zip › datasets/L10/dist_euclG100_orig.txt]

          i1       i2       i3       i4       i5       i6       i7       i8       i9      i10      i11      i12      i13      i14      i15      i16      i17      i18      i19      i20      i21      i22      i23      i24      i25      i26      i27      i28      i29      i30      i31      i32      i33      i34      i35      i36      i37      i38      i39      i40      i41      i42      i43      i44      i45      i46      i47      i48      i49      i50      i51      i52      i53      i54      i55      i56      i57      i58      i59      i60      i61      i62      i63      i64      i65      i66      i67      i68      i69      i70      i71      i72      i73      i74      i75      i76      i77      i78      i79      i80      i81      i82      i83      i84      i85      i86      i87      i88      i89      i90      i91      i92      i93      i94      i95      i96      i97      i98      i99     i100
  i1
  i2 2672.000
  i3 2381.000 2243.000
  i4 1787.000 1604.000 2926.000
  i5 2569.000 1763.000  593.000 2721.000
  i6 2869.000 1868.000  771.000 2957.000  300.000
  i7 2558.000 2324.000  178.000 3078.000  601.000  709.000
  i8 2279.000 1745.000 3370.000  518.000 3110.000 3323.000 3514.000
  i9 2410.000 2821.000  622.000 3304.000 1213.000 1353.000  644.000 3783.000
 i10 2951.000 1473.000 1179.000 2743.000  591.000  481.000 1158.000 3055.000 1792.000
 i11 2084.000 2210.000  302.000 2729.000  757.000  998.000  476.000 3193.000  621.000 1342.000
 i12 2256.000 1897.000  348.000 2621.000  378.000  653.000  465.000 3051.000  940.000  950.000  395.000
 i13 1893.000 1006.000 1401.000 1614.000 1109.000 1345.000 1528.000 2006.000 1908.000 1197.000 1287.000 1064.000
 i14 2357.000 2814.000  636.000 3270.000 1229.000 1380.000  672.000 3751.000   57.000 1812.000  607.000  942.000 1891.000
 i15 1517.000 1300.000 2329.000  597.000 2139.000 2387.000 2482.000 1069.000 2716.000 2212.000 2134.000 2026.000 1042.000 2684.000
 i16 2216.000 2835.000  732.000 3204.000 1321.000 1497.000  800.000 3693.000  228.000 1910.000  631.000 1003.000 1884.000  172.000 2625.000
 i17  610.000 2106.000 1899.000 1522.000 2007.000 2305.000 2076.000 2040.000 2052.000 2354.000 1617.000 1722.000 1284.000 2004.000 1088.000 1891.000
 i18  404.000 2346.000 2002.000 1686.000 2167.000 2467.000 2180.000 2201.000 2086.000 2548.000 1710.000 1860.000 1511.000 2035.000 1298.000 1907.000  239.000
 i19 2285.000 2244.000  102.000 2871.000  651.000  853.000  274.000 3322.000  588.000 1242.000  202.000  352.000 1372.000  593.000 2274.000  670.000 1810.000 1909.000
 i20 2221.000 1279.000 2983.000  501.000 2683.000 2883.000 3119.000  469.000 3434.000 2598.000 2829.000 2654.000 1594.000 3407.000  792.000 3364.000 1867.000 2062.000 2944.000
 i21 1778.000 1024.000 2305.000  695.000 2046.000 2271.000 2446.000 1070.000 2745.000 2048.000 2141.000 1983.000  939.000 2718.000  284.000 2675.000 1306.000 1529.000 2261.000  690.000
 i22  291.000 2952.000 2501.000 2065.000 2743.000 3042.000 2675.000 2548.000 2459.000 3159.000 2199.000 2411.000 2143.000 2403.000 1808.000 2251.000  862.000  632.000 2401.000 2507.000 2069.000
 i23 1849.000 2640.000  801.000 2872.000 1322.000 1555.000  933.000 3370.000  564.000 1905.000  565.000  955.000 1653.000  510.000 2303.000  371.000 1524.000 1536.000  707.000 3061.000 2377.000 1895.000
 i24  331.000 2443.000 2437.000 1461.000 2549.000 2846.000 2615.000 1949.000 2546.000 2874.000 2150.000 2268.000 1750.000 2496.000 1230.000 2369.000  545.000  462.000 2346.000 1904.000 1502.000  605.000 1998.000
 i25 1810.000 1909.000 3183.000  313.000 3007.000 3250.000 3340.000  505.000 3531.000 3049.000 2972.000 2889.000 1905.000 3494.000  868.000 3417.000 1647.000 1779.000 3123.000  725.000 1003.000 2070.000 3074.000 1480.000
 i26 1049.000 1729.000 1589.000 1485.000 1611.000 1905.000 1761.000 1990.000 1855.000 1923.000 1335.000 1363.000  850.000 1816.000  937.000 1733.000  440.000  661.000 1511.000 1724.000 1075.000 1293.000 1390.000  952.000 1685.000
 i27 1924.000 1059.000 2539.000  552.000 2260.000 2475.000 2677.000  850.000 2985.000 2224.000 2380.000 2213.000 1159.000 2958.000  412.000 2916.000 1495.000 1709.000 2497.000  450.000  240.000 2215.000 2616.000 1629.000  864.000 1300.000
 i28 3211.000  709.000 2203.000 2311.000 1630.000 1617.000 2231.000 2442.000 2822.000 1143.000 2266.000 1890.000 1355.000 2829.000 1965.000 2891.000 2614.000 2848.000 2236.000 1980.000 1702.000 3476.000 2782.000 3022.000 2618.000 2193.000 1764.000
 i29 1521.000 2766.000 1188.000 2760.000 1658.000 1914.000 1332.000 3272.000  949.000 2222.000  918.000 1281.000 1759.000  892.000 2226.000  730.000 1303.000 1260.000 1089.000 3011.000 2346.000 1530.000  411.000 1714.000 2928.000 1289.000 2579.000 2999.000
 i30 3290.000  888.000 2117.000 2479.000 1532.000 1487.000 2131.000 2630.000 2739.000 1006.000 2206.000 1821.000 1407.000 2750.000 2104.000 2823.000 2686.000 2916.000 2159.000 2166.000 1850.000 3547.000 2739.000 3116.000 2788.000 2256.000 1928.000  204.000 2980.000
 i31 3151.000 1347.000 1503.000 2758.000  912.000  792.000 1481.000 3022.000 2116.000  324.000 1656.000 1262.000 1312.000 2135.000 2266.000 2233.000 2545.000 2751.000 1564.000 2556.000 2070.000 3374.000 2217.000 3046.000 3069.000 2107.000 2219.000  889.000 2521.000  726.000
 i32 2816.000 2497.000  442.000 3327.000  735.000  736.000  266.000 3754.000  723.000 1216.000  733.000  706.000 1756.000  767.000 2732.000  923.000 2341.000 2442.000  533.000 3350.000 2685.000 2926.000 1130.000 2879.000 3593.000 2026.000 2912.000 2336.000 1538.000 2217.000 1528.000
 i33  604.000 2251.000 1793.000 1749.000 1965.000 2265.000 1970.000 2267.000 1887.000 2361.000 1500.000 1653.000 1367.000 1838.000 1302.000 1714.000  228.000  210.000 1699.000 2086.000 1506.000  799.000 1344.000  661.000 1874.000  527.000 1705.000 2717.000 1093.000 2774.000 2575.000 2232.000
 i34 2649.000  308.000 2486.000 1390.000 2035.000 2158.000 2579.000 1471.000 3045.000 1776.000 2427.000 2138.000 1168.000 3034.000 1189.000 3041.000 2118.000 2355.000 2479.000 1013.000  905.000 2936.000 2821.000 2393.000 1684.000 1781.000  874.000  973.000 2909.000 1165.000 1655.000 2764.000 2286.000
 i35 1955.000 1473.000 2946.000  193.000 2704.000 2927.000 3093.000  428.000 3355.000 2685.000 2765.000 2631.000 1596.000 3323.000  642.000 3266.000 1652.000 1830.000 2897.000  307.000  657.000 2236.000 2945.000 1632.000  447.000 1570.000  462.000 2182.000 2856.000 2357.000 2679.000 3336.000 1877.000 1239.000
 i36 3350.000 1075.000 2008.000 2643.000 1415.000 1335.000 2005.000 2819.000 2628.000  855.000 2123.000 1731.000 1457.000 2643.000 2237.000 2727.000 2741.000 2966.000 2058.000 2352.000 1995.000 3598.000 2670.000 3195.000 2955.000 2305.000 2091.000  424.000 2935.000  221.000  549.000 2070.000 2813.000 1364.000 2530.000
 i37 2768.000 2365.000  389.000 3219.000  603.000  612.000  217.000 3640.000  792.000 1089.000  691.000  601.000 1638.000  830.000 2625.000  975.000 2275.000 2387.000  489.000 3232.000 2571.000 2889.000 1142.000 2817.000 3489.000 1945.000 2796.000 2205.000 1545.000 2088.000 1404.000  133.000 2177.000 2634.000 3223.000 1944.000
 i38 1905.000 1776.000 3148.000  224.000 2944.000 3179.000 3301.000  377.000 3520.000 2959.000 2949.000 2845.000 1837.000 3485.000  819.000 3416.000 1694.000 1843.000 3092.000  567.000  913.000 2172.000 3080.000 1574.000  161.000 1690.000  748.000 2485.000 2954.000 2659.000 2965.000 3551.000 1922.000 1541.000  303.000 2830.000 3443.000
 i39 1401.000 1636.000 1193.000 1778.000 1201.000 1497.000 1362.000 2257.000 1527.000 1551.000  961.000  951.000  642.000 1495.000 1189.000 1439.000  812.000  997.000 1122.000 1928.000 1241.000 1612.000 1136.000 1350.000 2012.000  414.000 1481.000 1981.000 1154.000 2011.000 1763.000 1625.000  813.000 1758.000 1829.000 2028.000 1539.000 1995.000
 i40 2528.000 1397.000  919.000 2450.000  369.000  514.000  958.000 2809.000 1539.000  426.000 1006.000  616.000  848.000 1547.000 1888.000 1618.000 1935.000 2124.000  954.000 2369.000 1761.000 2733.000 1554.000 2461.000 2747.000 1509.000 1962.000 1284.000 1838.000 1206.000  688.000 1104.000 1936.000 1674.000 2415.000 1118.000  971.000 2671.000 1128.000
 i41 2650.000 2437.000  285.000 3200.000  698.000  767.000  123.000 3637.000  608.000 1232.000  567.000  588.000 1651.000  645.000 2604.000  790.000 2180.000 2277.000  370.000 3242.000 2569.000 2758.000  970.000 2716.000 3461.000 1874.000 2800.000 2325.000 1377.000 2218.000 1552.000  168.000 2067.000 2695.000 3215.000 2085.000  185.000 3423.000 1478.000 1062.000
 i42 1899.000 1737.000 3115.000  189.000 2908.000 3142.000 3267.000  380.000 3491.000 2920.000 2917.000 2811.000 1800.000 3456.000  786.000 3388.000 1677.000 1829.000 3060.000  536.000  874.000 2169.000 3053.000 1569.000  190.000 1664.000  709.000 2446.000 2932.000 2620.000 2926.000 3516.000 1904.000 1504.000  265.000 2791.000 3408.000   39.000 1964.000 2634.000 3389.000
 i43 1347.000 1333.000 1991.000  944.000 1846.000 2109.000 2148.000 1426.000 2361.000 1988.000 1785.000 1700.000  791.000 2328.000  358.000 2267.000  826.000 1058.000 1932.000 1132.000  491.000 1633.000 1946.000 1111.000 1192.000  593.000  708.000 1927.000 1878.000 2037.000 2086.000 2403.000 1018.000 1304.000 1000.000 2140.000 2301.000 1163.000  834.000 1629.000 2269.000 1132.000
 i44 1025.000 2149.000 2775.000  827.000 2742.000 3021.000 2947.000 1277.000 3011.000 2936.000 2520.000 2536.000 1740.000 2967.000  850.000 2863.000  984.000 1054.000 2698.000 1315.000 1127.000 1280.000 2500.000  697.000  790.000 1187.000 1160.000 2812.000 2284.000 2944.000 3039.000 3212.000 1192.000 2019.000 1016.000 3067.000 3127.000  899.000 1588.000 2563.000 3061.000  900.000  954.000
 i45 1291.000 1409.000 1700.000 1247.000 1600.000 1876.000 1862.000 1730.000 2058.000 1809.000 1486.000 1423.000  637.000 2024.000  661.000 1963.000  701.000  940.000 1637.000 1422.000  751.000 1559.000 1645.000 1119.000 1486.000  342.000  984.000 1920.000 1595.000 2003.000 1947.000 2120.000  845.000 1444.000 1303.000 2076.000 2023.000 1465.000  530.000 1422.000 1982.000 1434.000  304.000 1145.000
 i46  303.000 2482.000 2079.000 1783.000 2271.000 2570.000 2256.000 2293.000 2125.000 2666.000 1782.000 1954.000 1644.000 2073.000 1419.000 1938.000  376.000  137.000 1983.000 2173.000 1656.000  501.000 1568.000  457.000 1857.000  795.000 1831.000 2984.000 1263.000 3050.000 2875.000 2515.000  307.000 2489.000 1933.000 3098.000 2465.000 1929.000 1116.000 2241.000 2348.000 1918.000 1189.000 1108.000 1077.000
 i47 2743.000   73.000 2296.000 1648.000 1807.000 1902.000 2373.000 1770.000 2878.000 1497.000 2269.000 1951.000 1076.000 2872.000 1362.000 2895.000 2179.000 2418.000 2299.000 1307.000 1083.000 3024.000 2705.000 2512.000 1951.000 1802.000 1108.000  674.000 2835.000  860.000 1355.000 2541.000 2324.000  310.000 1512.000 1055.000 2409.000 1815.000 1707.000 1439.000 2486.000 1776.000 1403.000 2210.000 1481.000 2554.000
 i48 1827.000 1652.000 2995.000   70.000 2789.000 3025.000 3148.000  463.000 3373.000 2808.000 2798.000 2691.000 1682.000 3339.000  666.000 3272.000 1578.000 1738.000 2940.000  506.000  761.000 2102.000 2939.000 1499.000  258.000 1551.000  608.000 2360.000 2823.000 2530.000 2820.000 3397.000 1805.000 1430.000  203.000 2697.000 3289.000  155.000 1846.000 2518.000 3270.000  120.000 1013.000  850.000 1316.000 1831.000 1694.000
 i49 1676.000 1154.000 2347.000  606.000 2117.000 2351.000 2493.000 1025.000 2764.000 2146.000 2169.000 2032.000 1009.000 2734.000  163.000 2684.000 1229.000 1446.000 2298.000  690.000  130.000 1967.000 2374.000 1392.000  904.000 1038.000  268.000 1831.000 2322.000 1977.000 2180.000 2737.000 1437.000 1030.000  600.000 2119.000 2626.000  828.000 1245.000 1845.000 2616.000  791.000  445.000  997.000  732.000 1569.000 1213.000  674.000
 i50 2350.000 1289.000  962.000 2258.000  496.000  699.000 1034.000 2627.000 1565.000  603.000  988.000  625.000  650.000 1566.000 1692.000 1616.000 1751.000 1947.000  977.000 2194.000 1573.000 2562.000 1507.000 2272.000 2553.000 1321.000 1778.000 1280.000 1756.000 1233.000  821.000 1215.000 1763.000 1550.000 2229.000 1180.000 1085.000 2480.000  951.000  201.000 1148.000 2443.000 1429.000 2363.000 1223.000 2067.000 1339.000 2326.000 1652.000
 i51 1458.000 1281.000 1583.000 1344.000 1438.000 1708.000 1737.000 1803.000 1982.000 1626.000 1390.000 1287.000  452.000 1953.000  747.000 1907.000  857.000 1093.000 1527.000 1458.000  769.000 1720.000 1609.000 1300.000 1603.000  449.000 1009.000 1757.000 1607.000 1831.000 1762.000 1991.000  975.000 1349.000 1376.000 1898.000 1888.000 1566.000  473.000 1244.000 1859.000 1533.000  414.000 1319.000  186.000 1229.000 1354.000 1413.000  781.000 1044.000
 i52 2419.000 1482.000  790.000 2439.000  296.000  523.000  847.000 2819.000 1405.000  557.000  859.000  473.000  826.000 1411.000 1865.000 1476.000 1833.000 2015.000  818.000 2389.000 1759.000 2616.000 1404.000 2366.000 2730.000 1416.000 1969.000 1418.000 1689.000 1348.000  834.000 1017.000 1822.000 1747.000 2416.000 1266.000  887.000 2662.000 1021.000  150.000  957.000 2625.000 1586.000 2504.000 1359.000 2128.000 1529.000 2508.000 1834.000  201.000 1188.000
 i53  871.000 1803.000 1926.000 1237.000 1933.000 2223.000 2099.000 1754.000 2173.000 2207.000 1669.000 1698.000 1062.000 2131.000  763.000 2039.000  331.000  560.000 1847.000 1549.000  974.000 1149.000 1685.000  688.000 1400.000  337.000 1167.000 2347.000 1529.000 2434.000 2364.000 2364.000  539.000 1798.000 1351.000 2508.000 2282.000 1426.000  747.000 1804.000 2211.000 1404.000  498.000  851.000  432.000  692.000 1875.000 1298.000  900.000 1609.000  612.000 1722.000
 i54 2350.000  375.000 2246.000 1239.000 1839.000 1996.000 2352.000 1429.000 2785.000 1662.000 2164.000 1899.000  884.000 2770.000  931.000 2768.000 1809.000 2046.000 2231.000  961.000  652.000 2635.000 2532.000 2104.000 1549.000 1466.000  690.000 1074.000 2605.000 1240.000 1598.000 2554.000 1973.000  315.000 1120.000 1410.000 2426.000 1421.000 1452.000 1492.000 2472.000 1382.000 1003.000 1778.000 1130.000 2181.000  432.000 1291.000  782.000 1344.000 1035.000 1544.000 1492.000
 i55 2646.000 1298.000 1079.000 2456.000  505.000  571.000 1105.000 2790.000 1700.000  315.000 1176.000  785.000  886.000 1711.000 1912.000 1785.000 2045.000 2243.000 1119.000 2340.000 1762.000 2859.000 1724.000 2562.000 2759.000 1612.000 1949.000 1126.000 2006.000 1040.000  530.000 1230.000 2060.000 1587.000 2408.000  947.000 1097.000 2674.000 1248.000  171.000 1203.000 2636.000 1677.000 2623.000 1494.000 2364.000 1334.000 2522.000 1854.000  297.000 1311.000  320.000 1892.000 1432.000
 i56 2134.000 1783.000 3307.000  403.000 3071.000 3294.000 3455.000  155.000 3701.000 3046.000 3119.000 2995.000 1963.000 3668.000  985.000 3604.000 1915.000 2068.000 3255.000  511.000 1025.000 2401.000 3275.000 1803.000  350.000 1889.000  823.000 2488.000 3163.000 2671.000 3029.000 3700.000 2142.000 1523.000  367.000 2853.000 3588.000  229.000 2174.000 2782.000 3578.000  239.000 1340.000 1126.000 1644.000 2157.000 1814.000  340.000  963.000 2596.000 1730.000 2783.000 1638.000 1450.000 2772.000
 i57 1911.000 1014.000 1375.000 1644.000 1078.000 1314.000 1501.000 2036.000 1887.000 1167.000 1266.000 1037.000   31.000 1871.000 1073.000 1866.000 1302.000 1527.000 1348.000 1622.000  969.000 2159.000 1639.000 1772.000 1936.000  866.000 1188.000 1346.000 1752.000 1394.000 1286.000 1728.000 1380.000 1182.000 1626.000 1439.000 1610.000 1867.000  644.000  817.000 1624.000 1831.000  821.000 1769.000  661.000 1660.000 1082.000 1713.000 1039.000  619.000  476.000  795.000 1085.000  902.000  856.000 1993.000
 i58 3183.000 1093.000 1768.000 2598.000 1176.000 1102.000 1766.000 2816.000 2388.000  621.000 1886.000 1493.000 1296.000 2403.000 2152.000 2488.000 2574.000 2793.000 1818.000 2348.000 1928.000 3424.000 2435.000 3045.000 2911.000 2135.000 2049.000  560.000 2708.000  393.000  333.000 1837.000 2632.000 1397.000 2500.000  240.000 1709.000 2795.000 1835.000  882.000 1847.000 2756.000 2020.000 2963.000 1928.000 2923.000 1089.000 2656.000 2047.000  955.000 1745.000 1031.000 2357.000 1389.000  711.000 2838.000 1275.000
 i59 2007.000 2477.000  526.000 2859.000 1058.000 1282.000  663.000 3342.000  450.000 1646.000  307.000  702.000 1519.000  412.000 2274.000  366.000 1612.000 1662.000  432.000 3005.000 2315.000 2084.000  275.000 2120.000 3082.000 1405.000 2555.000 2566.000  670.000 2511.000 1962.000  875.000 1459.000 2678.000 2914.000 2430.000  875.000 3074.000 1085.000 1312.000  710.000 3045.000 1918.000 2564.000 1614.000 1713.000 2539.000 2928.000 2328.000 1286.000 1548.000 1165.000 1724.000 2403.000 1483.000 3258.000 1501.000 2193.000
 i60 2879.000  277.000 2208.000 1880.000 1685.000 1748.000 2270.000 2014.000 2809.000 1316.000 2214.000 1871.000 1110.000 2807.000 1558.000 2844.000 2298.000 2536.000 2222.000 1550.000 1287.000 3154.000 2682.000 2666.000 2186.000 1899.000 1334.000  433.000 2846.000  616.000 1144.000 2419.000 2425.000  552.000 1749.000  812.000 2286.000 2052.000 1752.000 1317.000 2377.000 2014.000 1558.000 2407.000 1596.000 2673.000  244.000 1928.000 1417.000 1247.000 1450.000 1424.000 2008.000  646.000 1193.000 2057.000 1109.000  860.000 2496.000
 i61 1864.000  823.000 2059.000  994.000 1765.000 1981.000 2191.000 1345.000 2532.000 1749.000 1918.000 1727.000  666.000 2509.000  514.000 2481.000 1328.000 1564.000 2022.000  928.000  299.000 2150.000 2205.000 1623.000 1301.000 1010.000  496.000 1459.000 2221.000 1592.000 1774.000 2423.000 1500.000  791.000  946.000 1724.000 2305.000 1210.000 1077.000 1469.000 2314.000 1172.000  517.000 1354.000  669.000 1698.000  891.000 1059.000  406.000 1284.000  614.000 1474.000 1007.000  486.000 1464.000 1313.000  695.000 1643.000 2116.000 1064.000
 i62  681.000 2105.000 1774.000 1622.000 1902.000 2201.000 1951.000 2140.000 1918.000 2270.000 1489.000 1607.000 1239.000 1871.000 1158.000 1758.000  133.000  280.000 1684.000 1945.000 1356.000  908.000 1391.000  664.000 1761.000  390.000 1558.000 2584.000 1177.000 2646.000 2472.000 2216.000  151.000 2136.000 1743.000 2691.000 2152.000 1801.000  720.000 1847.000 2053.000 1782.000  868.000 1114.000  697.000  407.000 2178.000 1680.000 1290.000 1669.000  834.000 1740.000  396.000 1823.000 1964.000 2019.000 1254.000 2516.000 1479.000 2284.000 1350.000
 i63 2116.000 1246.000 1014.000 2052.000  669.000  914.000 1121.000 2443.000 1575.000  843.000  965.000  666.000  439.000 1568.000 1475.000 1592.000 1514.000 1715.000 1004.000 2024.000 1378.000 2335.000 1429.000 2031.000 2340.000 1081.000 1594.000 1369.000 1630.000 1356.000 1039.000 1334.000 1536.000 1475.000 2035.000 1337.000 1212.000 2275.000  724.000  441.000 1241.000 2239.000 1197.000 2124.000  982.000 1837.000 1305.000 2121.000 1448.000  243.000  805.000  391.000 1366.000 1233.000  532.000 2402.000  409.000 1128.000 1240.000 1257.000 1099.000 1435.000
 i64 1349.000 1324.000 1905.000 1029.000 1764.000 2029.000 2063.000 1507.000 2278.000 1917.000 1700.000 1615.000  721.000 2245.000  439.000 2186.000  804.000 1040.000 1846.000 1203.000  544.000 1631.000 1867.000 1129.000 1278.000  531.000  771.000 1896.000 1810.000 2000.000 2024.000 2317.000  983.000 1315.000 1080.000 2095.000 2216.000 1248.000  751.000 1553.000 2183.000 1217.000   86.000 1019.000  223.000 1174.000 1394.000 1098.000  513.000 1353.000  329.000 1506.000  484.000 1008.000 1605.000 1423.000  750.000 1968.000 1835.000 1538.000  524.000  833.000 1119.000
 i65 1550.000 1344.000 1329.000 1596.000 1200.000 1478.000 1484.000 2050.000 1744.000 1439.000 1144.000 1034.000  370.000 1718.000 1000.000 1681.000  941.000 1159.000 1275.000 1690.000 1000.000 1790.000 1402.000 1440.000 1857.000  501.000 1240.000 1725.000 1447.000 1772.000 1608.000 1737.000 1004.000 1464.000 1623.000 1810.000 1635.000 1819.000  295.000 1037.000 1605.000 1786.000  667.000 1543.000  400.000 1290.000 1416.000 1666.000 1025.000  841.000  254.000  964.000  768.000 1158.000 1125.000 1980.000  379.000 1634.000 1318.000 1471.000  803.000  882.000  598.000  581.000
 i66 2172.000  779.000 1498.000 1706.000 1097.000 1284.000 1600.000 2042.000 2054.000 1039.000 1438.000 1150.000  289.000 2044.000 1178.000 2058.000 1566.000 1795.000 1487.000 1599.000 1011.000 2427.000 1862.000 2016.000 2011.000 1135.000 1198.000 1067.000 2006.000 1121.000 1096.000 1802.000 1655.000  992.000 1656.000 1180.000 1676.000 1923.000  921.000  770.000 1719.000 1884.000  994.000 1946.000  896.000 1929.000  843.000 1772.000 1107.000  601.000  717.000  801.000 1328.000  753.000  752.000 2020.000  279.000 1035.000 1698.000  841.000  713.000 1525.000  484.000  937.000  658.000
 i67 2407.000  999.000 1256.000 2090.000  767.000  915.000 1327.000 2423.000 1855.000  658.000 1268.000  917.000  555.000 1855.000 1554.000 1899.000 1798.000 2012.000 1269.000 1975.000 1395.000 2641.000 1766.000 2289.000 2394.000 1358.000 1581.000 1018.000 1984.000  999.000  759.000 1498.000 1846.000 1268.000 2040.000  987.000 1367.000 2308.000 1046.000  410.000 1439.000 2269.000 1339.000 2292.000 1188.000 2140.000 1047.000 2156.000 1490.000  294.000 1002.000  483.000 1606.000 1083.000  368.000 2404.000  528.000  788.000 1560.000  954.000 1098.000 1734.000  356.000 1273.000  857.000  385.000
 i68 1153.000 2398.000 1272.000 2280.000 1594.000 1883.000 1444.000 2793.000 1261.000 2096.000  970.000 1231.000 1402.000 1209.000 1753.000 1078.000  835.000  829.000 1171.000 2542.000 1888.000 1235.000  707.000 1291.000 2448.000  818.000 2117.000 2715.000  480.000 2725.000 2364.000 1692.000  640.000 2510.000 2380.000 2713.000 1660.000 2474.000  762.000 1680.000 1523.000 2451.000 1411.000 1819.000 1139.000  864.000 2469.000 2343.000 1856.000 1552.000 1174.000 1540.000 1049.000 2200.000 1835.000 2683.000 1401.000 2500.000  855.000 2510.000 1786.000  705.000 1376.000 1346.000 1054.000 1673.000 1730.000
 i69  574.000 2132.000 1937.000 1515.000 2047.000 2345.000 2115.000 2033.000 2085.000 2393.000 1655.000 1762.000 1319.000 2037.000 1094.000 1923.000   40.000  216.000 1848.000 1868.000 1318.000  831.000 1554.000  506.000 1633.000  477.000 1503.000 2645.000 1327.000 2719.000 2583.000 2379.000  241.000 2139.000 1649.000 2776.000 2314.000 1684.000  852.000 1975.000 2218.000 1667.000  843.000  958.000  730.000  351.000 2204.000 1570.000 1238.000 1790.000  889.000 1873.000  345.000 1830.000 2084.000 1906.000 1337.000 2609.000 1647.000 2326.000 1348.000  167.000 1553.000  824.000  978.000 1599.000 1835.000  862.000
 i70 2120.000 1312.000 2938.000  402.000 2656.000 2864.000 3077.000  462.000 3377.000 2593.000 2776.000 2613.000 1558.000 3349.000  709.000 3302.000 1774.000 1966.000 2896.000  103.000  635.000 2405.000 2993.000 1802.000  645.000 1644.000  400.000 2019.000 2933.000 2200.000 2564.000 3312.000 1995.000 1060.000  211.000 2382.000 3196.000  491.000 1863.000 2350.000 3200.000  456.000 1056.000 1212.000 1350.000 2076.000 1345.000  413.000  619.000 2170.000 1396.000 2363.000 1459.000  978.000 2328.000  472.000 1587.000 2367.000 2944.000 1587.000  893.000 1855.000 1992.000 1129.000 1633.000 1582.000 1961.000 2462.000 1775.000
 i71 2761.000  292.000 2057.000 1851.000 1542.000 1618.000 2122.000 2025.000 2655.000 1201.000 2058.000 1718.000  962.000 2653.000 1486.000 2689.000 2173.000 2410.000 2069.000 1557.000 1225.000 3032.000 2526.000 2558.000 2161.000 1766.000 1300.000  479.000 2691.000  629.000 1057.000 2276.000 2293.000  599.000 1733.000  798.000 2144.000 2034.000 1604.000 1173.000 2231.000 1995.000 1455.000 2333.000 1473.000 2547.000  299.000 1903.000 1354.000 1095.000 1320.000 1276.000 1891.000  613.000 1055.000 2056.000  960.000  801.000 2340.000  156.000  980.000 2153.000 1101.000 1430.000 1327.000  689.000  801.000 2361.000 2202.000 1584.000
 i72 2497.000  669.000 1590.000 1922.000 1094.000 1210.000 1661.000 2201.000 2186.000  861.000 1590.000 1249.000  609.000 2183.000 1439.000 2220.000 1891.000 2120.000 1600.000 1740.000 1233.000 2751.000 2067.000 2339.000 2233.000 1459.000 1384.000  761.000 2254.000  798.000  837.000 1828.000 1976.000  949.000 1845.000  856.000 1696.000 2130.000 1221.000  728.000 1773.000 2090.000 1296.000 2240.000 1220.000 2253.000  713.000 1983.000 1345.000  629.000 1042.000  816.000 1651.000  802.000  639.000 2200.000  595.000  724.000 1874.000  624.000  939.000 1848.000  638.000 1246.000  974.000  325.000  335.000 1955.000 1925.000 1740.000  469.000
 i73  482.000 3092.000 2478.000 2269.000 2764.000 3060.000 2648.000 2757.000 2383.000 3208.000 2176.000 2418.000 2244.000 2327.000 1987.000 2169.000  987.000  748.000 2377.000 2702.000 2240.000  215.000 1824.000  809.000 2281.000 1397.000 2397.000 3590.000 1439.000 3651.000 3438.000 2892.000  878.000 3093.000 2437.000 3691.000 2865.000 2381.000 1678.000 2782.000 2724.000 2377.000 1789.000 1492.000 1688.000  611.000 3165.000 2307.000 2144.000 2620.000 1837.000 2658.000 1296.000 2787.000 2917.000 2610.000 2258.000 3508.000 2033.000 3283.000 2302.000 1007.000 2401.000 1779.000 1882.000 2531.000 2720.000 1206.000  961.000 2601.000 3157.000 2853.000
 i74 1398.000 2747.000 1275.000 2675.000 1719.000 1984.000 1426.000 3189.000 1070.000 2272.000  994.000 1341.000 1741.000 1013.000 2152.000  853.000 1200.000 1145.000 1174.000 2940.000 2284.000 1405.000  521.000 1596.000 2834.000 1217.000 2514.000 3009.000  125.000 2998.000 2564.000 1641.000  986.000 2878.000 2777.000 2963.000 1641.000 2866.000 1120.000 1878.000 1477.000 2844.000 1809.000 2178.000 1534.000 1144.000 2817.000 2737.000 2254.000 1783.000 1558.000 1730.000 1440.000 2571.000 2044.000 3077.000 1736.000 2738.000  767.000 2838.000 2172.000 1077.000 1643.000 1743.000 1414.000 1997.000 1999.000  399.000 1222.000 2860.000 2685.000 2257.000 1316.000
 i75 1071.000 1775.000 1496.000 1591.000 1546.000 1842.000 1670.000 2096.000 1750.000 1884.000 1237.000 1282.000  858.000 1710.000 1039.000 1626.000  471.000  672.000 1416.000 1823.000 1167.000 1299.000 1284.000 1005.000 1791.000  107.000 1395.000 2211.000 1188.000 2264.000 2080.000 1936.000  510.000 1843.000 1675.000 2303.000 1858.000 1797.000  345.000 1464.000 1781.000 1771.000  691.000 1283.000  421.000  799.000 1848.000 1657.000 1135.000 1281.000  496.000 1363.000  432.000 1528.000 1576.000 1995.000  871.000 2125.000 1300.000 1933.000 1084.000  392.000 1046.000  625.000  494.000 1146.000 1342.000  722.000  510.000 1745.000 1796.000 1466.000 1388.000 1119.000
 i76 2394.000 2524.000  298.000 3112.000  887.000 1037.000  334.000 3574.000  326.000 1468.000  384.000  629.000 1644.000  344.000 2517.000  466.000 1967.000 2038.000  280.000 3205.000 2519.000 2480.000  643.000 2490.000 3355.000 1710.000 2756.000 2500.000 1053.000 2415.000 1792.000  488.000 1831.000 2758.000 3147.000 2303.000  517.000 3332.000 1343.000 1216.000  335.000 3300.000 2169.000 2892.000 1869.000 2097.000 2578.000 3182.000 2550.000 1252.000 1772.000 1086.000 2042.000 2508.000 1376.000 3502.000 1621.000 2063.000  400.000 2499.000 2288.000 1837.000 1283.000 2084.000 1524.000 1767.000 1545.000 1248.000 2004.000 3154.000 2346.000 1878.000 2432.000 1158.000 1610.000
 i77 2658.000  655.000 1669.000 2030.000 1140.000 1217.000 1726.000 2282.000 2276.000  820.000 1693.000 1336.000  770.000 2277.000 1570.000 2323.000 2051.000 2280.000 1688.000 1816.000 1350.000 2912.000 2188.000 2497.000 2342.000 1619.000 1485.000  612.000 2390.000  639.000  740.000 1874.000 2136.000  956.000 1943.000  699.000 1742.000 2233.000 1377.000  772.000 1832.000 2193.000 1445.000 2382.000 1378.000 2414.000  685.000 2090.000 1467.000  711.000 1202.000  881.000 1810.000  860.000  653.000 2290.000  756.000  582.000 1985.000  545.000 1062.000 2008.000  763.000 1398.000 1133.000  486.000  425.000 2104.000 2085.000 1824.000  403.000  161.000 3013.000 2398.000 1626.000 1962.000
 i78 3201.000  712.000 2183.000 2313.000 1610.000 1597.000 2210.000 2448.000 2802.000 1123.000 2247.000 1870.000 1342.000 2809.000 1962.000 2872.000 2603.000 2837.000 2216.000 1985.000 1700.000 3466.000 2763.000 3014.000 2620.000 2182.000 1764.000   20.000 2981.000  192.000  870.000 2316.000 2705.000  979.000 2185.000  410.000 2185.000 2487.000 1967.000 1264.000 2304.000 2449.000 1920.000 2808.000 1911.000 2973.000  679.000 2362.000 1829.000 1261.000 1746.000 1399.000 2337.000 1074.000 1106.000 2493.000 1333.000  541.000 2547.000  436.000 1455.000 2572.000 1351.000 1889.000 1712.000 1054.000 1000.000 2700.000 2635.000 2023.000  476.000  746.000 3579.000 2992.000 2199.000 2480.000  596.000
 i79 2275.000 1039.000 1204.000 2018.000  765.000  952.000 1291.000 2371.000 1788.000  754.000 1188.000  858.000  443.000 1784.000 1467.000 1818.000 1667.000 1880.000 1207.000 1932.000 1326.000 2508.000 1667.000 2162.000 2318.000 1227.000 1524.000 1130.000 1869.000 1123.000  884.000 1480.000 1713.000 1288.000 1978.000 1118.000 1352.000 2238.000  913.000  438.000 1407.000 2200.000 1234.000 2183.000 1067.000 2008.000 1093.000 2085.000 1414.000  269.000  882.000  469.000 1481.000 1075.000  446.000 2345.000  414.000  922.000 1471.000 1026.000 1032.000 1601.000  240.000 1164.000  726.000  334.000  133.000 1603.000 1704.000 1912.000  871.000  403.000 2587.000 1880.000 1209.000 1486.000  523.000 1113.000
 i80 1016.000 1945.000 2563.000  771.000 2512.000 2790.000 2733.000 1267.000 2823.000 2701.000 2314.000 2314.000 1505.000 2781.000  648.000 2685.000  838.000  954.000 2488.000 1221.000  931.000 1295.000 2326.000  690.000  825.000  980.000  998.000 2596.000 2137.000 2724.000 2805.000 2996.000 1060.000 1834.000  943.000 2841.000 2908.000  898.000 1371.000 2329.000 2848.000  889.000  719.000  235.000  913.000 1033.000 2008.000  811.000  804.000 2129.000 1085.000 2272.000  650.000 1579.000 2388.000 1127.000 1534.000 2733.000 2374.000 2198.000 1137.000  960.000 1890.000  785.000 1313.000 1713.000 2057.000 1663.000  819.000 1118.000 2117.000 2009.000 1498.000 2037.000 1080.000 2690.000 2154.000 2591.000 1948.000
 i81  834.000 2575.000 1638.000 2216.000 1947.000 2239.000 1809.000 2734.000 1586.000 2428.000 1336.000 1590.000 1615.000 1532.000 1749.000 1386.000  696.000  590.000 1537.000 2539.000 1931.000  878.000 1022.000 1031.000 2341.000  874.000 2142.000 2962.000  690.000 2990.000 2682.000 2055.000  468.000 2650.000 2340.000 2997.000 2026.000 2390.000  981.000 2005.000 1887.000 2372.000 1439.000 1641.000 1215.000  576.000 2648.000 2273.000 1874.000 1863.000 1302.000 1871.000  991.000 2335.000 2153.000 2610.000 1620.000 2794.000 1205.000 2718.000 1884.000  596.000 1666.000 1391.000 1248.000 1899.000 2010.000  366.000  707.000 2450.000 2575.000 2202.000  839.000  569.000  807.000 1603.000 2358.000 2948.000 1879.000 1523.000
 i82 2723.000 2314.000  349.000 3163.000  554.000  583.000  187.000 3584.000  796.000 1055.000  651.000  546.000 1582.000  831.000 2569.000  970.000 2226.000 2340.000  450.000 3176.000 2514.000 2848.000 1120.000 2768.000 3433.000 1893.000 2740.000 2164.000 1519.000 2050.000 1373.000  183.000 2130.000 2582.000 3167.000 1910.000   56.000 3387.000 1485.000  922.000  190.000 3352.000 2246.000 3073.000 1968.000 2420.000 2359.000 3233.000 2569.000 1032.000 1832.000  834.000 2230.000 2372.000 1052.000 3532.000 1554.000 1674.000  850.000 2238.000 2249.000 2104.000 1156.000 2160.000 1579.000 1621.000 1316.000 1621.000 2265.000 3140.000 2095.000 1646.000 2827.000 1613.000 1806.000  507.000 1694.000 2144.000 1298.000 2855.000 1987.000
 i83 2145.000 2593.000  519.000 3014.000 1094.000 1290.000  620.000 3495.000  293.000 1685.000  387.000  763.000 1651.000  256.000 2428.000  244.000 1765.000 1808.000  443.000 3154.000 2464.000 2211.000  338.000 2267.000 3238.000 1562.000 2704.000 2649.000  748.000 2584.000 2005.000  797.000 1607.000 2803.000 3067.000 2492.000  820.000 3229.000 1239.000 1379.000  641.000 3200.000 2072.000 2719.000 1768.000 1855.000 2653.000 3083.000 2479.000 1373.000 1698.000 1235.000 1880.000 2533.000 1547.000 3412.000 1632.000 2253.000  157.000 2600.000 2259.000 1631.000 1349.000 1989.000 1465.000 1818.000 1655.000  992.000 1798.000 3094.000 2445.000 1977.000 2151.000  858.000 1457.000  308.000 2079.000 2630.000 1574.000 2530.000 1333.000  804.000
 i84 1686.000 1039.000 2153.000  811.000 1912.000 2146.000 2297.000 1217.000 2587.000 1945.000 1985.000 1834.000  804.000 2559.000  285.000 2516.000 1184.000 1414.000 2108.000  849.000  160.000 1975.000 2217.000 1427.000 1108.000  927.000  400.000 1688.000 2191.000 1822.000 1987.000 2538.000 1375.000  967.000  798.000 1953.000 2426.000 1034.000 1082.000 1640.000 2420.000  996.000  358.000 1124.000  597.000 1544.000 1104.000  879.000  205.000 1447.000  610.000 1629.000  854.000  682.000 1651.000 1163.000  834.000 1868.000 2156.000 1288.000  230.000 1225.000 1243.000  399.000  842.000  907.000 1288.000 1735.000 1199.000  791.000 1209.000 1157.000 2138.000 2130.000 1015.000 2364.000 1286.000 1684.000 1209.000  910.000 1790.000 2369.000 2305.000
 i85 2420.000  835.000 2765.000  898.000 2394.000 2562.000 2882.000  919.000 3270.000 2232.000 2651.000 2422.000 1367.000 3249.000  903.000 3229.000 1970.000 2191.000 2739.000  466.000  665.000 2711.000 2960.000 2126.000 1169.000 1727.000  497.000 1524.000 2972.000 1714.000 2154.000 3096.000 2171.000  552.000  724.000 1908.000 2971.000 1017.000 1832.000 2055.000 3004.000  982.000 1155.000 1633.000 1391.000 2316.000  854.000  925.000  747.000 1897.000 1366.000 2098.000 1639.000  570.000 2001.000  976.000 1391.000 1922.000 2863.000 1099.000  756.000 2021.000 1763.000 1200.000 1558.000 1298.000 1647.000 2528.000 1981.000  527.000 1122.000 1372.000 2890.000 2919.000 1812.000 3012.000 1423.000 1530.000 1629.000 1487.000 2591.000 2916.000 3003.000  802.000
 i86 2176.000 2064.000  242.000 2686.000  565.000  816.000  410.000 3134.000  758.000 1148.000  194.000  202.000 1181.000  755.000 2089.000  805.000 1674.000 1790.000  191.000 2753.000 2072.000 2311.000  758.000 2216.000 2942.000 1352.000 2307.000 2086.000 1100.000 2021.000 1462.000  675.000 1580.000 2293.000 2710.000 1933.000  601.000 2908.000  953.000  817.000  525.000 2875.000 1750.000 2537.000 1459.000 1873.000 2120.000 2756.000 2110.000  813.000 1343.000  672.000 1689.000 2042.000  986.000 3069.000 1157.000 1695.000  500.000 2052.000 1831.000 1552.000  819.000 1664.000 1090.000 1302.000 1100.000 1101.000 1713.000 2706.000 1898.000 1428.000 2303.000 1168.000 1261.000  466.000 1523.000 2067.000 1030.000 2323.000 1466.000  552.000  563.000 1919.000 2548.000
 i87 2454.000  404.000 2415.000 1214.000 2000.000 2148.000 2520.000 1342.000 2955.000 1798.000 2335.000 2068.000 1054.000 2941.000  989.000 2938.000 1930.000 2166.000 2401.000  875.000  705.000 2742.000 2701.000 2195.000 1515.000 1607.000  684.000 1110.000 2767.000 1292.000 1712.000 2718.000 2103.000  200.000 1074.000 1477.000 2590.000 1377.000 1613.000 1649.000 2639.000 1339.000 1112.000 1821.000 1267.000 2299.000  438.000 1258.000  830.000 1506.000 1185.000 1706.000 1607.000  171.000 1581.000 1379.000 1072.000 1481.000 2573.000  678.000  604.000 1953.000 1402.000 1127.000 1321.000  920.000 1239.000 2355.000 1950.000  909.000  684.000  944.000 2901.000 2730.000 1673.000 2678.000  984.000 1114.000 1238.000 1634.000 2479.000 2537.000 2704.000  769.000  443.000 2212.000
 i88  878.000 1796.000 1922.000 1236.000 1928.000 2217.000 2095.000 1752.000 2171.000 2200.000 1666.000 1693.000 1055.000 2129.000  759.000 2037.000  336.000  566.000 1844.000 1546.000  969.000 1156.000 1683.000  695.000 1400.000  333.000 1162.000 2339.000 1529.000 2426.000 2357.000 2360.000  543.000 1791.000 1349.000 2500.000 2278.000 1425.000  742.000 1797.000 2207.000 1403.000  492.000  855.000  424.000  698.000 1868.000 1297.000  895.000 1602.000  605.000 1716.000    7.000 1485.000 1886.000 1637.000 1078.000 2350.000 1721.000 2001.000 1001.000  399.000 1359.000  477.000  761.000 1320.000 1599.000 1049.000  351.000 1456.000 1884.000 1644.000 1302.000 1441.000  429.000 2039.000 1803.000 2330.000 1474.000  653.000  994.000 2225.000 1878.000  848.000 1634.000 1685.000 1601.000
 i89 2684.000  433.000 2606.000 1343.000 2161.000 2285.000 2701.000 1384.000 3160.000 1903.000 2541.000 2258.000 1273.000 3148.000 1199.000 3152.000 2169.000 2403.000 2597.000  936.000  918.000 2973.000 2925.000 2419.000 1629.000 1849.000  853.000 1071.000 3002.000 1268.000 1778.000 2889.000 2344.000  127.000 1182.000 1472.000 2758.000 1480.000 1849.000 1800.000 2818.000 1444.000 1347.000 2011.000 1509.000 2536.000  426.000 1378.000 1037.000 1674.000 1426.000 1872.000 1844.000  397.000 1714.000 1446.000 1289.000 1515.000 2788.000  661.000  844.000 2194.000 1593.000 1365.000 1555.000 1109.000 1393.000 2595.000 2188.000  993.000  721.000 1076.000 3135.000 2967.000 1915.000 2876.000 1083.000 1079.000 1411.000 1836.000 2721.000 2706.000 2915.000  999.000  470.000 2411.000  242.000 1838.000
 i90 2415.000 1707.000  565.000 2591.000  155.000  454.000  618.000 2991.000 1184.000  679.000  669.000  274.000  985.000 1193.000 2005.000 1267.000 1851.000 2013.000  601.000 2572.000 1924.000 2592.000 1229.000 2394.000 2873.000 1457.000 2143.000 1638.000 1545.000 1558.000  988.000  799.000 1811.000 1968.000 2580.000 1461.000  672.000 2815.000 1046.000  355.000  730.000 2779.000 1704.000 2592.000 1453.000 2117.000 1756.000 2660.000 1989.000  418.000 1294.000  229.000 1780.000 1754.000  519.000 2947.000  955.000 1222.000  975.000 1653.000 1648.000 1747.000  549.000 1622.000 1052.000 1004.000  709.000 1454.000 1892.000 2540.000 1504.000 1043.000 2616.000 1599.000 1390.000  862.000 1110.000 1618.000  681.000 2364.000 1803.000  618.000 1031.000 1785.000 2300.000  475.000 1919.000 1774.000 2091.000
 i91 2275.000 2657.000  501.000 3128.000 1093.000 1262.000  567.000 3605.000  178.000 1680.000  449.000  791.000 1734.000  157.000 2540.000  234.000 1894.000 1939.000  447.000 3257.000 2567.000 2339.000  454.000 2398.000 3357.000 1684.000 2807.000 2680.000  861.000 2606.000 2003.000  708.000 1737.000 2876.000 3177.000 2504.000  748.000 3345.000 1351.000 1401.000  564.000 3315.000 2185.000 2846.000 1881.000 1985.000 2715.000 3197.000 2586.000 1413.000 1805.000 1262.000 2005.000 2613.000 1566.000 3524.000 1714.000 2264.000  283.000 2652.000 2355.000 1761.000 1411.000 2101.000 1567.000 1887.000 1701.000 1123.000 1928.000 3199.000 2498.000 2028.000 2275.000  974.000 1580.000  234.000 2124.000 2661.000 1628.000 2655.000 1461.000  740.000  131.000 2409.000 3094.000  601.000 2783.000 2003.000 2991.000 1047.000
 i92 2260.000  962.000 2752.000  713.000 2415.000 2602.000 2878.000  786.000 3233.000 2298.000 2619.000 2414.000 1351.000 3210.000  750.000 3180.000 1833.000 2048.000 2719.000  318.000  544.000 2550.000 2896.000 1960.000  991.000 1619.000  339.000 1665.000 2885.000 1849.000 2245.000 3101.000 2040.000  703.000  544.000 2035.000 2979.000  842.000 1762.000 2089.000 3000.000  806.000 1033.000 1450.000 1292.000 2169.000  991.000  743.000  604.000 1921.000 1289.000 2119.000 1503.000  647.000 2050.000  823.000 1377.000 2031.000 2816.000 1234.000  702.000 1892.000 1767.000 1088.000 1500.000 1321.000 1688.000 2430.000 1841.000  357.000 1240.000 1437.000 2734.000 2825.000 1710.000 2987.000 1506.000 1670.000 1655.000 1311.000 2472.000 2923.000 2960.000  695.000  187.000 2528.000  558.000 1498.000  638.000 2312.000 3056.000
 i93  379.000 2523.000 2010.000 1882.000 2228.000 2527.000 2186.000 2395.000 2032.000 2642.000 1711.000 1901.000 1656.000 1980.000 1499.000 1841.000  426.000  201.000 1912.000 2262.000 1727.000  518.000 1472.000  570.000 1964.000  811.000 1909.000 3004.000 1157.000 3064.000 2862.000 2443.000  290.000 2542.000 2028.000 3104.000 2398.000 2033.000 1099.000 2216.000 2276.000 2021.000 1252.000 1221.000 1114.000  114.000 2595.000 1932.000 1645.000 2047.000 1255.000 2098.000  755.000 2232.000 2344.000 2260.000 1670.000 2922.000 1628.000 2705.000 1752.000  422.000 1823.000 1229.000 1294.000 1943.000 2136.000  774.000  410.000 2166.000 2575.000 2265.000  588.000 1037.000  800.000 2016.000 2425.000 2993.000 2003.000 1140.000  468.000 2354.000 1766.000 1609.000 2390.000 1811.000 2356.000  760.000 2594.000 2075.000 1897.000 2248.000
 i94 1290.000 2871.000 1478.000 2689.000 1915.000 2183.000 1628.000 3207.000 1250.000 2462.000 1196.000 1538.000 1871.000 1193.000 2192.000 1028.000 1182.000 1087.000 1377.000 2984.000 2346.000 1262.000  715.000 1520.000 2829.000 1270.000 2569.000 3165.000  305.000 3163.000 2750.000 1841.000  957.000 2986.000 2803.000 3135.000 1843.000 2871.000 1236.000 2062.000 1678.000 2852.000 1861.000 2139.000 1602.000 1063.000 2942.000 2749.000 2305.000 1959.000 1648.000 1916.000 1453.000 2675.000 2226.000 3088.000 1869.000 2914.000  968.000 2977.000 2257.000 1070.000 1807.000 1802.000 1529.000 2137.000 2163.000  476.000 1197.000 2900.000 2826.000 2409.000 1153.000  203.000 1181.000 1356.000 2553.000 3149.000 2041.000 2016.000  498.000 1815.000 1053.000 2196.000 2993.000 1368.000 2831.000 1455.000 3070.000 1792.000 1166.000 2889.000  950.000
 i95 1974.000 1309.000 1003.000 1986.000  744.000 1010.000 1129.000 2397.000 1531.000  980.000  912.000  665.000  399.000 1519.000 1399.000 1528.000 1374.000 1572.000  979.000 1992.000 1328.000 2191.000 1338.000 1895.000 2267.000  943.000 1553.000 1487.000 1514.000 1485.000 1183.000 1359.000 1392.000 1516.000 1982.000 1475.000 1243.000 2210.000  580.000  568.000 1251.000 2175.000 1102.000 2012.000  867.000 1694.000 1371.000 2056.000 1387.000  378.000  698.000  492.000 1237.000 1255.000  672.000 2348.000  373.000 1269.000 1168.000 1345.000 1064.000 1293.000  145.000 1021.000  473.000  530.000  489.000 1241.000 1413.000 1953.000 1189.000  740.000 2256.000 1521.000  904.000 1255.000  877.000 1471.000  362.000 1780.000 1525.000 1187.000 1288.000 1185.000 1761.000  789.000 1425.000 1230.000 1630.000  606.000 1361.000 1750.000 1678.000 1680.000
 i96 1409.000 2673.000 1205.000 2634.000 1640.000 1907.000 1359.000 3146.000 1030.000 2191.000  920.000 1263.000 1667.000  974.000 2103.000  819.000 1176.000 1137.000 1104.000 2889.000 2228.000 1432.000  471.000 1593.000 2800.000 1166.000 2459.000 2929.000  128.000 2917.000 2483.000 1579.000  967.000 2808.000 2731.000 2881.000 1575.000 2827.000 1050.000 1797.000 1414.000 2805.000 1757.000 2158.000 1477.000 1145.000 2742.000 2696.000 2201.000 1702.000 1495.000 1649.000 1402.000 2502.000 1962.000 3036.000 1661.000 2657.000  704.000 2762.000 2109.000 1049.000 1563.000 1689.000 1344.000 1921.000 1919.000  353.000 1199.000 2810.000 2608.000 2178.000 1354.000   81.000 1066.000 1099.000 2318.000 2912.000 1800.000 2010.000  576.000 1545.000  804.000 2073.000 2858.000 1092.000 2662.000 1402.000 2899.000 1519.000  924.000 2768.000 1041.000  276.000 1441.000
 i97 1961.000 1079.000 2597.000  525.000 2315.000 2527.000 2735.000  796.000 3044.000 2271.000 2439.000 2271.000 1216.000 3017.000  456.000 2975.000 1543.000 1754.000 2556.000  390.000  300.000 2252.000 2675.000 1662.000  834.000 1356.000   60.000 1786.000 2636.000 1954.000 2260.000 2970.000 1754.000  879.000  418.000 2121.000 2853.000  711.000 1540.000 2014.000 2858.000  672.000  763.000 1173.000 1042.000 1874.000 1125.000  576.000  320.000 1832.000 1069.000 2024.000 1216.000  715.000 1999.000  775.000 1245.000 2084.000 2615.000 1355.000  551.000 1608.000 1650.000  827.000 1300.000 1248.000 1631.000 2173.000 1550.000  342.000 1327.000 1428.000 2436.000 2571.000 1452.000 2816.000 1524.000 1788.000 1576.000 1020.000 2194.000 2797.000 2764.000  459.000  467.000 2366.000  695.000 1211.000  850.000 2199.000 2867.000  298.000 1955.000 2624.000 1611.000 2516.000
 i98 1038.000 2882.000 1698.000 2546.000 2090.000 2370.000 1856.000 3064.000 1517.000 2611.000 1405.000 1717.000 1902.000 1461.000 2086.000 1298.000 1024.000  888.000 1596.000 2876.000 2266.000  991.000  970.000 1292.000 2661.000 1203.000 2479.000 3232.000  568.000 3247.000 2885.000 2081.000  797.000 2969.000 2673.000 3237.000 2073.000 2716.000 1260.000 2199.000 1915.000 2699.000 1775.000 1940.000 1544.000  839.000 2954.000 2602.000 2211.000 2076.000 1620.000 2057.000 1327.000 2655.000 2356.000 2938.000 1904.000 3025.000 1206.000 3011.000 2212.000  932.000 1900.000 1725.000 1541.000 2180.000 2253.000  525.000 1032.000 2786.000 2864.000 2471.000  878.000  450.000 1129.000 1602.000 2623.000 3217.000 2126.000 1839.000  337.000 2042.000 1305.000 2124.000 2926.000 1564.000 2802.000 1330.000 3044.000 1957.000 1423.000 2808.000  725.000  275.000 1764.000  503.000 2531.000
 i99 1846.000 1651.000  759.000 2166.000  726.000 1025.000  914.000 2613.000 1218.000 1149.000  599.000  475.000  691.000 1200.000 1570.000 1195.000 1281.000 1443.000  709.000 2236.000 1552.000 2030.000  992.000 1824.000 2426.000  897.000 1789.000 1818.000 1181.000 1800.000 1406.000 1170.000 1243.000 1847.000 2189.000 1767.000 1073.000 2389.000  483.000  726.000 1035.000 2356.000 1234.000 2061.000  950.000 1549.000 1715.000 2236.000 1589.000  595.000  824.000  593.000 1228.000 1573.000  876.000 2548.000  672.000 1548.000  831.000 1691.000 1320.000 1175.000  449.000 1148.000  570.000  872.000  802.000  959.000 1321.000 2187.000 1535.000 1082.000 2066.000 1198.000  824.000  969.000 1212.000 1800.000  689.000 1839.000 1280.000 1019.000  960.000 1398.000 2052.000  521.000 1744.000 1223.000 1957.000  571.000 1044.000 2020.000 1513.000 1368.000  346.000 1117.000 1848.000 1482.000
i100  789.000 2289.000 2701.000 1063.000 2720.000 3007.000 2876.000 1521.000 2891.000 2961.000 2433.000 2485.000 1777.000 2844.000  996.000 2731.000  840.000  866.000 2618.000 1541.000 1280.000 1037.000 2363.000  466.000 1034.000 1122.000 1347.000 2928.000 2119.000 3049.000 3088.000 3142.000 1028.000 2184.000 1248.000 3157.000 3065.000 1143.000 1535.000 2572.000 2986.000 1144.000 1019.000  244.000 1152.000  901.000 2353.000 1089.000 1154.000 2373.000 1335.000 2499.000  789.000 1925.000 2646.000 1370.000 1804.000 3037.000 2449.000 2537.000 1474.000  973.000 2131.000 1070.000 1536.000 2007.000 2332.000 1666.000  808.000 1438.000 2451.000 2314.000 1250.000 2008.000 1207.000 2794.000 2464.000 2923.000 2216.000  351.000 1456.000 3013.000 2602.000 1251.000 1833.000 2468.000 1984.000  794.000 2186.000 2567.000 2732.000 1654.000 1015.000 1952.000 2009.000 1994.000 1367.000 1740.000 2017.000
