# Supplementary material for: Novel hybrid evolutionary algorithm for bi-objective optimization problems
Source: Sci Rep. 2023 Mar 15;13:4267. doi: 10.1038/s41598-023-31123-8 (PMC10017715; doi:10.1038/s41598-023-31123-8)
Supplement: Supplementary file 1 — Supplementary Information. [file 41598_2023_31123_MOESM1_ESM.zip › datasets/L10/dist_randomG100_orig.txt]

          i1       i2       i3       i4       i5       i6       i7       i8       i9      i10      i11      i12      i13      i14      i15      i16      i17      i18      i19      i20      i21      i22      i23      i24      i25      i26      i27      i28      i29      i30      i31      i32      i33      i34      i35      i36      i37      i38      i39      i40      i41      i42      i43      i44      i45      i46      i47      i48      i49      i50      i51      i52      i53      i54      i55      i56      i57      i58      i59      i60      i61      i62      i63      i64      i65      i66      i67      i68      i69      i70      i71      i72      i73      i74      i75      i76      i77      i78      i79      i80      i81      i82      i83      i84      i85      i86      i87      i88      i89      i90      i91      i92      i93      i94      i95      i96      i97      i98      i99     i100
  i1    0.000
  i2  147.000    0.000
  i3 2615.000  430.000    0.000
  i4 3264.000 3900.000 1785.000    0.000
  i5 1826.000 4450.000 3709.000 1865.000    0.000
  i6 1141.000 2597.000 2745.000 3894.000 2613.000    0.000
  i7 2244.000 3810.000  957.000 1497.000 3454.000 1817.000    0.000
  i8 4278.000 1381.000 4169.000 2619.000 2776.000 1079.000 4456.000    0.000
  i9 2061.000 1784.000  778.000 2516.000 3676.000  528.000 2453.000  683.000    0.000
 i10  814.000 4067.000 1301.000 1193.000  232.000 1794.000 1062.000 1844.000  490.000    0.000
 i11 3362.000 2112.000 2233.000  123.000 3345.000  646.000 3206.000 2213.000 1783.000 3922.000    0.000
 i12 1943.000 2056.000 4252.000  210.000   73.000  282.000 4069.000  379.000 1361.000 3153.000 3278.000    0.000
 i13 3909.000 2428.000  332.000 1438.000 3951.000 2950.000 2015.000 3513.000 3119.000  437.000 3605.000  787.000    0.000
 i14 2665.000 1486.000  205.000 3363.000  205.000 4266.000  600.000 3036.000 2075.000  244.000 2540.000  885.000  636.000    0.000
 i15 3096.000  229.000 1156.000 1310.000  934.000 2144.000 1061.000 3095.000 4443.000 1572.000 2791.000 3012.000 2493.000 4149.000    0.000
 i16 1263.000 3335.000 4219.000  706.000 2888.000 2429.000 2173.000  726.000 1529.000 1962.000 2325.000 4016.000 4439.000 2320.000 1520.000    0.000
 i17  731.000 4237.000 1588.000 3427.000 2366.000 2357.000  838.000  247.000  558.000 1718.000 1515.000  730.000  416.000  545.000 1955.000   81.000    0.000
 i18 2755.000 2993.000 2729.000 3810.000 3523.000 3540.000 4006.000 3941.000 3675.000 1940.000 3713.000 2830.000 2931.000  900.000  309.000  879.000 4275.000    0.000
 i19  776.000 2765.000 2999.000  840.000 1810.000 4223.000 4050.000 3615.000   18.000  272.000 1061.000 1415.000  314.000 4186.000  397.000 2819.000 3208.000 3058.000    0.000
 i20 1326.000  369.000 1547.000 1613.000 2058.000 3819.000 2109.000 1197.000 1396.000 3604.000 1559.000 1075.000 1210.000  127.000  547.000 2502.000 2240.000 4251.000 1274.000    0.000
 i21   68.000  607.000 4290.000 1197.000 3996.000 2750.000 2264.000 1987.000 1545.000  107.000 3473.000   12.000 1070.000  836.000 3186.000 2788.000 1377.000 4425.000 1297.000  582.000    0.000
 i22 3387.000 1096.000  589.000 3526.000  559.000  222.000 4275.000  498.000   97.000 3824.000 2223.000 2897.000 2895.000 2514.000 2575.000 3026.000 4263.000 1043.000 2008.000 3627.000  762.000    0.000
 i23 1981.000 2100.000 1791.000 1342.000 1877.000 2059.000 3846.000 1667.000 3182.000  735.000 3927.000 3138.000  103.000 1387.000 3759.000  918.000  279.000   63.000 1960.000 2292.000 3053.000 1199.000    0.000
 i24  182.000 2020.000 1176.000 2188.000 4407.000 1523.000 1435.000 1791.000  958.000 2562.000 4022.000 2362.000 2318.000 1963.000  454.000 3443.000 4177.000 1014.000 3966.000 1942.000 3193.000  610.000 1352.000    0.000
 i25 2477.000 1736.000 2335.000 1037.000 2104.000 2378.000 2682.000 3248.000 3604.000  319.000  418.000   86.000 3422.000 1695.000 1265.000  507.000 2096.000 3654.000 3261.000 4406.000 4298.000 1007.000 3073.000 4188.000    0.000
 i26 2891.000 4162.000  751.000 3420.000 4135.000  310.000 3271.000 2744.000 1418.000  241.000 2150.000 1985.000 2834.000 3630.000  473.000 4081.000   33.000 3947.000 3753.000 1665.000  932.000  600.000 3803.000 1259.000 2988.000    0.000
 i27  471.000 3694.000 1312.000 2486.000  921.000 3969.000 1875.000  441.000 4014.000 1580.000 3945.000 2966.000 1931.000 2825.000 4278.000 2527.000 2297.000 4335.000 3844.000 2306.000 1651.000 2577.000 1099.000 3131.000 1788.000 1481.000    0.000
 i28 1563.000   25.000 1047.000 2593.000 2773.000 1636.000 3768.000   38.000 1334.000 1730.000 1703.000 1525.000 3746.000 4259.000 2827.000 4408.000 1467.000 1707.000  310.000 2212.000 3136.000 4411.000 2921.000 2804.000 1890.000 2499.000  444.000    0.000
 i29 4031.000 2861.000 2760.000 2644.000   56.000 3397.000 1415.000 4371.000 1116.000 3844.000 3192.000 1355.000 2058.000 1708.000 3651.000 2491.000 1932.000 1463.000 4100.000 3141.000 2622.000 1578.000 3863.000  863.000   65.000 3526.000 3594.000 3019.000    0.000
 i30 1171.000 1379.000 3847.000  130.000 1369.000 1566.000 2333.000  794.000 3284.000 3396.000 3787.000 2485.000 2505.000  680.000 2375.000 3929.000 4384.000  622.000 1094.000 2904.000 1036.000 1513.000 3801.000 2482.000 3474.000  792.000 2260.000  996.000 4458.000    0.000
 i31 3340.000  989.000 2748.000 1050.000 1288.000  870.000 2254.000  398.000 3953.000 2080.000 2412.000 2664.000 4044.000 4250.000 2477.000   46.000  190.000 1293.000 2220.000 4359.000 3291.000 3846.000 2964.000 3279.000 4254.000 3369.000 3619.000 1937.000  673.000 4415.000    0.000
 i32 2239.000 1069.000 1095.000 4177.000 1958.000  893.000 4189.000  702.000 2322.000 3001.000 1481.000 2012.000 1131.000  729.000 2217.000 4117.000 3738.000 1180.000 3066.000 2260.000   73.000 4142.000  249.000  819.000 1495.000 3816.000 3060.000  256.000 2504.000  523.000 4141.000    0.000
 i33 2580.000 3742.000 1096.000 3962.000 2645.000 1844.000 4084.000 3859.000 2837.000 4373.000 3600.000 1853.000 4329.000 2805.000 3220.000  692.000 1845.000 1361.000   38.000  273.000 1120.000 3259.000 4240.000 1568.000 4290.000 1017.000   77.000 2512.000 3560.000  862.000 1621.000 2330.000    0.000
 i34 3270.000  935.000 3796.000  404.000 4310.000 1896.000 1347.000 2691.000 4420.000  630.000 2836.000 1633.000 3150.000 3535.000 1063.000 2494.000 1331.000 2005.000 1987.000 2291.000 4154.000 4471.000  350.000 2316.000   52.000 2112.000 2215.000 1274.000 3538.000  173.000 3618.000   16.000 2864.000    0.000
 i35  228.000 3319.000 1077.000 3681.000  400.000 2712.000 2606.000 2193.000  629.000 1541.000 3246.000 1312.000 2668.000 1762.000  459.000 1124.000 4193.000 1139.000 4157.000 1076.000  657.000 1223.000  546.000 3530.000 2165.000  679.000 3695.000 3901.000   34.000 4439.000 2106.000  542.000 3968.000  256.000    0.000
 i36 1706.000 1809.000 2237.000  343.000  540.000 4017.000 2873.000 1709.000 1521.000 3218.000 2226.000 2607.000 3712.000 3202.000  530.000 1416.000 1518.000 3518.000 1723.000 2192.000 2360.000 1139.000 3675.000 3282.000  751.000 3042.000 2162.000 2474.000  853.000 1260.000  264.000 1737.000 2408.000 4434.000 2926.000    0.000
 i37   60.000 1868.000 2970.000 3521.000  892.000 2767.000  178.000 3974.000 2950.000 3926.000 1564.000 3169.000  483.000 1747.000 1398.000 3246.000 2063.000 2310.000 4070.000 1331.000 2848.000 1415.000 1895.000  648.000 2792.000 4095.000 3515.000 4077.000 2365.000  432.000  876.000  720.000 1466.000 2655.000 2554.000  859.000    0.000
 i38 4228.000 4418.000  439.000 3330.000  428.000 2414.000 2249.000 4298.000 2691.000 2490.000 1379.000  365.000  225.000  402.000 1781.000 2885.000 3006.000 4399.000 1423.000 2880.000 1490.000 1067.000 2771.000  768.000  927.000 3115.000 3382.000 2341.000  149.000 2998.000 1815.000  119.000  991.000 3612.000   63.000 2122.000 3800.000    0.000
 i39 3180.000 1558.000 3871.000 1770.000 1099.000 1826.000 2729.000 3129.000 3151.000  958.000 3353.000 4051.000 3106.000 4444.000 4304.000 1925.000 1036.000  466.000 4014.000 2195.000 1803.000 2623.000  116.000 3158.000 3715.000 2969.000 3707.000 1434.000 1343.000  621.000  277.000  763.000 3357.000 3061.000  593.000 2521.000  560.000 1398.000    0.000
 i40  934.000 3959.000 3862.000 3000.000 1860.000 1834.000 2548.000 2305.000 1508.000 3394.000 1041.000 3003.000 2596.000 1160.000 2103.000 1314.000 4362.000 1137.000 2560.000 1696.000 2809.000 2520.000 2396.000 3400.000 3466.000 1226.000  244.000 3386.000  735.000 3855.000 3900.000 2328.000  518.000 3335.000 2534.000 1932.000 3396.000 3815.000 1770.000    0.000
 i41 3191.000 1019.000 2032.000 2031.000 1303.000 4261.000 1880.000 2179.000 2172.000  904.000  428.000 3854.000 2857.000 1843.000 1843.000 3234.000 1804.000  331.000 2373.000 2630.000 1961.000 4068.000  788.000 2604.000 1438.000 1945.000 1500.000  521.000 1592.000 2824.000 1000.000 3501.000 1946.000 3156.000 1244.000 1212.000  940.000  259.000  913.000  470.000    0.000
 i42 4006.000 2299.000 2921.000 1920.000 3569.000 3098.000  414.000  435.000  590.000 4320.000 3935.000 3855.000 2548.000  650.000  531.000 3647.000 2466.000 4057.000 1909.000  659.000 2411.000 3145.000 2478.000 4042.000 3175.000 2940.000 4400.000 2832.000 1651.000 1229.000  186.000  177.000 3783.000 3130.000 1856.000 3270.000 1922.000  154.000 3951.000 3431.000 2255.000    0.000
 i43 1207.000 4012.000   28.000 2754.000 2042.000 1785.000 2676.000 3234.000 3917.000  605.000  450.000  383.000 3215.000  944.000 1598.000 3977.000  398.000 1638.000 4328.000 2317.000 1884.000 2650.000 2879.000  358.000 2458.000 1549.000  864.000 2555.000 2892.000 1637.000 4277.000 4367.000 2126.000 3961.000 4283.000 2915.000 3258.000 4366.000 1792.000  424.000 1730.000  424.000    0.000
 i44  119.000  657.000  742.000 2146.000 3042.000  746.000  309.000 2384.000  720.000  626.000 1065.000 2713.000 1796.000 1465.000 3974.000 2846.000 3876.000 2997.000 3770.000  853.000 1277.000 3334.000 1150.000 1913.000 2739.000  893.000 2775.000  163.000 2290.000 3457.000  234.000  321.000  870.000  731.000 1978.000 2409.000 1606.000 2450.000 4275.000 2174.000 2800.000 2787.000 3150.000    0.000
 i45 2946.000  114.000 1120.000 3648.000 1481.000  646.000  477.000 1602.000 1842.000   31.000  175.000 2993.000 3466.000 2998.000 1574.000 1726.000 1413.000 3648.000 3252.000  872.000 2226.000 1651.000 4066.000 2233.000  101.000 1942.000 2235.000 3017.000 2009.000 1003.000 2434.000 2914.000 1019.000 3710.000 4449.000  872.000 2753.000 2862.000 2611.000 4301.000  111.000 1727.000 2396.000  886.000    0.000
 i46  138.000 3562.000 3532.000 2418.000  888.000 4129.000  701.000 2527.000  949.000  642.000  797.000  533.000 3060.000  448.000  572.000  163.000  708.000 4384.000 2938.000 3311.000  737.000 3573.000 3470.000 3504.000 3559.000 4460.000 1415.000 1708.000 3492.000 1222.000 2305.000 2322.000 3702.000 3622.000 3737.000 1870.000 3711.000 2011.000 3046.000  896.000 1847.000 1011.000 3779.000 2864.000 1559.000    0.000
 i47 2761.000 2011.000  317.000 1743.000 2670.000 2485.000 2326.000 3312.000  236.000 3879.000 1355.000 3125.000 3302.000 2001.000 3466.000 1568.000 3795.000 1927.000 1394.000 2713.000  574.000 1486.000 2233.000 4277.000 1651.000  223.000  991.000 4004.000  961.000 3570.000 4069.000 1631.000  887.000 3834.000  488.000  630.000 1844.000   45.000 3053.000  733.000 1547.000 1519.000  725.000  761.000 2976.000 3504.000    0.000
 i48 1605.000 2881.000 1103.000 3990.000  251.000 3099.000  936.000 1820.000 4056.000 3462.000 3684.000 3121.000 4447.000 2750.000 1840.000  514.000 2756.000  882.000  435.000 1189.000 4059.000  503.000 3127.000 1846.000  986.000 3521.000 4293.000  847.000  845.000 3901.000  956.000 2172.000  213.000 2146.000  203.000 3675.000  594.000 1248.000 1727.000  191.000 2212.000 3720.000 3163.000 2767.000 3844.000 1943.000  147.000    0.000
 i49 2665.000 4402.000 3908.000 2615.000 1417.000  236.000 3203.000 1362.000 4092.000 3486.000 3729.000 3241.000 3028.000 1905.000 1594.000 2386.000 1503.000 3234.000 4416.000  410.000 2395.000 1249.000 3011.000 4043.000 2485.000  897.000 1097.000  601.000 3366.000  518.000 1768.000 1376.000  390.000  640.000 2204.000  754.000  960.000 4325.000 4332.000  160.000  156.000  120.000 3255.000  200.000 3580.000  862.000 1540.000 3059.000    0.000
 i50 1428.000 3547.000 2977.000  199.000 1081.000 4090.000 2919.000 4143.000 2857.000  833.000 3151.000 1619.000 2993.000  426.000  918.000 1516.000  934.000 2455.000   40.000  547.000  491.000  716.000  644.000 2634.000 3707.000 2852.000  539.000 1875.000 2653.000 3496.000  372.000 4246.000 4384.000 2722.000 2179.000 3149.000 3282.000  129.000 2391.000  622.000 3053.000 1557.000 1940.000 1060.000 3958.000 3789.000 1565.000  910.000 3730.000    0.000
 i51 3314.000 2366.000 3877.000 1375.000  293.000 1610.000 2329.000 3989.000  852.000 4149.000 2416.000 4225.000 4169.000 1778.000  758.000 1731.000 3759.000 3560.000 1913.000 4279.000 4334.000  945.000 2108.000 3390.000  765.000 1019.000 2020.000   17.000 3435.000  392.000 4026.000    6.000  892.000  222.000  468.000 1507.000 3501.000 3224.000 1872.000 2672.000 2673.000 3107.000 2531.000 2020.000 1144.000 1099.000 3170.000  989.000 2021.000 3488.000    0.000
 i52  690.000  988.000 2512.000 1890.000 2175.000  398.000  491.000 2215.000 1430.000  556.000 4447.000 3216.000 1360.000 3281.000  539.000 4076.000 3604.000 4042.000 4263.000 2528.000 1619.000 3841.000 3261.000 2928.000 1524.000 2110.000 4456.000 1667.000 1041.000 1954.000 3150.000 2141.000 3272.000 2560.000 4066.000 1759.000 4358.000 1627.000  319.000 3837.000  772.000 1409.000 2542.000 2154.000 1978.000 1387.000 1117.000 2035.000 2071.000 1158.000 1072.000    0.000
 i53 4194.000 2346.000  852.000 2151.000 3308.000 4327.000 2818.000 1941.000  177.000  657.000 4469.000 2778.000 3287.000 2903.000 3706.000 3963.000 3342.000 2174.000  284.000 1820.000 2916.000 3367.000 2298.000 4168.000 3431.000 1112.000  462.000 3901.000 4277.000  333.000 2431.000  717.000  936.000  199.000 1790.000 3708.000 2264.000  674.000  644.000  173.000  770.000 2350.000 3519.000    7.000 2502.000 2209.000 2611.000 4283.000 2011.000 4404.000  669.000 1573.000    0.000
 i54 2520.000 1851.000 1426.000 2985.000  721.000 3513.000  548.000 1032.000 1862.000  524.000 2566.000 3344.000 3637.000 2520.000 2678.000 4025.000 1089.000 1857.000 2340.000  860.000  480.000  472.000 1666.000 2093.000 1265.000 2022.000 3021.000 3967.000  796.000 2361.000 2426.000 1401.000 3747.000 3741.000 1170.000 1276.000  613.000  802.000 2309.000 3518.000 2084.000 2513.000   20.000 2066.000  807.000 1610.000 2891.000 2733.000  877.000 3680.000  777.000 2004.000 1051.000    0.000
 i55 3641.000 4082.000 3486.000 1559.000 3669.000 3605.000 3647.000 3132.000 1073.000 2412.000 1091.000 3687.000 1632.000 3486.000 4146.000 1540.000 3258.000  516.000 1441.000 4282.000 3759.000 2423.000 2082.000 3515.000 1321.000 4248.000 2542.000 1651.000 2208.000 2393.000 2634.000 4003.000  785.000 1569.000 1723.000 3947.000  460.000 2052.000 2979.000 3261.000 2601.000 2241.000 2962.000 1998.000 4409.000 1043.000  283.000 1503.000 1669.000 2861.000 1965.000 2287.000 2469.000 2064.000    0.000
 i56 2690.000  839.000  158.000 2758.000 3105.000  528.000 1735.000 2251.000 4062.000 3037.000 1644.000  179.000 2781.000 2532.000  473.000 4466.000 4421.000 1621.000 2159.000 3843.000 2118.000  151.000  659.000 3266.000 1526.000 3165.000 1556.000 1751.000 4464.000 4108.000 3672.000 1591.000   70.000 1019.000 2993.000 1029.000 4316.000 3163.000  578.000 1267.000 1454.000 1905.000 3986.000 1805.000 3581.000  666.000 3895.000 1000.000 3428.000 2371.000 3438.000 3985.000   66.000 2829.000 2946.000    0.000
 i57 2526.000 1086.000 1543.000 2545.000 2076.000  171.000 3647.000 2965.000 1081.000 3349.000 2487.000 1328.000  135.000 1255.000 4049.000 3995.000 1282.000 4285.000  447.000 4189.000 1835.000 2975.000 1351.000  276.000  260.000 3319.000 3736.000 3923.000 2662.000 2676.000 4333.000 4147.000 1754.000 1394.000 2061.000 2784.000 4048.000  843.000  578.000 3518.000 3851.000  129.000 2135.000 3321.000 1534.000 2587.000 3362.000 3885.000 3651.000  260.000 4333.000  158.000  648.000 4297.000 1919.000  121.000    0.000
 i58 1700.000  407.000 4166.000 2191.000  130.000 1053.000 2130.000  538.000 3246.000 3876.000 2416.000 2265.000 1688.000 3596.000 2152.000 3868.000 2050.000 3211.000 1619.000 4072.000  857.000  797.000 1496.000 3938.000  373.000  170.000 2402.000  191.000 2794.000 2386.000  195.000  920.000 1480.000 3117.000  143.000 3553.000  542.000 2802.000 4434.000 3328.000 3042.000 1160.000 4185.000 3271.000 1694.000 2127.000 4022.000 2838.000 1225.000 1102.000 2982.000 3823.000 4051.000 1629.000 1248.000 4332.000  319.000    0.000
 i59 2811.000 2402.000 2994.000  732.000 2278.000 2277.000 3988.000 3291.000  880.000  393.000 4128.000 1439.000 2711.000 2104.000 2324.000 1876.000 1059.000 3160.000 2727.000  184.000 1110.000 4177.000 1040.000 2242.000 3456.000  625.000 2319.000 3133.000 1646.000 2401.000 2283.000 2090.000 3299.000 1489.000 1434.000 2024.000 3912.000 3895.000 3002.000 1512.000 1596.000 4088.000  934.000    1.000 3501.000 4061.000 1878.000  513.000  872.000 1613.000 2252.000 3933.000 3332.000  329.000 1984.000 1424.000 2277.000 3250.000    0.000
 i60 4241.000 3301.000  673.000  172.000 3745.000 1127.000 4197.000  139.000 3758.000 2513.000 4175.000 3142.000  508.000 3420.000 1326.000 4466.000 2841.000 1355.000 2207.000 3936.000 3180.000 1078.000 4286.000 4272.000 2979.000 1642.000   58.000 2226.000  639.000 3675.000 1408.000 2569.000   13.000 1980.000 3544.000  871.000 1112.000 4162.000 2287.000 4264.000  977.000  914.000 1533.000 1857.000 3135.000 2476.000 3639.000 2394.000 2833.000 1355.000 4226.000 3021.000 3890.000 1465.000 4393.000  479.000 3938.000 2706.000  237.000    0.000
 i61 2434.000  580.000  321.000 1938.000 4170.000 1153.000 4085.000  805.000 1208.000 3688.000 2869.000 1071.000 1656.000  175.000 2133.000 1000.000 1064.000 3605.000  504.000 2987.000  632.000  618.000 1894.000 2756.000 4207.000  394.000 3334.000 1740.000 3359.000 2082.000 3873.000 3989.000  511.000 3348.000 1047.000 2987.000  438.000 3239.000 3871.000 3968.000  522.000 3948.000 1755.000 3509.000   30.000  857.000 2573.000 2827.000 4319.000 1647.000 3921.000  534.000 2964.000 4278.000 4041.000 2791.000 1972.000   80.000 3669.000 3016.000    0.000
 i62 3551.000 3075.000 4430.000  142.000 3401.000  810.000 2133.000  992.000 2847.000 2661.000 1463.000 1174.000 4086.000 1854.000 1496.000 1602.000 1929.000 3419.000 3887.000 3274.000 2447.000 3676.000 4243.000 1577.000 4460.000 4380.000 1904.000  778.000  593.000 3051.000 3118.000 1308.000 4442.000 1535.000 2714.000 1280.000 1622.000 3369.000 2816.000  531.000 4002.000 2304.000  780.000 3616.000 2489.000  944.000 3729.000 2125.000 2662.000 1129.000 3500.000 1864.000 2999.000 3125.000  601.000 3908.000 1107.000 1190.000   12.000 1857.000 1695.000    0.000
 i63 3143.000 3643.000  252.000  921.000 3014.000 1006.000 1205.000 2212.000 1983.000 1026.000 2734.000 1939.000 1829.000 1768.000 4249.000  513.000  838.000  555.000 3281.000 1759.000  152.000 3176.000 3575.000 3947.000 2170.000 3177.000 1851.000 1589.000  352.000 1014.000  632.000 2826.000 3480.000 3109.000 2312.000 1301.000 1587.000 3184.000 3373.000 4256.000  353.000 1803.000 1973.000 2808.000 1393.000 2031.000   93.000 4140.000 2473.000 3788.000 4423.000 2694.000 2961.000 4214.000 2586.000 3676.000 1234.000  424.000 3122.000   53.000 3543.000 1228.000    0.000
 i64 4042.000 2828.000 1633.000 2732.000 1435.000 3369.000  232.000 2857.000 1464.000 2436.000 1774.000 1708.000  218.000 1852.000 1958.000  168.000 3665.000  464.000 2954.000 1230.000 1161.000  854.000 1259.000  515.000  475.000 2509.000  656.000  736.000 1401.000  741.000  834.000 3406.000 1838.000 3405.000 2470.000 1443.000 4461.000 1364.000 4466.000  916.000  579.000 1178.000  670.000 4380.000 4441.000  601.000   27.000 1915.000  449.000  635.000 2018.000 2634.000 3223.000 1383.000 4347.000 2041.000 1455.000 3040.000  542.000  669.000  216.000 1957.000 1563.000    0.000
 i65 3678.000  108.000 2930.000  307.000 1019.000 3151.000 2851.000 2745.000 4217.000 4422.000 2110.000 4270.000 1488.000 1175.000  907.000 3005.000 2763.000 4194.000  756.000 3622.000 3873.000 4114.000 1200.000 2138.000 1361.000 1186.000 3922.000 3176.000 3358.000  815.000  399.000 2595.000 2025.000 1103.000 4014.000   88.000 2846.000  375.000 2060.000 1064.000  961.000 2345.000  902.000 1177.000  991.000    9.000  542.000 4440.000  523.000 2893.000 1115.000 2841.000 2640.000  588.000 1843.000 1067.000  119.000 4371.000 3782.000 2327.000 4340.000 1874.000 2293.000 2964.000    0.000
 i66 1222.000 1164.000 3062.000 2439.000 4118.000 2529.000 1924.000 4407.000 4274.000 3503.000 1858.000  255.000 2195.000 1596.000 4281.000 4389.000 2814.000  854.000 1172.000  345.000 4272.000 2258.000 4145.000 4006.000 1945.000 2489.000  406.000 2099.000  419.000 1085.000 4037.000 3324.000 1051.000  823.000 4254.000 3213.000 3372.000 1051.000 3197.000 4237.000 1291.000 1086.000 2274.000 2996.000 3119.000 3817.000 1054.000 1368.000 4190.000 2595.000 1392.000 1289.000 4215.000 2973.000 2722.000 3375.000 4270.000 4351.000 2364.000 4352.000 1479.000 2986.000 3682.000 1134.000 2888.000    0.000
 i67 3420.000 2109.000 4249.000  354.000 3276.000 1706.000 3568.000 2623.000 2254.000 4309.000 3687.000 1070.000 1165.000 2989.000 3446.000  804.000  701.000 1360.000 1046.000 2507.000 3442.000 3306.000  808.000 1734.000 1954.000 1196.000 2511.000 1853.000 1889.000  286.000 4426.000   60.000 1632.000 3103.000 1049.000 2790.000 1272.000 3350.000 2362.000 2570.000  484.000 3238.000 3957.000 1697.000 1866.000 4457.000 4440.000 2577.000 2453.000 4121.000   95.000 1730.000 4172.000 3748.000 4321.000 3079.000 1012.000  367.000 1231.000 2364.000 3058.000 3994.000 3579.000  428.000 1470.000 2984.000    0.000
 i68 1350.000  816.000  572.000 3640.000 1890.000 4371.000 3525.000 2518.000 3239.000 2718.000  426.000  311.000 4453.000 1154.000 4260.000 4213.000 1252.000 2493.000 3881.000  368.000 2902.000 2941.000 3987.000 3598.000 4286.000 3843.000  723.000 1925.000 2502.000 1102.000  653.000  702.000  179.000 3837.000 1429.000 2811.000 2289.000 3243.000 4337.000 2606.000 4112.000 1074.000 1522.000 2285.000 4012.000 4063.000 1392.000 2242.000 2279.000 2502.000 1083.000  722.000  270.000 2205.000 4050.000  559.000 1843.000  966.000 2208.000 2432.000 2257.000 1386.000 1028.000 4028.000  585.000 3245.000 3154.000    0.000
 i69  531.000 3190.000 2671.000  620.000 2159.000  965.000 2275.000 2034.000  696.000 3416.000   48.000 3607.000  526.000  791.000 3236.000 3796.000 3919.000 4116.000  242.000  760.000 1562.000 2465.000  946.000 3631.000  948.000 2784.000  557.000 1537.000 2992.000 1425.000 1833.000 4211.000 2918.000 1083.000 1152.000 1095.000 2264.000 1525.000  403.000  445.000  698.000 1450.000 3175.000 4119.000 1082.000 4134.000 3051.000 3874.000 2439.000 4449.000 1235.000  264.000 3320.000 2739.000  526.000 4246.000 3870.000  205.000 2808.000 3682.000 3953.000  765.000 3688.000 1934.000  741.000  956.000 4040.000  372.000    0.000
 i70 2238.000 1202.000 1409.000  532.000  325.000 2219.000 1543.000  983.000 3165.000 3725.000 1275.000 1369.000 2463.000 1148.000 1622.000 2787.000 1125.000 1009.000  624.000 2573.000 4356.000 2523.000 2298.000 2698.000 4174.000  906.000 1980.000  999.000 1222.000  216.000 1681.000 1258.000 1758.000 1470.000 4082.000 1628.000 2688.000 3668.000  161.000 4375.000 1627.000  326.000 2079.000  225.000 3516.000 2572.000  439.000 3100.000 4194.000   48.000 1037.000 3668.000 1970.000 2330.000 2962.000 1171.000  812.000  772.000 3498.000 1159.000 3818.000 2403.000  685.000 2709.000 3147.000 2674.000 3390.000 2469.000 4118.000    0.000
 i71 4231.000 1586.000  873.000 3775.000 2035.000 3772.000  830.000  319.000  629.000 2289.000  973.000 3593.000 4434.000 1386.000 1487.000 2706.000 1214.000 4314.000 1747.000 1418.000  559.000 3934.000 2593.000  323.000 3751.000 1820.000 1260.000 4249.000 1988.000 2572.000 2638.000  383.000  377.000  677.000 3767.000 1566.000 1771.000 2481.000 4140.000 4084.000 1712.000 2818.000  479.000  678.000 2712.000 2149.000 1836.000  609.000 3835.000 1269.000  971.000 2599.000 3480.000 2374.000  249.000 4439.000 2749.000  222.000 3256.000 3321.000 3480.000 3838.000  469.000 2353.000  704.000 1786.000 2126.000  963.000 1018.000 3028.000    0.000
 i72 2995.000 3434.000 4446.000  207.000 2870.000 3390.000 3750.000  510.000 2273.000 1622.000  412.000 3244.000 1466.000 1321.000  210.000 1782.000 1539.000 1977.000 1423.000   95.000 1647.000 3571.000  567.000 3126.000 1833.000 1544.000 1157.000 3477.000 3096.000 3879.000 3027.000 1800.000 4243.000 2428.000 1057.000  188.000 3921.000 2353.000 3625.000 4154.000 3913.000 2354.000 2515.000  225.000 4257.000 2388.000 2536.000 1508.000  981.000 1608.000 1925.000 3092.000 3030.000  482.000 2693.000  185.000 3575.000 3216.000 1500.000 3474.000 1648.000  521.000 2344.000 1616.000 3408.000 2292.000 2567.000 1731.000 4380.000 4109.000 1661.000    0.000
 i73 2934.000 1516.000  396.000  603.000  321.000 3266.000 3657.000 1603.000 4086.000 3345.000  980.000 1019.000 3217.000 4022.000 1585.000 2249.000 4439.000 2090.000 2755.000 2677.000 4166.000  478.000 1996.000 2414.000 3418.000 1213.000  704.000 1475.000 2033.000  659.000  349.000  336.000 1459.000 2323.000 4110.000 2239.000 2470.000 2421.000 2525.000 4308.000 1630.000 3165.000 3132.000 2827.000  698.000 1062.000 1564.000  194.000 3694.000  722.000 2172.000 1303.000 1190.000 2979.000 1860.000 3802.000 1722.000 1818.000 2737.000  582.000 3251.000 1986.000  442.000 2759.000 4149.000 1949.000 1933.000 2736.000 1894.000 2864.000 4011.000 1831.000    0.000
 i74 3811.000  623.000 1719.000 1240.000 3895.000 1552.000 1546.000  292.000  438.000 3325.000 4242.000 2804.000 2811.000 1347.000   51.000 2301.000 3125.000  889.000  872.000 4141.000  673.000 2767.000 4046.000  577.000 3229.000 3669.000  689.000 3736.000 3575.000  520.000 1918.000 1807.000  520.000 1141.000 1323.000  502.000 4292.000 1172.000 2461.000 3166.000 1922.000  645.000  758.000 1934.000 3038.000 2136.000 1529.000 3819.000 4404.000 2602.000 3900.000 1547.000 2093.000  732.000 4429.000 1818.000 2588.000 3161.000 3329.000 1040.000 4289.000 3547.000 2583.000 3964.000  179.000  588.000 1986.000 4287.000   20.000 1904.000 2954.000 4169.000 1691.000    0.000
 i75 1998.000 1549.000 1796.000 1476.000 3725.000 4005.000  210.000 3405.000 2622.000 1518.000  901.000 2391.000 3680.000 1267.000 2632.000 4056.000 2877.000 1815.000 3465.000  515.000   23.000 3482.000 2563.000 4191.000  192.000 1447.000  606.000 3201.000 1382.000 1320.000 2907.000 3547.000 3744.000 4092.000 2963.000 4241.000  804.000 4091.000 2337.000 1070.000 2719.000 3770.000 1699.000 3216.000  623.000 1995.000 2221.000 2792.000 2677.000  149.000  772.000   56.000  219.000 2953.000 1345.000  211.000 3799.000 1559.000 1381.000 3708.000 3327.000 3214.000 1071.000 1266.000 3105.000 2852.000 2987.000  793.000 1560.000 1243.000 3214.000   98.000 1665.000 1120.000    0.000
 i76 2558.000 1777.000 3744.000 1063.000 2451.000 3631.000  994.000  144.000  444.000  987.000 4215.000 2253.000 3111.000 2101.000 4002.000 1222.000  570.000 1003.000 1321.000  546.000 3844.000 3901.000  329.000 3266.000 4146.000 4243.000 1085.000 3941.000 1036.000  465.000 2531.000 1202.000 1067.000 4143.000 3665.000 1885.000 1439.000  932.000 1895.000 4254.000 4206.000 2276.000 2363.000 1942.000 3467.000 1002.000 2063.000 2710.000 2575.000 2434.000 2061.000 2588.000 1176.000 3356.000 3552.000   60.000 2727.000 1535.000 2613.000 1791.000 1260.000 1674.000 2193.000 2741.000 3316.000 2670.000  338.000 1321.000  751.000 2681.000  173.000 1799.000  575.000 1770.000 2316.000    0.000
 i77 2748.000 2812.000 2074.000  284.000 2695.000 3675.000 2849.000 4154.000 1823.000 2816.000  552.000 2618.000  884.000 4297.000 1988.000 1112.000 3652.000 2116.000 4207.000 1176.000 2023.000 3121.000  396.000  200.000 3861.000 4022.000  919.000  215.000 4195.000 3437.000 3535.000 2083.000  554.000 1233.000 1894.000 2115.000 2424.000 2987.000 1691.000 3774.000  220.000 2279.000 1437.000 4301.000 1088.000  474.000 4288.000 4014.000 2385.000 2242.000 2036.000 1063.000 3320.000 3346.000 1117.000  887.000  383.000   78.000 1140.000 2621.000 2141.000 1425.000 1173.000  426.000 1019.000 1191.000 2033.000 3087.000  556.000  216.000  862.000 2716.000  961.000 1292.000  308.000 2374.000    0.000
 i78 4343.000 1552.000 2817.000 3460.000 2254.000 3276.000 4386.000 2656.000  996.000 3634.000 1628.000 4008.000 4323.000 3905.000 1360.000 3519.000 4233.000 4120.000 1423.000  236.000 4340.000 2011.000  944.000 2815.000  969.000 3981.000 1758.000  960.000 2574.000 2729.000 1780.000 3218.000  122.000 3789.000 2617.000 3456.000 2442.000 2319.000  412.000  820.000   51.000 3982.000 1336.000  735.000 1707.000 2954.000 1579.000  441.000 1246.000  379.000   76.000 2956.000 4040.000 2225.000 1547.000 1481.000 1398.000 2145.000 4246.000 1709.000 2496.000  161.000 4383.000 3673.000 3877.000 4323.000 3150.000 1208.000 2315.000 2653.000 2580.000  562.000  435.000 2759.000 4179.000 4386.000 1758.000    0.000
 i79 2882.000 1692.000   10.000  745.000 4005.000 2240.000 1968.000  465.000  146.000  901.000 3436.000 2711.000 3899.000 1414.000 2002.000   98.000 2024.000 3992.000 1942.000 3342.000   96.000 2318.000 2678.000 1249.000 1897.000  898.000 4159.000 1215.000 2599.000 3550.000 3508.000 3843.000 3070.000 1811.000 2051.000 2099.000 4164.000 3980.000 3218.000 3549.000 3233.000  781.000 2974.000 1525.000 1854.000 4440.000 2217.000 4067.000 2541.000  780.000 2204.000 4271.000 2947.000  146.000 3878.000 3041.000 3923.000 2389.000  575.000 3295.000 1053.000 3944.000 4353.000 2762.000 2256.000 3923.000 3510.000 3550.000 3604.000  923.000 2906.000  973.000 3626.000 1470.000 3196.000  656.000 4266.000 2560.000    0.000
 i80  492.000  843.000  349.000 2716.000  423.000 1547.000 2150.000 1346.000 3217.000  783.000 1563.000 1876.000 1470.000  357.000 2422.000 3032.000  632.000  430.000 2589.000 3021.000  930.000 3263.000 2808.000 3235.000 2680.000 3622.000 1168.000  848.000  338.000 1428.000 2179.000 2142.000 1981.000  933.000 4422.000 2122.000  979.000  171.000 2713.000 4363.000 4241.000 3805.000  963.000 3183.000 2887.000 3855.000 3092.000 1913.000 3174.000 3526.000 3415.000 1838.000 3830.000 3035.000 3356.000 2682.000 3322.000 2177.000 4236.000 4446.000 1381.000  782.000 2454.000  957.000  262.000  590.000 2988.000  573.000 2506.000 1058.000  327.000 1339.000  365.000 3770.000  143.000 3137.000 1096.000 4437.000 2177.000    0.000
 i81  805.000    6.000   68.000 2835.000 2642.000 3813.000 3243.000  135.000 1069.000 1922.000 2529.000  628.000 1291.000 1668.000 3900.000 1085.000 4024.000 2409.000 4450.000 4018.000 2222.000 2164.000 3742.000 1409.000  125.000 1042.000  973.000 1385.000 1214.000 2362.000 1351.000 1686.000 1508.000 1679.000 2773.000 1248.000 4217.000 3355.000 3793.000 2545.000 3965.000 2043.000 3733.000 2977.000  922.000 1756.000 2033.000 3942.000 3588.000 4202.000 2076.000 3245.000 3823.000 3285.000 1821.000 2447.000 4112.000 2391.000 1095.000 3883.000 1040.000 1903.000 3901.000 3171.000 2701.000  711.000  212.000 1224.000 3185.000 2125.000 1108.000  286.000 3728.000 2318.000 3339.000 1011.000 1031.000 1065.000 3710.000 2413.000    0.000
 i82  434.000 4377.000  943.000 3227.000 1444.000 3996.000 1973.000  622.000 1899.000 3214.000 3694.000 3675.000   92.000 1639.000   38.000 3763.000 2868.000 3621.000  552.000 2331.000  864.000 3381.000  661.000  261.000 3967.000 3832.000 3053.000 2360.000   35.000 1628.000  957.000 1382.000  483.000 3158.000 3133.000 1735.000 4033.000 3829.000  910.000 3406.000 2342.000  955.000 2829.000    2.000 1940.000 1808.000 3533.000 1905.000  764.000 1308.000 2635.000 3468.000 4034.000 1675.000 2540.000   96.000 3768.000 2819.000 2579.000 2004.000  101.000 4084.000 3085.000  512.000  822.000 1883.000 2172.000  920.000  553.000 3543.000  721.000 2684.000 1205.000 3175.000 3596.000 4350.000 3456.000 1603.000 3235.000  214.000 1860.000    0.000
 i83 2761.000   55.000 4226.000 1492.000 3690.000 1963.000 1398.000  780.000 1324.000 3694.000 2633.000  323.000  677.000 1060.000  628.000 1791.000 3357.000  239.000 3372.000 3166.000 2251.000 2184.000 3273.000 1073.000  580.000  551.000 2960.000  921.000 3826.000  559.000 2936.000 4093.000 1784.000  811.000 4217.000  374.000 2286.000  744.000 2153.000 1304.000  374.000 1477.000 1198.000  316.000 1343.000 4433.000 2714.000 2673.000 4182.000 1482.000 1353.000  244.000  608.000 2819.000 4100.000 2157.000 3975.000  462.000 3434.000 4297.000 4336.000 3273.000  864.000 3645.000 3887.000 2970.000 2221.000  976.000 1450.000 2685.000 4337.000  692.000 1523.000 4254.000 3866.000 3012.000  614.000 1355.000  948.000 4191.000 2978.000  625.000    0.000
 i84 4199.000 4048.000 2605.000  329.000 3572.000 2855.000 2553.000 2069.000  509.000 4090.000  393.000 3406.000 3231.000  905.000  965.000 2317.000 3793.000  443.000  603.000 1187.000 2331.000 3962.000 3171.000  151.000 2500.000 3124.000 2159.000  947.000 1617.000  628.000  513.000 2111.000 2155.000 4330.000  512.000 1648.000  379.000 2415.000 4043.000 3146.000 1975.000  872.000 2911.000   88.000 4042.000 2988.000  784.000 1026.000 2690.000 3406.000 1639.000  770.000 3914.000  789.000  548.000 3649.000 4057.000 2800.000  773.000 1694.000 2839.000 3290.000 1637.000 2615.000  501.000 1029.000 2870.000  676.000 1809.000 2066.000 2641.000  917.000 2536.000 3762.000 1643.000  416.000 4253.000 1953.000  867.000 3576.000  402.000 2621.000 2251.000    0.000
 i85  938.000 3244.000 2704.000 3487.000 3458.000 4143.000  810.000  688.000 3580.000  815.000 1158.000 2481.000 3241.000 3396.000 3375.000 3989.000 2635.000 3681.000 4245.000 2458.000  307.000  696.000  347.000 2778.000  497.000  201.000   10.000 4436.000 4104.000 3898.000  447.000 4238.000 3828.000  229.000 4065.000 4285.000 1290.000  962.000 2142.000 3637.000 3900.000  704.000 2018.000 1615.000 4461.000 1652.000 2477.000 2971.000  285.000 2756.000 3429.000 2913.000 1470.000 4356.000 3765.000 1022.000  848.000  383.000 3403.000  821.000 3200.000 3208.000  547.000 3726.000 1707.000 1239.000 4454.000 2084.000 4247.000 2210.000 1978.000 1709.000 1077.000 3503.000 4247.000  633.000 2779.000  234.000 4423.000 2899.000 4131.000 2671.000  519.000 3642.000    0.000
 i86 2066.000 2585.000 1775.000 4132.000 3748.000 1212.000 3810.000 3579.000 3267.000 3230.000 2726.000 3479.000 4049.000 1289.000 4301.000 1862.000 2230.000 3662.000 1851.000 3767.000 1740.000 4313.000 1638.000  628.000 1900.000 2274.000 3134.000 4453.000 3670.000 1914.000  988.000 2525.000  453.000 3413.000 2577.000 2604.000  841.000  830.000 3035.000 1100.000 2794.000 3572.000  762.000   85.000 2320.000 1397.000 2435.000 3567.000 3708.000  995.000 3443.000  112.000  278.000 3305.000 1476.000 3414.000 4353.000 2683.000 2653.000 2219.000 1430.000  933.000 2182.000 2596.000 3022.000 3706.000 2073.000 1156.000 1549.000 1656.000  977.000 2290.000  738.000   46.000 3825.000 2966.000 3615.000 2070.000 1784.000 4225.000 2622.000 4025.000 2241.000  617.000 1815.000    0.000
 i87 1956.000 2259.000  638.000 2467.000 1050.000 1771.000 1423.000 2214.000 3666.000 2138.000 3778.000 4381.000 4135.000 2346.000 2794.000 1035.000  329.000 4368.000 4078.000  858.000 1931.000 2655.000 4129.000    9.000 2126.000 1278.000 1349.000 4321.000 3845.000 3778.000 2980.000 3008.000  267.000 1441.000 2743.000 1301.000 4176.000 3751.000 1500.000 1361.000 3402.000 4361.000 3430.000 3771.000 2511.000 1793.000 2377.000 1504.000 3544.000 1988.000 1470.000  610.000  392.000   60.000 1606.000  898.000 4076.000 4418.000 4147.000 3878.000   47.000 2126.000 1983.000 3387.000   76.000 3394.000 2101.000 4094.000  409.000  615.000 2587.000 3010.000 3014.000 1197.000 3005.000 2891.000 3149.000 2061.000 3428.000 1533.000 2925.000 4220.000  214.000 1177.000  637.000 3838.000    0.000
 i88 1731.000 3461.000 2222.000 1379.000 1176.000  481.000 3298.000 3180.000 3296.000 2154.000  383.000  667.000 2229.000   30.000  329.000 1380.000 3740.000  626.000  306.000  294.000  249.000 3053.000 3774.000 3704.000 2803.000 3055.000 3665.000  949.000 1472.000 3258.000  964.000 2702.000 3467.000 3905.000 3551.000 2481.000 1913.000 4331.000 3869.000 3111.000  950.000 3999.000 2972.000  659.000 3666.000  572.000 4151.000 1059.000 4153.000 2863.000 2359.000 3892.000 3971.000 2373.000 2663.000 2935.000  463.000  523.000  388.000 2624.000 2652.000   45.000 3237.000 4379.000 1476.000 3840.000 3138.000 3888.000 3319.000 1386.000 3574.000 1313.000 3316.000  472.000 2306.000 2635.000 2136.000 3674.000  734.000 1437.000 3139.000 3647.000 2629.000 4182.000 1484.000  761.000  966.000    0.000
 i89 4404.000 2996.000  765.000 1453.000 3306.000 4190.000 1711.000 4255.000 1583.000 2424.000 2867.000 3874.000 1968.000 3948.000 2199.000 2205.000 3477.000  433.000 3816.000 3934.000 3740.000  244.000 3892.000  223.000 4172.000 2695.000 2661.000 1166.000 3636.000 2757.000 3612.000  840.000 3574.000  282.000  132.000 2222.000 4079.000 1352.000 3614.000 2087.000  641.000 3413.000 2712.000 2770.000  770.000  470.000 1219.000 1584.000 2625.000 3763.000 3134.000 2247.000 4462.000 3353.000 2541.000  888.000 1988.000 1960.000 4255.000  382.000 1060.000  805.000 3568.000 3342.000 3108.000 2873.000 4081.000 4072.000 2074.000 2177.000  828.000    6.000 4191.000 1849.000   24.000 3119.000  766.000 1117.000 1376.000  195.000 4167.000 2116.000 4447.000 4170.000  407.000 1174.000 3142.000 3863.000    0.000
 i90  390.000  520.000 3655.000 4113.000  693.000   67.000 3565.000 1753.000  699.000 2865.000 2725.000 2442.000 4364.000 3706.000 1796.000 3471.000 1999.000 3483.000  293.000 4243.000 3646.000 1485.000 1215.000 4066.000  181.000 4243.000 2521.000 3264.000 3050.000 3973.000 1476.000 1648.000 3859.000 1633.000 2129.000 2701.000 4230.000 3662.000  690.000 2160.000 2325.000 4189.000  672.000 4308.000 1175.000 3802.000 2569.000 3570.000 3582.000 2716.000 3032.000 3508.000 1365.000  719.000 3835.000 2975.000 4025.000 2622.000  763.000 2662.000 3314.000 3300.000 2011.000  941.000 3183.000 3083.000 1911.000 1712.000 3293.000  479.000  316.000 2481.000 3084.000 3824.000 3518.000 3112.000 3244.000 2314.000 3689.000 2436.000  113.000 4172.000 3326.000 1422.000 3895.000 1355.000 2380.000 3021.000 3916.000    0.000
 i91 1985.000 3577.000 3280.000 1411.000 4342.000 1652.000 1146.000 4166.000 2851.000   50.000  330.000 1532.000 2035.000 4189.000 1296.000 2131.000 1452.000 4314.000 3358.000 2378.000 2268.000  751.000 3484.000  351.000 1816.000 2470.000 3979.000 1994.000 3096.000 3913.000 2871.000 1876.000 1425.000 1148.000   88.000 2109.000 4091.000 3189.000 1203.000 2280.000 1670.000 2936.000 2467.000 2304.000 1417.000  460.000 2599.000  508.000 2612.000 4471.000 4179.000 1349.000 2928.000 3009.000  706.000 1460.000 2344.000 3076.000 4002.000 3768.000  146.000 2933.000 4039.000 2685.000 1263.000 4470.000 3766.000 3279.000 2222.000  936.000 2826.000 3873.000 2148.000 3398.000 4013.000  677.000 2470.000 1378.000 2486.000 2637.000 4279.000 3130.000 3156.000 4320.000 2300.000 3194.000  535.000 3340.000 4037.000 1394.000    0.000
 i92 1587.000  353.000 2101.000 2535.000 2612.000 2425.000  525.000 2739.000 1350.000 2983.000 2283.000 3190.000  686.000 2582.000 1375.000 3818.000 3700.000 1486.000 3598.000 3684.000 2019.000 1977.000  292.000 4340.000  309.000  470.000 1882.000 1913.000 2478.000 3687.000 2203.000  534.000 3811.000 4008.000 2535.000 4329.000 3644.000  727.000 4027.000 1441.000 2020.000 1651.000 2883.000  752.000  878.000 3759.000 3499.000 3615.000 2177.000 3490.000   34.000 1126.000 3841.000 1137.000 2199.000 1937.000 1150.000 3441.000   40.000 2168.000 4451.000 2037.000  547.000 3976.000 2230.000 1058.000 1454.000 2166.000 1292.000 2823.000 4311.000 3632.000 3119.000 1805.000 2082.000 2920.000 1554.000 1322.000  779.000  134.000 1335.000 3799.000 2167.000 1292.000 4094.000  585.000 2213.000 2631.000 2689.000 1788.000 2004.000    0.000
 i93 1818.000  584.000 2034.000 4086.000 2416.000  452.000  602.000 3495.000 1722.000 2978.000 2445.000 1973.000 3227.000 2129.000 4330.000 2101.000   89.000 2908.000 2761.000 2076.000  997.000 1288.000 1504.000 2123.000 4178.000  347.000 4378.000 1187.000  884.000 2216.000 4339.000 2889.000 3461.000 1020.000 3272.000 2462.000 1148.000 1653.000 4308.000 2413.000 3964.000 1323.000  194.000 3446.000 3775.000  474.000 1237.000 3140.000 2036.000 3874.000 1001.000 4381.000 2970.000 3273.000 3547.000 3710.000 2906.000   12.000  598.000  151.000 4408.000   27.000 3326.000 4203.000 1683.000 4187.000 3107.000 3836.000 3875.000 2170.000 1793.000  272.000 1164.000 4014.000 2604.000  615.000 1718.000  702.000 2158.000 1501.000 2014.000 3024.000  158.000 2482.000  375.000 2383.000  152.000 4371.000 1991.000  548.000 2302.000 1200.000    0.000
 i94  505.000 1369.000 2126.000  622.000 1944.000  572.000 1618.000  631.000 4172.000 2197.000 2721.000 1851.000 2758.000  554.000 2022.000 2407.000 1900.000 2467.000  143.000   80.000   96.000 4366.000 1469.000 1620.000 3773.000 2867.000 2294.000  155.000 3306.000 3000.000  386.000  206.000 1383.000 2837.000 2198.000 2387.000 2642.000 3633.000 4447.000 3378.000  954.000  367.000  153.000 2716.000 2492.000 3963.000 3533.000 4080.000 3091.000 3250.000 2043.000 1844.000 4463.000 2890.000 2268.000 3032.000 3390.000 4302.000  240.000 2683.000 2188.000 1485.000 4311.000 2886.000 3457.000 1460.000 1026.000 1798.000 3896.000  581.000  497.000   27.000 1231.000 1673.000 1196.000 2856.000 2850.000 3870.000 3401.000 2389.000 1175.000  470.000 3764.000 2516.000 1929.000 2092.000  702.000 1226.000  781.000  728.000 2755.000 2625.000 2802.000    0.000
 i95 1261.000 2026.000  415.000 3089.000 3419.000 3236.000 3065.000 1725.000  221.000 1412.000  943.000 3790.000 2168.000 3336.000 3337.000 1968.000 1894.000 3132.000 3421.000 3756.000  493.000 1457.000   82.000 2415.000  910.000 2068.000 2095.000 2610.000  388.000 4266.000 3850.000  509.000 1074.000 1294.000 3943.000 2282.000 3904.000 1632.000 2487.000  276.000 3628.000 3162.000   65.000 3355.000 2228.000 3797.000 1401.000 3869.000  675.000 4155.000   40.000 2178.000 1137.000  544.000 4171.000 2794.000  488.000  263.000 1965.000 4124.000 3327.000 2855.000 3403.000   23.000  572.000 3978.000 2529.000 3232.000 3964.000 1093.000 4199.000 3783.000 1762.000 3039.000  737.000 2993.000  753.000 1305.000 2308.000 4420.000 4179.000  713.000 1477.000  967.000 1469.000 2837.000 2248.000 3164.000 2224.000 2052.000  263.000 4385.000 4376.000 1714.000    0.000
 i96 1434.000  980.000  229.000  675.000 4277.000  925.000 4285.000 1093.000  955.000 2178.000 3223.000  333.000 2591.000 1522.000 1057.000 3334.000 3924.000 2079.000 4087.000  867.000 4173.000 2601.000 3781.000 4192.000  533.000 1314.000 1426.000 2747.000 1270.000 3531.000 3259.000 4083.000 1267.000 2514.000 3391.000  917.000  775.000  127.000 4446.000 1375.000  367.000  405.000 1257.000 2373.000 1465.000  654.000 3974.000  357.000 2836.000 3682.000  189.000  666.000 2101.000  752.000 2958.000 2732.000  639.000 4042.000 2276.000 2648.000 2275.000 1378.000 1418.000 2165.000 1691.000 1184.000  642.000 3125.000 3798.000 3789.000 3922.000 2321.000 2043.000 3867.000 2549.000 3757.000 3523.000 2141.000 3641.000 2629.000 4155.000 3203.000 3010.000 2048.000 1597.000 4320.000 3318.000 3173.000 2774.000 2066.000 3272.000    9.000 3204.000  397.000 4218.000    0.000
 i97 1660.000 1789.000  505.000 1375.000  438.000 1525.000 1108.000  284.000  834.000 3933.000 2763.000   15.000  262.000 3588.000 3482.000  531.000 1656.000 3067.000  949.000 1306.000 3454.000 4215.000 2158.000 2956.000 3624.000 3986.000 3204.000  950.000 4345.000 1710.000 3540.000  605.000  115.000 1943.000 1456.000  905.000  360.000 1480.000 1352.000 1158.000   92.000 1136.000 1384.000 4395.000 1459.000 1545.000 2535.000 1829.000  957.000 2758.000 2163.000 2884.000 1657.000 2843.000 2158.000 1857.000 1483.000   14.000 3024.000 2166.000 2383.000 3665.000 2396.000 1924.000 2819.000 4085.000 4404.000  255.000 2437.000 2936.000 4250.000 2840.000 2240.000 3267.000 4275.000 2922.000  685.000  951.000  881.000 3924.000 3707.000 3847.000 2993.000 1560.000 1863.000 3924.000 3229.000 1715.000 2149.000 3930.000 3067.000 1288.000 3441.000 2678.000 2820.000 2923.000    0.000
 i98 1644.000 4002.000 2437.000  609.000 3796.000 3080.000 2662.000 3153.000 1168.000 2289.000 1562.000 2243.000 3372.000 1081.000 1058.000 4323.000 1384.000 2831.000 3091.000 2826.000 3416.000 3896.000 3609.000 2140.000 1721.000   26.000 1802.000 2509.000 2818.000 2379.000  625.000 4049.000 3297.000 1010.000 3710.000 1860.000 4467.000  445.000 1978.000 4408.000 4063.000 1284.000 3685.000 3954.000  221.000 3921.000 1597.000 1901.000 1978.000  588.000 1482.000 3509.000 1674.000 3704.000 2391.000 3770.000  160.000  540.000  786.000 4459.000 3689.000 1892.000  177.000 4045.000 2912.000 2047.000 2093.000 4136.000 1403.000 2763.000 2189.000 2970.000  613.000 4255.000  866.000 2078.000  752.000 3262.000  133.000 3227.000 2759.000 2883.000 3326.000 3792.000 1201.000 1000.000 3336.000 2277.000  456.000 1286.000 2329.000   68.000  861.000 3598.000 1115.000 1313.000  305.000    0.000
 i99 3820.000 3017.000  418.000 3838.000 3749.000   70.000 2296.000 1464.000  715.000  370.000  763.000   76.000 1757.000  133.000 4004.000 3885.000 2430.000 2910.000 3418.000 3390.000 3457.000 4055.000   26.000 2492.000 4199.000 3181.000 1433.000  255.000  178.000 1982.000 2847.000  166.000 3182.000  352.000 4357.000 4424.000 3032.000  791.000  134.000 3402.000 1091.000 4329.000 2276.000 2680.000  626.000  494.000  230.000 4127.000 2667.000 1048.000  441.000 3999.000 3417.000 3883.000 3026.000 1215.000 2443.000 3239.000 1739.000 1476.000  762.000 1398.000 2127.000  189.000  839.000 2591.000 4171.000 1109.000 1812.000  661.000 1900.000 1693.000 1370.000 1984.000  100.000 2273.000 3262.000 1792.000 3575.000 4469.000 1202.000 1833.000 3396.000 3312.000 1443.000 2557.000 4403.000 3155.000 3967.000 2498.000 2686.000 4216.000 2840.000 4031.000 1552.000  749.000 2839.000 1461.000    0.000
i100 2731.000 2127.000 1645.000 3631.000 3653.000 4105.000  339.000 1030.000  744.000  886.000 2556.000 4392.000  871.000 4169.000 4442.000 3496.000 3077.000 2152.000 1720.000  124.000 3329.000 1638.000 2347.000 1472.000   57.000  730.000 1563.000 1489.000  129.000 2716.000  710.000 1610.000 3633.000   75.000 3408.000 1914.000  719.000 2499.000 2848.000 2358.000 1377.000 3748.000 2949.000  357.000 2760.000  734.000  662.000 3557.000 3477.000 1056.000 2950.000 4075.000 2552.000 1019.000  825.000 2958.000 4116.000 1849.000 1563.000  725.000 1170.000  366.000 2228.000 2800.000 1409.000 2873.000 4062.000 3194.000 2442.000 1405.000 1658.000 2775.000  936.000 3301.000 3784.000 3312.000 3315.000 1946.000 1653.000 1499.000 4209.000  375.000 2432.000 1234.000 1432.000 4196.000 3967.000 1613.000 3857.000 2827.000 4231.000 2705.000 2913.000 3373.000 3003.000 1627.000 1184.000 2727.000 3576.000    0.000
