# Supplementary material for: Novel hybrid evolutionary algorithm for bi-objective optimization problems
Source: Sci Rep. 2023 Mar 15;13:4267. doi: 10.1038/s41598-023-31123-8 (PMC10017715; doi:10.1038/s41598-023-31123-8)
Supplement: Supplementary file 1 — Supplementary Information. [file 41598_2023_31123_MOESM1_ESM.zip › datasets/L2/dist_KroC100_orig.txt]

          i1       i2       i3       i4       i5       i6       i7       i8       i9      i10      i11      i12      i13      i14      i15      i16      i17      i18      i19      i20      i21      i22      i23      i24      i25      i26      i27      i28      i29      i30      i31      i32      i33      i34      i35      i36      i37      i38      i39      i40      i41      i42      i43      i44      i45      i46      i47      i48      i49      i50      i51      i52      i53      i54      i55      i56      i57      i58      i59      i60      i61      i62      i63      i64      i65      i66      i67      i68      i69      i70      i71      i72      i73      i74      i75      i76      i77      i78      i79      i80      i81      i82      i83      i84      i85      i86      i87      i88      i89      i90      i91      i92      i93      i94      i95      i96      i97      i98      i99     i100
   i1
   i2 1700.000
   i3 1846.000 1118.000
   i4  942.000 1353.000  976.000
   i5 2709.000 1157.000 2130.000 2508.000
   i6 1440.000  552.000 1545.000 1434.000 1273.000
   i7 1315.000 2851.000 2534.000 1607.000 3953.000 2712.000
   i8 1751.000  972.000 2043.000 1919.000 1166.000  513.000 3063.000
   i9 1227.000 2574.000 2141.000 1262.000 3707.000 2509.000  439.000 2910.000
  i10 1379.000 1824.000 1075.000  580.000 2974.000 1989.000 1546.000 2486.000 1120.000
  i11 1954.000 2632.000 1770.000 1363.000 3777.000 2793.000 1495.000 3282.000 1090.000  811.000
  i12  543.000 1581.000 1413.000  445.000 2701.000 1504.000 1273.000 1929.000 1009.000  838.000 1473.000
  i13  744.000 1022.000 1545.000  995.000 1967.000  696.000 2032.000 1045.000 1865.000 1572.000 2322.000  897.000
  i14 1289.000 1561.000  863.000  384.000 2711.000 1741.000 1684.000 2243.000 1281.000  263.000 1072.000  753.000 1369.000
  i15  511.000 1235.000 1626.000  934.000 2201.000  930.000 1809.000 1256.000 1664.000 1492.000 2201.000  738.000  234.000 1317.000
  i16 1371.000 2437.000 1842.000 1084.000 3591.000 2464.000  860.000 2910.000  427.000  774.000  684.000  987.000 1884.000  985.000 1718.000
  i17 1957.000 1267.000 2349.000 2207.000 1237.000  820.000 3272.000  308.000 3147.000 2778.000 3568.000 2187.000 1291.000 2539.000 1484.000 3173.000
  i18  877.000 1973.000 1569.000  654.000 3116.000 1951.000  966.000 2386.000  609.000  663.000 1078.000  458.000 1355.000  736.000 1188.000  530.000 2645.000
  i19 1267.000 1871.000 1200.000  560.000 3027.000 1993.000 1391.000 2479.000  969.000  158.000  803.000  735.000 1528.000  345.000 1426.000  643.000 2765.000  510.000
  i20  956.000 1196.000 1919.000 1407.000 1918.000  704.000 2269.000  829.000 2166.000 1982.000 2715.000 1259.000  416.000 1784.000  521.000 2238.000 1004.000 1709.000 1930.000
  i21 2105.000  617.000  806.000 1487.000 1350.000 1169.000 3089.000 1566.000 2747.000 1797.000 2551.000 1840.000 1533.000 1547.000 1710.000 2520.000 1846.000 2141.000 1891.000 1780.000
  i22 1759.000  854.000 1938.000 1863.000 1078.000  434.000 3063.000  128.000 2893.000 2422.000 3224.000 1901.000 1034.000 2175.000 1255.000 2875.000  414.000 2355.000 2423.000  868.000 1442.000
  i23 2016.000  349.000 1073.000 1552.000 1059.000  880.000 3112.000 1230.000 2806.000 1953.000 2741.000 1840.000 1364.000 1692.000 1569.000 2626.000 1501.000 2198.000 2024.000 1544.000  354.000 1104.000
  i24  659.000 2192.000 2012.000 1040.000 3279.000 2034.000  678.000 2391.000  586.000 1190.000 1505.000  637.000 1356.000 1233.000 1136.000  839.000 2610.000  528.000 1038.000 1613.000 2477.000 2388.000 2468.000
  i25 2052.000 1349.000 2439.000 2308.000 1236.000  916.000 3366.000  403.000 3246.000 2879.000 3670.000 2287.000 1391.000 2640.000 1582.000 3274.000  102.000 2746.000 2866.000 1097.000 1918.000  501.000 1570.000 2706.000
  i26 1051.000 2499.000 2165.000 1237.000 3615.000 2391.000  371.000 2769.000  221.000 1199.000 1284.000  919.000 1727.000 1321.000 1515.000  603.000 2996.000  596.000 1042.000 2003.000 2721.000 2760.000 2751.000  394.000 3093.000
  i27  462.000 1244.000 1453.000  689.000 2294.000 1047.000 1666.000 1436.000 1475.000 1242.000 1955.000  505.000  395.000 1073.000  250.000 1492.000 1686.000  962.000 1176.000  761.000 1646.000 1418.000 1555.000  989.000 1786.000 1346.000
  i28 2478.000 1146.000 2234.000 2432.000  449.000 1055.000 3765.000  798.000 3562.000 2948.000 3760.000 2554.000 1738.000 2688.000 1968.000 3496.000  808.000 2994.000 2978.000 1608.000 1526.000  741.000 1184.000 3088.000  796.000 3446.000 2101.000
  i29  845.000 2041.000 1672.000  743.000 3178.000 1994.000  867.000 2416.000  532.000  767.000 1129.000  490.000 1377.000  843.000 1197.000  530.000 2668.000  107.000  612.000 1715.000 2230.000 2390.000 2276.000  429.000 2768.000  496.000  982.000 3042.000
  i30 1615.000  331.000  793.000 1103.000 1449.000  784.000 2666.000 1261.000 2356.000 1527.000 2328.000 1397.000 1036.000 1264.000 1211.000 2180.000 1565.000 1747.000 1588.000 1310.000  500.000 1151.000  450.000 2029.000 1652.000 2304.000 1153.000 1474.000 1826.000
  i31 1137.000  767.000 1575.000 1264.000 1585.000  314.000 2426.000  672.000 2248.000 1839.000 2624.000 1259.000  395.000 1608.000  626.000 2239.000  945.000 1715.000 1821.000  428.000 1357.000  645.000 1116.000 1750.000 1047.000 2117.000  773.000 1342.000 1747.000  901.000
  i32  807.000 2332.000 2107.000 1144.000 3426.000 2185.000  528.000 2543.000  465.000 1228.000 1457.000  764.000 1507.000 1301.000 1287.000  776.000 2761.000  570.000 1072.000 1762.000 2601.000 2540.000 2603.000  152.000 2856.000  256.000 1138.000 3238.000  463.000 2161.000 1901.000
  i33 1649.000 1803.000  886.000  758.000 2925.000 2054.000 1856.000 2564.000 1425.000  322.000  885.000 1107.000 1734.000  374.000 1691.000 1050.000 2865.000  984.000  479.000 2150.000 1668.000 2487.000 1875.000 1509.000 2965.000 1516.000 1447.000 2948.000 1088.000 1484.000 1950.000 1550.000
  i34 2229.000 1450.000 2555.000 2467.000 1184.000 1057.000 3543.000  550.000 3421.000 3035.000 3830.000 2458.000 1563.000 2792.000 1757.000 3444.000  273.000 2917.000 3027.000 1275.000 1995.000  627.000 1642.000 2883.000  177.000 3269.000 1958.000  735.000 2940.000 1764.000 1211.000 3033.000 3111.000
  i35 1739.000   76.000 1062.000 1350.000 1170.000  628.000 2870.000 1046.000 2583.000 1805.000 2609.000 1598.000 1076.000 1541.000 1283.000 2434.000 1338.000 1979.000 1858.000 1264.000  541.000  926.000  288.000 2215.000 1419.000 2515.000 1281.000 1186.000 2051.000  288.000  836.000 2354.000 1771.000 1516.000
  i36 1491.000 1686.000  849.000  593.000 2821.000 1910.000 1779.000 2417.000 1357.000  239.000  960.000  952.000 1571.000  210.000 1526.000 1012.000 2717.000  869.000  389.000 1987.000 1599.000 2344.000 1781.000 1387.000 2817.000 1428.000 1282.000 2825.000  976.000 1373.000 1795.000 1439.000  165.000 2966.000 1658.000
  i37 1043.000 2233.000 1784.000  905.000 3376.000 2205.000  760.000 2631.000  361.000  791.000  980.000  703.000 1593.000  927.000 1412.000  331.000 2884.000  260.000  634.000 1930.000 2388.000 2604.000 2454.000  525.000 2984.000  409.000 1198.000 3250.000  216.000 2004.000 1961.000  493.000 1107.000 3156.000 2239.000 1021.000
  i38 2487.000 1091.000 2162.000 2400.000  351.000 1052.000 3764.000  847.000 3549.000 2906.000 3716.000 2540.000 1744.000 2644.000 1976.000 3470.000  889.000 2974.000 2941.000 1640.000 1439.000  776.000 1103.000 3087.000  886.000 3440.000 2098.000  109.000 3026.000 1414.000 1350.000 3236.000 2894.000  835.000 1125.000 2775.000 3232.000
  i39 2392.000 1053.000 2145.000 2337.000  461.000  965.000 3676.000  734.000 3470.000 2854.000 3665.000 2462.000 1651.000 2593.000 1882.000 3401.000  776.000 2900.000 2883.000 1533.000 1446.000  667.000 1102.000 2999.000  777.000 3356.000 2012.000   95.000 2949.000 1381.000 1256.000 3149.000 2854.000  737.000 1094.000 2731.000 3157.000  115.000
  i40  379.000 1478.000 1478.000  565.000 2565.000 1336.000 1388.000 1736.000 1177.000 1041.000 1697.000  224.000  694.000  922.000  519.000 1200.000 1984.000  670.000  949.000 1040.000 1806.000 1716.000 1764.000  717.000 2084.000 1056.000  300.000 2391.000  684.000 1335.000 1071.000  862.000 1290.000 2257.000 1504.000 1129.000  900.000 2384.000 2300.000
  i41 1641.000  714.000  414.000  922.000 1788.000 1133.000 2529.000 1629.000 2177.000 1233.000 2010.000 1303.000 1211.000  978.000 1332.000 1946.000 1935.000 1573.000 1320.000 1554.000  574.000 1524.000  735.000 1937.000 2025.000 2159.000 1204.000 1848.000 1665.000  384.000 1185.000 2054.000 1140.000 2142.000  664.000 1050.000 1817.000 1784.000 1757.000 1305.000
  i42 1195.000 1111.000 1963.000 1563.000 1710.000  572.000 2509.000  591.000 2395.000 2142.000 2899.000 1464.000  577.000 1929.000  736.000 2449.000  763.000 1919.000 2104.000  243.000 1720.000  642.000 1449.000 1850.000  857.000 2238.000  959.000 1380.000 1932.000 1283.000  390.000 2000.000 2285.000 1034.000 1185.000 2125.000 2148.000 1418.000 1309.000 1250.000 1575.000
  i43 2875.000 1299.000 2230.000 2652.000  170.000 1441.000 4113.000 1332.000 3861.000 3105.000 3903.000 2856.000 2134.000 2842.000 2368.000 3736.000 1389.000 3266.000 3163.000 2088.000 1436.000 1246.000 1169.000 3440.000 1383.000 3772.000 2456.000  587.000 3330.000 1578.000 1753.000 3586.000 3043.000 1317.000 1306.000 2945.000 3527.000  501.000  614.000 2725.000 1903.000 1880.000
  i44 1520.000 2433.000 1745.000 1090.000 3590.000 2510.000 1074.000 2974.000  645.000  671.000  471.000 1083.000 1969.000  914.000 1821.000  221.000 3247.000  647.000  573.000 2342.000 2461.000 2930.000 2596.000 1035.000 3349.000  823.000 1584.000 3522.000  678.000 2157.000 2305.000  986.000  905.000 3516.000 2423.000  897.000  512.000 3490.000 3427.000 1304.000 1892.000 2543.000 3729.000
  i45 1647.000 1893.000  992.000  788.000 3020.000 2126.000 1781.000 2633.000 1346.000  279.000  780.000 1104.000 1777.000  408.000 1720.000  960.000 2933.000  937.000  427.000 2192.000 1771.000 2559.000 1973.000 1465.000 3033.000 1448.000 1473.000 3035.000 1039.000 1576.000 2009.000 1496.000  107.000 3182.000 1862.000  216.000 1040.000 2983.000 2941.000 1297.000 1239.000 2336.000 3140.000  807.000
  i46  577.000 1903.000 1688.000  715.000 3015.000 1797.000  949.000 2194.000  716.000  925.000 1389.000  325.000 1150.000  930.000  954.000  796.000 2435.000  313.000  785.000 1466.000 2159.000 2177.000 2165.000  326.000 2534.000  600.000  759.000 2851.000  268.000 1721.000 1532.000  442.000 1235.000 2709.000 1921.000 1099.000  471.000 2842.000 2760.000  462.000 1614.000 1689.000 3172.000  945.000 1204.000
  i47 1203.000  782.000 1641.000 1351.000 1534.000  280.000 2500.000  587.000 2328.000 1926.000 2711.000 1342.000  468.000 1694.000  694.000 2324.000  859.000 1799.000 1908.000  427.000 1384.000  566.000 1126.000 1824.000  960.000 2195.000  853.000 1275.000 1830.000  944.000   87.000 1975.000 2033.000 1125.000  854.000 1879.000 2045.000 1288.000 1190.000 1152.000 1245.000  339.000 1704.000 2391.000 2094.000 1612.000
  i48 1729.000 2418.000 1605.000 1131.000 3568.000 2563.000 1387.000 3049.000  960.000  594.000  236.000 1240.000 2086.000  857.000 1966.000  534.000 3335.000  858.000  571.000 2480.000 2367.000 2993.000 2541.000 1312.000 3436.000 1133.000 1719.000 3539.000  917.000 2120.000 2390.000 1280.000  722.000 3597.000 2398.000  769.000  790.000 3498.000 3444.000 1463.000 1815.000 2663.000 3697.000  315.000  616.000 1171.000 2477.000
  i49  862.000 1873.000 1467.000  548.000 3018.000 1865.000 1071.000 2309.000  715.000  597.000 1096.000  393.000 1286.000  643.000 1131.000  602.000 2573.000  107.000  451.000 1653.000 2034.000 2274.000 2093.000  598.000 2674.000  701.000  897.000 2903.000  206.000 1643.000 1637.000  658.000  913.000 2843.000 1878.000  788.000  361.000 2882.000 2809.000  614.000 1466.000 1856.000 3168.000  690.000  875.000  335.000 1722.000  868.000
  i50 2217.000  628.000 1656.000 1978.000  531.000  810.000 3436.000  889.000 3181.000 2450.000 3255.000 2177.000 1483.000 2187.000 1716.000 3061.000 1083.000 2587.000 2499.000 1502.000  930.000  768.000  592.000 2765.000 1126.000 3093.000 1786.000  596.000 2650.000  931.000 1123.000 2911.000 2414.000 1152.000  646.000 2304.000 2847.000  511.000  518.000 2049.000 1287.000 1326.000  680.000 3061.000 2506.000 2493.000 1088.000 3044.000 2489.000
  i51 1523.000 2577.000 1941.000 1225.000 3734.000 2617.000  893.000 3066.000  487.000  866.000  605.000 1144.000 2041.000 1096.000 1875.000  157.000 3330.000  687.000  750.000 2395.000 2640.000 3030.000 2758.000  970.000 3430.000  691.000 1649.000 3645.000  685.000 2314.000 2394.000  893.000 1115.000 3600.000 2572.000 1098.000  480.000 3618.000 3551.000 1357.000 2067.000 2606.000 3876.000  213.000 1018.000  949.000 2479.000  506.000  757.000 3203.000
  i52 1977.000 2659.000 1794.000 1390.000 3803.000 2820.000 1503.000 3309.000 1101.000  838.000   27.000 1498.000 2348.000 1099.000 2227.000  699.000 3595.000 1101.000  830.000 2742.000 2576.000 3251.000 2767.000 1524.000 3697.000 1297.000 1981.000 3787.000 1151.000 2354.000 2651.000 1474.000  909.000 3857.000 2636.000  986.000  999.000 3743.000 3692.000 1722.000 2035.000 2925.000 3929.000  489.000  805.000 1412.000 2738.000  262.000 1120.000 3282.000  615.000
  i53   32.000 1715.000 1841.000  929.000 2731.000 1463.000 1286.000 1779.000 1195.000 1357.000 1925.000  522.000  768.000 1271.000  536.000 1340.000 1987.000  847.000 1243.000  987.000 2113.000 1786.000 2029.000  627.000 2082.000 1020.000  474.000 2503.000  814.000 1625.000 1162.000  776.000 1629.000 2259.000 1753.000 1473.000 1012.000 2512.000 2417.000  369.000 1643.000 1225.000 2897.000 1489.000 1626.000  546.000 1229.000 1700.000  834.000 2237.000 1492.000 1948.000
  i54 1545.000  499.000 1545.000 1501.000 1166.000  109.000 2811.000  498.000 2601.000 2047.000 2855.000 1593.000  802.000 1795.000 1036.000 2545.000  804.000 2036.000 2058.000  808.000 1115.000  398.000  808.000 2134.000  896.000 2487.000 1145.000  961.000 2082.000  766.000  423.000 2284.000 2097.000 1024.000  576.000 1957.000 2292.000  953.000  869.000 1431.000 1131.000  661.000 1333.000 2583.000 2172.000 1891.000  387.000 2627.000 1948.000  702.000 2696.000 2882.000 1568.000
  i55 1114.000 1052.000 1865.000 1454.000 1726.000  532.000 2429.000  646.000 2303.000 2033.000 2792.000 1361.000  470.000 1819.000  640.000 2348.000  846.000 1818.000 1995.000  192.000 1652.000  678.000 1395.000 1764.000  943.000 2150.000  857.000 1418.000 1833.000 1203.000  302.000 1915.000 2176.000 1119.000 1123.000 2016.000 2049.000 1448.000 1342.000 1150.000 1482.000  109.000 1896.000 2438.000 2226.000 1594.000  270.000 2556.000 1753.000 1317.000 2505.000 2818.000 1143.000  630.000
  i56 2651.000 1196.000 2232.000 2528.000  219.000 1212.000 3920.000 1024.000 3696.000 3020.000 3828.000 2686.000 1907.000 2757.000 2140.000 3604.000 1056.000 3115.000 3062.000 1814.000 1478.000  952.000 1160.000 3243.000 1045.000 3591.000 2254.000  249.000 3170.000 1509.000 1515.000 3392.000 2993.000  978.000 1222.000 2880.000 3374.000  177.000  291.000 2536.000 1868.000 1594.000  339.000 3617.000 3084.000 2993.000 1456.000 3613.000 3020.000  581.000 3750.000 3855.000 2675.000 1110.000 1622.000
  i57 1513.000 1662.000  809.000  603.000 2793.000 1897.000 1820.000 2405.000 1399.000  281.000  992.000  975.000 1573.000  225.000 1534.000 1054.000 2706.000  906.000  430.000 1989.000 1563.000 2330.000 1751.000 1422.000 2806.000 1468.000 1292.000 2803.000 1013.000 1347.000 1788.000 1476.000  162.000 2953.000 1633.000   42.000 1062.000 2752.000 2709.000 1147.000 1018.000 2123.000 2916.000  938.000  232.000 1131.000 1872.000  804.000  824.000 2277.000 1140.000 1017.000 1495.000 1942.000 2014.000 2855.000
  i58 2503.000 1508.000 2626.000 2654.000  967.000 1220.000 3818.000  762.000 3672.000 3207.000 4013.000 2689.000 1807.000 2956.000 2015.000 3667.000  565.000 3145.000 3213.000 1559.000 1988.000  794.000 1635.000 3150.000  489.000 3530.000 2199.000  538.000 3177.000 1837.000 1431.000 3301.000 3254.000  332.000 1566.000 3117.000 3392.000  647.000  580.000 2498.000 2221.000 1316.000 1075.000 3724.000 3332.000 2956.000 1347.000 3783.000 3066.000 1079.000 3822.000 4040.000 2532.000 1161.000 1390.000  749.000 3100.000
  i59 1783.000  989.000  130.000  950.000 2014.000 1417.000 2535.000 1914.000 2154.000 1121.000 1847.000 1377.000 1442.000  891.000 1535.000 1876.000 2220.000 1569.000 1234.000 1807.000  708.000 1808.000  955.000 1990.000 2309.000 2165.000 1375.000 2108.000 1669.000  663.000 1455.000 2092.000  963.000 2425.000  933.000  906.000 1795.000 2038.000 2019.000 1422.000  285.000 1844.000 2118.000 1792.000 1067.000 1665.000 1519.000 1671.000 1464.000 1533.000 1982.000 1872.000 1780.000 1416.000 1748.000 2111.000  868.000 2497.000
  i60 1059.000 1108.000  790.000  258.000 2265.000 1244.000 1857.000 1745.000 1519.000  748.000 1557.000  640.000  916.000  498.000  917.000 1335.000 2042.000  911.000  770.000 1330.000 1233.000 1677.000 1296.000 1267.000 2142.000 1488.000  703.000 2209.000  997.000  847.000 1116.000 1380.000  834.000 2294.000 1100.000  679.000 1163.000 2171.000 2114.000  688.000  674.000 1453.000 2405.000 1325.000  893.000  942.000 1201.000 1332.000  805.000 1735.000 1472.000 1584.000 1053.000 1300.000 1344.000 2293.000  673.000 2460.000  741.000
  i61  948.000 2336.000 1996.000 1066.000 3458.000 2244.000  542.000 2636.000  280.000 1048.000 1219.000  757.000 1591.000 1157.000 1387.000  537.000 2870.000  427.000  890.000 1886.000 2550.000 2622.000 2584.000  322.000 2968.000  171.000 1204.000 3299.000  325.000 2135.000 1977.000  239.000 1368.000 3144.000 2350.000 1272.000  271.000 3289.000 3207.000  909.000 1988.000 2117.000 3614.000  748.000 1305.000  447.000 2056.000 1045.000  530.000 2934.000  657.000 1235.000  916.000 2338.000 2025.000 3439.000 1311.000 3398.000 1995.000 1317.000
  i62 2002.000  586.000 1696.000 1870.000  707.000  566.000 3256.000  610.000 3027.000 2380.000 3191.000 2018.000 1259.000 2119.000 1494.000 2940.000  829.000 2447.000 2412.000 1235.000 1060.000  487.000  706.000 2580.000  885.000 2924.000 1592.000  569.000 2501.000  917.000  880.000 2728.000 2381.000  940.000  635.000 2257.000 2706.000  530.000  474.000 1870.000 1298.000 1049.000  875.000 2960.000 2467.000 2325.000  834.000 2971.000 2354.000  285.000 3088.000 3218.000 2025.000  458.000 1047.000  669.000 2235.000  939.000 1568.000 1642.000 2771.000
  i63 1473.000 2466.000 1819.000 1116.000 3623.000 2519.000  965.000 2975.000  538.000  743.000  563.000 1064.000 1958.000  974.000 1800.000  121.000 3243.000  613.000  629.000 2321.000 2519.000 2936.000 2642.000  957.000 3344.000  722.000 1568.000 3542.000  628.000 2199.000 2304.000  897.000  996.000 3513.000 2460.000  976.000  442.000 3513.000 3447.000 1281.000 1948.000 2528.000 3765.000  109.000  900.000  896.000 2389.000  423.000  672.000 3093.000  122.000  578.000 1442.000 2596.000 2425.000 3643.000 1018.000 3729.000 1860.000 1359.000  659.000 2983.000
  i64  961.000 1171.000 1898.000 1395.000 1898.000  681.000 2275.000  816.000 2167.000 1970.000 2707.000 1254.000  401.000 1770.000  517.000 2235.000  997.000 1706.000 1920.000   25.000 1755.000  852.000 1519.000 1617.000 1091.000 2006.000  754.000 1592.000 1713.000 1286.000  404.000 1767.000 2135.000 1268.000 1239.000 1973.000 1928.000 1622.000 1516.000 1036.000 1532.000  235.000 2069.000 2337.000 2178.000 1465.000  403.000 2471.000 1648.000 1480.000 2392.000 2734.000  992.000  784.000  174.000 1796.000 1974.000 1550.000 1786.000 1314.000 1888.000 1214.000 2317.000
  i65 1024.000  708.000 1347.000 1012.000 1695.000  455.000 2265.000  909.000 2054.000 1584.000 2374.000 1049.000  314.000 1350.000  532.000 2014.000 1195.000 1498.000 1571.000  581.000 1234.000  862.000 1051.000 1589.000 1296.000 1939.000  600.000 1509.000 1539.000  745.000  259.000 1738.000 1690.000 1456.000  763.000 1536.000 1750.000 1501.000 1417.000  883.000  974.000  623.000 1858.000 2069.000 1750.000 1343.000  344.000 2141.000 1414.000 1194.000 2168.000 2401.000 1043.000  548.000  521.000 1655.000 1529.000 1656.000 1232.000  857.000 1790.000  992.000 2073.000  558.000
  i66 1443.000 2254.000 1555.000  921.000 3411.000 2350.000 1183.000 2824.000  745.000  481.000  511.000  968.000 1836.000  725.000 1702.000  332.000 3102.000  570.000  386.000 2220.000 2272.000 2775.000 2411.000 1031.000 3204.000  889.000 1459.000 3352.000  629.000 1974.000 2157.000 1009.000  727.000 3368.000 2242.000  709.000  516.000 3318.000 3257.000 1192.000 1703.000 2412.000 3548.000  190.000  633.000  883.000 2244.000  289.000  586.000 2882.000  390.000  535.000 1415.000 2421.000 2306.000 3442.000  750.000 3568.000 1602.000 1149.000  781.000 2788.000  269.000 2213.000 1915.000
  i67 1040.000  894.000 1651.000 1260.000 1701.000  437.000 2342.000  727.000 2183.000 1840.000 2610.000 1210.000  318.000 1619.000  533.000 2196.000  977.000 1668.000 1810.000  305.000 1475.000  721.000 1243.000 1668.000 1078.000 2043.000  711.000 1440.000 1693.000 1009.000  130.000 1820.000 1970.000 1248.000  961.000 1812.000 1909.000 1454.000 1356.000 1011.000 1272.000  320.000 1870.000 2274.000 2024.000 1467.000  167.000 2375.000 1596.000 1247.000 2353.000 2637.000 1066.000  546.000  216.000 1622.000 1808.000 1489.000 1535.000 1137.000 1908.000  998.000 2267.000  280.000  305.000 2133.000
  i68 1691.000  209.000  911.000 1231.000 1310.000  720.000 2778.000 1171.000 2477.000 1665.000 2467.000 1506.000 1070.000 1402.000 1261.000 2311.000 1470.000 1870.000 1724.000 1304.000  475.000 1056.000  335.000 2133.000 1553.000 2419.000 1229.000 1339.000 1946.000  139.000  882.000 2268.000 1622.000 1657.000  153.000 1512.000 2128.000 1277.000 1248.000 1430.000  510.000 1252.000 1440.000 2293.000 1715.000 1831.000  914.000 2258.000 1767.000  792.000 2447.000 2493.000 1703.000  685.000 1180.000 1370.000 1486.000 1716.000  781.000  977.000 2252.000  788.000 2333.000 1280.000  764.000 2110.000 1000.000
  i69 1599.000 1335.000  415.000  665.000 2436.000 1651.000 2143.000 2164.000 1739.000  660.000 1379.000 1108.000 1467.000  459.000 1488.000 1429.000 2470.000 1187.000  787.000 1873.000 1172.000 2075.000 1382.000 1662.000 2567.000 1778.000 1274.000 2481.000 1293.000 1008.000 1601.000 1743.000  497.000 2702.000 1296.000  437.000 1386.000 2421.000 2388.000 1220.000  648.000 1967.000 2551.000 1330.000  600.000 1345.000 1678.000 1200.000 1089.000 1932.000 1526.000 1404.000 1588.000 1678.000 1862.000 2512.000  398.000 2818.000  471.000  572.000 1612.000 1920.000 1403.000 1855.000 1347.000 1140.000 1647.000 1144.000
  i70 2351.000  679.000 1221.000 1843.000  974.000 1179.000 3424.000 1458.000 3103.000 2196.000 2960.000 2157.000 1699.000 1941.000 1906.000 2900.000 1698.000 2495.000 2282.000 1863.000  415.000 1330.000  337.000 2788.000 1754.000 3060.000 1889.000 1223.000 2577.000  760.000 1436.000 2921.000 2080.000 1797.000  623.000 2005.000 2748.000 1124.000 1157.000 2091.000  963.000 1751.000 1040.000 2854.000 2182.000 2481.000 1439.000 2773.000 2389.000  652.000 3026.000 2986.000 2363.000 1094.000 1706.000 1129.000 1971.000 1729.000 1122.000 1585.000 2891.000  870.000 2907.000 1838.000 1386.000 2666.000 1565.000  662.000 1583.000
  i71 2455.000 1019.000 2082.000 2340.000  316.000 1016.000 3723.000  854.000 3500.000 2839.000 3649.000 2491.000 1710.000 2576.000 1944.000 3413.000  925.000 2921.000 2877.000 1627.000 1354.000  772.000 1020.000 3046.000  930.000 3395.000 2058.000  189.000 2975.000 1339.000 1320.000 3196.000 2821.000  893.000 1051.000 2705.000 3180.000   86.000  156.000 2340.000 1706.000 1411.000  478.000 3429.000 2911.000 2796.000 1261.000 3432.000 2828.000  428.000 3560.000 3676.000 2479.000  913.000 1434.000  197.000 2681.000  724.000 1958.000 2108.000 3243.000  474.000 3454.000 1608.000 1458.000 3256.000 1428.000 1202.000 2346.000 1038.000
  i72 2218.000  778.000 1864.000 2088.000  499.000  778.000 3477.000  708.000 3250.000 2591.000 3401.000 2241.000 1474.000 2329.000 1708.000 3161.000  857.000 2669.000 2627.000 1421.000 1172.000  603.000  824.000 2801.000  889.000 3147.000 1813.000  371.000 2724.000 1103.000 1088.000 2950.000 2581.000  902.000  816.000 2461.000 2928.000  315.000  282.000 2092.000 1477.000 1219.000  669.000 3178.000 2669.000 2547.000 1035.000 3183.000 2576.000  257.000 3308.000 3428.000 2241.000  672.000 1230.000  446.000 2438.000  824.000 1738.000 1857.000 2994.000  223.000 3202.000 1401.000 1212.000 3005.000 1202.000  968.000 2111.000  909.000  252.000
  i73 1863.000 1125.000   18.000  993.000 2131.000 1556.000 2549.000 2053.000 2156.000 1088.000 1778.000 1431.000 1561.000  878.000 1643.000 1856.000 2359.000 1585.000 1213.000 1934.000  803.000 1948.000 1074.000 2029.000 2448.000 2181.000 1471.000 2238.000 1689.000  801.000 1589.000 2124.000  895.000 2564.000 1068.000  861.000 1799.000 2166.000 2149.000 1495.000  424.000 1976.000 2229.000 1757.000 1002.000 1705.000 1654.000 1614.000 1483.000 1658.000 1954.000 1802.000 1859.000 1555.000 1879.000 2234.000  821.000 2633.000  139.000  808.000 2012.000 1701.000 1831.000 1913.000 1362.000 1568.000 1665.000  917.000  428.000 1217.000 2085.000 1868.000
  i74 1562.000 1649.000  763.000  642.000 2773.000 1902.000 1882.000 2412.000 1460.000  341.000 1022.000 1027.000 1599.000  274.000 1568.000 1112.000 2714.000  968.000  492.000 2015.000 1529.000 2334.000 1726.000 1483.000 2813.000 1530.000 1328.000 2793.000 1075.000 1330.000 1803.000 1538.000  155.000 2959.000 1617.000  103.000 1124.000 2740.000 2699.000 1193.000  992.000 2143.000 2893.000  990.000  247.000 1190.000 1886.000  843.000  885.000 2261.000 1194.000 1047.000 1545.000 1943.000 2035.000 2839.000   62.000 3100.000  829.000  691.000 1373.000 2226.000 1072.000 2000.000 1543.000  804.000 1827.000 1469.000  358.000 1938.000 2667.000 2426.000  774.000
  i75 1638.000  715.000 1781.000 1700.000 1127.000  268.000 2933.000  263.000 2749.000 2257.000 3060.000 1751.000  901.000 2009.000 1129.000 2720.000  569.000 2203.000 2259.000  791.000 1319.000  167.000  993.000 2256.000  661.000 2622.000 1277.000  841.000 2241.000  999.000  506.000 2407.000 2320.000  793.000  790.000 2177.000 2454.000  858.000  758.000 1572.000 1366.000  590.000 1297.000 2771.000 2393.000 2034.000  435.000 2830.000 2120.000  745.000 2874.000 3087.000 1664.000  236.000  599.000 1029.000 2163.000  954.000 1651.000 1511.000 2480.000  463.000 2779.000  772.000  706.000 2614.000  599.000  911.000 1910.000 1246.000  838.000  631.000 1790.000 2167.000
  i76 2456.000  773.000 1327.000 1959.000  910.000 1250.000 3539.000 1495.000 3220.000 2310.000 3073.000 2270.000 1795.000 2056.000 2005.000 3017.000 1721.000 2611.000 2397.000 1943.000  523.000 1368.000  441.000 2901.000 1771.000 3175.000 1996.000 1195.000 2693.000  873.000 1519.000 3034.000 2191.000 1803.000  722.000 2118.000 2864.000 1092.000 1135.000 2202.000 1078.000 1820.000  961.000 2970.000 2294.000 2595.000 1517.000 2886.000 2505.000  651.000 3142.000 3098.000 2469.000 1160.000 1780.000 1080.000 2084.000 1714.000 1231.000 1701.000 3006.000  894.000 3023.000 1918.000 1481.000 2781.000 1648.000  772.000 1694.000  116.000 1007.000  904.000 1323.000 2051.000 1297.000
  i77 1238.000  504.000  960.000  871.000 1644.000  632.000 2349.000 1145.000 2071.000 1389.000 2199.000 1077.000  663.000 1132.000  827.000 1949.000 1451.000 1473.000 1413.000  980.000  884.000 1062.000  783.000 1693.000 1548.000 1996.000  776.000 1565.000 1539.000  384.000  615.000 1832.000 1427.000 1688.000  522.000 1288.000 1734.000 1530.000 1470.000  983.000  576.000 1003.000 1793.000 1961.000 1503.000 1400.000  682.000 1976.000 1375.000 1114.000 2094.000 2227.000 1250.000  670.000  908.000 1657.000 1272.000 1829.000  840.000  644.000 1832.000 1000.000 1986.000  957.000  400.000 1788.000  697.000  453.000 1020.000 1115.000 1469.000 1217.000  974.000 1273.000  895.000 1223.000
  i78 1254.000 2639.000 2222.000 1336.000 3768.000 2562.000  360.000 2955.000   83.000 1203.000 1152.000 1068.000 1910.000 1362.000 1704.000  501.000 3188.000  681.000 1051.000 2200.000 2822.000 2941.000 2875.000  602.000 3285.000  212.000 1523.000 3616.000  600.000 2425.000 2296.000  468.000 1507.000 3461.000 2649.000 1440.000  439.000 3605.000 3524.000 1227.000 2253.000 2432.000 3923.000  717.000 1428.000  765.000 2375.000 1031.000  788.000 3243.000  547.000 1163.000 1222.000 2655.000 2342.000 3753.000 1481.000 3716.000 2234.000 1592.000  319.000 3085.000  608.000 2203.000 2107.000  823.000 2227.000 2546.000 1821.000 3175.000 3558.000 3308.000 2237.000 1542.000 2799.000 3291.000 2136.000
  i79  741.000 1108.000 1675.000 1106.000 1997.000  725.000 2049.000 1014.000 1909.000 1680.000 2416.000  969.000  130.000 1484.000  245.000 1954.000 1239.000 1424.000 1628.000  302.000 1640.000 1018.000 1454.000 1378.000 1337.000 1759.000  466.000 1741.000 1437.000 1147.000  412.000 1530.000 1852.000 1512.000 1166.000 1688.000 1653.000 1755.000 1657.000  755.000 1336.000  495.000 2165.000 2050.000 1892.000 1198.000  467.000 2180.000 1362.000 1530.000 2111.000 2442.000  768.000  834.000  396.000 1923.000 1691.000 1771.000 1571.000 1040.000 1632.000 1291.000 2033.000  292.000  408.000 1923.000  302.000 1172.000 1595.000 1787.000 1728.000 1499.000 1690.000 1719.000  900.000 1879.000  781.000 1949.000
  i80 1224.000  476.000 1149.000 1008.000 1552.000  446.000 2407.000  957.000 2157.000 1550.000 2358.000 1150.000  562.000 1299.000  762.000 2068.000 1262.000 1573.000 1563.000  822.000  977.000  880.000  807.000 1738.000 1360.000 2064.000  772.000 1428.000 1629.000  491.000  431.000 1882.000 1608.000 1503.000  521.000 1464.000 1832.000 1403.000 1334.000 1021.000  754.000  821.000 1708.000 2096.000 1680.000 1464.000  492.000 2130.000 1479.000 1030.000 2217.000 2385.000 1240.000  497.000  730.000 1542.000 1451.000 1658.000 1026.000  803.000 1906.000  874.000 2114.000  798.000  257.000 1929.000  526.000  509.000 1212.000 1143.000 1348.000 1096.000 1161.000 1455.000  713.000 1243.000  194.000 2217.000  664.000
  i81 1724.000 1920.000  983.000  855.000 3038.000 2170.000 1849.000 2679.000 1413.000  358.000  788.000 1181.000 1840.000  472.000 1788.000 1021.000 2981.000 1015.000  506.000 2255.000 1773.000 2603.000 1987.000 1543.000 3080.000 1520.000 1543.000 3064.000 1117.000 1599.000 2062.000 1573.000  117.000 3227.000 1887.000  269.000 1113.000 3010.000 2970.000 1372.000 1252.000 2394.000 3156.000  857.000   79.000 1284.000 2146.000  644.000  954.000 2529.000 1070.000  812.000 1703.000 2214.000 2285.000 3108.000  275.000 3371.000 1066.000  946.000 1380.000 2498.000  955.000 2241.000 1803.000  690.000 2081.000 1737.000  606.000 2186.000 2937.000 2697.000  991.000  272.000 2437.000 2296.000 1544.000 1495.000 1956.000 1724.000
  i82 1366.000 2751.000 2313.000 1441.000 3883.000 2678.000  341.000 3070.000  179.000 1279.000 1155.000 1183.000 2026.000 1451.000 1820.000  542.000 3303.000  788.000 1131.000 2314.000 2926.000 3057.000 2985.000  710.000 3400.000  316.000 1639.000 3732.000  711.000 2535.000 2412.000  571.000 1576.000 3576.000 2761.000 1517.000  539.000 3721.000 3640.000 1343.000 2356.000 2547.000 4037.000  745.000 1492.000  881.000 2491.000 1056.000  894.000 3357.000  556.000 1163.000 1334.000 2771.000 2457.000 3869.000 1559.000 3832.000 2329.000 1699.000  435.000 3200.000  636.000 2317.000 2223.000  873.000 2343.000 2656.000 1909.000 3283.000 3673.000 3423.000 2328.000 1620.000 2915.000 3399.000 2249.000  116.000 2064.000 2332.000 1556.000
  i83 2029.000  630.000 1740.000 1910.000  683.000  590.000 3288.000  595.000 3062.000 2422.000 3234.000 2053.000 1285.000 2162.000 1520.000 2979.000  802.000 2484.000 2453.000 1248.000 1099.000  476.000  745.000 2611.000  855.000 2958.000 1623.000  526.000 2538.000  961.000  902.000 2760.000 2425.000  904.000  679.000 2300.000 2743.000  491.000  431.000 1903.000 1342.000 1056.000  852.000 3000.000 2511.000 2359.000  853.000 3013.000 2391.000  293.000 3127.000 3261.000 2052.000  484.000 1059.000  634.000 2279.000  896.000 1612.000 1684.000 2805.000   44.000 3022.000 1227.000 1023.000 2829.000 1018.000  832.000 1964.000  899.000  438.000  190.000 1745.000 2270.000  467.000  919.000 1041.000 3119.000 1314.000  912.000 2542.000 3235.000
  i84 1859.000 2565.000 1729.000 1282.000 3713.000 2714.000 1422.000 3200.000 1010.000  741.000   95.000 1381.000 2234.000 1004.000 2111.000  597.000 3485.000  984.000  721.000 2626.000 2501.000 3144.000 2683.000 1413.000 3587.000 1199.000 1865.000 3688.000 1035.000 2264.000 2540.000 1367.000  843.000 3748.000 2544.000  904.000  888.000 3646.000 3593.000 1605.000 1954.000 2811.000 3841.000  381.000  737.000 1294.000 2627.000  151.000 1002.000 3190.000  529.000  118.000 1830.000 2777.000 2704.000 3760.000  938.000 3934.000 1801.000 1482.000 1129.000 3120.000  477.000 2618.000 2292.000  417.000 2525.000 2403.000 1331.000 2909.000 3580.000 3332.000 1738.000  973.000 2981.000 3022.000 2125.000 1075.000 2327.000 2281.000  754.000 1084.000 3162.000
  i85  216.000 1485.000 1690.000  847.000 2497.000 1230.000 1500.000 1563.000 1369.000 1347.000 1992.000  523.000  537.000 1218.000  309.000 1458.000 1784.000  937.000 1255.000  797.000 1902.000 1563.000 1804.000  829.000 1881.000 1212.000  257.000 2274.000  929.000 1409.000  932.000  980.000 1589.000 2057.000 1525.000 1426.000 1141.000 2280.000 2188.000  306.000 1457.000 1027.000 2662.000 1583.000 1601.000  672.000 1002.000 1760.000  898.000 2002.000 1614.000 2016.000  235.000 1335.000  938.000 2443.000 1442.000 2321.000 1618.000  917.000 1090.000 1790.000 1549.000  798.000  808.000 1483.000  842.000 1481.000 1478.000 2139.000 2246.000 2007.000 1708.000 1486.000 1436.000 2244.000 1029.000 1405.000  550.000 1009.000 1675.000 1520.000 1818.000 1898.000
  i86 2526.000  923.000 1878.000 2275.000  252.000 1108.000 3747.000 1099.000 3488.000 2730.000 3530.000 2486.000 1790.000 2467.000 2023.000 3359.000 1231.000 2892.000 2787.000 1786.000 1102.000  992.000  808.000 3076.000 1251.000 3403.000 2098.000  538.000 2957.000 1204.000 1422.000 3222.000 2675.000 1233.000  929.000 2573.000 3152.000  429.000  503.000 2360.000 1537.000 1595.000  377.000 3352.000 2771.000 2803.000 1381.000 3323.000 2793.000  311.000 3500.000 3557.000 2547.000  999.000 1597.000  395.000 2545.000 1076.000 1762.000 2029.000 3243.000  550.000 3388.000 1764.000 1504.000 3172.000 1544.000 1065.000 2185.000  737.000  352.000  391.000 1879.000 2524.000 1006.000  685.000 1419.000 3551.000 1832.000 1340.000 2788.000 3665.000  539.000 3468.000 2312.000
  i87 2317.000 2739.000 1748.000 1597.000 3849.000 2980.000 1951.000 3485.000 1544.000 1018.000  456.000 1803.000 2590.000 1244.000 2500.000 1131.000 3782.000 1462.000 1076.000 2998.000 2554.000 3414.000 2792.000 1928.000 3883.000 1733.000 2250.000 3884.000 1529.000 2417.000 2851.000 1893.000  937.000 4034.000 2705.000 1071.000 1406.000 3829.000 3790.000 2022.000 2061.000 3160.000 3961.000  912.000  856.000 1775.000 2936.000  616.000 1457.000 3344.000 1061.000  448.000 2290.000 3028.000 3051.000 3924.000 1087.000 4187.000 1849.000 1741.000 1657.000 3318.000 1011.000 2987.000 2593.000  900.000 2856.000 2555.000 1413.000 2968.000 3756.000 3517.000 1752.000 1092.000 3247.000 3075.000 2359.000 1608.000 2696.000 2534.000  820.000 1611.000 3362.000  535.000 2326.000 3598.000
  i88 2508.000 1292.000 2397.000 2535.000  629.000 1121.000 3810.000  774.000 3627.000 3066.000 3877.000 2625.000 1778.000 2808.000 2002.000 3583.000  707.000 3072.000 3087.000 1602.000 1710.000  749.000 1364.000 3134.000  673.000 3501.000 2156.000  203.000 3115.000 1623.000 1385.000 3285.000 3082.000  578.000 1339.000 2954.000 3326.000  311.000  265.000 2451.000 2003.000 1365.000  747.000 3621.000 3166.000 2912.000 1310.000 3653.000 2986.000  783.000 3735.000 3904.000 2534.000 1039.000 1417.000  413.000 2934.000  340.000 2270.000 2321.000 3359.000  706.000 3635.000 1588.000 1576.000 3456.000 1469.000 1493.000 2625.000 1420.000  392.000  540.000 2402.000 2927.000  879.000 1396.000 1678.000 3678.000 1767.000 1526.000 3199.000 3794.000  662.000 3803.000 2311.000  740.000 4019.000
  i89 1831.000  667.000  483.000 1135.000 1649.000 1160.000 2742.000 1629.000 2390.000 1428.000 2188.000 1512.000 1348.000 1178.000 1491.000 2152.000 1929.000 1786.000 1522.000 1660.000  369.000 1516.000  590.000 2147.000 2014.000 2372.000 1384.000 1755.000 1878.000  376.000 1265.000 2265.000 1308.000 2117.000  602.000 1232.000 2029.000 1681.000 1667.000 1504.000  213.000 1652.000 1753.000 2092.000 1410.000 1826.000 1314.000 2001.000 1679.000 1173.000 2271.000 2213.000 1835.000 1138.000 1567.000 1748.000 1198.000 2164.000  365.000  886.000 2201.000 1227.000 2151.000 1637.000 1083.000 1902.000 1366.000  460.000  811.000  773.000 1600.000 1385.000  486.000 1166.000 1368.000  886.000  688.000 2465.000 1469.000  840.000 1416.000 2568.000 1271.000 2136.000 1640.000 1397.000 2210.000 1922.000
  i90 2142.000 1376.000 2477.000 2378.000 1180.000  971.000 3457.000  461.000 3332.000 2946.000 3740.000 2368.000 1474.000 2704.000 1668.000 3354.000  185.000 2826.000 2937.000 1189.000 1931.000  544.000 1580.000 2795.000   96.000 3181.000 1868.000  734.000 2851.000 1687.000 1121.000 2946.000 3024.000   90.000 1444.000 2878.000 3066.000  829.000  724.000 2167.000 2063.000  947.000 1320.000 3425.000 3094.000 2619.000 1034.000 3507.000 2753.000 1108.000 3510.000 3767.000 2172.000  941.000 1031.000  981.000 2866.000  394.000 2347.000 2206.000 3055.000  883.000 3422.000 1182.000 1366.000 3278.000 1158.000 1583.000 2618.000 1747.000  879.000  863.000 2486.000 2872.000  708.000 1758.000 1602.000 3372.000 1423.000 1417.000 3140.000 3487.000  850.000 3658.000 1969.000 1211.000 3946.000  596.000 2043.000
  i91 2316.000  616.000 1383.000 1900.000  761.000 1041.000 3448.000 1260.000 3150.000 2301.000 3084.000 2176.000 1627.000 2041.000 1846.000 2976.000 1485.000 2543.000 2374.000 1742.000  590.000 1134.000  350.000 2797.000 1536.000 3091.000 1860.000  987.000 2619.000  797.000 1325.000 2935.000 2213.000 1570.000  583.000 2125.000 2801.000  889.000  921.000 2087.000 1075.000 1606.000  847.000 2946.000 2313.000 2500.000 1315.000 2887.000 2439.000  420.000 3108.000 3110.000 2331.000  946.000 1573.000  902.000 2093.000 1494.000 1274.000 1644.000 2924.000  658.000 2992.000 1718.000 1315.000 2760.000 1455.000  673.000 1717.000  236.000  803.000  676.000 1382.000 2066.000 1068.000  236.000 1104.000 3219.000 1701.000 1092.000 2323.000 3329.000  683.000 3028.000 2101.000  515.000 3121.000 1184.000  911.000 1524.000
  i92 1362.000 1874.000 1142.000  602.000 3026.000 2024.000 1483.000 2517.000 1055.000   68.000  770.000  825.000 1588.000  317.000 1498.000  706.000 2807.000  616.000  106.000 1994.000 1859.000 2456.000 2009.000 1144.000 2908.000 1139.000 1247.000 2993.000  717.000 1580.000 1866.000 1176.000  378.000 3066.000 1856.000  306.000  730.000 2952.000 2898.000 1034.000 1293.000 2161.000 3158.000  606.000  321.000  889.000 1952.000  546.000  557.000 2500.000  799.000  797.000 1338.000 2085.000 2052.000 3068.000  349.000 3244.000 1186.000  787.000  990.000 2425.000  677.000 1984.000 1612.000  416.000 1862.000 1718.000  727.000 2256.000 2886.000 2637.000 1155.000  408.000 2292.000 2371.000 1430.000 1138.000 1692.000 1588.000  400.000 1213.000 2467.000  695.000 1340.000 2783.000 1004.000 3108.000 1489.000 2977.000 2358.000
  i93  925.000 1641.000 1196.000  290.000 2795.000 1689.000 1344.000 2158.000  980.000  455.000 1144.000  383.000 1178.000  404.000 1065.000  797.000 2436.000  379.000  362.000 1573.000 1768.000 2111.000 1842.000  836.000 2538.000  974.000  816.000 2706.000  478.000 1393.000 1491.000  916.000  733.000 2702.000 1639.000  585.000  620.000 2677.000 2611.000  589.000 1197.000 1755.000 2939.000  821.000  723.000  526.000 1578.000  908.000  273.000 2264.000  941.000 1171.000  903.000 1763.000 1648.000 2809.000  613.000 2905.000 1191.000  547.000  803.000 2147.000  836.000 1565.000 1250.000  666.000 1470.000 1521.000  828.000 2130.000 2619.000 2367.000 1212.000  670.000 1951.000 2246.000 1153.000 1056.000 1273.000 1278.000  800.000 1158.000 2186.000 1057.000  896.000 2563.000 1438.000 2801.000 1410.000 2612.000 2190.000  444.000
  i94 2431.000  734.000 1500.000 2028.000  668.000 1125.000 3574.000 1300.000 3278.000 2428.000 3210.000 2301.000 1733.000 2168.000 1956.000 3104.000 1504.000 2671.000 2502.000 1829.000  699.000 1176.000  479.000 2920.000 1547.000 3217.000 1978.000  942.000 2746.000  926.000 1418.000 3059.000 2337.000 1568.000  705.000 2250.000 2928.000  838.000  885.000 2209.000 1201.000 1682.000  738.000 3074.000 2437.000 2625.000 1403.000 3014.000 2567.000  422.000 3237.000 3236.000 2447.000 1025.000 1655.000  828.000 2219.000 1464.000 1393.000 1773.000 3051.000  690.000 3120.000 1806.000 1423.000 2888.000 1548.000  801.000 1840.000  307.000  753.000  666.000 1498.000 2191.000 1126.000  254.000 1228.000 3346.000 1803.000 1207.000 2446.000 3457.000  708.000 3154.000 2216.000  434.000 3241.000 1143.000 1032.000 1528.000  129.000 2485.000 2319.000
  i95 2401.000  718.000 1571.000 2045.000  569.000 1056.000 3569.000 1195.000 3285.000 2467.000 3257.000 2298.000 1689.000 2205.000 1915.000 3127.000 1390.000 2680.000 2534.000 1760.000  782.000 1073.000  516.000 2909.000 1430.000 3216.000 1953.000  820.000 2753.000  948.000 1357.000 3050.000 2390.000 1447.000  702.000 2297.000 2939.000  718.000  762.000 2194.000 1250.000 1602.000  659.000 3105.000 2489.000 2620.000 1335.000 3056.000 2578.000  309.000 3262.000 3283.000 2418.000  952.000 1581.000  716.000 2267.000 1342.000 1459.000 1792.000 3051.000  586.000 3147.000 1736.000 1383.000 2921.000 1486.000  815.000 1896.000  413.000  632.000  546.000 1570.000 2242.000 1034.000  375.000 1220.000 3351.000 1752.000 1181.000 2502.000 3463.000  600.000 3198.000 2185.000  325.000 3304.000 1021.000 1094.000 1409.000  192.000 2522.000 2336.000  123.000
  i96 2037.000 2506.000 1565.000 1323.000 3631.000 2721.000 1745.000 3223.000 1322.000  744.000  297.000 1521.000 2313.000  980.000 2220.000  898.000 3518.000 1187.000  794.000 2719.000 2363.000 3155.000 2581.000 1666.000 3619.000 1498.000 1969.000 3647.000 1258.000 2189.000 2582.000 1641.000  707.000 3772.000 2475.000  822.000 1149.000 3596.000 3552.000 1739.000 1847.000 2885.000 3750.000  678.000  613.000 1499.000 2668.000  365.000 1178.000 3119.000  854.000  307.000 2010.000 2773.000 2776.000 3697.000  844.000 3934.000 1655.000 1478.000 1408.000 3079.000  784.000 2709.000 2326.000  635.000 2583.000 2328.000 1200.000 2777.000 3525.000 3282.000 1571.000  859.000 2989.000 2886.000 2106.000 1392.000 2417.000 2277.000  594.000 1410.000 3122.000  336.000 2044.000 3382.000  282.000 3776.000 2009.000 3684.000 2917.000  725.000 1156.000 3040.000 3096.000
  i97 1833.000 2025.000 1056.000  974.000 3135.000 2286.000 1896.000 2796.000 1458.000  457.000  735.000 1291.000 1960.000  592.000 1907.000 1052.000 3098.000 1099.000  594.000 2375.000 1855.000 2719.000 2081.000 1626.000 3197.000 1579.000 1661.000 3170.000 1197.000 1702.000 2181.000 1647.000  232.000 3343.000 1990.000  389.000 1176.000 3115.000 3077.000 1485.000 1348.000 2514.000 3250.000  871.000  188.000 1378.000 2265.000  623.000 1045.000 2629.000 1084.000  756.000 1811.000 2328.000 2405.000 3209.000  393.000 3484.000 1147.000 1066.000 1445.000 2605.000  974.000 2361.000 1922.000  720.000 2201.000 1840.000  700.000 2269.000 3041.000 2802.000 1062.000  385.000 2552.000 2378.000 1658.000 1539.000 2076.000 1840.000  120.000 1593.000 2649.000  714.000 1789.000 2885.000  715.000 3308.000 1504.000 3256.000 2413.000  489.000  908.000 2535.000 2594.000  509.000
  i98 2407.000 1314.000 2431.000 2497.000  799.000 1066.000 3716.000  656.000 3551.000 3042.000 3851.000 2557.000 1690.000 2788.000 1907.000 3528.000  541.000 3010.000 3054.000 1481.000 1782.000  658.000 1430.000 3043.000  498.000 3417.000 2076.000  354.000 3047.000 1644.000 1303.000 3195.000 3077.000  396.000 1369.000 2943.000 3260.000  461.000  382.000 2374.000 2028.000 1240.000  925.000 3575.000 3157.000 2835.000 1223.000 3623.000 2927.000  873.000 3681.000 3878.000 2434.000  996.000 1301.000  587.000 2925.000  206.000 2302.000 2295.000 3280.000  738.000 3585.000 1469.000 1513.000 3415.000 1375.000 1520.000 2634.000 1523.000  532.000  617.000 2437.000 2922.000  807.000 1510.000 1657.000 3599.000 1667.000 1493.000 3194.000 3715.000  695.000 3774.000 2216.000  883.000 4013.000  182.000 1965.000  417.000 1289.000 3081.000 2755.000 1262.000 1139.000 3763.000 3306.000
  i99 1272.000 1783.000 1100.000  497.000 2938.000 1922.000 1478.000 2413.000 1060.000  108.000  871.000  731.000 1482.000  245.000 1394.000  743.000 2703.000  569.000  100.000 1889.000 1792.000 2354.000 1930.000 1093.000 2804.000 1124.000 1144.000 2897.000  675.000 1496.000 1761.000 1138.000  416.000 2962.000 1768.000  304.000  718.000 2858.000 2802.000  936.000 1222.000 2055.000 3072.000  670.000  384.000  822.000 1848.000  643.000  497.000 2411.000  850.000  898.000 1249.000 1984.000 1946.000 2976.000  344.000 3142.000 1134.000  689.000  968.000 2330.000  729.000 1878.000 1508.000  482.000 1756.000 1633.000  688.000 2184.000 2793.000 2543.000 1114.000  406.000 2190.000 2300.000 1333.000 1143.000 1587.000 1488.000  463.000 1225.000 2372.000  793.000 1242.000 2697.000 1109.000 3010.000 1423.000 2873.000 2279.000  106.000  348.000 2407.000 2441.000  831.000  564.000 2980.000
 i100 1650.000 1762.000  837.000  747.000 2880.000 2021.000 1891.000 2532.000 1461.000  350.000  934.000 1111.000 1714.000  367.000 1677.000 1091.000 2834.000 1007.000  507.000 2130.000 1620.000 2453.000 1829.000 1530.000 2933.000 1548.000 1435.000 2907.000 1113.000 1441.000 1922.000 1575.000   49.000 3078.000 1729.000  159.000 1139.000 2852.000 2813.000 1287.000 1095.000 2261.000 2998.000  950.000  156.000 1250.000 2006.000  771.000  933.000 2370.000 1160.000  958.000 1632.000 2062.000 2153.000 2950.000  144.000 3218.000  914.000  809.000 1398.000 2341.000 1040.000 2115.000 1663.000  771.000 1946.000 1579.000  450.000 2032.000 2780.000 2540.000  846.000  120.000 2287.000 2143.000 1393.000 1544.000 1833.000 1575.000  158.000 1614.000 2385.000  892.000 1584.000 2631.000  977.000 3043.000 1261.000 2992.000 2167.000  409.000  741.000 2290.000 2345.000  752.000  266.000 3040.000  438.000
