# Supplementary material for: Novel hybrid evolutionary algorithm for bi-objective optimization problems
Source: Sci Rep. 2023 Mar 15;13:4267. doi: 10.1038/s41598-023-31123-8 (PMC10017715; doi:10.1038/s41598-023-31123-8)
Supplement: Supplementary file 1 — Supplementary Information. [file 41598_2023_31123_MOESM1_ESM.zip › datasets/L3/dist_KroD100_orig.txt]

          i1       i2       i3       i4       i5       i6       i7       i8       i9      i10      i11      i12      i13      i14      i15      i16      i17      i18      i19      i20      i21      i22      i23      i24      i25      i26      i27      i28      i29      i30      i31      i32      i33      i34      i35      i36      i37      i38      i39      i40      i41      i42      i43      i44      i45      i46      i47      i48      i49      i50      i51      i52      i53      i54      i55      i56      i57      i58      i59      i60      i61      i62      i63      i64      i65      i66      i67      i68      i69      i70      i71      i72      i73      i74      i75      i76      i77      i78      i79      i80      i81      i82      i83      i84      i85      i86      i87      i88      i89      i90      i91      i92      i93      i94      i95      i96      i97      i98      i99     i100
  i1
  i2 2793.000
  i3 2097.000  993.000
  i4 1655.000 1157.000  572.000
  i5 2251.000  725.000  268.000  623.000
  i6 2118.000 1114.000  156.000  682.000  402.000
  i7 1515.000 3132.000 2156.000 2091.000 2415.000 2069.000
  i8  685.000 2871.000 2004.000 1723.000 2219.000 1974.000  830.000
  i9 2586.000  956.000  506.000 1065.000  504.000  470.000 2461.000 2433.000
 i10 2736.000 1101.000  688.000 1256.000  707.000  623.000 2508.000 2543.000  203.000
 i11  590.000 3275.000 2480.000 2118.000 2671.000 2470.000 1255.000  564.000 2937.000 3061.000
 i12 2971.000 1788.000 1206.000 1754.000 1329.000 1074.000 2365.000 2623.000  861.000  688.000 3179.000
 i13  365.000 2456.000 1823.000 1340.000 1952.000 1864.000 1671.000  883.000 2324.000 2487.000  945.000 2790.000
 i14 2003.000 2059.000 1085.000 1344.000 1348.000  948.000 1305.000 1564.000 1226.000 1233.000 2127.000 1083.000 1900.000
 i15 1023.000 1921.000 1097.000  776.000 1286.000 1102.000 1383.000  950.000 1571.000 1714.000 1386.000 1974.000  817.000 1121.000
 i16 1433.000 1674.000  748.000  643.000  978.000  720.000 1472.000 1257.000 1186.000 1316.000 1751.000 1564.000 1227.000  803.000  414.000
 i17  636.000 3406.000 2648.000 2255.000 2827.000 2647.000 1480.000  789.000 3116.000 3247.000  231.000 3390.000 1000.000 2347.000 1551.000 1933.000
 i18 2104.000 1323.000  371.000  823.000  620.000  219.000 1909.000 1889.000  559.000  654.000 2409.000  952.000 1880.000  736.000 1082.000  672.000 2598.000
 i19 2630.000  195.000  798.000  982.000  531.000  923.000 2937.000 2686.000  805.000  968.000 3100.000 1656.000 2300.000 1870.000 1738.000 1481.000 3236.000 1134.000
 i20 2440.000 1197.000  479.000 1042.000  612.000  364.000 2205.000 2229.000  275.000  315.000 2751.000  730.000 2204.000  953.000 1417.000 1011.000 2940.000  342.000 1029.000
 i21 2939.000 1395.000  972.000 1543.000 1025.000  875.000 2546.000 2680.000  523.000  324.000 3219.000  410.000 2714.000 1242.000 1917.000 1506.000 3416.000  836.000 1277.000  515.000
 i22 1327.000 3844.000 2960.000 2696.000 3184.000 2917.000 1138.000  974.000 3364.000 3455.000  744.000 3433.000 1667.000 2350.000 1923.000 2212.000  822.000 2809.000 3659.000 3141.000 3554.000
 i23  854.000 3235.000 2360.000 2087.000 2579.000 2323.000  833.000  364.000 2778.000 2879.000  429.000 2914.000 1142.000 1837.000 1314.000 1612.000  648.000 2228.000 3050.000 2565.000 3000.000  610.000
 i24  407.000 2398.000 1691.000 1252.000 1844.000 1717.000 1466.000  713.000 2183.000 2336.000  902.000 2602.000  229.000 1684.000  632.000 1046.000 1009.000 1712.000 2231.000 2044.000 2548.000 1581.000 1015.000
 i25 2415.000 1224.000  478.000 1036.000  626.000  354.000 2170.000 2198.000  310.000  347.000 2722.000  728.000 2183.000  918.000 1392.000  985.000 2912.000  314.000 1054.000   35.000  533.000 3108.000 2533.000 2021.000
 i26 2869.000  837.000  772.000 1288.000  671.000  771.000 2778.000 2744.000  318.000  323.000 3240.000  971.000 2592.000 1529.000 1864.000 1491.000 3414.000  877.000  741.000  578.000  566.000 3680.000 3091.000 2464.000  613.000
 i27  350.000 2459.000 1747.000 1313.000 1902.000 1769.000 1442.000  672.000 2236.000 2388.000  841.000 2643.000  232.000 1711.000  679.000 1092.000  947.000 1760.000 2292.000 2094.000 2596.000 1524.000  964.000   62.000 2070.000 2519.000
 i28 3096.000 1722.000 1243.000 1807.000 1331.000 1126.000 2538.000 2773.000  839.000  646.000 3326.000  181.000 2901.000 1249.000 2088.000 1675.000 3533.000 1035.000 1605.000  765.000  328.000 3598.000 3071.000 2720.000  771.000  888.000 2763.000
 i29 1783.000 3937.000 2983.000 2840.000 3233.000 2907.000  863.000 1217.000 3315.000 3369.000 1270.000 3217.000 2070.000 2167.000 2078.000 2263.000 1415.000 2759.000 3744.000 3063.000 3409.000  658.000  931.000 1924.000 3029.000 3633.000 1878.000 3393.000
 i30 2741.000  207.000 1083.000 1144.000  818.000 1219.000 3182.000 2867.000 1123.000 1282.000 3244.000 1970.000 2394.000 2166.000 1919.000 1711.000 3363.000 1435.000  320.000 1348.000 1585.000 3840.000 3231.000 2354.000 1373.000 1033.000 2416.000 1912.000 3967.000
 i31 1832.000 2444.000 1454.000 1589.000 1721.000 1333.000  879.000 1285.000 1656.000 1673.000 1843.000 1486.000 1809.000  441.000 1139.000  963.000 2071.000 1136.000 2251.000 1386.000 1678.000 1967.000 1503.000 1582.000 1351.000 1964.000 1594.000 1660.000 1736.000 2534.000
 i32  561.000 3338.000 2657.000 2210.000 2810.000 2676.000 1761.000  994.000 3145.000 3292.000  519.000 3500.000  882.000 2494.000 1577.000 1982.000  340.000 2655.000 3179.000 2993.000 3487.000 1156.000  947.000  967.000 2967.000 3429.000  911.000 3632.000 1755.000 3275.000 2265.000
 i33 2057.000 2143.000 1175.000 1441.000 1437.000 1035.000 1282.000 1593.000 1294.000 1289.000 2157.000 1088.000 1968.000   97.000 1199.000  893.000 2380.000  821.000 1955.000 1020.000 1276.000 2350.000 1853.000 1749.000  985.000 1592.000 1774.000 1258.000 2140.000 2254.000  404.000 2538.000
 i34  360.000 2818.000 2024.000 1661.000 2212.000 2020.000 1155.000  325.000 2488.000 2618.000  459.000 2777.000  600.000 1756.000  929.000 1304.000  629.000 1969.000 2642.000 2311.000 2789.000 1099.000  544.000  482.000 2283.000 2788.000  427.000 2915.000 1470.000 2792.000 1533.000  739.000 1799.000
 i35 2460.000  403.000  930.000  886.000  686.000 1080.000 2955.000 2604.000 1096.000 1280.000 2969.000 1957.000 2112.000 2010.000 1661.000 1484.000 3084.000 1299.000  362.000 1278.000 1599.000 3576.000 2967.000 2075.000 1297.000 1088.000 2137.000 1925.000 3724.000  283.000 2351.000 2993.000 2102.000 2518.000
 i36 1681.000 3583.000 2614.000 2518.000 2870.000 2530.000  463.000 1030.000 2924.000 2970.000 1267.000 2803.000 1913.000 1759.000 1779.000 1915.000 1461.000 2372.000 3389.000 2668.000 3001.000  875.000  854.000 1736.000 2633.000 3241.000 1700.000 2979.000  415.000 3626.000 1325.000 1785.000 1729.000 1333.000 3393.000
 i37 2535.000  260.000  780.000  897.000  515.000  917.000 2892.000 2613.000  859.000 1035.000 3015.000 1719.000 2200.000 1863.000 1663.000 1427.000 3146.000 1133.000  118.000 1064.000 1351.000 3586.000 2977.000 2139.000 1086.000  831.000 2200.000 1678.000 3689.000  303.000 2232.000 3081.000 1952.000 2558.000  257.000 3340.000
 i38  521.000 2910.000 2080.000 1754.000 2282.000 2063.000 1005.000  185.000 2528.000 2648.000  418.000 2764.000  768.000 1718.000  997.000 1343.000  629.000 1995.000 2730.000 2336.000 2801.000  962.000  382.000  633.000 2307.000 2834.000  582.000 2909.000 1302.000 2894.000 1458.000  812.000 1753.000  171.000 2624.000 1164.000 2650.000
 i39 1183.000 1641.000  933.000  484.000 1069.000  984.000 1718.000 1255.000 1436.000 1605.000 1634.000 1977.000  891.000 1283.000  337.000  482.000 1772.000 1032.000 1467.000 1336.000 1851.000 2224.000 1617.000  776.000 1318.000 1701.000  836.000 2067.000 2411.000 1619.000 1395.000 1742.000 1373.000 1177.000 1352.000 2116.000 1381.000 1274.000
 i40 2094.000 1096.000  121.000  642.000  378.000   41.000 2073.000 1961.000  492.000  653.000 2453.000 1115.000 1835.000  970.000 1080.000  705.000 2628.000  250.000  904.000  402.000  912.000 2908.000 2313.000 1691.000  394.000  787.000 1744.000 1165.000 2908.000 1196.000 1348.000 2653.000 1059.000 2001.000 1050.000 2533.000  893.000 2047.000  953.000
 i41  660.000 2151.000 1441.000 1001.000 1591.000 1472.000 1505.000  847.000 1936.000 2093.000 1133.000 2386.000  404.000 1519.000  415.000  823.000 1255.000 1478.000 1982.000 1806.000 2314.000 1776.000 1186.000  253.000 1784.000 2213.000  312.000 2497.000 2060.000 2113.000 1475.000 1220.000 1592.000  688.000 1836.000 1829.000 1891.000  814.000  523.000 1445.000
 i42 1005.000 3447.000 2568.000 2299.000 2789.000 2528.000  901.000  577.000 2980.000 3077.000  482.000 3089.000 1319.000 2007.000 1526.000 1819.000  656.000 2427.000 3262.000 2762.000 3189.000  397.000  213.000 1209.000 2730.000 3294.000 1155.000 3249.000  791.000 3443.000 1651.000  987.000 2016.000  729.000 3180.000  806.000 3189.000  579.000 1829.000 2518.000 1391.000
 i43 1500.000 1372.000  610.000  252.000  753.000  668.000 1840.000 1499.000 1114.000 1286.000 1924.000 1697.000 1215.000 1146.000  550.000  398.000 2075.000  745.000 1188.000 1027.000 1542.000 2472.000 1863.000 1093.000 1013.000 1377.000 1150.000 1774.000 2595.000 1377.000 1356.000 2060.000 1242.000 1465.000 1128.000 2268.000 1114.000 1544.000  324.000  635.000  840.000 2075.000
 i44 1796.000 1012.000  513.000  145.000  509.000  646.000 2216.000 1866.000  981.000 1178.000 2263.000 1718.000 1476.000 1402.000  918.000  752.000 2398.000  816.000  838.000  993.000 1477.000 2840.000 2230.000 1394.000  991.000 1180.000 1455.000 1756.000 2975.000 1002.000 1678.000 2349.000 1499.000 1806.000  748.000 2648.000  752.000 1899.000  629.000  605.000 1144.000 2443.000  380.000
 i45 2035.000 2302.000 1327.000 1558.000 1591.000 1190.000 1147.000 1528.000 1459.000 1453.000 2091.000 1219.000 1975.000  243.000 1240.000  977.000 2317.000  979.000 2112.000 1184.000 1430.000 2238.000 1765.000 1752.000 1149.000 1756.000 1771.000 1394.000 1999.000 2409.000  272.000 2495.000  165.000 1757.000 2250.000 1586.000 2106.000 1696.000 1447.000 1213.000 1614.000 1918.000 1346.000 1626.000
 i46  875.000 2682.000 1777.000 1557.000 2006.000 1734.000  701.000  286.000 2185.000 2285.000  850.000 2341.000  977.000 1279.000  786.000 1030.000 1073.000 1634.000 2493.000 1970.000 2410.000 1184.000  594.000  765.000 1939.000 2499.000  746.000 2493.000 1294.000 2695.000 1006.000 1261.000 1307.000  540.000 2443.000 1021.000 2428.000  453.000 1117.000 1725.000  814.000  795.000 1318.000 1696.000 1245.000
 i47 2858.000 1560.000 1000.000 1560.000 1106.000  878.000 2372.000 2557.000  632.000  460.000 3105.000  230.000 2656.000 1068.000 1846.000 1432.000 3309.000  786.000 1427.000  521.000  218.000 3405.000 2865.000 2478.000  525.000  753.000 2523.000  250.000 3233.000 1741.000 1497.000 3398.000 1093.000 2687.000 1728.000 2822.000 1489.000 2687.000 1817.000  918.000 2253.000 3048.000 1524.000 1514.000 1241.000 2280.000
 i48 2950.000  202.000 1052.000 1300.000  796.000 1154.000 3208.000 2993.000  912.000 1027.000 3416.000 1702.000 2620.000 2082.000 2047.000 1770.000 3554.000 1350.000  320.000 1174.000 1298.000 3964.000 3356.000 2550.000 1205.000  732.000 2611.000 1619.000 4028.000  392.000 2485.000 3499.000 2161.000 2958.000  604.000 3665.000  424.000 3042.000 1783.000 1143.000 2300.000 3568.000 1498.000 1156.000 2323.000 2792.000 1480.000
 i49  980.000 3746.000 2970.000 2592.000 3157.000 2962.000 1596.000 1037.000 3430.000 3554.000  493.000 3660.000 1344.000 2597.000 1874.000 2244.000  345.000 2901.000 3575.000 3243.000 3709.000  677.000  789.000 1352.000 3214.000 3732.000 1290.000 3809.000 1330.000 3705.000 2286.000  574.000 2621.000  946.000 3427.000 1473.000 3486.000  908.000 2109.000 2944.000 1595.000  698.000 2406.000 2736.000 2543.000 1320.000 3591.000 3892.000
 i50   93.000 2862.000 2145.000 1718.000 2306.000 2160.000 1454.000  625.000 2629.000 2774.000  497.000 2990.000  453.000 2003.000 1060.000 1465.000  553.000 2137.000 2696.000 2475.000 2969.000 1233.000  769.000  465.000 2450.000 2916.000  405.000 3119.000 1695.000 2813.000 1813.000  518.000 2054.000  303.000 2533.000 1603.000 2603.000  452.000 1241.000 2137.000  717.000  915.000 1554.000 1860.000 2025.000  836.000 2883.000 3015.000  898.000
 i51 2609.000  188.000  880.000  982.000  614.000 1015.000 2990.000 2701.000  937.000 1106.000 3096.000 1792.000 2270.000 1962.000 1751.000 1523.000 3224.000 1231.000  142.000 1151.000 1417.000 3675.000 3065.000 2215.000 1175.000  882.000 2277.000 1745.000 3784.000  204.000 2331.000 3152.000 2050.000 2640.000  236.000 3437.000  100.000 2736.000 1464.000  992.000 1969.000 3278.000 1204.000  837.000 2205.000 2520.000 1563.000  377.000 3564.000 2678.000
 i52  663.000 2785.000 1921.000 1637.000 2135.000 1894.000  857.000   86.000 2355.000 2467.000  619.000 2561.000  829.000 1509.000  864.000 1176.000  837.000 1813.000 2601.000 2154.000 2610.000 1059.000  450.000  647.000 2123.000 2664.000  610.000 2708.000 1293.000 2781.000 1248.000 1019.000 1543.000  310.000 2518.000 1090.000 2527.000  211.000 1169.000 1880.000  768.000  662.000 1413.000 1780.000 1485.000  242.000 2489.000 2908.000 1102.000  613.000 2615.000
 i53 2079.000  781.000  340.000  428.000  218.000  495.000 2363.000 2097.000  716.000  918.000 2524.000 1513.000 1767.000 1395.000 1150.000  896.000 2670.000  707.000  591.000  785.000 1231.000 3069.000 2460.000 1674.000  792.000  887.000 1734.000 1529.000 3158.000  819.000 1731.000 2636.000 1488.000 2065.000  620.000 2810.000  531.000 2146.000  899.000  459.000 1421.000 2672.000  602.000  300.000 1632.000 1902.000 1297.000  896.000 3004.000 2139.000  628.000 2012.000
 i54 1301.000 1630.000  800.000  507.000  985.000  818.000 1589.000 1243.000 1285.000 1438.000 1687.000 1758.000 1054.000 1041.000  301.000  239.000 1849.000  828.000 1444.000 1151.000 1661.000 2215.000 1606.000  899.000 1129.000 1571.000  952.000 1857.000 2334.000 1639.000 1176.000 1861.000 1131.000 1229.000 1390.000 2012.000 1373.000 1297.000  244.000  792.000  656.000 1818.000  262.000  641.000 1210.000 1056.000 1610.000 1750.000 2174.000 1346.000 1464.000 1158.000  854.000
 i55 2691.000  773.000  595.000 1105.000  490.000  608.000 2649.000 2581.000  209.000  328.000 3070.000 1016.000 2411.000 1430.000 1690.000 1325.000 3241.000  740.000  642.000  483.000  636.000 3525.000 2932.000 2285.000  517.000  183.000 2341.000  964.000 3498.000  954.000 1857.000 3251.000 1500.000 2616.000  966.000 3112.000  715.000 2666.000 1520.000  620.000 2034.000 3137.000 1196.000  999.000 1665.000 2342.000  788.000  711.000 3561.000 2739.000  781.000 2501.000  707.000 1395.000
 i56 3156.000 1397.000 1141.000 1710.000 1149.000 1065.000 2782.000 2913.000  650.000  454.000 3449.000  550.000 2922.000 1477.000 2134.000 1725.000 3644.000 1053.000 1308.000  718.000  237.000 3791.000 3235.000 2762.000  741.000  568.000 2812.000  399.000 3644.000 1597.000 1912.000 3708.000 1509.000 3016.000 1653.000 3236.000 1397.000 3032.000 2048.000 1098.000 2524.000 3425.000 1733.000 1630.000 1661.000 2644.000  425.000 1270.000 3940.000 3190.000 1450.000 2842.000 1364.000 1869.000  696.000
 i57 1883.000 2663.000 1672.000 1793.000 1940.000 1551.000  741.000 1283.000 1867.000 1876.000 1824.000 1643.000 1901.000  643.000 1291.000 1158.000 2056.000 1353.000 2469.000 1595.000 1863.000 1866.000 1453.000 1672.000 1560.000 2172.000 1677.000 1820.000 1576.000 2751.000  218.000 2277.000  590.000 1561.000 2567.000 1161.000 2450.000 1465.000 1569.000 1566.000 1595.000 1579.000 1555.000 1886.000  434.000 1022.000 1674.000 2702.000 2242.000 1853.000 2549.000 1261.000 1947.000 1361.000 2069.000 2094.000
 i58 1579.000 3860.000 2927.000 2741.000 3169.000 2863.000  892.000 1061.000 3288.000 3356.000 1044.000 3254.000 1882.000 2184.000 1969.000 2192.000 1178.000 2729.000 3669.000 3046.000 3419.000  418.000  741.000 1753.000 3011.000 3606.000 1703.000 3426.000  244.000 3879.000 1768.000 1518.000 2168.000 1284.000 3627.000  516.000 3608.000 1121.000 2294.000 2860.000 1908.000  574.000 2502.000 2880.000 2038.000 1184.000 3253.000 3962.000 1087.000 1489.000 3701.000 1143.000 3080.000 2240.000 3463.000 3656.000 1631.000
 i59 1948.000 1223.000  232.000  585.000  498.000  173.000 1926.000 1803.000  642.000  789.000 2297.000 1181.000 1700.000  875.000  930.000  548.000 2474.000  238.000 1029.000  509.000 1023.000 2750.000 2154.000 1548.000  492.000  943.000 1599.000 1252.000 2756.000 1307.000 1227.000 2505.000  968.000 1847.000 1136.000 2384.000 1005.000 1890.000  827.000  158.000 1305.000 2360.000  523.000  584.000 1114.000 1567.000 1002.000 1284.000 2789.000 1989.000 1105.000 1723.000  520.000  649.000  778.000 1223.000 1445.000 2705.000
 i60 1979.000  821.000  516.000  337.000  411.000  668.000 2394.000 2059.000  913.000 1116.000 2454.000 1708.000 1652.000 1516.000 1110.000  924.000 2586.000  868.000  651.000  979.000 1430.000 3033.000 2423.000 1580.000  984.000 1070.000 1641.000 1727.000 3163.000  809.000 1821.000 2530.000 1612.000 1997.000  562.000 2831.000  561.000 2092.000  820.000  629.000 1331.000 2636.000  569.000  193.000 1748.000 1886.000 1493.000  970.000 2925.000 2045.000  644.000 1973.000  199.000  831.000  893.000 1560.000 2034.000 3070.000  656.000
 i61 1258.000 2926.000 1968.000 1853.000 2219.000 1895.000  281.000  582.000 2312.000 2379.000 1071.000 2311.000 1395.000 1229.000 1121.000 1254.000 1302.000 1754.000 2733.000 2069.000 2450.000 1123.000  680.000 1187.000 2035.000 2631.000 1165.000 2478.000 1014.000 2964.000  847.000 1555.000 1227.000  902.000 2728.000  665.000 2681.000  765.000 1458.000 1895.000 1225.000  807.000 1603.000 1982.000 1117.000  422.000 2292.000 3015.000 1469.000 1205.000 2777.000  596.000 2150.000 1346.000 2490.000 2688.000  775.000  977.000 1742.000 2166.000
 i62 2361.000  436.000  654.000  721.000  404.000  800.000 2731.000 2438.000  831.000 1022.000 2839.000 1689.000 2029.000 1738.000 1488.000 1261.000 2971.000 1019.000  272.000  998.000 1345.000 3411.000 2802.000 1964.000 1017.000  869.000 2025.000 1667.000 3520.000  451.000 2091.000 2909.000 1829.000 2382.000  283.000 3176.000  176.000 2474.000 1205.000  772.000 1716.000 3014.000  940.000  576.000 1979.000 2255.000 1461.000  591.000 3310.000 2428.000  265.000 2352.000  368.000 1200.000  724.000 1420.000 2308.000 3437.000  868.000  385.000 2515.000
 i63 1298.000 1718.000  839.000  623.000 1048.000  831.000 1468.000 1171.000 1301.000 1440.000 1643.000 1709.000 1082.000  930.000  276.000  147.000 1816.000  806.000 1529.000 1141.000 1642.000 2137.000 1531.000  906.000 1117.000 1598.000  954.000 1819.000 2229.000 1739.000 1045.000 1852.000 1018.000 1189.000 1497.000 1897.000 1465.000 1241.000  358.000  812.000  678.000 1742.000  372.000  751.000 1088.000  965.000 1575.000 1828.000 2134.000 1334.000 1558.000 1087.000  938.000  133.000 1428.000 1858.000 1228.000 2143.000  659.000  935.000 1232.000 1294.000
 i64 1709.000 1345.000  412.000  453.000  641.000  409.000 1788.000 1592.000  878.000 1029.000 2071.000 1392.000 1459.000  894.000  694.000  339.000 2243.000  441.000 1151.000  746.000 1260.000 2550.000 1948.000 1308.000  727.000 1171.000 1360.000 1475.000 2595.000 1397.000 1175.000 2267.000  991.000 1617.000 1188.000 2238.000 1105.000 1669.000  593.000  386.000 1064.000 2157.000  309.000  511.000 1115.000 1369.000 1225.000 1434.000 2562.000 1751.000 1203.000 1509.000  578.000  409.000  999.000 1463.000 1387.000 2529.000  241.000  647.000 1582.000  946.000  428.000
 i65 1798.000 2064.000 1073.000 1244.000 1341.000  953.000 1176.000 1367.000 1296.000 1333.000 1929.000 1263.000 1700.000  205.000  933.000  652.000 2147.000  762.000 1871.000 1033.000 1383.000 2180.000 1651.000 1482.000  998.000 1610.000 1509.000 1422.000 2038.000 2154.000  380.000 2290.000  268.000 1553.000 1976.000 1637.000 1852.000 1518.000 1124.000  968.000 1323.000 1827.000 1025.000 1320.000  325.000 1083.000 1226.000 2107.000 2403.000 1798.000 1952.000 1310.000 1355.000  886.000 1492.000 1620.000  598.000 2037.000  847.000 1454.000 1068.000 1713.000  766.000  811.000
 i66  608.000 2892.000 2042.000 1740.000 2251.000 2018.000  911.000   88.000 2481.000 2595.000  489.000 2692.000  829.000 1639.000  972.000 1299.000  709.000 1941.000 2710.000 2282.000 2740.000  960.000  357.000  674.000 2252.000 2789.000  628.000 2840.000 1251.000 2883.000 1368.000  906.000 1671.000  249.000 2617.000 1089.000 2633.000   97.000 1265.000 2004.000  831.000  566.000 1522.000 1884.000 1610.000  365.000 2621.000 3019.000  970.000  543.000 2720.000  131.000 2123.000 1270.000 2624.000 2972.000 1370.000 1082.000 1847.000 2077.000  668.000 2458.000 1205.000 1630.000 1440.000
 i67 1661.000 3475.000 2502.000 2421.000 2759.000 2415.000  346.000  993.000 2805.000 2849.000 1285.000 2678.000 1874.000 1635.000 1692.000 1811.000 1489.000 2254.000 3280.000 2548.000 2877.000  961.000  861.000 1688.000 2512.000 3121.000 1655.000 2854.000  540.000 3522.000 1200.000 1804.000 1604.000 1307.000 3291.000  125.000 3234.000 1141.000 2030.000 2419.000 1765.000  844.000 2170.000 2549.000 1461.000  952.000 2697.000 3553.000 1529.000 1588.000 3332.000 1045.000 2704.000 1916.000 2994.000 3111.000 1036.000  627.000 2271.000 2730.000  572.000 3071.000 1798.000 2130.000 1516.000 1059.000
 i68 2011.000 2079.000 1106.000 1364.000 1369.000  968.000 1295.000 1566.000 1243.000 1248.000 2129.000 1088.000 1911.000   21.000 1135.000  820.000 2349.000  756.000 1890.000  970.000 1252.000 2346.000 1836.000 1695.000  935.000 1545.000 1721.000 1254.000 2157.000 2187.000  428.000 2500.000   76.000 1761.000 2031.000 1748.000 1884.000 1721.000 1301.000  991.000 1531.000 2005.000 1166.000 1423.000  223.000 1280.000 1077.000 2101.000 2598.000 2010.000 1983.000 1512.000 1416.000 1059.000 1448.000 1487.000  628.000 2176.000  896.000 1537.000 1224.000 1759.000  947.000  915.000  213.000 1641.000 1624.000
 i69 1060.000 2158.000 1250.000 1053.000 1477.000 1214.000 1056.000  760.000 1673.000 1786.000 1279.000 1927.000  965.000  947.000  335.000  502.000 1476.000 1133.000 1968.000 1474.000 1941.000 1710.000 1111.000  742.000 1445.000 1984.000  766.000 2063.000 1790.000 2179.000  861.000 1574.000 1008.000  853.000 1934.000 1468.000 1905.000  863.000  664.000 1202.000  615.000 1318.000  806.000 1186.000 1011.000  529.000 1834.000 2265.000 1770.000 1068.000 1999.000  682.000 1378.000  546.000 1822.000 2170.000  987.000 1702.000 1044.000 1373.000  804.000 1735.000  441.000  840.000  743.000  809.000 1375.000  956.000
 i70  974.000 3695.000 2891.000 2539.000 3087.000 2875.000 1432.000  921.000 3340.000 3457.000  420.000 3539.000 1339.000 2468.000 1801.000 2155.000  358.000 2804.000 3520.000 3145.000 3601.000  522.000  641.000 1318.000 3115.000 3646.000 1256.000 3691.000 1168.000 3664.000 2144.000  660.000 2488.000  878.000 3388.000 1303.000 3435.000  812.000 2054.000 2859.000 1552.000  532.000 2342.000 2683.000 2405.000 1198.000 3477.000 3836.000  171.000  886.000 3516.000  992.000 2943.000 2102.000 3479.000 3834.000 2091.000  924.000 2703.000 2874.000 1317.000 3259.000 2052.000 2480.000 2277.000  863.000 1359.000 2468.000 1671.000
 i71 1457.000 1344.000  747.000  202.000  823.000  838.000 1986.000 1559.000 1249.000 1435.000 1932.000 1895.000 1138.000 1371.000  626.000  602.000 2062.000  946.000 1175.000 1201.000 1711.000 2529.000 1921.000 1056.000 1191.000 1484.000 1117.000 1961.000 2704.000 1316.000 1564.000 2010.000 1467.000 1477.000 1047.000 2398.000 1084.000 1578.000  305.000  800.000  807.000 2133.000  227.000  339.000 1567.000 1413.000 1712.000 1494.000 2401.000 1521.000 1164.000 1473.000  630.000  406.000 1301.000 1888.000 1757.000 2593.000  714.000  524.000 1736.000  909.000  537.000  526.000 1245.000 1570.000 2307.000 1391.000  933.000 2352.000
 i72 1791.000 2765.000 1772.000 1848.000 2040.000 1659.000  578.000 1166.000 1997.000 2015.000 1694.000 1803.000 1838.000  783.000 1287.000 1206.000 1926.000 1470.000 2571.000 1728.000 2015.000 1707.000 1311.000 1611.000 1692.000 2305.000 1609.000 1980.000 1414.000 2845.000  342.000 2160.000  739.000 1458.000 2650.000 1000.000 2545.000 1350.000 1585.000 1672.000 1556.000 1428.000 1604.000 1950.000  589.000  919.000 1829.000 2813.000 2100.000 1755.000 2644.000 1152.000 2033.000 1392.000 2196.000 2247.000  163.000 1467.000 1542.000 2106.000  631.000 2398.000 1259.000 1463.000  708.000 1254.000  875.000  769.000  966.000 1946.000 1795.000
 i73 1041.000 1767.000 1083.000  616.000 1214.000 1133.000 1690.000 1164.000 1586.000 1754.000 1510.000 2115.000  741.000 1376.000  323.000  588.000 1639.000 1174.000 1597.000 1483.000 1997.000 2124.000 1521.000  636.000 1465.000 1850.000  697.000 2208.000 2345.000 1734.000 1447.000 1598.000 1463.000 1057.000 1461.000 2069.000 1507.000 1166.000  150.000 1102.000  385.000 1731.000  474.000  759.000 1523.000 1055.000 1960.000 1915.000 1979.000 1102.000 1586.000 1079.000 1038.000  361.000 1669.000 2196.000 1608.000 2216.000  974.000  947.000 1422.000 1331.000  448.000  738.000 1205.000 1165.000 1989.000 1393.000  655.000 1931.000  422.000 1609.000
 i74 1260.000 3088.000 2136.000 2001.000 2384.000 2065.000  265.000  576.000 2485.000 2553.000  992.000 2479.000 1439.000 1398.000 1254.000 1414.000 1219.000 1926.000 2895.000 2242.000 2623.000  961.000  576.000 1244.000 2208.000 2803.000 1215.000 2647.000  849.000 3121.000 1006.000 1496.000 1392.000  900.000 2881.000  526.000 2840.000  745.000 1591.000 2064.000 1314.000  670.000 1753.000 2133.000 1277.000  500.000 2463.000 3180.000 1353.000 1196.000 2936.000  613.000 2310.000 1494.000 2662.000 2860.000  913.000  804.000 1910.000 2319.000  173.000 2673.000 1384.000 1746.000 1240.000  653.000  452.000 1392.000  949.000 1194.000 1876.000  760.000 1543.000
 i75 1696.000 3470.000 2493.000 2424.000 2752.000 2404.000  338.000 1024.000 2789.000 2830.000 1328.000 2649.000 1903.000 1612.000 1701.000 1809.000 1534.000 2240.000 3275.000 2530.000 2853.000 1009.000  903.000 1713.000 2495.000 3105.000 1682.000 2826.000  572.000 3519.000 1175.000 1848.000 1579.000 1340.000 3291.000  159.000 3230.000 1175.000 2038.000 2409.000 1785.000  891.000 2173.000 2550.000 1434.000  971.000 2672.000 3546.000 1576.000 1624.000 3328.000 1073.000 2701.000 1919.000 2980.000 3087.000 1007.000  670.000 2262.000 2730.000  580.000 3068.000 1801.000 2125.000 1498.000 1092.000   48.000 1601.000 1381.000 1406.000 2313.000  846.000 2001.000  472.000
 i76 1452.000 2534.000 1552.000 1538.000 1813.000 1461.000  608.000  880.000 1856.000 1911.000 1438.000 1832.000 1471.000  749.000  921.000  899.000 1667.000 1301.000 2339.000 1604.000 1971.000 1601.000 1105.000 1243.000 1569.000 2173.000 1245.000 1998.000 1460.000 2593.000  405.000 1865.000  752.000 1139.000 2378.000 1070.000 2299.000 1056.000 1231.000 1466.000 1180.000 1264.000 1288.000 1652.000  660.000  605.000 1810.000 2605.000 1884.000 1426.000 2398.000  847.000 1774.000 1056.000 2042.000 2208.000  433.000 1450.000 1321.000 1822.000  481.000 2142.000  926.000 1196.000  588.000  965.000  954.000  745.000  593.000 1745.000 1462.000  376.000 1243.000  652.000  943.000
 i77 1460.000 1480.000  639.000  394.000  824.000  664.000 1702.000 1399.000 1128.000 1286.000 1849.000 1642.000 1200.000 1017.000  463.000  252.000 2011.000  697.000 1291.000 1007.000 1520.000 2370.000 1762.000 1055.000  988.000 1411.000 1109.000 1731.000 2469.000 1498.000 1212.000 2019.000 1112.000 1391.000 1257.000 2135.000 1225.000 1458.000  336.000  637.000  808.000 1973.000  146.000  514.000 1210.000 1203.000 1482.000 1594.000 2337.000 1506.000 1318.000 1315.000  700.000  163.000 1234.000 1723.000 1410.000 2383.000  500.000  695.000 1471.000 1054.000  241.000  261.000  887.000 1429.000 2035.000 1036.000  681.000 2264.000  358.000 1458.000  478.000 1624.000 2036.000 1144.000
 i78 1761.000 2365.000 1373.000 1493.000 1641.000 1256.000  900.000 1237.000 1596.000 1623.000 1799.000 1478.000 1726.000  405.000 1043.000  864.000 2025.000 1066.000 2171.000 1330.000 1646.000 1960.000 1474.000 1499.000 1294.000 1907.000 1513.000 1647.000 1763.000 2450.000   99.000 2208.000  390.000 1472.000 2263.000 1355.000 2149.000 1406.000 1296.000 1270.000 1385.000 1631.000 1258.000 1583.000  293.000  954.000 1473.000 2410.000 2251.000 1746.000 2248.000 1195.000 1644.000 1076.000 1794.000 1882.000  304.000 1781.000 1144.000 1729.000  837.000 2006.000  945.000 1083.000  304.000 1318.000 1232.000  396.000  771.000 2113.000 1465.000  404.000 1349.000 1002.000 1210.000  369.000 1114.000
 i79  438.000 2382.000 1757.000 1268.000 1882.000 1802.000 1692.000  920.000 2259.000 2424.000 1012.000 2739.000   75.000 1867.000  770.000 1176.000 1074.000 1823.000 2226.000 2144.000 2656.000 1729.000 1194.000  229.000 2124.000 2525.000  251.000 2847.000 2117.000 2319.000 1792.000  957.000 1937.000  650.000 2036.000 1949.000 2126.000  816.000  824.000 1772.000  355.000 1376.000 1148.000 1403.000 1950.000  993.000 2602.000 2546.000 1417.000  524.000 2195.000  861.000 1696.000  995.000 2343.000 2862.000 1892.000 1934.000 1639.000 1578.000 1414.000 1955.000 1030.000 1399.000 1668.000  871.000 1906.000 1878.000  940.000 1410.000 1066.000 1835.000  675.000 1466.000 1933.000 1464.000 1139.000 1707.000
 i80 1525.000 2426.000 1439.000 1461.000 1702.000 1342.000  734.000  987.000 1728.000 1779.000 1549.000 1699.000 1514.000  615.000  897.000  818.000 1776.000 1176.000 2231.000 1473.000 1835.000 1735.000 1231.000 1285.000 1438.000 2044.000 1294.000 1863.000 1591.000 2492.000  307.000 1961.000  623.000 1227.000 2283.000 1197.000 2195.000 1157.000 1189.000 1349.000 1197.000 1394.000 1214.000 1568.000  542.000  705.000 1675.000 2490.000 2004.000 1506.000 2295.000  946.000 1673.000  996.000 1916.000 2073.000  399.000 1585.000 1207.000 1732.000  617.000 2041.000  863.000 1097.000  453.000 1069.000 1078.000  611.000  588.000 1868.000 1400.000  397.000 1217.000  788.000 1064.000  135.000 1068.000  249.000 1501.000
 i81  372.000 2771.000 1975.000 1614.000 2163.000 1970.000 1145.000  319.000 2439.000 2569.000  508.000 2730.000  580.000 1713.000  879.000 1254.000  678.000 1920.000 2595.000 2261.000 2741.000 1136.000  570.000  448.000 2234.000 2738.000  395.000 2868.000 1491.000 2745.000 1497.000  781.000 1758.000   50.000 2473.000 1341.000 2511.000  189.000 1130.000 1951.000  645.000  761.000 1416.000 1758.000 1718.000  511.000 2639.000 2909.000  995.000  325.000 2593.000  291.000 2017.000 1180.000 2567.000 2967.000 1530.000 1310.000 1797.000 1950.000  887.000 2335.000 1140.000 1568.000 1509.000  252.000 1310.000 1719.000  805.000  926.000 1430.000 1430.000 1012.000  894.000 1342.000 1105.000 1342.000 1435.000  627.000 1191.000
 i82 2311.000 1593.000  720.000 1183.000  940.000  565.000 1858.000 1996.000  687.000  670.000 2544.000  662.000 2129.000  565.000 1312.000  903.000 2749.000  366.000 1416.000  413.000  698.000 2857.000 2308.000 1940.000  380.000  974.000 1981.000  787.000 2721.000 1731.000 1005.000 2845.000  619.000 2128.000 1627.000 2316.000 1436.000 2126.000 1333.000  602.000 1725.000 2494.000 1077.000 1182.000  783.000 1721.000  561.000 1583.000 3030.000 2332.000 1529.000 1929.000 1060.000 1106.000  895.000  935.000 1206.000 2724.000  600.000 1230.000 1753.000 1344.000 1049.000  768.000  686.000 2060.000 2193.000  579.000 1276.000 2917.000 1291.000 1348.000 1466.000 1925.000 2172.000 1274.000 1002.000  962.000 2079.000 1139.000 2081.000
 i83 2110.000 1065.000   95.000  638.000  347.000   60.000 2103.000 1985.000  477.000  643.000 2474.000 1124.000 1848.000 1001.000 1098.000  728.000 2647.000  278.000  873.000  404.000  910.000 2934.000 2337.000 1706.000  399.000  767.000 1760.000 1169.000 2937.000 1165.000 1379.000 2669.000 1089.000 2021.000 1021.000 2563.000  863.000 2069.000  963.000   31.000 1459.000 2544.000  643.000  594.000 1243.000 1750.000  924.000 1113.000 2965.000 2154.000  961.000 1904.000  435.000  809.000  597.000 1091.000 1598.000 2888.000  184.000  609.000 1923.000  743.000  832.000  405.000  999.000 2027.000 2449.000 1021.000 1227.000 2881.000  801.000 1703.000 1112.000 2093.000 2439.000 1496.000  651.000 1301.000 1784.000 1379.000 1972.000  625.000
 i84  710.000 2152.000 1391.000  995.000 1560.000 1409.000 1387.000  775.000 1877.000 2026.000 1124.000 2288.000  510.000 1395.000  317.000  731.000 1268.000 1398.000 1977.000 1731.000 2234.000 1729.000 1128.000  315.000 1707.000 2163.000  363.000 2405.000 1975.000 2127.000 1340.000 1268.000 1466.000  667.000 1855.000 1727.000 1891.000  770.000  510.000 1384.000  136.000 1338.000  807.000 1139.000 1484.000  706.000 2163.000 2293.000 1601.000  753.000 1974.000  692.000 1403.000  593.000 1986.000 2449.000 1459.000 1834.000 1238.000 1331.000 1108.000 1715.000  592.000  999.000 1197.000  772.000 1658.000 1407.000  480.000 1544.000  811.000 1422.000  395.000 1206.000 1675.000 1045.000  753.000 1251.000  472.000 1061.000  620.000 1626.000 1401.000
 i85 1918.000 1365.000  372.000  687.000  640.000  270.000 1799.000 1724.000  710.000  828.000 2234.000 1130.000 1692.000  728.000  895.000  489.000 2420.000  188.000 1171.000  523.000 1024.000 2657.000 2068.000 1525.000  497.000 1023.000 1574.000 1219.000 2638.000 1453.000 1082.000 2470.000  821.000 1791.000 1284.000 2260.000 1151.000 1822.000  849.000  275.000 1291.000 2271.000  574.000  708.000  966.000 1476.000  971.000 1418.000 2727.000 1952.000 1250.000 1646.000  667.000  641.000  870.000 1238.000 1300.000 2595.000  148.000  796.000 1626.000 1015.000  620.000  265.000  702.000 1773.000 2145.000  749.000  964.000 2633.000  786.000 1401.000  989.000 1796.000 2135.000 1192.000  513.000 1001.000 1635.000 1074.000 1741.000  505.000  305.000 1211.000
 i86 1655.000 1835.000  845.000  954.000 1110.000  750.000 1320.000 1329.000 1157.000 1235.000 1872.000 1321.000 1508.000  436.000  704.000  368.000 2076.000  598.000 1640.000  921.000 1352.000 2220.000 1651.000 1304.000  888.000 1475.000 1339.000 1458.000 2163.000 1908.000  643.000 2179.000  526.000 1457.000 1714.000 1781.000 1609.000 1454.000  848.000  755.000 1114.000 1845.000  733.000 1036.000  614.000 1059.000 1233.000 1896.000 2360.000 1670.000 1709.000 1259.000 1096.000  606.000 1335.000 1586.000  855.000 2131.000  613.000 1178.000 1156.000 1461.000  495.000  532.000  292.000 1390.000 1666.000  453.000  606.000 2250.000  953.000  937.000  942.000 1328.000 1654.000  712.000  596.000  551.000 1468.000  594.000 1410.000  672.000  785.000  999.000  480.000
 i87 2872.000  827.000  775.000 1288.000  670.000  776.000 2786.000 2749.000  326.000  334.000 3245.000  982.000 2594.000 1539.000 1868.000 1496.000 3418.000  885.000  732.000  587.000  577.000 3686.000 3097.000 2466.000  622.000   12.000 2522.000  899.000 3641.000 1023.000 1973.000 3433.000 1602.000 2792.000 1080.000 3249.000  823.000 2839.000 1703.000  792.000 2216.000 3300.000 1379.000 1180.000 1766.000 2505.000  764.000  721.000 3736.000 2920.000  873.000 2670.000  885.000 1574.000  184.000  576.000 2182.000 3614.000  948.000 1067.000 2638.000  863.000 1603.000 1175.000 1618.000 2794.000 3130.000 1555.000 1989.000 3651.000 1484.000 2315.000 1852.000 2811.000 3114.000 2181.000 1414.000 1917.000 2527.000 2053.000 2742.000  985.000  771.000 2166.000 1029.000 1483.000
 i88  403.000 2390.000 1719.000 1256.000 1860.000 1753.000 1565.000  802.000 2216.000 2375.000  944.000 2663.000  136.000 1765.000  689.000 1101.000 1030.000 1760.000 2228.000 2088.000 2596.000 1642.000 1091.000  101.000 2066.000 2490.000  130.000 2776.000 2008.000 2338.000 1675.000  954.000 1832.000  550.000 2057.000 1829.000 2132.000  709.000  792.000 1726.000  282.000 1279.000 1114.000 1396.000 1839.000  866.000 2533.000 2548.000 1374.000  477.000 2206.000  740.000 1682.000  938.000 2310.000 2806.000 1770.000 1831.000 1586.000 1577.000 1287.000 1959.000  958.000 1346.000 1565.000  758.000 1783.000 1776.000  829.000 1353.000 1056.000 1710.000  646.000 1342.000 1809.000 1341.000 1089.000 1591.000  127.000 1381.000  521.000 2001.000 1739.000  377.000 1572.000 1375.000 2493.000
 i89  780.000 3471.000 2665.000 2314.000 2861.000 2650.000 1294.000  706.000 3116.000 3235.000  200.000 3328.000 1139.000 2264.000 1575.000 1931.000  244.000 2581.000 3296.000 2923.000 3383.000  587.000  468.000 1102.000 2893.000 3421.000 1041.000 3478.000 1172.000 3442.000 1955.000  583.000 2288.000  653.000 3168.000 1233.000 3211.000  588.000 1830.000 2634.000 1332.000  427.000 2116.000 2459.000 2211.000  988.000 3262.000 3611.000  333.000  688.000 3293.000  773.000 2717.000 1876.000 3253.000 3615.000 1916.000  934.000 2478.000 2650.000 1146.000 3035.000 1827.000 2255.000 2070.000  642.000 1270.000 2264.000 1449.000  226.000 2129.000 1777.000 1708.000 1041.000 1316.000 1552.000 2038.000 1918.000 1208.000 1671.000  701.000 2701.000 2656.000 1320.000 2410.000 2032.000 3426.000 1143.000
 i90  654.000 3409.000 2639.000 2255.000 2822.000 2635.000 1431.000  755.000 3104.000 3233.000  192.000 3365.000 1019.000 2317.000 1543.000 1919.000   55.000 2582.000 3238.000 2924.000 3397.000  772.000  598.000 1015.000 2895.000 3404.000  954.000 3510.000 1361.000 3369.000 2034.000  394.000 2348.000  616.000 3091.000 1406.000 3149.000  602.000 1772.000 2617.000 1258.000  601.000 2071.000 2399.000 2283.000 1040.000 3286.000 3555.000  337.000  568.000 3227.000  807.000 2668.000 1842.000 3232.000 3626.000 2015.000 1124.000 2462.000 2588.000 1257.000 2973.000 1805.000 2233.000 2118.000  678.000 1436.000 2319.000 1456.000  325.000 2064.000 1883.000 1642.000 1171.000 1480.000 1630.000 2004.000 1990.000 1091.000 1741.000  666.000 2726.000 2637.000 1265.000 2405.000 2054.000 3408.000 1042.000  190.000
 i91 1297.000 1626.000  803.000  499.000  985.000  823.000 1599.000 1246.000 1289.000 1444.000 1686.000 1769.000 1046.000 1055.000  301.000  252.000 1847.000  837.000 1440.000 1158.000 1669.000 2218.000 1609.000  894.000 1137.000 1574.000  947.000 1867.000 2341.000 1633.000 1189.000 1856.000 1145.000 1228.000 1383.000 2020.000 1369.000 1298.000  230.000  797.000  649.000 1821.000  256.000  635.000 1224.000 1062.000 1619.000 1748.000 2173.000 1342.000 1460.000 1161.000  851.000   14.000 1398.000 1876.000 1374.000 2246.000  655.000  825.000 1355.000 1195.000  146.000  415.000  900.000 1272.000 1925.000 1072.000  553.000 2102.000  394.000 1404.000  349.000 1502.000 1929.000 1068.000  164.000 1090.000  987.000 1008.000 1179.000 1117.000  813.000  589.000  649.000  620.000 1578.000  931.000 1876.000 1840.000
 i92 2778.000  388.000  776.000 1126.000  543.000  859.000 2926.000 2762.000  593.000  719.000 3212.000 1403.000 2465.000 1770.000 1829.000 1517.000 3364.000 1043.000  307.000  854.000 1008.000 3726.000 3122.000 2372.000  885.000  450.000 2432.000 1334.000 3758.000  583.000 2179.000 3335.000 1847.000 2753.000  669.000 3386.000  415.000 2825.000 1596.000  853.000 2120.000 3332.000 1290.000  991.000 2010.000 2546.000 1177.000  321.000 3696.000 2837.000  445.000 2678.000  699.000 1528.000  395.000 1014.000 2396.000 3703.000 1002.000  828.000 2743.000  511.000 1591.000 1178.000 1804.000 2794.000 3272.000 1789.000 2017.000 3629.000 1328.000 2512.000 1737.000 2911.000 3262.000 2319.000 1367.000 2108.000 2393.000 2201.000 2704.000 1263.000  823.000 2096.000 1127.000 1608.000  440.000 2381.000 3403.000 3361.000 1527.000
 i93 1723.000 1070.000  669.000  178.000  649.000  799.000 2255.000 1849.000 1131.000 1330.000 2215.000 1872.000 1389.000 1518.000  913.000  818.000 2338.000  964.000  911.000 1148.000 1632.000 2819.000 2211.000 1329.000 1146.000 1319.000 1391.000 1912.000 2989.000 1030.000 1767.000 2269.000 1615.000 1762.000  758.000 2675.000  812.000 1866.000  594.000  759.000 1084.000 2423.000  422.000  155.000 1734.000 1699.000 1669.000 1231.000 2679.000 1792.000  886.000 1763.000  432.000  666.000 1139.000 1782.000 1971.000 2881.000  729.000  269.000 2011.000  640.000  789.000  625.000 1421.000 1859.000 2581.000 1539.000 1207.000 2635.000  290.000 2024.000  705.000 2155.000 2585.000 1710.000  567.000 1671.000 1315.000 1635.000 1716.000 1329.000  748.000 1098.000  844.000 1132.000 1318.000 1320.000 2413.000 2342.000  656.000 1097.000
 i94  509.000 3302.000 2581.000 2160.000 2747.000 2590.000 1584.000  831.000 3060.000 3200.000  340.000 3380.000  864.000 2357.000 1489.000 1885.000  185.000 2556.000 3137.000 2896.000 3383.000 1006.000  767.000  907.000 2870.000 3351.000  847.000 3516.000 1586.000 3250.000 2111.000  179.000 2397.000  604.000 2969.000 1606.000 3043.000  653.000 1682.000 2569.000 1159.000  812.000 1994.000 2302.000 2347.000 1106.000 3286.000 3457.000  494.000  442.000 3118.000  863.000 2581.000 1780.000 3175.000 3607.000 2114.000 1352.000 2418.000 2486.000 1384.000 2869.000 1760.000 2183.000 2154.000  745.000 1625.000 2362.000 1454.000  539.000 1963.000 1994.000 1544.000 1320.000 1668.000 1709.000 1942.000 2058.000  939.000 1809.000  650.000 2729.000 2587.000 1190.000 2374.000 2059.000 3355.000  913.000  422.000  234.000 1777.000 3278.000 2232.000
 i95 3179.000 1306.000 1132.000 1694.000 1112.000 1071.000 2857.000 2960.000  629.000  448.000 3489.000  665.000 2934.000 1555.000 2157.000 1753.000 3680.000 1083.000 1228.000  742.000  317.000 3851.000 3288.000 2782.000  769.000  491.000 2832.000  517.000 3721.000 1508.000 1993.000 3734.000 1592.000 3052.000 1579.000 3314.000 1322.000 3073.000 2053.000 1101.000 2540.000 3481.000 1734.000 1606.000 1746.000 2695.000  523.000 1170.000 3981.000 3216.000 1369.000 2887.000 1329.000 1884.000  639.000  118.000 2180.000 3726.000 1235.000 1522.000 2754.000 1357.000 1882.000 1476.000 1689.000 3017.000 3190.000 1566.000 2211.000 3879.000 1877.000 2331.000 2202.000 2927.000 3167.000 2276.000 1734.000 1959.000 2872.000 2141.000 3002.000 1002.000 1091.000 2470.000 1264.000 1637.000  499.000 2822.000 3658.000 3664.000 1890.000  928.000 1754.000 3638.000
 i96 1639.000 1785.000  798.000  894.000 1061.000  709.000 1361.000 1337.000 1128.000 1215.000 1874.000 1333.000 1480.000  488.000  669.000  315.000 2075.000  570.000 1590.000  900.000 1345.000 2241.000 1666.000 1279.000  868.000 1446.000 1317.000 1464.000 2199.000 1855.000  702.000 2168.000  580.000 1452.000 1658.000 1821.000 1557.000 1457.000  796.000  712.000 1082.000 1862.000  673.000  976.000  673.000 1072.000 1235.000 1850.000 2363.000 1657.000 1656.000 1265.000 1041.000  553.000 1302.000 1577.000  914.000 2162.000  566.000 1120.000 1189.000 1407.000  447.000  474.000  352.000 1395.000 1707.000  506.000  600.000 2257.000  894.000  992.000  896.000 1360.000 1697.000  755.000  537.000  609.000 1437.000  642.000 1404.000  677.000  742.000  971.000  439.000   60.000 1453.000 1348.000 2038.000 2054.000  567.000 1565.000 1071.000 2052.000 1624.000
 i97  779.000 3565.000 2870.000 2433.000 3029.000 2884.000 1827.000 1117.000 3353.000 3496.000  576.000 3681.000 1110.000 2656.000 1783.000 2182.000  347.000 2854.000 3405.000 3194.000 3683.000 1074.000  995.000 1185.000 3168.000 3642.000 1127.000 3818.000 1708.000 3504.000 2401.000  230.000 2694.000  905.000 3222.000 1792.000 3308.000  944.000 1961.000 2861.000 1438.000  985.000 2277.000 2573.000 2640.000 1396.000 3587.000 3725.000  421.000  725.000 3379.000 1155.000 2858.000 2071.000 3465.000 3906.000 2394.000 1466.000 2712.000 2755.000 1647.000 3135.000 2056.000 2476.000 2454.000 1033.000 1827.000 2660.000 1755.000  552.000 2234.000 2268.000 1819.000 1566.000 1872.000 1997.000 2231.000 2350.000 1185.000 2101.000  951.000 3030.000 2879.000 1479.000 2671.000 2361.000 3645.000 1178.000  559.000  397.000 2068.000 3557.000 2496.000  301.000 3936.000 2354.000
 i98  971.000 3751.000 2990.000 2601.000 3172.000 2987.000 1666.000 1081.000 3455.000 3583.000  525.000 3703.000 1332.000 2645.000 1894.000 2270.000  346.000 2931.000 3582.000 3273.000 3743.000  759.000  852.000 1353.000 3245.000 3755.000 1292.000 3850.000 1412.000 3706.000 2342.000  527.000 2671.000  967.000 3427.000 1553.000 3491.000  943.000 2118.000 2968.000 1601.000  772.000 2420.000 2744.000 2597.000 1366.000 3630.000 3900.000   82.000  894.000 3568.000 1142.000 3015.000 2192.000 3583.000 3973.000 2303.000 1169.000 2814.000 2932.000 1531.000 3316.000 2156.000 2584.000 2449.000 1011.000 1607.000 2646.000 1803.000  250.000 2407.000 2163.000 1985.000 1420.000 1654.000 1939.000 2355.000 2304.000 1406.000 2056.000 1017.000 3069.000 2988.000 1613.000 2755.000 2397.000 3759.000 1370.000  387.000  351.000 2191.000 3709.000 2682.000  470.000 4012.000 2399.000  354.000
 i99 1877.000 2415.000 1426.000 1583.000 1694.000 1302.000  936.000 1338.000 1614.000 1626.000 1898.000 1429.000 1847.000  393.000 1160.000  963.000 2126.000 1102.000 2223.000 1343.000 1625.000 2026.000 1560.000 1619.000 1308.000 1920.000 1633.000 1603.000 1792.000 2508.000   59.000 2317.000  350.000 1583.000 2331.000 1380.000 2206.000 1511.000 1406.000 1319.000 1506.000 1709.000 1353.000 1667.000  213.000 1059.000 1442.000 2451.000 2343.000 1860.000 2305.000 1300.000 1710.000 1182.000 1816.000 1858.000  253.000 1826.000 1202.000 1806.000  906.000 2068.000 1053.000 1161.000  355.000 1422.000 1255.000  378.000  892.000 2201.000 1565.000  391.000 1463.000 1065.000 1230.000  460.000 1211.000  121.000 1828.000  356.000 1546.000  957.000 1350.000 1372.000 1055.000  631.000 1929.000 1712.000 2011.000 2090.000 1196.000 2144.000 1761.000 2164.000 1940.000  691.000 2454.000 2398.000
i100 2719.000  102.000  980.000 1095.000  713.000 1111.000 3101.000 2815.000  995.000 1152.000 3209.000 1840.000 2378.000 2058.000 1866.000 1635.000 3335.000 1324.000  195.000 1224.000 1455.000 3789.000 3179.000 2326.000 1249.000  905.000 2388.000 1783.000 3897.000  130.000 2434.000 3260.000 2145.000 2754.000  303.000 3549.000  209.000 2849.000 1577.000 1090.000 2081.000 3392.000 1318.000  951.000 2301.000 2634.000 1612.000  304.000 3676.000 2789.000  114.000 2729.000  739.000 1579.000  824.000 1470.000 2652.000 3815.000 1208.000  758.000 2889.000  379.000 1672.000 1313.000 2053.000 2834.000 3443.000 2079.000 2113.000 3629.000 1277.000 2749.000 1699.000 3049.000 3439.000 2507.000 1432.000 2352.000 2303.000 2402.000 2707.000 1611.000 1059.000 2087.000 1352.000 1815.000  895.000 2315.000 3406.000 3339.000 1574.000  456.000  997.000 3228.000 1382.000 1763.000 3488.000 3680.000 2406.000
