# Supplementary material for: Novel hybrid evolutionary algorithm for bi-objective optimization problems
Source: Sci Rep. 2023 Mar 15;13:4267. doi: 10.1038/s41598-023-31123-8 (PMC10017715; doi:10.1038/s41598-023-31123-8)
Supplement: Supplementary file 1 — Supplementary Information. [file 41598_2023_31123_MOESM1_ESM.zip › datasets/L7/dist_euclA100_orig.txt]

          i1       i2       i3       i4       i5       i6       i7       i8       i9      i10      i11      i12      i13      i14      i15      i16      i17      i18      i19      i20      i21      i22      i23      i24      i25      i26      i27      i28      i29      i30      i31      i32      i33      i34      i35      i36      i37      i38      i39      i40      i41      i42      i43      i44      i45      i46      i47      i48      i49      i50      i51      i52      i53      i54      i55      i56      i57      i58      i59      i60      i61      i62      i63      i64      i65      i66      i67      i68      i69      i70      i71      i72      i73      i74      i75      i76      i77      i78      i79      i80      i81      i82      i83      i84      i85      i86      i87      i88      i89      i90      i91      i92      i93      i94      i95      i96      i97      i98      i99     i100
  i1
  i2 1529.000
  i3 2277.000 1154.000
  i4 1768.000  756.000  514.000
  i5 1182.000 1507.000 2626.000 2149.000
  i6 1864.000 1555.000 1022.000  892.000 2655.000
  i7 1314.000 1721.000 2843.000 2366.000  218.000 2861.000
  i8 1985.000 1452.000 2571.000 2208.000  955.000 2952.000 1018.000
  i9 1122.000 2235.000 2482.000 2075.000 2305.000 1637.000 2430.000 3066.000
 i10 1022.000 2544.000 3263.000 2764.000 1751.000 2690.000 1760.000 2698.000 1306.000
 i11 2472.000 1130.000  414.000  746.000 2636.000 1428.000 2849.000 2431.000 2813.000 3484.000
 i12 1151.000  389.000 1301.000  810.000 1340.000 1419.000 1557.000 1537.000 1864.000 2172.000 1387.000
 i13  750.000 2232.000 2800.000 2321.000 1816.000 2145.000 1892.000 2696.000  743.000  578.000 3061.000 1844.000
 i14 2879.000 1393.000  996.000 1272.000 2826.000 2012.000 3026.000 2418.000 3344.000 3901.000  584.000 1736.000 3524.000
 i15 1319.000 1198.000 1160.000  775.000 2113.000  558.000 2316.000 2490.000 1323.000 2202.000 1496.000  960.000 1688.000 2044.000
 i16 2040.000 1402.000  651.000  660.000 2677.000  384.000 2891.000 2847.000 1976.000 2940.000 1063.000 1363.000 2419.000 1647.000  738.000
 i17  474.000 2000.000 2681.000 2182.000 1484.000 2136.000 1563.000 2370.000  965.000  582.000 2906.000 1619.000  331.000 3336.000 1631.000 2369.000
 i18  747.000 2018.000 2442.000 1987.000 1926.000 1723.000 2044.000 2719.000  391.000 1015.000 2733.000 1632.000  439.000 3229.000 1299.000 2015.000  587.000
 i19 1008.000 2524.000 3124.000 2643.000 1952.000 2462.000 1995.000 2872.000  973.000  368.000 3381.000 2139.000  325.000 3836.000 2012.000 2742.000  538.000  741.000
 i20 1103.000 2268.000 2544.000 2130.000 2284.000 1711.000 2404.000 3063.000   80.000 1234.000 2870.000 1892.000  677.000 3397.000 1384.000 2046.000  915.000  360.000  897.000
 i21 2236.000 2225.000 1630.000 1573.000 3191.000  682.000 3385.000 3586.000 1637.000 2878.000 2044.000 2049.000 2302.000 2624.000 1102.000  987.000 2389.000 1864.000 2585.000 1716.000
 i22  508.000 1931.000 2493.000 2011.000 1662.000 1875.000 1769.000 2492.000  682.000  816.000 2750.000 1543.000  312.000 3213.000 1395.000 2131.000  305.000  293.000  632.000  643.000 2092.000
 i23 1300.000  559.000 1708.000 1274.000  962.000 1963.000 1172.000  992.000 2238.000 2246.000 1680.000  546.000 2049.000 1874.000 1500.000 1883.000 1764.000 1943.000 2302.000 2251.000 2594.000 1781.000
 i24 1709.000  180.000 1082.000  753.000 1642.000 1607.000 1852.000 1490.000 2393.000 2723.000 1002.000  565.000 2409.000 1223.000 1300.000 1413.000 2179.000 2186.000 2703.000 2428.000 2285.000 2107.000  681.000
 i25 2246.000  764.000 1375.000 1239.000 1904.000 2130.000 2089.000 1416.000 2999.000 3237.000 1106.000 1146.000 2973.000 1002.000 1891.000 1873.000 2720.000 2778.000 3253.000 3032.000 2812.000 2678.000 1019.000  609.000
 i26 1437.000  880.000 2033.000 1616.000  757.000 2310.000  942.000  656.000 2464.000 2291.000 1969.000  891.000 2180.000 2092.000 1835.000 2232.000 1871.000 2138.000 2400.000 2468.000 2934.000 1940.000  349.000  970.000 1148.000
 i27 1579.000   54.000 1115.000  733.000 1556.000 1551.000 1769.000 1478.000 2271.000 2595.000 1080.000  435.000 2279.000 1340.000 1210.000 1386.000 2050.000 2059.000 2573.000 2305.000 2224.000 1977.000  604.000  130.000  728.000  918.000
 i28 2070.000  976.000 1970.000 1692.000 1384.000 2530.000 1533.000  717.000 3021.000 2964.000 1771.000 1224.000 2820.000 1706.000 2157.000 2352.000 2523.000 2729.000 3057.000 3036.000 3201.000 2561.000  786.000  939.000  706.000  677.000  979.000
 i29 1288.000 2114.000 2192.000 1832.000 2443.000 1284.000 2594.000 3116.000  395.000 1672.000 2549.000 1771.000 1096.000 3103.000 1058.000 1642.000 1258.000  678.000 1355.000  474.000 1242.000  955.000 2215.000 2256.000 2865.000 2482.000 2143.000 2979.000
 i30  380.000 1259.000 2155.000 1641.000  860.000 1922.000 1024.000 1608.000 1472.000 1306.000 2292.000  913.000 1123.000 2644.000 1363.000 2028.000  821.000 1112.000 1357.000 1462.000 2387.000  888.000  947.000 1436.000 1931.000 1058.000 1311.000 1702.000 1585.000
 i31 1755.000  650.000 1728.000 1394.000 1235.000 2202.000 1417.000  846.000 2674.000 2687.000 1591.000  869.000 2504.000 1641.000 1809.000 2049.000 2218.000 2390.000 2755.000 2691.000 2867.000 2235.000  455.000  653.000  673.000  478.000  663.000  356.000 2624.000 1398.000
 i32 1317.000  899.000 2050.000 1614.000  665.000 2270.000  862.000  733.000 2356.000 2166.000 2010.000  855.000 2059.000 2165.000 1780.000 2212.000 1748.000 2025.000 2276.000 2359.000 2881.000 1822.000  343.000 1008.000 1241.000  125.000  942.000  800.000 2387.000  938.000  581.000
 i33 1063.000 2248.000 2544.000 2125.000 2244.000 1724.000 2362.000 3027.000  113.000 1194.000 2866.000 1870.000  634.000 3389.000 1384.000 2054.000  870.000  318.000  860.000   45.000 1745.000  600.000 2222.000 2409.000 3012.000 2435.000 2285.000 3008.000  503.000 1424.000 2663.000 2325.000
 i34 1138.000  501.000 1600.000 1134.000 1026.000 1766.000 1244.000 1202.000 2029.000 2119.000 1624.000  351.000 1880.000 1885.000 1288.000 1712.000 1610.000 1746.000 2147.000 2045.000 2386.000 1600.000  222.000  662.000 1118.000  548.000  553.000  992.000 1996.000  813.000  646.000  504.000 2018.000
 i35  946.000 1236.000 1493.000 1043.000 1847.000  919.000 2037.000 2349.000 1048.000 1818.000 1788.000  904.000 1316.000 2302.000  386.000 1123.000 1245.000  949.000 1641.000 1096.000 1350.000 1017.000 1392.000 1378.000 1987.000 1695.000 1264.000 2126.000  879.000 1040.000 1770.000 1618.000 1087.000 1169.000
 i36  571.000  961.000 1763.000 1249.000 1131.000 1549.000 1326.000 1687.000 1418.000 1592.000 1922.000  581.000 1278.000 2311.000  995.000 1634.000 1039.000 1123.000 1564.000 1430.000 2060.000  987.000  822.000 1140.000 1694.000 1056.000 1010.000 1608.000 1429.000  398.000 1267.000  958.000 1400.000  623.000  718.000
 i37  801.000  810.000 1490.000  977.000 1364.000 1292.000 1569.000 1801.000 1441.000 1817.000 1671.000  426.000 1441.000 2092.000  750.000 1356.000 1245.000 1207.000 1747.000 1467.000 1842.000 1134.000  849.000  980.000 1572.000 1147.000  852.000 1605.000 1373.000  680.000 1251.000 1071.000 1445.000  627.000  549.000  282.000
 i38  614.000 1656.000 2078.000 1615.000 1764.000 1426.000 1914.000 2472.000  608.000 1264.000 2360.000 1275.000  734.000 2853.000  954.000 1686.000  721.000  376.000 1058.000  624.000 1679.000  449.000 1630.000 1822.000 2420.000 1860.000 1696.000 2414.000  680.000  908.000 2068.000 1755.000  598.000 1422.000  586.000  811.000  849.000
 i39 2347.000 1973.000 1173.000 1245.000 3147.000  496.000 3355.000 3402.000 1984.000 3128.000 1579.000 1885.000 2568.000 2147.000 1053.000  589.000 2591.000 2133.000 2874.000 2062.000  530.000 2316.000 2422.000 1996.000 2460.000 2771.000 1961.000 2934.000 1600.000 2417.000 2623.000 2740.000 2083.000 2235.000 1403.000 2045.000 1786.000 1872.000
 i40 1466.000  569.000  830.000  317.000 1848.000  987.000 2066.000 1986.000 1881.000 2473.000 1012.000  510.000 2054.000 1481.000  672.000  866.000 1894.000 1748.000 2372.000 1929.000 1657.000 1742.000 1016.000  639.000 1219.000 1365.000  568.000 1545.000 1685.000 1325.000 1216.000 1347.000 1918.000  851.000  834.000  935.000  668.000 1372.000 1417.000
 i41  721.000 1861.000 2249.000 1798.000 1899.000 1535.000 2035.000 2646.000  421.000 1177.000 2544.000 1480.000  613.000 3046.000 1105.000 1823.000  690.000  194.000  926.000  426.000 1709.000  387.000 1826.000 2026.000 2624.000 2044.000 1900.000 2611.000  586.000 1057.000 2266.000 1936.000  397.000 1621.000  758.000 1004.000 1053.000  205.000 1955.000 1566.000
 i42  802.000 1753.000 2760.000 2252.000  581.000 2566.000  605.000 1534.000 1875.000 1172.000 2854.000 1472.000 1293.000 3140.000 2008.000 2672.000  967.000 1484.000 1391.000 1841.000 3008.000 1198.000 1291.000 1917.000 2305.000 1217.000 1806.000 1888.000 2083.000  647.000 1671.000 1098.000 1798.000 1255.000 1672.000 1038.000 1318.000 1416.000 3061.000 1935.000 1504.000
 i43 2592.000 1153.000  682.000  942.000 2636.000 1687.000 2844.000 2333.000 3016.000 3612.000  270.000 1465.000 3217.000  333.000 1713.000 1328.000 3041.000 2911.000 3532.000 3070.000 2312.000 2906.000 1675.000  998.000  948.000 1931.000 1100.000 1644.000 2771.000 2379.000 1513.000 1988.000 3063.000 1654.000 1977.000 2028.000 1796.000 2535.000 1850.000 1165.000 2726.000 2906.000
 i44 2160.000 2050.000 1436.000 1384.000 3068.000  497.000 3267.000 3428.000 1660.000 2861.000 1849.000 1891.000 2289.000 2430.000  961.000  792.000 2349.000 1851.000 2584.000 1740.000  195.000 2060.000 2437.000 2104.000 2623.000 2780.000 2047.000 3025.000 1269.000 2284.000 2694.000 2732.000 1764.000 2233.000 1245.000 1941.000 1709.000 1631.000  376.000 1481.000 1684.000 2916.000 2117.000
 i45 1670.000 1834.000 1540.000 1308.000 2650.000  538.000 2839.000 3111.000 1168.000 2344.000 1935.000 1593.000 1773.000 2515.000  639.000  920.000 1835.000 1335.000 2071.000 1246.000  566.000 1544.000 2127.000 1927.000 2503.000 2454.000 1844.000 2796.000  787.000 1831.000 2448.000 2389.000 1266.000 1910.000  803.000 1521.000 1326.000 1119.000  817.000 1289.000 1167.000 2445.000 2185.000  517.000
 i46 1560.000  194.000  974.000  562.000 1662.000 1377.000 1879.000 1646.000 2171.000 2581.000  991.000  415.000 2231.000 1323.000 1055.000 1211.000 2022.000 1983.000 2534.000 2209.000 2052.000 1924.000  734.000  246.000  848.000 1066.000  176.000 1155.000 2019.000 1327.000  839.000 1077.000 2192.000  638.000 1143.000  989.000  790.000 1613.000 1784.000  397.000 1816.000 1865.000 1052.000 1873.000 1683.000
 i47 1524.000  484.000 1625.000 1239.000 1141.000 2004.000 1341.000  969.000 2426.000 2478.000 1546.000  632.000 2271.000 1685.000 1585.000 1879.000 1991.000 2146.000 2529.000 2444.000 2658.000 1996.000  233.000  550.000  792.000  423.000  514.000  601.000 2377.000 1178.000  248.000  480.000 2417.000  400.000 1528.000 1023.000 1004.000 1820.000 2441.000 1025.000 2019.000 1513.000 1510.000 2491.000 2222.000  678.000
 i48 2235.000  724.000 1257.000 1138.000 1957.000 2031.000 2148.000 1514.000 2949.000 3236.000  987.000 1112.000 2951.000  909.000 1811.000 1765.000 2708.000 2741.000 3238.000 2984.000 2711.000 2653.000 1044.000  557.000  120.000 1206.000  682.000  812.000 2802.000 1932.000  739.000 1292.000 2966.000 1122.000 1926.000 1675.000 1534.000 2378.000 2351.000 1139.000 2582.000 2335.000  835.000 2521.000 2416.000  783.000  827.000
 i49 1430.000  888.000  878.000  429.000 2020.000  686.000 2233.000 2266.000 1646.000 2392.000 1170.000  736.000 1922.000 1700.000  360.000  662.000 1811.000 1570.000 2246.000 1702.000 1340.000 1615.000 1278.000  968.000 1544.000 1626.000  892.000 1864.000 1409.000 1376.000 1527.000 1590.000 1697.000 1086.000  621.000  979.000  699.000 1202.000 1150.000  329.000 1379.000 2017.000 1371.000 1170.000  961.000  725.000 1321.000 1460.000
 i50  956.000 2226.000 2595.000 2157.000 2128.000 1816.000 2237.000 2935.000  267.000 1040.000 2902.000 1843.000  477.000 3411.000 1439.000 2132.000  722.000  221.000  713.000  200.000 1878.000  468.000 2163.000 2393.000 2989.000 2358.000 2267.000 2949.000  642.000 1327.000 2610.000 2245.000  157.000 1965.000 1114.000 1343.000 1417.000  572.000 2195.000 1932.000  369.000 1664.000 3089.000 1888.000 1382.000 2184.000 2365.000 2949.000 1733.000
 i51 1628.000 1733.000 1448.000 1206.000 2580.000  461.000 2772.000 3022.000 1201.000 2341.000 1840.000 1499.000 1775.000 2418.000  542.000  838.000 1818.000 1340.000 2080.000 1278.000  616.000 1533.000 2036.000 1825.000 2400.000 2366.000 1743.000 2698.000  832.000 1771.000 2351.000 2303.000 1295.000 1820.000  735.000 1449.000 1244.000 1098.000  795.000 1187.000 1164.000 2393.000 2088.000  535.000  103.000 1581.000 2126.000 2313.000  859.000 1402.000
 i52  850.000 2242.000 2711.000 2251.000 1985.000 1990.000 2078.000 2832.000  504.000  804.000 2996.000 1854.000  243.000 3484.000 1570.000 2287.000  526.000  272.000  489.000  435.000 2096.000  343.000 2119.000 2415.000 2997.000 2284.000 2286.000 2901.000  871.000 1231.000 2572.000 2166.000  393.000 1934.000 1218.000 1315.000 1435.000  636.000 2390.000 2004.000  466.000 1490.000 3169.000 2096.000 1584.000 2220.000 2332.000 2966.000 1837.000  237.000 1595.000
 i53  701.000  828.000 1677.000 1165.000 1114.000 1542.000 1319.000 1597.000 1539.000 1719.000 1816.000  453.000 1415.000 2188.000  999.000 1595.000 1172.000 1254.000 1699.000 1554.000 2086.000 1123.000  699.000 1008.000 1558.000  954.000  878.000 1483.000 1529.000  479.000 1138.000  864.000 1526.000  492.000  766.000  136.000  250.000  932.000 2036.000  848.000 1128.000 1093.000 1912.000 1957.000 1561.000  866.000  892.000 1539.000  934.000 1473.000 1483.000 1450.000
 i54 1910.000  393.000 1154.000  912.000 1729.000 1791.000 1932.000 1443.000 2621.000 2917.000  989.000  781.000 2622.000 1097.000 1517.000 1566.000 2383.000 2410.000 2911.000 2655.000 2473.000 2322.000  778.000  229.000  381.000 1008.000  351.000  816.000 2484.000 1619.000  601.000 1071.000 2636.000  817.000 1606.000 1347.000 1203.000 2047.000 2154.000  849.000 2252.000 2058.000  924.000 2287.000 2138.000  467.000  591.000  332.000 1176.000 2618.000 2035.000 2635.000 1212.000
 i55 1564.000 1750.000 2897.000 2443.000  387.000 3008.000  281.000  801.000 2685.000 2040.000 2863.000 1647.000 2167.000 2986.000 2474.000 3005.000 1837.000 2303.000 2276.000 2662.000 3561.000 2034.000 1192.000 1861.000 2015.000  900.000 1795.000 1400.000 2830.000 1247.000 1348.000  854.000 2621.000 1309.000 2223.000 1505.000 1725.000 2151.000 3495.000 2156.000 2283.000  885.000 2831.000 3434.000 3026.000 1924.000 1322.000 2087.000 2356.000 2501.000 2954.000 2349.000 1477.000 1908.000
 i56  467.000 1954.000 2744.000 2234.000 1242.000 2294.000 1301.000 2157.000 1243.000  600.000 2934.000 1590.000  597.000 3326.000 1763.000 2493.000  283.000  858.000  715.000 1196.000 2603.000  567.000 1647.000 2133.000 2639.000 1706.000 2006.000 2374.000 1518.000  707.000 2090.000 1581.000 1152.000 1520.000 1380.000 1017.000 1264.000  925.000 2765.000 1931.000  936.000  698.000 3045.000 2548.000 2041.000 2003.000 1879.000 2639.000 1895.000 1005.000 2014.000  808.000 1137.000 2323.000 1579.000
 i57 1437.000 1102.000  983.000  605.000 2145.000  514.000 2353.000 2452.000 1501.000 2351.000 1319.000  915.000 1850.000 1871.000  178.000  603.000 1775.000 1469.000 2174.000 1562.000 1137.000 1552.000 1461.000 1186.000 1761.000 1805.000 1108.000 2074.000 1232.000 1440.000 1734.000 1760.000 1561.000 1259.000  535.000 1055.000  787.000 1117.000 1002.000  547.000 1275.000 2087.000 1538.000  976.000  743.000  942.000 1521.000 1676.000  219.000 1614.000  640.000 1740.000 1035.000 1395.000 2495.000 1891.000
 i58  811.000 1182.000 2240.000 1745.000  463.000 2198.000  663.000 1176.000 1915.000 1600.000 2299.000  939.000 1524.000 2562.000 1652.000 2238.000 1203.000 1553.000 1722.000 1904.000 2728.000 1317.000  710.000 1342.000 1728.000  691.000 1235.000 1365.000 2016.000  442.000 1111.000  566.000 1866.000  681.000 1385.000  668.000  906.000 1344.000 2692.000 1434.000 1498.000  582.000 2335.000 2606.000 2188.000 1308.000  936.000 1755.000 1577.000 1766.000 2117.000 1656.000  656.000 1477.000  840.000 1019.000 1691.000
 i59 1040.000  909.000 2022.000 1549.000  604.000 2116.000  821.000  986.000 2085.000 1909.000 2039.000  745.000 1782.000 2264.000 1599.000 2102.000 1474.000 1749.000 2005.000 2086.000 2698.000 1544.000  394.000 1055.000 1405.000  398.000  960.000 1056.000 2131.000  661.000  787.000  278.000 2051.000  422.000 1396.000  705.000  860.000 1487.000 2599.000 1255.000 1665.000  900.000 2053.000 2559.000 2186.000 1059.000  613.000 1436.000 1455.000 1968.000 2105.000 1888.000  630.000 1170.000  903.000 1318.000 1603.000  325.000
 i60  295.000 1244.000 1993.000 1481.000 1163.000 1652.000 1332.000 1853.000 1214.000 1316.000 2179.000  862.000  999.000 2585.000 1095.000 1792.000  757.000  883.000 1282.000 1214.000 2089.000  715.000 1068.000 1423.000 1974.000 1256.000 1293.000 1852.000 1290.000  308.000 1521.000 1145.000 1180.000  885.000  748.000  283.000  509.000  623.000 2144.000 1175.000  793.000  923.000 2297.000 1992.000 1529.000 1267.000 1281.000 1957.000 1162.000 1104.000 1472.000 1051.000  417.000 1629.000 1550.000  755.000 1193.000  725.000  872.000
 i61 2858.000 1362.000 1024.000 1276.000 2782.000 2035.000 2981.000 2362.000 3343.000 3880.000  610.000 1712.000 3510.000   63.000 2050.000 1673.000 3317.000 3221.000 3821.000 3395.000 2653.000 3200.000 1833.000 1190.000  946.000 2045.000 1309.000 1648.000 3108.000 2617.000 1591.000 2120.000 3386.000 1851.000 2299.000 2288.000 2075.000 2845.000 2182.000 1474.000 3040.000 3104.000  348.000 2459.000 2532.000 1299.000 1641.000  856.000 1702.000 3406.000 2435.000 3475.000 2164.000 1056.000 2937.000 3302.000 1878.000 2525.000 2224.000 2564.000
 i62 2301.000 1624.000  698.000  869.000 2938.000  538.000 3152.000 3075.000 2174.000 3186.000 1100.000 1615.000 2656.000 1666.000  990.000  266.000 2619.000 2243.000 2977.000 2248.000  977.000 2374.000 2124.000 1615.000 2026.000 2472.000 1602.000 2550.000 1821.000 2294.000 2262.000 2458.000 2260.000 1961.000 1376.000 1901.000 1622.000 1927.000  480.000 1111.000 2053.000 2938.000 1370.000  791.000 1059.000 1430.000 2106.000 1913.000  927.000 2347.000  993.000 2513.000 1860.000 1748.000 3261.000 2751.000  865.000 2501.000 2357.000 2057.000 1701.000
 i63 1454.000 1113.000  974.000  604.000 2162.000  497.000 2371.000 2467.000 1508.000 2366.000 1314.000  930.000 1863.000 1868.000  186.000  586.000 1790.000 1480.000 2187.000 1570.000 1124.000 1565.000 1476.000 1195.000 1768.000 1820.000 1118.000 2086.000 1236.000 1458.000 1746.000 1776.000 1570.000 1274.000  549.000 1073.000  805.000 1129.000  985.000  556.000 1286.000 2105.000 1535.000  961.000  735.000  952.000 1534.000 1682.000  227.000 1624.000  633.000 1752.000 1053.000 1403.000 2512.000 1907.000   18.000 1708.000 1619.000 1210.000 1875.000  848.000
 i64  179.000 1703.000 2452.000 1945.000 1223.000 2008.000 1329.000 2076.000 1108.000  844.000 2651.000 1328.000  623.000 3058.000 1471.000 2199.000  315.000  718.000  852.000 1077.000 2345.000  441.000 1450.000 1883.000 2412.000 1560.000 1754.000 2208.000 1325.000  506.000 1902.000 1437.000 1034.000 1299.000 1091.000  748.000  980.000  681.000 2484.000 1644.000  740.000  768.000 2771.000 2280.000 1779.000 1737.000 1677.000 2404.000 1601.000  909.000 1745.000  764.000  876.000 2081.000 1593.000  295.000 1597.000  902.000 1162.000  474.000 3036.000 2458.000 1613.000
 i65 2616.000 1089.000 1268.000 1313.000 2359.000 2180.000 2547.000 1851.000 3265.000 3626.000  902.000 1475.000 3319.000  595.000 2055.000 1865.000 3088.000 3085.000 3613.000 3306.000 2846.000 3016.000 1451.000  911.000  459.000 1605.000 1041.000 1134.000 3085.000 2327.000 1131.000 1695.000 3291.000 1521.000 2224.000 2050.000 1885.000 2714.000 2430.000 1400.000 2917.000 2742.000  666.000 2651.000 2621.000 1102.000 1234.000  407.000 1695.000 3286.000 2518.000 3320.000 1916.000  709.000 2473.000 3031.000 1901.000 2161.000 1843.000 2333.000  533.000 1963.000 1904.000 2789.000
 i66 1286.000  365.000 1100.000  607.000 1543.000 1259.000 1760.000 1694.000 1886.000 2308.000 1207.000  203.000 1943.000 1594.000  847.000 1174.000 1742.000 1692.000 2249.000 1923.000 1909.000 1635.000  712.000  508.000 1117.000 1062.000  391.000 1311.000 1752.000 1085.000  965.000 1038.000 1905.000  540.000  873.000  722.000  502.000 1322.000 1711.000  311.000 1526.000 1665.000 1307.000 1742.000 1486.000  291.000  749.000 1063.000  573.000 1894.000 1387.000 1929.000  609.000  736.000 1846.000 1739.000  772.000 1141.000  946.000  992.000 1575.000 1421.000  785.000 1465.000 1393.000
 i67  897.000 1593.000 1834.000 1407.000 1976.000 1105.000 2144.000 2593.000  673.000 1589.000 2149.000 1239.000 1041.000 2673.000  678.000 1388.000 1053.000  627.000 1359.000  724.000 1353.000  775.000 1680.000 1742.000 2351.000 1953.000 1624.000 2442.000  536.000 1120.000 2088.000 1862.000  718.000 1460.000  376.000  908.000  837.000  333.000 1541.000 1209.000  435.000 1691.000 2347.000 1299.000  789.000 1512.000 1841.000 2294.000  979.000  761.000  766.000  899.000  999.000 1970.000 2362.000 1251.000  852.000 1529.000 1613.000  813.000 2671.000 1618.000  862.000  993.000 2599.000 1234.000
 i68  746.000 2038.000 2950.000 2436.000 1003.000 2609.000 1005.000 1956.000 1646.000  755.000 3094.000 1711.000  975.000 3431.000 2061.000 2771.000  684.000 1262.000 1009.000 1598.000 2967.000  970.000 1635.000 2212.000 2653.000 1610.000 2092.000 2286.000 1917.000  802.000 2046.000 1488.000 1554.000 1559.000 1691.000 1187.000 1463.000 1299.000 3093.000 2122.000 1332.000  423.000 3174.000 2900.000 2401.000 2122.000 1865.000 2672.000 2141.000 1406.000 2366.000 1200.000 1280.000 2376.000 1286.000  403.000 2170.000  935.000 1260.000  981.000 3401.000 3035.000 2187.000  622.000 3076.000 1887.000 1615.000
 i69 2005.000 2315.000 1938.000 1767.000 3063.000  918.000 3242.000 3574.000 1236.000 2521.000 2346.000 2069.000 1944.000 2930.000 1119.000 1290.000 2078.000 1516.000 2205.000 1314.000  467.000 1774.000 2597.000 2407.000 2978.000 2918.000 2325.000 3276.000  851.000 2220.000 2927.000 2848.000 1347.000 2378.000 1236.000 1947.000 1778.000 1405.000  965.000 1768.000 1388.000 2803.000 2605.000  590.000  481.000 2163.000 2699.000 2888.000 1440.000 1492.000  582.000 1722.000 2002.000 2615.000 3446.000 2318.000 1221.000 2606.000 2632.000 1913.000 2953.000 1354.000 1213.000 2086.000 3077.000 1966.000 1112.000 2703.000
 i70 1092.000  748.000 1184.000  677.000 1655.000 1009.000 1865.000 1981.000 1523.000 2088.000 1402.000  455.000 1662.000 1869.000  509.000 1037.000 1507.000 1363.000 1980.000 1564.000 1608.000 1351.000  992.000  886.000 1495.000 1327.000  774.000 1671.000 1370.000 1004.000 1319.000 1274.000 1550.000  779.000  492.000  606.000  324.000  988.000 1495.000  392.000 1186.000 1641.000 1556.000 1458.000 1139.000  652.000 1086.000 1435.000  376.000 1554.000 1045.000 1616.000  558.000 1114.000 2001.000 1559.000  495.000 1206.000 1108.000  810.000 1859.000 1302.000  512.000 1268.000 1742.000  383.000  860.000 1781.000 1614.000
 i71 1857.000 1615.000 1103.000  966.000 2679.000   82.000 2884.000 2999.000 1583.000 2661.000 1510.000 1464.000 2110.000 2094.000  570.000  463.000 2113.000 1684.000 2424.000 1658.000  614.000 1846.000 2009.000 1672.000 2203.000 2354.000 1613.000 2591.000 1223.000 1931.000 2260.000 2311.000 1672.000 1809.000  913.000 1566.000 1315.000 1398.000  490.000 1046.000 1498.000 2573.000 1769.000  434.000  464.000 1439.000 2058.000 2104.000  737.000 1769.000  393.000 1948.000 1565.000 1860.000 3036.000 2280.000  551.000 2220.000 2150.000 1654.000 2116.000  600.000  535.000 1996.000 2259.000 1310.000 1072.000 2603.000  836.000 1042.000
 i72 1811.000  922.000  480.000  174.000 2275.000  731.000 2492.000 2373.000 2019.000 2787.000  798.000  937.000 2320.000 1358.000  698.000  486.000 2205.000 1964.000 2644.000 2079.000 1409.000 2013.000 1426.000  927.000 1407.000 1772.000  903.000 1866.000 1751.000 1719.000 1565.000 1763.000 2077.000 1273.000 1014.000 1322.000 1042.000 1598.000 1071.000  427.000 1772.000 2344.000 1025.000 1217.000 1175.000  729.000 1404.000 1304.000  398.000 2121.000 1075.000 2232.000 1251.000 1085.000 2581.000 2278.000  521.000 1858.000 1682.000 1533.000 1369.000  703.000  515.000 1985.000 1455.000  736.000 1362.000 2503.000 1623.000  724.000  807.000
 i73 2080.000  551.000 1031.000  882.000 1938.000 1774.000 2141.000 1622.000 2732.000 3094.000  813.000  934.000 2777.000  888.000 1564.000 1512.000 2550.000 2543.000 3073.000 2771.000 2455.000 2473.000  986.000  371.000  361.000 1215.000  501.000  960.000 2569.000 1804.000  792.000 1280.000 2754.000 1013.000 1698.000 1511.000 1342.000 2174.000 2099.000  894.000 2377.000 2262.000  722.000 2265.000 2162.000  562.000  800.000  257.000 1209.000 2746.000 2059.000 2777.000 1379.000  210.000 2114.000 2504.000 1424.000 1681.000 1377.000 1794.000  847.000 1669.000 1430.000 2254.000  543.000  852.000 2070.000 2572.000 2633.000 1210.000 1847.000 1048.000
 i74 1720.000 1576.000 1179.000  977.000 2572.000  196.000 2774.000 2930.000 1442.000 2514.000 1576.000 1393.000 1963.000 2158.000  460.000  565.000 1968.000 1537.000 2277.000 1516.000  657.000 1699.000 1938.000 1648.000 2200.000 2280.000 1579.000 2551.000 1089.000 1807.000 2213.000 2230.000 1530.000 1732.000  779.000 1451.000 1210.000 1252.000  628.000 1011.000 1351.000 2447.000 1828.000  502.000  361.000 1409.000 2002.000 2106.000  688.000 1624.000  274.000 1802.000 1459.000 1846.000 2935.000 2138.000  481.000 2111.000 2057.000 1525.000 2176.000  733.000  468.000 1856.000 2286.000 1253.000  925.000 2465.000  791.000  956.000  147.000  832.000 1850.000
 i75  875.000 2343.000 2878.000 2407.000 1940.000 2189.000 2013.000 2823.000  708.000  599.000 3149.000 1955.000  127.000 3622.000 1752.000 2476.000  457.000  466.000  278.000  635.000 2308.000  413.000 2172.000 2519.000 3088.000 2307.000 2389.000 2945.000 1082.000 1249.000 2627.000 2185.000  595.000 2000.000 1387.000 1394.000 1546.000  802.000 2597.000 2147.000  655.000 1412.000 3312.000 2306.000 1793.000 2337.000 2393.000 3064.000 2001.000  443.000 1802.000  212.000 1530.000 2734.000 2289.000  714.000 1917.000 1652.000 1909.000 1117.000 3609.000 2707.000 1930.000  750.000 3429.000 2047.000 1089.000 1081.000 1933.000 1755.000 2150.000 2398.000 2886.000 2003.000
 i76  124.000 1533.000 2335.000 1823.000 1070.000 1965.000 1195.000 1896.000 1237.000 1011.000 2513.000 1166.000  811.000 2901.000 1415.000 2126.000  506.000  856.000 1042.000 1214.000 2352.000  600.000 1261.000 1713.000 2231.000 1370.000 1585.000 2017.000 1411.000  316.000 1713.000 1248.000 1174.000 1115.000 1048.000  593.000  848.000  738.000 2451.000 1515.000  841.000  678.000 2621.000 2273.000 1786.000 1579.000 1489.000 2226.000 1504.000 1060.000 1742.000  937.000  713.000 1906.000 1449.000  424.000 1524.000  720.000  972.000  343.000 2877.000 2389.000 1541.000  191.000 2615.000 1315.000 1018.000  647.000 2128.000 1153.000 1961.000 1877.000 2083.000 1825.000  938.000
 i77 1207.000 1068.000 2207.000 1751.000  458.000 2349.000  662.000  781.000 2286.000 1997.000 2192.000  960.000 1931.000 2368.000 1835.000 2322.000 1611.000 1937.000 2129.000 2282.000 2935.000 1715.000  512.000 1192.000 1452.000  320.000 1114.000  990.000 2351.000  828.000  791.000  211.000 2246.000  618.000 1632.000  933.000 1097.000 1697.000 2829.000 1467.000 1866.000  899.000 2182.000 2795.000 2423.000 1235.000  683.000 1501.000 1682.000 2154.000 2342.000 2056.000  866.000 1271.000  692.000 1423.000 1835.000  408.000  237.000 1075.000 2324.000 2575.000 1852.000 1308.000 1905.000 1156.000 1839.000 1298.000 2868.000 1341.000 2384.000 1891.000 1481.000 2292.000 2058.000 1123.000
 i78 1616.000  104.000 1175.000  811.000 1528.000 1637.000 1739.000 1407.000 2338.000 2626.000 1113.000  486.000 2325.000 1336.000 1295.000 1467.000 2088.000 2118.000 2615.000 2370.000 2310.000 2026.000  568.000  115.000  662.000  865.000   86.000  894.000 2218.000 1333.000  583.000  898.000 2350.000  550.000 1340.000 1051.000  910.000 1758.000 2043.000  654.000 1962.000 1805.000 1113.000 2132.000 1929.000  260.000  451.000  627.000  978.000 2327.000 1828.000 2340.000  916.000  296.000 1752.000 2034.000 1194.000 1228.000  940.000 1333.000 1301.000 1679.000 1204.000 1788.000 1001.000  468.000 1697.000 2104.000 2410.000  851.000 1699.000  982.000  471.000 1665.000 2438.000 1615.000 1079.000
 i79 1152.000  514.000 1175.000  664.000 1520.000 1197.000 1736.000 1762.000 1728.000 2171.000 1323.000  224.000 1792.000 1737.000  738.000 1161.000 1600.000 1534.000 2101.000 1764.000 1825.000 1483.000  770.000  665.000 1272.000 1114.000  545.000 1429.000 1600.000  982.000 1077.000 1073.000 1746.000  569.000  723.000  600.000  356.000 1164.000 1668.000  348.000 1367.000 1587.000 1441.000 1666.000 1375.000  449.000  848.000 1221.000  518.000 1736.000 1279.000 1773.000  503.000  893.000 1844.000 1611.000  691.000 1094.000  941.000  858.000 1720.000 1419.000  706.000 1332.000 1551.000  159.000 1079.000 1782.000 1852.000  243.000 1240.000  765.000 1010.000 1169.000 1895.000 1190.000 1165.000  618.000
 i80 1801.000  636.000 1689.000 1370.000 1300.000 2191.000 1482.000  892.000 2704.000 2741.000 1540.000  882.000 2550.000 1579.000 1812.000 2027.000 2266.000 2427.000 2803.000 2723.000 2860.000 2277.000  502.000  622.000  607.000  543.000  644.000  346.000 2646.000 1448.000   65.000  645.000 2696.000  681.000 1786.000 1304.000 1275.000 2099.000 2604.000 1205.000 2299.000 1733.000 1456.000 2685.000 2451.000  820.000  281.000  676.000 1520.000 2646.000 2352.000 2613.000 1173.000  552.000 1412.000 2143.000 1730.000 1171.000  846.000 1562.000 1528.000 2236.000 1742.000 1951.000 1066.000  965.000 2110.000 2106.000 2931.000 1327.000 2251.000 1542.000  737.000 2208.000 2672.000 1762.000  855.000  561.000 1084.000
 i81  792.000 2018.000 2957.000 2444.000  922.000 2649.000  914.000 1877.000 1732.000  847.000 3088.000 1703.000 1069.000 3412.000 2097.000 2800.000  772.000 1345.000 1106.000 1685.000 3024.000 1052.000 1596.000 2190.000 2615.000 1553.000 2072.000 2227.000 1993.000  803.000 1997.000 1432.000 1641.000 1532.000 1733.000 1196.000 1476.000 1365.000 3136.000 2128.000 1408.000  346.000 3161.000 2952.000 2458.000 2110.000 1824.000 2637.000 2162.000 1494.000 2419.000 1292.000 1282.000 2347.000 1194.000  489.000 2200.000  889.000 1214.000 1008.000 3380.000 3064.000 2217.000  685.000 3042.000 1883.000 1675.000   97.000 2770.000 1797.000 2646.000 2517.000 2545.000 2510.000 1176.000  685.000 1238.000 2080.000 1785.000 2058.000
 i82  573.000 2068.000 2679.000 2191.000 1649.000 2073.000 1733.000 2520.000  803.000  617.000 2925.000 1682.000  179.000 3376.000 1591.000 2328.000  175.000  439.000  460.000  749.000 2282.000  199.000 1873.000 2246.000 2803.000 2002.000 2116.000 2642.000 1117.000  944.000 2328.000 1880.000  704.000 1706.000 1210.000 1110.000 1287.000  647.000 2513.000 1914.000  573.000 1140.000 3073.000 2254.000 1737.000 2074.000 2095.000 2785.000 1802.000  553.000 1729.000  351.000 1246.000 2456.000 2006.000  457.000 1745.000 1347.000 1604.000  829.000 3360.000 2572.000 1759.000  446.000 3157.000 1789.000  973.000  854.000 1951.000 1523.000 2044.000 2199.000 2615.000 1898.000  305.000  632.000 1754.000 2160.000 1640.000 2373.000  944.000
 i83 1493.000  485.000 1631.000 1238.000 1117.000 1993.000 1320.000  972.000 2398.000 2446.000 1560.000  613.000 2240.000 1708.000 1568.000 1875.000 1960.000 2116.000 2497.000 2415.000 2645.000 1966.000  201.000  561.000  822.000  409.000  518.000  627.000 2352.000 1146.000  276.000  459.000 2388.000  371.000 1505.000  993.000  979.000 1792.000 2434.000 1017.000 1991.000 1483.000 1529.000 2479.000 2205.000  677.000   32.000  855.000 1309.000 2335.000 2110.000 2301.000  863.000  612.000 1305.000 1847.000 1507.000  906.000  583.000 1251.000 1665.000 2103.000 1521.000 1645.000 1262.000  737.000 1816.000 1835.000 2681.000 1068.000 2046.000 1401.000  822.000 1988.000 2361.000 1457.000  659.000  458.000  830.000  312.000 1794.000 2064.000
 i84 1279.000  309.000 1157.000  674.000 1475.000 1342.000 1693.000 1611.000 1928.000 2301.000 1240.000  147.000 1955.000 1601.000  924.000 1254.000 1742.000 1720.000 2256.000 1962.000 1991.000 1649.000  630.000  468.000 1071.000  979.000  343.000 1234.000 1807.000 1056.000  886.000  958.000 1942.000  463.000  930.000  710.000  517.000 1354.000 1794.000  389.000 1558.000 1619.000 1324.000 1825.000 1563.000  280.000  667.000 1024.000  656.000 1925.000 1465.000 1951.000  588.000  694.000 1772.000 1725.000  854.000 1083.000  875.000  986.000 1579.000 1500.000  867.000 1457.000 1369.000   83.000 1284.000 1856.000 2043.000  446.000 1393.000  810.000  826.000 1335.000 2062.000 1300.000 1081.000  412.000  207.000  888.000 1848.000 1796.000  654.000
 i85 2623.000 1123.000  917.000 1088.000 2549.000 1895.000 2750.000 2163.000 3138.000 3645.000  520.000 1475.000 3283.000  277.000 1861.000 1550.000 3084.000 3003.000 3591.000 3187.000 2537.000 2973.000 1597.000  950.000  750.000 1818.000 1069.000 1457.000 2916.000 2378.000 1371.000 1889.000 3177.000 1611.000 2091.000 2053.000 1844.000 2627.000 2090.000 1259.000 2823.000 2865.000  262.000 2342.000 2374.000 1064.000 1409.000  649.000 1507.000 3191.000 2274.000 3253.000 1928.000  820.000 2713.000 3065.000 1693.000 2286.000 1987.000 2330.000  240.000 1614.000 1692.000 2801.000  409.000 1343.000 2465.000 3161.000 2809.000 1639.000 1976.000 1199.000  611.000 2024.000 3383.000 2641.000 2091.000 1061.000 1490.000 1311.000 3140.000 3131.000 1431.000 1344.000
 i86 2778.000 1251.000 1210.000 1348.000 2581.000 2179.000 2772.000 2089.000 3365.000 3795.000  811.000 1628.000 3464.000  381.000 2114.000 1839.000 3247.000 3208.000 3765.000 3411.000 2826.000 3157.000 1658.000 1072.000  691.000 1830.000 1200.000 1372.000 3162.000 2506.000 1360.000 1916.000 3398.000 1710.000 2318.000 2208.000 2023.000 2834.000 2382.000 1485.000 3034.000 2947.000  546.000 2631.000 2647.000 1233.000 1447.000  624.000 1756.000 3403.000 2546.000 3451.000 2078.000  893.000 2706.000 3205.000 1951.000 2365.000 2051.000 2490.000  318.000 1906.000 1951.000 2954.000  238.000 1523.000 2694.000 3269.000 3090.000 1850.000 2259.000 1472.000  702.000 2301.000 3570.000 2785.000 2125.000 1172.000 1677.000 1295.000 3239.000 3306.000 1474.000 1510.000  292.000
 i87  427.000 1936.000 2586.000 2091.000 1510.000 2028.000 1602.000 2374.000  880.000  681.000 2819.000 1551.000  327.000 3258.000 1525.000 2263.000  110.000  494.000  589.000  836.000 2279.000  204.000 1727.000 2114.000 2666.000 1853.000 1984.000 2495.000 1159.000  796.000 2182.000 1732.000  792.000 1563.000 1140.000  975.000 1166.000  611.000 2481.000 1807.000  584.000 1017.000 2959.000 2239.000 1725.000 1949.000 1951.000 2649.000 1713.000  650.000 1708.000  476.000 1110.000 2322.000 1872.000  364.000 1672.000 1200.000 1456.000  693.000 3240.000 2513.000 1687.000  298.000 3025.000 1666.000  943.000  767.000 1972.000 1418.000 2004.000 2108.000 2485.000 1859.000  454.000  484.000 1606.000 2026.000 1521.000 2228.000  851.000  148.000 1919.000 1670.000 3009.000 3178.000
 i88 2375.000  885.000 1403.000 1312.000 2022.000 2204.000 2204.000 1496.000 3117.000 3367.000 1103.000 1270.000 3100.000  930.000 1988.000 1931.000 2849.000 2902.000 3382.000 3151.000 2884.000 2805.000 1147.000  724.000  130.000 1265.000  846.000  780.000 2975.000 2061.000  788.000 1362.000 3131.000 1248.000 2099.000 1822.000 1694.000 2541.000 2515.000 1316.000 2746.000 2431.000  918.000 2692.000 2593.000  956.000  919.000  177.000 1637.000 3111.000 2490.000 3122.000 1685.000  495.000 2122.000 2768.000 1853.000 1855.000 1532.000 2102.000  871.000 2071.000 1859.000 2542.000  356.000 1231.000 2465.000 2782.000 3065.000 1607.000 2278.000 1475.000  432.000 2282.000 3215.000 2361.000 1573.000  784.000 1389.000  722.000 2743.000 2931.000  949.000 1189.000  697.000  594.000 2794.000
 i89  546.000 2073.000 2793.000 2291.000 1447.000 2270.000 1507.000 2356.000 1086.000  478.000 3008.000 1697.000  398.000 3425.000 1759.000 2496.000  138.000  716.000  517.000 1031.000 2527.000  441.000 1804.000 2253.000 2779.000 1886.000 2124.000 2548.000 1391.000  857.000 2254.000 1762.000  987.000 1663.000 1373.000 1117.000 1339.000  858.000 2727.000 1997.000  827.000  904.000 3135.000 2487.000 1973.000 2106.000 2034.000 2772.000 1927.000  835.000 1956.000  622.000 1246.000 2451.000 1785.000  206.000 1900.000 1205.000 1493.000  839.000 3404.000 2748.000 1915.000  370.000 3158.000 1831.000 1191.000  579.000 2214.000 1614.000 2248.000 2319.000 2624.000 2103.000  511.000  548.000 1612.000 2158.000 1693.000 2305.000  672.000  283.000 2003.000 1825.000 3169.000 3323.000  248.000 2908.000
 i90 1686.000 1563.000 1193.000  976.000 2544.000  226.000 2744.000 2909.000 1412.000 2480.000 1588.000 1372.000 1929.000 2168.000  433.000  587.000 1933.000 1503.000 2243.000 1485.000  677.000 1664.000 1917.000 1637.000 2194.000 2258.000 1566.000 2537.000 1061.000 1775.000 2197.000 2207.000 1498.000 1710.000  745.000 1420.000 1182.000 1217.000  663.000 1000.000 1317.000 2414.000 1838.000  528.000  348.000 1397.000 1984.000 2102.000  674.000 1592.000  255.000 1768.000 1430.000 1838.000 2907.000 2103.000  464.000 2082.000 2031.000 1492.000 2186.000  763.000  451.000 1821.000 2287.000 1235.000  891.000 2431.000  790.000  933.000  182.000  835.000 1846.000   35.000 1969.000 1791.000 2267.000 1652.000 1148.000 2193.000 2476.000 1863.000 1970.000 1317.000 2030.000 2306.000 1824.000 2278.000 2068.000
 i91 1623.000 1739.000 1458.000 1214.000 2578.000  473.000 2770.000 3024.000 1191.000 2332.000 1850.000 1503.000 1767.000 2428.000  546.000  849.000 1811.000 1331.000 2071.000 1267.000  619.000 1525.000 2038.000 1831.000 2407.000 2368.000 1749.000 2703.000  821.000 1768.000 2355.000 2305.000 1285.000 1822.000  733.000 1448.000 1245.000 1091.000  804.000 1194.000 1156.000 2389.000 2097.000  541.000   96.000 1587.000 2130.000 2320.000  865.000 1392.000   11.000 1586.000 1483.000 2042.000 2953.000 2007.000  647.000 2116.000 2105.000 1469.000 2444.000 1005.000  639.000 1740.000 2527.000 1392.000  758.000 2360.000  576.000 1048.000  405.000 1084.000 2067.000  285.000 1793.000 1737.000 2342.000 1834.000 1283.000 2357.000 2414.000 1721.000 2113.000 1470.000 2283.000 2555.000 1701.000 2497.000 1948.000  266.000
 i92  741.000 1184.000 1612.000 1130.000 1641.000 1127.000 1827.000 2186.000 1052.000 1659.000 1872.000  818.000 1192.000 2356.000  578.000 1304.000 1079.000  874.000 1514.000 1087.000 1564.000  882.000 1255.000 1341.000 1947.000 1539.000 1219.000 2016.000  963.000  824.000 1661.000 1453.000 1069.000 1035.000  216.000  520.000  410.000  498.000 1615.000  875.000  697.000 1455.000 2040.000 1461.000 1011.000 1123.000 1414.000 1898.000  735.000 1066.000  948.000 1129.000  589.000 1569.000 2020.000 1189.000  703.000 1180.000 1216.000  532.000 2347.000 1563.000  719.000  896.000 2223.000  836.000  427.000 1484.000 1428.000  489.000 1125.000 1133.000 1685.000  994.000 1277.000  838.000 1449.000 1287.000  677.000 1684.000 1522.000 1067.000 1389.000  876.000 2129.000 2337.000  979.000 2065.000 1200.000  960.000  945.000
 i93  977.000 1002.000 1341.000  860.000 1730.000  942.000 1931.000 2160.000 1269.000 1926.000 1604.000  679.000 1462.000 2098.000  387.000 1066.000 1344.000 1133.000 1785.000 1314.000 1468.000 1153.000 1186.000 1143.000 1753.000 1504.000 1030.000 1903.000 1113.000  981.000 1547.000 1435.000 1301.000  965.000  235.000  609.000  374.000  758.000 1438.000  619.000  948.000 1627.000 1778.000 1339.000  955.000  910.000 1308.000 1693.000  466.000 1314.000  871.000 1393.000  619.000 1372.000 2095.000 1437.000  466.000 1268.000 1234.000  727.000 2092.000 1330.000  483.000 1142.000 1996.000  638.000  603.000 1705.000 1415.000  258.000  957.000  862.000 1467.000  843.000 1546.000 1060.000 1471.000 1106.000  489.000 1561.000 1735.000 1337.000 1287.000  696.000 1878.000 2097.000 1246.000 1865.000 1462.000  814.000  872.000  271.000
 i94  844.000 2063.000 3008.000 2494.000  936.000 2701.000  916.000 1891.000 1771.000  850.000 3136.000 1750.000 1100.000 3456.000 2150.000 2852.000  809.000 1386.000 1123.000 1724.000 3074.000 1094.000 1635.000 2234.000 2653.000 1582.000 2117.000 2256.000 2038.000  853.000 2031.000 1463.000 1679.000 1575.000 1784.000 1247.000 1527.000 1413.000 3188.000 2178.000 1453.000  369.000 3207.000 3003.000 2508.000 2157.000 1861.000 2677.000 2214.000 1531.000 2470.000 1326.000 1331.000 2389.000 1194.000  528.000 2252.000  926.000 1250.000 1060.000 3424.000 3116.000 2270.000  733.000 3082.000 1932.000 1725.000  126.000 2818.000 1848.000 2698.000 2568.000 2588.000 2562.000 1204.000  737.000 1266.000 2123.000 1834.000 2092.000   52.000  980.000 1831.000 1896.000 3184.000 3281.000  892.000 2780.000  704.000 2528.000 2465.000 1574.000 1787.000
 i95 2433.000 1083.000  419.000  718.000 2589.000 1424.000 2803.000 2385.000 2789.000 3447.000   47.000 1344.000 3028.000  590.000 1474.000 1064.000 2870.000 2703.000 3347.000 2845.000 2047.000 2717.000 1633.000  955.000 1065.000 1921.000 1034.000 1727.000 2530.000 2250.000 1544.000 1963.000 2841.000 1578.000 1760.000 1882.000 1633.000 2330.000 1590.000  977.000 2515.000 2810.000  265.000 1853.000 1926.000  946.000 1499.000  946.000 1144.000 2874.000 1829.000 2966.000 1774.000  943.000 2816.000 2894.000 1298.000 2254.000 1992.000 2140.000  611.000 1112.000 1293.000 2613.000  875.000 1166.000 2123.000 3052.000 2342.000 1367.000 1506.000  779.000  768.000 1568.000 3117.000 2473.000 2145.000 1066.000 1284.000 1494.000 3046.000 2891.000 1513.000 1197.000  502.000  794.000 2783.000 1065.000 2970.000 1579.000 1840.000 1840.000 1573.000 3093.000
 i96  585.000 1022.000 1693.000 1183.000 1319.000 1386.000 1511.000 1873.000 1267.000 1594.000 1891.000  634.000 1218.000 2318.000  828.000 1501.000 1020.000 1003.000 1522.000 1286.000 1875.000  912.000  976.000 1196.000 1778.000 1234.000 1067.000 1755.000 1249.000  536.000 1407.000 1141.000 1259.000  763.000  528.000  194.000  226.000  662.000 1882.000  882.000  863.000 1182.000 2021.000 1761.000 1331.000 1014.000 1159.000 1746.000  863.000 1218.000 1261.000 1220.000  280.000 1415.000 1696.000 1051.000  907.000  857.000  895.000  301.000 2300.000 1767.000  925.000  763.000 2105.000  727.000  721.000 1278.000 1754.000  510.000 1397.000 1232.000 1562.000 1276.000 1324.000  644.000 1126.000 1120.000  581.000 1438.000 1300.000 1061.000 1131.000  737.000 2070.000 2247.000  940.000 1903.000 1117.000 1245.000 1260.000  326.000  446.000 1352.000 1853.000
 i97 2037.000  651.000 1510.000 1279.000 1623.000 2151.000 1806.000 1155.000 2860.000 3008.000 1301.000  997.000 2776.000 1272.000 1842.000 1935.000 2508.000 2613.000 3045.000 2887.000 2831.000 2490.000  767.000  548.000  284.000  866.000  632.000  470.000 2760.000 1703.000  389.000  964.000 2864.000  898.000 1884.000 1504.000 1420.000 2266.000 2523.000 1187.000 2470.000 2040.000 1181.000 2648.000 2473.000  791.000  535.000  363.000 1515.000 2828.000 2371.000 2818.000 1368.000  369.000 1732.000 2408.000 1733.000 1467.000 1143.000 1777.000 1219.000 2117.000 1742.000 2196.000  742.000 1016.000 2233.000 2400.000 2953.000 1398.000 2217.000 1452.000  490.000 2196.000 2894.000 2011.000 1174.000  550.000 1161.000  324.000 2357.000 2603.000  566.000  954.000 1010.000  974.000 2461.000  399.000 2558.000 2186.000 2377.000 1815.000 1650.000 2393.000 1256.000 1610.000
 i98  921.000  701.000 1739.000 1249.000  906.000 1782.000 1123.000 1269.000 1862.000 1894.000 1802.000  440.000 1668.000 2094.000 1266.000 1775.000 1391.000 1558.000 1928.000 1872.000 2367.000 1395.000  386.000  872.000 1343.000  621.000  755.000 1171.000 1862.000  588.000  839.000  536.000 1842.000  225.000 1083.000  444.000  537.000 1254.000 2266.000  944.000 1446.000 1055.000 1851.000 2225.000 1861.000  811.000  603.000 1346.000 1123.000 1779.000 1778.000 1733.000  333.000 1039.000 1232.000 1295.000 1268.000  502.000  335.000  682.000 2062.000 2034.000 1285.000 1078.000 1744.000  643.000 1332.000 1341.000 2315.000  773.000 1815.000 1370.000 1231.000 1723.000 1789.000  892.000  569.000  763.000  615.000  882.000 1318.000 1492.000  572.000  582.000 1822.000 1930.000 1348.000 1473.000 1440.000 1698.000 1779.000  918.000  907.000 1362.000 1757.000  613.000 1119.000
 i99  879.000  934.000 2001.000 1512.000  646.000 2020.000  861.000 1146.000 1923.000 1773.000 2051.000  703.000 1625.000 2315.000 1489.000 2031.000 1321.000 1586.000 1854.000 1923.000 2582.000 1383.000  484.000 1094.000 1501.000  558.000  986.000 1203.000 1975.000  502.000  915.000  440.000 1888.000  433.000 1263.000  557.000  741.000 1327.000 2509.000 1207.000 1502.000  825.000 2087.000 2449.000 2059.000 1061.000  715.000 1521.000 1375.000 1805.000 1981.000 1726.000  499.000 1235.000  988.000 1176.000 1507.000  249.000  163.000  709.000 2279.000 2292.000 1525.000 1007.000 1926.000  906.000 1462.000 1153.000 2498.000 1014.000 2049.000 1633.000 1437.000 1949.000 1751.000  816.000  377.000  980.000  874.000  969.000 1116.000 1446.000  684.000  844.000 2040.000 2126.000 1298.000 1629.000 1346.000 1922.000 1981.000 1075.000 1114.000 1156.000 2006.000  750.000 1250.000  263.000
i100 1618.000 1476.000 2629.000 2202.000  501.000 2844.000  553.000  466.000 2730.000 2252.000 2561.000 1439.000 2294.000 2647.000 2336.000 2800.000 1964.000 2364.000 2447.000 2718.000 3437.000 2117.000  929.000 1566.000 1665.000  597.000 1515.000 1034.000 2825.000 1258.000 1006.000  589.000 2679.000 1089.000 2132.000 1426.000 1600.000 2158.000 3320.000 1936.000 2314.000 1082.000 2510.000 3295.000 2925.000 1660.000 1016.000 1742.000 2170.000 2574.000 2844.000 2449.000 1366.000 1587.000  366.000 1733.000 2331.000  816.000  739.000 1536.000 2596.000 3047.000 2348.000 1685.000 2121.000 1626.000 2325.000 1503.000 3368.000 1839.000 2881.000 2352.000 1789.000 2792.000 2420.000 1517.000  502.000 1462.000 1652.000 1068.000 1420.000 2123.000 1005.000 1547.000 2378.000 2355.000 1980.000 1767.000 1936.000 2767.000 2844.000 1945.000 1973.000 1432.000 2514.000 1620.000 1383.000 1070.000  870.000
