# Supplementary material for: Novel hybrid evolutionary algorithm for bi-objective optimization problems
Source: Sci Rep. 2023 Mar 15;13:4267. doi: 10.1038/s41598-023-31123-8 (PMC10017715; doi:10.1038/s41598-023-31123-8)
Supplement: Supplementary file 1 — Supplementary Information. [file 41598_2023_31123_MOESM1_ESM.zip › datasets/L7/dist_euclB100_orig.txt]

          i1       i2       i3       i4       i5       i6       i7       i8       i9      i10      i11      i12      i13      i14      i15      i16      i17      i18      i19      i20      i21      i22      i23      i24      i25      i26      i27      i28      i29      i30      i31      i32      i33      i34      i35      i36      i37      i38      i39      i40      i41      i42      i43      i44      i45      i46      i47      i48      i49      i50      i51      i52      i53      i54      i55      i56      i57      i58      i59      i60      i61      i62      i63      i64      i65      i66      i67      i68      i69      i70      i71      i72      i73      i74      i75      i76      i77      i78      i79      i80      i81      i82      i83      i84      i85      i86      i87      i88      i89      i90      i91      i92      i93      i94      i95      i96      i97      i98      i99     i100
  i1
  i2  712.000
  i3 1741.000 1755.000
  i4 3626.000 2960.000 3166.000
  i5 2650.000 2008.000 2252.000  995.000
  i6 2368.000 1679.000 2979.000 2002.000 1504.000
  i7 1133.000  776.000 1074.000 2632.000 1638.000 1950.000
  i8 1030.000 1164.000  713.000 3292.000 2307.000 2647.000  730.000
  i9 2148.000 1751.000 1126.000 2045.000 1179.000 2271.000 1025.000 1414.000
 i10 1408.000  928.000 2663.000 3028.000 2242.000 1214.000 1619.000 2092.000 2434.000
 i11 2744.000 2084.000 2416.000  882.000  171.000 1425.000 1765.000 2449.000 1349.000 2248.000
 i12 1481.000 1027.000 1144.000 2294.000 1303.000 1841.000  359.000 1010.000  724.000 1750.000 1440.000
 i13 1741.000 1056.000 2494.000 2306.000 1555.000  627.000 1427.000 2081.000 1976.000  722.000 1544.000 1404.000
 i14 2469.000 1856.000 1999.000 1221.000  254.000 1590.000 1420.000 2071.000  930.000 2189.000  421.000 1075.000 1539.000
 i15 2040.000 1659.000 1037.000 2129.000 1237.000 2257.000  921.000 1301.000  113.000 2366.000 1406.000  636.000 1934.000  985.000
 i16 2074.000 1917.000  515.000 2752.000 1901.000 2857.000 1150.000 1105.000  723.000 2760.000 2071.000 1052.000 2456.000 1650.000  669.000
 i17 2456.000 1746.000 2634.000 1401.000  835.000  677.000 1726.000 2457.000 1753.000 1635.000  748.000 1506.000  914.000  952.000 1765.000 2414.000
 i18 2042.000 1666.000 1027.000 2139.000 1249.000 2271.000  926.000 1298.000  116.000 2376.000 1418.000  644.000 1946.000  997.000   14.000  656.000 1779.000
 i19  488.000  840.000 2218.000 3784.000 2845.000 2286.000 1491.000 1511.000 2515.000 1164.000 2915.000 1809.000 1679.000 2696.000 2412.000 2522.000 2507.000 2417.000
 i20 3473.000 2849.000 2810.000  480.000  848.000 2176.000 2410.000 3017.000 1686.000 3065.000  817.000 2056.000 2359.000 1004.000 1781.000 2365.000 1515.000 1790.000 3688.000
 i21 2187.000 1780.000 1173.000 2000.000 1142.000 2260.000 1061.000 1461.000   49.000 2448.000 1313.000  752.000 1978.000  895.000  160.000  763.000 1732.000  164.000 2549.000 1638.000
 i22 2847.000 2160.000 3404.000 1924.000 1677.000  481.000 2401.000 3110.000 2610.000 1637.000 1556.000 2260.000 1107.000 1822.000 2612.000 3241.000  873.000 2625.000 2748.000 2197.000 2593.000
 i23 2213.000 1954.000  817.000 2446.000 1627.000 2698.000 1179.000 1314.000  458.000 2735.000 1799.000  986.000 2353.000 1382.000  443.000  319.000 2205.000  429.000 2634.000 2051.000  489.000 3054.000
 i24 2821.000 2144.000 2573.000  820.000  345.000 1331.000 1881.000 2578.000 1519.000 2235.000  175.000 1568.000 1519.000  589.000 1572.000 2239.000  661.000 1585.000 2965.000  855.000 1483.000 1419.000 1970.000
 i25  201.000  550.000 1822.000 3500.000 2535.000 2179.000 1095.000 1124.000 2119.000 1207.000 2620.000 1425.000 1553.000 2367.000 2015.000 2114.000 2294.000 2019.000  409.000 3368.000 2155.000 2656.000 2226.000 2688.000
 i26 3061.000 2485.000 4031.000 2892.000 2613.000 1148.000 2965.000 3598.000 3411.000 1659.000 2509.000 2924.000 1538.000 2725.000 3391.000 3966.000 1781.000 3404.000 2808.000 3175.000 3403.000  978.000 3828.000 2384.000 2859.000
 i27 1226.000  683.000 2408.000 2919.000 2084.000 1232.000 1363.000 1846.000 2195.000  256.000 2106.000 1502.000  652.000 2008.000 2124.000 2506.000 1551.000 2134.000 1059.000 2921.000 2212.000 1689.000 2486.000 2110.000 1025.000 1839.000
 i28 2714.000 2144.000 1997.000 1174.000  474.000 1945.000 1613.000 2192.000  872.000 2542.000  622.000 1255.000 1904.000  367.000  961.000 1579.000 1291.000  970.000 2980.000  828.000  826.000 2146.000 1277.000  793.000 2630.000 3071.000 2353.000
 i29 2688.000 1981.000 3077.000 1617.000 1285.000  428.000 2113.000 2836.000 2236.000 1627.000 1169.000 1936.000  976.000 1430.000 2244.000 2885.000  487.000 2258.000 2655.000 1844.000 2217.000  392.000 2685.000 1039.000 2508.000 1345.000 1618.000 1754.000
 i30 3271.000 2617.000 2792.000  380.000  625.000 1822.000 2259.000 2913.000 1675.000 2757.000  535.000 1918.000 2041.000  843.000 1756.000 2388.000 1170.000 1766.000 3449.000  362.000 1630.000 1835.000 2087.000  523.000 3152.000 2813.000 2627.000  809.000 1483.000
 i31 3518.000 2852.000 3075.000  108.000  889.000 1913.000 2527.000 3190.000 1956.000 2926.000  774.000 2190.000 2205.000 1119.000 2038.000 2667.000 1302.000 2048.000 3676.000  455.000 1911.000 1854.000 2364.000  713.000 3392.000 2826.000 2815.000 1088.000 1536.000  282.000
 i32 1202.000 1001.000 2733.000 3510.000 2680.000 1721.000 1775.000 2084.000 2706.000  509.000 2703.000 1988.000 1215.000 2598.000 2624.000 2919.000 2128.000 2632.000  819.000 3518.000 2728.000 2134.000 2947.000 2705.000 1023.000 2029.000  597.000 2938.000 2136.000 3223.000 3406.000
 i33  981.000  350.000 1578.000 2647.000 1679.000 1568.000  518.000 1099.000 1421.000 1102.000 1766.000  698.000  983.000 1516.000 1334.000 1661.000 1508.000 1342.000 1184.000 2514.000 1446.000 2042.000 1660.000 1840.000  856.000 2502.000  846.000 1796.000 1809.000 2296.000 2539.000 1292.000
 i34 2404.000 1910.000 1541.000 1631.000  809.000 2088.000 1274.000 1779.000  416.000 2460.000  980.000  924.000 1905.000  580.000  509.000 1125.000 1498.000  517.000 2722.000 1273.000  369.000 2371.000  831.000 1154.000 2346.000 3236.000 2242.000  457.000 1984.000 1263.000 1543.000 2797.000 1562.000
 i35 1880.000 1632.000  654.000 2513.000 1612.000 2507.000  855.000 1011.000  473.000 2440.000 1779.000  710.000 2110.000 1358.000  384.000  350.000 2075.000  374.000 2300.000 2159.000  522.000 2895.000  334.000 1941.000 1892.000 3616.000 2188.000 1343.000 2542.000 2139.000 2422.000 2629.000 1351.000  888.000
 i36  826.000  238.000 1991.000 2979.000 2059.000 1544.000  991.000 1400.000 1927.000  693.000 2117.000 1205.000  918.000 1932.000 1841.000 2139.000 1698.000 1849.000  812.000 2907.000 1951.000 2022.000 2159.000 2159.000  635.000 2279.000  454.000 2243.000 1879.000 2652.000 2872.000  788.000  507.000 2049.000 1843.000
 i37 2298.000 1588.000 2711.000 1735.000 1157.000  353.000 1723.000 2442.000 1941.000 1332.000 1087.000 1567.000  628.000 1237.000 1934.000 2553.000  348.000 1948.000 2290.000 1863.000 1927.000  693.000 2377.000 1009.000 2121.000 1496.000 1281.000 1592.000  400.000 1518.000 1640.000 1835.000 1409.000 1741.000 2205.000 1499.000
 i38 1018.000  643.000 1172.000 2694.000 1700.000 1901.000  135.000  749.000 1153.000 1502.000 1819.000  463.000 1354.000 1493.000 1052.000 1278.000 1724.000 1057.000 1361.000 2491.000 1188.000 2361.000 1314.000 1925.000  969.000 2888.000 1246.000 1707.000 2089.000 2324.000 2588.000 1643.000  406.000 1386.000  989.000  861.000 1694.000
 i39 2781.000 2189.000 3726.000 2716.000 2361.000  870.000 2659.000 3295.000 3118.000 1390.000 2266.000 2620.000 1232.000 2458.000 3095.000 3664.000 1526.000 3108.000 2550.000 2967.000 3110.000  795.000 3530.000 2152.000 2579.000  306.000 1555.000 2810.000 1123.000 2605.000 2643.000 1793.000 2197.000 2955.000 3314.000 1988.000 1222.000 2582.000
 i40 1669.000 1589.000  253.000 2932.000 2006.000 2738.000  865.000  682.000  903.000 2477.000 2169.000  898.000 2268.000 1753.000  807.000  422.000 2382.000  798.000 2129.000 2588.000  952.000 3158.000  664.000 2324.000 1724.000 3803.000 2221.000 1768.000 2828.000 2556.000 2838.000 2583.000 1380.000 1315.000  431.000 1821.000 2465.000  976.000 3497.000
 i41 2438.000 2093.000 1160.000 2139.000 1388.000 2605.000 1342.000 1608.000  364.000 2796.000 1558.000 1072.000 2335.000 1160.000  436.000  663.000 2054.000  428.000 2830.000 1726.000  357.000 2922.000  346.000 1733.000 2428.000 3750.000 2557.000  989.000 2540.000 1790.000 2062.000 3060.000 1770.000  580.000  597.000 2277.000 2267.000 1475.000 3460.000  992.000
 i42 1018.000  535.000 1328.000 2636.000 1647.000 1752.000  264.000  894.000 1220.000 1355.000 1755.000  500.000 1198.000 1455.000 1126.000 1411.000 1606.000 1132.000 1312.000 2458.000 1251.000 2216.000 1424.000 1850.000  938.000 2730.000 1099.000 1697.000 1954.000 2272.000 2528.000 1523.000  254.000 1411.000 1108.000  736.000 1556.000  158.000 2425.000 1127.000 1558.000
 i43 1688.000 1540.000  408.000 2774.000 1847.000 2609.000  786.000  753.000  751.000 2405.000 2010.000  768.000 2157.000 1594.000  652.000  389.000 2236.000  644.000 2133.000 2433.000  800.000 3022.000  562.000 2166.000 1725.000 3687.000 2150.000 1611.000 2686.000 2397.000 2680.000 2540.000 1304.000 1161.000  285.000 1766.000 2329.000  908.000 3382.000  159.000  870.000 1050.000
 i44 1960.000 1813.000  435.000 2773.000 1897.000 2798.000 1050.000  992.000  730.000 2665.000 2066.000  976.000 2380.000 1645.000  660.000  114.000 2375.000  648.000 2409.000 2398.000  774.000 3191.000  381.000 2231.000 2001.000 3898.000 2410.000 1599.000 2841.000 2405.000 2685.000 2814.000 1564.000 1142.000  300.000 2036.000 2500.000 1176.000 3594.000  311.000  725.000 1312.000  278.000
 i45 2995.000 2329.000 2638.000  632.000  392.000 1536.000 2017.000 2696.000 1548.000 2449.000  253.000 1689.000 1734.000  642.000 1614.000 2271.000  873.000 1626.000 3156.000  642.000 1508.000 1593.000 1986.000  216.000 2868.000 2566.000 2320.000  741.000 1223.000  308.000  523.000 2916.000 2016.000 1156.000 1993.000 2355.000 1221.000 2072.000 2343.000 2394.000 1721.000 2008.000 2235.000 2274.000
 i46 2047.000 1571.000 1305.000 1879.000  947.000 1969.000  916.000 1448.000  302.000 2182.000 1113.000  567.000 1690.000  694.000  310.000  976.000 1458.000  324.000 2372.000 1571.000  293.000 2310.000  747.000 1275.000 1992.000 3110.000 1952.000  744.000 1938.000 1501.000 1783.000 2487.000 1226.000  358.000  666.000 1723.000 1639.000 1029.000 2818.000 1061.000  648.000 1060.000  902.000  959.000 1333.000
 i47 2402.000 1834.000 3433.000 2783.000 2289.000  800.000 2360.000 2964.000 2914.000 1004.000 2219.000 2360.000  956.000 2347.000 2879.000 3412.000 1473.000 2892.000 2161.000 2975.000 2912.000  944.000 3305.000 2131.000 2201.000  658.000 1181.000 2711.000 1167.000 2620.000 2699.000 1405.000 1876.000 2797.000 3065.000 1624.000 1133.000 2272.000  390.000 3214.000 3268.000 2114.000 3109.000 3335.000 2336.000 2620.000
 i48 3077.000 2439.000 2555.000  614.000  432.000 1793.000 2043.000 2686.000 1438.000 2643.000  397.000 1697.000 1940.000  623.000 1518.000 2151.000 1120.000 1529.000 3276.000  423.000 1393.000 1868.000 1852.000  463.000 2965.000 2839.000 2497.000  574.000 1495.000  237.000  520.000 3095.000 2110.000 1026.000 1902.000 2489.000 1466.000 2114.000 2613.000 2319.000 1560.000 2070.000 2161.000 2167.000  276.000 1266.000 2592.000
 i49 2723.000 2062.000 3437.000 2212.000 1882.000  462.000 2399.000 3083.000 2724.000 1434.000 1778.000 2302.000 1015.000 2000.000 2714.000 3318.000 1051.000 2728.000 2578.000 2462.000 2712.000  304.000 3156.000 1656.000 2526.000  731.000 1523.000 2342.000  620.000 2100.000 2138.000 1912.000 1992.000 2523.000 2969.000 1898.000  786.000 2343.000  506.000 3197.000 3053.000 2191.000 3070.000 3259.000 1843.000 2423.000  646.000 2114.000
 i50 2567.000 1856.000 2747.000 1349.000  876.000  676.000 1845.000 2575.000 1848.000 1708.000  769.000 1622.000  992.000 1019.000 1865.000 2518.000  119.000 1878.000 2609.000 1500.000 1826.000  804.000 2303.000  658.000 2403.000 1741.000 1637.000 1343.000  412.000 1147.000 1255.000 2206.000 1624.000 1578.000 2182.000 1802.000  387.000 1843.000 1498.000 2495.000 2141.000 1725.000 2347.000 2482.000  861.000 1556.000 1476.000 1121.000 1009.000
 i51 1736.000 1294.000 1123.000 2142.000 1171.000 1945.000  604.000 1156.000  461.000 1983.000 1324.000  268.000 1574.000  925.000  383.000  912.000 1524.000  393.000 2075.000 1863.000  486.000 2333.000  780.000 1471.000 1689.000 3061.000 1741.000 1043.000 1983.000 1762.000 2041.000 2245.000  960.000  672.000  563.000 1466.000 1642.000  721.000 2761.000  870.000  817.000  768.000  717.000  859.000 1562.000  315.000 2526.000 1532.000 2407.000 1633.000
 i52 2041.000 1330.000 2487.000 1870.000 1160.000  498.000 1477.000 2190.000 1784.000 1159.000 1128.000 1346.000  437.000 1185.000 1766.000 2359.000  480.000 1779.000 2050.000 1937.000 1776.000  924.000 2205.000 1089.000 1867.000 1627.000 1071.000 1552.000  661.000 1611.000 1769.000 1648.000 1148.000 1632.000 2009.000 1251.000  261.000 1442.000 1334.000 2244.000 2126.000 1301.000 2113.000 2300.000 1305.000 1484.000 1169.000 1523.000  960.000  567.000 1448.000
 i53 2833.000 2242.000 2162.000 1008.000  408.000 1912.000 1747.000 2344.000 1038.000 2586.000  526.000 1390.000 1924.000  401.000 1126.000 1745.000 1243.000 1135.000 3081.000  673.000  992.000 2078.000 1442.000  685.000 2741.000 3021.000 2409.000  166.000 1688.000  645.000  922.000 2999.000 1898.000  623.000 1509.000 2328.000 1563.000 1835.000 2769.000 1932.000 1149.000 1815.000 1775.000 1765.000  601.000  900.000 2692.000  412.000 2290.000 1282.000 1191.000 1549.000
 i54 1738.000 1053.000 1921.000 1908.000  982.000 1069.000  951.000 1679.000 1249.000 1316.000 1038.000  778.000  736.000  883.000 1217.000 1790.000  781.000 1230.000 1878.000 1829.000 1248.000 1483.000 1649.000 1091.000 1598.000 2181.000 1126.000 1228.000 1169.000 1573.000 1800.000 1716.000  760.000 1173.000 1440.000 1080.000  791.000  943.000 1882.000 1676.000 1604.000  827.000 1543.000 1729.000 1279.000  957.000 1665.000 1410.000 1531.000  900.000  881.000  571.000 1284.000
 i55 3331.000 2643.000 3074.000  440.000  822.000 1567.000 2409.000 3106.000 1987.000 2629.000  663.000 2095.000 1908.000 1075.000 2053.000 2710.000  994.000 2064.000 3448.000  767.000 1946.000 1488.000 2423.000  529.000 3191.000 2459.000 2537.000 1165.000 1178.000  442.000  367.000 3120.000 2351.000 1593.000 2431.000 2637.000 1315.000 2453.000 2278.000 2828.000 2152.000 2374.000 2669.000 2712.000  439.000 1769.000 2344.000  617.000 1773.000  929.000 1987.000 1472.000 1013.000 1593.000
 i56 1518.000  855.000 1727.000 2111.000 1153.000 1251.000  720.000 1445.000 1181.000 1275.000 1232.000  599.000  815.000 1012.000 1128.000 1645.000 1021.000 1140.000 1692.000 1996.000 1189.000 1688.000 1540.000 1303.000 1389.000 2326.000 1056.000 1328.000 1393.000 1764.000 2003.000 1621.000  537.000 1187.000 1297.000  920.000 1005.000  704.000 2022.000 1488.000 1544.000  586.000 1365.000 1573.000 1480.000  912.000 1770.000 1585.000 1709.000 1140.000  760.000  765.000 1408.000  241.000 1816.000
 i57  718.000   26.000 1780.000 2964.000 2015.000 1666.000  800.000 1189.000 1772.000  904.000 2089.000 1047.000 1042.000 1866.000 1680.000 1942.000 1742.000 1687.000  831.000 2857.000 1799.000 2147.000 1977.000 2148.000  552.000 2464.000  659.000 2157.000 1971.000 2623.000 2856.000  977.000  365.000 1927.000 1655.000  213.000 1580.000  667.000 2168.000 1615.000 2114.000  557.000 1565.000 1837.000 2334.000 1588.000 1813.000 2447.000 2046.000 1852.000 1314.000 1323.000 2253.000 1057.000 2644.000  862.000
 i58 2005.000 1310.000 2638.000 2093.000 1423.000  374.000 1593.000 2279.000 2010.000  960.000 1384.000 1514.000  274.000 1449.000 1983.000 2551.000  693.000 1996.000 1953.000 2187.000 2006.000  853.000 2416.000 1334.000 1819.000 1416.000  920.000 1815.000  702.000 1854.000 1995.000 1464.000 1195.000 1882.000 2201.000 1186.000  372.000 1537.000 1115.000 2402.000 2359.000 1386.000 2280.000 2484.000 1550.000 1713.000  915.000 1777.000  807.000  753.000 1646.000  264.000 1814.000  767.000 1681.000  915.000 1297.000
 i59 2327.000 2098.000  827.000 2542.000 1756.000 2857.000 1321.000 1394.000  604.000 2891.000 1927.000 1144.000 2515.000 1515.000  600.000  313.000 2357.000  587.000 2758.000 2130.000  629.000 3210.000  162.000 2100.000 2350.000 3989.000 2641.000 1383.000 2839.000 2189.000 2463.000 3094.000 1810.000  950.000  467.000 2307.000 2535.000 1455.000 3691.000  720.000  404.000 1571.000  647.000  411.000 2105.000  900.000 3466.000 1956.000 3315.000 2453.000  941.000 2365.000 1545.000 1811.000 2540.000 1701.000 2121.000 2578.000
 i60 2795.000 2133.000 2460.000  832.000  209.000 1445.000 1816.000 2499.000 1388.000 2288.000   51.000 1490.000 1581.000  462.000 1446.000 2110.000  769.000 1459.000 2963.000  778.000 1350.000 1561.000 1835.000  154.000 2671.000 2519.000 2149.000  639.000 1176.000  487.000  724.000 2746.000 1817.000 1012.000 1821.000 2165.000 1111.000 1870.000 2281.000 2213.000 1589.000 1806.000 2054.000 2107.000  202.000 1156.000 2242.000  361.000 1789.000  783.000 1372.000 1162.000  532.000 1086.000  616.000 1282.000 2139.000 1416.000 1961.000
 i61  774.000  520.000 1235.000 2924.000 1932.000 2000.000  360.000  675.000 1383.000 1439.000 2045.000  708.000 1415.000 1732.000 1278.000 1426.000 1895.000 1282.000 1139.000 2732.000 1420.000 2472.000 1503.000 2144.000  737.000 2923.000 1187.000 1952.000 2227.000 2557.000 2817.000 1507.000  433.000 1631.000 1171.000  757.000 1828.000  246.000 2621.000 1076.000 1692.000  296.000 1041.000 1317.000 2298.000 1273.000 2288.000 2351.000 2425.000 2013.000  962.000 1569.000 2079.000 1119.000 2669.000  879.000  545.000 1628.000 1635.000 2096.000
 i62 2526.000 2162.000 1263.000 2065.000 1347.000 2610.000 1421.000 1708.000  415.000 2845.000 1515.000 1137.000 2363.000 1127.000  503.000  762.000 2041.000  497.000 2911.000 1643.000  397.000 2912.000  447.000 1690.000 2511.000 3757.000 2608.000  929.000 2528.000 1721.000 1990.000 3121.000 1835.000  549.000  698.000 2341.000 2268.000 1552.000 3470.000 1095.000  103.000 1629.000  972.000  828.000 1667.000  675.000 3287.000 1494.000 3053.000 2124.000  876.000 2137.000 1084.000 1629.000 2094.000 1583.000 2183.000 2375.000  491.000 1543.000 1774.000
 i63 1192.000  847.000 2600.000 3262.000 2433.000 1500.000 1602.000 1982.000 2498.000  292.000 2455.000 1788.000  972.000 2356.000 2420.000 2751.000 1883.000 2429.000  894.000 3270.000 2518.000 1929.000 2760.000 2457.000  997.000 1915.000  350.000 2698.000 1907.000 2975.000 3158.000  248.000 1100.000 2571.000 2449.000  614.000 1596.000 1474.000 1658.000 2435.000 2856.000 1343.000 2380.000 2650.000 2668.000 2269.000 1268.000 2847.000 1724.000 1963.000 2039.000 1403.000 2757.000 1473.000 2874.000 1388.000  821.000 1226.000 2910.000 2498.000 1365.000 2913.000
 i64 2642.000 1966.000 3293.000 2077.000 1718.000  315.000 2265.000 2958.000 2562.000 1402.000 1616.000 2154.000  911.000 1833.000 2554.000 3163.000  886.000 2568.000 2524.000 2312.000 2549.000  240.000 2996.000 1497.000 2448.000  896.000 1465.000 2176.000  468.000 1951.000 2000.000 1896.000 1874.000 2357.000 2814.000 1815.000  622.000 2214.000  656.000 3051.000 2889.000 2064.000 2921.000 3106.000 1687.000 2261.000  729.000 1957.000  166.000  846.000 2251.000  808.000 2125.000 1379.000 1638.000 1566.000 1952.000  680.000 3154.000 1628.000 2307.000 2888.000 1694.000
 i65 2370.000 1676.000 2944.000 1945.000 1444.000   61.000 1923.000 2624.000 2221.000 1244.000 1364.000 1804.000  630.000 1531.000 2210.000 2814.000  616.000 2223.000 2300.000 2116.000 2210.000  490.000 2651.000 1270.000 2182.000 1203.000 1251.000 1885.000  386.000 1762.000 1856.000 1752.000 1552.000 2033.000 2465.000 1548.000  295.000 1877.000  927.000 2702.000 2554.000 1730.000 2572.000 2757.000 1476.000 1920.000  861.000 1732.000  505.000  616.000 1902.000  458.000 1851.000 1029.000 1511.000 1218.000 1663.000  366.000 2810.000 1384.000 1983.000 2557.000 1527.000  350.000
 i66 1065.000  454.000 2166.000 2855.000 1972.000 1316.000 1124.000 1611.000 1985.000  497.000 2013.000 1280.000  695.000 1872.000 1909.000 2270.000 1528.000 1918.000  990.000 2818.000 2004.000 1791.000 2259.000 2036.000  869.000 2037.000  242.000 2204.000 1668.000 2543.000 2748.000  739.000  609.000 2058.000 1956.000  244.000 1300.000 1005.000 1745.000 1980.000 2344.000  861.000 1910.000 2173.000 2240.000 1754.000 1384.000 2396.000 1658.000 1626.000 1527.000 1063.000 2273.000  994.000 2493.000  882.000  431.000  968.000 2412.000 2058.000  947.000 2399.000  515.000 1579.000 1324.000
 i67  616.000   98.000 1751.000 3055.000 2100.000 1767.000  812.000 1135.000 1808.000  964.000 2178.000 1086.000 1142.000 1944.000 1712.000 1939.000 1843.000 1719.000  754.000 2940.000 1837.000 2248.000 1991.000 2240.000  452.000 2549.000  729.000 2227.000 2075.000 2711.000 2947.000  986.000  431.000 1982.000 1665.000  275.000 1683.000  677.000 2256.000 1597.000 2143.000  587.000 1557.000 1832.000 2424.000 1638.000 1895.000 2531.000 2144.000 1954.000 1354.000 1426.000 2328.000 1149.000 2740.000  948.000  103.000 1399.000 2131.000 2228.000  521.000 2216.000  853.000 2051.000 1765.000  512.000
 i68 1652.000  940.000 2141.000 2108.000 1253.000  852.000 1098.000 1797.000 1574.000  996.000 1276.000 1023.000  402.000 1194.000 1533.000 2069.000  809.000 1545.000 1705.000 2090.000 1576.000 1313.000 1955.000 1291.000 1486.000 1902.000  831.000 1550.000 1067.000 1802.000 2002.000 1428.000  742.000 1513.000 1720.000  894.000  667.000 1050.000 1598.000 1906.000 1933.000  904.000 1787.000 1997.000 1497.000 1288.000 1350.000 1667.000 1302.000  917.000 1176.000  406.000 1591.000  340.000 1749.000  424.000  935.000  498.000 2117.000 1320.000 1164.000 1962.000 1181.000 1166.000  828.000  747.000 1037.000
 i69  663.000  223.000 1535.000 2963.000 1989.000 1828.000  596.000  944.000 1605.000 1150.000 2081.000  891.000 1216.000 1815.000 1507.000 1716.000 1821.000 1513.000  919.000 2817.000 1637.000 2307.000 1772.000 2158.000  554.000 2684.000  903.000 2077.000 2100.000 2609.000 2855.000 1208.000  320.000 1803.000 1445.000  461.000 1701.000  461.000 2385.000 1376.000 1934.000  392.000 1334.000 1610.000 2332.000 1453.000 2038.000 2418.000 2230.000 1936.000 1159.000 1440.000 2187.000 1081.000 2671.000  856.000  248.000 1454.000 1911.000 2132.000  301.000 2010.000 1065.000 2125.000 1818.000  668.000  223.000 1036.000
 i70 1543.000  831.000 2106.000 2221.000 1354.000  918.000 1048.000 1729.000 1601.000  910.000 1383.000 1009.000  395.000 1281.000 1552.000 2061.000  922.000 1564.000 1590.000 2194.000 1606.000 1389.000 1965.000 1403.000 1375.000 1926.000  731.000 1632.000 1162.000 1911.000 2114.000 1326.000  654.000 1568.000 1716.000  779.000  764.000  987.000 1621.000 1876.000 1963.000  836.000 1764.000 1985.000 1607.000 1323.000 1350.000 1771.000 1356.000 1029.000 1185.000  503.000 1680.000  406.000 1864.000  425.000  825.000  550.000 2126.000 1428.000 1083.000 1997.000 1081.000 1229.000  900.000  634.000  928.000  115.000  937.000
 i71 3451.000 2790.000 2984.000  185.000  812.000 1903.000 2449.000 3107.000 1865.000 2890.000  707.000 2110.000 2170.000 1036.000 1947.000 2575.000 1276.000 1958.000 3618.000  386.000 1820.000 1867.000 2271.000  662.000 3327.000 2843.000 2771.000  996.000 1537.000  194.000   93.000 3365.000 2473.000 1452.000 2331.000 2816.000 1618.000 2512.000 2652.000 2749.000 1969.000 2456.000 2590.000 2594.000  461.000 1695.000 2694.000  430.000 2146.000 1236.000 1956.000 1735.000  830.000 1740.000  394.000 1938.000 2794.000 1967.000 2370.000  657.000 2743.000 1897.000 3117.000 2003.000 1844.000 2698.000 2884.000 1953.000 2788.000 2064.000
 i72 1226.000  791.000 2542.000 3112.000 2287.000 1363.000 1520.000 1948.000 2386.000  186.000 2307.000 1684.000  823.000 2214.000 2311.000 2668.000 1733.000 2320.000  979.000 3122.000 2404.000 1801.000 2663.000 2307.000 1026.000 1845.000  206.000 2559.000 1766.000 2826.000 3008.000  398.000 1008.000 2443.000 2358.000  553.000 1448.000 1396.000 1576.000 2367.000 2746.000 1257.000 2304.000 2569.000 2518.000 2148.000 1190.000 2699.000 1608.000 1815.000 1929.000 1253.000 2614.000 1332.000 2724.000 1258.000  765.000 1080.000 2816.000 2349.000 1309.000 2800.000  150.000 1569.000 1389.000  404.000  814.000 1034.000 1013.000  936.000 2967.000
 i73 1459.000 1497.000  282.000 3173.000 2223.000 2810.000  868.000  433.000 1174.000 2415.000 2379.000 1013.000 2295.000 1973.000 1071.000  707.000 2518.000 1064.000 1936.000 2849.000 1224.000 3251.000  964.000 2527.000 1541.000 3832.000 2162.000 2023.000 2941.000 2795.000 3077.000 2463.000 1348.000 1578.000  713.000 1735.000 2563.000  948.000 3526.000  299.000 1289.000 1105.000  428.000  602.000 2614.000 1294.000 3220.000 2560.000 3263.000 2634.000 1056.000 2327.000 2185.000 1774.000 3042.000 1563.000 1522.000 2458.000 1013.000 2426.000  978.000 1393.000 2339.000 3125.000 2779.000 1921.000 1487.000 1961.000 1275.000 1915.000 2989.000 2287.000
 i74 1997.000 1326.000 1983.000 1634.000  700.000 1115.000 1112.000 1837.000 1157.000 1571.000  759.000  859.000  934.000  618.000 1150.000 1779.000  651.000 1163.000 2156.000 1547.000 1145.000 1465.000 1593.000  823.000 1866.000 2260.000 1395.000  976.000 1107.000 1293.000 1526.000 1989.000 1017.000  994.000 1435.000 1362.000  785.000 1133.000 1972.000 1731.000 1490.000 1041.000 1585.000 1733.000 1003.000  855.000 1803.000 1128.000 1568.000  765.000  877.000  640.000 1016.000  282.000 1339.000  479.000 1331.000  888.000 1750.000  808.000 1336.000 1498.000 1744.000 1406.000 1065.000 1273.000 1421.000  576.000 1335.000  665.000 1463.000 1600.000 1871.000
 i75 2133.000 1537.000 3119.000 2635.000 2055.000  637.000 2045.000 2655.000 2615.000  768.000 2003.000 2048.000  646.000 2091.000 2577.000 3100.000 1271.000 2589.000 1930.000 2785.000 2615.000  938.000 2999.000 1932.000 1933.000  948.000  907.000 2458.000 1055.000 2439.000 2545.000 1228.000 1564.000 2516.000 2755.000 1335.000  923.000 1959.000  653.000 2899.000 2971.000 1801.000 2794.000 3022.000 2143.000 2324.000  315.000 2387.000  688.000 1295.000 2219.000  906.000 2452.000 1367.000 2203.000 1461.000 1516.000  643.000 3160.000 2030.000 1980.000 2995.000 1053.000  698.000  692.000 1092.000 1603.000 1044.000 1736.000 1039.000 2530.000  951.000 2906.000 1524.000
 i76 3369.000 2726.000 2818.000  360.000  720.000 1969.000 2336.000 2973.000 1694.000 2892.000  654.000 1989.000 2179.000  916.000 1782.000 2397.000 1315.000 1791.000 3561.000  219.000 1648.000 1979.000 2089.000  662.000 3255.000 2957.000 2758.000  822.000 1630.000  147.000  293.000 3354.000 2399.000 1279.000 2165.000 2769.000 1663.000 2408.000 2752.000 2587.000 1780.000 2363.000 2430.000 2420.000  447.000 1543.000 2767.000  294.000 2247.000 1293.000 1818.000 1751.000  656.000 1689.000  556.000 1871.000 2733.000 1996.000 2182.000  609.000 2644.000 1705.000 3106.000 2098.000 1909.000 2667.000 2819.000 1930.000 2709.000 2037.000  205.000 2957.000 2835.000 1407.000 2584.000
 i77 2483.000 1845.000 2117.000 1161.000  168.000 1451.000 1472.000 2148.000 1071.000 2112.000  304.000 1141.000 1441.000  156.000 1119.000 1787.000  803.000 1131.000 2683.000 1005.000 1038.000 1669.000 1527.000  457.000 2370.000 2580.000 1944.000  494.000 1277.000  792.000 1055.000 2539.000 1514.000  735.000 1485.000 1902.000 1098.000 1533.000 2317.000 1868.000 1313.000 1480.000 1710.000 1776.000  548.000  818.000 2218.000  596.000 1853.000  865.000 1020.000 1067.000  485.000  830.000  967.000  991.000 1853.000 1331.000 1663.000  352.000 1765.000 1283.000 2294.000 1686.000 1391.000 1824.000 1936.000 1118.000 1823.000 1213.000  979.000 2149.000 2076.000  551.000 1971.000  886.000
 i78 3384.000 2742.000 2823.000  362.000  736.000 1991.000 2348.000 2983.000 1698.000 2912.000  673.000 2000.000 2200.000  928.000 1786.000 2398.000 1337.000 1796.000 3578.000  197.000 1652.000 2001.000 2090.000  683.000 3271.000 2979.000 2777.000  826.000 1652.000  169.000  301.000 3374.000 2415.000 1283.000 2169.000 2786.000 1685.000 2420.000 2774.000 2592.000 1779.000 2377.000 2435.000 2423.000  468.000 1551.000 2789.000  307.000 2268.000 1315.000 1827.000 1772.000  660.000 1706.000  575.000 1887.000 2749.000 2017.000 2182.000  629.000 2658.000 1703.000 3126.000 2119.000 1931.000 2686.000 2835.000 1949.000 2724.000 2056.000  216.000 2977.000 2842.000 1425.000 2606.000   22.000  901.000
 i79  933.000  225.000 1768.000 2738.000 1793.000 1489.000  722.000 1244.000 1623.000  899.000 1864.000  904.000  876.000 1650.000 1539.000 1869.000 1523.000 1548.000 1052.000 2637.000 1647.000 1970.000 1870.000 1921.000  776.000 2358.000  643.000 1951.000 1772.000 2399.000 2630.000 1084.000  211.000 1745.000 1561.000  306.000 1376.000  603.000 2057.000 1579.000 1976.000  459.000 1508.000 1771.000 2108.000 1417.000 1720.000 2224.000 1891.000 1634.000 1162.000 1116.000 2041.000  830.000 2418.000  641.000  227.000 1116.000 2021.000 1913.000  570.000 2038.000  890.000 1785.000 1481.000  403.000  323.000  720.000  340.000  614.000 2569.000  799.000 1528.000 1106.000 1412.000 2509.000 1632.000 2526.000
 i80 2557.000 2031.000 1737.000 1440.000  673.000 2050.000 1434.000 1967.000  611.000 2520.000  838.000 1078.000 1927.000  477.000  705.000 1313.000 1428.000  714.000 2855.000 1076.000  564.000 2298.000 1011.000 1013.000 2489.000 3193.000 2314.000  266.000 1907.000 1076.000 1354.000 2883.000 1681.000  197.000 1084.000 2154.000 1698.000 1539.000 2920.000 1512.000  731.000 1551.000 1357.000 1335.000  991.000  527.000 2787.000  840.000 2470.000 1496.000  840.000 1618.000  432.000 1211.000 1422.000 1262.000 2046.000 1876.000 1119.000  865.000 1785.000  679.000 2650.000 2304.000 1993.000 2144.000 2107.000 1548.000 1940.000 1615.000 1262.000 2518.000 1774.000  996.000 2517.000 1086.000  633.000 1089.000 1853.000
 i81 2301.000 2019.000  923.000 2368.000 1574.000 2696.000 1248.000 1417.000  430.000 2780.000 1745.000 1031.000 2374.000 1334.000  442.000  419.000 2183.000  430.000 2715.000 1964.000  452.000 3040.000  108.000 1918.000 2309.000 3832.000 2533.000 1205.000 2666.000 2012.000 2288.000 3007.000 1716.000  769.000  422.000 2219.000 2369.000 1383.000 3537.000  772.000  245.000 1486.000  666.000  488.000 1924.000  731.000 3321.000 1779.000 3151.000 2277.000  806.000 2206.000 1368.000 1659.000 2360.000 1564.000 2042.000 2425.000  182.000 1779.000 1580.000  343.000 2815.000 2990.000 2648.000 2310.000 2060.000 1973.000 1844.000 1989.000 2195.000 2714.000 1071.000 1584.000 3018.000 2009.000 1482.000 2010.000 1926.000  940.000
 i82 2074.000 1527.000 3175.000 2845.000 2242.000  850.000 2101.000 2673.000 2739.000  671.000 2197.000 2138.000  765.000 2265.000 2694.000 3189.000 1473.000 2706.000 1828.000 2987.000 2742.000 1137.000 3106.000 2132.000 1873.000  988.000  860.000 2632.000 1269.000 2643.000 2754.000 1081.000 1602.000 2665.000 2848.000 1309.000 1125.000 2005.000  723.000 2964.000 3099.000 1848.000 2868.000 3106.000 2345.000 2454.000  334.000 2585.000  871.000 1502.000 2327.000 1084.000 2633.000 1501.000 2414.000 1567.000 1504.000  820.000 3267.000 2226.000 2000.000 3128.000  935.000  900.000  904.000 1074.000 1583.000 1166.000 1737.000 1142.000 2738.000  857.000 2950.000 1681.000  214.000 2788.000 2150.000 2809.000 1431.000 2677.000 3131.000
 i83 1592.000 1046.000 2734.000 2857.000 2112.000  997.000 1670.000 2202.000 2410.000  225.000 2104.000 1756.000  561.000 2081.000 2350.000 2791.000 1457.000 2361.000 1379.000 2920.000 2420.000 1413.000 2740.000 2078.000 1391.000 1469.000  373.000 2442.000 1415.000 2600.000 2757.000  725.000 1157.000 2398.000 2460.000  824.000 1139.000 1563.000 1189.000 2535.000 2773.000 1409.000 2451.000 2701.000 2293.000 2143.000  811.000 2501.000 1210.000 1522.000 1972.000  990.000 2473.000 1231.000 2449.000 1232.000 1023.000  769.000 2899.000 2142.000 1534.000 2814.000  516.000 1178.000 1030.000  593.000 1098.000  895.000 1261.000  830.000 2725.000  401.000 2499.000 1466.000  552.000 2739.000 1992.000 2760.000  970.000 2442.000 2777.000  486.000
 i84  843.000  336.000 1454.000 2786.000 1807.000 1749.000  441.000  932.000 1427.000 1209.000 1904.000  707.000 1158.000 1628.000 1332.000 1586.000 1683.000 1338.000 1108.000 2631.000 1458.000 2224.000 1618.000 1987.000  744.000 2666.000  954.000 1886.000 1991.000 2429.000 2678.000 1334.000  183.000 1614.000 1296.000  553.000 1591.000  309.000 2363.000 1273.000 1763.000  207.000 1213.000 1483.000 2156.000 1265.000 2033.000 2234.000 2170.000 1800.000  975.000 1330.000 1998.000  923.000 2504.000  690.000  359.000 1376.000 1762.000 1955.000  258.000 1835.000 1167.000 2054.000 1734.000  712.000  381.000  924.000  191.000  837.000 2610.000 1094.000 1210.000 1166.000 1724.000 2526.000 1640.000 2541.000  319.000 1749.000 1684.000 1749.000 1289.000
 i85 2031.000 1542.000 3239.000 3054.000 2430.000 1062.000 2173.000 2703.000 2870.000  630.000 2392.000 2242.000  915.000 2441.000 2818.000 3285.000 1675.000 2830.000 1742.000 3187.000 2876.000 1341.000 3220.000 2333.000 1832.000 1073.000  859.000 2808.000 1481.000 2846.000 2962.000  956.000 1662.000 2819.000 2950.000 1312.000 1328.000 2068.000  845.000 3038.000 3232.000 1913.000 2951.000 3198.000 2547.000 2592.000  465.000 2782.000 1066.000 1709.000 2445.000 1270.000 2817.000 1648.000 2624.000 1690.000 1519.000 1008.000 3380.000 2422.000 2038.000 3266.000  852.000 1107.000 1115.000 1093.000 1587.000 1308.000 1760.000 1269.000 2945.000  806.000 3004.000 1846.000  426.000 2991.000 2332.000 3012.000 1476.000 2841.000 3251.000  212.000  506.000 1794.000
 i86 1890.000 1366.000 1387.000 1885.000  905.000 1752.000  783.000 1407.000  530.000 1942.000 1056.000  426.000 1448.000  664.000  506.000 1134.000 1281.000  519.000 2184.000 1631.000  530.000 2113.000  947.000 1201.000 1818.000 2886.000 1714.000  831.000 1752.000 1507.000 1783.000 2257.000 1016.000  546.000  795.000 1504.000 1431.000  877.000 2591.000 1135.000  887.000  880.000  980.000 1095.000 1297.000  244.000 2384.000 1281.000 2209.000 1386.000  270.000 1260.000  964.000  719.000 1719.000  669.000 1382.000 1481.000 1106.000 1104.000 1123.000  918.000 2035.000 2049.000 1704.000 1521.000 1439.000 1046.000 1268.000 1080.000 1700.000 1912.000 1326.000  648.000 2085.000 1571.000  752.000 1581.000 1198.000  671.000  946.000 2213.000 1900.000 1078.000 2349.000
 i87 1958.000 1362.000 1643.000 1714.000  720.000 1504.000  918.000 1601.000  767.000 1814.000  851.000  591.000 1255.000  513.000  760.000 1400.000 1015.000  774.000 2200.000 1516.000  757.000 1852.000 1203.000  978.000 1860.000 2646.000 1604.000  784.000 1487.000 1342.000 1609.000 2175.000 1016.000  654.000 1061.000 1461.000 1175.000  983.000 2354.000 1391.000 1106.000  942.000 1238.000 1361.000 1101.000  465.000 2167.000 1131.000 1958.000 1120.000  521.000 1020.000  882.000  520.000 1505.000  554.000 1374.000 1255.000 1360.000  901.000 1219.000 1121.000 1941.000 1796.000 1455.000 1436.000 1446.000  860.000 1306.000  916.000 1531.000 1808.000 1565.000  390.000 1877.000 1425.000  554.000 1438.000 1167.000  710.000 1194.000 2018.000 1745.000 1118.000 2168.000  266.000
 i88 1898.000 1214.000 2625.000 2237.000 1541.000  471.000 1564.000 2230.000 2057.000  813.000 1512.000 1518.000  158.000 1550.000 2022.000 2566.000  836.000 2034.000 1823.000 2320.000 2055.000  949.000 2449.000 1470.000 1708.000 1409.000  781.000 1917.000  837.000 1991.000 2138.000 1317.000 1134.000 1956.000 2217.000 1073.000  519.000 1497.000 1103.000 2394.000 2411.000 1342.000 2279.000 2494.000 1685.000 1764.000  858.000 1907.000  859.000  900.000 1672.000  384.000 1925.000  807.000 1826.000  921.000 1200.000  147.000 2610.000 1546.000 1567.000 2433.000 1081.000  753.000  478.000  846.000 1300.000  497.000 1373.000  519.000 2108.000  936.000 2432.000  967.000  562.000 2132.000 1440.000 2153.000 1034.000 1962.000 2464.000  716.000  623.000 1311.000  892.000 1526.000 1315.000
 i89 1054.000  831.000 2560.000 3419.000 2565.000 1694.000 1606.000 1914.000 2546.000  491.000 2596.000 1826.000 1148.000 2472.000 2462.000 2748.000 2052.000 2470.000  711.000 3408.000 2570.000 2127.000 2779.000 2607.000  868.000 2101.000  502.000 2805.000 2097.000 3122.000 3314.000  172.000 1129.000 2649.000 2460.000  622.000 1776.000 1473.000 1850.000 2411.000 2898.000 1356.000 2369.000 2643.000 2816.000 2333.000 1460.000 2985.000 1924.000 2137.000 2085.000 1573.000 2873.000 1591.000 3039.000 1481.000  806.000 1409.000 2926.000 2640.000 1335.000 2961.000  200.000 1893.000 1720.000  601.000  814.000 1320.000 1036.000 1214.000 3269.000  331.000 2292.000 1869.000 1252.000 3250.000 2420.000 3269.000  923.000 2741.000 2841.000 1128.000  716.000 1165.000 1032.000 2107.000 2035.000 1265.000
 i90 1479.000 1473.000  282.000 3083.000 2133.000 2745.000  813.000  469.000 1084.000 2385.000 2291.000  935.000 2239.000 1883.000  980.000  644.000 2440.000  974.000 1950.000 2758.000 1133.000 3182.000  886.000 2439.000 1550.000 3778.000 2130.000 1932.000 2868.000 2704.000 2986.000 2451.000 1306.000 1487.000  625.000 1710.000 2492.000  902.000 3472.000  224.000 1207.000 1059.000  341.000  535.000 2524.000 1203.000 3171.000 2469.000 3200.000 2556.000  969.000 2259.000 2094.000 1702.000 2953.000 1495.000 1499.000 2396.000  944.000 2337.000  954.000 1310.000 2319.000 3060.000 2713.000 1888.000 1469.000 1899.000 1253.000 1856.000 2898.000 2261.000   91.000 1792.000 2857.000 2744.000 1987.000 2751.000 1492.000 1683.000  992.000 2906.000 2461.000 1176.000 2966.000 1239.000 1480.000 2375.000 2279.000
 i91 1052.000  421.000 2124.000 2830.000 1941.000 1321.000 1080.000 1573.000 1940.000  541.000 1984.000 1234.000  697.000 1837.000 1863.000 2225.000 1513.000 1873.000  999.000 2787.000 1959.000 1798.000 2213.000 2011.000  859.000 2065.000  285.000 2167.000 1665.000 2516.000 2723.000  781.000  563.000 2016.000 1911.000  226.000 1292.000  961.000 1771.000 1937.000 2299.000  816.000 1866.000 2128.000 2213.000 1710.000 1413.000 2366.000 1672.000 1612.000 1482.000 1052.000 2237.000  961.000 2472.000  843.000  399.000  968.000 2367.000 2030.000  907.000 2355.000  559.000 1590.000 1327.000   46.000  485.000  723.000  632.000  610.000 2672.000  449.000 1879.000 1241.000 1118.000 2638.000 1791.000 2657.000  358.000 2103.000 2264.000 1106.000  629.000  670.000 1131.000 1478.000 1396.000  851.000  639.000 1846.000
 i92  260.000  591.000 1924.000 3550.000 2592.000 2176.000 1185.000 1225.000 2209.000 1161.000 2673.000 1509.000 1552.000 2431.000 2106.000 2215.000 2321.000 2110.000  310.000 3430.000 2244.000 2650.000 2324.000 2735.000  102.000 2818.000  995.000 2702.000 2516.000 3206.000 3442.000  942.000  915.000 2428.000 1990.000  637.000 2135.000 1057.000 2543.000 1826.000 2522.000 1017.000 1826.000 2102.000 2919.000 2075.000 2161.000 3024.000 2510.000 2428.000 1774.000 1884.000 2809.000 1644.000 3232.000 1442.000  588.000 1822.000 2449.000 2723.000  830.000 2603.000  935.000 2437.000 2182.000  860.000  495.000 1512.000  627.000 1399.000 3379.000  977.000 1643.000 1916.000 1901.000 3312.000 2428.000 3328.000  815.000 2566.000 2405.000 1830.000 1354.000  818.000 1779.000 1895.000 1927.000 1705.000  794.000 1653.000  855.000
 i93 1428.000  784.000 2391.000 2623.000 1811.000  958.000 1320.000 1898.000 2039.000  435.000 1823.000 1387.000  354.000 1754.000 1979.000 2427.000 1249.000 1990.000 1330.000 2639.000 2050.000 1429.000 2370.000 1819.000 1233.000 1707.000  302.000 2108.000 1328.000 2338.000 2519.000  887.000  817.000 2039.000 2093.000  604.000  981.000 1221.000 1408.000 2184.000 2403.000 1064.000 2093.000 2339.000 2031.000 1775.000 1066.000 2217.000 1295.000 1334.000 1601.000  769.000 2152.000  883.000 2237.000  863.000  765.000  626.000 2529.000 1864.000 1223.000 2445.000  639.000 1216.000  970.000  364.000  857.000  561.000  977.000  478.000 2478.000  489.000 2166.000 1137.000  760.000 2471.000 1678.000 2491.000  654.000 2092.000 2406.000  784.000  371.000  968.000  859.000 1532.000 1388.000  493.000  803.000 2122.000  378.000 1222.000
 i94  916.000 1103.000  832.000 3356.000 2367.000 2635.000  757.000  122.000 1512.000 2028.000 2504.000 1064.000 2056.000 2135.000 1399.000 1226.000 2476.000 1397.000 1400.000 3093.000 1559.000 3103.000 1431.000 2628.000 1019.000 3560.000 1786.000 2272.000 2841.000 2978.000 3253.000 1996.000 1074.000 1868.000 1122.000 1335.000 2445.000  754.000 3259.000  804.000 1719.000  889.000  870.000 1113.000 2753.000 1530.000 2920.000 2753.000 3065.000 2595.000 1230.000 2189.000 2421.000 1696.000 3156.000 1458.000 1127.000 2265.000 1513.000 2554.000  641.000 1818.000 1904.000 2944.000 2615.000 1554.000 1065.000 1791.000  887.000 1717.000 3171.000 1877.000  554.000 1869.000 2615.000 3043.000 2205.000 3053.000 1202.000 2053.000 1532.000 2623.000 2147.000  899.000 2645.000 1473.000 1654.000 2208.000 1828.000  591.000 1518.000 1120.000 1855.000
 i95 1180.000 1233.000  564.000 3172.000 2196.000 2631.000  685.000  175.000 1256.000 2158.000 2343.000  916.000 2088.000 1954.000 1144.000  930.000 2398.000 1140.000 1654.000 2882.000 1304.000 3086.000 1140.000 2479.000 1258.000 3618.000 1907.000 2055.000 2796.000 2793.000 3071.000 2186.000 1118.000 1632.000  840.000 1471.000 2408.000  735.000 3313.000  509.000 1437.000  890.000  578.000  818.000 2586.000 1311.000 2994.000 2562.000 3077.000 2516.000 1030.000 2162.000 2210.000 1630.000 3003.000 1404.000 1258.000 2270.000 1218.000 2391.000  720.000 1538.000 2069.000 2945.000 2606.000 1667.000 1216.000 1779.000 1010.000 1721.000 2987.000 2023.000  283.000 1765.000 2682.000 2847.000 2039.000 2856.000 1284.000 1823.000 1243.000 2714.000 2253.000  965.000 2757.000 1291.000 1501.000 2232.000 2015.000  301.000 1627.000 1360.000 1932.000  296.000
 i96 1196.000  971.000 2708.000 3465.000 2636.000 1681.000 1742.000 2064.000 2668.000  468.000 2658.000 1952.000 1171.000 2555.000 2587.000 2888.000 2084.000 2595.000  827.000 3473.000 2690.000 2096.000 2912.000 2660.000 1014.000 2007.000  553.000 2895.000 2094.000 3179.000 3362.000   44.000 1256.000 2756.000 2596.000  754.000 1792.000 1611.000 1767.000 2555.000 3023.000 1489.000 2511.000 2783.000 2871.000 2447.000 1378.000 3050.000 1878.000 2163.000 2208.000 1604.000 2956.000 1672.000 3076.000 1579.000  946.000 1421.000 3060.000 2701.000 1479.000 3083.000  204.000 1859.000 1712.000  698.000  959.000 1384.000 1180.000 1282.000 3320.000  353.000 2440.000 1945.000 1195.000 3310.000 2495.000 3329.000 1048.000 2841.000 2972.000 1052.000  686.000 1302.000  934.000 2217.000 2133.000 1275.000  150.000 2426.000  740.000  936.000  842.000 1977.000 2164.000
 i97 3235.000 2546.000 3006.000  523.000  755.000 1478.000 2323.000 3023.000 1929.000 2531.000  590.000 2013.000 1810.000 1008.000 1991.000 2652.000  896.000 2003.000 3350.000  805.000 1889.000 1417.000 2370.000  445.000 3094.000 2393.000 2438.000 1125.000 1096.000  458.000  441.000 3022.000 2256.000 1541.000 2366.000 2539.000 1220.000 2364.000 2204.000 2759.000 2108.000 2283.000 2600.000 2651.000  386.000 1702.000 2260.000  601.000 1698.000  834.000 1912.000 1374.000  980.000 1498.000   99.000 1721.000 2547.000 1584.000 2491.000  546.000 2578.000 2053.000 2776.000 1559.000 1422.000 2394.000 2643.000 1650.000 2576.000 1765.000  450.000 2626.000 2968.000 1245.000 2113.000  588.000  892.000  608.000 2321.000 1377.000 2310.000 2324.000 2352.000 2411.000 2533.000 1642.000 1423.000 1730.000 2940.000 2880.000 2373.000 3135.000 2138.000 3072.000 2923.000 2978.000
 i98 2493.000 1857.000 2114.000 1154.000  160.000 1467.000 1478.000 2151.000 1065.000 2128.000  304.000 1145.000 1458.000  144.000 1113.000 1781.000  818.000 1126.000 2695.000  993.000 1031.000 1684.000 1519.000  460.000 2381.000 2596.000 1960.000  478.000 1292.000  784.000 1049.000 2554.000 1525.000  724.000 1481.000 1916.000 1115.000 1540.000 2333.000 1867.000 1303.000 1489.000 1708.000 1772.000  545.000  815.000 2235.000  585.000 1868.000  880.000 1021.000 1084.000  468.000  845.000  966.000 1003.000 1865.000 1348.000 1655.000  351.000 1773.000 1272.000 2309.000 1702.000 1408.000 1838.000 1948.000 1134.000 1833.000 1229.000  972.000 2165.000 2076.000  566.000 1988.000  876.000   17.000  891.000 1644.000  619.000 1473.000 2167.000 2009.000 1650.000 2349.000  753.000  560.000 1457.000 2435.000 1987.000 1805.000 2440.000 1694.000 2209.000 2042.000 2510.000  893.000
 i99 1085.000  383.000 1773.000 2580.000 1638.000 1377.000  703.000 1302.000 1529.000  932.000 1707.000  823.000  782.000 1500.000 1451.000 1831.000 1372.000 1461.000 1208.000 2483.000 1549.000 1855.000 1805.000 1763.000  932.000 2298.000  681.000 1808.000 1639.000 2242.000 2472.000 1182.000  204.000 1621.000 1508.000  436.000 1241.000  602.000 1994.000 1569.000 1887.000  446.000 1484.000 1738.000 1950.000 1305.000 1673.000 2069.000 1795.000 1485.000 1069.000  979.000 1894.000  672.000 2260.000  488.000  385.000 1004.000 1960.000 1756.000  633.000 1943.000  970.000 1680.000 1365.000  457.000  480.000  577.000  460.000  477.000 2411.000  861.000 1549.000  948.000 1361.000 2353.000 1478.000 2370.000  158.000 1721.000 1854.000 1402.000  967.000  376.000 1470.000 1078.000 1026.000  936.000 1029.000 1504.000  412.000  973.000  618.000 1274.000 1322.000 1143.000 2163.000 1490.000
i100 1802.000 1123.000 2571.000 2310.000 1585.000  568.000 1504.000 2157.000 2042.000  726.000 1566.000 1478.000   77.000 1580.000 2002.000 2530.000  912.000 2015.000 1724.000 2378.000 2044.000 1045.000 2424.000 1533.000 1611.000 1461.000  683.000 1946.000  936.000 2055.000 2210.000 1228.000 1059.000 1961.000 2183.000  977.000  608.000 1431.000 1155.000 2344.000 2400.000 1275.000 2233.000 2454.000 1748.000 1754.000  883.000 1962.000  943.000  982.000 1645.000  444.000 1961.000  798.000 1905.000  887.000 1108.000  239.000 2585.000 1602.000 1490.000 2426.000  988.000  844.000  577.000  748.000 1208.000  470.000 1287.000  470.000 2178.000  842.000 2372.000  982.000  575.000 2194.000 1477.000 2215.000  948.000 1978.000 2443.000  704.000  547.000 1233.000  864.000 1514.000 1314.000   99.000 1171.000 2316.000  753.000 1607.000  394.000 2131.000 2165.000 1184.000 1808.000 1494.000  858.000
