# Supplementary material for: Novel hybrid evolutionary algorithm for bi-objective optimization problems
Source: Sci Rep. 2023 Mar 15;13:4267. doi: 10.1038/s41598-023-31123-8 (PMC10017715; doi:10.1038/s41598-023-31123-8)
Supplement: Supplementary file 1 — Supplementary Information. [file 41598_2023_31123_MOESM1_ESM.zip › datasets/L8/dist_clustA100_orig.txt]

          i1       i2       i3       i4       i5       i6       i7       i8       i9      i10      i11      i12      i13      i14      i15      i16      i17      i18      i19      i20      i21      i22      i23      i24      i25      i26      i27      i28      i29      i30      i31      i32      i33      i34      i35      i36      i37      i38      i39      i40      i41      i42      i43      i44      i45      i46      i47      i48      i49      i50      i51      i52      i53      i54      i55      i56      i57      i58      i59      i60      i61      i62      i63      i64      i65      i66      i67      i68      i69      i70      i71      i72      i73      i74      i75      i76      i77      i78      i79      i80      i81      i82      i83      i84      i85      i86      i87      i88      i89      i90      i91      i92      i93      i94      i95      i96      i97      i98      i99     i100
  i1
  i2 2584.000
  i3 2028.000 1142.000
  i4  318.000 2778.000 2309.000
  i5 2990.000  425.000 1525.000 3170.000
  i6  554.000 2622.000 1841.000  839.000 3045.000
  i7 2260.000  436.000  718.000 2482.000  848.000 2240.000
  i8 2590.000  151.000 1261.000 2768.000  402.000 2659.000  543.000
  i9 1958.000 1710.000  568.000 2269.000 2088.000 1627.000 1285.000 1828.000
 i10 1766.000 1490.000  390.000 2065.000 1890.000 1507.000 1056.000 1595.000  311.000
 i11 1797.000 1699.000  571.000 2107.000 2093.000 1475.000 1266.000 1808.000  162.000  220.000
 i12 2405.000 1343.000  438.000 2698.000 1657.000 2153.000  983.000 1483.000  597.000  648.000  707.000
 i13 2370.000 2065.000 2667.000 2312.000 2186.000 2800.000 2173.000 1936.000 3087.000 2776.000 2973.000 3069.000
 i14 1815.000 1507.000  387.000 2116.000 1903.000 1546.000 1074.000 1616.000  260.000   57.000  192.000  607.000 2827.000
 i15   84.000 2597.000 2005.000  384.000 3006.000  471.000 2263.000 2607.000 1913.000 1730.000 1753.000 2373.000 2441.000 1778.000
 i16  370.000 2227.000 1667.000  644.000 2637.000  574.000 1893.000 2239.000 1639.000 1423.000 1477.000 2054.000 2226.000 1475.000  371.000
 i17 2918.000  476.000 1173.000 3139.000  506.000 2881.000  659.000  598.000 1707.000 1561.000 1741.000 1210.000 2534.000 1560.000 2920.000 2551.000
 i18 2303.000  316.000 1100.000 2483.000  687.000 2380.000  409.000  286.000 1654.000 1396.000 1614.000 1392.000 1815.000 1424.000 2321.000 1953.000  775.000
 i19  405.000 2552.000 1831.000  705.000 2971.000  159.000 2183.000 2580.000 1666.000 1518.000 1509.000 2166.000 2648.000 1561.000  325.000  429.000 2832.000 2298.000
 i20 2236.000 2001.000 2558.000 2182.000 2147.000 2663.000 2086.000 1877.000 2968.000 2656.000 2851.000 2966.000  137.000 2708.000 2306.000 2089.000 2474.000 1740.000 2512.000
 i21 1843.000 2033.000 2402.000 1778.000 2251.000 2290.000 2030.000 1929.000 2754.000 2445.000 2625.000 2828.000  534.000 2499.000 1915.000 1721.000 2507.000 1739.000 2136.000  407.000
 i22 2428.000  292.000  852.000 2645.000  684.000 2415.000  176.000  425.000 1420.000 1208.000 1414.000 1059.000 2204.000 1222.000 2432.000 2062.000  495.000  391.000 2357.000 2125.000 2102.000
 i23 2087.000 1826.000  692.000 2400.000 2191.000 1727.000 1409.000 1950.000  167.000  478.000  314.000  615.000 3252.000  425.000 2038.000 1778.000 1786.000 1790.000 1777.000 3133.000 2921.000 1534.000
 i24 2295.000 2601.000 3043.000 2157.000 2766.000 2795.000 2645.000 2483.000 3393.000 3084.000 3261.000 3468.000  617.000 3139.000 2375.000 2247.000 3076.000 2325.000 2637.000  622.000  642.000 2702.000 3560.000
 i25 2684.000 2246.000 2934.000 2616.000 2315.000 3119.000 2400.000 2108.000 3374.000 3063.000 3265.000 3325.000  320.000 3113.000 2756.000 2546.000 2703.000 2022.000 2967.000  457.000  842.000 2413.000 3537.000  708.000
 i26 3114.000  628.000 1348.000 3333.000  521.000 3075.000  854.000  728.000 1868.000 1737.000 1911.000 1344.000 2652.000 1734.000 3116.000 2746.000  196.000  940.000 3027.000 2600.000 2655.000  688.000 1937.000 3209.000 2805.000
 i27 2512.000  310.000  868.000 2733.000  657.000 2487.000  253.000  457.000 1432.000 1237.000 1437.000 1034.000 2289.000 1247.000 2515.000 2145.000  406.000  474.000 2432.000 2213.000 2197.000   98.000 1538.000 2794.000 2493.000  601.000
 i28 1339.000 2288.000 1251.000 1655.000 2705.000  874.000 1856.000 2370.000  849.000  862.000  732.000 1437.000 3114.000  876.000 1272.000 1126.000 2414.000 2129.000  964.000 2981.000 2675.000 2023.000  907.000 3269.000 3428.000 2595.000 2068.000
 i29  369.000 2246.000 1660.000  658.000 2658.000  527.000 1905.000 2261.000 1616.000 1407.000 1454.000 2042.000 2275.000 1458.000  358.000   50.000 2563.000 1975.000  383.000 2138.000 1771.000 2075.000 1752.000 2297.000 2595.000 2758.000 2158.000 1085.000
 i30  299.000 2826.000 2179.000  449.000 3238.000  449.000 2480.000 2841.000 2034.000 1880.000 1878.000 2528.000 2665.000 1924.000  246.000  603.000 3136.000 2555.000  369.000 2531.000 2135.000 2652.000 2146.000 2567.000 2977.000 3332.000 2733.000 1319.000  581.000
 i31 1970.000 1766.000 2242.000 1949.000 1961.000 2369.000 1804.000 1654.000 2640.000 2329.000 2522.000 2656.000  460.000 2381.000 2036.000 1795.000 2242.000 1484.000 2221.000  330.000  305.000 1860.000 2806.000  843.000  773.000 2382.000 1951.000 2655.000 1843.000 2268.000
 i32 2141.000  526.000 1157.000 2307.000  869.000 2255.000  542.000  472.000 1687.000 1407.000 1627.000 1496.000 1635.000 1442.000 2164.000 1800.000  987.000  213.000 2164.000 1553.000 1533.000  575.000 1833.000 2128.000 1858.000 1153.000  666.000 2079.000 1826.000 2402.000 1285.000
 i33 2456.000 1368.000 2157.000 2495.000 1446.000 2769.000 1556.000 1228.000 2650.000 2350.000 2564.000 2516.000  746.000 2393.000 2510.000 2211.000 1823.000 1162.000 2636.000  728.000  961.000 1550.000 2807.000 1348.000  880.000 1926.000 1625.000 2868.000 2254.000 2754.000  661.000 1021.000
 i34 2026.000  601.000  692.000 2244.000 1026.000 2027.000  240.000  666.000 1230.000  963.000 1182.000 1044.000 2037.000  993.000 2031.000 1660.000  895.000  434.000 1963.000 1940.000 1850.000  402.000 1372.000 2476.000 2284.000 1090.000  489.000 1706.000 1674.000 2252.000 1643.000  465.000 1475.000
 i35 2950.000  859.000  998.000 3203.000  973.000 2824.000  807.000 1004.000 1444.000 1377.000 1516.000  875.000 2908.000 1360.000 2939.000 2580.000  467.000 1096.000 2801.000 2835.000 2819.000  717.000 1488.000 3418.000 3102.000  519.000  624.000 2236.000 2583.000 3134.000 2576.000 1291.000 2226.000 1030.000
 i36  417.000 2222.000 1611.000  714.000 2637.000  502.000 1875.000 2241.000 1557.000 1352.000 1395.000 1989.000 2308.000 1402.000  397.000  104.000 2531.000 1956.000  370.000 2172.000 1809.000 2046.000 1692.000 2344.000 2628.000 2727.000 2127.000 1024.000   62.000  606.000 1872.000 1812.000 2269.000 1646.000 2542.000
 i37 1980.000 1568.000  426.000 2285.000 1945.000 1683.000 1144.000 1687.000  143.000  242.000  218.000  488.000 2990.000  185.000 1940.000 1647.000 1565.000 1519.000 1710.000 2873.000 2674.000 1277.000  275.000 3315.000 3272.000 1728.000 1289.000  949.000 1628.000 2076.000 2548.000 1558.000 2533.000 1098.000 1313.000 1571.000
 i38 1512.000 2020.000  945.000 1830.000 2430.000 1117.000 1585.000 2112.000  535.000  556.000  413.000 1118.000 3032.000  563.000 1456.000 1239.000 2116.000 1887.000 1177.000 2903.000 2628.000 1746.000  612.000 3245.000 3338.000 2293.000 1783.000  319.000 1206.000 1545.000 2573.000 1860.000 2715.000 1455.000 1921.000 1143.000  630.000
 i39 1514.000 1738.000  695.000 1823.000 2151.000 1209.000 1304.000 1829.000  445.000  314.000  283.000  946.000 2802.000  343.000 1470.000 1195.000 1853.000 1603.000 1234.000 2676.000 2423.000 1468.000  586.000 3052.000 3103.000 2034.000 1509.000  561.000 1171.000 1600.000 2346.000 1578.000 2452.000 1171.000 1689.000 1112.000  476.000  285.000
 i40  614.000 1973.000 1470.000  851.000 2382.000  776.000 1647.000 1984.000 1513.000 1267.000 1352.000 1875.000 2066.000 1321.000  624.000  255.000 2305.000 1698.000  650.000 1930.000 1583.000 1814.000 1663.000 2149.000 2386.000 2501.000 1899.000 1134.000  282.000  858.000 1621.000 1545.000 1993.000 1412.000 2352.000  281.000 1501.000 1180.000 1079.000
 i41  131.000 2696.000 2158.000  203.000 3098.000  638.000 2378.000 2697.000 2088.000 1897.000 1927.000 2536.000 2393.000 1946.000  183.000  496.000 3037.000 2410.000  502.000 2260.000 1861.000 2545.000 2215.000 2283.000 2703.000 3232.000 2631.000 1455.000  498.000  284.000 2006.000 2244.000 2517.000 2143.000 3076.000  548.000 2111.000 1637.000 1644.000  732.000
 i42 2143.000 2598.000 2978.000 1997.000 2786.000 2650.000 2614.000 2486.000 3305.000 2999.000 3170.000 3407.000  699.000 3055.000 2223.000 2109.000 3074.000 2312.000 2491.000  672.000  585.000 2681.000 3472.000  167.000  843.000 3214.000 2775.000 3149.000 2159.000 2411.000  832.000 2109.000 1398.000 2434.000 3399.000 2207.000 3233.000 3137.000 2952.000 2022.000 2127.000
 i43 2104.000 2226.000 1085.000 2422.000 2595.000 1663.000 1803.000 2346.000  520.000  799.000  583.000 1004.000 3544.000  760.000 2043.000 1844.000 2191.000 2174.000 1747.000 3420.000 3175.000 1934.000  405.000 3804.000 3840.000 2339.000 1941.000  789.000 1810.000 2107.000 3090.000 2201.000 3147.000 1748.000 1879.000 1747.000  659.000  606.000  753.000 1783.000 2226.000 3705.000
 i44   41.000 2621.000 2069.000  282.000 3025.000  575.000 2298.000 2625.000 1998.000 1806.000 1837.000 2446.000 2380.000 1856.000  105.000  410.000 2957.000 2338.000  431.000 2246.000 1851.000 2466.000 2126.000 2294.000 2693.000 3152.000 2551.000 1373.000  410.000  285.000 1984.000 2175.000 2478.000 2064.000 2990.000  458.000 2021.000 1550.000 1554.000  652.000   90.000 2141.000 2141.000
 i45 1998.000 1629.000 2141.000 1999.000 1821.000 2372.000 1680.000 1516.000 2557.000 2246.000 2444.000 2548.000  530.000 2297.000 2060.000 1799.000 2105.000 1351.000 2228.000  418.000  440.000 1730.000 2722.000  975.000  825.000 2243.000 1820.000 2612.000 1846.000 2297.000  140.000 1155.000  547.000 1526.000 2444.000 1871.000 2460.000 2514.000 2278.000 1611.000 2043.000  971.000 3016.000 2015.000
 i46 1559.000 1475.000  499.000 1853.000 1891.000 1342.000 1043.000 1562.000  517.000  227.000  382.000  846.000 2593.000  283.000 1529.000 1210.000 1614.000 1335.000 1337.000 2471.000 2243.000 1210.000  683.000 2880.000 2888.000 1800.000 1256.000  814.000 1196.000 1691.000 2142.000 1312.000 2207.000  903.000 1491.000 1143.000  468.000  553.000  268.000 1044.000 1691.000 2790.000  952.000 1600.000 2065.000
 i47 2172.000 1969.000 2504.000 2122.000 2126.000 2597.000 2042.000 1847.000 2908.000 2597.000 2791.000 2914.000  203.000 2649.000 2242.000 2024.000 2442.000 1702.000 2446.000   66.000  351.000 2085.000 3074.000  640.000  523.000 2572.000 2174.000 2916.000 2073.000 2468.000  269.000 1511.000  724.000 1892.000 2797.000 2106.000 2815.000 2839.000 2614.000 1864.000 2197.000  674.000 3358.000 2183.000  366.000 2410.000
 i48 2534.000  222.000  946.000 2747.000  581.000 2526.000  287.000  370.000 1512.000 1310.000 1512.000 1123.000 2226.000 1322.000 2539.000 2169.000  399.000  415.000 2467.000 2153.000 2150.000  111.000 1621.000 2740.000 2424.000  588.000   89.000 2131.000 2183.000 2760.000 1899.000  618.000 1552.000  509.000  682.000 2154.000 1369.000 1851.000 1574.000 1920.000 2650.000 2726.000 2023.000 2571.000 1766.000 1318.000 2116.000
 i49  336.000 2511.000 2106.000  282.000 2898.000  878.000 2230.000 2497.000 2123.000 1894.000 1961.000 2511.000 2070.000 1948.000  419.000  489.000 2884.000 2213.000  723.000 1938.000 1537.000 2389.000 2265.000 1965.000 2379.000 3077.000 2479.000 1597.000  522.000  605.000 1690.000 2032.000 2220.000 1990.000 2968.000  584.000 2124.000 1727.000 1680.000  637.000  324.000 1811.000 2331.000  330.000 1732.000 1675.000 1876.000 2489.000
 i50  310.000 2715.000 2033.000  553.000 3130.000  298.000 2358.000 2735.000 1877.000 1727.000 1720.000 2375.000 2665.000 1771.000  229.000  514.000 3012.000 2451.000  211.000 2529.000 2141.000 2531.000 1988.000 2604.000 2981.000 3207.000 2609.000 1162.000  482.000  159.000 2254.000 2306.000 2711.000 2133.000 2996.000  494.000 1921.000 1386.000 1444.000  765.000  359.000 2452.000 1949.000  317.000 2274.000 1542.000 2465.000 2640.000  645.000
 i51 1372.000 1895.000  882.000 1686.000 2313.000 1032.000 1465.000 1978.000  598.000  504.000  444.000 1131.000 2831.000  532.000 1322.000 1074.000 2031.000 1741.000 1068.000 2702.000 2426.000 1632.000  716.000 3044.000 3139.000 2215.000 1678.000  392.000 1045.000 1437.000 2372.000 1698.000 2527.000 1315.000 1878.000  984.000  653.000  202.000  190.000  993.000 1500.000 2936.000  790.000 1411.000 2315.000  423.000 2638.000 1740.000 1564.000 1279.000
 i52  651.000 3139.000 2672.000  369.000 3527.000 1081.000 2850.000 3125.000 2607.000 2417.000 2446.000 3055.000 2520.000 2466.000  694.000 1005.000 3506.000 2841.000  978.000 2397.000 1990.000 3011.000 2732.000 2282.000 2809.000 3700.000 3101.000 1942.000 1014.000  634.000 2197.000 2660.000 2780.000 2611.000 3572.000 1066.000 2632.000 2146.000 2164.000 1220.000  520.000 2116.000 2725.000  611.000 2263.000 2209.000 2341.000 3113.000  628.000  784.000 2016.000
 i53 2214.000 2210.000 2712.000 2130.000 2368.000 2672.000 2273.000 2090.000 3096.000 2785.000 2973.000 3128.000  258.000 2839.000 2289.000 2104.000 2684.000 1940.000 2517.000  226.000  385.000 2322.000 3263.000  398.000  496.000 2814.000 2412.000 3053.000 2154.000 2503.000  474.000 1747.000  954.000 2116.000 3036.000 2193.000 3009.000 2997.000 2783.000 1968.000 2225.000  450.000 3532.000 2221.000  594.000 2591.000  243.000 2355.000 1901.000 2516.000 2795.000 2315.000
 i54 1826.000 1614.000  484.000 2132.000 2006.000 1526.000 1182.000 1724.000  168.000  150.000   88.000  638.000 2924.000  110.000 1785.000 1497.000 1654.000 1534.000 1552.000 2804.000 2587.000 1328.000  335.000 3225.000 3212.000 1824.000 1350.000  808.000 1476.000 1919.000 2476.000 1552.000 2500.000 1104.000 1433.000 1418.000  158.000  490.000  319.000 1359.000 1957.000 3137.000  651.000 1866.000 2394.000  349.000 2744.000 1426.000 1976.000 1763.000  496.000 2477.000 2930.000
 i55 2561.000  157.000 1010.000 2769.000  520.000 2566.000  334.000  307.000 1577.000 1371.000 1575.000 1190.000 2187.000 1384.000 2569.000 2198.000  397.000  387.000 2504.000 2117.000 2126.000  164.000 1687.000 2709.000 2379.000  577.000  156.000 2187.000 2214.000 2792.000 1869.000  596.000 1505.000  542.000  723.000 2186.000 1434.000 1910.000 1632.000 1948.000 2676.000 2698.000 2089.000 2599.000 1735.000 1373.000 2082.000   67.000 2508.000 2674.000 1796.000 3134.000 2322.000 1489.000
 i56 3027.000  862.000 1087.000 3276.000  935.000 2909.000  856.000 1003.000 1536.000 1467.000 1608.000  966.000 2923.000 1451.000 3017.000 2656.000  435.000 1118.000 2883.000 2854.000 2851.000  751.000 1579.000 3443.000 3109.000  456.000  654.000 2327.000 2660.000 3214.000 2601.000 1319.000 2230.000 1085.000   92.000 2620.000 1405.000 2012.000 1780.000 2426.000 3152.000 3427.000 1969.000 3067.000 2468.000 1579.000 2818.000  703.000 3039.000 3077.000 1968.000 3645.000 3057.000 1525.000  736.000
 i57 1677.000 1517.000  450.000 1976.000 1923.000 1423.000 1081.000 1615.000  368.000   89.000  243.000  736.000 2731.000  141.000 1642.000 1335.000 1611.000 1404.000 1431.000 2610.000 2388.000 1240.000  534.000 3026.000 3022.000 1791.000 1275.000  804.000 1319.000 1792.000 2281.000 1402.000 2325.000  970.000 1446.000 1263.000  322.000  508.000  245.000 1181.000 1808.000 2938.000  824.000 1718.000 2201.000  150.000 2550.000 1344.000 1807.000 1640.000  432.000 2328.000 2733.000  200.000 1403.000 1536.000
 i58  493.000 2445.000 2116.000  414.000 2822.000 1024.000 2186.000 2422.000 2175.000 1931.000 2014.000 2531.000 1911.000 1986.000  575.000  575.000 2834.000 2141.000  866.000 1780.000 1378.000 2339.000 2322.000 1803.000 2220.000 3025.000 2432.000 1700.000  616.000  767.000 1538.000 1953.000 2083.000 1946.000 2943.000  677.000 2166.000 1808.000 1737.000  664.000  486.000 1650.000 2414.000  491.000 1586.000 1707.000 1718.000 2436.000  162.000  803.000 1635.000  719.000 1740.000 2023.000 2451.000 3011.000 1845.000
 i59 1962.000 1589.000  447.000 2267.000 1968.000 1660.000 1164.000 1707.000  121.000  235.000  192.000  515.000 2994.000  178.000 1921.000 1630.000 1591.000 1536.000 1688.000 2877.000 2674.000 1299.000  263.000 3315.000 3278.000 1754.000 1311.000  922.000 1610.000 2055.000 2551.000 1572.000 2543.000 1114.000 1340.000 1553.000   28.000  603.000  454.000 1487.000 2092.000 3231.000  640.000 2002.000 2464.000  459.000 2819.000 1391.000 2108.000 1899.000  629.000 2612.000 3011.000  136.000 1456.000 1433.000  311.000 2152.000
 i60 2372.000  378.000 1271.000 2534.000  654.000 2482.000  580.000  275.000 1823.000 1560.000 1779.000 1563.000 1691.000 1590.000 2395.000 2031.000  854.000  173.000 2393.000 1624.000 1658.000  541.000 1961.000 2223.000 1883.000  998.000  613.000 2275.000 2056.000 2633.000 1388.000  231.000 1012.000  597.000 1220.000 2042.000 1689.000 2042.000 1757.000 1776.000 2474.000 2220.000 2343.000 2405.000 1251.000 1490.000 1591.000  541.000 2259.000 2536.000 1889.000 2886.000 1832.000 1700.000  497.000 1232.000 1565.000 2176.000 1705.000
 i61  683.000 1952.000 1351.000  958.000 2369.000  706.000 1599.000 1975.000 1352.000 1119.000 1191.000 1743.000 2208.000 1173.000  672.000  316.000 2255.000 1692.000  607.000 2072.000 1738.000 1770.000 1499.000 2315.000 2527.000 2450.000 1851.000  960.000  315.000  882.000 1757.000 1556.000 2089.000 1371.000 2268.000  277.000 1349.000 1003.000  913.000  177.000  811.000 2191.000 1608.000  723.000 1737.000  901.000 2006.000 1879.000  775.000  763.000  819.000 1321.000 2121.000 1202.000 1912.000 2346.000 1032.000  823.000 1334.000 1785.000
 i62  372.000 2265.000 1833.000  515.000 2660.000  793.000 1968.000 2258.000 1864.000 1627.000 1703.000 2239.000 2026.000 1681.000  428.000  269.000 2625.000 1973.000  635.000 1890.000 1506.000 2130.000 2010.000 2004.000 2343.000 2818.000 2219.000 1394.000  315.000  669.000 1612.000 1800.000 2085.000 1730.000 2698.000  373.000 1860.000 1493.000 1424.000  364.000  450.000 1860.000 2099.000  397.000 1633.000 1406.000 1825.000 2232.000  274.000  642.000 1319.000  882.000 1886.000 1714.000 2254.000 2770.000 1541.000  315.000 1845.000 2029.000  512.000
 i63 1996.000 2364.000 2737.000 1879.000 2565.000 2484.000 2372.000 2256.000 3073.000 2765.000 2939.000 3165.000  575.000 2820.000 2074.000 1930.000 2840.000 2075.000 2326.000  507.000  342.000 2442.000 3239.000  327.000  800.000 2984.000 2536.000 2942.000 1980.000 2275.000  604.000 1871.000 1207.000 2192.000 3159.000 2024.000 2997.000 2918.000 2727.000 1825.000 1993.000  243.000 3479.000 1998.000  744.000 2558.000  490.000 2488.000 1671.000 2303.000 2717.000 2036.000  320.000 2905.000 2462.000 3189.000 2705.000 1508.000 2997.000 1988.000 1989.000 1691.000
 i64  632.000 3190.000 2522.000  624.000 3601.000  712.000 2843.000 3204.000 2339.000 2208.000 2186.000 2855.000 2933.000 2249.000  599.000  965.000 3498.000 2918.000  692.000 2802.000 2399.000 3015.000 2439.000 2775.000 3239.000 3694.000 3095.000 1570.000  944.000  364.000 2559.000 2763.000 3076.000 2615.000 3487.000  969.000 2392.000 1828.000 1916.000 1220.000  560.000 2614.000 2356.000  604.000 2600.000 2029.000 2741.000 3123.000  869.000  492.000 1743.000  582.000 2754.000 2234.000 3156.000 3569.000 2121.000 1023.000 2369.000 2994.000 1244.000 1001.000 2502.000
 i65 2204.000  428.000  770.000 2419.000  852.000 2207.000  100.000  512.000 1331.000 1086.000 1301.000 1064.000 2074.000 1109.000 2210.000 1840.000  721.000  333.000 2144.000 1986.000 1930.000  226.000 1462.000 2544.000 2303.000  914.000  319.000 1862.000 1854.000 2432.000 1704.000  445.000 1464.000  181.000  902.000 1826.000 1193.000 1601.000 1318.000 1591.000 2321.000 2513.000 1851.000 2242.000 1579.000 1052.000 1942.000  329.000 2162.000 2314.000 1470.000 2785.000 2173.000 1218.000  361.000  948.000 1104.000 2113.000 1211.000  505.000 1552.000 1904.000 2272.000 2796.000
 i66 2425.000 1964.000 2612.000 2383.000 2069.000 2837.000 2092.000 1831.000 3049.000 2739.000 2940.000 3006.000  137.000 2789.000 2494.000 2262.000 2429.000 1724.000 2688.000  213.000  615.000 2115.000 3213.000  753.000  325.000 2542.000 2198.000 3114.000 2311.000 2722.000  470.000 1552.000  624.000 1968.000 2813.000 2341.000 2948.000 3017.000 2780.000 2091.000 2454.000  836.000 3515.000 2437.000  504.000 2563.000  264.000 2132.000 2134.000 2715.000 2819.000 2605.000  391.000 2888.000 2090.000 2825.000 2698.000 1978.000 2953.000 1594.000 2226.000 2073.000  703.000 3001.000 1994.000
 i67 1638.000 1852.000  753.000 1952.000 2256.000 1284.000 1417.000 1952.000  345.000  368.000  211.000  917.000 2986.000  367.000 1588.000 1337.000 1926.000 1739.000 1329.000 2861.000 2609.000 1573.000  450.000 3237.000 3286.000 2101.000 1604.000  521.000 1309.000 1698.000 2530.000 1730.000 2625.000 1305.000 1720.000 1248.000  429.000  202.000  186.000 1242.000 1766.000 3137.000  568.000 1677.000 2462.000  421.000 2798.000 1676.000 1826.000 1539.000  266.000 2282.000 2968.000  288.000 1736.000 1812.000  337.000 1892.000  402.000 1899.000 1071.000 1577.000 2912.000 1996.000 1440.000 2963.000
 i68 2787.000  248.000 1386.000 2966.000  204.000 2849.000  684.000  197.000 1953.000 1738.000 1946.000 1562.000 2050.000 1754.000 2804.000 2435.000  522.000  484.000 2773.000 2001.000 2081.000  534.000 2066.000 2615.000 2199.000  606.000  531.000 2535.000 2456.000 3037.000 1798.000  666.000 1321.000  840.000  973.000 2436.000 1811.000 2268.000 1986.000 2180.000 2894.000 2627.000 2467.000 2822.000 1658.000 1723.000 1975.000  446.000 2694.000 2930.000 2142.000 3322.000 2218.000 1860.000  379.000  954.000 1765.000 2618.000 1832.000  455.000 2169.000 2456.000 2402.000 3400.000  673.000 1938.000 2100.000
 i69 1454.000 1509.000  591.000 1747.000 1930.000 1251.000 1083.000 1588.000  607.000  331.000  462.000  951.000 2532.000  387.000 1425.000 1103.000 1676.000 1348.000 1240.000 2407.000 2168.000 1254.000  771.000 2802.000 2830.000 1865.000 1306.000  782.000 1090.000 1591.000 2077.000 1309.000 2172.000  923.000 1575.000 1038.000  570.000  554.000  281.000  937.000 1585.000 2709.000 1012.000 1495.000 2006.000  107.000 2346.000 1363.000 1568.000 1443.000  392.000 2104.000 2521.000  441.000 1416.000 1661.000  248.000 1601.000  559.000 1497.000  794.000 1299.000 2479.000 1931.000 1082.000 2507.000  458.000 1755.000
 i70 2182.000 2113.000 2623.000 2111.000 2273.000 2628.000 2178.000 1993.000 3013.000 2702.000 2892.000 3037.000  218.000 2755.000 2255.000 2058.000 2588.000 1844.000 2475.000  142.000  340.000 2226.000 3180.000  493.000  505.000 2718.000 2315.000 2987.000 2107.000 2474.000  381.000 1651.000  866.000 2022.000 2939.000 2144.000 2924.000 2923.000 2706.000 1912.000 2199.000  532.000 3454.000 2190.000  498.000 2510.000  147.000 2258.000 1875.000 2481.000 2722.000 2309.000   97.000 2848.000 2225.000 2960.000 2652.000 1715.000 2926.000 1735.000 2062.000 1846.000  369.000 2734.000 2078.000  336.000 2891.000 2123.000 2442.000
 i71 2216.000 2292.000 2776.000 2119.000 2453.000 2684.000 2349.000 2173.000 3151.000 2840.000 3025.000 3194.000  333.000 2894.000 2292.000 2120.000 2767.000 2020.000 2528.000  312.000  413.000 2400.000 3318.000  313.000  533.000 2898.000 2491.000 3088.000 2170.000 2501.000  545.000 1825.000 1040.000 2188.000 3115.000 2210.000 3066.000 3039.000 2830.000 1992.000 2221.000  368.000 3581.000 2220.000  671.000 2643.000  327.000 2435.000 1898.000 2520.000 2837.000 2291.000   86.000 2984.000 2402.000 3137.000 2787.000 1736.000 3067.000 1914.000 2148.000 1894.000  267.000 2743.000 2248.000  469.000 3016.000 2303.000 2571.000  180.000
 i72 3097.000  836.000 1971.000 3226.000  580.000 3250.000 1253.000  710.000 2538.000 2301.000 2515.000 2174.000 1810.000 2323.000 3128.000 2773.000 1084.000  922.000 3153.000 1801.000 1998.000 1128.000 2659.000 2420.000 1877.000 1093.000 1140.000 3051.000 2803.000 3371.000 1693.000  999.000 1073.000 1351.000 1551.000 2795.000 2397.000 2807.000 2522.000 2521.000 3189.000 2470.000 3056.000 3128.000 1559.000 2254.000 1796.000 1052.000 2945.000 3285.000 2662.000 3561.000 2027.000 2432.000  985.000 1515.000 2316.000 2842.000 2417.000  782.000 2547.000 2739.000 2273.000 3727.000 1215.000 1680.000 2653.000  613.000 2270.000 1939.000 2113.000
 i73 2559.000 2138.000 2802.000 2499.000 2224.000 2988.000 2278.000 2002.000 3237.000 2927.000 3128.000 3196.000  189.000 2977.000 2630.000 2414.000 2599.000 1905.000 2836.000  325.000  722.000 2296.000 3401.000  685.000  139.000 2707.000 2378.000 3290.000 2463.000 2854.000  636.000 1737.000  780.000 2156.000 2990.000 2495.000 3137.000 3199.000 2965.000 2251.000 2581.000  800.000 3702.000 2569.000  687.000 2750.000  390.000 2310.000 2258.000 2854.000 3000.000 2702.000  404.000 3076.000 2267.000 3000.000 2885.000 2099.000 3142.000 1771.000 2391.000 2214.000  721.000 3121.000 2180.000  190.000 3148.000 2101.000 2692.000  393.000  458.000 1808.000
 i74  199.000 2625.000 2148.000  161.000 3021.000  751.000 2324.000 2619.000 2117.000 1908.000 1955.000 2539.000 2250.000 1959.000  280.000  485.000 2982.000 2334.000  604.000 2117.000 1717.000 2488.000 2251.000 2136.000 2559.000 3176.000 2576.000 1529.000  502.000  431.000 1868.000 2160.000 2390.000 2087.000 3042.000  560.000 2130.000 1689.000 1672.000  690.000  147.000 1981.000 2286.000  177.000 1909.000 1695.000 2055.000 2591.000  180.000  490.000 1539.000  530.000 2080.000 1978.000 2614.000 3116.000 1820.000  340.000 2113.000 2389.000  798.000  361.000 1846.000  692.000 2262.000 2313.000 1805.000 2817.000 1588.000 2054.000 2076.000 3091.000 2438.000
 i75 2825.000  246.000 1275.000 3022.000  254.000 2847.000  619.000  317.000 1836.000 1645.000 1844.000 1404.000 2242.000 1655.000 2836.000 2465.000  311.000  559.000 2781.000 2187.000 2246.000  447.000 1937.000 2797.000 2401.000  413.000  408.000 2469.000 2483.000 3062.000 1970.000  766.000 1521.000  820.000  765.000 2458.000 1693.000 2189.000 1912.000 2213.000 2937.000 2802.000 2342.000 2862.000 1831.000 1656.000 2159.000  338.000 2756.000 2948.000 2078.000 3384.000 2402.000 1757.000  285.000  743.000 1681.000 2691.000 1716.000  591.000 2185.000 2508.000 2573.000 3426.000  640.000 2133.000 2012.000  211.000 1700.000 2305.000 2485.000  798.000 2300.000 2869.000
 i76 1857.000 1600.000  466.000 2163.000 1990.000 1559.000 1169.000 1712.000  153.000  158.000  111.000  606.000 2934.000  110.000 1817.000 1527.000 1632.000 1526.000 1585.000 2815.000 2602.000 1313.000  320.000 3241.000 3221.000 1801.000 1333.000  838.000 1507.000 1951.000 2487.000 1549.000 2503.000 1098.000 1406.000 1449.000  125.000  520.000  351.000 1387.000 1988.000 3154.000  652.000 1898.000 2404.000  369.000 2755.000 1410.000 2006.000 1795.000  529.000 2508.000 2943.000   33.000 1473.000 1498.000  219.000 2051.000  104.000 1694.000 1231.000 1743.000 2921.000 2267.000 1208.000 2897.000  317.000 1846.000  465.000 2860.000 2998.000 2421.000 3085.000 2009.000 1740.000
 i77 2458.000 1937.000 2606.000 2421.000 2033.000 2864.000 2075.000 1803.000 3049.000 2739.000 2942.000 2996.000  188.000 2789.000 2526.000 2290.000 2400.000 1703.000 2716.000  260.000  659.000 2093.000 3212.000  802.000  329.000 2511.000 2175.000 3128.000 2338.000 2756.000  495.000 1534.000  587.000 1956.000 2788.000 2367.000 2946.000 3026.000 2787.000 2114.000 2489.000  887.000 3519.000 2471.000  516.000 2567.000  308.000 2108.000 2170.000 2746.000 2828.000 2647.000  443.000 2888.000 2066.000 2799.000 2699.000 2014.000 2952.000 1569.000 2246.000 2104.000  754.000 3038.000 1978.000   52.000 2969.000 1905.000 2512.000  387.000  520.000 1637.000  203.000 2349.000 2102.000 2897.000
 i78 2318.000 1832.000  748.000 2630.000 2168.000 1961.000 1437.000 1965.000  367.000  647.000  529.000  521.000 3386.000  590.000 2270.000 2004.000 1731.000 1836.000 2011.000 3272.000 3080.000 1541.000  234.000 3722.000 3663.000 1865.000 1530.000 1133.000 1980.000 2380.000 2949.000 1904.000 2903.000 1439.000 1385.000 1920.000  408.000  845.000  810.000 1880.000 2447.000 3641.000  512.000 2357.000 2857.000  869.000 3215.000 1617.000 2489.000 2222.000  948.000 2964.000 3412.000  526.000 1684.000 1474.000  720.000 2542.000  412.000 2008.000 1719.000 2231.000 3405.000 2672.000 1503.000 3340.000  683.000 2062.000  966.000 3326.000 3470.000 2668.000 3529.000 2480.000 1915.000  501.000 3336.000
 i79 1930.000 1621.000 2097.000 1933.000 1828.000 2303.000 1654.000 1512.000 2505.000 2194.000 2390.000 2509.000  583.000 2245.000 1992.000 1730.000 2097.000 1336.000 2159.000  464.000  423.000 1710.000 2670.000  992.000  885.000 2240.000 1802.000 2548.000 1777.000 2229.000  150.000 1136.000  597.000 1493.000 2427.000 1802.000 2410.000 2453.000 2220.000 1542.000 1975.000  977.000 2961.000 1947.000   69.000 2010.000  407.000 1750.000 1666.000 2205.000 2254.000 2200.000  623.000 2341.000 1722.000 2453.000 2148.000 1520.000 2414.000 1244.000 1669.000 1565.000  744.000 2533.000 1553.000  566.000 2404.000 1660.000 1949.000  530.000  695.000 1586.000  746.000 1842.000 1829.000 2352.000  581.000 2809.000
 i80 2556.000  347.000  870.000 2781.000  661.000 2521.000  299.000  497.000 1429.000 1246.000 1441.000 1011.000 2347.000 1253.000 2558.000 2189.000  363.000  532.000 2470.000 2271.000 2256.000  157.000 1530.000 2853.000 2549.000  559.000   60.000 2084.000 2200.000 2773.000 2011.000  726.000 1679.000  538.000  565.000 2168.000 1286.000 1795.000 1523.000 1944.000 2676.000 2835.000 1934.000 2595.000 1879.000 1274.000 2233.000  129.000 2528.000 2649.000 1696.000 3148.000 2471.000 1353.000  190.000  595.000 1287.000 2483.000 1309.000  667.000 1892.000 2267.000 2596.000 3135.000  373.000 2254.000 1613.000  552.000 1329.000 2374.000 2550.000 1164.000 2434.000 2623.000  408.000 1335.000 2232.000 1513.000 1862.000
 i81  178.000 2418.000 1851.000  475.000 2827.000  513.000 2087.000 2428.000 1794.000 1593.000 1632.000 2231.000 2313.000 1644.000  180.000  195.000 2745.000 2141.000  354.000 2177.000 1794.000 2256.000 1926.000 2284.000 2630.000 2941.000 2340.000 1213.000  191.000  421.000 1896.000 1984.000 2350.000 1854.000 2772.000  242.000 1811.000 1363.000 1349.000  445.000  307.000 2138.000 1962.000  219.000 1913.000 1385.000 2112.000 2362.000  390.000  362.000 1214.000  824.000 2173.000 1658.000 2391.000 2849.000 1505.000  520.000 1793.000 2215.000  505.000  288.000 1975.000  779.000 2033.000 2359.000 1480.000 2624.000 1279.000 2134.000 2181.000 2950.000 2502.000  326.000 2657.000 1689.000 2389.000 2156.000 1844.000 2383.000
 i82 1938.000 2212.000 2592.000 1844.000 2417.000 2409.000 2219.000 2105.000 2937.000 2628.000 2806.000 3018.000  513.000 2683.000 2014.000 1846.000 2688.000 1922.000 2252.000  416.000  191.000 2289.000 3104.000  456.000  783.000 2832.000 2383.000 2833.000 1896.000 2224.000  456.000 1718.000 1079.000 2040.000 3006.000 1938.000 2859.000 2797.000 2599.000 1726.000 1944.000  394.000 3351.000 1943.000  596.000 2424.000  383.000 2335.000 1620.000 2242.000 2595.000 2026.000  288.000 2769.000 2309.000 3036.000 2570.000 1458.000 2859.000 1836.000 1886.000 1618.000  153.000 2468.000 2119.000  626.000 2784.000 2252.000 2347.000  295.000  278.000 2138.000  683.000 1798.000 2421.000 2785.000  675.000 3266.000  593.000 2442.000 1904.000
 i83 2452.000 2287.000 2871.000 2367.000 2404.000 2907.000 2391.000 2157.000 3278.000 2967.000 3160.000 3278.000  221.000 3019.000 2527.000 2338.000 2755.000 2036.000 2753.000  313.000  617.000 2424.000 3444.000  450.000  280.000 2873.000 2510.000 3269.000 2387.000 2741.000  638.000 1854.000  960.000 2250.000 3129.000 2425.000 3185.000 3201.000 2980.000 2195.000 2463.000  570.000 3726.000 2459.000  730.000 2779.000  370.000 2447.000 2139.000 2754.000 3000.000 2547.000  238.000 3113.000 2409.000 3144.000 2919.000 1978.000 3188.000 1913.000 2345.000 2122.000  523.000 2991.000 2291.000  337.000 3165.000 2269.000 2713.000  283.000  257.000 2015.000  236.000 2318.000 2462.000 3125.000  378.000 3584.000  776.000 2567.000 2409.000  523.000
 i84  327.000 2906.000 2299.000  353.000 3313.000  597.000 2572.000 2913.000 2172.000 2010.000 2014.000 2656.000 2636.000 2055.000  310.000  680.000 3230.000 2627.000  511.000 2504.000 2103.000 2742.000 2287.000 2505.000 2944.000 3426.000 2825.000 1467.000  667.000  148.000 2254.000 2467.000 2765.000 2340.000 3243.000  703.000 2211.000 1688.000 1736.000  932.000  249.000 2346.000 2253.000  296.000 2292.000 1816.000 2442.000 2849.000  566.000  305.000 1575.000  487.000 2463.000 2053.000 2878.000 3322.000 1921.000  725.000 2189.000 2697.000  979.000  691.000 2222.000  311.000 2520.000 2700.000 1838.000 3110.000 1714.000 2439.000 2457.000 3423.000 2824.000  387.000 3145.000 2086.000 2735.000 2521.000 2224.000 2867.000  487.000 2180.000 2701.000
 i85 2206.000 1940.000 2497.000 2161.000 2090.000 2625.000 2023.000 1817.000 2909.000 2597.000 2793.000 2904.000  184.000 2649.000 2275.000 2051.000 2413.000 1678.000 2475.000   63.000  395.000 2063.000 3074.000  676.000  500.000 2540.000 2151.000 2930.000 2100.000 2502.000  276.000 1490.000  680.000 1878.000 2773.000 2132.000 2814.000 2848.000 2620.000 1887.000 2233.000  718.000 3362.000 2217.000  356.000 2413.000   50.000 2092.000 1912.000 2497.000 2648.000 2383.000  278.000 2745.000 2056.000 2792.000 2551.000 1755.000 2817.000 1563.000 2027.000 1856.000  538.000 2779.000 1923.000  223.000 2804.000 1942.000 2350.000  186.000  364.000 1753.000  364.000 2091.000 2128.000 2756.000  264.000 3212.000  404.000 2209.000 2143.000  433.000  375.000 2478.000
 i86 1846.000 1399.000  283.000 2141.000 1794.000 1605.000  966.000 1508.000  346.000  109.000  300.000  560.000 2756.000  109.000 1814.000 1497.000 1456.000 1319.000 1611.000 2640.000 2443.000 1114.000  502.000 3084.000 3038.000 1631.000 1139.000  971.000 1484.000 1970.000 2314.000 1343.000 2305.000  890.000 1268.000 1430.000  234.000  662.000  422.000 1328.000 1977.000 3004.000  859.000 1887.000 2226.000  288.000 2581.000 1213.000 1961.000 1819.000  611.000 2496.000 2776.000  216.000 1276.000 1359.000  184.000 1990.000  240.000 1486.000 1188.000 1691.000 2768.000 2302.000 1002.000 2714.000  471.000 1646.000  394.000 2691.000 2833.000 2216.000 2903.000 1983.000 1547.000  207.000 2712.000  637.000 2176.000 1145.000 1672.000 2629.000 2951.000 2097.000 2580.000
 i87 1865.000 1958.000 2351.000 1813.000 2172.000 2300.000 1964.000 1853.000 2715.000 2404.000 2588.000 2775.000  505.000 2459.000 1936.000 1728.000 2433.000 1667.000 2147.000  371.000   80.000 2033.000 2882.000  693.000  821.000 2580.000 2127.000 2659.000 1778.000 2160.000  225.000 1461.000  883.000 1787.000 2750.000 1813.000 2632.000 2603.000 2392.000 1580.000 1889.000  650.000 3143.000 1875.000  360.000 2206.000  309.000 2079.000 1567.000 2160.000 2401.000 2036.000  395.000 2548.000 2053.000 2780.000 2350.000 1409.000 2632.000 1582.000 1730.000 1522.000  409.000 2432.000 1864.000  571.000 2578.000 2003.000 2133.000  332.000  438.000 1917.000  694.000 1746.000 2170.000 2562.000  611.000 3037.000  344.000 2186.000 1809.000  256.000  615.000 2133.000  348.000 2400.000
 i88 2055.000 1368.000  237.000 2350.000 1739.000 1805.000  951.000 1491.000  351.000  298.000  400.000  351.000 2878.000  261.000 2022.000 1706.000 1357.000 1336.000 1816.000 2766.000 2592.000 1077.000  459.000 3234.000 3151.000 1520.000 1084.000 1125.000 1693.000 2176.000 2446.000 1392.000 2387.000  928.000 1116.000 1639.000  208.000  807.000  604.000 1535.000 2186.000 3161.000  858.000 2096.000 2350.000  497.000 2710.000 1165.000 2169.000 2024.000  793.000 2706.000 2913.000  318.000 1231.000 1208.000  385.000 2195.000  234.000 1508.000 1397.000 1899.000 2922.000 2505.000 1006.000 2828.000  606.000 1609.000  603.000 2825.000 2974.000 2201.000 3018.000 2192.000 1487.000  289.000 2823.000  516.000 2304.000 1079.000 1881.000 2780.000 3079.000 2305.000 2705.000  209.000 2544.000
 i89 1711.000 1528.000 1886.000 1741.000 1787.000 2062.000 1500.000 1437.000 2271.000 1959.000 2151.000 2306.000  829.000 2012.000 1769.000 1492.000 1999.000 1225.000 1921.000  702.000  532.000 1577.000 2437.000 1163.000 1136.000 2156.000 1673.000 2294.000 1538.000 2010.000  372.000 1014.000  754.000 1318.000 2293.000 1561.000 2181.000 2203.000 1974.000 1296.000 1766.000 1117.000 2718.000 1731.000  320.000 1770.000  640.000 1631.000 1466.000 1977.000 2003.000 2029.000  829.000 2106.000 1611.000 2327.000 1910.000 1329.000 2183.000 1162.000 1419.000 1342.000  874.000 2326.000 1400.000  820.000 2159.000 1604.000 1705.000  743.000  890.000 1626.000  997.000 1637.000 1753.000 2118.000  834.000 2583.000  254.000 1733.000 1615.000  723.000 1009.000 2015.000  646.000 1947.000  471.000 2084.000
 i90 2791.000  234.000 1213.000 2994.000  319.000 2803.000  568.000  333.000 1773.000 1585.000 1783.000 1339.000 2268.000 1594.000 2801.000 2430.000  269.000  549.000 2740.000 2211.000 2258.000  394.000 1873.000 2817.000 2434.000  398.000  348.000 2413.000 2446.000 3026.000 1986.000  760.000 1554.000  777.000  711.000 2420.000 1630.000 2130.000 1855.000 2178.000 2905.000 2818.000 2278.000 2829.000 1848.000 1600.000 2181.000  283.000 2730.000 2909.000 2023.000 3357.000 2423.000 1696.000  236.000  694.000 1622.000 2668.000 1653.000  600.000 2147.000 2479.000 2587.000 3389.000  596.000 2162.000 1952.000  262.000 1647.000 2327.000 2506.000  860.000 2331.000 2840.000   66.000 1678.000 2132.000 1849.000 1843.000  344.000 2623.000 2435.000 2489.000 3110.000 2151.000 1486.000 2182.000 1423.000 1758.000
 i91 2750.000  317.000 1073.000 2966.000  486.000 2728.000  492.000  455.000 1625.000 1453.000 1644.000 1172.000 2382.000 1458.000 2754.000 2384.000  180.000  601.000 2674.000 2317.000 2338.000  322.000 1718.000 2915.000 2562.000  368.000  242.000 2295.000 2397.000 2973.000 2077.000  812.000 1683.000  724.000  552.000 2367.000 1482.000 2005.000 1734.000 2136.000 2867.000 2908.000 2124.000 2788.000 1941.000 1487.000 2283.000  221.000 2709.000 2850.000 1908.000 3333.000 2525.000 1557.000  218.000  548.000 1497.000 2657.000 1506.000  693.000 2091.000 2452.000 2672.000 3335.000  547.000 2281.000 1821.000  430.000 1541.000 2428.000 2606.000 1034.000 2454.000 2810.000  238.000 1538.000 2254.000 1686.000 1931.000  213.000 2578.000 2520.000 2603.000 3064.000 2256.000 1351.000 2265.000 1274.000 1826.000  174.000
 i92 2475.000 2496.000 3038.000 2362.000 2622.000 2954.000 2583.000 2369.000 3424.000 3113.000 3301.000 3452.000  436.000 3167.000 2553.000 2393.000 2966.000 2238.000 2797.000  498.000  694.000 2624.000 3591.000  277.000  441.000 3087.000 2711.000 3369.000 2443.000 2757.000  796.000 2051.000 1180.000 2434.000 3333.000 2485.000 3337.000 3319.000 3109.000 2270.000 2474.000  431.000 3859.000 2478.000  907.000 2919.000  542.000 2651.000 2152.000 2781.000 3117.000 2512.000  328.000 3258.000 2614.000 3350.000 3061.000 1990.000 3339.000 2120.000 2428.000 2162.000  483.000 2985.000 2483.000  558.000 3294.000 2485.000 2848.000  415.000  281.000 2237.000  444.000 2328.000 2676.000 3271.000  600.000 3740.000  943.000 2769.000 2448.000  547.000  222.000 2705.000  561.000 3104.000  717.000 3240.000 1157.000 2701.000 2812.000
 i93 1606.000 1841.000  751.000 1919.000 2247.000 1257.000 1405.000 1938.000  370.000  363.000  227.000  932.000 2955.000  368.000 1556.000 1303.000 1924.000 1722.000 1299.000 2829.000 2575.000 1563.000  481.000 3203.000 3255.000 2100.000 1597.000  511.000 1275.000 1668.000 2498.000 1709.000 2598.000 1289.000 1726.000 1214.000  445.000  195.000  153.000 1206.000 1734.000 3102.000  602.000 1645.000 2430.000  398.000 2766.000 1667.000 1791.000 1510.000  234.000 2250.000 2935.000  298.000 1726.000 1817.000  324.000 1857.000  418.000 1881.000 1036.000 1542.000 2877.000 1969.000 1427.000 2932.000   36.000 2089.000  429.000 2858.000 2982.000 2638.000 3117.000 1772.000 2003.000  329.000 2938.000  714.000 2373.000 1607.000 1446.000 2750.000 3132.000 1808.000 2772.000  469.000 2544.000  614.000 2127.000 1944.000 1815.000 3261.000
 i94 2209.000 1634.000 2252.000 2209.000 1778.000 2578.000 1738.000 1508.000 2694.000 2385.000 2589.000 2646.000  436.000 2434.000 2271.000 2007.000 2105.000 1379.000 2436.000  370.000  573.000 1768.000 2857.000  988.000  683.000 2230.000 1853.000 2793.000 2053.000 2509.000  283.000 1199.000  393.000 1608.000 2473.000 2077.000 2591.000 2681.000 2437.000 1814.000 2254.000 1019.000 3166.000 2226.000  211.000 2214.000  348.000 1791.000 1943.000 2484.000 2484.000 2468.000  589.000 2534.000 1753.000 2489.000 2346.000 1796.000 2597.000 1258.000 1935.000 1844.000  818.000 2811.000 1639.000  361.000 2619.000 1631.000 2161.000  495.000  675.000 1455.000  550.000 2120.000 1818.000 2542.000  355.000 2981.000  280.000 1911.000 2123.000  687.000  656.000 2503.000  312.000 2357.000  497.000 2469.000  518.000 1841.000 1950.000  862.000 2589.000
 i95 2365.000  263.000 1130.000 2545.000  626.000 2439.000  425.000  225.000 1689.000 1436.000 1653.000 1407.000 1838.000 1462.000 2382.000 2014.000  731.000   62.000 2358.000 1767.000 1778.000  380.000 1821.000 2358.000 2038.000  891.000  455.000 2180.000 2036.000 2616.000 1518.000  264.000 1171.000  479.000 1070.000 2017.000 1551.000 1934.000 1649.000 1759.000 2472.000 2348.000 2208.000 2400.000 1383.000 1381.000 1730.000  388.000 2274.000 2512.000 1790.000 2902.000 1970.000 1572.000  352.000 1087.000 1447.000 2201.000 1569.000  161.000 1753.000 2034.000 2112.000 2979.000  359.000 1744.000 1783.000  422.000 1398.000 1873.000 2051.000  873.000 1923.000 2395.000  503.000 1563.000 1721.000 1860.000 1371.000  511.000 2203.000 1960.000 2059.000 2689.000 1705.000 1356.000 1705.000 1366.000 1268.000  496.000  560.000 2264.000 1767.000 1403.000
 i96 1450.000 1508.000  594.000 1742.000 1928.000 1249.000 1081.000 1586.000  614.000  336.000  468.000  956.000 2526.000  392.000 1421.000 1098.000 1675.000 1345.000 1237.000 2401.000 2161.000 1252.000  778.000 2795.000 2824.000 1865.000 1305.000  785.000 1086.000 1588.000 2071.000 1305.000 2166.000  921.000 1577.000 1033.000  576.000  558.000  286.000  932.000 1581.000 2702.000 1019.000 1491.000 2000.000  112.000 2340.000 1362.000 1563.000 1440.000  396.000 2099.000 2515.000  448.000 1415.000 1663.000  254.000 1595.000  565.000 1494.000  789.000 1294.000 2472.000 1929.000 1080.000 2501.000  464.000 1753.000    6.000 2436.000 2565.000 2267.000 2686.000 1584.000 1699.000  471.000 2506.000  972.000 1943.000 1328.000 1275.000 2341.000 2707.000 1710.000 2344.000  399.000 2127.000  608.000 1699.000 1646.000 1541.000 2842.000  434.000 2155.000 1395.000
 i97 2614.000   60.000 1123.000 2812.000  419.000 2640.000  430.000  205.000 1691.000 1479.000 1685.000 1307.000 2125.000 1494.000 2625.000 2255.000  417.000  366.000 2573.000 2061.000 2090.000  272.000 1803.000 2661.000 2306.000  575.000  272.000 2286.000 2272.000 2852.000 1825.000  578.000 1428.000  614.000  800.000 2248.000 1548.000 2014.000 1734.000 2002.000 2727.000 2656.000 2204.000 2651.000 1688.000 1473.000 2028.000  185.000 2547.000 2739.000 1895.000 3175.000 2270.000 1599.000  117.000  803.000 1509.000 2484.000 1570.000  438.000 1976.000 2298.000 2423.000 3216.000  437.000 2024.000 1843.000  263.000 1511.000 2173.000 2351.000  868.000 2198.000 2659.000  211.000 1585.000 1997.000 1801.000 1679.000  302.000 2447.000 2270.000 2347.000 2934.000 2000.000 1385.000 2016.000 1346.000 1584.000  186.000  257.000 2555.000 1832.000 1694.000  317.000 1510.000
 i98  405.000 2470.000 1760.000  718.000 2890.000  213.000 2103.000 2499.000 1611.000 1454.000 1453.000 2102.000 2587.000 1498.000  334.000  362.000 2753.000 2216.000   82.000 2450.000 2079.000 2277.000 1727.000 2590.000 2906.000 2948.000 2353.000  938.000  314.000  426.000 2156.000 2082.000 2562.000 1882.000 2726.000  294.000 1651.000 1134.000 1175.000  573.000  516.000 2447.000 1713.000  437.000 2160.000 1268.000 2385.000 2387.000  703.000  274.000 1014.000 1013.000 2461.000 1493.000 2423.000 2808.000 1367.000  838.000 1629.000 2311.000  526.000  586.000 2277.000  763.000 2063.000 2624.000 1278.000 2692.000 1170.000 2416.000 2474.000 3072.000 2775.000  601.000 2700.000 1526.000 2651.000 1961.000 2091.000 2390.000  319.000 2199.000 2695.000  561.000 2412.000 1545.000 2088.000 1751.000 1851.000 2659.000 2594.000 2745.000 1248.000 2367.000 2277.000 1167.000 2492.000
 i99 1814.000 1319.000  244.000 2103.000 1720.000 1602.000  884.000 1424.000  445.000  171.000  387.000  597.000 2659.000  196.000 1786.000 1459.000 1400.000 1228.000 1598.000 2543.000 2351.000 1037.000  601.000 2992.000 2940.000 1580.000 1068.000 1015.000 1448.000 1952.000 2218.000 1247.000 2206.000  797.000 1242.000 1397.000  332.000  718.000  456.000 1278.000 1944.000 2914.000  955.000 1855.000 2129.000  261.000 2485.000 1140.000 1914.000 1803.000  640.000 2462.000 2681.000  307.000 1200.000 1331.000  212.000 1936.000  339.000 1394.000 1146.000 1642.000 2677.000 2290.000  915.000 2616.000  536.000 1567.000  361.000 2595.000 2739.000 2130.000 2805.000 1943.000 1475.000  302.000 2614.000  731.000 2079.000 1078.000 1638.000 2537.000 2855.000 2075.000 2483.000   99.000 2306.000  264.000 1852.000 1416.000 1287.000 3009.000  529.000 2259.000 1267.000  365.000 1308.000 1529.000
i100 1757.000 1532.000  428.000 2059.000 1932.000 1487.000 1098.000 1637.000  284.000   42.000  180.000  665.000 2806.000   59.000 1720.000 1419.000 1600.000 1437.000 1502.000 2686.000 2470.000 1250.000  451.000 3109.000 3095.000 1776.000 1279.000  826.000 1401.000 1866.000 2358.000 1447.000 2386.000 1005.000 1410.000 1345.000  233.000  517.000  286.000 1269.000 1888.000 3022.000  762.000 1798.000 2276.000  238.000 2627.000 1351.000 1893.000 1712.000  475.000 2409.000 2813.000  117.000 1413.000 1501.000   90.000 1933.000  221.000 1602.000 1118.000 1628.000 2789.000 2190.000 1128.000 2771.000  327.000 1780.000  338.000 2730.000 2867.000 2343.000 2959.000 1903.000 1686.000  132.000 2772.000  631.000 2224.000 1287.000 1587.000 2653.000 2996.000 1997.000 2627.000  145.000 2431.000  319.000 1988.000 1626.000 1494.000 3141.000  323.000 2417.000 1477.000  344.000 1521.000 1440.000  214.000
