# Supplementary material for: Novel hybrid evolutionary algorithm for bi-objective optimization problems
Source: Sci Rep. 2023 Mar 15;13:4267. doi: 10.1038/s41598-023-31123-8 (PMC10017715; doi:10.1038/s41598-023-31123-8)
Supplement: Supplementary file 1 — Supplementary Information. [file 41598_2023_31123_MOESM1_ESM.zip › datasets/L8/dist_clustB100_orig.txt]

          i1       i2       i3       i4       i5       i6       i7       i8       i9      i10      i11      i12      i13      i14      i15      i16      i17      i18      i19      i20      i21      i22      i23      i24      i25      i26      i27      i28      i29      i30      i31      i32      i33      i34      i35      i36      i37      i38      i39      i40      i41      i42      i43      i44      i45      i46      i47      i48      i49      i50      i51      i52      i53      i54      i55      i56      i57      i58      i59      i60      i61      i62      i63      i64      i65      i66      i67      i68      i69      i70      i71      i72      i73      i74      i75      i76      i77      i78      i79      i80      i81      i82      i83      i84      i85      i86      i87      i88      i89      i90      i91      i92      i93      i94      i95      i96      i97      i98      i99     i100
  i1
  i2 2135.000
  i3 2289.000  165.000
  i4 2797.000  757.000  596.000
  i5  499.000 1713.000 1874.000 2418.000
  i6  559.000 2692.000 2847.000 3356.000 1010.000
  i7  469.000 1689.000 1838.000 2333.000  367.000 1025.000
  i8  437.000 2150.000 2313.000 2867.000  454.000  694.000  704.000
  i9  197.000 1961.000 2117.000 2638.000  302.000  733.000  350.000  377.000
 i10 2043.000  206.000  351.000  945.000 1597.000 2593.000 1614.000 2022.000 1861.000
 i11 2322.000  444.000  481.000  966.000 1854.000 2861.000 1913.000 2254.000 2133.000  344.000
 i12 1614.000  834.000  918.000 1258.000 1339.000 2162.000 1147.000 1787.000 1486.000  902.000 1242.000
 i13 3361.000 2049.000 1949.000 1542.000 3176.000 3859.000 2924.000 3611.000 3274.000 2251.000 2421.000 1856.000
 i14 1683.000  547.000  661.000 1114.000 1325.000 2242.000 1219.000 1779.000 1528.000  587.000  930.000  320.000 1998.000
 i15  355.000 2164.000 2325.000 2871.000  453.000  628.000  660.000   87.000  319.000 2042.000 2284.000 1768.000 3579.000 1775.000
 i16 3633.000 2490.000 2398.000 2006.000 3498.000 4103.000 3219.000 3918.000 3566.000 2689.000 2873.000 2215.000  463.000 2392.000 3879.000
 i17  756.000 1421.000 1566.000 2049.000  527.000 1311.000  287.000  946.000  624.000 1361.000 1674.000  863.000 2665.000  935.000  916.000 2976.000
 i18 2274.000  541.000  604.000 1104.000 1796.000 2806.000 1880.000 2183.000 2082.000  397.000  139.000 1296.000 2550.000  977.000 2217.000 3001.000 1655.000
 i19 1362.000  973.000 1085.000 1486.000 1097.000 1911.000  895.000 1542.000 1235.000  992.000 1336.000  252.000 2083.000  426.000 1520.000 2423.000  612.000 1366.000
 i20 2017.000  139.000  303.000  895.000 1586.000 2572.000 1578.000 2020.000 1840.000  111.000  439.000  803.000 2153.000  494.000 2035.000 2588.000 1316.000  504.000  909.000
 i21 2631.000  505.000  382.000  547.000 2194.000 3185.000 2191.000 2619.000 2452.000  598.000  462.000 1298.000 2074.000 1040.000 2639.000 2535.000 1925.000  597.000 1465.000  614.000
 i22  511.000 2372.000 2534.000 3086.000  670.000  551.000  879.000  221.000  531.000 2243.000 2473.000 1992.000 3801.000 1995.000  224.000 4097.000 1139.000 2399.000 1744.000 2241.000 2840.000
 i23  196.000 1942.000 2094.000 2601.000  361.000  755.000  276.000  492.000  117.000 1853.000 2137.000 1423.000 3189.000 1488.000  428.000 3473.000  562.000 2093.000 1171.000 1825.000 2438.000  631.000
 i24 2849.000  800.000  715.000  838.000 2386.000 3392.000 2429.000 2789.000 2662.000  818.000  534.000 1628.000 2380.000 1347.000 2818.000 2843.000 2179.000  619.000 1773.000  874.000  361.000 3007.000 2662.000
 i25  406.000 1747.000 1905.000 2432.000  139.000  948.000  244.000  488.000  216.000 1645.000 1918.000 1306.000 3122.000 1326.000  462.000 3431.000  458.000 1869.000 1058.000 1625.000 2237.000  686.000  239.000 2447.000
 i26 2577.000  672.000  541.000  283.000 2224.000 3134.000 2110.000 2677.000 2427.000  878.000 1000.000 1002.000 1423.000  901.000 2675.000 1880.000 1823.000 1132.000 1240.000  800.000  673.000 2894.000 2382.000 1017.000 2226.000
 i27 2175.000  210.000  190.000  636.000 1784.000 2735.000 1716.000 2231.000 2011.000  409.000  637.000  738.000 1841.000  508.000 2237.000 2281.000 1437.000  745.000  921.000  316.000  562.000 2451.000 1980.000  904.000 1802.000  493.000
 i28 4155.000 2621.000 2490.000 1962.000 3938.000 4664.000 3709.000 4382.000 4058.000 2827.000 2922.000 2602.000  820.000 2692.000 4356.000  815.000 3440.000 3059.000 2841.000 2744.000 2505.000 4579.000 3978.000 2742.000 3895.000 1950.000 2430.000
 i29 2729.000  603.000  475.000  539.000 2291.000 3283.000 2289.000 2716.000 2551.000  695.000  535.000 1388.000 2079.000 1135.000 2737.000 2542.000 2024.000  664.000 1559.000  712.000   99.000 2937.000 2537.000  313.000 2336.000  704.000  649.000 2480.000
 i30  215.000 2039.000 2187.000 2671.000  541.000  707.000  351.000  628.000  285.000 1965.000 2261.000 1458.000 3168.000 1559.000  552.000 3431.000  624.000 2226.000 1208.000 1928.000 2541.000  724.000  183.000 2780.000  411.000 2440.000 2061.000 3967.000 2640.000
 i31 3647.000 2030.000 1898.000 1375.000 3398.000 4172.000 3191.000 3847.000 3537.000 2236.000 2331.000 2060.000  545.000 2123.000 3827.000  871.000 2914.000 2468.000 2307.000 2154.000 1921.000 4051.000 3464.000 2172.000 3365.000 1359.000 1840.000  592.000 1901.000 3468.000
 i32 3436.000 1798.000 1668.000 1157.000 3176.000 3966.000 2977.000 3627.000 3321.000 2004.000 2106.000 1840.000  550.000 1894.000 3608.000  963.000 2698.000 2243.000 2088.000 1922.000 1703.000 3832.000 3251.000 1968.000 3146.000 1127.000 1607.000  823.000 1688.000 3261.000  233.000
 i33  653.000 2135.000 2264.000 2675.000  947.000  966.000  625.000 1085.000  739.000 2104.000 2429.000 1417.000 2940.000 1605.000 1006.000 3156.000  770.000 2418.000 1194.000 2045.000 2639.000 1158.000  626.000 2919.000  808.000 2419.000 2111.000 3755.000 2736.000  459.000 3296.000 3104.000
 i34 1153.000 1245.000 1360.000 1754.000  973.000 1685.000  702.000 1391.000 1051.000 1250.000 1592.000  499.000 2223.000  700.000 1356.000 2528.000  448.000 1610.000  276.000 1174.000 1740.000 1578.000  971.000 2043.000  903.000 1501.000 1198.000 3007.000 1835.000  979.000 2494.000 2284.000  922.000
 i35 2133.000   18.000  161.000  749.000 1714.000 2690.000 1686.000 2152.000 1960.000  221.000  462.000  820.000 2032.000  536.000 2165.000 2473.000 1417.000  559.000  962.000  147.000  512.000 2373.000 1939.000  812.000 1747.000  659.000  193.000 2607.000  609.000 2035.000 2016.000 1784.000 2128.000 1235.000
 i36 1577.000  946.000 1026.000 1343.000 1334.000 2118.000 1115.000 1776.000 1460.000 1014.000 1354.000  112.000 1844.000  430.000 1752.000 2186.000  838.000 1407.000  239.000  915.000 1406.000 1975.000 1390.000 1738.000 1290.000 1080.000  844.000 2606.000 1494.000 1411.000 2077.000 1861.000 1341.000  436.000  932.000
 i37 3758.000 2532.000 2431.000 2006.000 3607.000 4236.000 3336.000 4032.000 3685.000 2734.000 2901.000 2307.000  483.000 2468.000 3996.000  167.000 3088.000 3031.000 2524.000 2636.000 2544.000 4215.000 3594.000 2840.000 3545.000 1902.000 2324.000  654.000 2545.000 3558.000  783.000  911.000 3294.000 2641.000 2515.000 2285.000
 i38  380.000 1979.000 2121.000 2583.000  626.000  840.000  336.000  785.000  422.000 1920.000 2230.000 1349.000 3021.000 1478.000  712.000 3277.000  560.000 2204.000 1104.000 1876.000 2484.000  890.000  306.000 2739.000  487.000 2343.000 1985.000 3825.000 2582.000  166.000 3334.000 3130.000  324.000  858.000 1974.000 1294.000 3406.000
 i39 1609.000 1251.000 1314.000 1548.000 1462.000 2115.000 1178.000 1876.000 1527.000 1333.000 1671.000  433.000 1752.000  753.000 1838.000 2042.000  937.000 1728.000  474.000 1232.000 1686.000 2057.000 1438.000 2029.000 1390.000 1269.000 1126.000 2550.000 1769.000 1417.000 2063.000 1865.000 1242.000  489.000 1236.000  324.000 2158.000 1276.000
 i40 2675.000  650.000  588.000  832.000 2212.000 3218.000 2258.000 2615.000 2488.000  650.000  361.000 1484.000 2367.000 1194.000 2645.000 2828.000 2010.000  454.000 1617.000  712.000  294.000 2834.000 2488.000  174.000 2273.000  966.000  778.000 2777.000  297.000 2608.000 2198.000 1985.000 2753.000 1885.000  663.000 1595.000 2835.000 2568.000 1894.000
 i41  329.000 2461.000 2615.000 3126.000  786.000  231.000  796.000  524.000  503.000 2363.000 2634.000 1937.000 3657.000 2012.000  445.000 3914.000 1083.000 2581.000 1686.000 2341.000 2954.000  446.000  525.000 3164.000  718.000 2905.000 2504.000 4458.000 3052.000  491.000 3959.000 3751.000  816.000 1467.000 2459.000 1897.000 4043.000  637.000 1908.000 2990.000
 i42  484.000 1986.000 2149.000 2707.000  314.000  844.000  623.000  170.000  354.000 1855.000 2085.000 1652.000 3489.000 1627.000  217.000 3808.000  833.000 2013.000 1411.000 1855.000 2452.000  389.000  469.000 2619.000  385.000 2523.000 2071.000 4252.000 2548.000  636.000 3711.000 3489.000 1092.000 1280.000 1988.000 1648.000 3918.000  774.000 1769.000 2446.000  653.000
 i43 2316.000  816.000  762.000  717.000 2025.000 2862.000 1849.000 2477.000 2187.000 1004.000 1239.000  702.000 1276.000  742.000 2463.000 1697.000 1565.000 1351.000  954.000  898.000 1034.000 2686.000 2125.000 1394.000 2002.000  436.000  607.000 1950.000 1088.000 2156.000 1384.000 1157.000 2075.000 1183.000  798.000  747.000 1755.000 2041.000  869.000 1309.000 2639.000 2336.000
 i44 3402.000 2135.000 2038.000 1639.000 3229.000 3893.000 2970.000 3660.000 3320.000 2336.000 2511.000 1917.000   98.000 2069.000 3627.000  367.000 2714.000 2640.000 2139.000 2237.000 2169.000 3848.000 3232.000 2477.000 3172.000 1515.000 1927.000  812.000 2175.000 3206.000  610.000  638.000 2966.000 2270.000 2119.000 1900.000  400.000 3058.000 1794.000 2462.000 3694.000 3542.000 1355.000
 i45 2786.000  743.000  664.000  827.000 2323.000 3329.000 2366.000 2726.000 2599.000  756.000  472.000 1572.000 2369.000 1289.000 2755.000 2832.000 2117.000  560.000 1714.000  813.000  324.000 2945.000 2598.000   63.000 2383.000  991.000  853.000 2749.000  291.000 2717.000 2176.000 1968.000 2857.000 1983.000  754.000 1683.000 2833.000 2676.000 1977.000  111.000 3101.000 2557.000 1357.000 2466.000
 i46 2287.000  423.000  471.000  972.000 1820.000 2828.000 1878.000 2222.000 2099.000  313.000   35.000 1213.000 2415.000  900.000 2251.000 2866.000 1639.000  136.000 1304.000  410.000  480.000 2440.000 2102.000  567.000 1884.000  996.000  620.000 2924.000  556.000 2227.000 2333.000 2107.000 2395.000 1559.000  440.000 1325.000 2896.000 2195.000 1642.000  394.000 2600.000 2052.000 1224.000 2505.000  504.000
 i47  241.000 1938.000 2088.000 2580.000  441.000  782.000  249.000  594.000  223.000 1860.000 2154.000 1380.000 3120.000 1466.000  527.000 3395.000  531.000 2117.000 1129.000 1826.000 2439.000  722.000  106.000 2674.000  306.000 2353.000 1965.000 3914.000 2538.000  111.000 3407.000 3197.000  523.000  913.000 1935.000 1340.000 3519.000  201.000 1368.000 2501.000  557.000  574.000 2081.000 3161.000 2611.000 2119.000
 i48 3252.000 1908.000 1808.000 1409.000 3055.000 3756.000 2810.000 3493.000 3160.000 2110.000 2281.000 1730.000  141.000 1863.000 3463.000  598.000 2547.000 2410.000 1960.000 2013.000 1937.000 3685.000 3077.000 2247.000 3005.000 1284.000 1701.000  909.000 1945.000 3061.000  537.000  483.000 2847.000 2109.000 1892.000 1721.000  624.000 2917.000 1644.000 2230.000 3552.000 3369.000 1138.000  232.000 2235.000 2275.000 3010.000
 i49 2458.000  323.000  177.000  510.000 2035.000 3015.000 2010.000 2469.000 2284.000  464.000  464.000 1090.000 1968.000  838.000 2485.000 2425.000 1740.000  601.000 1261.000  449.000  210.000 2691.000 2264.000  560.000 2070.000  545.000  352.000 2458.000  299.000 2360.000 1868.000 1642.000 2442.000 1537.000  325.000 1196.000 2446.000 2296.000 1477.000  456.000 2783.000 2304.000  854.000 2061.000  515.000  466.000 2260.000 1829.000
 i50 2492.000  528.000  510.000  893.000 2025.000 3033.000 2079.000 2427.000 2304.000  484.000  172.000 1356.000 2395.000 1054.000 2456.000 2853.000 1836.000  272.000 1470.000  561.000  353.000 2645.000 2306.000  362.000 2088.000  974.000  691.000 2854.000  404.000 2428.000 2268.000 2048.000 2585.000 1732.000  543.000 1468.000 2871.000 2393.000 1777.000  189.000 2805.000 2257.000 1267.000 2488.000  299.000  205.000 2321.000 2257.000  430.000
 i51 3458.000 2232.000 2137.000 1742.000 3297.000 3944.000 3032.000 3725.000 3381.000 2433.000 2611.000 1994.000  201.000 2154.000 3690.000  264.000 2780.000 2740.000 2212.000 2333.000 2271.000 3910.000 3291.000 2580.000 3237.000 1617.000 2024.000  804.000 2278.000 3261.000  679.000  729.000 3010.000 2334.000 2216.000 1973.000  314.000 3110.000 1854.000 2564.000 3747.000 3609.000 1447.000  103.000 2569.000 2605.000 3218.000  334.000 2162.000 2590.000
 i52  522.000 2592.000 2751.000 3282.000  882.000  241.000  981.000  498.000  647.000 2479.000 2729.000 2127.000 3882.000 2174.000  449.000 4149.000 1265.000 2665.000 1876.000 2467.000 3075.000  322.000  705.000 3263.000  850.000 3074.000 2652.000 4677.000 3173.000  717.000 4168.000 3956.000 1070.000 1674.000 2592.000 2095.000 4275.000  874.000 2130.000 3089.000  255.000  662.000 2829.000 3922.000 3200.000 2696.000  763.000 3773.000 2914.000 2902.000 3977.000
 i53  491.000 1768.000 1929.000 2478.000   73.000  976.000  428.000  389.000  299.000 1647.000 1895.000 1410.000 3249.000 1390.000  396.000 3571.000  600.000 1834.000 1169.000 1639.000 2244.000  608.000  379.000 2429.000  188.000 2288.000 1843.000 4010.000 2341.000  562.000 3469.000 3247.000  986.000 1046.000 1769.000 1407.000 3680.000  662.000 1536.000 2255.000  758.000  242.000 2094.000 3302.000 2366.000 1862.000  469.000 3128.000 2088.000 2068.000 3370.000  835.000
 i54 2342.000  285.000  150.000  482.000 1946.000 2902.000 1884.000 2392.000 2177.000  487.000  626.000  891.000 1799.000  675.000 2399.000 2249.000 1605.000  752.000 1084.000  421.000  432.000 2612.000 2147.000  790.000 1967.000  394.000  168.000 2344.000  510.000 2229.000 1752.000 1521.000 2276.000 1360.000  274.000  993.000 2281.000 2153.000 1260.000  685.000 2670.000 2230.000  631.000 1889.000  745.000  617.000 2133.000 1659.000  231.000  636.000 1988.000 2817.000 2005.000
 i55 2960.000  873.000  764.000  773.000 2505.000 3508.000 2533.000 2914.000 2776.000  919.000  663.000 1682.000 2305.000 1417.000 2941.000 2767.000 2277.000  759.000 1843.000  962.000  385.000 3133.000 2771.000  149.000 2560.000  984.000  947.000 2632.000  304.000 2884.000 2070.000 1872.000 3006.000 2116.000  882.000 1790.000 2757.000 2837.000 2070.000  305.000 3278.000 2745.000 1385.000 2402.000  200.000  694.000 2779.000 2174.000  594.000  493.000 2505.000 3384.000 2550.000  813.000
 i56 3181.000 1734.000 1627.000 1210.000 2958.000 3698.000 2731.000 3402.000 3080.000 1938.000 2095.000 1622.000  333.000 1728.000 3376.000  796.000 2460.000 2226.000 1861.000 1844.000 1742.000 3600.000 3002.000 2048.000 2915.000 1096.000 1529.000  980.000 1747.000 2997.000  492.000  355.000 2810.000 2030.000 1718.000 1625.000  806.000 2859.000 1584.000 2034.000 3488.000 3272.000  990.000  429.000 2037.000 2091.000 2940.000  202.000 1640.000 2066.000  532.000 3703.000 3030.000 1478.000 1973.000
 i57  639.000 1609.000 1749.000 2211.000  564.000 1175.000  213.000  916.000  553.000 1558.000 1875.000  988.000 2727.000 1105.000  869.000 3013.000  204.000 1858.000  739.000 1508.000 2114.000 1085.000  462.000 2376.000  452.000 1975.000 1612.000 3517.000 2212.000  469.000 3008.000 2798.000  566.000  514.000 1603.000  943.000 3133.000  373.000  976.000 2207.000  954.000  835.000 1687.000 2770.000 2314.000 1840.000  399.000 2615.000 1924.000 2035.000 2830.000 1160.000  630.000 1779.000 2470.000 2542.000
 i58 2932.000  799.000  657.000  519.000 2498.000 3486.000 2488.000 2924.000 2754.000  902.000  734.000 1550.000 2043.000 1316.000 2944.000 2506.000 2219.000  857.000 1735.000  915.000  305.000 3145.000 2739.000  363.000 2540.000  751.000  815.000 2380.000  209.000 2838.000 1813.000 1612.000 2920.000 2012.000  803.000 1652.000 2495.000 2776.000 1912.000  438.000 3256.000 2757.000 1171.000 2141.000  379.000  757.000 2737.000 1914.000  480.000  587.000 2244.000 3379.000 2548.000  659.000  261.000 1712.000 2405.000
 i59 3166.000 1628.000 1513.000 1071.000 2921.000 3692.000 2709.000 3369.000 3056.000 1833.000 1975.000 1582.000  476.000 1662.000 3347.000  938.000 2434.000 2107.000 1827.000 1743.000 1608.000 3571.000 2983.000 1907.000 2885.000  976.000 1427.000 1030.000 1609.000 2987.000  481.000  285.000 2823.000 2013.000 1613.000 1596.000  936.000 2854.000 1585.000 1899.000 3478.000 3234.000  920.000  574.000 1898.000 1972.000 2926.000  352.000 1515.000 1938.000  677.000 3686.000 2992.000 1364.000 1829.000  152.000 2527.000 1568.000
 i60 2043.000  606.000  613.000  823.000 1727.000 2596.000 1574.000 2181.000 1904.000  764.000 1050.000  445.000 1581.000  428.000 2170.000 1989.000 1287.000 1144.000  688.000  653.000  962.000 2393.000 1850.000 1317.000 1712.000  559.000  426.000 2264.000 1038.000 1895.000 1696.000 1468.000 1860.000  944.000  589.000  522.000 2056.000 1792.000  743.000 1200.000 2369.000 2035.000  314.000 1656.000 1270.000 1029.000 1814.000 1444.000  757.000 1116.000 1745.000 2549.000 1795.000  530.000 1342.000 1303.000 1427.000 1171.000 1234.000
 i61 1719.000  561.000  722.000 1317.000 1251.000 2258.000 1319.000 1659.000 1529.000  382.000  604.000  909.000 2522.000  608.000 1685.000 2942.000 1097.000  561.000  896.000  423.000  969.000 1879.000 1535.000 1135.000 1314.000 1217.000  725.000 3149.000 1063.000 1665.000 2561.000 2328.000 1865.000 1105.000  570.000 1007.000 3002.000 1643.000 1328.000  961.000 2031.000 1491.000 1247.000 2602.000 1072.000  570.000 1556.000 2383.000  846.000  775.000 2693.000 2129.000 1294.000  843.000 1256.000 2225.000 1301.000 1272.000 2134.000  955.000
 i62 2007.000  701.000  714.000  902.000 1711.000 2556.000 1539.000 2164.000 1875.000  851.000 1145.000  394.000 1546.000  452.000 2149.000 1942.000 1254.000 1236.000  645.000  739.000 1063.000 2373.000 1815.000 1418.000 1689.000  630.000  526.000 2251.000 1138.000 1852.000 1693.000 1468.000 1796.000  887.000  684.000  455.000 2016.000 1742.000  651.000 1301.000 2331.000 2022.000  313.000 1617.000 1371.000 1123.000 1774.000 1412.000  858.000 1215.000 1703.000 2518.000 1781.000  630.000 1442.000 1281.000 1383.000 1268.000 1223.000  101.000 1016.000
 i63  349.000 1798.000 1949.000 2449.000  335.000  907.000  121.000  603.000  235.000 1715.000 2007.000 1268.000 3041.000 1335.000  552.000 3331.000  407.000 1970.000 1016.000 1683.000 2297.000  767.000  155.000 2528.000  196.000 2228.000 1830.000 3827.000 2396.000  258.000 3311.000 3097.000  613.000  820.000 1795.000 1236.000 3450.000  296.000 1292.000 2356.000  677.000  541.000 1970.000 3085.000 2465.000 1973.000  147.000 2928.000 2119.000 2175.000 3146.000  860.000  380.000 1998.000 2635.000 2850.000  318.000 2596.000 2829.000 1695.000 1409.000 1660.000
 i64 3401.000 1808.000 1682.000 1189.000 3151.000 3928.000 2944.000 3600.000 3290.000 2014.000 2128.000 1813.000  472.000 1880.000 3579.000  894.000 2667.000 2264.000 2059.000 1929.000 1735.000 3803.000 3217.000 2009.000 3117.000 1141.000 1613.000  819.000 1724.000 3223.000  247.000   81.000 3057.000 2248.000 1793.000 1829.000  851.000 3090.000 1821.000 2020.000 3713.000 3464.000 1140.000  562.000 2007.000 2128.000 3161.000  402.000 1665.000 2076.000  655.000 3921.000 3222.000 1534.000 1917.000  281.000 2762.000 1657.000  236.000 1452.000 2330.000 1447.000 3064.000
 i65 2656.000  531.000  408.000  549.000 2218.000 3209.000 2216.000 2643.000 2477.000  621.000  475.000 1324.000 2081.000 1067.000 2663.000 2543.000 1951.000  608.000 1491.000  639.000   26.000 2864.000 2463.000  341.000 2262.000  686.000  587.000 2505.000   74.000 2567.000 1922.000 1705.000 2665.000 1766.000  538.000 1431.000 2550.000 2510.000 1711.000  285.000 2979.000 2475.000 1053.000 2177.000  307.000  494.000 2464.000 1945.000  235.000  359.000 2279.000 3099.000 2268.000  456.000  360.000 1749.000 2140.000  282.000 1614.000  985.000  991.000 1086.000 2322.000 1738.000
 i66  427.000 1927.000 2089.000 2640.000  228.000  847.000  524.000  228.000  271.000 1802.000 2044.000 1565.000 3397.000 1552.000  240.000 3713.000  737.000 1978.000 1322.000 1797.000 2400.000  447.000  382.000 2578.000  286.000 2450.000 2004.000 4163.000 2497.000  556.000 3625.000 3404.000 1008.000 1185.000 1928.000 1558.000 3824.000  687.000 1673.000 2404.000  641.000   99.000 2253.000 3449.000 2515.000 2011.000  486.000 3278.000 2246.000 2216.000 3516.000  687.000  161.000 2165.000 2701.000 3183.000  736.000 2704.000 3147.000 1955.000 1445.000 1939.000  444.000 3378.000 2423.000
 i67  368.000 2259.000 2420.000 2964.000  547.000  544.000  730.000  149.000  381.000 2138.000 2380.000 1851.000 3653.000 1866.000   96.000 3947.000  995.000 2313.000 1602.000 2131.000 2735.000  151.000  480.000 2915.000  546.000 2766.000 2330.000 4434.000 2833.000  579.000 3908.000 3691.000 1020.000 1430.000 2260.000 1832.000 4066.000  743.000 1908.000 2741.000  381.000  307.000 2548.000 3700.000 2852.000 2348.000  571.000 3539.000 2580.000 2553.000 3761.000  355.000  492.000 2493.000 3037.000 3455.000  934.000 3040.000 3428.000 2258.000 1782.000 2235.000  616.000 3661.000 2759.000  337.000
 i68 2188.000  366.000  448.000  992.000 1724.000 2730.000 1777.000 2129.000 2000.000  222.000  137.000 1124.000 2395.000  808.000 2157.000 2842.000 1537.000  178.000 1207.000  327.000  535.000 2348.000 2002.000  663.000 1785.000  987.000  573.000 2929.000  620.000 2126.000 2337.000 2109.000 2293.000 1460.000  384.000 1236.000 2878.000 2093.000 1556.000  489.000 2502.000 1960.000 1180.000 2484.000  599.000  102.000 2018.000 2255.000  482.000  303.000 2583.000 2601.000 1767.000  597.000  785.000 2075.000 1738.000  827.000 1960.000  966.000  473.000 1057.000 1872.000 2126.000  553.000 1917.000 2253.000
 i69 1629.000  578.000  701.000 1168.000 1267.000 2188.000 1165.000 1721.000 1472.000  599.000  943.000  329.000 2050.000   59.000 1717.000 2441.000  883.000  983.000  398.000  512.000 1077.000 1937.000 1433.000 1376.000 1269.000  958.000  556.000 2748.000 1173.000 1507.000 2181.000 1952.000 1563.000  667.000  569.000  434.000 2519.000 1429.000  758.000 1220.000 1958.000 1569.000  799.000 2121.000 1317.000  912.000 1413.000 1916.000  878.000 1074.000 2205.000 2118.000 1332.000  724.000 1450.000 1783.000 1056.000 1357.000 1718.000  485.000  583.000  505.000 1281.000 1937.000 1103.000 1493.000 1808.000  818.000
 i70 2453.000  415.000  379.000  778.000 1998.000 3000.000 2028.000 2411.000 2268.000  415.000  202.000 1249.000 2266.000  955.000 2436.000 2723.000 1776.000  337.000 1378.000  472.000  261.000 2631.000 2264.000  404.000 2052.000  843.000  563.000 2739.000  336.000 2379.000 2151.000 1928.000 2515.000 1645.000  429.000 1360.000 2743.000 2335.000 1664.000  240.000 2771.000 2242.000 1133.000 2359.000  342.000  221.000 2273.000 2127.000  298.000  134.000 2460.000 2878.000 2044.000  502.000  508.000 1937.000 1972.000  539.000 1811.000  989.000  752.000 1089.000 2128.000 1954.000  274.000 2196.000 2533.000  289.000  980.000
 i71  722.000 2576.000 2711.000 3137.000 1178.000  713.000  954.000 1131.000  894.000 2531.000 2846.000 1881.000 3371.000 2056.000 1044.000 3561.000 1172.000 2824.000 1653.000 2480.000 3082.000 1112.000  817.000 3349.000 1052.000 2883.000 2564.000 4189.000 3179.000  641.000 3745.000 3558.000  465.000 1383.000 2570.000 1806.000 3704.000  621.000 1701.000 3180.000  675.000 1205.000 2540.000 3392.000 3286.000 2811.000  749.000 3283.000 2888.000 3007.000 3429.000  904.000 1190.000 2730.000 3442.000 3257.000  973.000 3368.000 3275.000 2324.000 2263.000 2261.000  889.000 3509.000 3108.000 1148.000 1015.000 2709.000 2012.000 2944.000
 i72 3553.000 2151.000 2039.000 1586.000 3354.000 4057.000 3111.000 3792.000 3461.000 2356.000 2501.000 2024.000  213.000 2145.000 3763.000  488.000 2848.000 2634.000 2257.000 2263.000 2128.000 3986.000 3378.000 2416.000 3304.000 1502.000 1947.000  611.000 2124.000 3362.000  392.000  481.000 3144.000 2410.000 2135.000 2019.000  432.000 3218.000 1945.000 2417.000 3853.000 3667.000 1410.000  239.000 2410.000 2498.000 3312.000  301.000 2041.000 2462.000  290.000 4074.000 3426.000 1889.000 2329.000  421.000 2917.000 2068.000  526.000 1722.000 2646.000 1696.000 3229.000  419.000 2133.000 3577.000 3839.000 2486.000 2199.000 2336.000 3578.000
 i73 1814.000  347.000  512.000 1097.000 1376.000 2366.000 1381.000 1808.000 1634.000  233.000  560.000  739.000 2275.000  420.000 1825.000 2697.000 1128.000  577.000  788.000  212.000  819.000 2030.000 1623.000 1051.000 1419.000  977.000  484.000 2901.000  917.000 1732.000 2315.000 2082.000 1873.000 1035.000  352.000  846.000 2755.000 1687.000 1171.000  882.000 2136.000 1643.000 1001.000 2355.000  989.000  526.000 1628.000 2136.000  661.000  712.000 2447.000 2257.000 1428.000  616.000 1152.000 1977.000 1325.000 1122.000 1886.000  716.000  248.000  784.000 1484.000 2083.000  843.000 1586.000 1920.000  426.000  414.000  648.000 2298.000 2398.000
 i74 3436.000 2339.000 2254.000 1895.000 3304.000 3905.000 3023.000 3723.000 3370.000 2535.000 2733.000 2029.000  384.000 2216.000 3683.000  198.000 2781.000 2858.000 2234.000 2432.000 2413.000 3901.000 3276.000 2732.000 3236.000 1748.000 2129.000  952.000 2427.000 3234.000  885.000  930.000 2958.000 2334.000 2322.000 1997.000  344.000 3079.000 1846.000 2707.000 3716.000 3614.000 1535.000  291.000 2718.000 2725.000 3198.000  496.000 2292.000 2722.000  206.000 3951.000 3378.000 2107.000 2664.000  697.000 2817.000 2404.000  848.000 1821.000 2775.000 1769.000 3134.000  853.000 2423.000 3519.000 3751.000 2696.000 2264.000 2590.000 3365.000  495.000 2533.000
 i75 2619.000  504.000  340.000  302.000 2211.000 3178.000 2164.000 2652.000 2450.000  670.000  664.000 1170.000 1807.000  960.000 2663.000 2268.000 1886.000  802.000 1369.000  640.000  268.000 2873.000 2424.000  610.000 2239.000  408.000  452.000 2261.000  298.000 2510.000 1673.000 1451.000 2561.000 1644.000  501.000 1269.000 2279.000 2436.000 1522.000  562.000 2946.000 2488.000  795.000 1902.000  583.000  670.000 2413.000 1670.000  214.000  597.000 2004.000 3087.000 2268.000  285.000  590.000 1476.000 2063.000  391.000 1344.000  780.000 1051.000  876.000 2276.000 1479.000  279.000 2427.000 2758.000  694.000 1007.000  478.000 3015.000 1866.000  851.000 2145.000
 i76  508.000 2253.000 2416.000 2973.000  565.000  663.000  813.000  113.000  478.000 2121.000 2346.000 1900.000 3723.000 1889.000  161.000 4029.000 1059.000 2271.000 1654.000 2121.000 2718.000  131.000  589.000 2880.000  601.000 2786.000 2337.000 4495.000 2814.000  711.000 3960.000 3739.000 1161.000 1503.000 2255.000 1889.000 4144.000  872.000 1987.000 2707.000  525.000  267.000 2589.000 3773.000 2818.000 2314.000  689.000 3605.000 2571.000 2518.000 3837.000  444.000  499.000 2497.000 3007.000 3514.000 1024.000 3022.000 3481.000 2292.000 1755.000 2276.000  709.000 3713.000 2741.000  338.000  153.000 2223.000 1831.000 2506.000 1168.000 3905.000 1910.000 3834.000 2755.000
 i77  339.000 2323.000 2483.000 3020.000  611.000  449.000  750.000  245.000  402.000 2207.000 2456.000 1887.000 3672.000 1916.000  181.000 3957.000 1025.000 2392.000 1636.000 2197.000 2804.000  183.000  485.000 2990.000  591.000 2817.000 2388.000 4459.000 2902.000  553.000 3939.000 3723.000  977.000 1452.000 2324.000 1862.000 4079.000  719.000 1923.000 2816.000  288.000  397.000 2587.000 3716.000 2927.000 2423.000  565.000 3560.000 2645.000 2629.000 3776.000  273.000  562.000 2552.000 3111.000 3481.000  946.000 3108.000 3458.000 2301.000 1856.000 2274.000  632.000 3692.000 2828.000  415.000   96.000 2328.000 1859.000 2605.000  937.000 3861.000 1987.000 3760.000 2820.000  237.000
 i78  512.000 1682.000 1841.000 2383.000   40.000 1033.000  338.000  493.000  315.000 1568.000 1829.000 1299.000 3135.000 1288.000  488.000 3457.000  487.000 1773.000 1057.000 1555.000 2164.000  707.000  361.000 2360.000  127.000 2188.000 1749.000 3898.000 2262.000  537.000 3359.000 3137.000  931.000  933.000 1682.000 1294.000 3566.000  612.000 1422.000 2186.000  807.000  354.000 1986.000 3188.000 2297.000 1795.000  433.000 3015.000 2003.000 2000.000 3257.000  912.000  114.000 1912.000 2478.000 2918.000  530.000 2468.000 2881.000 1688.000 1225.000 1672.000  318.000 3111.000 2188.000  267.000  581.000 1698.000 1230.000 1970.000 1177.000 3313.000 1346.000 3264.000 2178.000  604.000  642.000
 i79 1254.000 1019.000 1142.000 1573.000  980.000 1806.000  786.000 1425.000 1122.000 1015.000 1356.000  364.000 2200.000  482.000 1404.000 2538.000  500.000 1373.000  117.000  942.000 1519.000 1628.000 1062.000 1814.000  942.000 1335.000  989.000 2959.000 1615.000 1106.000 2423.000 2204.000 1123.000  237.000 1010.000  356.000 2640.000 1010.000  562.000 1653.000 1579.000 1294.000 1065.000 2256.000 1753.000 1323.000 1023.000 2077.000 1320.000 1498.000 2328.000 1765.000 1052.000 1155.000 1891.000 1978.000  640.000 1798.000 1944.000  790.000  874.000  754.000  906.000 2175.000 1545.000 1205.000 1487.000 1223.000  442.000 1414.000 1575.000 2375.000  798.000 2348.000 1440.000 1538.000 1523.000  940.000
 i80 1788.000  350.000  511.000 1081.000 1363.000 2343.000 1347.000 1802.000 1612.000  284.000  623.000  657.000 2212.000  338.000 1814.000 2630.000 1086.000  651.000  716.000  230.000  844.000 2023.000 1595.000 1097.000 1398.000  941.000  452.000 2851.000  942.000 1698.000 2266.000 2033.000 1822.000  968.000  351.000  766.000 2692.000 1646.000 1090.000  931.000 2112.000 1638.000  936.000 2291.000 1035.000  590.000 1596.000 2074.000  672.000  768.000 2382.000 2242.000 1418.000  599.000 1191.000 1918.000 1280.000 1144.000 1831.000  644.000  311.000  708.000 1453.000 2032.000  869.000 1578.000 1909.000  492.000  334.000  693.000 2252.000 2339.000   82.000 2464.000  850.000 1905.000 1973.000 1331.000  733.000
 i81  166.000 1969.000 2123.000 2633.000  362.000  725.000  312.000  457.000   89.000 1877.000 2158.000 1459.000 3227.000 1520.000  391.000 3512.000  597.000 2113.000 1207.000 1851.000 2464.000  592.000   39.000 2684.000  249.000 2415.000 2010.000 4016.000 2563.000  198.000 3501.000 3288.000  650.000 1009.000 1967.000 1427.000 3633.000  334.000 1477.000 2511.000  494.000  442.000 2161.000 3271.000 2621.000 2124.000  138.000 3116.000 2291.000 2328.000 3330.000  668.000  371.000 2177.000 2795.000 3040.000  501.000 2765.000 3020.000 1884.000 1556.000 1851.000  191.000 3255.000 2489.000  359.000  441.000 2024.000 1465.000 2287.000  819.000 3417.000 1648.000 3315.000 2453.000  552.000  446.000  366.000 1097.000 1622.000
 i82 2693.000  565.000  405.000  329.000 2278.000 3251.000 2241.000 2715.000 2522.000  713.000  658.000 1263.000 1863.000 1045.000 2729.000 2326.000 1966.000  796.000 1458.000  696.000  218.000 2936.000 2499.000  531.000 2309.000  488.000  537.000 2288.000  219.000 2588.000 1703.000 1486.000 2649.000 1734.000  564.000 1364.000 2331.000 2518.000 1619.000  504.000 3020.000 2550.000  888.000 1959.000  511.000  669.000 2490.000 1728.000  249.000  568.000 2062.000 3156.000 2333.000  374.000  499.000 1531.000 2145.000  294.000 1395.000  877.000 1095.000  974.000 2352.000 1518.000  220.000 2491.000 2824.000  707.000 1090.000  461.000 3101.000 1913.000  908.000 2208.000   97.000 2817.000 2888.000 2246.000 1526.000  914.000 2527.000
 i83  533.000 1607.000 1763.000 2286.000  202.000 1085.000  202.000  627.000  354.000 1510.000 1791.000 1162.000 2986.000 1179.000  607.000 3302.000  327.000 1747.000  915.000 1487.000 2100.000  830.000  346.000 2317.000  147.000 2079.000 1657.000 3755.000 2198.000  490.000 3221.000 3002.000  824.000  774.000 1605.000 1149.000 3413.000  521.000 1263.000 2143.000  854.000  506.000 1856.000 3037.000 2253.000 1757.000  379.000 2867.000 1930.000 1960.000 3104.000  996.000  275.000 1823.000 2428.000 2775.000  372.000 2401.000 2742.000 1565.000 1189.000 1543.000  235.000 2974.000 2124.000  412.000  692.000 1657.000 1122.000 1920.000 1124.000 3166.000 1282.000 3107.000 2096.000  740.000  738.000  164.000  799.000 1258.000  367.000 2168.000
 i84 3447.000 2062.000 1954.000 1517.000 3248.000 3951.000 3005.000 3687.000 3355.000 2266.000 2419.000 1920.000  127.000 2044.000 3657.000  512.000 2741.000 2551.000 2152.000 2172.000 2056.000 3880.000 3272.000 2351.000 3198.000 1420.000 1857.000  715.000 2055.000 3256.000  422.000  457.000 3040.000 2303.000 2046.000 1914.000  489.000 3112.000 1839.000 2346.000 3747.000 3562.000 1312.000  190.000 2344.000 2416.000 3206.000  195.000 1962.000 2385.000  273.000 3968.000 3321.000 1804.000 2269.000  328.000 2811.000 2007.000  448.000 1622.000 2551.000 1594.000 3123.000  384.000 2062.000 3471.000 3733.000 2401.000 2098.000 2258.000 3475.000  106.000 2303.000  477.000 1792.000 3799.000 3755.000 3208.000 2269.000 2243.000 3311.000 1842.000 3060.000
 i85 1362.000  817.000  954.000 1435.000 1011.000 1921.000  898.000 1466.000 1206.000  791.000 1128.000  388.000 2233.000  322.000 1458.000 2600.000  617.000 1141.000  264.000  726.000 1322.000 1679.000 1166.000 1600.000 1005.000 1221.000  820.000 2960.000 1419.000 1241.000 2404.000 2178.000 1320.000  470.000  810.000  444.000 2690.000 1168.000  730.000 1436.000 1690.000 1318.000 1022.000 2297.000 1539.000 1095.000 1147.000 2103.000 1130.000 1276.000 2376.000 1852.000 1078.000  988.000 1686.000 1985.000  795.000 1610.000 1933.000  717.000  641.000  711.000 1014.000 2158.000 1348.000 1239.000 1548.000  994.000  267.000 1197.000 1760.000 2394.000  569.000 2416.000 1270.000 1576.000 1596.000  973.000  235.000  508.000 1198.000 1350.000  858.000 2291.000
 i86 1999.000  417.000  454.000  804.000 1645.000 2557.000 1533.000 2099.000 1847.000  565.000  860.000  482.000 1757.000  320.000 2095.000 2175.000 1247.000  949.000  687.000  454.000  827.000 2315.000 1804.000 1170.000 1646.000  581.000  266.000 2412.000  912.000 1868.000 1834.000 1602.000 1882.000  961.000  400.000  584.000 2236.000 1779.000  860.000 1039.000 2328.000 1946.000  481.000 1835.000 1118.000  838.000 1779.000 1619.000  617.000  939.000 1927.000 2493.000 1710.000  410.000 1211.000 1467.000 1407.000 1069.000 1386.000  200.000  767.000  287.000 1651.000 1594.000  852.000 1871.000 2186.000  770.000  378.000  817.000 2340.000 1887.000  523.000 2010.000  688.000 2208.000 2236.000 1608.000  770.000  456.000 1836.000  781.000 1499.000 1790.000  641.000
 i87 2498.000  417.000  256.000  340.000 2101.000 3058.000 2040.000 2546.000 2333.000  606.000  672.000 1030.000 1756.000  829.000 2554.000 2213.000 1760.000  807.000 1232.000  556.000  360.000 2766.000 2303.000  719.000 2123.000  333.000  323.000 2256.000  415.000 2384.000 1664.000 1437.000 2426.000 1507.000  410.000 1129.000 2234.000 2307.000 1381.000  645.000 2827.000 2384.000  674.000 1848.000  684.000  671.000 2289.000 1617.000  212.000  641.000 1949.000 2973.000 2159.000  156.000  717.000 1427.000 1934.000  531.000 1304.000  640.000  977.000  737.000 2154.000 1457.000  378.000 2320.000 2648.000  674.000  878.000  510.000 2881.000 1830.000  760.000 2081.000  141.000 2651.000 2708.000 2067.000 1306.000  749.000 2333.000  238.000 1979.000 1750.000 1143.000  549.000
 i88  187.000 1965.000 2121.000 2641.000  313.000  727.000  346.000  388.000   14.000 1867.000 2140.000 1485.000 3270.000 1530.000  327.000 3560.000  622.000 2090.000 1234.000 1845.000 2457.000  538.000  105.000 2669.000  222.000 2429.000 2014.000 4054.000 2556.000  271.000 3535.000 3319.000  725.000 1048.000 1964.000 1458.000 3680.000  408.000 1522.000 2495.000  497.000  367.000 2186.000 3315.000 2605.000 2106.000  210.000 3156.000 2288.000 2310.000 3376.000  646.000  312.000 2180.000 2782.000 3076.000  547.000 2759.000 3054.000 1904.000 1537.000 1874.000  230.000 3287.000 2482.000  285.000  387.000 2007.000 1474.000 2274.000  881.000 3457.000 1639.000 3364.000 2454.000  487.000  405.000  325.000 1121.000 1617.000   75.000 2526.000  359.000 3351.000 1208.000 1849.000 2336.000
 i89  841.000 1294.000 1448.000 1968.000  471.000 1398.000  409.000  924.000  671.000 1209.000 1504.000  870.000 2718.000  862.000  915.000 3054.000  225.000 1473.000  635.000 1178.000 1791.000 1136.000  647.000 2022.000  464.000 1763.000 1340.000 3472.000 1890.000  758.000 2928.000 2706.000  979.000  566.000 1292.000  874.000 3157.000  733.000 1041.000 1850.000 1167.000  783.000 1554.000 2774.000 1959.000 1469.000  652.000 2594.000 1617.000 1670.000 2845.000 1314.000  541.000 1506.000 2128.000 2492.000  418.000 2091.000 2452.000 1257.000  911.000 1240.000  507.000 2681.000 1816.000  699.000 1004.000 1368.000  805.000 1622.000 1354.000 2891.000  977.000 2863.000 1780.000 1036.000 1054.000  432.000  518.000  948.000  675.000 1853.000  318.000 2786.000  544.000 1182.000 1662.000  675.000
 i90 3533.000 2018.000 1896.000 1412.000 3306.000 4050.000 3082.000 3751.000 3431.000 2223.000 2347.000 1968.000  345.000 2059.000 3726.000  701.000 2811.000 2482.000 2209.000 2135.000 1958.000 3950.000 3353.000 2233.000 3265.000 1355.000 1819.000  634.000 1948.000 3349.000  200.000  274.000 3157.000 2382.000 2002.000 1975.000  638.000 3210.000 1935.000 2244.000 3840.000 3620.000 1317.000  413.000 2231.000 2347.000 3292.000  347.000 1884.000 2298.000  489.000 4054.000 3377.000 1747.000 2141.000  352.000 2894.000 1880.000  399.000 1632.000 2531.000 1617.000 3201.000  224.000 1962.000 3531.000 3805.000 2341.000 2115.000 2175.000 3601.000  213.000 2283.000  695.000 1701.000 3864.000 3832.000 3266.000 2326.000 2229.000 3391.000 1741.000 3124.000  224.000 2326.000 1784.000 1675.000 3428.000 2838.000
 i91  633.000 1582.000 1725.000 2196.000  523.000 1178.000  185.000  889.000  533.000 1526.000 1840.000  984.000 2741.000 1086.000  846.000 3034.000  166.000 1821.000  733.000 1479.000 2087.000 1064.000  450.000 2345.000  417.000 1963.000 1591.000 3528.000 2186.000  477.000 3015.000 2803.000  609.000  522.000 1577.000  944.000 3152.000  397.000  994.000 2175.000  954.000  801.000 1685.000 2786.000 2282.000 1806.000  397.000 2629.000 1900.000 2002.000 2847.000 1153.000  590.000 1759.000 2441.000 2552.000   50.000 2380.000 2533.000 1419.000 1263.000 1378.000  299.000 2768.000 2113.000  702.000  914.000 1703.000 1036.000 1941.000 1006.000 2930.000 1293.000 2838.000 2042.000  998.000  931.000  488.000  629.000 1250.000  488.000 2123.000  327.000 2823.000  772.000 1392.000 1914.000  529.000  371.000 2903.000
 i92 3209.000 2163.000 2088.000 1772.000 3080.000 3679.000 2796.000 3497.000 3143.000 2355.000 2569.000 1813.000  394.000 2011.000 3457.000  424.000 2556.000 2691.000 2014.000 2250.000 2273.000 3674.000 3049.000 2603.000 3011.000 1601.000 1953.000 1121.000 2294.000 3007.000  939.000  926.000 2734.000 2108.000 2146.000 1778.000  561.000 2852.000 1620.000 2567.000 3489.000 3389.000 1352.000  339.000 2585.000 2559.000 2971.000  446.000 2139.000 2569.000  318.000 3724.000 3153.000 1944.000 2545.000  627.000 2590.000 2288.000  777.000 1625.000 2580.000 1568.000 2908.000  845.000 2284.000 3293.000 3524.000 2524.000 2057.000 2436.000 3143.000  578.000 2340.000  227.000 2005.000 3608.000 3533.000 3039.000 2127.000 2270.000 3088.000 2074.000 2882.000  518.000 2201.000 1818.000 1930.000 3137.000 2640.000  739.000 2611.000
 i93 2641.000  525.000  412.000  590.000 2199.000 3193.000 2204.000 2622.000 2461.000  602.000  439.000 1329.000 2120.000 1065.000 2643.000 2581.000 1941.000  570.000 1491.000  626.000   47.000 2842.000 2449.000  318.000 2245.000  720.000  596.000 2546.000   98.000 2555.000 1963.000 1746.000 2660.000 1765.000  532.000 1437.000 2590.000 2500.000 1721.000  248.000 2963.000 2454.000 1079.000 2215.000  279.000  459.000 2452.000 1983.000  245.000  318.000 2317.000 3081.000 2248.000  472.000  353.000 1788.000 2131.000  306.000 1654.000 1001.000  967.000 1102.000 2309.000 1779.000   41.000 2403.000 2739.000  522.000 1101.000  238.000 3101.000 2173.000  827.000 2460.000  315.000 2719.000 2809.000 2170.000 1542.000  856.000 2475.000  261.000 2109.000 2101.000 1341.000  861.000  406.000 2466.000 1803.000 2002.000 2104.000 2320.000
 i94  458.000 2411.000 2572.000 3116.000  699.000  448.000  865.000  279.000  516.000 2289.000 2528.000 1997.000 3789.000 2017.000  247.000 4076.000 1137.000 2459.000 1747.000 2283.000 2886.000  105.000  603.000 3063.000  694.000 2917.000 2482.000 4573.000 2983.000  672.000 4051.000 3835.000 1088.000 1567.000 2412.000 1975.000 4197.000  837.000 2040.000 2889.000  345.000  447.000 2695.000 3834.000 3000.000 2496.000  684.000 3676.000 2732.000 2701.000 3894.000  226.000  643.000 2645.000 3187.000 3595.000 1064.000 3191.000 3571.000 2406.000 1931.000 2382.000  748.000 3804.000 2910.000  487.000  152.000 2402.000 1959.000 2682.000 1017.000 3977.000 2072.000 3879.000 2910.000  219.000  120.000  733.000 1632.000 2061.000  564.000 2976.000  841.000 3870.000 1698.000 2337.000 2800.000  519.000 1155.000 3946.000 1048.000 3652.000 2890.000
 i95 2747.000  658.000  559.000  693.000 2295.000 3296.000 2318.000 2709.000 2564.000  705.000  473.000 1475.000 2235.000 1204.000 2734.000 2698.000 2061.000  585.000 1630.000  746.000  195.000 2929.000 2558.000  167.000 2348.000  855.000  745.000 2626.000  156.000 2669.000 2050.000 1839.000 2790.000 1903.000  668.000 1584.000 2699.000 2621.000 1871.000  158.000 3067.000 2540.000 1227.000 2331.000  136.000  500.000 2565.000 2100.000  397.000  313.000 2434.000 3176.000 2342.000  625.000  216.000 1902.000 2254.000  282.000 1764.000 1153.000 1050.000 1254.000 2420.000 1876.000  175.000 2494.000 2831.000  583.000 1236.000  298.000 3226.000 2278.000  937.000 2582.000  447.000 2804.000 2903.000 2268.000 1677.000  974.000 2582.000  374.000 2215.000 2210.000 1470.000 1011.000  553.000 2570.000 1913.000 2101.000 2225.000 2448.000  153.000 2981.000
 i96  477.000 1984.000 2147.000 2704.000  309.000  840.000  615.000  170.000  345.000 1853.000 2085.000 1647.000 3483.000 1624.000  214.000 3802.000  826.000 2014.000 1406.000 1853.000 2451.000  390.000  461.000 2619.000  378.000 2519.000 2068.000 4247.000 2547.000  628.000 3706.000 3484.000 1084.000 1274.000 1986.000 1643.000 3912.000  766.000 1763.000 2446.000  649.000    8.000 2331.000 3536.000 2556.000 2052.000  566.000 3363.000 2302.000 2257.000 3603.000  660.000  237.000 2228.000 2744.000 3267.000  828.000 2755.000 3229.000 2031.000 1490.000 2018.000  533.000 3459.000 2474.000   92.000  305.000 1960.000 1565.000 2242.000 1198.000 3662.000 1641.000 3608.000 2486.000  269.000  394.000  349.000 1288.000 1636.000  434.000 2548.000  500.000 3556.000 1314.000 1942.000 2381.000  359.000  778.000 3614.000  794.000 3382.000 2453.000  446.000 2540.000
 i97 2020.000  660.000  670.000  869.000 1715.000 2571.000 1552.000 2169.000 1885.000  812.000 1104.000  412.000 1562.000  437.000 2156.000 1964.000 1265.000 1195.000  660.000  701.000 1020.000 2379.000 1827.000 1375.000 1696.000  600.000  482.000 2258.000 1096.000 1868.000 1696.000 1469.000 1821.000  909.000  642.000  481.000 2035.000 1761.000  689.000 1257.000 2345.000 2025.000  312.000 1635.000 1327.000 1082.000 1788.000 1427.000  814.000 1172.000 1722.000 2529.000 1784.000  587.000 1400.000 1291.000 1399.000 1227.000 1229.000   58.000  987.000   43.000 1672.000 1451.000 1043.000 1943.000 2242.000 1017.000  492.000 1045.000 2286.000 1708.000  752.000 1792.000  836.000 2280.000 2283.000 1676.000  766.000  678.000 1863.000  933.000 1550.000 1607.000  710.000  247.000  696.000 1884.000 1244.000 1625.000 1393.000 1594.000 1059.000 2390.000 1211.000 2021.000
 i98 3037.000  997.000  906.000  952.000 2569.000 3577.000 2621.000 2966.000 2848.000 1013.000  716.000 1822.000 2480.000 1544.000 2997.000 2943.000 2373.000  785.000 1969.000 1071.000  538.000 3183.000 2851.000  197.000 2633.000 1162.000 1094.000 2789.000  470.000 2971.000 2234.000 2040.000 3115.000 2240.000 1008.000 1931.000 2930.000 2932.000 2220.000  364.000 3350.000 2796.000 1558.000 2578.000  258.000  750.000 2865.000 2351.000  745.000  545.000 2681.000 3444.000 2610.000  971.000  179.000 2150.000 2571.000  437.000 2005.000 1500.000 1319.000 1601.000 2719.000 2088.000  515.000 2758.000 3094.000  848.000 1573.000  600.000 3543.000 2501.000 1246.000 2842.000  764.000 3055.000 3171.000 2545.000 2010.000 1293.000 2872.000  675.000 2505.000 2442.000 1797.000 1359.000  886.000 2855.000 2213.000 2311.000 2539.000 2724.000  500.000 3241.000  349.000 2796.000 1558.000
 i99 1894.000  352.000  510.000 1106.000 1440.000 2441.000 1475.000 1860.000 1709.000  168.000  442.000  878.000 2361.000  558.000 1882.000 2791.000 1233.000  443.000  925.000  219.000  761.000 2080.000 1706.000  956.000 1494.000 1020.000  533.000 2963.000  857.000 1825.000 2373.000 2140.000 1988.000 1167.000  363.000  986.000 2843.000 1789.000 1310.000  783.000 2212.000 1692.000 1095.000 2444.000  892.000  407.000 1718.000 2221.000  632.000  604.000 2538.000 2321.000 1488.000  637.000 1067.000 2056.000 1433.000 1065.000 1958.000  826.000  214.000  901.000 1573.000 2146.000  784.000 1642.000 1978.000  305.000  554.000  559.000 2404.000 2475.000  140.000 2631.000  837.000 1957.000 2049.000 1412.000  930.000  220.000 1729.000  881.000 1362.000 2383.000  698.000  627.000  766.000 1716.000 1067.000 2351.000 1399.000 2443.000  762.000 2128.000  856.000 1691.000  866.000 1146.000
i100 2173.000   77.000  116.000  689.000 1760.000 2731.000 1722.000 2201.000 2002.000  283.000  499.000  819.000 1973.000  550.000 2212.000 2416.000 1450.000  605.000  976.000  209.000  490.000 2422.000 1978.000  808.000 1789.000  596.000  140.000 2544.000  585.000 2071.000 1953.000 1721.000 2151.000 1250.000   63.000  929.000 2456.000 2005.000 1226.000  668.000 2500.000 2038.000  747.000 2060.000  753.000  481.000 1972.000 1833.000  291.000  564.000 2157.000 2637.000 1817.000  212.000  868.000 1658.000 1633.000  772.000 1551.000  555.000  631.000  653.000 1832.000 1731.000  516.000 1976.000 2307.000  433.000  588.000  441.000 2597.000 2074.000  408.000 2266.000  451.000 2305.000 2369.000 1728.000 1030.000  400.000 2007.000  520.000 1647.000 1986.000  838.000  376.000  352.000 2006.000 1332.000 1940.000 1609.000 2092.000  516.000 2459.000  658.000 2036.000  610.000 1002.000  426.000
