# Supplementary material for: Novel hybrid evolutionary algorithm for bi-objective optimization problems
Source: Sci Rep. 2023 Mar 15;13:4267. doi: 10.1038/s41598-023-31123-8 (PMC10017715; doi:10.1038/s41598-023-31123-8)
Supplement: Supplementary file 1 — Supplementary Information. [file 41598_2023_31123_MOESM1_ESM.zip › datasets/L9/dist_randomA100_orig.txt]

          i1       i2       i3       i4       i5       i6       i7       i8       i9      i10      i11      i12      i13      i14      i15      i16      i17      i18      i19      i20      i21      i22      i23      i24      i25      i26      i27      i28      i29      i30      i31      i32      i33      i34      i35      i36      i37      i38      i39      i40      i41      i42      i43      i44      i45      i46      i47      i48      i49      i50      i51      i52      i53      i54      i55      i56      i57      i58      i59      i60      i61      i62      i63      i64      i65      i66      i67      i68      i69      i70      i71      i72      i73      i74      i75      i76      i77      i78      i79      i80      i81      i82      i83      i84      i85      i86      i87      i88      i89      i90      i91      i92      i93      i94      i95      i96      i97      i98      i99     i100
  i1    0.000
  i2  811.000    0.000
  i3 4308.000  352.000    0.000
  i4 1240.000 2678.000 3289.000    0.000
  i5 1481.000 2426.000 1304.000  675.000    0.000
  i6 4426.000 1812.000 1459.000  550.000  621.000    0.000
  i7 4375.000  553.000 2544.000 3074.000 3032.000  993.000    0.000
  i8 1103.000 1596.000  894.000 4374.000 1529.000 2289.000 3020.000    0.000
  i9  999.000 1027.000 3209.000 4179.000 3191.000 1422.000 3741.000 2251.000    0.000
 i10  831.000 2699.000 1525.000 1756.000 2188.000 3722.000 1440.000  299.000 3216.000    0.000
 i11 1103.000 2104.000 3347.000 1330.000  930.000 1655.000 2069.000  269.000  654.000  911.000    0.000
 i12 4232.000  274.000 2253.000 4396.000 1790.000 1194.000  300.000 2403.000 2579.000 1700.000 1276.000    0.000
 i13 4113.000  595.000 4468.000 3552.000 2719.000 1388.000 1015.000 3696.000 4014.000 3716.000 2408.000 3661.000    0.000
 i14 4142.000  741.000 3249.000 4305.000 2368.000 3490.000 2038.000 1971.000 4107.000 1009.000 4309.000 2170.000 1862.000    0.000
 i15 4152.000 3745.000 1721.000 4089.000 2192.000 1500.000 3911.000 2777.000  681.000 3111.000 2209.000 3737.000 1075.000 4437.000    0.000
 i16 3503.000  340.000 2609.000   12.000 4096.000 2475.000  742.000  661.000 3274.000 3906.000  524.000 3114.000 3617.000 1758.000  121.000    0.000
 i17 3792.000 2558.000 2634.000  663.000 3276.000 4335.000  968.000   71.000 2328.000 3182.000 3548.000 2104.000 3369.000 1128.000  531.000  168.000    0.000
 i18 2613.000 2433.000 1114.000 1184.000 1988.000 3996.000 3884.000  766.000 2642.000 4196.000 2727.000 3354.000  561.000 1436.000 3257.000 4029.000 3495.000    0.000
 i19 2763.000 2177.000 2567.000 3118.000 2946.000 3612.000  795.000 1859.000 3299.000 4104.000 3693.000  143.000 2027.000 4469.000  338.000 2127.000 2029.000  502.000    0.000
 i20 1987.000  595.000 3186.000 1904.000 1215.000 1589.000 3993.000 2794.000  960.000 4075.000 4214.000  350.000 3119.000 3239.000 3274.000  479.000 3044.000 3547.000 2056.000    0.000
 i21 4288.000 1330.000 4277.000 3067.000  652.000 2337.000  833.000 1558.000 3289.000 2919.000 3970.000 1690.000 1232.000 2705.000  478.000 3455.000 1650.000 1760.000 3068.000 3458.000    0.000
 i22  541.000  344.000  364.000 2706.000 3104.000 2468.000 1104.000 1677.000 2129.000  445.000 2553.000 1169.000 2281.000 1292.000 2454.000 2344.000 2685.000 4328.000  472.000 4083.000 2162.000    0.000
 i23  430.000 2962.000 4332.000  656.000 3965.000  271.000 2564.000 1024.000 2640.000 3753.000  114.000 2646.000  427.000 3594.000 2953.000  916.000 1543.000 3755.000 1035.000 1661.000 4012.000 3252.000    0.000
 i24 1143.000  558.000  222.000  438.000  776.000  714.000 4359.000 3641.000 1504.000  763.000  688.000  296.000 2733.000 2630.000 1217.000 1951.000 3623.000 3321.000  697.000 3782.000 2414.000  479.000 1539.000    0.000
 i25 2739.000 2603.000 3030.000 2553.000 4331.000  889.000 4173.000 1374.000  476.000 1051.000  586.000 2291.000 1006.000 4093.000 1393.000 2449.000 4370.000 4423.000 3860.000  539.000 2773.000 3965.000 3940.000  359.000    0.000
 i26 2260.000  607.000  194.000 1762.000 3021.000 2760.000 2833.000 2168.000 2050.000 3464.000 2868.000 3009.000  578.000 4182.000 1586.000 1216.000 3994.000 3444.000  897.000 2971.000 2013.000 4338.000 3374.000  933.000  180.000    0.000
 i27 1786.000 1145.000 2803.000 4270.000 3841.000 3095.000  627.000 1253.000  897.000 1872.000  235.000 2070.000 4375.000 2680.000 1760.000 1788.000 3806.000 3566.000   27.000 1316.000  295.000 1257.000  217.000 1775.000  858.000 1180.000    0.000
 i28 1303.000 2992.000 2846.000  734.000 3940.000 4339.000 3871.000 3054.000 3034.000 1375.000 3299.000 3264.000 3008.000 4297.000 4033.000 1126.000 4469.000 3710.000 2782.000 3055.000 3688.000  876.000 1919.000 1948.000 4279.000 1608.000 1094.000    0.000
 i29  638.000  846.000 4426.000 3777.000 2010.000 2631.000 4009.000 3280.000  351.000 1847.000  342.000 1694.000 3882.000 1760.000  633.000 3171.000 2313.000 3652.000 2297.000 3358.000  984.000 4334.000 2701.000 3518.000 3084.000 2592.000 3858.000   25.000    0.000
 i30   94.000 1318.000  245.000 1483.000  655.000 3130.000 1349.000 2993.000 1566.000 2832.000 3356.000 2398.000 3951.000 3164.000 1299.000  979.000  271.000 4323.000 4217.000 1867.000 2116.000 3508.000 2616.000 1859.000 2681.000 4233.000 1056.000 1991.000  170.000    0.000
 i31 3253.000 3399.000 2263.000 1539.000   85.000 1484.000 4032.000 2834.000  720.000  631.000  313.000 3417.000 3454.000 4074.000  573.000 4330.000 2285.000 3464.000 2538.000 2787.000  346.000 3181.000 2958.000 3911.000  317.000 4320.000  956.000 1509.000  957.000 2720.000    0.000
 i32  951.000 1140.000 4126.000 1515.000  562.000 2602.000 3986.000 2094.000 1098.000  552.000 3144.000 2408.000 3214.000 2418.000  423.000 2171.000 2861.000 1162.000 1560.000 4278.000 2797.000  670.000  276.000 4085.000  126.000  139.000  307.000 3333.000 3179.000 4337.000 1883.000    0.000
 i33 2851.000 3184.000 4459.000 2940.000 1154.000 4121.000 3819.000  556.000 2953.000  122.000  274.000 1439.000 2416.000 1121.000 4138.000 1955.000  976.000 3953.000 1286.000  854.000 3684.000 1428.000 1596.000 3011.000 2696.000 2747.000  741.000 1459.000 3453.000 1520.000  535.000 1307.000    0.000
 i34 1498.000  145.000 2782.000  222.000 2149.000 3049.000  917.000 2318.000 4217.000 3723.000  654.000 1195.000 1799.000 1579.000 1490.000 2021.000 1066.000 3613.000 2695.000  685.000 3443.000 2247.000  378.000  626.000 3216.000  714.000 3014.000 4331.000 1877.000 2002.000  253.000  410.000 1675.000    0.000
 i35 2335.000 2105.000 4151.000  868.000 3454.000 4105.000 3507.000 1927.000  610.000 1047.000 2545.000 2710.000 1132.000 2479.000 1162.000  564.000 2959.000 1723.000  746.000 2439.000 4253.000 2446.000 3420.000 2018.000 3364.000 3344.000  701.000 3300.000 1810.000 1947.000 3395.000 4088.000  630.000 3418.000    0.000
 i36 3315.000 1441.000 3838.000 2149.000  833.000 3605.000 2061.000 1687.000 2189.000 1466.000 1243.000 2077.000 1783.000 2549.000 1864.000 1437.000   34.000 4389.000 3009.000  277.000 3296.000 1465.000 1734.000  421.000  496.000  238.000 3300.000 3445.000 2016.000 3202.000  462.000 4205.000 2025.000 2112.000  982.000    0.000
 i37 4102.000 1590.000 4129.000 3025.000   99.000 2718.000 1299.000  856.000 3597.000  249.000 4147.000  301.000 1763.000 3659.000 2029.000  308.000 1963.000   78.000 3393.000 4199.000 2282.000 2529.000 2309.000 1519.000 3453.000  969.000 2848.000 4210.000 3245.000  845.000 2494.000 3210.000 3247.000 3610.000  133.000 2130.000    0.000
 i38  616.000 4060.000 1996.000 3563.000 3115.000 4319.000  955.000 1601.000   23.000 3305.000  277.000 3380.000 1483.000 3641.000 1450.000 1533.000 2705.000 1394.000 4000.000  407.000  269.000  881.000 2871.000 2755.000  425.000  397.000 2073.000  441.000 1147.000 1181.000  577.000 1710.000 2358.000   93.000 4389.000 3611.000 3448.000    0.000
 i39  985.000 1914.000  521.000 3615.000 2753.000 1122.000 2210.000 2437.000 1829.000 2873.000 1566.000  162.000 1022.000 1191.000 2980.000  252.000   40.000 4135.000 2728.000  982.000 1083.000 1574.000 4074.000 3547.000 3296.000  128.000  856.000 1091.000 3270.000 4288.000 2223.000 3132.000  803.000 3272.000 2647.000 3875.000 2277.000 2982.000    0.000
 i40 2456.000 4030.000 4180.000  692.000  617.000 1099.000  452.000   14.000 4400.000 3129.000 2629.000  613.000  191.000  602.000   74.000 3472.000 2759.000  673.000 3796.000  200.000 1908.000 3408.000  231.000   62.000  716.000 4195.000 2144.000 3353.000 3731.000 4026.000  658.000 4436.000   84.000 1035.000 2648.000 3128.000   19.000 2824.000 1615.000    0.000
 i41 4269.000  625.000 3499.000 3364.000  200.000 1349.000 4428.000 2803.000   24.000  652.000 2968.000 1853.000 3206.000 4152.000 1359.000 2409.000 3468.000  941.000 3692.000 1814.000 1030.000 3817.000 1374.000 3518.000 3608.000 3705.000 4386.000 3480.000 1037.000 1465.000  960.000 1131.000 1841.000 2192.000 1866.000  860.000  193.000 4021.000 3171.000 3138.000    0.000
 i42  842.000 1919.000 2269.000 4375.000 1780.000 1614.000   92.000 2072.000 3249.000 2722.000 1366.000 1771.000  751.000 1517.000 3149.000 2152.000 3773.000 4464.000  711.000 3288.000 1412.000 3384.000 2339.000 4059.000 4135.000 2578.000 3800.000  738.000 4069.000 1232.000 1217.000 2895.000 2841.000  492.000 1032.000 3162.000  171.000 3314.000  743.000 1553.000 4202.000    0.000
 i43 3104.000 1423.000 3067.000 2914.000 1223.000  875.000 4251.000 3822.000 4072.000 2330.000 3763.000 4299.000 2341.000 2363.000 2649.000 1362.000 2015.000  273.000 2895.000 3133.000  559.000 3773.000 2404.000 3828.000  489.000 3416.000 3065.000 1452.000  167.000 1440.000  100.000 3603.000 2289.000 3985.000 3751.000  478.000   89.000 3315.000  675.000 4441.000 1341.000 1243.000    0.000
 i44 3537.000 2797.000  670.000  368.000  992.000  317.000 1943.000 1545.000 1155.000 2828.000  885.000 4388.000 3802.000 1781.000 4223.000 2920.000 3540.000 1403.000  783.000 3976.000  388.000  270.000 3092.000 1157.000  414.000 1880.000 3405.000   63.000 3547.000 3297.000   91.000 1599.000 4464.000 3884.000   41.000 1402.000  653.000  380.000 1510.000 2460.000  229.000 2391.000 4332.000    0.000
 i45 2674.000 1018.000 1431.000  376.000 4133.000 3189.000  929.000  377.000 1923.000 2051.000  698.000 2392.000 3455.000 1859.000 2396.000  138.000 3012.000 2932.000 1233.000 2256.000 4033.000 3880.000 3840.000 2970.000 1831.000 1561.000 1645.000    0.000  768.000 2036.000 3999.000 2123.000 3434.000 2991.000 2005.000  841.000 3296.000 2428.000 2345.000 2261.000 4378.000 3787.000 2620.000  751.000    0.000
 i46  511.000  193.000 1473.000 4208.000  527.000 4398.000  375.000   13.000 3181.000 3429.000  969.000  887.000 4363.000  711.000 2139.000   98.000 2157.000  769.000 4115.000 1872.000 2415.000 4003.000  827.000 3646.000 1872.000 2131.000 4419.000 3508.000 1605.000 4300.000 3627.000  913.000  289.000 2945.000 4147.000   28.000 2556.000  785.000 3138.000 2827.000  559.000  336.000 1733.000 1168.000 4191.000    0.000
 i47 1697.000 1985.000 2159.000 1407.000 2690.000 3115.000 1393.000 4267.000 1688.000 2358.000 4457.000  512.000  651.000 2964.000 1866.000 2777.000 3403.000 1836.000 2670.000  532.000 1054.000  447.000 2240.000  154.000 4128.000 2575.000 2502.000  551.000 1814.000 2586.000 2861.000 1032.000  775.000 1150.000 3491.000  187.000 1680.000 3008.000  497.000  707.000 1253.000 1091.000  605.000 3052.000 3162.000 3579.000    0.000
 i48   97.000 2247.000 3033.000  352.000 3188.000 2376.000  781.000 2466.000  326.000  795.000 2814.000  516.000 2614.000  409.000 2653.000 3652.000 3980.000 1281.000 4297.000 4227.000 4011.000 2606.000  731.000   82.000 1107.000 2837.000 4210.000 2516.000 3575.000 3237.000  844.000  982.000 1793.000 1152.000  319.000 3425.000 1911.000 2311.000  623.000 2112.000 3109.000  984.000  723.000 1901.000 3498.000 2217.000 3174.000    0.000
 i49 2402.000 1869.000 1006.000 3680.000 3173.000  624.000 1932.000  746.000  826.000  809.000 3834.000 3285.000 3028.000 1762.000  164.000 1949.000 2966.000 1588.000 2564.000  201.000 3784.000 1455.000 1599.000  597.000 2847.000 1885.000 3597.000 1696.000 2059.000 1693.000 2342.000 4315.000 3620.000 4236.000 2086.000 3701.000  255.000 2171.000 4159.000 2566.000  352.000 1280.000  847.000 2332.000 3566.000 3653.000 3308.000  189.000    0.000
 i50 3995.000  627.000 4082.000  626.000 1712.000 1807.000  333.000  557.000 4301.000 1099.000 3413.000   52.000 2310.000 1140.000 1699.000 3654.000 4434.000 1685.000 3807.000 3699.000 3117.000 1150.000 3766.000 4060.000 1274.000 3486.000  918.000 4110.000 2071.000 2473.000  464.000 2663.000  697.000 1528.000 1152.000  591.000   21.000 2452.000 1172.000 3627.000 2247.000 1201.000 2131.000 3767.000 2926.000 3498.000 2603.000 3944.000 3243.000    0.000
 i51 2660.000 2792.000 2065.000 1650.000   43.000 3668.000  129.000 1471.000  804.000 4436.000 1829.000 3500.000  150.000 2021.000  605.000  931.000 4157.000 3552.000 1371.000 1045.000  961.000 2697.000 2558.000 2260.000 3979.000 4213.000 2809.000  621.000 4389.000 2726.000 2108.000 1883.000  710.000 3047.000  435.000   79.000 1764.000 3239.000 3046.000 1934.000 1252.000 3903.000 3126.000 1168.000 1754.000 2683.000 3647.000   76.000 1185.000 1409.000    0.000
 i52  763.000 3426.000 4388.000 1162.000 3387.000 4395.000 3680.000 3223.000 1913.000 2412.000 1538.000 1062.000 2770.000  447.000 3017.000 3166.000  365.000 1792.000 3909.000  550.000 1858.000 2821.000 2187.000 1965.000 2669.000 4016.000 3370.000 2847.000  345.000 1806.000 4297.000 1904.000 4272.000 2461.000 2627.000 1510.000 2568.000 4373.000 2750.000 4243.000   32.000 2854.000 2144.000  180.000 1656.000 2281.000 3105.000 3850.000  741.000 3958.000 3603.000    0.000
 i53 3614.000 2008.000  969.000 2306.000 1282.000 4125.000 1592.000 2058.000 2086.000 1905.000 2947.000 2385.000 3679.000 2428.000 1171.000 3483.000 1734.000  468.000  481.000 3466.000 1146.000  879.000 1158.000  932.000  976.000  883.000 2338.000 3485.000 1270.000  950.000 3240.000 3882.000 1189.000  700.000 1212.000 1932.000 1937.000 3731.000 2781.000 1327.000 1467.000  475.000 3226.000 3401.000 2834.000 3580.000  873.000 3859.000 3958.000 2725.000  493.000 1228.000    0.000
 i54 2524.000 1787.000 3279.000 2431.000 3786.000  740.000  741.000  896.000 2615.000  559.000  778.000  642.000  708.000 2563.000 2994.000 4007.000 1357.000 2638.000 2350.000 2542.000 4412.000  726.000 2312.000 4333.000 1343.000 1279.000 1389.000  640.000  562.000 3074.000  430.000 4236.000 4255.000 1168.000 1707.000 1072.000  644.000  840.000  992.000 1546.000 2272.000  941.000 3402.000 2536.000 1200.000 1551.000 1380.000 3678.000 4310.000 3702.000  565.000 3777.000  592.000    0.000
 i55 2970.000 1851.000 1580.000 1878.000   94.000 3311.000 3515.000  357.000 2472.000 2685.000 1517.000 2766.000 1339.000 1185.000 4043.000 1137.000   25.000 3113.000 4230.000 2177.000 4128.000 2470.000 3942.000 2029.000  711.000  744.000 2058.000 4401.000 3423.000 4046.000 3553.000  847.000 1624.000 2101.000 3246.000 3514.000 2769.000 1664.000 1856.000 4019.000 2418.000 3404.000   11.000 4365.000 1427.000 4308.000 4434.000 1056.000 2652.000 2609.000 2212.000 1358.000 3166.000  342.000    0.000
 i56 3505.000 3985.000 1255.000  618.000 2799.000 2354.000 1267.000 3748.000 1824.000 2672.000 2680.000 4291.000 2020.000 2670.000 2200.000   23.000 2873.000  147.000 2443.000 2552.000 1588.000 4303.000 2544.000  494.000 4074.000   12.000 1267.000 1768.000 2418.000 4029.000  430.000 3894.000 3584.000 2582.000 4345.000 3054.000 3653.000 2929.000 2018.000 3357.000 3105.000 4250.000 1596.000 3184.000 3503.000 3759.000 3061.000 3041.000 1961.000 1091.000 2987.000 3948.000 3221.000  133.000 3221.000    0.000
 i57  347.000 3243.000 2203.000 3687.000 2475.000 3655.000 1339.000 4047.000 2461.000 3310.000 1895.000 1514.000  948.000 3848.000  807.000 2367.000  668.000 1547.000 3107.000 3076.000 3559.000 3593.000 1109.000 1920.000 2187.000 2940.000  343.000 1030.000 1196.000  156.000 1996.000 1274.000 3868.000  942.000 2865.000 2365.000 2329.000 1145.000 1019.000 4140.000 3235.000    7.000  244.000  287.000  179.000 2175.000 1904.000 3856.000  281.000 4408.000 2265.000 1975.000  533.000  193.000 1238.000 1575.000    0.000
 i58  101.000 2982.000 1881.000 1351.000 1909.000 1655.000 4418.000 3974.000 2787.000 2437.000 3430.000 4336.000  228.000 1812.000  330.000 2966.000 1998.000 3807.000 3811.000 2383.000 3549.000 3573.000 2972.000 3785.000 1747.000  871.000  411.000 1344.000 3887.000 3202.000 1154.000   60.000  666.000 1596.000 3649.000 2699.000 4396.000  864.000  163.000  807.000  963.000 1505.000 3170.000  458.000 1474.000 3418.000 3812.000 4360.000 2672.000  542.000  254.000  692.000 1814.000  872.000 2729.000 3783.000 1601.000    0.000
 i59 2965.000 2226.000 3482.000 4394.000 2021.000 2971.000 3671.000 2551.000 1629.000 1090.000 2880.000 2839.000  301.000  254.000 1526.000 4218.000  475.000 1728.000 1826.000  404.000 3340.000  801.000 1507.000 4119.000  337.000  947.000 1082.000  460.000 2289.000  309.000 1869.000 1883.000 2936.000 2604.000 4013.000 2246.000 3960.000 2588.000 2869.000  540.000 1714.000 2520.000 3080.000 1695.000  234.000   79.000 2604.000 3789.000 2885.000 1945.000 1867.000 2825.000 3733.000 3336.000 4348.000  290.000  996.000 2098.000    0.000
 i60 1719.000 3031.000 1500.000  761.000 3152.000 2246.000 3933.000  310.000 2677.000 1101.000 2736.000 4415.000 1693.000 3219.000  623.000  752.000 2399.000  262.000 3995.000  136.000  151.000  476.000  160.000 2320.000 2002.000 4413.000 4051.000 1490.000 3661.000 1393.000  515.000  653.000  536.000 2572.000 3534.000  429.000 1644.000 3529.000  947.000  392.000 1246.000  182.000 1134.000 1035.000 4280.000 4005.000  834.000 1853.000 4030.000 3149.000 3869.000 3428.000 2600.000 4031.000 4352.000  181.000  608.000  172.000 4154.000    0.000
 i61 3942.000 1072.000 1785.000 3166.000 3648.000 3596.000 2178.000 2031.000  344.000 3713.000 1007.000  668.000 2007.000 3742.000  562.000 2844.000  502.000 2230.000 2385.000 1379.000   80.000 2165.000  771.000 4166.000 2616.000 3724.000  424.000 2788.000 2284.000 3250.000 2373.000 1939.000 1557.000 2448.000 1018.000 1051.000 3990.000 4057.000 3884.000 1031.000 3186.000  246.000 2962.000  918.000 3368.000 3548.000 2112.000 2863.000  654.000 3243.000  380.000 2831.000 1129.000 4102.000 2844.000 2544.000 3111.000  374.000 3778.000 2867.000    0.000
 i62 3648.000 1428.000  838.000  816.000 2926.000 2346.000 3759.000 4307.000  986.000 3310.000 1822.000 3871.000 2930.000  270.000 3432.000 4282.000  295.000 2676.000  666.000 1553.000 3199.000 4436.000 2844.000 2719.000 2827.000 2314.000 3208.000  113.000 1557.000  916.000 3785.000 2661.000 1275.000 2914.000 1899.000 3013.000 1551.000  624.000 2446.000 3472.000 2801.000 2094.000 3474.000 1439.000 1935.000 2133.000 3767.000 2268.000 1535.000 2541.000 2063.000 3442.000 4234.000  156.000 1064.000 3719.000 3963.000 1839.000 3886.000 1361.000  255.000    0.000
 i63  758.000  786.000  748.000  292.000 4395.000 3534.000 1642.000 1552.000 4339.000 2883.000 2754.000 3027.000 1868.000 3256.000 1074.000  163.000 1421.000 2774.000 3009.000 3833.000 2375.000 4024.000 4369.000 2961.000 3747.000  367.000 3450.000  794.000 2282.000 3589.000 1789.000 3898.000  434.000 1534.000 3961.000 1272.000  709.000 4364.000 3513.000 3086.000 1878.000 2013.000 1045.000 2815.000 1441.000 3389.000 4232.000 3065.000 2806.000  948.000  840.000  225.000 2521.000 2996.000 4368.000 1531.000 4323.000  938.000 1939.000 2357.000  939.000 4400.000    0.000
 i64 4133.000 3859.000  424.000 3139.000 2772.000 4117.000 3240.000 2395.000 2825.000 3468.000  789.000 2515.000 1482.000 2101.000  465.000 2339.000  965.000  265.000 2665.000 4425.000 2635.000 1682.000 1635.000 1836.000 1749.000  758.000 3334.000 2187.000  538.000 3870.000  468.000 3707.000 1148.000 2124.000 2086.000  502.000 2996.000 1546.000 2391.000 3917.000  709.000 3800.000 2268.000  268.000  377.000 3329.000  388.000 3611.000  617.000 1469.000 1061.000 4159.000 2846.000 3509.000 2055.000 1992.000 2064.000 1738.000 2698.000 2114.000 1906.000 1771.000 2007.000    0.000
 i65 1996.000 2017.000 2483.000  338.000 1169.000 3214.000 2317.000 3231.000 3186.000 1214.000  945.000 2150.000 3673.000 3691.000 4453.000   23.000 2302.000 2842.000 4170.000 3916.000 4347.000 3267.000 4284.000 1243.000 3597.000 4361.000 2794.000  739.000 2118.000 1384.000  303.000 1870.000 2895.000 2601.000 2907.000 2701.000 4398.000 1969.000 3255.000 2339.000 2708.000 4020.000 3079.000 1208.000 2406.000 3866.000 4288.000 1495.000 4432.000  252.000 1664.000 2543.000 2378.000 3381.000 4375.000  160.000 1295.000 1523.000 1443.000 3235.000 2884.000 2349.000 2552.000  390.000    0.000
 i66 1840.000 2673.000 3403.000  483.000 2431.000 4343.000 3700.000 2099.000  172.000 4027.000  541.000  370.000 1958.000 1477.000 1156.000 1338.000  991.000 3845.000 3793.000 4032.000 1052.000 1124.000 3326.000 3980.000 1505.000 2597.000 4187.000 4384.000  995.000 2610.000 2422.000 3386.000 3996.000 3763.000  780.000 4095.000 4209.000 1266.000 2937.000  460.000 4266.000  111.000 3674.000 3566.000 2872.000  325.000 4088.000 1945.000 1421.000 2461.000 2810.000 4171.000 3838.000 2649.000 1820.000 4331.000 1135.000  131.000 2531.000 3198.000 2187.000 4227.000 3692.000 3541.000 2820.000    0.000
 i67 4340.000 2934.000 1321.000  953.000 4305.000 1861.000 2760.000  419.000 1890.000 1330.000 2928.000 1402.000  482.000 2450.000 1742.000  425.000 1200.000  504.000   14.000  108.000 1141.000 1989.000   42.000  964.000 2740.000 3976.000 2294.000 4030.000 2260.000 3336.000 1440.000 1511.000   21.000 3861.000 1426.000  563.000 2433.000 3295.000 3499.000  942.000  866.000 1676.000  494.000  829.000 2943.000  968.000 2205.000 3422.000 2498.000 2837.000 1903.000  318.000 4372.000 1899.000  380.000 1532.000  916.000 1083.000 3383.000 3629.000 2158.000 1827.000 2610.000 3095.000 2755.000 2421.000    0.000
 i68 4253.000 1468.000 2883.000 2945.000 1870.000 2964.000 4167.000 2612.000 1820.000  621.000  700.000 2062.000  735.000 2796.000 3826.000 3500.000 1780.000 3853.000 2555.000 3024.000 3827.000 1447.000  180.000  370.000  896.000  592.000 3074.000 4176.000 2204.000  554.000  781.000 2567.000 2215.000 1033.000 2568.000 3842.000  660.000  709.000 2070.000 3755.000 3256.000 2439.000 3290.000 2789.000  335.000   17.000 2281.000  347.000  279.000   90.000 1719.000 4403.000 3732.000 1978.000 3580.000 4251.000 3106.000 2338.000 2020.000  168.000 4094.000 4093.000  653.000 1506.000 3222.000  494.000 3476.000    0.000
 i69 1317.000 1322.000  578.000 1572.000 2383.000 4133.000  977.000 3322.000 3288.000 2971.000 1055.000 4107.000 3196.000 2167.000 1955.000 4103.000   93.000 3505.000  215.000 2459.000 4038.000 2138.000   14.000 1123.000 4178.000   72.000 2168.000 3642.000 3092.000 1912.000 1474.000 1815.000 3619.000 1596.000  962.000 2817.000 1769.000 2284.000 4091.000 2587.000  648.000   15.000 1579.000 1644.000 1359.000 2759.000 3317.000 2468.000 1714.000 2986.000  698.000   21.000 3230.000 1484.000 1487.000 2437.000 1893.000  424.000 2811.000 1566.000 1931.000 1841.000 2998.000 2964.000 2789.000 3154.000 3360.000  203.000    0.000
 i70 2954.000 1941.000 4147.000  475.000 3549.000 3772.000 4004.000 3990.000 3364.000 2165.000 1868.000 1570.000 3124.000 3597.000 3614.000 2706.000 2884.000 3784.000 3929.000  441.000 4023.000 3267.000 4265.000   95.000 2322.000 4106.000 3775.000 3591.000 2969.000 4232.000 4191.000 4356.000 3632.000 2574.000 2160.000  212.000 2644.000 2507.000 2327.000 1647.000  620.000 1961.000 2741.000 3079.000  111.000 1440.000 1105.000 2068.000 1121.000 1479.000 4130.000  863.000 1591.000 4124.000   73.000  480.000 1275.000  847.000 3318.000 3982.000 2365.000 4310.000 3375.000  189.000 1769.000 3717.000 1172.000 3652.000  899.000    0.000
 i71 1810.000 1880.000 4045.000 3556.000    2.000  380.000 3425.000 3182.000 1436.000 2600.000 1204.000 1009.000 1754.000 4132.000 2692.000 1250.000 3109.000  379.000 1044.000 3460.000 2030.000 3550.000 3600.000 2826.000 4215.000  246.000 2940.000  297.000 1507.000  268.000 3310.000 1378.000 1370.000 1998.000 2067.000  618.000   55.000 4050.000 1532.000 1802.000 1512.000 1834.000 4134.000 2500.000 2462.000  700.000 4180.000 3410.000 3942.000  735.000 3125.000 1456.000 4067.000 1969.000 2637.000  619.000 1595.000 3468.000 1761.000 3105.000  289.000 1714.000 1592.000 4412.000 4324.000 2491.000 2274.000 3402.000 2708.000 2540.000    0.000
 i72 4188.000 1959.000  828.000 4049.000 2474.000 4254.000 1875.000 3585.000 1908.000 3169.000 3183.000 4196.000  949.000 1446.000  126.000 4087.000  816.000 3656.000 1162.000  330.000 1013.000 2141.000 2323.000 3268.000 4411.000  280.000 2359.000  207.000 1932.000 2464.000 2655.000  187.000 2058.000 3994.000 3381.000  307.000 4311.000 2441.000  452.000 4067.000  393.000 4229.000 3507.000 1105.000 3599.000 3849.000 2679.000  638.000  250.000 3473.000 3181.000 1906.000 2544.000  217.000 4363.000 2156.000  138.000 3525.000 4012.000 2544.000 2215.000 1565.000 1191.000  767.000 2267.000 2368.000 3159.000  426.000 2093.000  760.000 2392.000    0.000
 i73 2669.000  925.000 2716.000 1307.000  465.000  613.000 4380.000 1425.000 3591.000 2103.000   48.000  713.000 3967.000 1706.000 3882.000 3814.000  273.000 3301.000 3315.000 4449.000 4258.000   85.000 2881.000 4187.000   56.000  470.000 1094.000  253.000 1129.000 2985.000  421.000  322.000 1851.000 4231.000 1478.000 3770.000 2557.000 3569.000 1002.000  116.000 1421.000 2367.000 4066.000 2166.000 3759.000 2451.000 4119.000  824.000 2542.000 1464.000  121.000 3437.000 1724.000 4290.000 1951.000 3653.000 2510.000 3455.000  795.000  740.000 2106.000  713.000 3883.000 3219.000 2158.000 1280.000 1156.000 3797.000  962.000 1307.000 4325.000 2919.000    0.000
 i74 1487.000 1693.000 1325.000   16.000  273.000 1358.000 2140.000 3238.000  149.000 1933.000  520.000  192.000 3783.000 4311.000 1936.000 1148.000 1864.000 3636.000  857.000 2789.000 3025.000 1533.000 1762.000  332.000   93.000 3857.000 3474.000  390.000 4458.000 3741.000 3644.000  333.000  289.000  199.000 4150.000 1858.000 1130.000 1106.000 3913.000 4434.000 2292.000 2657.000 1658.000 2269.000 1499.000 2554.000 4358.000 2528.000 1992.000 4466.000 4148.000 3587.000 2480.000 2846.000 1704.000 1807.000    4.000 2507.000 2432.000 3870.000  122.000 3256.000 3750.000 3152.000 1926.000 3592.000 2627.000 2591.000   97.000 2978.000 2336.000 3074.000 2426.000    0.000
 i75 2191.000   40.000 2758.000 2757.000 2871.000 3674.000 3231.000 1324.000 3670.000 3678.000 1200.000 3450.000 2387.000  440.000  402.000  161.000 1603.000 1998.000 1053.000 2601.000 3910.000 1812.000 1716.000 1634.000 1028.000  517.000 2941.000 4418.000 2311.000 3461.000 3703.000 2370.000 1440.000 2078.000  363.000 3347.000 3330.000 2156.000 3172.000  801.000 3822.000 4310.000 1102.000  358.000  684.000 3940.000 1924.000 3559.000 3910.000 1315.000  385.000 3939.000 2619.000 1390.000  160.000 1959.000 3088.000 1694.000 3277.000 3900.000 4301.000  677.000 3706.000  155.000  224.000 2228.000 1642.000 4204.000 3744.000 1552.000 3428.000 4073.000  906.000 3433.000    0.000
 i76 3653.000 3536.000 4148.000  821.000 3028.000  234.000  507.000  487.000 3897.000 3949.000 3913.000 2977.000  425.000 1524.000 1235.000 2157.000 3678.000 2385.000 1747.000 1867.000 2396.000 3508.000 4268.000  443.000 2743.000 3830.000 4391.000 1411.000 2525.000 1553.000 2575.000 1130.000  948.000  600.000 1942.000 2653.000  992.000 1906.000  366.000 3509.000 3129.000 2052.000 2883.000 1019.000 1001.000 2841.000   26.000 2914.000 4051.000 2401.000 1643.000 2748.000 2594.000 1628.000 2307.000  467.000  497.000 3220.000 1210.000 1876.000 3514.000 1624.000 4466.000 1213.000 3463.000 3832.000 3117.000   70.000 1444.000  297.000 2950.000 3894.000 2434.000 3718.000 1673.000    0.000
 i77 2702.000  843.000 4430.000 1228.000 3669.000 4166.000 1753.000 3180.000  858.000 1536.000  642.000 4291.000 1218.000 1627.000 1171.000 2910.000 2480.000 2456.000 4275.000 3604.000 2158.000 2718.000 3521.000 1968.000 3965.000 1367.000  863.000 4320.000 3444.000 3787.000 1138.000 2004.000 3935.000 3501.000  347.000 1802.000 2504.000 3681.000 1122.000  583.000 1115.000 2176.000  627.000 2358.000 3256.000 3489.000 1366.000 3583.000 3552.000 1949.000 2968.000 3213.000 3772.000 1176.000 3688.000 2504.000 1496.000 4186.000 2339.000  496.000   45.000 1787.000 4394.000 1817.000 2977.000  184.000 4010.000 2579.000 2787.000 2255.000 2140.000  887.000 3959.000  765.000 3589.000 3464.000    0.000
 i78  474.000 1358.000 4369.000 4185.000 2713.000  987.000 2783.000  527.000 3630.000 4123.000  335.000 2207.000 1055.000  771.000 2049.000 2534.000  218.000 4133.000 1458.000 1560.000 4186.000  558.000 3638.000 1323.000 2450.000 1205.000  690.000  632.000 2284.000 1902.000 2854.000 3911.000 4269.000 2524.000 2872.000 1830.000 3532.000 1384.000 3924.000 2757.000 1155.000 1260.000 4402.000 2924.000   49.000 4354.000 2297.000 2129.000 2511.000  953.000 2025.000 3014.000 4041.000 3145.000 3869.000  957.000 4443.000 3843.000 4329.000 1372.000 2073.000 2158.000 4171.000 3548.000 1394.000 1659.000  673.000 4273.000 2669.000  407.000 1540.000 1898.000 4105.000 1932.000 2608.000 2064.000 3244.000    0.000
 i79 2124.000  886.000 4343.000 1593.000 2196.000 1967.000 1598.000 2923.000 3168.000 2652.000 2438.000  593.000 3353.000 3131.000 3171.000 3519.000 1658.000 4221.000 2626.000 2104.000 1039.000   79.000  366.000 2019.000 3040.000 3731.000  628.000  121.000 3017.000 2692.000 1141.000 3936.000 4194.000 1983.000 2213.000 2636.000 3348.000 2734.000  136.000 1361.000  266.000 1518.000 3393.000 3195.000   74.000 3569.000 3354.000 3956.000 1533.000 4295.000  136.000 2442.000 2095.000 3527.000 2770.000 2358.000 3052.000  849.000  586.000 3030.000 2572.000  493.000  625.000 3053.000  513.000 1365.000 3193.000 3145.000 1496.000  258.000 4003.000 2530.000 4309.000 1436.000 2200.000 1330.000 1629.000 1847.000    0.000
 i80  635.000 1489.000 3526.000 1832.000 3713.000 2542.000 2240.000 1511.000 2776.000 3592.000 1758.000  431.000  852.000 4463.000 2040.000  592.000 1346.000  195.000  212.000 1433.000 2718.000 3415.000 1972.000  547.000 2782.000  575.000 1528.000 2858.000 2087.000 2928.000 2997.000 4083.000  567.000 3380.000 1559.000 2779.000 4156.000 1825.000  296.000 2569.000 2185.000  540.000 3234.000 3232.000 3978.000  517.000 3249.000   57.000   29.000 3352.000 3913.000 2971.000  810.000 1878.000 1345.000  164.000  234.000 2958.000  922.000 1428.000 1568.000 2718.000 1667.000  915.000 2289.000 2839.000  188.000 4261.000 2116.000 2317.000    2.000 3203.000  820.000 3978.000 2146.000  202.000 1172.000 4069.000 2487.000    0.000
 i81    2.000 1883.000 1220.000  693.000 2241.000 3215.000 2614.000 2185.000 1600.000 2733.000 3550.000 3453.000 2623.000 1547.000  829.000  774.000 3877.000 2598.000 4379.000 2130.000 3363.000 4011.000 2373.000 3655.000  572.000 4459.000 2766.000 2734.000 1368.000   10.000 2629.000  957.000 2341.000 3629.000 3454.000 4006.000 2422.000 4432.000 1939.000 4137.000 3704.000 3847.000 1648.000  434.000  941.000 1663.000 2392.000 2182.000 1394.000 3249.000 1207.000  868.000 1652.000 4034.000 3319.000 1497.000 2236.000 3317.000 2058.000 1956.000 3965.000  912.000   67.000 1210.000 2890.000 4300.000  994.000 3383.000 3752.000 1472.000 4303.000  689.000 1216.000  601.000 1291.000 2732.000 1901.000 1810.000  798.000 3263.000    0.000
 i82 3694.000  988.000 2471.000 2570.000 1615.000 3646.000 1672.000 2699.000 4088.000 4056.000 3934.000 3451.000  336.000 1484.000 3515.000 2017.000 3153.000 2358.000  744.000  777.000 3719.000 2424.000 1167.000 3249.000 4395.000 1239.000 1994.000 2666.000  278.000 1033.000 2816.000 1814.000  468.000 1640.000 3903.000 4006.000  259.000 1870.000 3988.000 1626.000 4148.000  871.000 1864.000 2169.000 3800.000  964.000 1925.000 1760.000 3100.000 2424.000 4426.000 2661.000 2848.000 2207.000  781.000 3259.000 1379.000  782.000  966.000 3026.000 2596.000  292.000 2071.000 2318.000 1541.000 1912.000 2303.000  622.000 1493.000 2591.000  825.000 1949.000  523.000  178.000  944.000 2641.000 1195.000 2171.000 4392.000 1264.000  566.000    0.000
 i83 3826.000 4159.000  851.000 1353.000 3481.000 1066.000 2745.000 2508.000 2116.000 1942.000  419.000 2632.000 3885.000 1499.000 2180.000 3936.000 2375.000 1497.000 3271.000  769.000 1591.000 1108.000 1141.000 3777.000 4032.000 1954.000 1540.000 2403.000 1061.000 2432.000 1671.000 2389.000 4430.000 2111.000 4452.000 3097.000 1758.000  352.000  599.000 1774.000  240.000  585.000 1966.000 1721.000 4352.000 1975.000 1846.000 2973.000 3500.000 3624.000  182.000 1611.000  605.000 1395.000 1775.000  504.000 1075.000 2804.000 4085.000  847.000 2720.000 3917.000 4374.000 3857.000 2574.000  201.000  770.000 3356.000 1092.000 1330.000 1472.000 4284.000 2224.000  678.000  197.000 3888.000 2278.000 3752.000 3749.000 4071.000  820.000  608.000    0.000
 i84 4186.000  573.000  468.000 2484.000 3555.000 4099.000 4307.000 3997.000 1193.000 3021.000 3071.000 1110.000 2682.000 3465.000 3835.000 1887.000 2636.000 4209.000 2838.000  576.000  740.000  870.000 4202.000 3591.000 2080.000  604.000 4128.000 3644.000 3789.000  214.000  227.000 2024.000 1379.000 3578.000 3689.000 3217.000 2918.000 1359.000 4348.000 1074.000 4223.000 3557.000  242.000  146.000 2114.000   12.000 2845.000 3355.000   61.000 3206.000 4346.000 1682.000 1559.000  653.000  228.000 2691.000 2717.000  899.000  243.000 2861.000 4267.000  435.000 4262.000 1798.000 4344.000  340.000  164.000 3091.000  248.000 1561.000 3485.000 3710.000 1263.000 3661.000 1306.000 1729.000 3263.000 2482.000 4157.000 1142.000 2644.000  332.000  535.000    0.000
 i85 2251.000 2557.000  409.000 1439.000 2717.000 1500.000 4045.000 4425.000 3566.000 1384.000  512.000 1585.000  708.000 1297.000 2777.000 2090.000 3543.000  898.000 3694.000 2728.000 2035.000 1579.000  624.000 1491.000  206.000  809.000 1297.000 3130.000 3317.000 2580.000 2085.000   81.000  421.000  100.000 1334.000 3147.000 1999.000 1331.000  225.000  239.000 2644.000  440.000 2994.000 1920.000  401.000 1403.000  246.000 3418.000 2886.000 2546.000 2779.000 2959.000 3571.000 4223.000 2225.000  666.000 2414.000 2478.000 1930.000 4188.000  619.000 3782.000 3972.000 2983.000 2758.000  526.000 3705.000  213.000 1720.000 2762.000  388.000  444.000 2445.000 3260.000 1978.000 2750.000 3036.000 3971.000 3606.000 2851.000 3761.000 1369.000 2570.000 3806.000    0.000
 i86 3214.000 2098.000 4091.000 3944.000 2773.000   72.000 4027.000 1937.000 1016.000 3428.000 2914.000 4302.000  527.000 2555.000  934.000  557.000  155.000 2681.000    4.000 2548.000 3236.000 1884.000 1599.000 2647.000 1845.000 3231.000 2945.000 3463.000 3487.000 4326.000 2338.000 1955.000 1029.000 2667.000 1516.000 2354.000 2238.000 3902.000 3097.000  691.000 3301.000 1328.000  969.000 2183.000 3314.000 1278.000  235.000 3673.000 3410.000 3145.000 3378.000 1224.000  655.000  534.000 1995.000 4196.000 4425.000 2834.000 1134.000 1212.000 2530.000  579.000  653.000 2886.000 1656.000 3768.000  250.000  295.000 1918.000 3387.000 3009.000  993.000 1145.000 1784.000  952.000  274.000 1368.000 1733.000 4465.000  469.000  164.000 4017.000  952.000 1404.000  466.000    0.000
 i87 4254.000 2018.000 3045.000  824.000 1599.000 1883.000 2482.000 2277.000 2934.000 3533.000 2089.000 4134.000  347.000 1859.000 3885.000 3263.000 2248.000 2172.000 3922.000 1587.000  273.000  348.000 4419.000 3129.000 4369.000  203.000 1120.000 1855.000 2678.000 2038.000 3487.000  147.000 4397.000 1751.000 2909.000 3826.000 2093.000 4419.000 2567.000 1175.000   39.000 4131.000 3271.000 1930.000 1966.000 3356.000  152.000 4242.000 4057.000  591.000 3240.000 2248.000  654.000 1758.000 1877.000 1635.000 1303.000 2487.000 3771.000 1531.000 1571.000 2445.000 1179.000 3435.000  456.000 3782.000 3708.000  560.000  943.000 3677.000  968.000 2900.000 1453.000 2028.000 2269.000 1190.000 2506.000 1348.000 2607.000 4418.000 4304.000 2964.000 2942.000 2015.000  276.000 1000.000    0.000
 i88  918.000 2926.000 1840.000  826.000 1177.000 1834.000 3482.000 3140.000 4351.000 3667.000  215.000 2418.000 1989.000 4200.000  391.000 2625.000 1360.000 3685.000 2797.000 3543.000 3872.000  576.000 1462.000 2703.000 1132.000 3807.000 2623.000 2401.000  554.000 4325.000  501.000 3834.000  567.000  299.000  966.000  217.000 4084.000 1704.000 4054.000  337.000 2134.000  620.000 2369.000 3304.000 3108.000 2123.000 2086.000 1676.000 4159.000 2899.000 1635.000 1389.000 1155.000 2130.000  388.000 3688.000 2259.000 4363.000 3698.000 1092.000  981.000 4079.000 3247.000 2602.000 1570.000  132.000 4234.000  260.000 3440.000 3697.000  791.000  707.000 1057.000 4265.000 3715.000 3951.000  946.000 4277.000  982.000 2615.000  696.000 2997.000 2469.000 4004.000 1946.000 3244.000 4457.000    0.000
 i89 2744.000  670.000 2676.000 3713.000  439.000 2529.000  100.000 2410.000 3446.000  828.000 1584.000 2073.000 3867.000  246.000 1365.000 2333.000 4429.000 2082.000 1504.000 2331.000 1764.000 2464.000  269.000  147.000  838.000 1666.000 4296.000 3674.000 3618.000 2872.000 1961.000  850.000 1817.000 1288.000 4174.000 2656.000 2731.000 2924.000 2593.000 3632.000 2301.000 2223.000 2888.000 2283.000 4237.000 2901.000 1539.000 1956.000 1454.000  509.000  389.000  116.000 4142.000 2292.000   87.000  670.000 2887.000 1628.000 1411.000  468.000   64.000  742.000 4242.000 3472.000 3472.000 4325.000 1361.000  459.000 1052.000 2487.000  336.000 2776.000 2219.000  102.000 2635.000 2674.000 2379.000  375.000 3830.000 1093.000 3674.000  323.000  275.000 3661.000 2581.000 1651.000 2602.000 4003.000    0.000
 i90 3895.000 4297.000  928.000 4360.000  126.000 1120.000 4226.000 2679.000 3041.000 2582.000  115.000 4003.000  789.000 3067.000  334.000 3473.000 2340.000 2490.000 4059.000 2133.000  374.000 1933.000 3326.000 2308.000 3634.000 2233.000 2915.000 1548.000  817.000 1031.000 2281.000 3791.000 1349.000  341.000 3489.000 1890.000 1182.000  916.000 3333.000 1749.000  243.000 1338.000 1750.000 3674.000 3361.000 1579.000 2652.000 1244.000 1989.000  515.000  339.000 3463.000 1992.000  108.000 3947.000 2873.000  741.000   33.000 2983.000 3058.000 4032.000   63.000  695.000 2131.000  274.000 2745.000 3291.000 3185.000 2248.000 4159.000  965.000 2595.000 4273.000 2669.000 1649.000 3828.000 2724.000 1226.000 1560.000 2589.000 4053.000 2689.000 3199.000  138.000 4146.000 3281.000 1724.000 2419.000 2505.000    0.000
 i91 1643.000 2402.000 2692.000 2899.000 1887.000 1583.000  137.000 1106.000 3441.000 2828.000 2983.000 2659.000 2384.000 4109.000 4209.000 3200.000 1454.000 2990.000 1741.000 1817.000 3205.000 3202.000  338.000  358.000 4216.000 4141.000  165.000 1713.000 1844.000 2991.000 1178.000 3270.000  528.000 3404.000 1377.000 2711.000  224.000  183.000 1184.000 4214.000 1500.000 1174.000   74.000 3579.000 1815.000  212.000 2978.000 1136.000 4110.000 3268.000  247.000 2289.000 2543.000  506.000 3188.000 4291.000 2347.000  831.000 2622.000 1822.000 4233.000 1082.000 2511.000 1164.000 3466.000 3809.000 1065.000 2812.000 2532.000  705.000 2512.000  985.000  575.000  732.000 2113.000 4445.000  425.000 3430.000 2101.000 3175.000  754.000 3950.000   16.000  628.000 3590.000 1849.000 2895.000 2973.000 2031.000 1464.000    0.000
 i92 1515.000 1781.000 1251.000 2007.000 2036.000 2663.000  588.000 4010.000 1493.000 4021.000  737.000 4289.000  283.000 3230.000  991.000  797.000 1347.000 3931.000 2515.000 2811.000 3478.000 2117.000 3539.000  230.000 1703.000 2408.000 1970.000  482.000 2599.000 3187.000 3016.000 1417.000 2403.000 3530.000 2037.000 2485.000 1734.000 3101.000  799.000 1518.000 2151.000 2944.000  260.000 1747.000 2273.000   16.000  119.000 1721.000 2195.000  516.000 3367.000  415.000 3699.000 1900.000 2684.000 4283.000 2490.000 3594.000 1478.000 1407.000  399.000 1462.000 3443.000  190.000 2728.000 1933.000 2466.000 3312.000 2257.000 2791.000 3391.000 2180.000  696.000  299.000 1103.000  645.000 4433.000  585.000 4035.000 2737.000 2843.000   63.000 4386.000  433.000 4306.000 1422.000 1839.000 2168.000 3512.000 2583.000  224.000    0.000
 i93 3408.000  628.000 3543.000 2017.000 1131.000 3779.000 2969.000 2661.000 3581.000 4464.000 3343.000 1616.000 2874.000 2085.000 2961.000 3974.000 2489.000 1448.000 3464.000 3837.000 1575.000 4282.000 1019.000 1108.000 4465.000 2786.000  760.000 1940.000 1836.000 2412.000 2126.000 4158.000 3701.000  520.000 2929.000 2055.000 2635.000  893.000 2715.000 3238.000 2631.000 1005.000 1438.000 1050.000 2239.000  719.000  183.000 2589.000   33.000 3435.000 2700.000 2264.000  700.000 1568.000 4055.000 2699.000 4032.000 3710.000  284.000 4060.000 4366.000 2639.000 3030.000 1586.000 2953.000 1389.000 1609.000 3314.000 2897.000  368.000 3797.000 4469.000  351.000  584.000  537.000 3562.000  167.000 3023.000 1511.000 2742.000 1591.000 2226.000 2723.000  312.000 3671.000 2192.000 2907.000  936.000 4290.000 1893.000 2803.000  887.000    0.000
 i94  263.000 3873.000  580.000 2839.000 3612.000  692.000 3076.000 1005.000 4229.000  737.000 3032.000 1505.000 4200.000 3808.000 2567.000 1886.000 2385.000  593.000 3167.000 4461.000  500.000 4039.000  210.000 1929.000 3849.000 4075.000 1720.000 2998.000  142.000 2165.000 2260.000  890.000 3775.000 2498.000 4388.000 3454.000 3920.000  767.000 1689.000 3980.000 4262.000 1631.000 3085.000 3901.000  280.000 3841.000 1554.000 2326.000 3617.000  257.000 4265.000 1366.000 2947.000 3969.000 3455.000 3059.000 2656.000 1447.000 3133.000 1759.000 3765.000 3515.000 3591.000  430.000 4384.000 1931.000 2389.000 1169.000 1131.000  721.000 2405.000  656.000 3417.000 1803.000 1741.000 3450.000 4114.000 1868.000  519.000 4263.000 1352.000 3037.000 1194.000 3571.000  178.000 4202.000 3656.000  486.000 3512.000  798.000 1027.000 1683.000 4403.000    0.000
 i95 1200.000 3716.000 2704.000  602.000 2206.000  619.000  282.000 1178.000 2400.000 1251.000 1203.000  272.000 2357.000 1330.000 3918.000  439.000 1384.000  411.000 3689.000 4450.000 2886.000 3685.000 2406.000 4256.000 1489.000 4067.000 1290.000 2727.000 2183.000 1520.000 3110.000 3944.000  628.000 1128.000 1133.000 4200.000 1643.000 3179.000 1692.000 3091.000 3318.000  690.000   28.000 3367.000 3438.000  745.000 2957.000  361.000 2442.000 3048.000 3671.000  548.000 2499.000 2219.000  406.000  870.000 2229.000 4014.000 4064.000 1815.000  595.000  782.000 1368.000  116.000 3213.000 3433.000 1113.000  232.000 1610.000  855.000 4231.000 1388.000 2622.000 4013.000 4295.000  104.000 1668.000 3683.000   89.000 1758.000  926.000 2164.000  714.000 4328.000 1102.000  587.000 4298.000 4157.000 2547.000 2534.000  343.000 4198.000 3269.000  576.000    0.000
 i96  807.000 2683.000  256.000 3318.000 1055.000 3523.000 2092.000 3605.000  331.000  753.000  357.000  943.000 1532.000 2729.000  994.000 4362.000 3152.000 1848.000 2066.000 3048.000 2099.000 3230.000  518.000 3361.000 3400.000 3698.000  760.000 3923.000 3395.000 1506.000 4456.000 4006.000 4255.000 1232.000 1635.000 1847.000  800.000 2693.000 2108.000 2412.000  608.000  808.000 3872.000 1935.000 1136.000  458.000 1570.000  415.000 1256.000 1122.000  915.000 4330.000 3081.000 1606.000 2710.000  881.000 2253.000 4068.000 2097.000 1659.000 2426.000 4041.000  870.000 3370.000 3964.000 2466.000 2281.000 1367.000  996.000 4208.000 1233.000 3969.000   85.000 1029.000 1185.000 2185.000 2249.000 2854.000 1912.000  363.000  375.000 2500.000 1681.000 3409.000 1776.000  964.000 1183.000 3147.000 3239.000 3800.000 3168.000 4025.000  734.000 1766.000  881.000    0.000
 i97 1298.000 3678.000 4274.000  441.000 3336.000 2523.000 4421.000 4175.000 1416.000 3420.000 4380.000  744.000 1425.000 4005.000 3851.000 1146.000 4064.000 3989.000 3509.000 1633.000 3989.000 3838.000 4255.000  652.000 1158.000 4034.000 4001.000 2140.000 2308.000 1646.000 3102.000  547.000 2189.000 1227.000 3642.000 2027.000 2721.000 4042.000 1698.000  455.000  112.000  864.000 2689.000 1556.000 2408.000 2663.000  998.000  742.000  432.000  422.000 1679.000  651.000 2915.000  835.000 1393.000 3220.000 1283.000 1717.000  715.000 3816.000 3011.000 1280.000 3056.000  545.000 2552.000 4353.000 1162.000 1998.000 1983.000 3866.000 1328.000 2015.000 1262.000 3882.000  563.000  992.000 4077.000 3161.000 1999.000  962.000  156.000 3552.000 4346.000 3704.000  716.000 3966.000 1560.000 2523.000  198.000 1176.000 4279.000 2502.000 1453.000  504.000 2153.000  577.000    0.000
 i98 4342.000 2453.000 4314.000  227.000 1343.000  935.000 2238.000 2937.000 1528.000 2557.000 2227.000 4038.000 4103.000 3590.000 3260.000 3210.000 3060.000 3756.000 2574.000 2244.000 3288.000 3346.000 1522.000 1522.000 3940.000 3207.000 2881.000 3148.000 2027.000 2943.000 1220.000  297.000 2332.000 2471.000 2074.000 1542.000 2647.000  554.000  851.000 1818.000 2175.000  128.000  256.000 1283.000  617.000  139.000 1587.000 1449.000 2362.000 3676.000   21.000  519.000 4083.000 3406.000  992.000 3978.000 3033.000 3392.000 1871.000 2816.000 2476.000  642.000 4012.000 2590.000 2365.000  246.000 4066.000 2972.000 1213.000 2764.000 1482.000 1988.000 3130.000 3065.000 3905.000 1333.000  325.000 2711.000 3843.000  935.000 3031.000 3689.000 3417.000 2052.000 2009.000 3175.000 4185.000 3252.000 2792.000 2959.000 3747.000 1280.000 2779.000  766.000  188.000 2653.000  721.000    0.000
 i99  757.000  786.000 4247.000 1453.000  385.000 3773.000 1472.000 4207.000 1444.000 1915.000 3147.000  406.000 2112.000 1103.000  421.000 3456.000 4421.000 2185.000 3718.000 3115.000 3387.000  375.000 2672.000 3152.000 1315.000 2406.000 2780.000 1872.000 1344.000  154.000 3768.000 3084.000   47.000 2924.000 1772.000  778.000  307.000 3564.000 4180.000 2345.000 4220.000 1078.000 2187.000  851.000 2801.000  480.000 4319.000  323.000 3336.000  635.000 1462.000 2411.000 3927.000 1320.000 4138.000 3883.000 4127.000 4322.000 3204.000 1806.000 2933.000 4320.000   96.000  121.000  991.000 1416.000 3542.000 2932.000  908.000 3013.000 2471.000 3432.000 1449.000 2954.000 4165.000  100.000 4080.000  792.000 1085.000  772.000 2776.000 4401.000 2934.000 2647.000  400.000 2706.000 1497.000  534.000 2871.000 2906.000 2116.000 3271.000 4331.000 3806.000  919.000 3735.000  352.000 3403.000    0.000
i100 2913.000 3182.000 2501.000 4055.000 3101.000 4314.000 4346.000 1706.000 4128.000 4192.000   83.000 2138.000 3730.000  377.000 1916.000 3764.000 2202.000 2994.000 4047.000   78.000 2461.000 3209.000 3373.000 4036.000 1216.000 1062.000 2007.000 3031.000 1554.000 2957.000 2443.000 1824.000 2039.000 1964.000 4343.000 1740.000 3239.000  882.000  509.000 4281.000 4370.000 3199.000 1313.000 1270.000 1470.000 3210.000  309.000 3899.000  511.000 2840.000 1391.000 3969.000 3852.000 1500.000 1307.000 1404.000 1638.000 1906.000 3839.000  469.000 2550.000 1582.000 2611.000 1112.000  484.000  207.000 3302.000  584.000 4076.000 2251.000 3529.000 4106.000  137.000 3133.000 2193.000 3318.000 4228.000 2125.000 2491.000 3578.000 2513.000  488.000 1249.000 3617.000 2582.000 1677.000 3432.000 1432.000 1209.000 2414.000  134.000 4346.000 2046.000 1145.000 2682.000 1782.000  776.000  680.000 3214.000    0.000
