# Supplementary material for: Novel hybrid evolutionary algorithm for bi-objective optimization problems
Source: Sci Rep. 2023 Mar 15;13:4267. doi: 10.1038/s41598-023-31123-8 (PMC10017715; doi:10.1038/s41598-023-31123-8)
Supplement: Supplementary file 1 — Supplementary Information. [file 41598_2023_31123_MOESM1_ESM.zip › datasets/L9/dist_randomB100_orig.txt]

          i1       i2       i3       i4       i5       i6       i7       i8       i9      i10      i11      i12      i13      i14      i15      i16      i17      i18      i19      i20      i21      i22      i23      i24      i25      i26      i27      i28      i29      i30      i31      i32      i33      i34      i35      i36      i37      i38      i39      i40      i41      i42      i43      i44      i45      i46      i47      i48      i49      i50      i51      i52      i53      i54      i55      i56      i57      i58      i59      i60      i61      i62      i63      i64      i65      i66      i67      i68      i69      i70      i71      i72      i73      i74      i75      i76      i77      i78      i79      i80      i81      i82      i83      i84      i85      i86      i87      i88      i89      i90      i91      i92      i93      i94      i95      i96      i97      i98      i99     i100
  i1    0.000
  i2 3940.000    0.000
  i3  726.000 3332.000    0.000
  i4 4052.000   35.000 3725.000    0.000
  i5  775.000 3504.000 2247.000  823.000    0.000
  i6 3528.000 3841.000 2124.000 3884.000  398.000    0.000
  i7  379.000 1327.000 2008.000  990.000 2743.000  649.000    0.000
  i8 3311.000   70.000 1277.000  940.000 1861.000 3445.000  221.000    0.000
  i9 3383.000  123.000 4133.000 2738.000 3146.000 2277.000  490.000 4076.000    0.000
 i10 4459.000  618.000   41.000  215.000 2600.000 1402.000 3058.000 4437.000  777.000    0.000
 i11 3141.000 1485.000 3341.000  201.000 4355.000  395.000 3565.000 1976.000 2410.000 4095.000    0.000
 i12 2106.000 3127.000 1117.000 3482.000 2105.000 3888.000 3217.000 2497.000 2305.000  981.000 1527.000    0.000
 i13 4258.000   39.000 2087.000 1208.000 4333.000 3978.000 3131.000 3448.000 2723.000 1662.000  364.000 4243.000    0.000
 i14 2671.000 1428.000 3781.000 3201.000 2893.000 1603.000  210.000 3901.000 1774.000  639.000  220.000 2071.000  302.000    0.000
 i15 3375.000 2518.000 1530.000  879.000 4126.000 1857.000  386.000 2601.000 4220.000 3162.000 4388.000  422.000 3530.000  336.000    0.000
 i16 1597.000 4025.000 1750.000 3686.000 3823.000 3772.000 3012.000  970.000 4218.000 2992.000  716.000 1345.000  517.000 1064.000 3755.000    0.000
 i17 3439.000 3644.000  300.000 1316.000 2204.000 2122.000 3608.000 2300.000  350.000 2538.000 1429.000 2690.000 3462.000  488.000 1700.000 3204.000    0.000
 i18 4009.000  328.000  666.000 2192.000 1603.000  707.000  153.000 2714.000 2068.000 2689.000 2025.000  652.000 3315.000 2440.000 2975.000 2201.000 4080.000    0.000
 i19  601.000 2659.000 3237.000 1526.000 3517.000 3144.000 1317.000 3850.000 1766.000 3280.000 4212.000 1000.000 3652.000 2449.000 3910.000  590.000 1683.000 1387.000    0.000
 i20 3840.000 3934.000 4304.000    7.000 2616.000 4243.000 4338.000 1551.000 2526.000 1234.000 4081.000  314.000 3844.000 2580.000 3563.000 2733.000 3570.000  480.000 4253.000    0.000
 i21 2620.000 1040.000 2760.000  143.000 2754.000 1792.000 2406.000 4316.000 1657.000 1722.000 1697.000  683.000 2667.000 2928.000 3872.000 4091.000 4042.000 3266.000 2476.000 3394.000    0.000
 i22 2767.000 1929.000  345.000 2044.000 1706.000 4216.000 2145.000 4384.000  453.000  349.000  428.000 3986.000 4431.000 1562.000 3991.000 1775.000  777.000  783.000 1493.000 3693.000 1248.000    0.000
 i23  172.000 1687.000 4023.000 4460.000 2665.000 3125.000  930.000 2443.000 2206.000 1225.000 4151.000   50.000 1864.000 4405.000 1090.000  708.000 3554.000 3951.000   75.000 4317.000 1671.000 1904.000    0.000
 i24 1680.000 1060.000 2745.000 2940.000  856.000 1342.000   88.000  724.000 2935.000 1794.000  229.000 4471.000  869.000 1590.000 3462.000 2585.000 2693.000 4212.000 2260.000  258.000 1018.000 2864.000 4260.000    0.000
 i25 1868.000 3056.000 1107.000 3248.000 4189.000 1169.000 2985.000 1673.000 1342.000 3821.000  443.000 1077.000 2778.000 4241.000 3532.000 2182.000 3434.000 2338.000 1394.000 2524.000 3530.000 1445.000 3643.000   22.000    0.000
 i26  380.000  778.000 3381.000 3297.000 1767.000 2218.000 2451.000 1279.000   15.000  945.000 3416.000 1183.000 1678.000  927.000 3126.000 3182.000  599.000 3770.000 3659.000  393.000 1251.000 4061.000 3255.000 3562.000 2005.000    0.000
 i27 2476.000 2211.000 3726.000 1604.000  820.000 3099.000  429.000 1389.000 1920.000  896.000   91.000 1678.000  635.000  717.000 3312.000 4285.000  544.000 4136.000  692.000  666.000 4080.000 1579.000 1341.000  987.000  175.000  251.000    0.000
 i28 3345.000 1161.000 4291.000 3430.000  774.000 1527.000 4094.000 3599.000   79.000 1661.000 2080.000 1363.000 2073.000 2973.000 3807.000 1325.000 1135.000 3920.000 1324.000 2811.000  581.000 3319.000  453.000 3944.000 3391.000 2323.000 3152.000    0.000
 i29  619.000 4125.000 4287.000 3838.000 4076.000 1408.000 4305.000 1442.000 4005.000 1179.000 3442.000 3688.000  762.000 1894.000 2021.000 1317.000 1376.000 1361.000 3373.000  946.000  544.000 2741.000 1363.000 3926.000 3374.000  319.000 4386.000 4326.000    0.000
 i30 3996.000  133.000 1117.000 3477.000 3885.000 2899.000 1521.000 3976.000  808.000 3923.000 1789.000 2229.000 2106.000 3212.000 3540.000  255.000 2260.000 1657.000 4115.000 3493.000 1828.000 4228.000 1755.000  316.000 2980.000 1126.000 3838.000 3268.000 2073.000    0.000
 i31 2133.000 3562.000 2614.000 2187.000 3089.000 3789.000 1939.000 3598.000 4369.000 2016.000 3911.000 2745.000 3616.000  577.000 3995.000 1954.000 3719.000  118.000  337.000 4029.000 4165.000 2650.000 2982.000 2062.000 2222.000 1249.000 2895.000 2520.000 1842.000 4338.000    0.000
 i32 2550.000  632.000 1016.000   90.000 1637.000 2420.000 2424.000  133.000 4466.000  812.000 1113.000 1369.000  835.000 3377.000 3712.000 1809.000 2686.000 1455.000 2420.000 4159.000 2579.000 2273.000 2836.000 4198.000 2042.000  888.000 1758.000 3348.000 2300.000  381.000  663.000    0.000
 i33 1164.000  663.000 4372.000 4055.000 3768.000 2794.000  751.000  290.000 3337.000 1224.000  561.000 4441.000    5.000  996.000 4006.000  383.000  274.000 3744.000 4371.000 3073.000  163.000 3438.000  424.000 4053.000 1078.000 1894.000 1641.000 2702.000 1985.000 4246.000 4036.000 4171.000    0.000
 i34 3363.000  330.000  115.000  910.000 2648.000 4446.000 3125.000 3009.000 1608.000 2522.000 3182.000 4387.000 3716.000  938.000 3427.000  439.000  112.000 1996.000  605.000  228.000 2908.000  783.000 2531.000 2898.000 2597.000  572.000  260.000 2680.000 4074.000 2950.000 3559.000 2946.000 3416.000    0.000
 i35  411.000  701.000 1719.000 3279.000  640.000  753.000 3595.000 1413.000  612.000 3840.000 3966.000 3983.000  400.000 3420.000  718.000 4137.000  576.000 3806.000 2489.000 1321.000 2277.000 3568.000 3036.000 1937.000 3767.000  155.000 1656.000 3881.000 2510.000 3009.000 3387.000 4404.000 3320.000 3782.000    0.000
 i36  765.000 2465.000 2521.000   34.000 1850.000 1561.000 3906.000 1670.000 3791.000 3835.000 1064.000 1729.000 1593.000 4218.000 3328.000  895.000 2182.000 3643.000 2225.000  447.000 2453.000 3601.000 4004.000 3753.000 3493.000  483.000   90.000 3057.000 3180.000 2618.000 4328.000  895.000 2895.000 2858.000 1103.000    0.000
 i37  247.000 1867.000 3153.000 1804.000  291.000 3521.000  188.000  523.000 1914.000 2145.000 1741.000 2641.000 2548.000 1255.000  181.000 2244.000  369.000 2346.000 3660.000 2541.000 1515.000 2285.000 1131.000 2987.000 3729.000 3017.000 3017.000 4132.000 2043.000 3791.000 2243.000 2305.000  174.000 2363.000  355.000 1011.000    0.000
 i38 1589.000 3638.000 4106.000 3977.000 1823.000 2916.000 1945.000 3646.000 4405.000 2076.000 2805.000  505.000 1951.000 3718.000 3378.000 3713.000 2963.000 2094.000 3239.000 2244.000  175.000 4188.000 3055.000 2772.000 2075.000 3030.000 4440.000 2156.000  117.000 2439.000 1980.000 2454.000 3809.000 2779.000 2168.000 1756.000 2658.000    0.000
 i39 1965.000 2218.000  480.000 1003.000  798.000 4231.000 1430.000 4220.000 3909.000 4241.000 2399.000 1552.000 3743.000 3794.000 2638.000 3040.000 1513.000  768.000 1355.000 1209.000 1569.000 2019.000 2621.000 4111.000 1177.000 4229.000  724.000 4195.000 3169.000  540.000 4052.000 1726.000 1115.000  796.000 2833.000 3111.000 2527.000 3139.000    0.000
 i40 4030.000 2938.000 1719.000 1662.000 3740.000 2011.000 3402.000 3656.000 4029.000 3840.000  486.000 1145.000   88.000 3701.000  126.000 1325.000  123.000  582.000 1243.000 2590.000 2849.000 3232.000  205.000 2935.000 1069.000 3982.000 2569.000 2980.000 2166.000  770.000 1746.000  590.000    8.000 2413.000 3418.000  996.000  874.000  376.000  543.000    0.000
 i41 3286.000 3413.000  288.000 3158.000  344.000  166.000 4383.000 2441.000 1684.000 1884.000 1558.000 2908.000 1029.000 1932.000  444.000 3355.000 2047.000  276.000 4446.000 4254.000 3832.000  738.000 3517.000 1483.000 2308.000 3885.000 1887.000 1770.000 1736.000  474.000 1780.000  469.000  982.000 3596.000 1793.000 4470.000 2870.000 4346.000  867.000 1874.000    0.000
 i42 3766.000 3078.000 1760.000 1100.000 4450.000 1901.000   68.000 3095.000 3434.000 1949.000 1362.000 3345.000  287.000 2871.000 3389.000 2696.000 3801.000 3308.000 2262.000 3327.000 1093.000  781.000 2699.000 3245.000 1736.000 3897.000 2894.000 4124.000 2993.000 4079.000 2565.000 1035.000 4070.000 2744.000 1334.000 2575.000 3200.000 4103.000 2569.000  437.000 2354.000    0.000
 i43  578.000 2635.000 3919.000 2832.000 3877.000 4109.000  695.000 2207.000 1262.000 4118.000 3331.000 2093.000  716.000 2665.000 1964.000 3616.000 3840.000 2064.000 2733.000 3734.000 2618.000 2215.000 2878.000 2030.000  375.000 3514.000  918.000 1962.000 2766.000   26.000  870.000 2883.000 3081.000 1705.000 2118.000 3436.000  391.000 2072.000 3598.000  235.000 1496.000 2070.000    0.000
 i44  538.000 3719.000  340.000 4431.000 2170.000  447.000 3475.000 3226.000 2896.000  636.000  556.000 1027.000   78.000  542.000 2776.000 1087.000 3619.000  159.000 1888.000 3746.000 1395.000 1750.000 3129.000 4425.000 3026.000 1326.000 1621.000 2363.000 2867.000 2067.000 1650.000 1799.000 2337.000 1505.000 2075.000 1727.000 4226.000 4121.000 2850.000 4032.000  500.000  248.000 3601.000    0.000
 i45   20.000 2481.000 1682.000 4230.000  561.000  399.000   61.000 3568.000  314.000 4340.000 3290.000 2824.000 4453.000  554.000 1697.000 1613.000 4011.000 4242.000  730.000 1124.000 3080.000 2173.000 1506.000 2795.000 2281.000 2257.000 1400.000 4054.000 2821.000 3516.000 3884.000 2668.000 3762.000 3439.000 1117.000   17.000 1113.000  997.000 3108.000 4225.000 3685.000  529.000 2240.000 2215.000    0.000
 i46 3481.000 1115.000  753.000 2398.000 2210.000 1097.000  211.000 4387.000 2336.000 3095.000 2591.000  777.000  676.000 2535.000 2279.000  237.000 1452.000    4.000 4189.000 3547.000 1304.000 1111.000 1312.000 3570.000 1631.000  702.000 3790.000 1619.000 3452.000 2446.000 3155.000  217.000 2341.000 3788.000 3138.000   77.000 2350.000  415.000 1794.000  253.000  299.000  774.000  390.000 3159.000  106.000    0.000
 i47 3462.000 2554.000 1123.000  689.000  130.000  207.000 3305.000 1422.000  206.000 1107.000 2262.000  836.000 3423.000 2666.000 2839.000 1524.000 2442.000 1377.000 3095.000  686.000 2062.000 3820.000 3546.000 3241.000 3836.000 4264.000  485.000  689.000   48.000  716.000 3465.000 1079.000 3616.000 3810.000 1572.000 3832.000 3262.000 2990.000  871.000 3997.000  930.000 3680.000 3662.000 4390.000 1102.000 4159.000    0.000
 i48 2360.000  642.000 1188.000 2987.000 1442.000  554.000 3384.000 1071.000 1207.000  935.000 2235.000  259.000  742.000 1275.000  878.000 1153.000 1930.000  458.000 2437.000 3578.000  841.000 4399.000 1835.000 2610.000  440.000 2420.000 2712.000  295.000 3536.000 3807.000 1303.000 4402.000 2305.000 3842.000 1646.000 2688.000 2481.000  107.000 4015.000 2809.000 1655.000   66.000 2424.000 1917.000 3562.000  682.000 1329.000    0.000
 i49  508.000 2349.000 2185.000 2047.000 4053.000 1199.000 2097.000 4219.000  505.000 1470.000  113.000 4332.000 1913.000  684.000 2476.000 3458.000 2095.000 2082.000  119.000 2503.000 3179.000 2784.000 4218.000 4459.000  283.000 2772.000  201.000 2551.000  408.000 4036.000 3607.000 1359.000 2193.000 4222.000 2290.000  889.000 2830.000 4255.000 1356.000 1033.000 1022.000  924.000 3796.000 1955.000 2820.000 4451.000 2636.000 4265.000    0.000
 i50 4312.000 2603.000  658.000 2991.000 1940.000 2356.000 3514.000 3174.000  763.000  836.000  307.000 3207.000  604.000 3416.000 1488.000  157.000 1548.000  420.000 2063.000 1824.000 1312.000  485.000 1750.000 1689.000 1337.000  146.000 4245.000 1075.000  916.000 2056.000 3439.000 2410.000  179.000 1627.000 4380.000  733.000 2652.000   64.000  128.000 2793.000 4364.000 1797.000 1506.000 2677.000 4366.000 1448.000 3430.000  712.000 1185.000    0.000
 i51 1866.000 1280.000 2041.000 3560.000 4408.000 2389.000  610.000 1591.000  513.000 3021.000 3773.000  655.000 3338.000  450.000 3317.000 1987.000 1786.000 3829.000 3212.000 2470.000 3821.000 1959.000 4324.000 4145.000 3880.000 1719.000  125.000 2371.000 3046.000 1743.000 2376.000 2760.000 3872.000 1930.000 1620.000 1307.000  166.000 3857.000 1447.000 3173.000 1074.000 1737.000 3096.000  416.000 3208.000 3745.000 2079.000 4057.000 2216.000  882.000    0.000
 i52 1299.000  309.000 1122.000 4043.000 1863.000 1010.000 1606.000 2309.000 2940.000 3705.000 3368.000 1550.000 3903.000  633.000 2969.000 1788.000 4284.000 2245.000  396.000 2808.000 3046.000 4373.000 3736.000 2572.000 2354.000 2023.000 1042.000 1178.000  991.000 1155.000 4336.000 3997.000 4240.000   49.000 3486.000 1428.000 1722.000  280.000 2971.000 3174.000 2592.000  192.000 3914.000  470.000  891.000  795.000 2825.000 2705.000 2502.000 1114.000 2975.000    0.000
 i53 1226.000 3617.000 2267.000 3668.000 3307.000  606.000 2528.000 3233.000  247.000 2307.000  526.000 4074.000 3853.000 3775.000  643.000 3684.000 3949.000 1387.000  269.000 3103.000   38.000 2722.000 2717.000 1234.000 2333.000 3459.000 2631.000   52.000   36.000 2257.000 1062.000 2843.000 2230.000 2544.000   93.000 3631.000 1937.000 1116.000 2143.000 3307.000 3061.000 2725.000 4168.000 3495.000 3055.000 4079.000 1832.000 3991.000 2563.000 4091.000  534.000 2462.000    0.000
 i54  319.000 4349.000 1170.000 2834.000 2019.000 3031.000 3766.000 2536.000 1353.000 2016.000  385.000 2394.000  784.000 2822.000 2267.000 2007.000 2304.000 2881.000 2930.000 3516.000  560.000 3611.000 2366.000 1708.000 3226.000  259.000   16.000 3513.000 3648.000 3449.000 1652.000 2356.000   89.000 1657.000 2187.000 3586.000 1767.000 3599.000 2135.000 2233.000 1332.000 2399.000 4420.000 3790.000  137.000 2279.000  867.000 3399.000 2822.000 3341.000  325.000 1890.000 3307.000    0.000
 i55 1870.000  478.000 1986.000 4198.000 2738.000  197.000 3551.000 3902.000 1419.000 3040.000  259.000 3223.000 1390.000 1810.000   59.000  836.000 4322.000 4228.000 1913.000 4321.000  149.000 2976.000 4045.000 2999.000 3047.000 2044.000  328.000  520.000 1345.000   12.000  265.000 1705.000  134.000  600.000  729.000 4466.000  761.000 1449.000 2604.000 2775.000 3001.000 3454.000  925.000 1212.000 3426.000 3440.000  241.000 1509.000  950.000 1941.000 4465.000 2124.000  372.000 4193.000    0.000
 i56  383.000  987.000 3034.000 3895.000  550.000 2707.000 2605.000 4425.000 3377.000 3738.000 2848.000  999.000 2198.000 1862.000 2787.000 3117.000 2991.000 4032.000 4433.000 3839.000 4155.000 1483.000 1747.000 2557.000 1793.000 2348.000 1655.000 1664.000  557.000 2669.000 1579.000 3973.000  388.000  651.000 2257.000  746.000  866.000  591.000 1732.000  139.000 1365.000 3798.000 1930.000 1330.000 1725.000 3390.000 2856.000 3062.000 2398.000  231.000 1740.000 3459.000 4197.000 2623.000 2114.000    0.000
 i57 2393.000 1651.000 2778.000 1083.000 1810.000 3240.000 2346.000 3611.000 1437.000 4163.000 2043.000 1091.000 1305.000 1466.000 3694.000 4183.000 1646.000  888.000 2100.000 1499.000 3730.000 3269.000 4389.000 3703.000  506.000  695.000 3233.000 3400.000 3285.000 4231.000 2207.000 2738.000 1864.000 1228.000 3975.000 4023.000  153.000 2655.000 3334.000 2132.000 1577.000 3986.000 1286.000 1220.000  941.000 3163.000 3086.000  706.000 1087.000  855.000  603.000  697.000 1422.000 2786.000  430.000 4436.000    0.000
 i58 4222.000  132.000 3595.000 2739.000 2822.000  394.000  498.000 1796.000 3924.000 2472.000 3581.000 3845.000 1596.000  977.000  739.000 1291.000 1116.000  932.000  776.000   57.000 1967.000 3287.000 4397.000 4143.000 4192.000 1837.000 4172.000 1832.000 2704.000  353.000 2559.000  498.000 1635.000  389.000 2208.000 4085.000 2177.000 3069.000 4462.000 4468.000 1083.000 1522.000 1017.000 3331.000 2351.000  381.000 2382.000 3168.000  858.000  550.000 2720.000  839.000 2511.000 3117.000   24.000 4068.000 2225.000    0.000
 i59 1366.000 1937.000 1672.000 1314.000 4306.000  850.000 3417.000  661.000 3901.000  877.000 2188.000 1783.000 2317.000  869.000 2240.000  371.000  205.000  182.000 2917.000 1455.000 3884.000 4317.000 2365.000  524.000 1882.000 1035.000  414.000 1924.000 2248.000 3719.000 2362.000 2252.000 3773.000 4219.000 4137.000 3082.000  372.000 3362.000 2693.000 2795.000 2973.000  363.000 2973.000 3653.000 2361.000  298.000 2990.000  386.000 2439.000 1017.000 4290.000 2021.000 2084.000 1587.000 3111.000  318.000 1389.000 1168.000    0.000
 i60 1482.000 4345.000 3442.000 1680.000  893.000 3333.000 1436.000   95.000 3143.000 2840.000 1782.000 2122.000 2606.000 4282.000  225.000 3771.000  465.000 3651.000 3817.000 4438.000 1986.000 4390.000 2354.000  106.000 1761.000  674.000  365.000 3856.000 3352.000 1096.000 2034.000 1323.000 4109.000 3964.000 4108.000 3184.000 4052.000 4393.000 3059.000 4254.000  567.000  572.000 4238.000 3531.000 2135.000 3815.000  357.000 3907.000 1802.000  523.000 1271.000 4153.000 2601.000 3148.000 3757.000 3425.000 2613.000 4226.000  772.000    0.000
 i61 1879.000 4014.000 2146.000  235.000   89.000 3448.000 3549.000 1208.000 1977.000 3192.000 3741.000  729.000  575.000 3158.000 1491.000 4065.000 1203.000 2185.000  826.000 2561.000 1954.000 4445.000  333.000 3266.000 4397.000 2294.000 4363.000  514.000 3645.000  138.000 4393.000  882.000 1275.000  606.000 3771.000  166.000 1174.000 3012.000 1278.000 2671.000 2337.000 1711.000 1567.000 2542.000 3639.000 4338.000 4139.000 1794.000 3876.000  738.000 1844.000 1221.000  920.000 2124.000  538.000 2553.000  517.000 3715.000  531.000 1859.000    0.000
 i62 2124.000 2996.000 2423.000 3117.000  359.000 2861.000 1128.000 3927.000 4431.000 2020.000 4394.000 2274.000 1914.000 3044.000 1454.000 4194.000 1369.000 2949.000 2684.000  659.000 1427.000  280.000 1293.000 2864.000 4322.000  898.000 4040.000 1606.000  195.000 3945.000 2389.000  535.000  799.000 3509.000 3766.000 2317.000 4348.000 1693.000  602.000  965.000 4056.000 2676.000 2711.000   75.000  135.000 3961.000 1070.000 2980.000  841.000 3379.000 1893.000 1929.000 3449.000  777.000 4303.000 3466.000 4061.000 2093.000 3651.000 3424.000 2796.000    0.000
 i63 3002.000  342.000  328.000 4276.000 2707.000 1372.000  999.000 1130.000  471.000 3068.000 1188.000  754.000  928.000 3128.000 4378.000  572.000 2098.000 2305.000 3140.000 1225.000 1836.000 1379.000 3717.000 1232.000 3373.000 1673.000 4194.000 3265.000 2319.000  131.000 3689.000 2160.000  412.000 3906.000 2688.000 2627.000  365.000 3241.000 1345.000 1962.000 2509.000 3638.000 1095.000 3421.000 2826.000 1647.000 4065.000  427.000 4261.000 1423.000 2516.000 2806.000 2904.000 1621.000 3608.000 4028.000 3101.000 1971.000 1692.000 2932.000 2234.000 1143.000    0.000
 i64  509.000 1909.000 2001.000 3769.000 1976.000 2974.000 3916.000 3038.000 2367.000 3178.000 3114.000 2982.000 4255.000  217.000 3664.000 3778.000 4415.000 3014.000 3053.000 2542.000  991.000  838.000  514.000 4321.000 2580.000 1717.000 2496.000 1270.000 3446.000 1063.000 2509.000  226.000 3586.000 3588.000 1729.000  292.000  170.000  507.000 3213.000 2789.000  957.000 2320.000 2619.000 3982.000 2288.000 3875.000 2478.000 2856.000 1567.000 2819.000 1584.000 2293.000 3558.000  853.000  739.000 3284.000 1944.000  491.000 1221.000 2712.000 1080.000 2934.000 3518.000    0.000
 i65 3128.000 2884.000 1954.000  871.000 3953.000  897.000 2259.000 3015.000 3340.000 1315.000 1377.000 3983.000 3491.000 3116.000  378.000 2557.000  252.000 2975.000  860.000 1595.000 1397.000 4067.000 1703.000 1341.000  567.000  754.000 2352.000 1614.000 1817.000 3057.000  464.000   63.000 2178.000 3923.000 4253.000 1657.000 1234.000  971.000 1100.000  534.000 3263.000 2277.000  759.000  545.000 1696.000  540.000  740.000 1431.000 3118.000  111.000 3468.000 4189.000    2.000 1118.000  704.000  425.000 4376.000 1722.000  397.000 2107.000 3491.000 1548.000 4228.000 2417.000    0.000
 i66  899.000  801.000  615.000  730.000 2190.000 1267.000 3433.000 4385.000  222.000  514.000 1543.000  497.000 4005.000 3762.000 3535.000 3901.000   93.000 1383.000  408.000 1958.000  209.000   67.000 2542.000  549.000 1447.000 1064.000 1697.000 3689.000  342.000 4016.000 3914.000  921.000 1449.000 1689.000 1567.000  170.000 1507.000 1980.000 2413.000 2707.000 3110.000 2818.000 4020.000  901.000  455.000 3458.000 2721.000  905.000 1054.000  146.000 2547.000 2864.000 4442.000 3544.000 1113.000 2200.000 3431.000 1774.000 2810.000  113.000 1529.000 1110.000 2788.000 3438.000 1392.000    0.000
 i67 2365.000 2895.000 2564.000 4445.000  287.000 2904.000 2924.000 3887.000 1201.000 2348.000 3714.000 2313.000 1537.000 1748.000 2480.000 2652.000 3643.000 3392.000 2144.000 3743.000 4417.000 1523.000 3348.000 1191.000 1396.000 1356.000 2720.000 4116.000 1867.000 2108.000  984.000  399.000  726.000  550.000 2413.000 1590.000 4348.000 4313.000 2939.000 4160.000 4129.000 4466.000 1510.000 3274.000 1357.000  215.000 2159.000 2439.000  513.000 2943.000 3046.000  682.000 2389.000  462.000 2881.000 2370.000 1848.000 3544.000  627.000 2196.000 2584.000 1545.000 2434.000 3055.000 2188.000 3312.000    0.000
 i68 1594.000 3600.000 4118.000 1775.000  574.000  287.000 2629.000 4051.000 3552.000 1586.000 3433.000   69.000  210.000 2597.000  159.000 2979.000 2921.000 1271.000 2531.000  961.000 1748.000 1466.000 1698.000 2021.000 2807.000 2697.000 4118.000 4280.000 1687.000 3786.000 1074.000 4375.000 4166.000  881.000 1650.000 3366.000  832.000 1574.000  978.000  238.000 3327.000   51.000 1154.000  935.000 2405.000 2045.000 1717.000  279.000 1849.000  207.000 2007.000 1568.000  635.000 3156.000 4318.000  517.000 3632.000 2146.000 2839.000 2530.000 2212.000 4194.000 1908.000 2582.000 3038.000  643.000 4391.000    0.000
 i69 2363.000   67.000 4363.000  451.000 1742.000 3059.000  967.000 1964.000 1200.000 2147.000  541.000 3421.000 1730.000 4178.000 2393.000 1532.000  920.000 1844.000 2357.000 3805.000  400.000 2092.000 2507.000 2443.000   80.000 3051.000  319.000 1352.000 4172.000 4298.000  145.000 4345.000 3324.000  492.000 2397.000 2903.000 4078.000 3926.000 3383.000 4058.000 3323.000 3353.000 4339.000  930.000  655.000 2393.000 2746.000 1109.000 2585.000 1569.000 1675.000 1175.000 4101.000 1817.000 2358.000 2404.000  197.000 3538.000 3407.000 4112.000 4146.000 3432.000  941.000 3403.000 3059.000 3934.000  789.000 3868.000    0.000
 i70 2653.000   14.000 3416.000 3458.000   99.000 1486.000  302.000 1325.000 1943.000  844.000 2812.000 3260.000 2394.000 2015.000 1194.000 4240.000 3350.000 2544.000 3743.000 1051.000 2199.000  389.000 3032.000 3228.000 2434.000 2260.000  642.000 3730.000 3785.000 2396.000 2569.000 2909.000 1574.000 3605.000 3228.000  185.000 3623.000 1331.000  506.000 3285.000 1609.000 1237.000 1463.000 2282.000  457.000 1011.000 3420.000 2419.000 1084.000 2564.000  256.000  673.000 3931.000  615.000 4104.000 2684.000 1786.000 3549.000 2284.000 4299.000 2830.000  238.000  307.000 2455.000 1841.000 3739.000  608.000  127.000 3978.000    0.000
 i71 4268.000 2365.000 2833.000 3149.000  493.000 2386.000 1145.000 4054.000 3810.000  905.000 2515.000 2090.000  244.000  857.000 2309.000 4213.000 1871.000 1698.000  871.000  508.000 1443.000 3505.000  141.000 3445.000 2945.000 2261.000 4188.000  768.000  444.000 2480.000 2820.000  821.000  277.000 1837.000  214.000 1223.000  587.000 2413.000 1098.000 4096.000 4030.000 3621.000 2215.000 3689.000 1839.000 3405.000 3901.000 3826.000 1097.000 2424.000 3736.000  680.000  549.000  875.000  895.000 3165.000 3366.000   57.000 2303.000 2702.000 4011.000 2685.000 2566.000 1773.000 1204.000  391.000 3965.000 2736.000 4043.000 1127.000    0.000
 i72 3702.000 1739.000 2102.000 2285.000 3792.000 1389.000 1586.000 1333.000 1089.000 2697.000 4363.000   65.000 1101.000  396.000  434.000 4175.000 1500.000  315.000 4150.000 3332.000 4339.000 3492.000 3831.000 3157.000 3315.000 1013.000  611.000 1360.000 3698.000 2577.000 2890.000 2276.000 3446.000 3051.000 3839.000 3025.000 2360.000 2509.000 2272.000 1056.000 1242.000  767.000 2174.000 4122.000 1755.000  931.000 3222.000 1599.000  755.000 4407.000 3755.000 3275.000 4193.000 1362.000  583.000 3321.000 3087.000  202.000 3287.000 4333.000 4258.000 3595.000 1468.000 1967.000 3233.000 3120.000   43.000 1247.000  165.000  908.000 2122.000    0.000
 i73 3165.000  411.000  568.000 2823.000 1556.000 3030.000 2655.000 4309.000  592.000  537.000  544.000 3931.000 2640.000 3651.000  419.000 1753.000 1844.000 3437.000 1811.000 1579.000 1035.000 1030.000 1308.000 3737.000  637.000 4204.000  335.000 2309.000  650.000 4054.000 1715.000 3332.000 2546.000 4453.000 3316.000 4245.000  719.000 2816.000 2123.000 2317.000  854.000 1254.000 2629.000 4441.000 3865.000  903.000  532.000 3447.000  231.000 3309.000 1851.000 3856.000 4251.000  962.000 1873.000  639.000 1420.000 2902.000  373.000 3395.000  404.000 3085.000 2276.000   91.000 2553.000 4323.000 2477.000 2752.000 2516.000 3504.000 3752.000 2906.000    0.000
 i74 3688.000 3804.000 4003.000 2674.000  940.000 3020.000 1506.000  850.000  537.000 4229.000 2792.000 1027.000 3111.000 3208.000  318.000 1352.000 2726.000 1258.000 2378.000 3246.000 4300.000 2031.000 3959.000 3814.000 3427.000  858.000 2037.000 3776.000 1318.000 1118.000 3029.000 4120.000 3124.000 3104.000 4114.000 2444.000 1452.000 2392.000 3747.000 3671.000 1268.000 3480.000 2041.000  268.000  913.000  802.000  539.000 4077.000 3249.000  347.000  106.000 3749.000   11.000 1972.000  341.000   69.000 3722.000 3619.000 1974.000 1371.000  575.000 3659.000 4129.000 1305.000 3066.000 3629.000 1160.000 2425.000 1715.000 2228.000  528.000 4212.000 1229.000    0.000
 i75 1718.000 3295.000 1485.000 1902.000 4167.000 2640.000 2602.000 3814.000 1927.000 3308.000 2892.000  511.000 3461.000 3552.000 3870.000 1705.000   40.000 1977.000 2162.000 2354.000 4420.000 2175.000 1187.000 1427.000 3785.000 1287.000 3516.000 3771.000 4456.000 3621.000  830.000 2984.000  553.000 1656.000 1222.000   78.000 4051.000 1789.000  715.000 4328.000 3393.000  957.000 2266.000  131.000  953.000 2290.000 2165.000 1456.000  568.000 1589.000 2959.000 4029.000  570.000 3456.000 4309.000 1108.000 2069.000 2172.000 2607.000  871.000 2463.000  724.000 3006.000 4151.000  777.000 1255.000 4471.000 3307.000 2232.000  505.000 2241.000 3768.000 2316.000 1616.000    0.000
 i76   35.000 3252.000  700.000 1739.000 1723.000  630.000 2427.000  783.000  998.000  684.000  748.000 1990.000 2277.000 3133.000 4283.000  100.000 3224.000 1954.000 2614.000 2250.000 2315.000 4191.000 3247.000 2430.000 3717.000 2825.000  671.000 4022.000 2379.000 1792.000 3911.000  629.000 4470.000 1751.000 3677.000 2165.000  785.000 1834.000  806.000 2934.000  558.000 1242.000 2385.000 1217.000  569.000  617.000 1200.000 2212.000  607.000 4246.000  675.000 2633.000   39.000 3656.000   97.000  895.000 4369.000 2409.000  843.000 1954.000  748.000 3149.000  846.000 3143.000 1151.000 1553.000  861.000 2482.000 4012.000 1400.000  660.000 1659.000  107.000 1424.000  936.000    0.000
 i77 2124.000 3037.000 1709.000 1787.000 1551.000  935.000 4184.000 1502.000 3946.000 1020.000 1830.000  825.000 1805.000 2021.000 2219.000 3666.000 3456.000   40.000  489.000 1920.000 4295.000 1881.000 1457.000 3763.000 3681.000 3877.000  880.000  949.000  515.000 3350.000 2481.000  583.000 2134.000 3040.000 2865.000 4074.000 1825.000 2132.000 1467.000 3958.000  665.000  645.000 3985.000 3575.000 2794.000 1637.000  669.000   34.000 4177.000 1792.000 3559.000 4169.000 3346.000 1940.000  635.000 2452.000  657.000  210.000 2491.000 3540.000  541.000 3652.000 2126.000  847.000  612.000 1916.000  233.000 1450.000 3157.000 1630.000 2462.000 3858.000 4121.000 1309.000 1308.000  927.000    0.000
 i78 3589.000 1343.000 2739.000 1572.000  498.000  407.000 3789.000  792.000 3159.000 3867.000 2560.000 3420.000 2740.000 3337.000 4244.000  358.000 1290.000 3963.000 2537.000 1253.000  931.000 2672.000 3933.000 3934.000 1035.000 2817.000  406.000   87.000  968.000 3086.000 3784.000 1156.000 2954.000 3466.000  200.000 2205.000 3118.000  653.000 2120.000  383.000 2256.000 2048.000  923.000 2989.000  396.000 3312.000 1119.000 3622.000 1078.000 2129.000  589.000  718.000 3085.000 4105.000 2313.000 3122.000 3374.000 2418.000 2892.000 3202.000 2919.000 1631.000 3394.000 3951.000 1607.000 3895.000 2372.000 3996.000 4178.000 3747.000 3719.000 3873.000 2071.000 3664.000 1755.000  865.000 3477.000    0.000
 i79 1483.000 4307.000 2480.000 1846.000 2373.000 2176.000 3086.000 1779.000 3231.000 3151.000 2430.000 1986.000 3266.000 3500.000 1974.000 2740.000 4343.000 1902.000  299.000 3498.000 2561.000  133.000 1326.000 2575.000 4039.000  139.000 2554.000 1398.000  437.000 3507.000 4312.000 1036.000 1126.000 2542.000  538.000 2041.000 2730.000 2644.000 3479.000 2925.000  863.000 3428.000 2624.000  635.000 1818.000 3286.000 2961.000 1568.000 4068.000 1295.000 3120.000 4175.000 1995.000 4468.000 2397.000 2710.000    4.000 3433.000  308.000 3827.000 3022.000 1195.000 1857.000 2538.000 3669.000 4115.000 3341.000  276.000 4013.000 1845.000 2147.000 2118.000 2967.000 3946.000  764.000 4290.000 2717.000 4325.000    0.000
 i80 4385.000 4173.000 3872.000 3353.000 1581.000 1597.000 3150.000 1245.000 2770.000 2776.000 2481.000 2056.000 3938.000 2145.000 3551.000 3778.000  776.000 2240.000 1031.000 4448.000  604.000 1652.000 4312.000  810.000 2595.000 2213.000   65.000 2998.000 3145.000 1530.000  604.000 4115.000 2238.000 1610.000 4460.000  227.000  641.000 1203.000 1609.000 2552.000 3928.000  278.000 4193.000 3736.000 3046.000 2457.000  634.000 3827.000 3653.000 2771.000  184.000  507.000 1989.000 3170.000 1923.000  866.000  502.000 3672.000 1562.000  910.000  434.000 2337.000  248.000 1372.000  631.000 1939.000 2521.000 4347.000 4144.000 1641.000 2977.000  607.000   23.000 4287.000 1551.000 2976.000  951.000  558.000  771.000    0.000
 i81 1024.000 2760.000 1565.000 2230.000  636.000 1067.000 2570.000 1747.000 3835.000 2707.000 3002.000 4153.000  875.000 3866.000 3413.000 2873.000  481.000 3505.000 1919.000 4271.000 3746.000  269.000  780.000  998.000  195.000 1425.000  326.000 3789.000   70.000 2332.000 1744.000 3912.000 1231.000 1846.000 1286.000 1136.000  310.000 3691.000 3162.000 2878.000 3257.000 2915.000 3264.000 2392.000 3137.000 2162.000 2816.000 3733.000    6.000 3156.000 3371.000 3279.000  624.000 1296.000 3694.000 3458.000 2071.000 3762.000 2902.000 1941.000 3199.000 4386.000 1592.000 3182.000 1705.000  699.000  144.000 2796.000 2232.000 3426.000 3601.000  990.000 1253.000 2552.000  194.000 1767.000 1431.000 2339.000 1952.000 1220.000    0.000
 i82 3267.000  413.000 3689.000  478.000 2298.000 3184.000 2990.000 3265.000 4122.000  784.000 3006.000   85.000  221.000 2949.000 3733.000 3657.000 4430.000 2184.000 1624.000 2989.000 1242.000  201.000 2528.000 2592.000   32.000  368.000 3705.000 2969.000 3531.000 2079.000 2911.000 3408.000 2870.000 4420.000 4087.000   47.000 1909.000 3928.000 2917.000 3556.000 3616.000 2175.000 2854.000 3012.000 2623.000 3864.000 3216.000 2584.000 1002.000 4319.000 1286.000 2376.000  426.000 2859.000  119.000 2351.000 2001.000 1315.000 3603.000  559.000 2887.000 1083.000  748.000 1062.000 1380.000 3696.000 1368.000 1565.000  290.000 3724.000 1457.000 1187.000 1452.000 1498.000  891.000 3721.000 3907.000  982.000  157.000 4414.000  319.000    0.000
 i83 3310.000 2908.000  814.000 1044.000 1763.000 3338.000 1566.000  177.000 2482.000 3731.000 1804.000 1587.000 3682.000 3357.000 3008.000 1765.000 3412.000 3923.000 2609.000 3610.000 2303.000 2691.000  515.000 3684.000  376.000 2475.000 1707.000 3007.000 3991.000 2550.000 1805.000 2685.000 4257.000  164.000 1756.000 1722.000 1099.000 1094.000 2710.000    3.000  939.000 2265.000 1044.000 4200.000 1523.000 3770.000 2471.000 2684.000 3646.000 2529.000  601.000 1763.000 4003.000 3922.000  647.000 3107.000 3615.000  170.000  537.000 1107.000 1211.000  215.000  795.000 3351.000 1411.000 1526.000 2467.000  545.000 2095.000 3501.000 4283.000 1338.000 3064.000 3895.000  983.000  981.000 1325.000 1023.000 4220.000 3313.000 2681.000 1755.000    0.000
 i84  474.000 2324.000 3660.000 3380.000 3587.000 2500.000 2882.000 1917.000 3081.000  789.000 2345.000 4051.000 3880.000  961.000 3821.000 4050.000 2458.000 4357.000 2162.000 4242.000 4164.000 2131.000 4392.000 1489.000 3135.000 4164.000 2022.000 1198.000 3767.000 3288.000  182.000  532.000  788.000 1964.000 3675.000 1658.000   65.000 3635.000 4151.000  169.000 3300.000 1942.000 3868.000 2909.000 4294.000 3987.000 4036.000 3880.000 1337.000 4350.000 1303.000 3485.000 3112.000 2227.000 1680.000 3160.000 2031.000  843.000  824.000  784.000 3147.000 2605.000  785.000  610.000 1578.000 1763.000 1325.000   50.000 3006.000 1296.000 4098.000  871.000 4198.000 4411.000  502.000 3778.000 3614.000  657.000 3846.000 1762.000 2795.000 3015.000  477.000    0.000
 i85 1825.000 1261.000 3208.000 3979.000 3352.000   14.000 4096.000 4200.000 2261.000 3057.000  387.000 1966.000 1263.000  855.000 1830.000 3065.000 1127.000 2684.000 1426.000  717.000 2668.000 3474.000 3386.000 2745.000 1142.000 3144.000 4200.000  334.000 3105.000 1201.000 4380.000  314.000 2240.000  421.000 3784.000 3589.000 2293.000 1026.000  441.000 1985.000 3786.000  531.000 1430.000 1763.000 2630.000  591.000 2664.000 3951.000 4359.000  442.000  102.000  166.000  532.000 1329.000 1639.000 3586.000 2017.000 1652.000 2818.000  647.000 2466.000 2893.000 4078.000 1757.000 2378.000 1553.000 3978.000 3327.000 4034.000 3402.000  636.000  703.000  380.000 2410.000  173.000  511.000 1422.000 2749.000 3774.000 1573.000  382.000 3401.000 3399.000 2652.000    0.000
 i86 1802.000 3069.000  622.000 3955.000 2610.000 3533.000 3166.000 1298.000 1779.000 2553.000 4141.000  153.000 3926.000 3356.000  792.000  574.000  977.000 1264.000 2221.000 1305.000 2305.000 3751.000  416.000 2487.000 1091.000 3483.000  756.000 3933.000 1751.000 2166.000 2394.000  368.000 4439.000 4279.000  297.000  353.000 3815.000 2583.000  682.000 1869.000 2260.000  608.000 3752.000  874.000  549.000 2053.000 1229.000 3789.000 3177.000 3554.000 1570.000 2614.000 4302.000 3074.000  392.000 1148.000 3987.000  950.000 4017.000 2176.000 1495.000 3629.000 3684.000 2990.000 2237.000 2400.000 2167.000 3607.000  500.000 3030.000  862.000  582.000 1200.000 4240.000 3220.000 2547.000 4380.000 2013.000 3797.000 1540.000 1203.000 3296.000 2058.000 2648.000 1201.000    0.000
 i87 1774.000 1766.000 1301.000  825.000 1986.000 2717.000 2321.000 2293.000 4139.000 2531.000 1095.000 1698.000  375.000 4373.000 1626.000 4161.000 1312.000 2239.000 1172.000 4376.000 1380.000 1741.000 3128.000 1649.000  543.000  555.000 2516.000  883.000 3633.000  485.000 2205.000 2224.000 1503.000 4044.000  502.000  574.000 1867.000 4254.000 1603.000 2561.000 2382.000 2035.000 2795.000 2383.000 2410.000 4283.000  373.000 2490.000 4202.000  668.000 3244.000 2737.000 1623.000 3222.000 3608.000 1289.000 2445.000 2440.000 4332.000 3223.000  943.000  203.000 1432.000 3228.000  433.000 1989.000 4283.000 1697.000 3768.000  297.000 1634.000 3148.000 2826.000 3259.000  212.000    9.000 2025.000 2669.000 1023.000 3056.000 2022.000   90.000 2715.000 2401.000 4089.000 3903.000    0.000
 i88 4016.000 1986.000 4317.000 4153.000 2352.000 3504.000 3382.000   43.000 2511.000 3223.000 1271.000 4447.000 3192.000 4132.000 3081.000  314.000 1118.000 2380.000  195.000 2265.000 2228.000 1332.000 4424.000  386.000  593.000 2028.000 1202.000 2456.000 1571.000 1771.000 3776.000  153.000 2641.000  559.000 2414.000 4201.000 2212.000  171.000  954.000 3470.000 4060.000 1134.000 2904.000 1871.000 2055.000 2136.000 2617.000 2714.000 1195.000 4140.000 2955.000  186.000 4029.000  527.000 3987.000 3310.000 2053.000 3633.000  850.000 1793.000 4011.000 2225.000 2171.000 1237.000  581.000 3604.000 1807.000 4270.000 4092.000  646.000  490.000  616.000  160.000 1442.000 4372.000 2784.000 3392.000 3330.000  304.000  682.000 1745.000 3576.000  649.000 1713.000 2845.000 4428.000  980.000    0.000
 i89 3855.000 2189.000 1214.000 1362.000 2183.000 3159.000 2024.000 4188.000 3951.000 3713.000  382.000 3839.000 2420.000 1711.000 3789.000 3048.000 4360.000 4312.000  842.000 1479.000  142.000 2711.000 4077.000 2217.000 1845.000 4231.000 3097.000 2734.000 1841.000 3102.000 4193.000 2804.000 3919.000 4089.000 1678.000  690.000 1463.000 1268.000 3276.000 2235.000 2188.000 3196.000 2846.000 1419.000 2531.000 2195.000  625.000 1726.000 3738.000 2714.000 4188.000 1040.000 1029.000 3942.000 1110.000  298.000 4376.000 1539.000 1368.000  657.000 3843.000 2402.000  223.000 1057.000 1511.000 2648.000 2509.000 3987.000  238.000  771.000 3677.000 3977.000 4002.000 2390.000 3742.000 3735.000 1473.000 3514.000  140.000 2146.000  177.000  645.000 1785.000 3911.000  178.000 3292.000 2790.000 1293.000    0.000
 i90 3933.000 3090.000 1400.000  120.000 1933.000  522.000 2438.000 2018.000  669.000  865.000 2942.000  242.000   20.000  526.000 3719.000 2243.000  718.000 2489.000 1047.000 2280.000  360.000 1652.000  130.000 2618.000 1628.000 4041.000 3572.000 2424.000 4143.000 3239.000  405.000  663.000 1884.000 2895.000  878.000 1663.000 1704.000 1314.000 2000.000 1751.000 1195.000  166.000 3520.000 1250.000 3612.000 2036.000 1215.000 3733.000  247.000 3900.000 3978.000 2413.000 2682.000 1836.000  337.000 3949.000 1701.000 2965.000 3299.000  496.000 3620.000 2229.000 2785.000  119.000 1787.000 3025.000 2811.000 1495.000  165.000 3172.000  300.000 3002.000  957.000 2127.000 1879.000 4003.000 1626.000 1934.000 3624.000  668.000  657.000 3426.000  359.000 3838.000 1951.000 1529.000 1458.000  331.000 3803.000    0.000
 i91 3742.000 1819.000 2465.000  688.000 1799.000 3794.000 3420.000 1187.000 2143.000 4388.000 3585.000  332.000 2789.000 1167.000 1621.000 3143.000 2870.000 2886.000 4067.000 3341.000 1619.000  695.000 3564.000 1073.000 2958.000 1447.000 2015.000  603.000 4337.000 3754.000 1071.000  650.000 2886.000 4074.000 3946.000 1241.000 2724.000 2592.000  822.000 1539.000  927.000 3948.000  316.000 3811.000   24.000 1304.000  836.000 2494.000 2789.000 2272.000 1470.000 2552.000  154.000  336.000 1476.000   89.000 1145.000 4368.000 4078.000 2311.000 1041.000 4192.000 2958.000 3080.000 2075.000 1673.000 2371.000 2264.000 2635.000 3536.000  683.000  948.000 3021.000 1149.000 1421.000 3729.000 3676.000 1919.000 4269.000 1617.000 2815.000  957.000 1073.000 1980.000 1589.000 1280.000 1544.000 1027.000 4339.000  909.000    0.000
 i92 1095.000 1390.000   73.000 3292.000 4213.000 4251.000 4154.000 2179.000 2643.000  124.000 4229.000  955.000 1268.000 4331.000 4092.000 1042.000 3296.000 2827.000 4255.000  682.000  971.000  918.000  380.000 1984.000 1806.000 1990.000 1763.000 2163.000  240.000 3677.000 3150.000  185.000  153.000 4212.000 3351.000 4101.000 4095.000  589.000  214.000 2058.000 2722.000 3783.000 2135.000  993.000 1414.000 1276.000 3077.000 1040.000 3987.000  119.000 4029.000 2340.000  860.000 3741.000  430.000 3547.000 4052.000 1488.000 3778.000 1463.000 3054.000 2708.000  327.000 1650.000 2246.000 1654.000  140.000 3178.000 3300.000 3764.000 2307.000 1974.000  968.000  226.000 2178.000 1629.000  613.000 2091.000 2276.000  425.000 2638.000 2821.000   48.000  282.000   54.000 3051.000 3085.000 4080.000 4142.000 3094.000 1686.000    0.000
 i93 4401.000 4077.000  736.000 3503.000 2826.000 3444.000  388.000  544.000 1720.000 2197.000 3155.000  367.000  557.000 3064.000  785.000 3535.000 2435.000 1060.000 1117.000 1989.000 1222.000 4449.000 2558.000 2344.000 3335.000 3342.000 4289.000  340.000 2987.000 4108.000 1607.000 1060.000 4319.000 2431.000 3745.000 2332.000  121.000 2436.000 2182.000  455.000 2716.000 2526.000 3519.000 1878.000 3519.000 4227.000 4144.000  794.000 3891.000  766.000 2725.000 2731.000 1190.000 2318.000 2643.000 3605.000 1810.000 1065.000  810.000  402.000  729.000 1614.000 1115.000  243.000 2169.000 2525.000 3279.000 1889.000 1097.000 2209.000 1323.000  699.000  427.000 3783.000 1905.000 3938.000 4089.000  878.000  695.000 2656.000 4412.000 1198.000 1413.000 2129.000 2769.000 3635.000  747.000 2947.000 2519.000 4421.000  722.000  996.000    0.000
 i94 1677.000  657.000 1813.000 1000.000 3043.000 3580.000 4270.000 1329.000  434.000 1808.000 1316.000 3533.000 4417.000 1867.000 3838.000   57.000  966.000 3571.000 1744.000  895.000 1073.000 3288.000  308.000 4402.000   73.000 3141.000 2466.000 1100.000  137.000 4447.000 4114.000 2781.000  589.000  534.000  173.000 1044.000 1719.000  668.000 1737.000 3937.000 3478.000 3054.000 1197.000  385.000 2627.000 3812.000  576.000 2778.000 2148.000 4294.000  902.000  875.000 3810.000 1186.000 3009.000  311.000 1345.000  779.000   41.000  979.000  665.000 3359.000  357.000 3245.000  354.000 1276.000  755.000 4276.000 3160.000 4143.000 2115.000 4059.000 2259.000 2022.000 1916.000 4349.000 1597.000 1687.000 3926.000 3814.000 3933.000 1027.000 3894.000 3102.000 1248.000 3582.000 4238.000 1371.000 2400.000 3860.000 4212.000 4211.000 2217.000    0.000
 i95 3055.000 3785.000 2796.000  200.000 2087.000 4145.000 1320.000  727.000 1859.000  898.000 1986.000 4401.000  153.000  399.000 3373.000 3687.000 3426.000 1117.000 2482.000 1783.000 3243.000  581.000  871.000 2555.000  204.000 3003.000  771.000 2198.000 2394.000 2882.000 3401.000 4152.000 2706.000 3474.000 1370.000 2238.000 3143.000 1766.000 2500.000 4146.000 2218.000 2379.000  155.000 3334.000 3224.000  457.000 2572.000 1882.000 2875.000 2901.000 1048.000  347.000 2860.000 2379.000  270.000 1414.000 3833.000 3197.000 1704.000 3516.000 3090.000 1216.000 2946.000  611.000 3973.000 1663.000  158.000  212.000 4221.000 2788.000  651.000 1324.000 3089.000  387.000  734.000 3662.000 3151.000 3560.000 3195.000 1848.000 1096.000 2504.000 2359.000 2133.000 2212.000  944.000 3028.000 3380.000 1544.000 3725.000 4433.000  838.000   76.000 3757.000    0.000
 i96 1871.000 2241.000  261.000  835.000 1565.000 4448.000 3456.000  647.000 2336.000 2003.000 2165.000 3109.000 2664.000 1225.000 1173.000 1184.000 1759.000  656.000 2363.000 3900.000 1241.000 2086.000 3014.000 1387.000  901.000 2079.000 4366.000 1286.000 1442.000 3356.000 2015.000 4199.000 4359.000 4069.000  462.000 1164.000  209.000   58.000 4033.000 2022.000 3358.000 3005.000 3841.000 3580.000 4031.000 1742.000  555.000  156.000 1678.000 1942.000  591.000 4422.000  277.000 3474.000 1981.000 3288.000  988.000 2219.000 1488.000 2765.000 1982.000 3978.000  819.000 3802.000 2034.000  716.000 3413.000 3877.000  438.000  125.000 2418.000  711.000 1561.000 3915.000 3685.000  267.000 3045.000 4064.000  898.000 1296.000 3327.000 1377.000 4128.000 2168.000 1769.000 2445.000 3645.000 1662.000 4051.000  995.000 1375.000 2971.000 1670.000 2427.000 2517.000    0.000
 i97  298.000 1374.000 3193.000 3666.000  645.000 1155.000   94.000 1967.000 1715.000 3514.000  768.000 3536.000  616.000  351.000  575.000  980.000 2814.000 1538.000 1997.000 2438.000  181.000 4442.000 1048.000 2926.000  836.000  649.000 2002.000 3250.000 2897.000 1788.000 3891.000 3309.000 2694.000 2774.000 3603.000 4259.000 4274.000 4082.000 3592.000 2065.000 4233.000 3051.000 3924.000  667.000 3042.000 3442.000 4019.000 3955.000 2004.000 3764.000 2392.000 2157.000 2151.000 2590.000   45.000 4165.000 3260.000 2425.000 2539.000 2917.000 3992.000  319.000 3842.000 3973.000 4350.000 2025.000 2175.000 2273.000  327.000 4087.000 1162.000 4016.000 3679.000 4103.000 2993.000 2830.000 2146.000 3641.000 4331.000 1748.000 3297.000 3222.000 3388.000 2718.000  774.000 3307.000 3392.000 3020.000  316.000 3439.000 1433.000 2139.000 2697.000 2684.000 3231.000 2898.000    0.000
 i98 2263.000 1339.000 1250.000 3081.000 3194.000  930.000 1172.000  243.000   65.000 3391.000 2915.000 4312.000 4296.000 3390.000 1383.000 1381.000 2153.000 3162.000 1745.000 2740.000 1219.000 2187.000 4121.000 4277.000 2793.000 1925.000  921.000 3323.000 3329.000   95.000 3802.000 2059.000 4137.000  567.000  281.000 2432.000 4233.000  116.000 3396.000  471.000 1978.000  871.000 2498.000 3269.000 3871.000 1106.000 4132.000 2905.000 3153.000 2674.000 3699.000 2895.000  273.000  214.000 2670.000 4287.000 3072.000 4132.000 1030.000 3933.000 1039.000 2045.000 3119.000 2032.000 1700.000 2560.000  186.000  288.000 4271.000  958.000 1894.000  486.000 1212.000 2158.000  819.000 1635.000  416.000 3310.000 4141.000 3219.000 1611.000 1882.000 1834.000 2734.000 4032.000 1699.000 2689.000 3149.000 2528.000 2102.000 3088.000 2684.000 2843.000 1898.000 4386.000  710.000  903.000    0.000
 i99 1474.000 1877.000 2165.000 2603.000 2132.000 3791.000 2498.000 1898.000 2513.000 1176.000  540.000  993.000 1809.000 2414.000  280.000  782.000 1610.000 3542.000  671.000  885.000 2180.000 3074.000 1666.000  114.000 2742.000 3990.000 3917.000 2323.000 1631.000 3572.000 2478.000 2590.000 3894.000 3212.000 1618.000 1302.000  341.000 2685.000  366.000 2246.000 3823.000 2947.000  201.000  691.000 2495.000 1277.000  970.000 3938.000 1456.000 4118.000 3081.000  988.000 2488.000  486.000 2600.000 3040.000 1266.000 4331.000 3530.000 2575.000 2166.000 4429.000 2821.000 4069.000 1277.000 2168.000 3701.000 2982.000  195.000 3324.000  346.000 4298.000 1328.000 2675.000 2617.000 3331.000 2563.000 1190.000 2432.000 4212.000   91.000 3078.000 2989.000  806.000  448.000 4306.000 3887.000  542.000 1350.000 3541.000 3725.000 2226.000  404.000 1728.000 1501.000  201.000 3508.000 1137.000    0.000
i100  660.000 1747.000 2495.000 4407.000 3141.000 3887.000  820.000 4189.000 1412.000 3247.000 2824.000 1969.000 3772.000 1372.000  359.000 2913.000 3263.000 1138.000 3189.000 4320.000 1070.000 4314.000 3778.000 3271.000  965.000 3722.000 3518.000  663.000  683.000 2940.000 4292.000 2839.000  555.000 4417.000 4108.000 4047.000 1489.000 2889.000 2095.000 4399.000 4465.000 2566.000   43.000 3045.000 4197.000  311.000  666.000  876.000 1369.000 1040.000 3420.000 4389.000 1778.000 3135.000 3864.000 2820.000 1693.000 3873.000 2544.000  599.000 4074.000 2855.000 2181.000 2208.000 4056.000 1361.000 3657.000  977.000 3349.000  710.000 4274.000 2493.000 2799.000 3224.000 4275.000 3516.000 3199.000 2547.000 2388.000 1958.000 1406.000 1996.000  307.000 3555.000  211.000  701.000 3392.000    1.000 2590.000 3052.000 3382.000 1929.000 3838.000 4191.000 1634.000 2439.000 3603.000  619.000 1451.000    0.000
