# Supplementary material for: Novel hybrid evolutionary algorithm for bi-objective optimization problems
Source: Sci Rep. 2023 Mar 15;13:4267. doi: 10.1038/s41598-023-31123-8 (PMC10017715; doi:10.1038/s41598-023-31123-8)
Supplement: Supplementary file 1 — Supplementary Information. [file 41598_2023_31123_MOESM1_ESM.zip › datasets/P2/dist_euclC100_orig.txt]

          i1       i2       i3       i4       i5       i6       i7       i8       i9      i10      i11      i12      i13      i14      i15      i16      i17      i18      i19      i20      i21      i22      i23      i24      i25      i26      i27      i28      i29      i30      i31      i32      i33      i34      i35      i36      i37      i38      i39      i40      i41      i42      i43      i44      i45      i46      i47      i48      i49      i50      i51      i52      i53      i54      i55      i56      i57      i58      i59      i60      i61      i62      i63      i64      i65      i66      i67      i68      i69      i70      i71      i72      i73      i74      i75      i76      i77      i78      i79      i80      i81      i82      i83      i84      i85      i86      i87      i88      i89      i90      i91      i92      i93      i94      i95      i96      i97      i98      i99     i100
  i1
  i2 2566.000
  i3 3185.000 2530.000
  i4 1265.000 2870.000 2354.000
  i5 2304.000 1265.000 1335.000 2020.000
  i6  626.000 2132.000 2570.000  982.000 1695.000
  i7  951.000 2026.000 2238.000  885.000 1419.000  332.000
  i8  466.000 2410.000 3416.000 1700.000 2389.000  879.000 1203.000
  i9 1963.000  705.000 2788.000 2510.000 1454.000 1634.000 1625.000 1746.000
 i10 1887.000 3786.000 2930.000  917.000 2878.000 1825.000 1791.000 2352.000 3414.000
 i11 2031.000 1131.000 1613.000 1891.000  317.000 1438.000 1192.000 2089.000 1187.000 2783.000
 i12 1780.000  803.000 2614.000 2268.000 1289.000 1411.000 1385.000 1608.000  245.000 3176.000 1001.000
 i13 1012.000 1673.000 2347.000 1295.000 1306.000  465.000  412.000 1096.000 1220.000 2194.000 1022.000  984.000
 i14 1648.000  919.000 2454.000 2060.000 1149.000 1230.000 1179.000 1527.000  462.000 2970.000  844.000  218.000  787.000
 i15  612.000 1954.000 2826.000 1397.000 1788.000  419.000  673.000  606.000 1366.000 2211.000 1492.000 1172.000  491.000 1036.000
 i16 1091.000 1638.000 3094.000 1989.000 1883.000 1007.000 1186.000  800.000  954.000 2813.000 1566.000  845.000  837.000  821.000  602.000
 i17 2418.000 1957.000  800.000 1753.000  693.000 1795.000 1467.000 2625.000 2078.000 2493.000  893.000 1880.000 1548.000 1701.000 2030.000 2300.000
 i18 2267.000 2883.000 1380.000 1127.000 1692.000 1768.000 1482.000 2633.000 2792.000 1553.000 1752.000 2555.000 1806.000 2341.000 2154.000 2640.000 1096.000
 i19  180.000 2566.000 3322.000 1444.000 2392.000  752.000 1084.000  307.000 1936.000 2053.000 2108.000 1769.000 1087.000 1656.000  636.000 1023.000 2546.000 2437.000
 i20 2739.000  178.000 2614.000 3044.000 1386.000 2310.000 2203.000 2574.000  848.000 3959.000 1278.000  968.000 1851.000 1094.000 2127.000 1794.000 2077.000 3030.000 2736.000
 i21 1801.000 1808.000 1406.000 1289.000  740.000 1177.000  851.000 2010.000 1719.000 2139.000  690.000 1489.000  950.000 1281.000 1421.000 1746.000  619.000 1087.000 1927.000 1963.000
 i22 1083.000 1577.000 2979.000 1913.000 1771.000  934.000 1092.000  837.000  910.000 2752.000 1454.000  776.000  730.000  731.000  547.000  116.000 2184.000 2536.000 1034.000 1738.000 1631.000
 i23 1489.000 3381.000 2741.000  519.000 2531.000 1395.000 1371.000 1953.000 2990.000  430.000 2409.000 2753.000 1770.000 2550.000 1783.000 2385.000 2215.000 1406.000 1660.000 3555.000 1795.000 2323.000
 i24 1840.000  743.000 2342.000 2165.000 1015.000 1389.000 1299.000 1733.000  463.000 3081.000  732.000  274.000  932.000  208.000 1229.000 1026.000 1618.000 2347.000 1855.000  920.000 1265.000  938.000 2666.000
 i25 2043.000 2725.000 1462.000  942.000 1576.000 1537.000 1251.000 2404.000 2596.000 1485.000 1600.000 2357.000 1581.000 2141.000 1923.000 2414.000 1044.000  231.000 2212.000 2877.000  917.000 2310.000 1281.000 2158.000
 i26  271.000 2348.000 3173.000 1437.000 2198.000  616.000  945.000  272.000 1721.000 2126.000 1908.000 1552.000  892.000 1438.000  423.000  826.000 2388.000 2361.000  219.000 2518.000 1770.000  826.000 1716.000 1637.000 2133.000
 i27 1576.000 1419.000 1813.000 1470.000  728.000  971.000  721.000 1680.000 1226.000 2380.000  473.000  990.000  585.000  778.000 1074.000 1282.000 1017.000 1566.000 1666.000 1588.000  507.000 1167.000 1988.000  787.000 1373.000 1476.000
 i28 2317.000 1768.000  962.000 1754.000  506.000 1691.000 1370.000 2497.000 1883.000 2541.000  697.000 1688.000 1408.000 1512.000 1896.000 2133.000  196.000 1221.000 2437.000 1892.000  525.000 2018.000 2237.000 1424.000 1137.000 2269.000  854.000
 i29 2025.000  709.000 2063.000 2172.000  729.000 1510.000 1354.000 1973.000  725.000 3086.000  482.000  579.000 1047.000  495.000 1427.000 1311.000 1372.000 2201.000 2062.000  877.000 1115.000 1215.000 2686.000  310.000 2031.000 1847.000  711.000 1177.000
 i30 1225.000 2019.000 3627.000 2346.000 2411.000 1388.000 1633.000  785.000 1314.000 3090.000 2094.000 1281.000 1335.000 1312.000  972.000  534.000 2831.000 3113.000 1088.000 2155.000 2267.000  649.000 2675.000 1506.000 2883.000  968.000 1814.000 2666.000 1807.000
 i31 2437.000  805.000 1731.000 2378.000  481.000 1874.000 1657.000 2431.000 1147.000 3268.000  487.000 1048.000 1429.000  983.000 1860.000 1797.000 1168.000 2165.000 2493.000  912.000 1152.000 1698.000 2896.000  793.000 2036.000 2283.000  940.000  986.000  488.000 2295.000
 i32 1205.000 2153.000 3727.000 2368.000 2526.000 1428.000 1691.000  748.000 1448.000 3085.000 2209.000 1413.000 1415.000 1438.000 1021.000  644.000 2930.000 3173.000 1056.000 2289.000 2357.000  757.000 2675.000 1635.000 2943.000  960.000 1914.000 2768.000 1933.000  134.000 2421.000
 i33 2368.000  554.000 2979.000 2916.000 1658.000 2052.000 2034.000 2123.000  418.000 3825.000 1441.000  649.000 1633.000  857.000 1778.000 1324.000 2327.000 3132.000 2331.000  620.000 2046.000 1298.000 3402.000  790.000 2947.000 2120.000 1577.000 2132.000  959.000 1598.000 1259.000 1730.000
 i34  152.000 2718.000 3294.000 1288.000 2444.000  756.000 1071.000  534.000 2110.000 1841.000 2175.000 1930.000 1159.000 1800.000  764.000 1225.000 2536.000 2330.000  228.000 2890.000 1922.000 1223.000 1458.000 1992.000 2110.000  399.000 1717.000 2441.000 2176.000 1316.000 2586.000 1282.000 2513.000
 i35 1940.000 3215.000 2078.000  675.000 2160.000 1601.000 1416.000 2371.000 2974.000  852.000 2128.000 2729.000 1817.000 2512.000 2020.000 2590.000 1686.000  701.000 2119.000 3379.000 1442.000 2502.000  747.000 2574.000  648.000 2104.000 1803.000 1762.000 2507.000 2987.000 2594.000 3019.000 3358.000 1961.000
 i36 1151.000 2819.000 4145.000 2415.000 3045.000 1633.000 1954.000  755.000 2115.000 2964.000 2733.000 2052.000 1801.000 2041.000 1320.000 1220.000 3348.000 3385.000  971.000 2962.000 2740.000 1313.000 2598.000 2246.000 3157.000 1024.000 2367.000 3208.000 2528.000  816.000 3010.000  686.000 2414.000 1145.000 3090.000
 i37 1329.000 1828.000 3526.000 2380.000 2281.000 1405.000 1619.000  917.000 1124.000 3160.000 1966.000 1108.000 1285.000 1159.000  986.000  449.000 2736.000 3085.000 1209.000 1961.000 2192.000  562.000 2739.000 1345.000 2857.000 1062.000 1720.000 2565.000 1651.000  199.000 2137.000  330.000 1400.000 1434.000 3004.000 1015.000
 i38 2638.000 2391.000  580.000 1774.000 1126.000 2036.000 1704.000 2900.000 2505.000 2385.000 1325.000 2301.000 1865.000 2114.000 2325.000 2659.000  436.000  860.000 2783.000 2508.000  918.000 2544.000 2173.000 2043.000  902.000 2648.000 1390.000  631.000 1806.000 3184.000 1596.000 3274.000 2762.000 2741.000 1538.000 3642.000 3103.000
 i39 2723.000 2198.000  471.000 1963.000  947.000 2105.000 1774.000 2946.000 2378.000 2627.000 1191.000 2189.000 1876.000 2017.000 2355.000 2631.000  331.000 1128.000 2857.000 2303.000  936.000 2515.000 2391.000 1922.000 1143.000 2705.000 1348.000  507.000 1661.000 3162.000 1394.000 3261.000 2603.000 2836.000 1789.000 3674.000 3066.000  279.000
 i40 1499.000 3651.000 3149.000  868.000 2884.000 1572.000 1625.000 1957.000 3205.000  490.000 2737.000 2976.000 1996.000 2784.000 1913.000 2506.000 2607.000 1812.000 1651.000 3828.000 2156.000 2460.000  408.000 2920.000 1688.000 1756.000 2295.000 2619.000 2973.000 2722.000 3223.000 2703.000 3621.000 1429.000 1139.000 2521.000 2813.000 2579.000 2793.000
 i41 2340.000  548.000 2956.000 2884.000 1633.000 2021.000 2002.000 2098.000  387.000 3793.000 1413.000  618.000 1602.000  825.000 1748.000 1299.000 2300.000 3101.000 2304.000  622.000 2016.000 1271.000 3370.000  759.000 2916.000 2093.000 1546.000 2105.000  931.000 1581.000 1239.000 1713.000   32.000 2485.000 3327.000 2396.000 1383.000 2736.000 2578.000 3590.000
 i42 1242.000 2142.000 1952.000  738.000 1320.000  660.000  349.000 1538.000 1839.000 1648.000 1160.000 1594.000  696.000 1378.000 1022.000 1516.000 1215.000 1134.000 1392.000 2314.000  634.000 1416.000 1256.000 1456.000  905.000 1274.000  733.000 1154.000 1438.000 1978.000 1646.000 2039.000 2230.000 1344.000 1138.000 2292.000 1956.000 1397.000 1499.000 1577.000 2199.000
 i43 1969.000  598.000 2489.000 2359.000 1154.000 1555.000 1487.000 1820.000  300.000 3274.000  894.000  225.000 1107.000  327.000 1357.000 1068.000 1787.000 2546.000 1969.000  771.000 1462.000  995.000 2857.000  203.000 2360.000 1750.000  989.000 1592.000  426.000 1504.000  857.000 1636.000  588.000 2120.000 2776.000 2277.000 1328.000 2217.000 2083.000 3102.000  557.000 1656.000
 i44 1560.000 1072.000 2795.000 2188.000 1496.000 1267.000 1306.000 1347.000  405.000 3077.000 1190.000  285.000  895.000  347.000  968.000  566.000 2033.000 2602.000 1531.000 1230.000 1575.000  510.000 2649.000  516.000 2391.000 1316.000 1068.000 1847.000  825.000  999.000 1309.000 1130.000  810.000 1706.000 2701.000 1767.000  831.000 2438.000 2354.000 2839.000  781.000 1565.000  510.000
 i45  928.000 1765.000 2388.000 1226.000 1382.000  371.000  353.000 1038.000 1300.000 2119.000 1103.000 1066.000   93.000  874.000  438.000  851.000 1592.000 1791.000 1010.000 1942.000  985.000  750.000 1692.000 1023.000 1564.000  821.000  656.000 1459.000 1140.000 1330.000 1518.000 1403.000 1714.000 1073.000 1768.000 1756.000 1294.000 1894.000 1917.000 1911.000 1683.000  666.000 1195.000  961.000
 i46 2433.000 1020.000 1520.000 2264.000  284.000 1845.000 1599.000 2467.000 1317.000 3137.000  408.000 1191.000 1421.000 1092.000 1879.000 1884.000  957.000 1976.000 2503.000 1126.000 1002.000 1779.000 2779.000  922.000 1858.000 2299.000  880.000  780.000  612.000 2397.000  216.000 2520.000 1461.000 2578.000 2435.000 3082.000 2250.000 1383.000 1178.000 3120.000 1440.000 1545.000 1019.000 1433.000 1505.000
 i47 1195.000 1907.000 3503.000 2272.000 2283.000 1303.000 1535.000  778.000 1202.000 3038.000 1966.000 1159.000 1222.000 1185.000  884.000  409.000 2708.000 3010.000 1072.000 2047.000 2148.000  524.000 2618.000 1381.000 2781.000  930.000 1690.000 2542.000 1680.000  128.000 2168.000  254.000 1502.000 1297.000 2904.000  916.000  139.000 3064.000 3039.000 2684.000 1484.000 1877.000 1383.000  876.000 1222.000 2270.000
 i48 2210.000  559.000 2077.000 2350.000  754.000 1700.000 1542.000 2144.000  755.000 3262.000  575.000  666.000 1237.000  635.000 1608.000 1456.000 1434.000 2325.000 2243.000  716.000 1249.000 1366.000 2866.000  430.000 2166.000 2027.000  882.000 1240.000  190.000 1934.000  392.000 2063.000  904.000 2362.000 2663.000 2676.000 1768.000 1870.000 1701.000 3158.000  880.000 1614.000  466.000  937.000 1330.000  569.000 1809.000
 i49 2701.000 1298.000 1239.000 2387.000  400.000 2094.000 1819.000 2772.000 1662.000 3220.000  683.000 1541.000 1699.000 1440.000 2174.000 2221.000  837.000 1925.000 2786.000 1375.000 1098.000 2114.000 2890.000 1272.000 1846.000 2589.000 1126.000  709.000  963.000 2740.000  524.000 2861.000 1780.000 2842.000 2463.000 3408.000 2596.000 1216.000  970.000 3254.000 1760.000 1705.000 1367.000 1782.000 1777.000  351.000 2612.000  909.000
 i50 3258.000 2649.000  119.000 2391.000 1451.000 2648.000 2315.000 3500.000 2903.000 2936.000 1726.000 2727.000 2438.000 2564.000 2913.000 3195.000  896.000 1383.000 3398.000 2733.000 1493.000 3080.000 2763.000 2456.000 1483.000 3254.000 1913.000 1065.000 2179.000 3727.000 1850.000 3826.000 3097.000 3364.000 2084.000 4233.000 3629.000  630.000  565.000 3171.000 3074.000 2020.000 2605.000 2905.000 2477.000 1639.000 3604.000 2194.000 1358.000
 i51  374.000 2325.000 2812.000 1028.000 1949.000  257.000  577.000  698.000 1781.000 1787.000 1688.000 1572.000  689.000 1410.000  439.000 1033.000 2044.000 1938.000  516.000 2502.000 1427.000  985.000 1363.000 1584.000 1710.000  426.000 1224.000 1944.000 1732.000 1324.000 2115.000 1341.000 2197.000  499.000 1687.000 1447.000 1377.000 2268.000 2349.000 1475.000 2167.000  875.000 1736.000 1393.000  598.000 2094.000 1259.000 1921.000 2349.000 2886.000
 i52 2021.000 1645.000 1261.000 1563.000  481.000 1395.000 1081.000 2190.000 1658.000 2403.000  516.000 1447.000 1100.000 1256.000 1589.000 1835.000  465.000 1244.000 2136.000 1787.000  275.000 1719.000 2066.000 1196.000 1107.000 1965.000  553.000  308.000  989.000 2367.000  928.000 2467.000 1945.000 2149.000 1679.000 2901.000 2271.000  858.000  796.000 2430.000 1917.000  901.000 1379.000 1580.000 1153.000  757.000 2243.000 1091.000  824.000 1360.000 1650.000
 i53 1285.000 2815.000 2282.000   74.000 1950.000  967.000  846.000 1713.000 2467.000  971.000 1826.000 2225.000 1258.000 2015.000 1384.000 1971.000 1679.000 1070.000 1464.000 2988.000 1217.000 1892.000  584.000 2115.000  879.000 1446.000 1410.000 1681.000 2114.000 2341.000 2312.000 2368.000 2872.000 1317.000  658.000 2436.000 2370.000 1703.000 1890.000  940.000 2840.000  677.000 2311.000 2152.000 1192.000 2196.000 2264.000 2291.000 2315.000 2321.000 1031.000 1491.000
 i54 1095.000 2894.000 2536.000  205.000 2121.000  899.000  873.000 1543.000 2488.000  931.000 1966.000 2252.000 1268.000 2050.000 1298.000 1899.000 1907.000 1331.000 1274.000 3070.000 1405.000 1831.000  503.000 2172.000 1142.000 1287.000 1524.000 1893.000 2208.000 2221.000 2451.000 2235.000 2901.000 1105.000  859.000 2242.000 2270.000 1955.000 2134.000  772.000 2869.000  807.000 2360.000 2146.000 1190.000 2352.000 2155.000 2391.000 2499.000 2577.000  898.000 1680.000  263.000
 i55 2718.000 2718.000  732.000 1719.000 1454.000 2145.000 1821.000 3023.000 2792.000 2212.000 1628.000 2578.000 2043.000 2382.000 2475.000 2864.000  762.000  660.000 2875.000 2839.000 1127.000 2751.000 2055.000 2329.000  783.000 2761.000 1628.000  950.000 2110.000 3377.000 1930.000 3458.000 3069.000 2806.000 1361.000 3775.000 3312.000  343.000  608.000 2462.000 3042.000 1487.000 2511.000 2693.000 2058.000 1718.000 3262.000 2187.000 1559.000  725.000 2359.000 1134.000 1653.000 1915.000
 i56 2084.000  704.000 2928.000 2673.000 1593.000 1785.000 1788.000 1840.000  170.000 3575.000 1338.000  414.000 1381.000  632.000 1497.000 1040.000 2231.000 2961.000 2046.000  820.000 1886.000 1013.000 3150.000  624.000 2766.000 1835.000 1395.000 2035.000  866.000 1342.000 1256.000 1475.000  285.000 2229.000 3143.000 2154.000 1146.000 2660.000 2526.000 3357.000  259.000 2007.000  444.000  529.000 1458.000 1438.000 1239.000  869.000 1777.000 3044.000 1920.000 1818.000 2632.000 2648.000 2952.000
 i57  433.000 2224.000 3181.000 1556.000 2151.000  667.000  981.000  240.000 1582.000 2274.000 1853.000 1423.000  857.000 1324.000  366.000  669.000 2388.000 2434.000  356.000 2392.000 1775.000  678.000 1860.000 1527.000 2204.000  163.000 1440.000 2258.000 1754.000  816.000 2204.000  819.000 1975.000  558.000 2215.000  974.000  902.000 2670.000 2711.000 1913.000 1948.000 1323.000 1628.000 1178.000  799.000 2234.000  771.000 1929.000 2535.000 3266.000  529.000 1951.000 1559.000 1417.000 2801.000 1690.000
 i58  774.000 3131.000 3149.000  846.000 2575.000  999.000 1174.000 1227.000 2608.000 1160.000 2365.000 2395.000 1461.000 2224.000 1258.000 1825.000 2475.000 1973.000  920.000 3308.000 1916.000 1794.000  815.000 2388.000 1783.000 1039.000 1894.000 2432.000 2500.000 1999.000 2830.000 1975.000 3024.000  697.000 1451.000 1805.000 2100.000 2571.000 2729.000  731.000 2994.000 1282.000 2551.000 2220.000 1369.000 2770.000 1968.000 2690.000 2971.000 3198.000  828.000 2182.000  905.000  642.000 2551.000 2748.000 1199.000
 i59 1030.000 2695.000 2414.000  252.000 1934.000  735.000  677.000 1456.000 2297.000 1117.000 1770.000 2059.000 1077.000 1856.000 1147.000 1742.000 1753.000 1283.000 1209.000 2870.000 1227.000 1668.000  694.000 1974.000 1076.000 1189.000 1325.000 1727.000 2008.000 2094.000 2254.000 2117.000 2708.000 1067.000  915.000 2180.000 2129.000 1836.000 1997.000  970.000 2677.000  615.000 2164.000 1962.000 1002.000 2159.000 2020.000 2191.000 2316.000 2463.000  777.000 1501.000  257.000  200.000 1826.000 2458.000 1305.000  735.000
 i60 1611.000 3458.000 2724.000  588.000 2576.000 1502.000 1461.000 2075.000 3084.000  331.000 2467.000 2845.000 1864.000 2640.000 1895.000 2497.000 2229.000 1370.000 1783.000 3632.000 1836.000 2433.000  123.000 2750.000 1263.000 1837.000 2056.000 2262.000 2759.000 2794.000 2953.000 2796.000 3494.000 1582.000  688.000 2721.000 2856.000 2162.000 2389.000  452.000 3462.000 1323.000 2943.000 2748.000 1789.000 2829.000 2736.000 2937.000 2927.000 2741.000 1479.000 2105.000  646.000  604.000 2026.000 3245.000 1980.000  936.000  787.000
 i61 2656.000  676.000 1877.000 2645.000  726.000 2112.000 1909.000 2617.000 1178.000 3537.000  755.000 1135.000 1657.000 1118.000 2065.000 1939.000 1391.000 2418.000 2701.000  738.000 1420.000 1848.000 3164.000  913.000 2296.000 2487.000 1198.000 1220.000  644.000 2412.000  269.000 2542.000 1198.000 2807.000 2861.000 3158.000 2242.000 1808.000 1585.000 3487.000 1183.000 1912.000  919.000 1413.000 1749.000  442.000 2288.000  483.000  638.000 1996.000 2347.000 1190.000 2580.000 2716.000 2147.000 1255.000 2398.000 3080.000 2518.000 3222.000
 i62 1716.000 1989.000 1468.000 1098.000  940.000 1105.000  772.000 1967.000 1854.000 1939.000  883.000 1617.000  958.000 1404.000 1398.000 1784.000  720.000  938.000 1855.000 2147.000  201.000 1673.000 1599.000 1411.000  748.000 1715.000  628.000  672.000 1288.000 2293.000 1351.000 2373.000 2199.000 1827.000 1245.000 2710.000 2234.000  933.000 1009.000 1966.000 2168.000  495.000 1612.000 1675.000  974.000 1204.000 2178.000 1432.000 1291.000 1543.000 1343.000  467.000 1026.000 1225.000 1085.000 2023.000 1737.000 1762.000 1055.000 1638.000 1620.000
 i63 2002.000 1272.000 1518.000 1783.000  302.000 1395.000 1127.000 2091.000 1306.000 2666.000  141.000 1109.000 1004.000  937.000 1488.000 1615.000  772.000 1612.000 2090.000 1419.000  555.000 1502.000 2300.000  845.000 1461.000 1896.000  426.000  579.000  615.000 2148.000  603.000 2258.000 1574.000 2142.000 1996.000 2757.000 2029.000 1199.000 1081.000 2637.000 1546.000 1061.000 1018.000 1278.000 1079.000  484.000 2021.000  716.000  700.000 1628.000 1649.000  376.000 1716.000 1868.000 1496.000 1461.000 1852.000 2293.000 1675.000 2354.000  872.000  752.000
 i64 1213.000 2286.000 3838.000 2411.000 2649.000 1492.000 1769.000  748.000 1581.000 3099.000 2332.000 1547.000 1513.000 1569.000 1096.000  767.000 3039.000 3249.000 1053.000 2422.000 2459.000  878.000 2696.000 1767.000 3019.000  984.000 2026.000 2881.000 2064.000  268.000 2552.000  134.000 1859.000 1276.000 3069.000  563.000  461.000 3376.000 3370.000 2703.000 1843.000 2118.000 1770.000 1263.000 1494.000 2648.000  388.000 2196.000 2987.000 3935.000 1384.000 2577.000 2414.000 2269.000 3553.000 1607.000  855.000 1972.000 2161.000 2818.000 2675.000 2468.000 2378.000
 i65 1686.000 1148.000 1929.000 1728.000  692.000 1121.000  926.000 1716.000  974.000 2642.000  378.000  749.000  675.000  550.000 1126.000 1196.000 1158.000 1825.000 1751.000 1319.000  745.000 1083.000 2243.000  522.000 1638.000 1546.000  275.000  974.000  443.000 1727.000  755.000 1839.000 1309.000 1834.000 2078.000 2355.000 1608.000 1565.000 1481.000 2536.000 1278.000  995.000  722.000  875.000  764.000  754.000 1600.000  623.000 1058.000 2037.000 1360.000  707.000 1671.000 1768.000 1832.000 1141.000 1482.000 2090.000 1568.000 2316.000  992.000  890.000  421.000 1960.000
 i66 2326.000  779.000 1783.000 2300.000  485.000 1769.000 1560.000 2315.000 1055.000 3197.000  416.000  943.000 1320.000  869.000 1746.000 1682.000 1178.000 2138.000 2380.000  904.000 1101.000 1582.000 2819.000  683.000 1999.000 2169.000  847.000  989.000  375.000 2182.000  116.000 2307.000 1196.000 2475.000 2541.000 2894.000 2026.000 1612.000 1424.000 3139.000 1174.000 1565.000  760.000 1199.000 1410.000  267.000 2055.000  303.000  608.000 1901.000 2008.000  895.000 2236.000 2367.000 1939.000 1172.000 2089.000 2731.000 2169.000 2879.000  350.000 1297.000  545.000 2438.000  648.000
 i67 1425.000 1729.000 3501.000 2440.000 2237.000 1459.000 1654.000 1025.000 1028.000 3237.000 1924.000 1031.000 1302.000 1101.000 1043.000  469.000 2715.000 3107.000 1312.000 1858.000 2187.000  572.000 2813.000 1278.000 2882.000 1155.000 1704.000 2540.000 1587.000  316.000 2071.000  444.000 1288.000 1535.000 3053.000 1130.000  120.000 3093.000 3044.000 2900.000 1272.000 1985.000 1246.000  762.000 1320.000 2193.000  254.000 1695.000 2541.000 3606.000 1450.000 2251.000 2426.000 2337.000 3311.000 1040.000  994.000 2193.000 2190.000 2928.000 2164.000 2239.000 1994.000  571.000 1575.000 1961.000
 i68 1189.000 1533.000 3058.000 2043.000 1824.000 1064.000 1219.000  908.000  846.000 2882.000 1508.000  744.000  848.000  736.000  674.000  108.000 2267.000 2653.000 1127.000 1688.000 1728.000  131.000 2453.000  938.000 2429.000  926.000 1252.000 2096.000 1230.000  587.000 1717.000  708.000 1216.000 1326.000 2631.000 1311.000  468.000 2637.000 2597.000 2586.000 1191.000 1539.000  969.000  463.000  874.000 1812.000  459.000 1368.000 2153.000 3161.000 1111.000 1802.000 2022.000 1962.000 2852.000  932.000  772.000 1914.000 1799.000 2563.000 1850.000 1779.000 1565.000  836.000 1144.000 1603.000  460.000
 i69 1894.000  705.000 2291.000 2183.000  960.000 1430.000 1325.000 1796.000  502.000 3100.000  685.000  334.000  969.000  275.000 1284.000 1095.000 1575.000 2331.000 1913.000  883.000 1246.000 1005.000 2688.000   69.000 2146.000 1695.000  780.000 1381.000  245.000 1576.000  724.000 1704.000  801.000 2046.000 2576.000 2314.000 1414.000 2004.000 1876.000 2949.000  771.000 1467.000  218.000  584.000 1061.000  857.000 1450.000  361.000 1208.000 2405.000 1631.000 1162.000 2131.000 2197.000 2295.000  657.000 1588.000 2428.000 1998.000 2770.000  844.000 1398.000  804.000 1836.000  509.000  615.000 1347.000 1007.000
 i70  959.000 2505.000 2348.000  419.000 1778.000  569.000  485.000 1352.000 2106.000 1308.000 1600.000 1867.000  886.000 1664.000  987.000 1573.000 1651.000 1310.000 1132.000 2681.000 1093.000 1495.000  886.000 1783.000 1089.000 1081.000 1146.000 1607.000 1821.000 1949.000 2081.000 1980.000 2517.000 1021.000 1039.000 2094.000 1973.000 1776.000 1914.000 1153.000 2485.000  462.000 1972.000 1774.000  813.000 1994.000 1869.000 2006.000 2166.000 2405.000  656.000 1363.000  398.000  389.000 1801.000 2267.000 1181.000  826.000  192.000  978.000 2343.000  937.000 1510.000 2032.000 1383.000 1993.000 2028.000 1626.000 1807.000
 i71 1606.000 2214.000 1610.000  848.000 1200.000 1029.000  711.000 1908.000 2023.000 1679.000 1129.000 1781.000  999.000 1563.000 1378.000 1835.000  922.000  809.000 1759.000 2377.000  460.000 1729.000 1342.000 1598.000  590.000 1644.000  813.000  907.000 1507.000 2319.000 1604.000 2387.000 2388.000 1702.000 1003.000 2661.000 2282.000 1043.000 1174.000 1715.000 2356.000  370.000 1800.000 1803.000  990.000 1462.000 2212.000 1661.000 1549.000 1671.000 1243.000  726.000  775.000  988.000 1117.000 2193.000 1690.000 1557.000  832.000 1379.000 1873.000  260.000 1002.000 2471.000 1087.000 1545.000 2301.000 1845.000 1593.000  741.000
 i72 1967.000 1771.000 1258.000 1439.000  621.000 1342.000 1018.000 2164.000 1750.000 2269.000  641.000 1530.000 1089.000 1332.000 1569.000 1860.000  461.000 1112.000 2091.000 1917.000  171.000 1744.000 1938.000 1289.000  970.000 1929.000  587.000  354.000 1102.000 2388.000 1067.000 2482.000 2053.000 2090.000 1539.000 2887.000 2302.000  803.000  787.000 2307.000 2024.000  804.000 1479.000 1644.000 1131.000  897.000 2266.000 1215.000  953.000 1350.000 1594.000  140.000 1367.000 1564.000 1050.000 1913.000 1927.000 2085.000 1390.000 1974.000 1329.000  341.000  500.000 2588.000  783.000 1030.000 2289.000 1835.000 1261.000 1261.000  596.000
 i73 1760.000 2163.000 1443.000 1006.000 1082.000 1168.000  841.000 2043.000 2026.000 1807.000 1051.000 1788.000 1083.000 1573.000 1495.000 1918.000  754.000  768.000 1908.000 2320.000  361.000 1808.000 1488.000 1585.000  573.000 1784.000  801.000  750.000 1463.000 2416.000 1511.000 2490.000 2374.000 1860.000 1083.000 2794.000 2367.000  881.000 1004.000 1869.000 2343.000  518.000 1786.000 1837.000 1087.000 1354.000 2305.000 1605.000 1413.000 1507.000 1392.000  602.000  932.000 1153.000  981.000 2195.000 1820.000 1728.000 1001.000 1517.000 1778.000  175.000  916.000 2580.000 1065.000 1461.000 2378.000 1919.000 1573.000  910.000  170.000  464.000
 i74 3099.000 2665.000  252.000 2193.000 1429.000 2497.000 2165.000 3360.000 2867.000 2721.000 1680.000 2678.000 2317.000 2504.000 2782.000 3096.000  807.000 1168.000 3245.000 2761.000 1367.000 2981.000 2554.000 2412.000 1275.000 3109.000 1817.000  993.000 2149.000 3625.000 1860.000 3719.000 3087.000 3201.000 1869.000 4100.000 3536.000  462.000  489.000 2962.000 3062.000 1858.000 2571.000 2839.000 2349.000 1645.000 3503.000 2183.000 1397.000  216.000 2730.000 1268.000 2124.000 2382.000  509.000 3014.000 3129.000 3008.000 2275.000 2530.000 2031.000 1395.000 1570.000 3824.000 1965.000 1899.000 3519.000 3068.000 2365.000 2226.000 1500.000 1237.000 1341.000
 i75  801.000 2851.000 2762.000  511.000 2209.000  748.000  840.000 1260.000 2382.000 1121.000 2015.000 2155.000 1182.000 1967.000 1100.000 1700.000 2086.000 1621.000  978.000 3028.000 1533.000 1646.000  702.000 2113.000 1420.000 1016.000 1550.000 2047.000 2192.000 1973.000 2490.000 1974.000 2799.000  797.000 1172.000 1939.000 2040.000 2185.000 2339.000  825.000 2768.000  901.000 2289.000 2014.000 1094.000 2416.000 1917.000 2381.000 2601.000 2813.000  668.000 1802.000  556.000  313.000 2176.000 2533.000 1158.000  389.000  351.000  822.000 2746.000 1375.000 1934.000 1998.000 1766.000 2396.000 2116.000 1774.000 2146.000  440.000 1168.000 1701.000 1338.000 2626.000
 i76 2202.000 3048.000 1623.000  995.000 1892.000 1754.000 1497.000 2595.000 2909.000 1318.000 1923.000 2668.000 1854.000 2451.000 2157.000 2678.000 1326.000  247.000 2378.000 3201.000 1240.000 2578.000 1204.000 2475.000  323.000 2323.000 1689.000 1438.000 2353.000 3127.000 2356.000 3178.000 3265.000 2251.000  472.000 3340.000 3115.000 1107.000 1373.000 1604.000 3234.000 1162.000 2677.000 2690.000 1828.000 2175.000 3031.000 2489.000 2146.000 1621.000 1897.000 1428.000  948.000 1199.000  897.000 3079.000 2410.000 1832.000 1186.000 1156.000 2614.000 1068.000 1784.000 3245.000 1957.000 2321.000 3146.000 2700.000 2465.000 1247.000  889.000 1291.000  893.000 1406.000 1503.000
 i77 2047.000 1498.000 1321.000 1674.000  348.000 1424.000 1125.000 2185.000 1537.000 2530.000  373.000 1334.000 1089.000 1152.000 1580.000 1778.000  549.000 1393.000 2152.000 1639.000  392.000 1663.000 2184.000 1075.000 1256.000 1971.000  512.000  363.000  852.000 2312.000  781.000 2417.000 1811.000 2180.000 1820.000 2879.000 2206.000  968.000  869.000 2539.000 1783.000  986.000 1252.000 1485.000 1151.000  615.000 2187.000  946.000  720.000 1427.000 1681.000  149.000 1604.000 1781.000 1260.000 1694.000 1945.000 2257.000 1596.000 2227.000 1044.000  592.000  237.000 2532.000  611.000  746.000 2179.000 1738.000 1037.000 1448.000  851.000  286.000  739.000 1354.000 1884.000 1577.000
 i78  109.000 2594.000 3283.000 1370.000 2379.000  717.000 1046.000  386.000 1974.000 1972.000 2101.000 1801.000 1079.000 1680.000  649.000 1076.000 2512.000 2375.000   80.000 2765.000 1894.000 1079.000 1580.000 1876.000 2151.000  253.000 1652.000 2407.000 2073.000 1163.000 2496.000 1133.000 2373.000  155.000 2045.000 1045.000 1279.000 2739.000 2820.000 1572.000 2346.000 1344.000 1996.000 1569.000  998.000 2499.000 1143.000 2256.000 2775.000 3357.000  472.000 2109.000 1392.000 1198.000 2823.000 2088.000  407.000  842.000 1137.000 1703.000 2709.000 1815.000 2077.000 1132.000 1749.000 2384.000 1380.000 1178.000 1932.000 1067.000 1710.000 2059.000 1862.000 3201.000  900.000 2311.000 2130.000
 i79  443.000 2447.000 3430.000 1687.000 2414.000  884.000 1211.000   40.000 1785.000 2328.000 2115.000 1645.000 1117.000 1562.000  628.000  839.000 2640.000 2632.000  278.000 2611.000 2024.000  876.000 1931.000 1768.000 2403.000  271.000 1702.000 2514.000 2005.000  820.000 2461.000  780.000 2163.000  503.000 2359.000  754.000  955.000 2911.000 2961.000 1929.000 2138.000 1544.000 1857.000 1385.000 1057.000 2495.000  816.000 2177.000 2798.000 3513.000  695.000 2208.000 1701.000 1528.000 3029.000 1879.000  262.000 1198.000 1444.000 2054.000 2650.000 1977.000 2115.000  775.000 1744.000 2345.000 1064.000  947.000 1831.000 1346.000 1913.000 2180.000 2051.000 3372.000 1241.000 2591.000 2206.000  358.000
 i80 2516.000 1320.000 1219.000 2188.000  214.000 1905.000 1624.000 2603.000 1598.000 3026.000  522.000 1453.000 1520.000 1329.000 2001.000 2084.000  695.000 1762.000 2605.000 1419.000  899.000 1974.000 2692.000 1179.000 1670.000 2412.000  941.000  542.000  877.000 2609.000  515.000 2727.000 1761.000 2656.000 2279.000 3255.000 2474.000 1104.000  884.000 3054.000 1739.000 1505.000 1298.000 1676.000 1595.000  302.000 2481.000  863.000  201.000 1337.000 2160.000  626.000 2116.000 2299.000 1444.000 1726.000 2365.000 2772.000 2115.000 2730.000  704.000 1093.000  516.000 2851.000  900.000  565.000 2426.000 2022.000 1119.000 1966.000 1352.000  757.000 1219.000 1345.000 2401.000 1976.000  519.000 2592.000 2627.000
 i81 1154.000 1807.000 2073.000 1070.000 1176.000  530.000  249.000 1343.000 1459.000 1986.000  943.000 1214.000  334.000 1000.000  760.000 1171.000 1284.000 1473.000 1269.000 1982.000  667.000 1064.000 1575.000 1095.000 1249.000 1104.000  471.000 1168.000 1120.000 1663.000 1408.000 1738.000 1856.000 1286.000 1523.000 2077.000 1618.000 1565.000 1604.000 1853.000 1824.000  385.000 1291.000 1180.000  335.000 1350.000 1552.000 1306.000 1576.000 2158.000  786.000  868.000 1020.000 1089.000 1723.000 1626.000 1108.000 1423.000  889.000 1656.000 1662.000  640.000  881.000 1830.000  685.000 1312.000 1635.000 1181.000 1114.000  701.000  665.000  825.000  753.000 2023.000 1085.000 1528.000  895.000 1242.000 1357.000 1383.000
 i82 2634.000 1412.000 1118.000 2259.000  341.000 2018.000 1730.000 2729.000 1722.000 3080.000  654.000 1582.000 1643.000 1461.000 2127.000 2217.000  678.000 1768.000 2726.000 1501.000  974.000 2107.000 2758.000 1309.000 1692.000 2535.000 1061.000  555.000 1005.000 2743.000  615.000 2860.000 1871.000 2772.000 2314.000 3385.000 2608.000 1060.000  820.000 3127.000 1850.000 1593.000 1423.000 1807.000 1716.000  411.000 2615.000  980.000  159.000 1237.000 2275.000  699.000 2187.000 2379.000 1403.000 1847.000 2491.000 2868.000 2199.000 2791.000  770.000 1161.000  639.000 2984.000 1031.000  678.000 2559.000 2155.000 1248.000 2056.000 1416.000  820.000 1274.000 1261.000 2493.000 1990.000  611.000 2712.000 2753.000  133.000 1493.000
 i83 1163.000 1924.000 2031.000  947.000 1221.000  540.000  214.000 1394.000 1591.000 1863.000 1013.000 1346.000  452.000 1132.000  833.000 1284.000 1255.000 1357.000 1292.000 2098.000  638.000 1180.000 1457.000 1221.000 1131.000 1144.000  551.000 1157.000 1230.000 1764.000 1490.000 1833.000 1987.000 1285.000 1390.000 2139.000 1728.000 1505.000 1565.000 1748.000 1955.000  253.000 1418.000 1312.000  435.000 1415.000 1657.000 1413.000 1619.000 2111.000  789.000  868.000  894.000  978.000 1642.000 1759.000 1166.000 1356.000  779.000 1534.000 1749.000  572.000  936.000 1920.000  789.000 1399.000 1751.000 1300.000 1237.000  596.000  555.000  805.000  662.000 1966.000 1002.000 1403.000  917.000 1257.000 1405.000 1422.000  133.000 1525.000
 i84  933.000 2195.000 3576.000 2109.000 2425.000 1189.000 1471.000  478.000 1495.000 2814.000 2110.000 1415.000 1235.000 1399.000  798.000  578.000 2776.000 2949.000  785.000 2343.000 2185.000  673.000 2406.000 1605.000 2718.000  690.000 1772.000 2624.000 1887.000  314.000 2371.000  272.000 1823.000 1013.000 2766.000  641.000  478.000 3100.000 3106.000 2431.000 1803.000 1820.000 1640.000 1132.000 1209.000 2448.000  343.000 2034.000 2779.000 3670.000 1081.000 2318.000 2111.000 1970.000 3266.000 1552.000  554.000 1703.000 1858.000 2527.000 2517.000 2183.000 2143.000  304.000 1733.000 2255.000  597.000  672.000 1673.000 1728.000 2176.000 2320.000 2290.000 3552.000 1705.000 2942.000 2282.000  862.000  512.000 2632.000 1543.000 2764.000 1628.000
 i85  563.000 2509.000 3564.000 1820.000 2530.000 1024.000 1349.000  148.000 1833.000 2438.000 2227.000 1708.000 1241.000 1640.000  750.000  880.000 2772.000 2772.000  388.000 2669.000 2158.000  932.000 2048.000 1848.000 2544.000  412.000 1823.000 2644.000 2096.000  771.000 2560.000  710.000 2198.000  600.000 2493.000  613.000  927.000 3048.000 3094.000 2027.000 2174.000 1684.000 1925.000 1439.000 1184.000 2602.000  788.000 2264.000 2910.000 3648.000  835.000 2337.000 1836.000 1656.000 3169.000 1916.000  386.000 1296.000 1579.000 2171.000 2740.000 2114.000 2232.000  684.000 1853.000 2444.000 1042.000  987.000 1912.000 1484.000 2053.000 2312.000 2190.000 3508.000 1364.000 2730.000 2330.000  468.000  141.000 2743.000 1491.000 2870.000 1542.000  456.000
 i86 1484.000 2400.000 1802.000  608.000 1434.000  959.000  680.000 1829.000 2153.000 1447.000 1343.000 1909.000 1040.000 1691.000 1348.000 1859.000 1151.000  808.000 1648.000 2567.000  694.000 1760.000 1103.000 1749.000  578.000 1559.000  982.000 1146.000 1691.000 2313.000 1825.000 2369.000 2534.000 1564.000  824.000 2583.000 2297.000 1225.000 1383.000 1474.000 2503.000  344.000 1952.000 1898.000 1009.000 1690.000 2215.000 1854.000 1788.000 1854.000 1140.000  964.000  535.000  757.000 1245.000 2323.000 1626.000 1348.000  614.000 1142.000 2094.000  497.000 1222.000 2443.000 1257.000 1759.000 2328.000 1883.000 1752.000  558.000  241.000  836.000  398.000 1671.000  961.000  819.000 1085.000 1591.000 1830.000 1590.000  721.000 1656.000  591.000 2142.000 1970.000
 i87  511.000 2512.000 3528.000 1768.000 2507.000  982.000 1309.000  117.000 1841.000 2386.000 2206.000 1710.000 1213.000 1636.000  722.000  889.000 2738.000 2725.000  335.000 2674.000 2123.000  936.000 1995.000 1843.000 2497.000  367.000 1797.000 2612.000 2086.000  809.000 2546.000  754.000 2211.000  548.000 2442.000  661.000  960.000 3009.000 3059.000 1976.000 2187.000 1641.000 1925.000 1445.000 1153.000 2584.000  821.000 2256.000 2889.000 3612.000  787.000 2306.000 1784.000 1604.000 3127.000 1929.000  356.000 1244.000 1527.000 2118.000 2730.000 2076.000 2208.000  732.000 1834.000 2430.000 1073.000  998.000 1906.000 1434.000 2010.000 2278.000 2149.000 3470.000 1311.000 2681.000 2302.000  415.000   98.000 2720.000 1455.000 2847.000 1504.000  496.000   53.000 1924.000
 i88 1901.000 1058.000 3174.000 2647.000 1845.000 1703.000 1771.000 1598.000  413.000 3525.000 1562.000  561.000 1361.000  748.000 1357.000  813.000 2440.000 3068.000 1836.000 1170.000 2025.000  821.000 3096.000  831.000 2860.000 1638.000 1518.000 2248.000 1122.000 1018.000 1559.000 1149.000  583.000 2037.000 3173.000 1834.000  819.000 2858.000 2750.000 3263.000  568.000 2037.000  704.000  473.000 1422.000 1724.000  927.000 1167.000 2071.000 3287.000 1795.000 2002.000 2614.000 2595.000 3129.000  354.000 1482.000 2613.000 2416.000 3199.000 1588.000 2136.000 1670.000 1277.000 1298.000 1464.000  706.000  711.000  884.000 2230.000 2273.000 2079.000 2301.000 3239.000 2442.000 3161.000 1893.000 1889.000 1639.000 1999.000 1652.000 2125.000 1785.000 1257.000 1657.000 2371.000 1676.000
 i89 2671.000 2097.000  547.000 1954.000  846.000 2050.000 1720.000 2882.000 2280.000 2645.000 1094.000 2093.000 1805.000 1923.000 2287.000 2548.000  257.000 1170.000 2801.000 2202.000  875.000 2432.000 2395.000 1825.000 1167.000 2645.000 1267.000  417.000 1562.000 3081.000 1293.000 3181.000 2503.000 2787.000 1815.000 3605.000 2981.000  350.000  101.000 2794.000 2478.000 1458.000 1984.000 2261.000 1849.000 1077.000 2957.000 1600.000  876.000  648.000 2297.000  714.000 1880.000 2118.000  690.000 2427.000 2645.000 2703.000 1975.000 2399.000 1486.000  964.000  986.000 3291.000 1390.000 1323.000 2957.000 2513.000 1778.000 1884.000 1146.000  718.000  975.000  587.000 2314.000 1413.000  779.000 2766.000 2897.000  785.000 1541.000  724.000 1509.000 3030.000 3030.000 1364.000 2995.000 2654.000
 i90 1528.000 3292.000 2582.000  423.000 2404.000 1366.000 1304.000 1987.000 2929.000  494.000 2296.000 2688.000 1711.000 2481.000 1768.000 2368.000 2066.000 1245.000 1704.000 3465.000 1665.000 2300.000  162.000 2588.000 1120.000 1740.000 1887.000 2095.000 2591.000 2686.000 2782.000 2695.000 3337.000 1513.000  592.000 2657.000 2739.000 2014.000 2235.000  569.000 3305.000 1154.000 2782.000 2599.000 1638.000 2657.000 2623.000 2768.000 2757.000 2603.000 1364.000 1935.000  477.000  470.000 1893.000 3091.000 1876.000  909.000  638.000  172.000 3050.000 1468.000 2182.000 2723.000 2148.000 2708.000 2807.000 2430.000 2606.000  826.000 1209.000 1804.000 1349.000 2393.000  727.000 1044.000 2056.000 1625.000 1968.000 2560.000 1493.000 2622.000 1369.000 2428.000 2091.000  971.000 2038.000 3054.000 2241.000
 i91  726.000 2269.000 2466.000  758.000 1703.000  226.000  285.000 1057.000 1814.000 1617.000 1476.000 1582.000  602.000 1389.000  645.000 1232.000 1714.000 1575.000  881.000 2446.000 1107.000 1156.000 1187.000 1531.000 1346.000  786.000 1004.000 1632.000 1615.000 1611.000 1937.000 1647.000 2229.000  828.000 1376.000 1810.000 1631.000 1914.000 2010.000 1395.000 2198.000  517.000 1709.000 1462.000  516.000 1883.000 1528.000 1804.000 2102.000 2536.000  367.000 1351.000  741.000  686.000 1994.000 1970.000  865.000  894.000  513.000 1290.000 2187.000 1001.000 1412.000 1706.000 1198.000 1838.000 1685.000 1286.000 1564.000  343.000  880.000 1278.000 1034.000 2375.000  582.000 1546.000 1404.000  830.000 1057.000 1906.000  533.000 2012.000  487.000 1401.000 1197.000  773.000 1151.000 1909.000 1963.000 1149.000
 i92 1198.000 3349.000 3005.000  659.000 2631.000 1256.000 1326.000 1661.000 2890.000  705.000 2466.000 2663.000 1687.000 2473.000 1595.000 2188.000 2409.000 1723.000 1357.000 3526.000 1917.000 2142.000  391.000 2614.000 1567.000 1449.000 2014.000 2402.000 2679.000 2416.000 2949.000 2402.000 3307.000 1140.000 1109.000 2259.000 2502.000 2427.000 2622.000  319.000 3276.000 1313.000 2793.000 2522.000 1600.000 2857.000 2374.000 2866.000 3011.000 3039.000 1157.000 2192.000  732.000  512.000 2350.000 3041.000 1604.000  455.000  698.000  501.000 3210.000 1736.000 2372.000 2409.000 2246.000 2860.000 2587.000 2268.000 2645.000  868.000 1495.000 2076.000 1658.000 2836.000  508.000 1544.000 2292.000 1277.000 1634.000 2810.000 1561.000 2891.000 1463.000 2130.000 1740.000 1260.000 1687.000 2945.000 2613.000  522.000 1085.000
 i93  686.000 3001.000 3053.000  786.000 2451.000  868.000 1045.000 1148.000 2481.000 1211.000 2237.000 2267.000 1331.000 2095.000 1138.000 1712.000 2366.000 1907.000  844.000 3178.000 1799.000 1677.000  837.000 2258.000 1710.000  942.000 1766.000 2318.000 2369.000 1908.000 2701.000 1891.000 2898.000  629.000 1421.000 1762.000 2002.000 2476.000 2626.000  814.000 2868.000 1165.000 2421.000 2096.000 1238.000 2642.000 1871.000 2560.000 2847.000 3105.000  703.000 2063.000  838.000  581.000 2469.000 2623.000 1100.000  131.000  644.000  960.000 2950.000 1650.000 2166.000 1896.000 1960.000 2602.000 2091.000 1799.000 2298.000  715.000 1453.000 1969.000 1623.000 2918.000  293.000 1780.000 2135.000  764.000 1121.000 2648.000 1295.000 2746.000 1230.000 1619.000 1228.000 1251.000 1175.000 2494.000 2598.000  910.000  764.000  513.000
 i94 1974.000  952.000 3116.000 2676.000 1783.000 1746.000 1795.000 1687.000  333.000 3563.000 1509.000  517.000 1384.000  720.000 1416.000  894.000 2394.000 3057.000 1916.000 1061.000 2001.000  891.000 3134.000  778.000 2853.000 1714.000 1498.000 2201.000 1056.000 1125.000 1478.000 1256.000  474.000 2113.000 3186.000 1941.000  926.000 2817.000 2700.000 3313.000  458.000 2048.000  632.000  489.000 1450.000 1650.000 1031.000 1087.000 1995.000 3231.000 1851.000 1964.000 2641.000 2632.000 3095.000  249.000 1561.000 2674.000 2449.000 3235.000 1496.000 2121.000 1622.000 1385.000 1265.000 1387.000  814.000  789.000  825.000 2262.000 2269.000 2047.000 2289.000 3189.000 2490.000 3158.000 1849.000 1966.000 1727.000 1931.000 1663.000 2055.000 1796.000 1358.000 1750.000 2377.000 1767.000  110.000 2603.000 3087.000 1946.000 2995.000 2553.000
 i95 1666.000 1382.000 3334.000 2544.000 2029.000 1569.000 1699.000 1319.000  696.000 3389.000 1726.000  756.000 1305.000  882.000 1182.000  586.000 2570.000 3087.000 1580.000 1503.000 2094.000  637.000 2960.000 1025.000 2869.000 1397.000 1590.000 2385.000 1334.000  682.000 1802.000  811.000  922.000 1793.000 3115.000 1497.000  483.000 2971.000 2892.000 3091.000  907.000 2001.000  950.000  538.000 1348.000 1946.000  599.000 1414.000 2297.000 3444.000 1617.000 2115.000 2520.000 2468.000 3218.000  683.000 1235.000 2410.000 2302.000 3070.000 1865.000 2177.000 1816.000  938.000 1412.000 1699.000  367.000  508.000 1089.000 2126.000 2279.000 2173.000 2332.000 3376.000 2281.000 3154.000 2023.000 1640.000 1359.000 2202.000 1626.000 2333.000 1753.000  938.000 1360.000 2344.000 1384.000  340.000 2800.000 2935.000 1789.000 2773.000 2298.000  449.000
 i96 1647.000  969.000 2740.000 2228.000 1429.000 1327.000 1343.000 1446.000  317.000 3125.000 1129.000  183.000  933.000  288.000 1049.000  669.000 1988.000 2597.000 1623.000 1129.000 1554.000  609.000 2698.000  431.000 2391.000 1408.000 1047.000 1800.000  741.000 1098.000 1220.000 1230.000  731.000 1795.000 2724.000 1870.000  926.000 2400.000 2305.000 2900.000  701.000 1585.000  408.000  103.000 1006.000 1352.000  976.000  843.000 1703.000 2852.000 1466.000 1541.000 2190.000 2195.000 2663.000  458.000 1272.000 2293.000 2008.000 2795.000 1316.000 1665.000 1225.000 1363.000  835.000 1112.000  852.000  566.000  497.000 1818.000 1806.000 1613.000 1830.000 2792.000 2075.000 2694.000 1440.000 1660.000 1484.000 1603.000 1200.000 1734.000 1333.000 1235.000 1541.000 1913.000 1545.000  472.000 2211.000 2643.000 1515.000 2584.000 2168.000  464.000  599.000
 i97 1451.000 1472.000 1918.000 1401.000  853.000  849.000  612.000 1556.000 1216.000 2316.000  590.000  974.000  461.000  757.000  951.000 1186.000 1119.000 1588.000 1540.000 1644.000  570.000 1070.000 1915.000  799.000 1385.000 1351.000  126.000  964.000  771.000 1714.000 1045.000 1811.000 1586.000 1592.000 1775.000 2249.000 1628.000 1475.000 1450.000 2209.000 1555.000  670.000 1002.000 1019.000  530.000  998.000 1592.000  952.000 1250.000 2015.000 1101.000  658.000 1344.000 1440.000 1697.000 1386.000 1317.000 1785.000 1240.000 1989.000 1297.000  656.000  551.000 1920.000  328.000  948.000 1619.000 1162.000  803.000 1057.000  807.000  674.000  821.000 1911.000 1449.000 1694.000  631.000 1526.000 1578.000 1066.000  365.000 1186.000  462.000 1660.000 1701.000  950.000 1673.000 1481.000 1372.000 1821.000  892.000 1922.000 1656.000 1469.000 1528.000 1010.000
 i98 2582.000 1843.000  749.000 1985.000  598.000 1956.000 1635.000 2757.000 2044.000 2737.000  865.000 1866.000 1665.000 1705.000 2154.000 2368.000  245.000 1331.000 2701.000 1948.000  788.000 2253.000 2454.000 1595.000 1288.000 2531.000 1100.000  265.000 1322.000 2902.000 1039.000 3007.000 2255.000 2706.000 1930.000 3463.000 2792.000  582.000  355.000 2843.000 2231.000 1412.000 1746.000 2048.000 1719.000  823.000 2776.000 1351.000  634.000  861.000 2209.000  567.000 1911.000 2133.000  924.000 2188.000 2518.000 2686.000 1973.000 2470.000 1234.000  924.000  771.000 3122.000 1187.000 1070.000 2762.000 2325.000 1545.000 1860.000 1145.000  618.000  981.000  832.000 2299.000 1565.000  591.000 2672.000 2775.000  530.000 1432.000  478.000 1421.000 2872.000 2903.000 1379.000 2872.000 2426.000  255.000 2307.000 1895.000 2639.000 2574.000 2370.000 2586.000 1992.000 1214.000
 i99 1030.000 2495.000 3871.000 2275.000 2740.000 1415.000 1720.000  574.000 1792.000 2906.000 2426.000 1726.000 1525.000 1717.000 1060.000  896.000 3072.000 3183.000  856.000 2639.000 2473.000  992.000 2516.000 1922.000 2952.000  841.000 2077.000 2925.000 2206.000  507.000 2690.000  387.000 2099.000 1066.000 2944.000  326.000  705.000 3383.000 3400.000 2490.000 2080.000 2066.000 1951.000 1442.000 1489.000 2767.000  597.000 2352.000 3097.000 3963.000 1264.000 2618.000 2286.000 2117.000 3534.000 1835.000  749.000 1760.000 2029.000 2639.000 2835.000 2458.000 2456.000  288.000 2048.000 2574.000  824.000  986.000 1991.000 1920.000 2431.000 2614.000 2554.000 3838.000 1830.000 3157.000 2588.000  936.000  590.000 2948.000 1819.000 3079.000 1893.000  320.000  468.000 2375.000  521.000 1521.000 3328.000 2557.000 1612.000 2206.000 1695.000 1627.000 1188.000 1544.000 1962.000 3176.000
i100 1798.000 1053.000 1901.000 1834.000  622.000 1237.000 1042.000 1815.000  943.000 2746.000  305.000  732.000  788.000  554.000 1230.000 1262.000 1149.000 1881.000 1859.000 1220.000  795.000 1151.000 2351.000  481.000 1703.000 1652.000  368.000  959.000  343.000 1789.000  640.000 1905.000 1252.000 1946.000 2164.000 2439.000 1660.000 1568.000 1464.000 2648.000 1222.000 1099.000  671.000  894.000  878.000  652.000 1661.000  515.000  969.000 2011.000 1475.000  716.000 1776.000 1879.000 1849.000 1105.000 1583.000 2207.000 1679.000 2421.000  876.000  956.000  384.000 2029.000  117.000  532.000 1619.000 1202.000  453.000 1495.000 1167.000  809.000 1131.000 1951.000 1882.000 2024.000  601.000 1859.000 1843.000  822.000  799.000  955.000  900.000 1811.000 1950.000 1347.000 1932.000 1291.000 1370.000 2253.000 1314.000 2359.000 2077.000 1249.000 1433.000  841.000  439.000 1154.000 2129.000
