# Supplementary material for: Novel hybrid evolutionary algorithm for bi-objective optimization problems
Source: Sci Rep. 2023 Mar 15;13:4267. doi: 10.1038/s41598-023-31123-8 (PMC10017715; doi:10.1038/s41598-023-31123-8)
Supplement: Supplementary file 1 — Supplementary Information. [file 41598_2023_31123_MOESM1_ESM.zip › datasets/P2/dist_euclD100_orig.txt]

          i1       i2       i3       i4       i5       i6       i7       i8       i9      i10      i11      i12      i13      i14      i15      i16      i17      i18      i19      i20      i21      i22      i23      i24      i25      i26      i27      i28      i29      i30      i31      i32      i33      i34      i35      i36      i37      i38      i39      i40      i41      i42      i43      i44      i45      i46      i47      i48      i49      i50      i51      i52      i53      i54      i55      i56      i57      i58      i59      i60      i61      i62      i63      i64      i65      i66      i67      i68      i69      i70      i71      i72      i73      i74      i75      i76      i77      i78      i79      i80      i81      i82      i83      i84      i85      i86      i87      i88      i89      i90      i91      i92      i93      i94      i95      i96      i97      i98      i99     i100
  i1
  i2 2699.000
  i3  681.000 2963.000
  i4 1877.000 1716.000 1731.000
  i5 3048.000 1731.000 2909.000 1187.000
  i6 2094.000  675.000 2447.000 1575.000 2032.000
  i7  772.000 2696.000  323.000 1408.000 2586.000 2217.000
  i8 2386.000 1635.000 2239.000  515.000  673.000 1703.000 1916.000
  i9 1631.000 2703.000 1129.000 1037.000 2034.000 2416.000  877.000 1426.000
 i10  763.000 2174.000 1384.000 1893.000 2940.000 1513.000 1342.000 2338.000 2052.000
 i11 2942.000 1047.000 2966.000 1300.000  714.000 1472.000 2651.000  924.000 2318.000 2659.000
 i12 2999.000  560.000 3152.000 1651.000 1302.000 1163.000 2857.000 1404.000 2687.000 2574.000  588.000
 i13 2444.000  743.000 2545.000 1040.000 1076.000  961.000 2243.000  892.000 2071.000 2113.000  554.000  625.000
 i14 1551.000 2674.000 1056.000 1029.000 2060.000 2370.000  798.000 1440.000   80.000 1975.000 2320.000 2674.000 2055.000
 i15 2746.000 1419.000 2665.000  937.000  369.000 1671.000 2343.000  467.000 1893.000 2593.000  504.000 1060.000  724.000 1905.000
 i16 3187.000 1324.000 3165.000 1455.000  569.000 1776.000 2845.000 1005.000 2431.000 2940.000  305.000  812.000  853.000 2442.000  538.000
 i17  218.000 2599.000  552.000 1676.000 2854.000 2022.000  574.000 2188.000 1419.000  832.000 2778.000 2867.000 2295.000 1338.000 2560.000 3014.000
 i18  752.000 2135.000  829.000 1128.000 2297.000 1627.000  593.000 1634.000 1123.000  934.000 2224.000 2348.000 1758.000 1048.000 1999.000 2455.000  561.000
 i19  630.000 2069.000 1043.000 1436.000 2546.000 1473.000  914.000 1912.000 1553.000  506.000 2359.000 2378.000 1842.000 1477.000 2218.000 2620.000  553.000  430.000
 i20 3048.000 1724.000 2911.000 1188.000    8.000 2027.000 2588.000  673.000 2038.000 2938.000  707.000 1294.000 1070.000 2063.000  364.000  562.000 2854.000 2296.000 2545.000
 i21 1418.000 2935.000  822.000 1350.000 2409.000 2572.000  649.000 1783.000  390.000 1960.000 2649.000 2976.000 2352.000  350.000 2247.000 2782.000 1223.000 1087.000 1490.000 2413.000
 i22 1833.000 1279.000 1863.000  476.000 1282.000 1100.000 1556.000  715.000 1425.000 1658.000 1118.000 1315.000  692.000 1398.000  940.000 1354.000 1662.000 1106.000 1280.000 1280.000 1676.000
 i23 1118.000 1665.000 1299.000  937.000 2007.000 1173.000 1047.000 1384.000 1354.000  958.000 1827.000 1897.000 1327.000 1292.000 1675.000 2081.000  971.000  470.000  543.000 2005.000 1433.000  737.000
 i24 2057.000 2231.000 1727.000  538.000 1306.000 2112.000 1419.000  736.000  730.000 2247.000 1658.000 2100.000 1522.000  764.000 1196.000 1732.000 1841.000 1363.000 1752.000 1310.000 1113.000 1014.000 1338.000
 i25 2458.000 2364.000 2107.000  812.000 1117.000 2350.000 1806.000  739.000 1042.000 2632.000 1624.000 2138.000 1625.000 1094.000 1123.000 1626.000 2241.000 1761.000 2143.000 1123.000 1432.000 1261.000 1704.000  401.000
 i26 1142.000 2048.000 1015.000  748.000 1934.000 1652.000  702.000 1263.000  822.000 1316.000 1951.000 2165.000 1547.000  759.000 1663.000 2153.000  935.000  416.000  812.000 1935.000  920.000  856.000  533.000  948.000 1346.000
 i27  582.000 2156.000 1122.000 1644.000 2739.000 1528.000 1048.000 2113.000 1745.000  307.000 2521.000 2502.000 1991.000 1668.000 2405.000 2790.000  583.000  630.000  213.000 2738.000 1656.000 1464.000  733.000 1965.000 2356.000 1024.000
 i28 2172.000 2458.000 1777.000  771.000 1419.000 2345.000 1486.000  917.000  691.000 2421.000 1840.000 2307.000 1741.000  746.000 1360.000 1888.000 1954.000 1514.000 1920.000 1424.000 1080.000 1247.000 1538.000  233.000  352.000 1108.000 2131.000
 i29  361.000 2612.000  432.000 1587.000 2772.000 2059.000  419.000 2102.000 1270.000  962.000 2731.000 2852.000 2266.000 1190.000 2489.000 2958.000  154.000  509.000  618.000 2772.000 1069.000 1613.000  958.000 1718.000 2117.000  840.000  692.000 1821.000
 i30 2684.000  774.000 2766.000 1193.000  959.000 1141.000 2460.000  941.000 2230.000 2356.000  332.000  468.000  244.000 2221.000  649.000  637.000 2532.000 1990.000 2085.000  952.000 2532.000  905.000 1567.000 1632.000 1679.000 1760.000 2235.000 1839.000 2499.000
 i31 2859.000 2902.000 2410.000 1369.000 1466.000 2913.000 2142.000 1268.000 1281.000 3123.000 2083.000 2633.000 2160.000 1354.000 1581.000 2025.000 2641.000 2217.000 2623.000 1473.000 1633.000 1824.000 2225.000  887.000  563.000 1811.000 2834.000  703.000 2503.000 2187.000
 i32 1423.000 2147.000 1161.000  589.000 1750.000 1841.000  840.000 1082.000  575.000 1646.000 1881.000 2180.000 1556.000  533.000 1524.000 2044.000 1208.000  735.000 1142.000 1751.000  798.000  879.000  818.000  635.000 1036.000  330.000 1353.000  780.000 1091.000 1741.000 1483.000
 i33  430.000 2479.000  530.000 1469.000 2650.000 1933.000  431.000 1982.000 1227.000  911.000 2598.000 2716.000 2130.000 1147.000 2363.000 2827.000  214.000  374.000  515.000 2651.000 1066.000 1480.000  822.000 1627.000 2028.000  724.000  622.000 1743.000  136.000 2364.000 2434.000  994.000
 i34 1526.000 1173.000 1838.000 1190.000 1988.000  610.000 1607.000 1485.000 1873.000 1064.000 1612.000 1516.000 1059.000 1819.000 1623.000 1903.000 1432.000 1017.000  896.000 1985.000 1991.000  775.000  568.000 1696.000 2002.000 1074.000  992.000 1920.000 1458.000 1299.000 2558.000 1306.000 1329.000
 i35 2513.000 2511.000 2127.000  941.000 1231.000 2491.000 1836.000  886.000 1030.000 2724.000 1763.000 2283.000 1773.000 1090.000 1260.000 1754.000 2296.000 1836.000 2229.000 1237.000 1414.000 1398.000 1809.000  478.000  148.000 1423.000 2442.000  351.000 2166.000 1825.000  428.000 1103.000 2084.000 2130.000
 i36 2442.000 2545.000 2041.000  933.000 1315.000 2498.000 1754.000  932.000  937.000 2675.000 1826.000 2336.000 1810.000  999.000 1327.000 1830.000 2225.000 1777.000 2177.000 1321.000 1319.000 1400.000 1773.000  435.000  204.000 1367.000 2390.000  271.000 2092.000 1874.000  452.000 1043.000 2014.000 2116.000   99.000
 i37 1592.000 1118.000 1942.000 1316.000 2067.000  509.000 1722.000 1589.000 2009.000 1071.000 1650.000 1504.000 1096.000 1955.000 1699.000 1947.000 1514.000 1129.000  967.000 2063.000 2122.000  887.000  693.000 1828.000 2128.000 1207.000 1038.000 2053.000 1551.000 1328.000 2685.000 1443.000 1425.000  137.000 2257.000 2246.000
 i38  585.000 2137.000 1101.000 1599.000 2698.000 1515.000 1015.000 2070.000 1702.000  350.000 2486.000 2475.000 1959.000 1625.000 2364.000 2753.000  568.000  585.000  167.000 2696.000 1618.000 1424.000  691.000 1918.000 2309.000  977.000   47.000 2085.000  669.000 2203.000 2788.000 1306.000  592.000  969.000 2396.000 2343.000 1021.000
 i39 2089.000 2422.000 1700.000  721.000 1446.000 2290.000 1407.000  913.000  629.000 2339.000 1837.000 2289.000 1713.000  679.000 1365.000 1898.000 1871.000 1431.000 1837.000 1451.000 1019.000 1196.000 1461.000  191.000  415.000 1025.000 2049.000   84.000 1739.000 1821.000  786.000  697.000 1660.000 1853.000  430.000  354.000 1987.000 2002.000
 i40  668.000 2095.000  905.000 1254.000 2399.000 1546.000  720.000 1748.000 1312.000  746.000 2274.000 2351.000 1782.000 1236.000 2086.000 2519.000  516.000  188.000  241.000 2399.000 1262.000 1166.000  455.000 1531.000 1926.000  584.000  445.000 1690.000  518.000 2020.000 2393.000  910.000  387.000  942.000 2006.000 1951.000 1039.000  399.000 1607.000
 i41 1789.000 2301.000 1434.000  592.000 1569.000 2094.000 1129.000  951.000  475.000 2038.000 1847.000 2238.000 1632.000  492.000 1417.000 1955.000 1572.000 1126.000 1535.000 1572.000  841.000 1032.000 1181.000  293.000  679.000  723.000 1746.000  389.000 1443.000 1776.000 1091.000  393.000 1359.000 1614.000  724.000  656.000 1750.000 1699.000  305.000 1303.000
 i42 1473.000 3104.000  833.000 1518.000 2562.000 2734.000  724.000 1943.000  529.000 2061.000 2816.000 3147.000 2523.000  504.000 2409.000 2945.000 1291.000 1218.000 1606.000 2565.000  171.000 1847.000 1585.000 1259.000 1558.000 1082.000 1761.000 1206.000 1138.000 2702.000 1714.000  968.000 1154.000 2148.000 1529.000 1432.000 2277.000 1725.000 1151.000 1385.000  996.000
 i43 2517.000  962.000 2554.000  940.000  840.000 1192.000 2242.000  694.000 1976.000 2251.000  425.000  726.000  239.000 1969.000  485.000  690.000 2353.000 1801.000 1936.000  835.000 2285.000  697.000 1403.000 1374.000 1433.000 1540.000 2102.000 1582.000 2309.000  258.000 1953.000 1499.000 2175.000 1221.000 1580.000 1625.000 1276.000 2066.000 1563.000 1849.000 1519.000 2454.000
 i44 1835.000  924.000 2208.000 1498.000 2111.000  263.000 1991.000 1704.000 2257.000 1253.000 1614.000 1376.000 1073.000 2205.000 1743.000 1918.000 1769.000 1398.000 1218.000 2106.000 2384.000 1038.000  960.000 2025.000 2298.000 1466.000 1266.000 2255.000 1812.000 1283.000 2861.000 1686.000 1688.000  393.000 2434.000 2431.000  269.000 1254.000 2193.000 1304.000 1973.000 2541.000 1284.000
 i45 2222.000 1410.000 2764.000 2384.000 2946.000  914.000 2622.000 2590.000 3058.000 1473.000 2365.000 1967.000 1874.000 2998.000 2585.000 2665.000 2240.000 2052.000 1723.000 2941.000 3122.000 1931.000 1706.000 2904.000 3189.000 2239.000 1659.000 3131.000 2335.000 2039.000 3751.000 2505.000 2238.000 1214.000 3323.000 3317.000 1079.000 1672.000 3066.000 1902.000 2827.000 3264.000 2106.000  893.000
 i46  619.000 2244.000 1238.000 1842.000 2922.000 1594.000 1205.000 2304.000 1938.000  146.000 2675.000 2621.000 2136.000 1860.000 2581.000 2950.000  687.000  831.000  417.000 2920.000 1831.000 1642.000  920.000 2169.000 2560.000 1228.000  204.000 2335.000  819.000 2380.000 3038.000 1556.000  774.000 1105.000 2646.000 2594.000 1130.000  251.000 2252.000  647.000 1949.000 1927.000 2260.000 1332.000 1608.000
 i47 2146.000  977.000 2217.000  742.000 1126.000  972.000 1913.000  733.000 1756.000 1878.000  799.000  955.000  332.000 1736.000  758.000 1065.000 1987.000 1441.000 1560.000 1122.000 2026.000  360.000 1029.000 1256.000 1419.000 1215.000 1725.000 1483.000 1950.000  551.000 1974.000 1229.000 1815.000  869.000 1565.000 1588.000  941.000 1690.000 1446.000 1479.000 1332.000 2197.000  377.000 1000.000 1871.000 1885.000
 i48 2414.000 2640.000 1986.000  997.000 1436.000 2570.000 1708.000 1040.000  867.000 2681.000 1941.000 2444.000 1908.000  933.000 1443.000 1949.000 2197.000 1770.000 2179.000 1442.000 1240.000 1470.000 1798.000  472.000  323.000 1367.000 2391.000  261.000 2060.000 1980.000  447.000 1038.000 1988.000 2167.000  213.000  121.000 2299.000 2344.000  342.000 1948.000  645.000 1344.000 1729.000 2493.000 3374.000 2594.000 1676.000
 i49 2812.000  887.000 2869.000 1249.000  849.000 1293.000 2559.000  935.000 2281.000 2502.000  179.000  485.000  390.000 2277.000  577.000  483.000 2655.000 2107.000 2220.000  841.000 2597.000 1009.000 1695.000 1652.000 1661.000 1857.000 2375.000 1848.000 2616.000  155.000 2149.000 1815.000 2482.000 1449.000 1805.000 1861.000 1481.000 2342.000 1837.000 2146.000 1818.000 2766.000  318.000 1438.000 2187.000 2524.000  668.000 1972.000
 i50 2262.000  439.000 2528.000 1398.000 1699.000  356.000 2267.000 1434.000 2332.000 1763.000 1117.000  832.000  623.000 2297.000 1345.000 1421.000 2160.000 1699.000 1632.000 1693.000 2538.000  930.000 1229.000 1932.000 2124.000 1635.000 1726.000 2164.000 2173.000  788.000 2681.000 1764.000 2040.000  737.000 2269.000 2288.000  694.000 1705.000 2118.000 1656.000 1961.000 2705.000  860.000  544.000 1255.000 1824.000  707.000 2371.000  939.000
 i51 2395.000 1873.000 2180.000  534.000  760.000 1912.000 1859.000  241.000 1276.000 2423.000 1143.000 1642.000 1132.000 1300.000  656.000 1187.000 2189.000 1651.000 1970.000  763.000 1650.000  869.000 1465.000  553.000  498.000 1254.000 2178.000  703.000 2089.000 1181.000 1031.000 1021.000 1978.000 1643.000  645.000  694.000 1757.000 2133.000  712.000 1785.000  809.000 1803.000  935.000 1893.000 2785.000 2375.000  952.000  804.000 1168.000 1658.000
 i52  446.000 2305.000 1035.000 1735.000 2852.000 1677.000 1000.000 2216.000 1752.000  350.000 2655.000 2647.000 2130.000 1673.000 2523.000 2920.000  484.000  666.000  306.000 2851.000 1630.000 1585.000  848.000 2025.000 2421.000 1077.000  149.000 2180.000  612.000 2373.000 2883.000 1401.000  569.000 1140.000 2500.000 2443.000 1188.000  172.000 2097.000  495.000 1792.000 1723.000 2234.000 1415.000 1779.000  207.000 1857.000 2437.000 2512.000 1874.000 2269.000
 i53 2048.000 2736.000 1563.000 1020.000 1786.000 2552.000 1306.000 1263.000  434.000 2409.000 2187.000 2629.000 2043.000  509.000 1716.000 2248.000 1833.000 1476.000 1903.000 1790.000  790.000 1480.000 1611.000  532.000  698.000 1111.000 2106.000  366.000 1688.000 2162.000  849.000  794.000 1633.000 2068.000  646.000  547.000 2205.000 2061.000  351.000 1663.000  458.000  889.000 1903.000 2430.000 3279.000 2306.000 1760.000  455.000 2184.000 2410.000 1062.000 2131.000
 i54 2822.000 3111.000 2320.000 1503.000 1738.000 3073.000 2077.000 1483.000 1200.000 3152.000 2334.000 2871.000 2372.000 1278.000 1830.000 2292.000 2606.000 2227.000 2647.000 1745.000 1514.000 1974.000 2294.000  980.000  747.000 1838.000 2855.000  760.000 2461.000 2418.000  283.000 1509.000 2405.000 2676.000  599.000  576.000 2807.000 2809.000  834.000 2411.000 1120.000 1571.000 2176.000 3000.000 3883.000 3057.000 2161.000  509.000 2389.000 2863.000 1242.000 2890.000  774.000
 i55 3159.000  696.000 3301.000 1766.000 1302.000 1321.000 3003.000 1482.000 2803.000 2739.000  603.000  165.000  761.000 2793.000 1101.000  772.000 3025.000 2502.000 2540.000 1294.000 3102.000 1453.000 2055.000 2194.000 2206.000 2308.000 2666.000 2394.000 3007.000  572.000 2682.000 2309.000 2871.000 1681.000 2348.000 2406.000 1670.000 2639.000 2381.000 2509.000 2347.000 3272.000  828.000 1539.000 2106.000 2786.000 1093.000 2517.000  546.000  995.000 1714.000 2811.000 2725.000 2928.000
 i56 2788.000 2374.000 2462.000 1031.000  894.000 2460.000 2157.000  761.000 1401.000 2911.000 1511.000 2070.000 1634.000 1453.000 1012.000 1449.000 2573.000 2073.000 2435.000  901.000 1789.000 1418.000 1963.000  740.000  359.000 1659.000 2647.000  709.000 2454.000 1635.000  577.000 1365.000 2359.000 2189.000  398.000  497.000 2305.000 2601.000  774.000 2229.000 1028.000 1913.000 1414.000 2445.000 3337.000 2849.000 1493.000  608.000 1585.000 2195.000  552.000 2723.000 1039.000  845.000 2112.000
 i57 1422.000 1452.000 1909.000 1684.000 2511.000  779.000 1753.000 2010.000 2218.000  752.000 2092.000 1902.000 1539.000 2153.000 2145.000 2391.000 1405.000 1182.000  866.000 2507.000 2258.000 1297.000  869.000 2161.000 2493.000 1396.000  841.000 2376.000 1484.000 1767.000 3040.000 1686.000 1380.000  528.000 2614.000 2591.000  448.000  843.000 2303.000 1033.000 2038.000 2396.000 1724.000  531.000  870.000  854.000 1387.000 2631.000 1921.000 1071.000 2160.000  979.000 2477.000 3136.000 2066.000 2701.000
 i58 2365.000 1828.000 2162.000  496.000  764.000 1861.000 1841.000  200.000 1278.000 2382.000 1115.000 1604.000 1087.000 1300.000  636.000 1170.000 2160.000 1619.000 1932.000  767.000 1648.000  820.000 1423.000  563.000  540.000 1225.000 2139.000  726.000 2062.000 1142.000 1078.000 1001.000 1949.000 1594.000  687.000  732.000 1707.000 2094.000  730.000 1750.000  808.000 1804.000  893.000 1843.000 2734.000 2335.000  902.000  840.000 1133.000 1609.000   50.000 2232.000 1081.000 1285.000 1680.000  603.000 2112.000
 i59 2335.000  573.000 2501.000 1144.000 1328.000  709.000 2214.000 1092.000 2142.000 1940.000  779.000  664.000  253.000 2117.000  974.000 1083.000 2203.000 1689.000 1716.000 1323.000 2393.000  719.000 1234.000 1659.000 1807.000 1535.000 1847.000 1886.000 2190.000  448.000 2355.000 1598.000 2054.000  877.000 1954.000 1982.000  891.000 1819.000 1849.000 1687.000 1731.000 2563.000  489.000  835.000 1621.000 1977.000  403.000 2073.000  603.000  371.000 1325.000 1991.000 2163.000 2552.000  824.000 1849.000 1323.000 1277.000
 i60 2619.000  117.000 2904.000 1720.000 1808.000  569.000 2644.000 1673.000 2688.000 2077.000 1138.000  673.000  787.000 2656.000 1486.000 1421.000 2526.000 2075.000 1990.000 1802.000 2907.000 1269.000 1606.000 2243.000 2395.000 2010.000 2069.000 2472.000 2545.000  850.000 2940.000 2126.000 2413.000 1095.000 2542.000 2571.000 1031.000 2052.000 2433.000 2027.000 2298.000 3075.000 1017.000  825.000 1295.000 2151.000  989.000 2662.000  972.000  378.000 1909.000 2219.000 2739.000 3141.000  812.000 2421.000 1348.000 1862.000  589.000
 i61 1635.000 1555.000 1600.000  339.000 1417.000 1306.000 1287.000  774.000 1150.000 1572.000 1367.000 1600.000  976.000 1119.000 1111.000 1577.000 1449.000  888.000 1138.000 1417.000 1389.000  288.000  614.000  833.000 1146.000  585.000 1340.000 1060.000 1383.000 1180.000 1697.000  594.000 1254.000  864.000 1269.000 1253.000  995.000 1296.000  997.000  982.000  789.000 1560.000  956.000 1196.000 2071.000 1532.000  645.000 1304.000 1273.000 1185.000  854.000 1443.000 1246.000 1813.000 1736.000 1369.000 1347.000  810.000 1004.000 1538.000
 i62 2243.000 1012.000 2712.000 2093.000 2566.000  547.000 2528.000 2249.000 2859.000 1543.000 1969.000 1567.000 1491.000 2805.000 2209.000 2268.000 2223.000 1939.000 1677.000 2561.000 2968.000 1624.000 1535.000 2625.000 2883.000 2057.000 1662.000 2857.000 2294.000 1646.000 3447.000 2290.000 2183.000  986.000 3022.000 3024.000  850.000 1665.000 2797.000 1816.000 2580.000 3120.000 1726.000  607.000  401.000 1661.000 1519.000 3090.000 1792.000  868.000 2455.000 1799.000 3038.000 3596.000 1708.000 3005.000  821.000 2404.000 1238.000  896.000 1801.000
 i63 1334.000 1987.000 1174.000  565.000 1752.000 1649.000  853.000 1080.000  770.000 1479.000 1805.000 2058.000 1434.000  721.000 1492.000 1993.000 1126.000  603.000  982.000 1753.000  949.000  743.000  618.000  770.000 1164.000  192.000 1195.000  944.000 1028.000 1635.000 1645.000  203.000  915.000 1105.000 1248.000 1197.000 1242.000 1148.000  864.000  762.000  570.000 1118.000 1404.000 1487.000 2302.000 1399.000 1102.000 1206.000 1722.000 1591.000 1063.000 1257.000  993.000 1690.000 2194.000 1471.000 1484.000 1035.000 1450.000 1959.000  457.000 2090.000
 i64 1900.000 1229.000 2396.000 1972.000 2606.000  607.000 2233.000 2205.000 2638.000 1189.000 2076.000 1755.000 1552.000 2579.000 2240.000 2380.000 1892.000 1652.000 1354.000 2602.000 2712.000 1527.000 1288.000 2487.000 2780.000 1821.000 1321.000 2712.000 1972.000 1744.000 3340.000 2083.000 1867.000  793.000 2912.000 2903.000  659.000 1327.000 2646.000 1513.000 2405.000 2856.000 1773.000  503.000  422.000 1309.000 1502.000 2958.000 1897.000  962.000 2389.000 1455.000 2857.000 3466.000 1909.000 2941.000  488.000 2339.000 1304.000 1113.000 1654.000  356.000 1880.000
 i65 2186.000 1575.000 2754.000 2480.000 3086.000 1056.000 2630.000 2710.000 3110.000 1426.000 2518.000 2130.000 2018.000 3047.000 2723.000 2819.000 2220.000 2073.000 1722.000 3081.000 3154.000 2036.000 1757.000 2992.000 3290.000 2288.000 1637.000 3216.000 2323.000 2190.000 3849.000 2566.000 2234.000 1296.000 3421.000 3411.000 1165.000 1655.000 3148.000 1915.000 2901.000 3290.000 2247.000 1006.000  167.000 1567.000 1999.000 3463.000 2339.000 1403.000 2898.000 1748.000 3349.000 3972.000 2271.000 3450.000  897.000 2847.000 1765.000 1459.000 2160.000  563.000 2363.000  510.000
 i66 1863.000 1158.000 1935.000  602.000 1315.000  977.000 1635.000  793.000 1545.000 1635.000 1078.000 1224.000  610.000 1517.000  960.000 1332.000 1702.000 1155.000 1288.000 1313.000 1787.000  127.000  750.000 1140.000 1377.000  942.000 1461.000 1373.000 1664.000  836.000 1940.000  993.000 1529.000  694.000 1516.000 1521.000  797.000 1423.000 1322.000 1195.000 1158.000 1957.000  653.000  928.000 1821.000 1630.000  286.000 1593.000  953.000  803.000  967.000 1588.000 1607.000 2096.000 1368.000 1519.000 1221.000  917.000  606.000 1145.000  399.000 1506.000  845.000 1423.000 1931.000
 i67 1389.000 2407.000 1009.000  825.000 1944.000 2082.000  703.000 1291.000  351.000 1731.000 2125.000 2439.000 1816.000  291.000 1746.000 2274.000 1172.000  797.000 1226.000 1946.000  537.000 1141.000 1003.000  718.000 1103.000  471.000 1427.000  790.000 1035.000 1997.000 1470.000  262.000  965.000 1528.000 1138.000 1060.000 1663.000 1382.000  709.000  985.000  426.000  708.000 1752.000 1915.000 2708.000 1625.000 1490.000 1026.000 2066.000 2020.000 1193.000 1449.000  682.000 1446.000 2566.000 1455.000 1868.000 1182.000 1859.000 2384.000  855.000 2514.000  433.000 2288.000 2759.000 1254.000
 i68 1318.000 2308.000  994.000  775.000 1926.000 1968.000  676.000 1262.000  472.000 1624.000 2067.000 2359.000 1735.000  411.000 1708.000 2230.000 1100.000  691.000 1118.000 1928.000  627.000 1052.000  882.000  752.000 1148.000  350.000 1321.000  854.000  971.000 1924.000 1547.000  186.000  889.000 1409.000 1196.000 1125.000 1544.000 1276.000  771.000  878.000  472.000  797.000 1683.000 1797.000 2587.000 1521.000 1406.000 1101.000 2000.000 1915.000 1187.000 1350.000  785.000 1539.000 2490.000 1491.000 1747.000 1171.000 1766.000 2282.000  764.000 2395.000  324.000 2168.000 2638.000 1160.000  121.000
 i69 1342.000 1631.000 1879.000 1824.000 2691.000  957.000 1753.000 2174.000 2287.000  621.000 2282.000 2091.000 1729.000 2218.000 2325.000 2581.000 1352.000 1208.000  843.000 2687.000 2294.000 1459.000  960.000 2283.000 2628.000 1470.000  771.000 2492.000 1448.000 1957.000 3167.000 1776.000 1356.000  703.000 2744.000 2717.000  635.000  784.000 2417.000 1042.000 2141.000 2424.000 1911.000  716.000  888.000  741.000 1569.000 2750.000 2112.000 1259.000 2314.000  896.000 2570.000 3250.000 2254.000 2849.000  191.000 2267.000 1514.000 1526.000 1486.000  922.000 1578.000  568.000  878.000 1391.000 1938.000 1819.000
 i70  590.000 2561.000  402.000 1406.000 2593.000 2049.000  225.000 1921.000 1041.000 1117.000 2597.000 2759.000 2157.000  961.000 2325.000 2810.000  377.000  427.000  696.000 2594.000  860.000 1484.000  897.000 1500.000 1897.000  662.000  823.000 1596.000  230.000 2384.000 2275.000  881.000  208.000 1440.000 1942.000 1867.000 1547.000  791.000 1514.000  519.000 1220.000  946.000 2179.000 1815.000 2413.000  981.000 1833.000 1832.000 2492.000 2126.000 1892.000  777.000 1458.000 2232.000 2910.000 2238.000 1547.000 1868.000 2105.000 2502.000 1234.000 2335.000  841.000 2030.000 2416.000 1549.000  807.000  749.000 1538.000
 i71  746.000 1957.000 1182.000 1444.000 2521.000 1348.000 1045.000 1901.000 1647.000  453.000 2296.000 2286.000 1768.000 1573.000 2183.000 2565.000  687.000  527.000  139.000 2519.000 1607.000 1243.000  518.000 1796.000 2180.000  875.000  225.000 1974.000  757.000 2012.000 2675.000 1204.000  654.000  786.000 2273.000 2226.000  847.000  191.000 1893.000  345.000 1595.000 1728.000 1877.000 1090.000 1585.000  403.000 1501.000 2235.000 2151.000 1523.000 1976.000  362.000 1981.000 2713.000 2449.000 2459.000  727.000 1936.000 1629.000 1875.000 1130.000 1539.000 1030.000 1215.000 1586.000 1237.000 1312.000 1199.000  708.000  830.000
 i72  991.000 2897.000  376.000 1493.000 2642.000 2447.000  265.000 1982.000  763.000 1603.000 2774.000 3022.000 2401.000  694.000 2428.000 2947.000  811.000  840.000 1178.000 2644.000  448.000 1708.000 1274.000 1406.000 1770.000  859.000 1311.000 1430.000  660.000 2607.000 2044.000  904.000  692.000 1841.000 1779.000 1690.000 1960.000 1279.000 1358.000  980.000 1113.000  482.000 2377.000 2229.000 2882.000 1465.000 2069.000 1627.000 2695.000 2474.000 1894.000 1258.000 1195.000 1947.000 3162.000 2128.000 2012.000 1882.000 2394.000 2852.000 1427.000 2778.000  973.000 2489.000 2893.000 1799.000  701.000  721.000 2017.000  488.000 1309.000
 i73 1522.000 1442.000 1585.000  576.000 1578.000 1111.000 1289.000  968.000 1308.000 1372.000 1424.000 1568.000  962.000 1266.000 1245.000 1665.000 1354.000  802.000  972.000 1576.000 1499.000  312.000  430.000 1066.000 1385.000  609.000 1162.000 1291.000 1311.000 1190.000 1935.000  733.000 1177.000  630.000 1508.000 1490.000  763.000 1120.000 1224.000  854.000  995.000 1667.000 1000.000  978.000 1841.000 1345.000  640.000 1538.000 1305.000 1039.000 1075.000 1278.000 1453.000 2046.000 1716.000 1601.000 1108.000 1030.000  928.000 1409.000  239.000 1585.000  552.000 1422.000 1926.000  354.000  984.000  876.000 1249.000 1196.000  943.000 1467.000
 i74 1253.000 1447.000 1604.000 1249.000 2173.000  853.000 1398.000 1618.000 1776.000  805.000 1854.000 1790.000 1308.000 1714.000 1816.000 2138.000 1169.000  806.000  625.000 2171.000 1844.000  907.000  422.000 1711.000 2052.000  955.000  715.000 1923.000 1208.000 1551.000 2593.000 1234.000 1083.000  277.000 2169.000 2143.000  344.000  692.000 1850.000  700.000 1583.000 1991.000 1449.000  605.000 1285.000  835.000 1081.000 2179.000 1697.000 1013.000 1746.000  863.000 2023.000 2683.000 1954.000 2276.000  455.000 1699.000 1142.000 1366.000  910.000 1135.000 1032.000  869.000 1335.000  858.000 1425.000 1304.000  576.000 1214.000  510.000 1645.000  674.000
 i75  725.000 1995.000 1031.000 1275.000 2393.000 1430.000  855.000 1754.000 1423.000  657.000 2228.000 2275.000 1721.000 1348.000 2069.000 2483.000  604.000  305.000  162.000 2392.000 1390.000 1136.000  401.000 1593.000 1983.000  659.000  374.000 1764.000  630.000 1962.000 2467.000  989.000  506.000  831.000 2070.000 2020.000  921.000  328.000 1682.000  135.000 1381.000 1517.000 1804.000 1183.000 1767.000  577.000 1429.000 2024.000 2093.000 1556.000 1809.000  462.000 1759.000 2496.000 2435.000 2273.000  898.000 1771.000 1611.000 1923.000  981.000 1684.000  823.000 1379.000 1780.000 1151.000 1088.000  976.000  909.000  652.000  224.000 1114.000  825.000  578.000
 i76 1887.000 1609.000 2460.000 2290.000 2993.000 1004.000 2345.000 2564.000 2857.000 1127.000 2473.000 2146.000 1946.000 2792.000 2625.000 2777.000 1923.000 1797.000 1433.000 2988.000 2882.000 1868.000 1510.000 2786.000 3103.000 2036.000 1341.000 3005.000 2029.000 2141.000 3657.000 2326.000 1943.000 1101.000 3229.000 3212.000  981.000 1360.000 2934.000 1633.000 2675.000 3015.000 2164.000  882.000  370.000 1268.000 1879.000 3257.000 2294.000 1360.000 2737.000 1450.000 3116.000 3764.000 2297.000 3286.000  641.000 2687.000 1699.000 1492.000 1960.000  635.000 2125.000  397.000  299.000 1773.000 2507.000 2386.000  592.000 2128.000 1299.000 2608.000 1722.000 1093.000 1500.000
 i77 2402.000 1771.000 2216.000  526.000  700.000 1827.000 1894.000  137.000 1349.000 2397.000 1041.000 1536.000 1029.000 1369.000  561.000 1096.000 2200.000 1654.000 1955.000  702.000 1717.000  808.000 1439.000  637.000  604.000 1267.000 2161.000  801.000 2106.000 1075.000 1131.000 1055.000 1990.000 1582.000  750.000  800.000 1692.000 2116.000  805.000 1779.000  877.000 1873.000  830.000 1818.000 2708.000 2355.000  861.000  909.000 1063.000 1565.000  106.000 2257.000 1155.000 1346.000 1609.000  633.000 2104.000   75.000 1227.000 1809.000  825.000 2372.000 1078.000 2317.000 2824.000  897.000 1244.000 1228.000 2263.000 1915.000 1954.000 1943.000 1036.000 1699.000 1796.000 2670.000
 i78  961.000 2688.000  472.000 1298.000 2460.000 2247.000  192.000 1795.000  685.000 1492.000 2570.000 2811.000 2191.000  607.000 2235.000 2749.000  757.000  661.000 1035.000 2462.000  473.000 1499.000 1076.000 1256.000 1636.000  648.000 1190.000 1308.000  603.000 2399.000 1955.000  713.000  594.000 1644.000 1659.000 1575.000 1766.000 1154.000 1231.000  819.000  963.000  572.000 2170.000 2035.000 2713.000 1360.000 1859.000 1524.000 2488.000 2267.000 1720.000 1158.000 1116.000 1886.000 2952.000 1990.000 1843.000 1705.000 2183.000 2644.000 1219.000 2593.000  766.000 2313.000 2732.000 1589.000  538.000  535.000 1860.000  388.000 1159.000  211.000 1256.000 1459.000  952.000 2452.000 1763.000
 i79 3379.000 1440.000 3353.000 1637.000  656.000 1933.000 3033.000 1173.000 2598.000 3129.000  477.000  901.000 1031.000 2612.000  708.000  193.000 3206.000 2647.000 2812.000  649.000 2955.000 1546.000 2274.000 1890.000 1756.000 2342.000 2981.000 2034.000 3149.000  805.000 2121.000 2226.000 3019.000 2087.000 1878.000 1958.000 2127.000 2945.000 2050.000 2712.000 2123.000 3116.000  880.000 2087.000 2810.000 3140.000 1256.000 2079.000  649.000 1577.000 1339.000 3111.000 2398.000 2394.000  827.000 1550.000 2569.000 1327.000 1252.000 1544.000 1768.000 2411.000 2180.000 2539.000 2967.000 1525.000 2452.000 2411.000 2759.000 3000.000 2756.000 3130.000 1858.000 2325.000 2675.000 2937.000 1254.000 2933.000
 i80 2882.000 2244.000 2598.000 1058.000  686.000 2384.000 2287.000  688.000 1571.000 2951.000 1333.000 1905.000 1513.000 1618.000  846.000 1249.000 2671.000 2151.000 2490.000  693.000 1961.000 1389.000 1994.000  873.000  536.000 1742.000 2700.000  887.000 2560.000 1488.000  780.000 1470.000 2457.000 2164.000  605.000  701.000 2273.000 2654.000  942.000 2296.000 1166.000 2092.000 1283.000 2392.000 3277.000 2899.000 1412.000  817.000 1423.000 2099.000  532.000 2785.000 1233.000 1055.000 1936.000  218.000 2685.000  577.000 1741.000 2299.000 1384.000 2931.000 1551.000 2893.000 3398.000 1477.000 1589.000 1612.000 2843.000 2351.000 2502.000 2278.000 1607.000 2276.000 2328.000 3250.000  582.000 2128.000 1340.000
 i81  239.000 2926.000  578.000 2014.000 3197.000 2328.000  766.000 2528.000 1643.000  989.000 3129.000 3211.000 2644.000 1564.000 2908.000 3365.000  351.000  911.000  858.000 3197.000 1381.000 2013.000 1318.000 2140.000 2537.000 1267.000  821.000 2233.000  429.000 2882.000 2903.000 1517.000  546.000 1754.000 2580.000 2503.000 1825.000  823.000 2151.000  863.000 1860.000 1409.000 2704.000 2070.000 2455.000  848.000 2338.000 2464.000 3006.000 2488.000 2518.000  684.000 2072.000 2843.000 3370.000 2878.000 1661.000 2491.000 2546.000 2848.000 1798.000 2482.000 1456.000 2138.000 2415.000 2053.000 1443.000 1389.000 1578.000  640.000  980.000  936.000 1705.000 1483.000  938.000 2116.000 2534.000  957.000 3557.000 2987.000
 i82 2625.000 1807.000 2436.000  748.000  496.000 1939.000 2115.000  269.000 1538.000 2603.000  962.000 1505.000 1070.000 1564.000  458.000  958.000 2423.000 1876.000 2170.000  500.000 1913.000  983.000 1647.000  811.000  670.000 1490.000 2373.000  938.000 2329.000 1065.000 1128.000 1275.000 2214.000 1750.000  804.000  874.000 1852.000 2329.000  958.000 1998.000 1073.000 2066.000  846.000 1956.000 2837.000 2566.000  968.000  993.000 1021.000 1652.000  264.000 2473.000 1303.000 1373.000 1556.000  571.000 2276.000  275.000 1295.000 1858.000 1034.000 2486.000 1302.000 2458.000 2961.000 1057.000 1456.000 1446.000 2441.000 2139.000 2164.000 2157.000 1235.000 1887.000 2011.000 2823.000  224.000 1980.000 1097.000  447.000 2758.000
 i83 2497.000 1977.000 2255.000  652.000  736.000 2036.000 1937.000  345.000 1306.000 2544.000 1198.000 1720.000 1235.000 1338.000  699.000 1210.000 2288.000 1757.000 2086.000  741.000 1688.000  999.000 1587.000  576.000  425.000 1354.000 2295.000  686.000 2184.000 1266.000  926.000 1103.000 2076.000 1772.000  565.000  628.000 1886.000 2250.000  710.000 1896.000  854.000 1835.000 1028.000 2021.000 2912.000 2494.000 1072.000  745.000 1240.000 1776.000  130.000 2383.000 1052.000 1152.000 1783.000  425.000 2289.000  179.000 1437.000 2017.000  978.000 2580.000 1163.000 2518.000 3026.000 1096.000 1257.000 1261.000 2443.000 1982.000 2096.000 1957.000 1202.000 1874.000 1925.000 2867.000  211.000 1791.000 1350.000  407.000 2612.000  253.000
 i84  725.000 3335.000  501.000 2219.000 3403.000 2768.000  820.000 2731.000 1608.000 1484.000 3427.000 3573.000 2980.000 1539.000 3148.000 3639.000  747.000 1225.000 1299.000 3404.000 1266.000 2313.000 1682.000 2228.000 2605.000 1487.000 1298.000 2271.000  725.000 3210.000 2888.000 1659.000  860.000 2175.000 2621.000 2533.000 2260.000 1294.000 2196.000 1240.000 1935.000 1233.000 3009.000 2515.000 2946.000 1342.000 2659.000 2472.000 3321.000 2896.000 2679.000 1169.000 2039.000 2781.000 3727.000 2961.000 2137.000 2660.000 2913.000 3266.000 2064.000 2958.000 1657.000 2619.000 2909.000 2373.000 1510.000 1495.000 2065.000  830.000 1431.000  846.000 2020.000 1915.000 1344.000 2610.000 2713.000  972.000 3829.000 3099.000  495.000 2934.000 2756.000
 i85  669.000 2538.000  431.000 1340.000 2527.000 2042.000  187.000 1854.000  964.000 1171.000 2545.000 2721.000 2115.000  883.000 2264.000 2753.000  455.000  415.000  729.000 2528.000  796.000 1436.000  879.000 1422.000 1818.000  601.000  871.000 1516.000  309.000 2339.000 2195.000  806.000  272.000 1432.000 1862.000 1787.000 1544.000  836.000 1434.000  533.000 1141.000  890.000 2130.000 1812.000 2435.000 1038.000 1789.000 1752.000 2444.000 2105.000 1820.000  835.000 1379.000 2152.000 2871.000 2161.000 1566.000 1797.000 2071.000 2483.000 1179.000 2344.000  775.000 2046.000 2444.000 1505.000  727.000  670.000 1567.000   80.000  859.000  450.000 1154.000 1216.000  668.000 2158.000 1845.000  323.000 2943.000 2275.000  719.000 2069.000 1908.000  886.000
 i86 2144.000 1066.000 2620.000 2053.000 2573.000  541.000 2442.000 2230.000 2792.000 1441.000 1994.000 1615.000 1500.000 2737.000 2212.000 2295.000 2127.000 1854.000 1582.000 2567.000 2892.000 1588.000 1459.000 2581.000 2849.000 1985.000 1563.000 2811.000 2200.000 1667.000 3412.000 2226.000 2090.000  920.000 2986.000 2985.000  784.000 1567.000 2749.000 1726.000 2526.000 3042.000 1732.000  556.000  374.000 1559.000 1506.000 3048.000 1816.000  881.000 2431.000 1700.000 2982.000 3556.000 1761.000 2982.000  723.000 2380.000 1247.000  950.000 1752.000  102.000 2025.000  254.000  524.000 1474.000 2445.000 2326.000  820.000 2245.000 1444.000 2693.000 1531.000 1053.000 1594.000  554.000 2350.000 2511.000 2443.000 2915.000 2383.000 2473.000 2557.000 2860.000 2257.000
 i87 1857.000 2970.000 1289.000 1275.000 2165.000 2706.000 1086.000 1604.000  299.000 2328.000 2519.000 2922.000 2315.000  364.000 2067.000 2604.000 1652.000 1407.000 1834.000 2169.000  469.000 1692.000 1653.000  872.000 1094.000 1121.000 2021.000  752.000 1499.000 2460.000 1193.000  867.000 1474.000 2170.000 1041.000  942.000 2307.000 1979.000  718.000 1594.000  684.000  522.000 2202.000 2553.000 3357.000 2209.000 2010.000  843.000 2498.000 2611.000 1423.000 2017.000  396.000 1051.000 3030.000 1435.000 2517.000 1435.000 2404.000 2961.000 1426.000 3155.000 1066.000 2937.000 3409.000 1816.000  650.000  771.000 2582.000 1276.000 1934.000  914.000 1596.000 2075.000 1710.000 3155.000 1509.000  896.000 2762.000 1629.000 1840.000 1675.000 1428.000 1733.000 1203.000 3090.000
 i88 3034.000 1704.000 2901.000 1177.000   26.000 2007.000 2578.000  663.000 2033.000 2921.000  689.000 1276.000 1050.000 2059.000  345.000  549.000 2841.000 2283.000 2530.000   20.000 2408.000 1264.000 1989.000 1307.000 1125.000 1923.000 2722.000 1424.000 2760.000  932.000 1482.000 1742.000 2638.000 1966.000 1241.000 1324.000 2044.000 2681.000 1449.000 2384.000 1567.000 2561.000  815.000 2086.000 2921.000 2904.000 1103.000 1445.000  822.000 1673.000  758.000 2835.000 1790.000 1753.000 1278.000  909.000 2489.000  760.000 1303.000 1782.000 1402.000 2541.000 1742.000 2582.000 3061.000 1295.000 1939.000 1919.000 2668.000 2583.000 2503.000 2636.000 1560.000 2153.000 2377.000 2969.000  695.000 2453.000  641.000  703.000 3184.000  496.000  739.000 3394.000 2516.000 2547.000 2167.000
 i89 2503.000 1009.000 2528.000  900.000  809.000 1223.000 2215.000  644.000 1935.000 2251.000  442.000  773.000  280.000 1929.000  449.000  693.000 2336.000 1782.000 1928.000  804.000 2246.000  676.000 1391.000 1327.000 1384.000 1513.000 2097.000 1534.000 2289.000  305.000 1904.000 1463.000 2156.000 1230.000 1530.000 1576.000 1290.000 2060.000 1516.000 1834.000 1476.000 2416.000   49.000 1308.000 2138.000 2258.000  373.000 1680.000  352.000  897.000  885.000 2227.000 1857.000 2126.000  872.000 1366.000 1738.000  844.000  526.000 1062.000  928.000 1761.000 1373.000 1799.000 2277.000  641.000 1715.000 1648.000 1924.000 2156.000 1872.000 2345.000  983.000 1452.000 1793.000 2189.000  780.000 2140.000  885.000 1237.000 2688.000  798.000  978.000 2986.000 2105.000 1764.000 2159.000  784.000
 i90 1868.000 2208.000 1545.000  492.000 1438.000 2033.000 1234.000  821.000  606.000 2073.000 1722.000 2125.000 1525.000  624.000 1287.000 1826.000 1651.000 1179.000 1574.000 1441.000  972.000  951.000 1183.000  190.000  590.000  766.000 1787.000  356.000 1528.000 1660.000 1051.000  447.000 1438.000 1579.000  658.000  603.000 1713.000 1740.000  280.000 1349.000  131.000 1127.000 1402.000 1925.000 2792.000 1991.000 1234.000  616.000 1697.000 1881.000  678.000 1843.000  529.000 1113.000 2230.000  928.000 2024.000  677.000 1635.000 2210.000  730.000 2531.000  594.000 2371.000 2872.000 1078.000  537.000  563.000 2137.000 1311.000 1624.000 1233.000  951.000 1570.000 1417.000 2656.000  746.000 1075.000 1992.000 1053.000 1951.000  943.000  727.000 2046.000 1233.000 2481.000  801.000 1436.000 1358.000
 i91 1098.000 2164.000  915.000  826.000 2013.000 1762.000  597.000 1340.000  746.000 1342.000 2055.000 2279.000 1659.000  678.000 1753.000 2250.000  885.000  414.000  835.000 2014.000  813.000  968.000  625.000  964.000 1365.000  116.000 1042.000 1103.000  776.000 1870.000 1805.000  329.000  671.000 1178.000 1431.000 1369.000 1310.000  996.000 1019.000  597.000  714.000  971.000 1647.000 1571.000 2329.000 1243.000 1328.000 1358.000 1965.000 1751.000 1314.000 1079.000 1068.000 1814.000 2420.000 1690.000 1477.000 1288.000 1651.000 2126.000  692.000 2157.000  262.000 1913.000 2372.000 1056.000  401.000  285.000 1541.000  581.000  914.000  743.000  726.000 1044.000  691.000 2114.000 1334.000  533.000 2438.000 1786.000 1205.000 1558.000 1408.000 1396.000  514.000 2084.000 1042.000 2003.000 1619.000  776.000
 i92 2936.000 1696.000 2797.000 1074.000  113.000 1964.000 2474.000  560.000 1929.000 2837.000  710.000 1295.000 1016.000 1954.000  293.000  612.000 2742.000 2185.000 2438.000  114.000 2303.000 1179.000 1899.000 1203.000 1033.000 1822.000 2632.000 1325.000 2659.000  921.000 1413.000 1637.000 2538.000 1896.000 1153.000 1234.000 1978.000 2591.000 1348.000 2289.000 1462.000 2456.000  778.000 2032.000 2878.000 2816.000 1039.000 1355.000  826.000 1638.000  654.000 2744.000 1691.000 1680.000 1309.000  837.000 2421.000  655.000 1266.000 1768.000 1307.000 2503.000 1639.000 2531.000 3016.000 1217.000 1833.000 1814.000 2599.000 2480.000 2415.000 2531.000 1471.000 2075.000 2285.000 2914.000  590.000 2348.000  724.000  639.000 3084.000  393.000  639.000 3290.000 2414.000 2505.000 2066.000  105.000  742.000 1331.000 1900.000
 i93 2814.000 2480.000 2463.000 1098.000  996.000 2554.000 2164.000  860.000 1382.000 2963.000 1619.000 2179.000 1739.000 1438.000 1120.000 1555.000 2598.000 2110.000 2481.000 1003.000 1767.000 1502.000 2021.000  758.000  359.000 1695.000 2694.000  693.000 2475.000 1743.000  471.000 1391.000 2384.000 2268.000  355.000  453.000 2387.000 2648.000  765.000 2270.000 1038.000 1884.000 1520.000 2533.000 3426.000 2897.000 1591.000  554.000 1694.000 2294.000  643.000 2765.000 1000.000  743.000 2220.000  109.000 2776.000  693.000 1951.000 2526.000 1436.000 3098.000 1509.000 3027.000 3536.000 1605.000 1462.000 1507.000 2921.000 2256.000 2511.000 2122.000 1672.000 2346.000 2320.000 3368.000  729.000 1992.000 1652.000  313.000 2896.000  678.000  519.000 2960.000 2177.000 3073.000 1394.000 1012.000 1472.000  947.000 1719.000  943.000
 i94 3142.000  750.000 3266.000 1705.000 1209.000 1352.000 2964.000 1404.000 2741.000 2742.000  514.000  192.000  721.000 2734.000 1015.000  680.000 3003.000 2474.000 2527.000 1202.000 3046.000 1410.000 2032.000 2122.000 2124.000 2266.000 2659.000 2318.000 2981.000  515.000 2595.000 2256.000 2845.000 1681.000 2266.000 2325.000 1677.000 2631.000 2308.000 2488.000 2282.000 3216.000  765.000 1560.000 2159.000 2785.000 1051.000 2437.000  470.000 1015.000 1634.000 2803.000 2654.000 2843.000   93.000 2024.000 2083.000 1601.000  812.000  864.000 1690.000 1759.000 2147.000 1947.000 2322.000 1331.000 2512.000 2438.000 2273.000 2878.000 2441.000 3117.000 1682.000 1951.000 2417.000 2337.000 1530.000 2908.000  740.000 1846.000 3350.000 1471.000 1700.000 3698.000 2836.000 1808.000 2964.000 1185.000  806.000 2163.000 2378.000 1218.000 2133.000
 i95 1367.000 3067.000  726.000 1515.000 2588.000 2678.000  623.000 1958.000  569.000 1963.000 2815.000 3128.000 2504.000  530.000 2421.000 2955.000 1186.000 1136.000 1516.000 2591.000  180.000 1821.000 1520.000 1293.000 1610.000 1030.000 1665.000 1258.000 1034.000 2689.000 1793.000  949.000 1054.000 2086.000 1589.000 1493.000 2213.000 1630.000 1198.000 1299.000 1019.000  108.000 2445.000 2479.000 3186.000 1828.000 2176.000 1411.000 2759.000 2662.000 1828.000 1623.000  958.000 1660.000 3258.000 1967.000 2317.000 1826.000 2534.000 3035.000 1534.000 3052.000 1084.000 2782.000 3209.000 1928.000  693.000  770.000 2340.000  847.000 1640.000  376.000 1626.000 1920.000 1432.000 2931.000 1894.000  481.000 3129.000 2140.000 1301.000 2092.000 1868.000 1132.000  794.000 2972.000  608.000 2586.000 2408.000 1150.000  917.000 2481.000 1943.000 3204.000
 i96  924.000 3155.000  253.000 1822.000 2979.000 2663.000  460.000 2317.000 1079.000 1637.000 3092.000 3314.000 2698.000 1016.000 2759.000 3273.000  804.000 1036.000 1287.000 2981.000  720.000 2008.000 1500.000 1743.000 2103.000 1152.000 1374.000 1759.000  683.000 2912.000 2351.000 1236.000  772.000 2053.000 2106.000 2014.000 2162.000 1351.000 1689.000 1134.000 1451.000  683.000 2688.000 2430.000 3011.000 1491.000 2367.000 1946.000 3006.000 2724.000 2233.000 1287.000 1503.000 2234.000 3459.000 2462.000 2151.000 2220.000 2674.000 3102.000 1733.000 2948.000 1287.000 2638.000 3004.000 2091.000 1040.000 1055.000 2127.000  616.000 1426.000  339.000 1748.000 1830.000 1264.000 2710.000 2280.000  525.000 3458.000 2614.000  791.000 2495.000 2296.000  550.000  622.000 2858.000 1184.000 2973.000 2659.000 1572.000 1042.000 2868.000 2452.000 3418.000  582.000
 i97 2565.000  280.000 2887.000 1798.000 1962.000  477.000 2639.000 1791.000 2737.000 1988.000 1301.000  840.000  920.000 2701.000 1632.000 1587.000 2484.000 2059.000 1940.000 1955.000 2937.000 1334.000 1593.000 2329.000 2502.000 2028.000 2003.000 2560.000 2513.000 1005.000 3053.000 2168.000 2383.000 1055.000 2648.000 2673.000  973.000 1989.000 2517.000 1996.000 2365.000 3103.000 1155.000  740.000 1130.000 2071.000 1085.000 2760.000 1133.000  406.000 2024.000 2152.000 2813.000 3246.000  976.000 2546.000 1246.000 1976.000  699.000  169.000 1590.000  733.000 1992.000  970.000 1295.000 1207.000 2423.000 2316.000 1416.000 2486.000 1819.000 2856.000 1440.000 1316.000 1885.000 1340.000 1926.000 2651.000 1712.000 2432.000 2798.000 1988.000 2136.000 3229.000 2471.000  792.000 3016.000 1935.000 1199.000 2284.000 2142.000 1917.000 2649.000 1031.000 3057.000 3093.000
 i98  222.000 2907.000  575.000 1998.000 3180.000 2310.000  756.000 2511.000 1633.000  975.000 3111.000 3192.000 2626.000 1554.000 2890.000 3347.000  333.000  893.000  840.000 3180.000 1375.000 1995.000 1300.000 2126.000 2524.000 1251.000  804.000 2220.000  413.000 2864.000 2892.000 1503.000  529.000 1735.000 2567.000 2491.000 1807.000  806.000 2139.000  844.000 1847.000 1404.000 2686.000 2052.000 2441.000  834.000 2320.000 2452.000 2988.000 2469.000 2502.000  668.000 2061.000 2833.000 3352.000 2864.000 1645.000 2475.000 2528.000 2830.000 1780.000 2466.000 1440.000 2122.000 2401.000 2035.000 1431.000 1376.000 1562.000  626.000  962.000  930.000 1687.000 1465.000  920.000 2102.000 2518.000  948.000 3540.000 2972.000   18.000 2741.000 2597.000  509.000  706.000 2366.000 1832.000 3168.000 2670.000 1937.000 1189.000 3068.000 2882.000 3331.000 1297.000  792.000 2780.000
 i99 2678.000 2601.000 2283.000 1084.000 1220.000 2614.000 1996.000  967.000 1176.000 2887.000 1802.000 2342.000 1859.000 1239.000 1298.000 1766.000 2461.000 2002.000 2393.000 1227.000 1555.000 1529.000 1968.000  642.000  271.000 1588.000 2607.000  511.000 2330.000 1892.000  303.000 1269.000 2249.000 2273.000  166.000  242.000 2399.000 2560.000  591.000 2171.000  889.000 1661.000 1655.000 2567.000 3459.000 2811.000 1672.000  318.000 1859.000 2379.000  728.000 2666.000  773.000  532.000 2397.000  334.000 2764.000  775.000 2052.000 2637.000 1417.000 3149.000 1412.000 3051.000 3560.000 1643.000 1300.000 1360.000 2897.000 2105.000 2436.000 1931.000 1656.000 2321.000 2234.000 3374.000  830.000 1816.000 1875.000  552.000 2743.000  841.000  627.000 2775.000 2026.000 3117.000 1160.000 1233.000 1606.000  823.000 1597.000 1155.000  253.000 2312.000 1727.000 2254.000 2750.000 2730.000
i100 1720.000 1312.000 2217.000 1871.000 2580.000  652.000 2059.000 2139.000 2490.000 1014.000 2088.000 1814.000 1548.000 2428.000 2212.000 2392.000 1711.000 1482.000 1175.000 2575.000 2550.000 1444.000 1136.000 2374.000 2683.000 1669.000 1140.000 2596.000 1792.000 1756.000 3239.000 1943.000 1688.000  681.000 2811.000 2797.000  557.000 1146.000 2528.000 1339.000 2277.000 2692.000 1758.000  476.000  573.000 1132.000 1460.000 2846.000 1911.000  995.000 2312.000 1274.000 2725.000 3354.000 1973.000 2862.000  308.000 2263.000 1309.000 1200.000 1544.000  529.000 1740.000  181.000  624.000 1348.000 2139.000 2018.000  394.000 1854.000 1036.000 2316.000 1308.000  714.000 1204.000  425.000 2246.000 2144.000 2559.000 2826.000 1958.000 2399.000 2442.000 2438.000 1872.000  428.000 2789.000 2556.000 1781.000 2250.000 1757.000 2498.000 2944.000 2003.000 2616.000 2460.000 1071.000 1942.000 2954.000
