# Supplementary material for: Novel hybrid evolutionary algorithm for bi-objective optimization problems
Source: Sci Rep. 2023 Mar 15;13:4267. doi: 10.1038/s41598-023-31123-8 (PMC10017715; doi:10.1038/s41598-023-31123-8)
Supplement: Supplementary file 1 — Supplementary Information. [file 41598_2023_31123_MOESM1_ESM.zip › datasets/P3/dist_euclE100_orig.txt]

          i1       i2       i3       i4       i5       i6       i7       i8       i9      i10      i11      i12      i13      i14      i15      i16      i17      i18      i19      i20      i21      i22      i23      i24      i25      i26      i27      i28      i29      i30      i31      i32      i33      i34      i35      i36      i37      i38      i39      i40      i41      i42      i43      i44      i45      i46      i47      i48      i49      i50      i51      i52      i53      i54      i55      i56      i57      i58      i59      i60      i61      i62      i63      i64      i65      i66      i67      i68      i69      i70      i71      i72      i73      i74      i75      i76      i77      i78      i79      i80      i81      i82      i83      i84      i85      i86      i87      i88      i89      i90      i91      i92      i93      i94      i95      i96      i97      i98      i99     i100
  i1
  i2 3682.000
  i3 3053.000  784.000
  i4  890.000 3161.000 2443.000
  i5 2938.000 2194.000 2274.000 2993.000
  i6 2977.000  793.000  119.000 2392.000 2159.000
  i7 2618.000 2426.000 2390.000 2757.000  388.000 2271.000
  i8 2800.000  892.000  384.000 2273.000 1916.000  265.000 2013.000
  i9 2568.000 1114.000  629.000 2089.000 1753.000  514.000 1813.000  261.000
 i10 2941.000 2687.000 1965.000 2051.000 3887.000 2022.000 3845.000 2148.000 2199.000
 i11 2720.000 2219.000 1472.000 1856.000 3385.000 1522.000 3358.000 1637.000 1686.000  513.000
 i12 2747.000 1908.000 1162.000 1920.000 3137.000 1214.000 3134.000 1341.000 1410.000  810.000  311.000
 i13  432.000 3446.000 2875.000 1070.000 2529.000 2788.000 2199.000 2585.000 2339.000 3048.000 2760.000 2738.000
 i14 2231.000 1516.000 1119.000 1901.000 1420.000 1004.000 1402.000  746.000  490.000 2468.000 1969.000 1734.000 1951.000
 i15 2185.000 1775.000 1498.000 2022.000 1069.000 1380.000 1002.000 1116.000  876.000 2847.000 2357.000 2133.000 1846.000  411.000
 i16 1789.000 2246.000 1897.000 1789.000 1208.000 1783.000  980.000 1525.000 1269.000 2975.000 2518.000 2339.000 1417.000  779.000  480.000
 i17 2651.000 1060.000  438.000 2102.000 1978.000  337.000 2042.000  180.000  230.000 2010.000 1497.000 1210.000 2453.000  701.000 1098.000 1470.000
 i18  795.000 3270.000 2556.000  120.000 3042.000 2503.000 2794.000 2380.000 2191.000 2154.000 1970.000 2039.000 1012.000 1986.000 2090.000 1834.000 2210.000
 i19 3320.000  380.000  611.000 2835.000 1900.000  564.000 2100.000  568.000  757.000 2576.000 2081.000 1771.000 3074.000 1137.000 1399.000 1867.000  746.000 2940.000
 i20 1807.000 2614.000 1835.000  930.000 3110.000 1823.000 2979.000 1800.000 1707.000 1151.000  929.000 1033.000 1897.000 1752.000 2042.000 2026.000 1621.000 1042.000 2355.000
 i21 2358.000 2101.000 1968.000 2378.000  615.000 1848.000  468.000 1585.000 1369.000 3377.000 2890.000 2667.000 1963.000  938.000  534.000  595.000 1598.000 2427.000 1748.000 2529.000
 i22 2104.000 1819.000 1059.000 1401.000 2451.000 1027.000 2395.000  979.000  893.000 1450.000  974.000  807.000 2018.000 1035.000 1399.000 1545.000  800.000 1518.000 1540.000  822.000 1927.000
 i23 1373.000 2654.000 2226.000 1531.000 1568.000 2119.000 1269.000 1875.000 1615.000 3022.000 2608.000 2477.000  978.000 1146.000  922.000  454.000 1789.000 1551.000 2274.000 1969.000  987.000 1671.000
 i24  894.000 2906.000 2365.000 1079.000 2065.000 2272.000 1770.000 2057.000 1806.000 2801.000 2445.000 2371.000  551.000 1403.000 1301.000  895.000 1935.000 1081.000 2531.000 1680.000 1472.000 1597.000  501.000
 i25 2966.000 1246.000 1344.000 2729.000  966.000 1236.000 1181.000 1019.000  931.000 3129.000 2616.000 2335.000 2630.000  839.000  785.000 1237.000 1127.000 2810.000  935.000 2560.000  899.000 1784.000 1690.000 2085.000
 i26 3131.000 1502.000  851.000 2351.000 3054.000  942.000 3114.000 1149.000 1305.000 1197.000  781.000  510.000 3069.000 1731.000 2142.000 2440.000 1077.000 2470.000 1444.000 1510.000 2661.000 1052.000 2660.000 2644.000 2166.000
 i27 2114.000 1622.000  939.000 1540.000 2079.000  869.000 2036.000  734.000  576.000 1813.000 1322.000 1111.000 1952.000  660.000 1035.000 1235.000  562.000 1648.000 1298.000 1147.000 1568.000  375.000 1434.000 1467.000 1420.000 1226.000
 i28 2660.000 1632.000  861.000 1890.000 2811.000  900.000 2820.000 1010.000 1077.000 1138.000  628.000  334.000 2601.000 1418.000 1823.000 2061.000  876.000 2010.000 1462.000 1092.000 2355.000  591.000 2239.000 2188.000 2001.000  471.000  826.000
 i29 1386.000 2549.000 2103.000 1464.000 1579.000 1997.000 1303.000 1756.000 1496.000 2897.000 2480.000 2346.000 1014.000 1035.000  844.000  404.000 1665.000 1494.000 2169.000 1856.000  979.000 1539.000  133.000  494.000 1624.000 2528.000 1302.000 2106.000
 i30 2774.000 1734.000 1759.000 2686.000  517.000 1644.000  693.000 1399.000 1241.000 3399.000 2893.000 2636.000 2398.000  948.000  669.000  985.000 1464.000 2750.000 1414.000 2686.000  481.000 1981.000 1422.000 1880.000  488.000 2538.000 1606.000 2307.000 1389.000
 i31  694.000 3280.000 2580.000  198.000 2979.000 2522.000 2722.000 2389.000 2191.000 2249.000 2051.000 2107.000  902.000 1964.000 2046.000 1771.000 2222.000  110.000 2944.000 1126.000 2365.000 1554.000 1470.000  991.000 2779.000 2528.000 1660.000 2064.000 1419.000 2701.000
 i32 1186.000 2528.000 1869.000  723.000 2308.000 1797.000 2107.000 1636.000 1423.000 2088.000 1732.000 1675.000 1077.000 1183.000 1305.000 1127.000 1479.000  803.000 2180.000  988.000 1697.000  942.000  989.000  715.000 2008.000 1992.000  930.000 1524.000  884.000 1973.000  782.000
 i33 1670.000 2013.000 1435.000 1295.000 1833.000 1343.000 1697.000 1140.000  900.000 2206.000 1757.000 1601.000 1447.000  608.000  778.000  771.000 1008.000 1379.000 1650.000 1284.000 1246.000  794.000  887.000  931.000 1436.000 1776.000  556.000 1353.000  754.000 1443.000 1356.000  576.000
 i34 1433.000 2397.000 1924.000 1391.000 1607.000 1821.000 1369.000 1585.000 1326.000 2721.000 2296.000 2157.000 1097.000  882.000  753.000  400.000 1487.000 1435.000 2018.000 1701.000  994.000 1350.000  324.000  549.000 1537.000 2336.000 1111.000 1915.000  192.000 1357.000 1371.000  753.000  563.000
 i35 2396.000 1349.000  995.000 2041.000 1421.000  877.000 1449.000  613.000  374.000 2476.000 1969.000 1716.000 2120.000  169.000  503.000  923.000  601.000 2130.000  970.000 1831.000  998.000 1072.000 1307.000 1572.000  731.000 1665.000  700.000 1390.000 1199.000  924.000 2112.000 1330.000  757.000 1049.000
 i36 1771.000 1929.000 1285.000 1267.000 2020.000 1206.000 1912.000 1038.000  829.000 1963.000 1509.000 1353.000 1598.000  682.000  951.000 1012.000  882.000 1365.000 1584.000 1092.000 1452.000  546.000 1129.000 1116.000 1518.000 1546.000  354.000 1112.000  997.000 1596.000 1363.000  599.000  249.000  806.000  796.000
 i37 2722.000 1139.000 1012.000 2395.000 1265.000  896.000 1386.000  651.000  525.000 2723.000 2210.000 1934.000 2424.000  501.000  642.000 1120.000  732.000 2484.000  768.000 2163.000  994.000 1376.000 1549.000 1872.000  410.000 1796.000 1017.000 1600.000 1457.000  749.000 2463.000 1682.000 1107.000 1331.000  356.000 1150.000
 i38 1764.000 2339.000 1998.000 1815.000 1199.000 1884.000  943.000 1626.000 1370.000 3060.000 2607.000 2433.000 1379.000  880.000  566.000  102.000 1572.000 1854.000 1961.000 2093.000  597.000 1636.000  402.000  875.000 1304.000 2540.000 1332.000 2158.000  383.000 1020.000 1785.000 1173.000  854.000  426.000 1022.000 1099.000 1208.000
 i39 2392.000 1404.000  673.000 1773.000 2195.000  620.000 2199.000  556.000  504.000 1708.000 1198.000  942.000 2242.000  797.000 1204.000 1475.000  377.000 1885.000 1116.000 1244.000 1735.000  424.000 1710.000 1759.000 1430.000  965.000  293.000  621.000 1579.000 1697.000 1907.000 1206.000  843.000 1389.000  774.000  646.000 1021.000 1575.000
 i40 1870.000 1915.000 1482.000 1650.000 1419.000 1372.000 1292.000 1124.000  864.000 2571.000 2099.000 1907.000 1567.000  400.000  375.000  443.000 1048.000 1721.000 1536.000 1696.000  835.000 1125.000  752.000 1016.000 1109.000 1997.000  797.000 1622.000  637.000 1044.000 1681.000  931.000  414.000  483.000  566.000  620.000  857.000  543.000 1031.000
 i41 2059.000 1671.000 1220.000 1735.000 1491.000 1110.000 1429.000  863.000  602.000 2417.000 1929.000 1713.000 1785.000  174.000  430.000  689.000  786.000 1819.000 1294.000 1636.000  961.000  968.000 1013.000 1238.000  996.000 1762.000  608.000 1412.000  895.000 1050.000 1794.000 1015.000  441.000  730.000  338.000  548.000  674.000  791.000  803.000  263.000
 i42 1978.000 1892.000 1527.000 1807.000 1248.000 1413.000 1130.000 1155.000  899.000 2722.000 2244.000 2040.000 1651.000  409.000  217.000  371.000 1103.000 1874.000 1512.000 1865.000  668.000 1273.000  765.000 1102.000  988.000 2099.000  929.000 1745.000  669.000  880.000 1829.000 1092.000  585.000  554.000  555.000  784.000  788.000  472.000 1139.000  171.000  337.000
 i43 1275.000 2408.000 1803.000  964.000 2046.000 1718.000 1843.000 1528.000 1294.000 2270.000 1877.000 1780.000 1074.000  985.000 1058.000  863.000 1386.000 1032.000 2046.000 1211.000 1434.000  995.000  760.000  604.000 1787.000 2040.000  879.000 1585.000  644.000 1722.000  994.000  264.000  396.000  497.000 1143.000  524.000 1486.000  912.000 1170.000  689.000  812.000  843.000
 i44 2995.000 2083.000 2189.000 3015.000  124.000 2076.000  498.000 1837.000 1687.000 3841.000 3336.000 3082.000 2592.000 1380.000 1052.000 1240.000 1909.000 3068.000 1796.000 3094.000  646.000 2414.000 1623.000 2114.000  865.000 2981.000 2040.000 2753.000 1624.000  446.000 3008.000 2320.000 1826.000 1638.000 1368.000 2002.000 1186.000 1241.000 2142.000 1414.000 1465.000 1244.000 2060.000
 i45 1903.000 2063.000 1306.000 1165.000 2559.000 1273.000 2468.000 1214.000 1104.000 1415.000  988.000  896.000 1853.000 1166.000 1492.000 1564.000 1034.000 1283.000 1778.000  606.000 2005.000  246.000 1621.000 1477.000 1959.000 1229.000  542.000  758.000 1493.000 2112.000 1325.000  781.000  793.000 1312.000 1232.000  557.000 1558.000 1647.000  663.000 1177.000 1069.000 1338.000  892.000 2533.000
 i46 3011.000  969.000 1056.000 2685.000 1266.000  952.000 1463.000  757.000  724.000 2898.000 2385.000 2095.000 2705.000  794.000  889.000 1367.000  888.000 2775.000  639.000 2416.000 1136.000 1612.000 1809.000 2154.000  301.000 1891.000 1270.000 1761.000 1725.000  775.000 2755.000 1974.000 1399.000 1609.000  644.000 1432.000  293.000 1448.000 1226.000 1142.000  967.000 1059.000 1779.000 1166.000 1810.000
 i47 1695.000 2491.000 1723.000  854.000 2890.000 1699.000 2756.000 1649.000 1535.000 1320.000 1027.000 1066.000 1742.000 1545.000 1824.000 1802.000 1469.000  973.000 2212.000  223.000 2308.000  674.000 1753.000 1485.000 2363.000 1505.000  964.000 1055.000 1638.000 2472.000 1041.000  780.000 1062.000 1481.000 1632.000  876.000 1971.000 1870.000 1097.000 1475.000 1423.000 1644.000  994.000 2877.000  435.000 2232.000
 i48  974.000 2725.000 2079.000  628.000 2365.000 2005.000 2134.000 1836.000 1616.000 2240.000 1910.000 1871.000  870.000 1339.000 1409.000 1161.000 1683.000  683.000 2372.000 1109.000 1750.000 1153.000  938.000  572.000 2145.000 2201.000 1139.000 1732.000  855.000 2067.000  638.000  214.000  738.000  765.000 1494.000  800.000 1841.000 1190.000 1419.000 1044.000 1167.000 1192.000  358.000 2388.000  982.000 2133.000  920.000
 i49 2759.000 1245.000  462.000 2073.000 2486.000  491.000 2534.000  616.000  732.000 1541.000 1035.000  731.000 2635.000 1151.000 1561.000 1873.000  509.000 2190.000 1054.000 1391.000 2080.000  672.000 2124.000 2166.000 1629.000  581.000  702.000  409.000 1993.000 1973.000 2226.000 1578.000 1257.000 1803.000 1085.000 1050.000 1241.000 1974.000  415.000 1431.000 1189.000 1525.000 1570.000 2418.000  909.000 1374.000 1301.000 1792.000
 i50  773.000 3135.000 2436.000  164.000 2865.000 2378.000 2619.000 2243.000 2045.000 2174.000 1949.000 1991.000  914.000 1823.000 1916.000 1658.000 2076.000  177.000 2798.000 1035.000 2251.000 1416.000 1380.000  919.000 2642.000 2401.000 1515.000 1935.000 1320.000 2575.000  146.000  640.000 1215.000 1258.000 1970.000 1217.000 2322.000 1678.000 1764.000 1548.000 1654.000 1700.000  860.000 2891.000 1191.000 2613.000  929.000  508.000 2087.000
 i51 2751.000  939.000  592.000 2288.000 1696.000  473.000 1798.000  220.000  201.000 2334.000 1822.000 1533.000 2507.000  594.000  928.000 1363.000  325.000 2390.000  570.000 1900.000 1377.000 1081.000 1740.000 1967.000  808.000 1366.000  776.000 1199.000 1627.000 1179.000 2388.000 1617.000 1080.000 1467.000  440.000 1026.000  432.000 1462.000  674.000  990.000  737.000  994.000 1476.000 1618.000 1299.000  564.000 1731.000 1806.000  820.000 2243.000
 i52 2303.000 1401.000  956.000 1907.000 1558.000  843.000 1561.000  590.000  330.000 2332.000 1828.000 1583.000 2047.000  170.000  579.000  941.000  532.000 2000.000 1027.000 1675.000 1101.000  919.000 1287.000 1504.000  886.000 1564.000  545.000 1262.000 1170.000 1069.000 1987.000 1205.000  641.000 1005.000  156.000  651.000  501.000 1043.000  642.000  535.000  276.000  572.000 1035.000 1509.000 1076.000  782.000 1477.000 1379.000  983.000 1843.000  464.000
 i53 4014.000  331.000 1073.000 3483.000 2418.000 1099.000 2679.000 1220.000 1445.000 2892.000 2447.000 2141.000 3777.000 1842.000 2087.000 2562.000 1384.000 3593.000  706.000 2907.000 2382.000 2126.000 2976.000 3236.000 1501.000 1696.000 1946.000 1889.000 2873.000 1987.000 3606.000 2857.000 2345.000 2724.000 1675.000 2258.000 1446.000 2652.000 1718.000 2241.000 2000.000 2212.000 2739.000 2301.000 2372.000 1247.000 2794.000 3055.000 1522.000 3460.000 1270.000 1731.000
 i54 1062.000 2887.000 2399.000 1313.000 1876.000 2299.000 1564.000 2069.000 1811.000 2982.000 2605.000 2510.000  666.000 1371.000 1203.000  755.000 1963.000 1315.000 2508.000 1879.000 1300.000 1717.000  313.000  234.000 1983.000 2747.000 1540.000 2304.000  359.000 1733.000 1224.000  896.000  986.000  490.000 1539.000 1202.000 1811.000  713.000 1829.000  972.000 1219.000 1024.000  731.000 1933.000 1623.000 2082.000 1676.000  783.000 2242.000 1154.000 1956.000 1493.000 3214.000
 i55  673.000 3309.000 2776.000 1207.000 2296.000 2682.000 1961.000 2467.000 2214.000 3107.000 2786.000 2737.000  241.000 1799.000 1657.000 1210.000 2346.000 1167.000 2933.000 1962.000 1739.000 1983.000  762.000  411.000 2438.000 3034.000 1873.000 2573.000  814.000 2184.000 1061.000 1062.000 1341.000  924.000 1968.000 1520.000 2255.000 1164.000 2166.000 1405.000 1639.000 1472.000 1001.000 2362.000 1842.000 2531.000 1789.000  876.000 2570.000 1044.000 2372.000 1908.000 3638.000  456.000
 i56 2642.000 2021.000 1997.000 2646.000  363.000 1879.000  407.000 1625.000 1439.000 3538.000 3040.000 2800.000 2246.000 1071.000  707.000  873.000 1668.000 2699.000 1692.000 2747.000  284.000 2097.000 1270.000 1755.000  777.000 2745.000 1727.000 2478.000 1263.000  293.000 2640.000 1953.000 1470.000 1270.000 1089.000 1658.000  987.000  880.000 1858.000 1057.000 1133.000  886.000 1692.000  369.000 2199.000 1056.000 2527.000 2019.000 2169.000 2522.000 1407.000 1217.000 2278.000 1583.000 2021.000
 i57 2838.000 1907.000 1961.000 2808.000  313.000 1846.000  543.000 1602.000 1443.000 3594.000 3089.000 2835.000 2447.000 1133.000  817.000 1057.000 1667.000 2865.000 1600.000 2855.000  484.000 2168.000 1469.000 1948.000  665.000 2742.000 1793.000 2507.000 1454.000  204.000 2811.000 2104.000 1594.000 1447.000 1120.000 1763.000  952.000 1074.000 1895.000 1186.000 1222.000 1017.000 1847.000  248.000 2289.000  962.000 2639.000 2183.000 2175.000 2689.000 1383.000 1262.000 2146.000 1782.000 2224.000  210.000
 i58 1936.000 1753.000 1214.000 1549.000 1695.000 1114.000 1612.000  893.000  643.000 2235.000 1757.000 1559.000 1696.000  356.000  627.000  787.000  778.000 1638.000 1385.000 1425.000 1146.000  786.000 1027.000 1164.000 1194.000 1658.000  450.000 1275.000  899.000 1261.000 1620.000  838.000  270.000  714.000  492.000  336.000  846.000  885.000  694.000  348.000  212.000  487.000  665.000 1672.000  865.000 1137.000 1211.000 1008.000 1103.000 1478.000  816.000  371.000 2084.000 1185.000 1574.000 1334.000 1431.000
 i59 2056.000 2371.000 1587.000 1198.000 3058.000 1587.000 2963.000 1595.000 1537.000  977.000  664.000  738.000 2105.000 1658.000 1990.000 2044.000 1420.000 1314.000 2135.000  296.000 2502.000  648.000 2052.000 1826.000 2430.000 1215.000 1013.000  806.000 1930.000 2606.000 1391.000 1112.000 1276.000 1760.000 1713.000 1051.000 2024.000 2121.000 1047.000 1671.000 1566.000 1834.000 1295.000 3030.000  498.000 2259.000  364.000 1271.000 1133.000 1286.000 1719.000 1557.000 2654.000 2005.000 2144.000 2697.000 2786.000 1363.000
 i60  412.000 3270.000 2645.000  687.000 2620.000 2567.000 2325.000 2388.000 2156.000 2670.000 2401.000 2399.000  386.000 1825.000 1802.000 1437.000 2240.000  638.000 2908.000 1520.000 2022.000 1717.000 1057.000  556.000 2577.000 2758.000 1706.000 2287.000 1043.000 2414.000  530.000  785.000 1258.000 1059.000 1989.000 1361.000 2319.000 1426.000 1988.000 1474.000 1652.000 1591.000  863.000 2667.000 1530.000 2610.000 1376.000  570.000 2362.000  529.000 2339.000 1893.000 3601.000  768.000  531.000 2305.000 2494.000 1525.000 1740.000
 i61 3440.000  749.000 1160.000 3089.000 1472.000 1087.000 1744.000  981.000 1047.000 3106.000 2601.000 2297.000 3135.000 1215.000 1311.000 1786.000 1149.000 3182.000  573.000 2752.000 1489.000 1933.000 2233.000 2584.000  591.000 2007.000 1620.000 1974.000 2152.000 1058.000 3168.000 2386.000 1815.000 2039.000 1058.000 1825.000  718.000 1863.000 1520.000 1572.000 1389.000 1488.000 2200.000 1356.000 2150.000  430.000 2582.000 2552.000 1566.000 3024.000  852.000 1182.000  945.000 2510.000 2960.000 1351.000 1206.000 1548.000 2567.000 3037.000
 i62 1095.000 2700.000 2009.000  492.000 2548.000 1947.000 2340.000 1808.000 1611.000 1992.000 1683.000 1670.000 1077.000 1409.000 1545.000 1360.000 1642.000  584.000 2363.000  852.000 1935.000 1013.000 1183.000  833.000 2239.000 2037.000 1081.000 1566.000 1090.000 2213.000  581.000  241.000  804.000  977.000 1549.000  783.000 1904.000 1401.000 1337.000 1171.000 1244.000 1333.000  501.000 2561.000  808.000 2193.000  673.000  261.000 1677.000  435.000 1809.000 1417.000 3026.000 1043.000 1116.000 2193.000 2345.000 1057.000 1031.000  729.000 2599.000
 i63 3369.000  394.000  736.000 2910.000 1822.000  684.000 2039.000  660.000  823.000 2700.000 2204.000 1895.000 3110.000 1161.000 1391.000 1866.000  840.000 3013.000  126.000 2458.000 1706.000 1639.000 2284.000 2563.000  862.000 1570.000 1381.000 1584.000 2184.000 1348.000 3013.000 2243.000 1701.000 2041.000  993.000 1651.000  750.000 1956.000 1215.000 1557.000 1325.000 1519.000 2097.000 1714.000 1874.000  577.000 2309.000 2431.000 1175.000 2868.000  626.000 1067.000  696.000 2529.000 2960.000 1632.000 1527.000 1433.000 2244.000 2958.000  452.000 2433.000
 i64 2737.000 2027.000 2040.000 2745.000  274.000 1923.000  406.000 1673.000 1497.000 3616.000 3115.000 2870.000 2340.000 1148.000  796.000  972.000 1725.000 2798.000 1709.000 2838.000  381.000 2178.000 1365.000 1852.000  781.000 2802.000 1806.000 2546.000 1360.000  295.000 2739.000 2051.000 1564.000 1369.000 1156.000 1747.000 1028.000  978.000 1928.000 1151.000 1218.000  980.000 1791.000  270.000 2286.000 1070.000 2619.000 2118.000 2229.000 2621.000 1454.000 1289.000 2274.000 1678.000 2113.000   99.000  144.000 1421.000 2784.000 2403.000 1338.000 2291.000 1642.000
 i65 2585.000 1098.000  596.000 2094.000 1786.000  482.000 1847.000  233.000   35.000 2173.000 1660.000 1382.000 2360.000  523.000  910.000 1301.000  196.000 2197.000  746.000 1697.000 1404.000  880.000 1643.000 1828.000  956.000 1272.000  573.000 1048.000 1524.000 1273.000 2199.000 1434.000  918.000 1352.000  409.000  838.000  552.000 1402.000  484.000  893.000  631.000  931.000 1310.000 1718.000 1095.000  743.000 1528.000 1629.000  700.000 2053.000  204.000  361.000 1429.000 1837.000 2237.000 1473.000 1476.000  664.000 1522.000 2172.000 1055.000 1618.000  816.000 1530.000
 i66 2645.000 1624.000 1577.000 2508.000  717.000 1460.000  825.000 1208.000 1036.000 3185.000 2680.000 2425.000 2285.000  734.000  486.000  870.000 1262.000 2576.000 1282.000 2477.000  487.000 1766.000 1321.000 1753.000  414.000 2339.000 1391.000 2097.000 1271.000  215.000 2532.000 1789.000 1247.000 1215.000  711.000 1390.000  566.000  923.000 1484.000  858.000  842.000  703.000 1545.000  657.000 1899.000  655.000 2265.000 1896.000 1769.000 2403.000  989.000  854.000 1898.000 1625.000 2080.000  422.000  410.000 1054.000 2393.000 2273.000 1004.000 2029.000 1231.000  465.000 1069.000
 i67 1945.000 1766.000 1109.000 1408.000 2027.000 1032.000 1953.000  874.000  681.000 1895.000 1421.000 1237.000 1775.000  632.000  963.000 1104.000  712.000 1512.000 1428.000 1121.000 1486.000  447.000 1271.000 1289.000 1445.000 1391.000  178.000  972.000 1138.000 1576.000 1516.000  767.000  386.000  947.000  714.000  178.000 1057.000 1197.000  471.000  679.000  536.000  827.000  701.000 1998.000  536.000 1328.000  919.000  973.000  879.000 1371.000  882.000  559.000 2093.000 1365.000 1695.000 1668.000 1754.000  341.000 1032.000 1536.000 1705.000  935.000 1502.000 1753.000  686.000 1364.000
 i68 1705.000 2068.000 1602.000 1512.000 1514.000 1496.000 1350.000 1257.000  997.000 2561.000 2105.000 1934.000 1403.000  554.000  513.000  414.000 1165.000 1577.000 1690.000 1631.000  911.000 1134.000  625.000  852.000 1270.000 2063.000  842.000 1666.000  501.000 1174.000 1533.000  802.000  358.000  330.000  723.000  598.000 1022.000  502.000 1102.000  165.000  399.000  296.000  548.000 1521.000 1151.000 1308.000 1407.000  896.000 1512.000 1403.000 1136.000  675.000 2396.000  820.000 1245.000 1155.000 1302.000  409.000 1634.000 1310.000 1738.000 1043.000 1715.000 1252.000 1024.000  999.000  698.000
 i69 1774.000 2031.000 1595.000 1598.000 1429.000 1486.000 1271.000 1240.000  980.000 2622.000 2160.000 1979.000 1460.000  516.000  430.000  360.000 1160.000 1663.000 1652.000 1708.000  828.000 1186.000  635.000  909.000 1195.000 2090.000  877.000 1703.000  520.000 1088.000 1617.000  889.000  428.000  369.000  682.000  660.000  964.000  455.000 1125.000  117.000  378.000  213.000  634.000 1434.000 1216.000 1246.000 1485.000  981.000 1530.000 1488.000 1107.000  652.000 2357.000  857.000 1293.000 1070.000 1215.000  432.000 1703.000 1382.000 1676.000 1130.000 1672.000 1166.000 1009.000  916.000  744.000   87.000
 i70 3662.000   33.000  753.000 3136.000 2203.000  764.000 2431.000  869.000 1095.000 2654.000 2186.000 1875.000 3429.000 1502.000 1768.000 2237.000 1035.000 3245.000  370.000 2584.000 2101.000 1790.000 2643.000 2889.000 1252.000 1469.000 1597.000 1600.000 2536.000 1739.000 3256.000 2505.000 1994.000 2383.000 1337.000 1907.000 1134.000 2330.000 1377.000 1902.000 1656.000 1881.000 2388.000 2093.000 2035.000  971.000 2462.000 2704.000 1213.000 3111.000  922.000 1385.000  352.000 2873.000 3293.000 2025.000 1914.000 1735.000 2340.000 3250.000  765.000 2676.000  395.000 2033.000 1078.000 1626.000 1743.000 2054.000 2018.000
 i71  932.000 2782.000 2126.000  558.000 2436.000 2054.000 2202.000 1891.000 1674.000 2224.000 1907.000 1880.000  859.000 1407.000 1481.000 1231.000 1735.000  611.000 2431.000 1084.000 1821.000 1181.000  997.000  608.000 2215.000 2224.000 1187.000 1754.000  918.000 2139.000  566.000  257.000  804.000  834.000 1560.000  854.000 1908.000 1259.000 1462.000 1115.000 1235.000 1264.000  428.000 2459.000  999.000 2200.000  904.000   72.000 1828.000  436.000 1865.000 1443.000 3111.000  827.000  885.000 2090.000 2255.000 1072.000 1260.000  536.000 2618.000  232.000 2491.000 2189.000 1686.000 1967.000 1023.000  968.000 1053.000 2760.000
 i72  333.000 3362.000 2723.000  636.000 2746.000 2648.000 2451.000 2476.000 2249.000 2660.000 2412.000 2426.000  445.000 1932.000 1921.000 1561.000 2325.000  569.000 3004.000 1514.000 2148.000 1771.000 1183.000  682.000 2694.000 2802.000 1783.000 2331.000 1169.000 2538.000  459.000  854.000 1356.000 1181.000 2095.000 1443.000 2429.000 1551.000 2061.000 1588.000 1759.000 1709.000  960.000 2792.000 1573.000 2720.000 1385.000  644.000 2425.000  490.000 2435.000 1994.000 3693.000  892.000  625.000 2431.000 2618.000 1624.000 1749.000  126.000 3146.000  765.000 3057.000 2528.000 2264.000 2394.000 1617.000 1425.000 1499.000 3342.000  599.000
 i73 2001.000 2277.000 2021.000 2062.000  950.000 1903.000  700.000 1639.000 1395.000 3228.000 2761.000 2567.000 1605.000  912.000  525.000  281.000 1612.000 2103.000 1906.000 2302.000  358.000 1786.000  629.000 1118.000 1159.000 2629.000 1455.000 2275.000  629.000  814.000 2035.000 1408.000 1033.000  671.000 1026.000 1267.000 1139.000  250.000 1671.000  661.000  868.000  532.000 1144.000  996.000 1823.000 1344.000 2078.000 1436.000 2053.000 1927.000 1453.000 1082.000 2579.000  941.000 1382.000  641.000  842.000 1008.000 2310.000 1671.000 1739.000 1640.000 1886.000  737.000 1429.000  754.000 1340.000  676.000  608.000 2272.000 1505.000 1797.000
 i74 2570.000 1481.000  697.000 1853.000 2559.000  709.000 2571.000  779.000  827.000 1377.000  864.000  584.000 2473.000 1170.000 1577.000 1834.000  633.000 1972.000 1270.000 1150.000 2108.000  466.000 2038.000 2029.000 1754.000  623.000  607.000  252.000 1906.000 2055.000 2013.000 1402.000 1154.000 1714.000 1138.000  924.000 1351.000 1933.000  373.000 1392.000 1172.000 1507.000 1426.000 2501.000  689.000 1521.000 1064.000 1615.000  242.000 1877.000  958.000 1012.000 1762.000 2126.000 2425.000 2226.000 2255.000 1048.000  892.000 2181.000 1756.000 1479.000 1386.000 2294.000  799.000 1844.000  768.000 1448.000 1479.000 1450.000 1645.000 2237.000 2039.000
 i75 2573.000 1336.000 1168.000 2298.000 1141.000 1049.000 1222.000  792.000  613.000 2780.000 2271.000 2009.000 2260.000  404.000  449.000  929.000  839.000 2380.000  965.000 2141.000  809.000 1387.000 1365.000 1709.000  434.000 1915.000 1015.000 1679.000 1278.000  629.000 2353.000 1577.000 1003.000 1163.000  315.000 1085.000  197.000 1015.000 1073.000  703.000  563.000  612.000 1364.000 1076.000 1545.000  447.000 1939.000 1721.000 1345.000 2214.000  576.000  470.000 1642.000 1635.000 2084.000  834.000  831.000  760.000 2027.000 2176.000  876.000 1807.000  947.000  887.000  645.000  424.000 1021.000  868.000  802.000 1331.000 1790.000 2289.000  941.000 1426.000
 i76 1302.000 2473.000 1962.000 1242.000 1759.000 1863.000 1516.000 1638.000 1382.000 2639.000 2230.000 2109.000  988.000  966.000  885.000  551.000 1526.000 1284.000 2097.000 1591.000 1145.000 1306.000  383.000  437.000 1665.000 2320.000 1104.000 1885.000  264.000 1503.000 1220.000  623.000  549.000  151.000 1135.000  775.000 1437.000  573.000 1391.000  579.000  803.000  677.000  380.000 1789.000 1242.000 1720.000 1374.000  618.000 1805.000 1108.000 1537.000 1073.000 2803.000  440.000  836.000 1421.000 1597.000  749.000 1669.000  918.000 2150.000  838.000 2127.000 1520.000 1407.000 1355.000  932.000  415.000  475.000 2458.000  686.000 1039.000  820.000 1697.000 1277.000
 i77 1330.000 2514.000 1802.000  648.000 2540.000 1747.000 2364.000 1626.000 1446.000 1796.000 1463.000 1438.000 1303.000 1305.000 1500.000 1389.000 1454.000  757.000 2188.000  686.000 1936.000  785.000 1287.000 1005.000 2144.000 1802.000  892.000 1331.000 1178.000 2168.000  778.000  302.000  726.000 1035.000 1430.000  638.000 1786.000 1445.000 1130.000 1129.000 1152.000 1298.000  539.000 2541.000  574.000 2070.000  481.000  448.000 1454.000  636.000 1647.000 1288.000 2836.000 1196.000 1324.000 2179.000 2315.000  950.000  823.000  962.000 2462.000  235.000 2266.000 2275.000 1450.000 1973.000  765.000 1026.000 1111.000 2489.000  445.000 1000.000 1670.000 1250.000 1709.000  915.000
 i78 1595.000 2163.000 1673.000 1411.000 1600.000 1570.000 1416.000 1337.000 1079.000 2539.000 2096.000 1938.000 1298.000  655.000  621.000  451.000 1235.000 1474.000 1786.000 1575.000  990.000 1133.000  569.000  748.000 1381.000 2095.000  869.000 1683.000  439.000 1276.000 1427.000  709.000  339.000  253.000  823.000  588.000 1130.000  524.000 1141.000  276.000  492.000  404.000  450.000 1611.000 1125.000 1417.000 1352.000  791.000 1555.000 1299.000 1227.000  764.000 2492.000  732.000 1146.000 1244.000 1397.000  462.000 1597.000 1198.000 1847.000  949.000 1815.000 1342.000 1105.000 1106.000  711.000  111.000  191.000 2148.000  863.000 1313.000  727.000 1475.000  979.000  312.000  949.000
 i79  582.000 3239.000 2676.000 1026.000 2356.000 2587.000 2038.000 2381.000 2134.000 2933.000 2621.000 2582.000  209.000 1743.000 1641.000 1221.000 2251.000  990.000 2866.000 1786.000 1780.000 1842.000  793.000  343.000 2426.000 2895.000 1758.000 2430.000  817.000 2205.000  884.000  909.000 1244.000  891.000 1911.000 1404.000 2215.000 1189.000 2050.000 1358.000 1576.000 1444.000  879.000 2414.000 1690.000 2497.000 1616.000  713.000 2447.000  863.000 2300.000 1839.000 3570.000  481.000  182.000 2063.000 2261.000 1490.000 1975.000  359.000 2928.000  944.000 2901.000 2158.000 2155.000 2086.000 1581.000 1194.000 1252.000 3222.000  715.000  464.000 1422.000 2292.000 2053.000  779.000 1158.000 1089.000
 i80 1780.000 2784.000 2004.000  890.000 3254.000 1994.000 3112.000 1973.000 1879.000 1161.000 1015.000 1156.000 1909.000 1911.000 2190.000 2149.000 1794.000  994.000 2528.000  173.000 2667.000  995.000 2062.000 1740.000 2725.000 1648.000 1316.000 1245.000 1955.000 2839.000 1088.000 1074.000 1423.000 1809.000 1995.000 1243.000 2330.000 2212.000 1417.000 1836.000 1790.000 2007.000 1314.000 3242.000  776.000 2586.000  367.000 1169.000 1558.000 1016.000 2072.000 1839.000 3076.000 1949.000 1995.000 2891.000 3005.000 1578.000  439.000 1525.000 2924.000  908.000 2631.000 2983.000 1869.000 2632.000 1283.000 1762.000 1842.000 2754.000 1134.000 1505.000 2427.000 1316.000 2304.000 1691.000  777.000 1700.000 1815.000
 i81 1209.000 2927.000 2488.000 1525.000 1744.000 2383.000 1411.000 2142.000 1882.000 3175.000 2785.000 2676.000  788.000 1418.000 1190.000  715.000 2050.000 1524.000 2547.000 2082.000 1197.000 1875.000  273.000  446.000 1950.000 2888.000 1668.000 2455.000  386.000 1654.000 1431.000 1096.000 1113.000  566.000 1580.000 1345.000 1821.000  648.000 1951.000 1021.000 1280.000 1038.000  909.000 1811.000 1799.000 2078.000 1876.000  994.000 2366.000 1365.000 2011.000 1555.000 3249.000  214.000  552.000 1475.000 1681.000 1280.000 2198.000  956.000 2500.000 1254.000 2557.000 1566.000 1910.000 1570.000 1498.000  887.000  904.000 2915.000 1040.000 1077.000  843.000 2266.000 1636.000  570.000 1397.000  819.000  634.000 2158.000
 i82 1275.000 2452.000 1784.000  763.000 2308.000 1715.000 2121.000 1560.000 1352.000 2014.000 1648.000 1585.000 1170.000 1137.000 1286.000 1143.000 1399.000  853.000 2108.000  929.000 1700.000  849.000 1040.000  797.000 1969.000 1899.000  846.000 1432.000  928.000 1955.000  841.000   93.000  533.000  784.000 1278.000  524.000 1632.000 1196.000 1119.000  912.000  973.000 1077.000  288.000 2315.000  690.000 1922.000  716.000  306.000 1487.000  697.000 1548.000 1148.000 2780.000  969.000 1152.000 1950.000 2093.000  786.000 1036.000  875.000 2330.000  271.000 2174.000 2047.000 1362.000 1767.000  687.000  794.000  881.000 2429.000  343.000  942.000 1424.000 1309.000 1536.000  665.000  251.000  710.000 1001.000 1027.000 1164.000
 i83 2972.000  980.000 1035.000 2643.000 1272.000  930.000 1459.000  728.000  686.000 2864.000 2352.000 2063.000 2669.000  753.000  857.000 1337.000  855.000 2733.000  641.000 2376.000 1121.000 1573.000 1777.000 2118.000  312.000 1866.000 1229.000 1729.000 1691.000  775.000 2714.000 1932.000 1358.000 1574.000  603.000 1390.000  252.000 1419.000 1189.000 1105.000  926.000 1024.000 1738.000 1175.000 1770.000   42.000 2191.000 2092.000 1343.000 2572.000  530.000  740.000 1264.000 2048.000 2496.000 1052.000  965.000 1095.000 2220.000 2571.000  468.000 2152.000  587.000 1069.000  705.000  644.000 1287.000 1270.000 1209.000  981.000 2160.000 2681.000 1320.000 1488.000  413.000 1683.000 2028.000 1379.000 2461.000 2545.000 2047.000 1881.000
 i84 2365.000 2269.000 1490.000 1505.000 3190.000 1513.000 3128.000 1572.000 1565.000  729.000  355.000  470.000 2408.000 1772.000 2136.000 2246.000 1410.000 1620.000 2075.000  584.000 2662.000  738.000 2299.000 2107.000 2488.000  975.000 1111.000  641.000 2173.000 2715.000 1698.000 1392.000 1476.000 1995.000 1798.000 1235.000 2078.000 2331.000 1061.000 1846.000 1706.000 2001.000 1553.000 3151.000  685.000 2286.000  672.000 1563.000 1028.000 1595.000 1728.000 1648.000 2530.000 2276.000 2439.000 2835.000 2904.000 1516.000  309.000 2046.000 2553.000 1331.000 2192.000 2916.000 1544.000 2501.000 1176.000 1832.000 1894.000 2237.000 1557.000 2057.000 2501.000  806.000 2110.000 1917.000 1115.000 1810.000 2272.000  691.000 2462.000 1311.000 2249.000
 i85 2007.000 1927.000 1595.000 1874.000 1160.000 1479.000 1033.000 1218.000  966.000 2819.000 2340.000 2135.000 1666.000  477.000  180.000  320.000 1177.000 1937.000 1548.000 1958.000  573.000 1370.000  747.000 1121.000  964.000 2186.000 1024.000 1838.000  665.000  813.000 1889.000 1165.000  675.000  575.000  609.000  880.000  805.000  415.000 1229.000  262.000  426.000   97.000  911.000 1160.000 1434.000 1062.000 1736.000 1254.000 1610.000 1762.000 1048.000  645.000 2243.000 1024.000 1477.000  798.000  938.000  584.000 1930.000 1628.000 1487.000 1406.000 1548.000  894.000  999.000  649.000  924.000  363.000  277.000 1918.000 1326.000 1748.000  443.000 1599.000  618.000  709.000 1381.000  463.000 1462.000 2098.000 1018.000 1155.000 1030.000 2098.000
 i86 1020.000 2999.000 2276.000  170.000 2908.000 2226.000 2689.000 2113.000 1934.000 1926.000 1706.000 1759.000 1147.000 1767.000 1912.000 1712.000 1940.000  289.000 2676.000  787.000 2294.000 1232.000 1491.000 1072.000 2601.000 2184.000 1379.000 1722.000 1413.000 2580.000  348.000  608.000 1166.000 1320.000 1902.000 1118.000 2257.000 1746.000 1607.000 1538.000 1605.000 1700.000  864.000 2924.000  995.000 2545.000  693.000  559.000 1903.000  248.000 2135.000 1765.000 3320.000 1302.000 1256.000 2556.000 2710.000 1413.000 1044.000  761.000 2943.000  367.000 2754.000 2654.000 1938.000 2396.000 1253.000 1409.000 1495.000 2974.000  495.000  735.000 1990.000 1684.000 2168.000 1175.000  488.000 1313.000 1074.000  769.000 1516.000  633.000 2503.000 1352.000 1772.000
 i87 3487.000  728.000 1174.000 3132.000 1507.000 1105.000 1784.000 1009.000 1084.000 3126.000 2623.000 2317.000 3184.000 1262.000 1360.000 1835.000 1179.000 3226.000  579.000 2787.000 1535.000 1967.000 2281.000 2633.000  636.000 2019.000 1658.000 1996.000 2201.000 1100.000 3212.000 2430.000 1860.000 2088.000 1104.000 1868.000  765.000 1911.000 1552.000 1620.000 1436.000 1536.000 2246.000 1390.000 2186.000  479.000 2618.000 2598.000 1588.000 3069.000  888.000 1226.000  912.000 2558.000 3008.000 1393.000 1245.000 1593.000 2599.000 3085.000   49.000 2643.000  455.000 1378.000 1091.000 1050.000 1745.000 1786.000 1724.000  746.000 2664.000 3193.000 1787.000 1781.000  925.000 2199.000 2504.000 1895.000 2976.000 2959.000 2549.000 2374.000  516.000 2580.000 1536.000 2986.000
 i88 3028.000  660.000  506.000 2547.000 1798.000  411.000 1950.000  301.000  464.000 2417.000 1910.000 1607.000 2786.000  861.000 1160.000 1615.000  480.000 2651.000  293.000 2100.000 1561.000 1280.000 2006.000 2245.000  848.000 1352.000 1015.000 1282.000 1897.000 1289.000 2653.000 1887.000 1358.000 1740.000  699.000 1292.000  568.000 1711.000  856.000 1260.000 1012.000 1251.000 1753.000 1706.000 1512.000  554.000 1947.000 2079.000  876.000 2508.000  279.000  741.000  991.000 2230.000 2649.000 1547.000 1487.000 1094.000 1896.000 2616.000  692.000 2072.000  366.000 1579.000  454.000 1126.000 1139.000 1410.000 1378.000  644.000 2138.000 2711.000 1680.000 1064.000  754.000 1814.000 1901.000 1504.000 2579.000 2274.000 2278.000 1816.000  536.000 1865.000 1296.000 2390.000  717.000
 i89 2592.000 1310.000  534.000 1929.000 2361.000  521.000 2390.000  563.000  617.000 1594.000 1081.000  796.000 2459.000  995.000 1406.000 1700.000  416.000 2045.000 1072.000 1304.000 1931.000  532.000 1943.000 1985.000 1540.000  742.000  520.000  462.000 1812.000 1853.000 2076.000 1408.000 1075.000 1622.000  945.000  870.000 1139.000 1801.000  233.000 1257.000 1020.000 1357.000 1391.000 2299.000  776.000 1304.000 1189.000 1622.000  182.000 1935.000  741.000  830.000 1606.000 2060.000 2390.000 2035.000 2054.000  925.000 1067.000 2192.000 1542.000 1518.000 1184.000 2099.000  587.000 1644.000  697.000 1333.000 1354.000 1280.000 1660.000 2259.000 1887.000  217.000 1223.000 1623.000 1300.000 1374.000 2269.000 1474.000 2184.000 1318.000 1271.000 1012.000 1444.000 1761.000 1569.000  853.000
 i90 3097.000 1106.000 1277.000 2827.000 1091.000 1176.000 1329.000  983.000  936.000 3120.000 2607.000 2319.000 2769.000  926.000  925.000 1387.000 1110.000 2911.000  816.000 2609.000 1060.000 1815.000 1839.000 2222.000  161.000 2116.000 1462.000 1985.000 1768.000  637.000 2885.000 2108.000 1533.000 1673.000  798.000 1594.000  448.000 1457.000 1440.000 1230.000 1092.000 1120.000 1897.000  983.000 2004.000  226.000 2418.000 2254.000 1599.000 2746.000  786.000  948.000 1350.000 2127.000 2582.000  929.000  802.000 1281.000 2463.000 2703.000  430.000 2335.000  731.000  925.000  957.000  575.000 1505.000 1394.000 1323.000 1114.000 2323.000 2818.000 1317.000 1743.000  533.000 1796.000 2227.000 1505.000 2564.000 2777.000 2101.000 2064.000  256.000 2501.000 1104.000 2693.000  475.000  772.000 1526.000
 i91 2911.000 1047.000  270.000 2251.000 2426.000  324.000 2504.000  514.000  693.000 1701.000 1204.000  894.000 2767.000 1157.000 1560.000 1912.000  464.000 2368.000  877.000 1590.000 2062.000  851.000 2198.000 2280.000 1531.000  635.000  816.000  591.000 2069.000 1909.000 2399.000 1726.000 1356.000 1883.000 1065.000 1170.000 1163.000 2014.000  525.000 1478.000 1223.000 1552.000 1694.000 2350.000 1094.000 1259.000 1495.000 1939.000  200.000 2259.000  732.000  987.000 1322.000 2339.000 2688.000 2125.000 2113.000 1171.000 1333.000 2509.000 1410.000 1841.000 1000.000 2178.000  658.000 1714.000  994.000 1576.000 1584.000 1016.000 1980.000 2578.000 2069.000  442.000 1292.000 1900.000 1623.000 1631.000 2574.000 1757.000 2449.000 1637.000 1233.000 1222.000 1630.000 2083.000 1428.000  731.000  324.000 1484.000
 i92  562.000 3398.000 2849.000 1163.000 2414.000 2758.000 2079.000 2548.000 2297.000 3107.000 2802.000 2766.000  131.000 1893.000 1764.000 1323.000 2422.000 1114.000 3023.000 1958.000 1857.000 2026.000  877.000  492.000 2547.000 3079.000 1936.000 2614.000  924.000 2299.000 1005.000 1093.000 1415.000 1024.000 2062.000 1582.000 2355.000 1279.000 2228.000 1502.000 1730.000 1575.000 1058.000 2480.000 1874.000 2633.000 1793.000  896.000 2628.000 1003.000 2459.000 1996.000 3728.000  568.000  118.000 2138.000 2341.000 1655.000 2153.000  477.000 3063.000 1121.000 3054.000 2230.000 2319.000 2193.000 1758.000 1340.000 1392.000 3382.000  895.000  554.000 1499.000 2475.000 2187.000  927.000 1339.000 1239.000  184.000 1980.000  670.000 1185.000 2598.000 2452.000 1584.000 1227.000 3111.000 2737.000 2450.000 2689.000 2752.000
 i93 2343.000 2082.000 1300.000 1513.000 2996.000 1317.000 2946.000 1367.000 1359.000  900.000  444.000  407.000 2349.000 1577.000 1949.000 2083.000 1204.000 1632.000 1877.000  642.000 2478.000  551.000 2165.000 2010.000 2283.000  868.000  918.000  472.000 2036.000 2518.000 1700.000 1301.000 1318.000 1853.000 1598.000 1071.000 1873.000 2171.000  855.000 1672.000 1519.000 1823.000 1435.000 2956.000  545.000 2080.000  659.000 1488.000  837.000 1585.000 1522.000 1449.000 2351.000 2165.000 2361.000 2644.000 2708.000 1336.000  347.000 2002.000 2349.000 1275.000 1992.000 2724.000 1338.000 2303.000  995.000 1669.000 1727.000 2050.000 1491.000 2025.000 2331.000  608.000 1909.000 1787.000 1047.000 1655.000 2201.000  783.000 2343.000 1215.000 2043.000  206.000 1919.000 1352.000 2376.000 1662.000  810.000 2295.000 1035.000 2383.000
 i94  203.000 3548.000 2942.000  933.000 2739.000 2861.000 2416.000 2673.000 2435.000 2960.000 2707.000 2711.000  232.000 2076.000 2008.000 1600.000 2531.000  856.000 3181.000 1814.000 2163.000 2030.000 1176.000  709.000 2791.000 3071.000 2006.000 2601.000 1196.000 2585.000  747.000 1093.000 1535.000 1255.000 2243.000 1657.000 2561.000 1571.000 2291.000 1705.000 1906.000 1805.000 1145.000 2797.000 1844.000 2848.000 1680.000  879.000 2671.000  791.000 2612.000 2157.000 3879.000  864.000  470.000 2446.000 2644.000 1796.000 2044.000  314.000 3277.000 1042.000 3225.000 2541.000 2453.000 2461.000 1834.000 1540.000 1605.000 3529.000  849.000  301.000 1805.000 2493.000 2406.000 1130.000 1276.000 1431.000  383.000 1806.000 1007.000 1185.000 2810.000 2352.000 1829.000 1037.000 3325.000 2890.000 2499.000 2925.000 2814.000  363.000 2313.000
 i95 3530.000  501.000  478.000 2914.000 2493.000  559.000 2668.000  785.000 1046.000 2211.000 1762.000 1456.000 3347.000 1524.000 1867.000 2301.000  894.000 3029.000  604.000 2263.000 2284.000 1521.000 2660.000 2830.000 1527.000 1017.000 1418.000 1214.000 2541.000 1995.000 3055.000 2347.000 1902.000 2369.000 1378.000 1761.000 1291.000 2401.000 1149.000 1909.000 1648.000 1931.000 2276.000 2392.000 1765.000 1227.000 2171.000 2557.000  872.000 2912.000  940.000 1374.000  685.000 2851.000 3240.000 2263.000 2187.000 1669.000 1997.000 3122.000 1154.000 2486.000  709.000 2288.000 1018.000 1843.000 1586.000 2042.000 2025.000  469.000 2604.000 3201.000 2391.000 1113.000 1476.000 2417.000 2277.000 2120.000 3145.000 2428.000 2927.000 2263.000 1222.000 1854.000 1988.000 2747.000 1149.000  723.000  989.000 1417.000  676.000 3316.000 1682.000 3418.000
 i96 2293.000 2159.000 1376.000 1454.000 3033.000 1391.000 2973.000 1434.000 1417.000  880.000  457.000  469.000 2312.000 1615.000 1979.000 2096.000 1268.000 1571.000 1950.000  568.000 2506.000  582.000 2161.000 1988.000 2336.000  944.000  955.000  552.000 2033.000 2559.000 1643.000 1275.000 1327.000 1853.000 1643.000 1084.000 1927.000 2181.000  913.000 1692.000 1549.000 1846.000 1422.000 2995.000  541.000 2139.000  602.000 1456.000  914.000 1531.000 1583.000 1492.000 2430.000 2149.000 2331.000 2679.000 2748.000 1361.000  272.000 1959.000 2415.000 1235.000 2064.000 2760.000 1397.000 2344.000 1020.000 1682.000 1742.000 2128.000 1456.000 1978.000 2349.000  682.000 1956.000 1780.000 1011.000 1663.000 2168.000  705.000 2331.000 1191.000 2102.000  157.000 1943.000 1294.000 2444.000 1730.000  880.000 2352.000 1112.000 2350.000   80.000 2268.000 1762.000
 i97 2611.000 1184.000  959.000 2264.000 1344.000  840.000 1432.000  582.000  414.000 2604.000 2092.000 1822.000 2324.000  381.000  596.000 1062.000  635.000 2354.000  805.000 2025.000 1013.000 1243.000 1476.000 1773.000  541.000 1710.000  881.000 1489.000 1377.000  830.000 2335.000 1554.000  980.000 1240.000  224.000 1014.000  138.000 1155.000  897.000  758.000  554.000  711.000 1364.000 1274.000 1422.000  421.000 1833.000 1716.000 1143.000 2193.000  367.000  364.000 1502.000 1725.000 2163.000 1044.000 1033.000  716.000 1890.000 2206.000  836.000 1772.000  808.000 1095.000  445.000  630.000  919.000  921.000  870.000 1175.000 1783.000 2313.000 1114.000 1238.000  210.000 1336.000 1650.000 1027.000 2115.000 2192.000 1749.000 1501.000  380.000 1950.000  743.000 2124.000  882.000  566.000 1030.000  586.000 1083.000 2261.000 1746.000 2454.000 1282.000 1798.000
 i98 3523.000  159.000  660.000 3007.000 2098.000  653.000 2313.000  736.000  955.000 2597.000 2118.000 1807.000 3287.000 1360.000 1629.000 2097.000  905.000 3115.000  230.000 2476.000 1972.000 1674.000 2500.000 2747.000 1138.000 1427.000 1467.000 1518.000 2394.000 1623.000 3124.000 2370.000 1854.000 2240.000 1194.000 1771.000  998.000 2190.000 1256.000 1759.000 1513.000 1740.000 2248.000 1990.000 1917.000  850.000 2347.000 2567.000 1122.000 2979.000  780.000 1243.000  491.000 2730.000 3151.000 1906.000 1803.000 1593.000 2239.000 3111.000  693.000 2543.000  276.000 1918.000  939.000 1501.000 1609.000 1911.000 1876.000  143.000 2623.000 3203.000 2136.000 1354.000 1195.000 2316.000 2359.000 2005.000 3080.000 2647.000 2773.000 2294.000  857.000 2150.000 1777.000 2845.000  682.000  502.000 1174.000 1007.000  928.000 3239.000 1959.000 3389.000  472.000 2035.000 1035.000
 i99 1554.000 2148.000 1499.000 1064.000 2103.000 1423.000 1956.000 1257.000 1045.000 1998.000 1577.000 1458.000 1396.000  846.000 1048.000 1007.000 1101.000 1158.000 1801.000 1023.000 1511.000  663.000 1032.000  939.000 1684.000 1705.000  562.000 1252.000  904.000 1712.000 1150.000  380.000  271.000  724.000  978.000  219.000 1334.000 1080.000  848.000  683.000  690.000  854.000  336.000 2097.000  589.000 1622.000  800.000  582.000 1240.000 1005.000 1240.000  843.000 2477.000 1054.000 1335.000 1740.000 1865.000  491.000 1043.000 1145.000 2025.000  575.000 1866.000 1834.000 1055.000 1514.000  391.000  607.000  686.000 2126.000  634.000 1225.000 1280.000 1091.000 1249.000  655.000  462.000  557.000 1207.000 1157.000 1218.000  309.000 1580.000 1271.000  943.000  923.000 2068.000 1508.000 1063.000 1771.000 1373.000 1388.000 1133.000 1445.000 1977.000 1130.000 1201.000 1990.000
i100 3111.000 1443.000  784.000 2341.000 2989.000  874.000 3051.000 1082.000 1242.000 1251.000  821.000  537.000 3040.000 1672.000 2082.000 2386.000 1013.000 2461.000 1378.000 1516.000 2600.000 1022.000 2614.000 2607.000 2099.000   68.000 1179.000  453.000 2482.000 2473.000 2516.000 1964.000 1732.000 2290.000 1603.000 1505.000 1730.000 2487.000  913.000 1943.000 1706.000 2043.000 2004.000 2915.000 1208.000 1824.000 1500.000 2174.000  521.000 2387.000 1300.000 1504.000 1642.000 2707.000 3000.000 2681.000 2677.000 1607.000 1221.000 2733.000 1940.000 2016.000 1504.000 2737.000 1208.000 2274.000 1347.000 2013.000 2038.000 1409.000 2198.000 2780.000 2572.000  580.000 1851.000 2277.000 1781.000 2047.000 2863.000 1657.000 2845.000 1871.000 1799.000  994.000 2129.000 2173.000 1952.000 1284.000  686.000 2048.000  568.000 3047.000  875.000 3047.000  961.000  952.000 1644.000 1364.000 1668.000
