# Supplementary material for: Novel hybrid evolutionary algorithm for bi-objective optimization problems
Source: Sci Rep. 2023 Mar 15;13:4267. doi: 10.1038/s41598-023-31123-8 (PMC10017715; doi:10.1038/s41598-023-31123-8)
Supplement: Supplementary file 1 — Supplementary Information. [file 41598_2023_31123_MOESM1_ESM.zip › datasets/P3/dist_euclF100_orig.txt]

          i1       i2       i3       i4       i5       i6       i7       i8       i9      i10      i11      i12      i13      i14      i15      i16      i17      i18      i19      i20      i21      i22      i23      i24      i25      i26      i27      i28      i29      i30      i31      i32      i33      i34      i35      i36      i37      i38      i39      i40      i41      i42      i43      i44      i45      i46      i47      i48      i49      i50      i51      i52      i53      i54      i55      i56      i57      i58      i59      i60      i61      i62      i63      i64      i65      i66      i67      i68      i69      i70      i71      i72      i73      i74      i75      i76      i77      i78      i79      i80      i81      i82      i83      i84      i85      i86      i87      i88      i89      i90      i91      i92      i93      i94      i95      i96      i97      i98      i99     i100
  i1
  i2 1233.000
  i3 1515.000  545.000
  i4 1875.000 2449.000 2248.000
  i5 2562.000 3037.000 2759.000  690.000
  i6 1464.000 1471.000 1160.000 1117.000 1599.000
  i7  425.000 1315.000 1714.000 2291.000 2979.000 1862.000
  i8 1815.000  887.000 1317.000 3315.000 3919.000 2358.000 1685.000
  i9 1985.000 2023.000 1647.000  947.000 1188.000  577.000 2399.000 2905.000
 i10  429.000 1075.000 1489.000 2285.000 2967.000 1741.000  241.000 1473.000 2297.000
 i11  750.000  583.000 1047.000 2356.000 3008.000 1586.000  739.000 1072.000 2163.000  498.000
 i12 1193.000   98.000  642.000 2487.000 3087.000 1534.000 1247.000  832.000 2092.000 1006.000  509.000
 i13 1512.000  799.000 1314.000 3119.000 3749.000 2234.000 1348.000  348.000 2800.000 1145.000  795.000  716.000
 i14 2087.000 2615.000 2383.000  216.000  475.000 1231.000 2504.000 3489.000  957.000 2494.000 2550.000 2659.000 3304.000
 i15   70.000 1248.000 1506.000 1805.000 2492.000 1407.000  494.000 1858.000 1923.000  496.000  788.000 1213.000 1560.000 2017.000
 i16  418.000 1638.000 1931.000 1948.000 2635.000 1763.000  499.000 2145.000 2235.000  674.000 1117.000 1591.000 1819.000 2164.000  429.000
 i17 1002.000  308.000  549.000 2148.000 2749.000 1209.000 1167.000 1171.000 1776.000  940.000  516.000  339.000 1025.000 2320.000 1005.000 1418.000
 i18 1881.000  649.000  711.000 2943.000 3469.000 1870.000 1931.000  793.000 2353.000 1690.000 1193.000  693.000  965.000 3086.000 1897.000 2283.000  922.000
 i19 2787.000 1827.000 1325.000 2837.000 3087.000 1806.000 3031.000 2321.000 1927.000 2810.000 2370.000 1922.000 2465.000 2880.000 2765.000 3193.000 1872.000 1528.000
 i20 1565.000  599.000 1062.000 3022.000 3627.000 2070.000 1481.000  293.000 2622.000 1255.000  815.000  540.000  304.000 3197.000 1603.000 1917.000  878.000  661.000 2166.000
 i21 2689.000 2453.000 1966.000 1619.000 1572.000 1225.000 3085.000 3284.000  775.000 2952.000 2731.000 2539.000 3251.000 1552.000 2632.000 2975.000 2270.000 2605.000 1678.000 3023.000
 i22 1600.000  411.000  737.000 2843.000 3413.000 1826.000 1612.000  583.000 2354.000 1372.000  880.000  415.000  660.000 3003.000 1624.000 1990.000  718.000  341.000 1805.000  363.000 2703.000
 i23 1330.000  110.000  466.000 2475.000 3048.000 1467.000 1423.000  899.000 2008.000 1184.000  693.000  199.000  852.000 2635.000 1343.000 1739.000  368.000  559.000 1724.000  621.000 2406.000  369.000
 i24  881.000  580.000  644.000 1875.000 2481.000  969.000 1140.000 1441.000 1544.000  941.000  638.000  612.000 1275.000 2048.000  866.000 1295.000  274.000 1163.000 1909.000 1149.000 2093.000  988.000  626.000
 i25 1395.000 1822.000 1629.000  629.000 1241.000  552.000 1820.000 2693.000  713.000 1768.000 1768.000 1864.000 2510.000  796.000 1327.000 1577.000 1524.000 2317.000 2354.000 2401.000 1488.000 2215.000 1846.000 1252.000
 i26  270.000 1436.000 1648.000 1656.000 2345.000 1393.000  641.000 2071.000 1871.000  694.000 1001.000 1408.000 1775.000 1871.000  215.000  370.000 1176.000 2084.000 2869.000 1815.000 2606.000 1822.000 1526.000 1004.000 1229.000
 i27 2748.000 2323.000 1801.000 1938.000 1963.000 1317.000 3119.000 3104.000 1018.000 2961.000 2677.000 2415.000 3113.000 1899.000 2698.000 3074.000 2185.000 2380.000 1300.000 2862.000  407.000 2521.000 2261.000 2050.000 1698.000 2704.000
 i28 1889.000  736.000  428.000 2648.000 3125.000 1541.000 2034.000 1221.000 1974.000 1797.000 1315.000  822.000 1331.000 2771.000 1888.000 2306.000  888.000  451.000 1136.000 1035.000 2167.000  673.000  626.000 1049.000 2037.000 2046.000 1931.000
 i29  753.000  674.000 1157.000 2433.000 3091.000 1692.000  677.000 1063.000 2268.000  439.000  117.000  593.000  761.000 2630.000  800.000 1092.000  631.000 1260.000 2478.000  825.000 2844.000  936.000  785.000  752.000 1854.000 1015.000 2794.000 1410.000
 i30 1058.000 1074.000  900.000 1383.000 1963.000  462.000 1433.000 1956.000 1037.000 1294.000 1126.000 1123.000 1801.000 1543.000 1010.000 1406.000  786.000 1568.000 1885.000 1664.000 1659.000 1461.000 1093.000  526.000  755.000 1044.000 1691.000 1323.000 1231.000
 i31 2878.000 2376.000 1842.000 2134.000 2156.000 1471.000 3238.000 3125.000 1208.000 3071.000 2763.000 2471.000 3155.000 2096.000 2831.000 3216.000 2261.000 2379.000 1187.000 2894.000  589.000 2545.000 2307.000 2146.000 1878.000 2848.000  197.000 1928.000 2880.000 1820.000
 i32 2932.000 3312.000 2985.000 1078.000  408.000 1845.000 3353.000 4199.000 1350.000 3327.000 3333.000 3369.000 4051.000  862.000 2862.000 3026.000 3035.000 3695.000 3148.000 3908.000 1525.000 3671.000 3312.000 2776.000 1570.000 2725.000 1932.000 3323.000 3422.000 2251.000 2112.000
 i33  900.000 2129.000 2400.000 2004.000 2661.000 2078.000  938.000 2618.000 2479.000 1147.000 1607.000 2083.000 2285.000 2213.000  897.000  492.000 1901.000 2775.000 3631.000 2400.000 3246.000 2482.000 2228.000 1757.000 1776.000  762.000 3393.000 2785.000 1576.000 1785.000 3549.000 3066.000
 i34  743.000 1874.000 2012.000 1391.000 2066.000 1478.000 1052.000 2545.000 1843.000 1154.000 1473.000 1856.000 2251.000 1604.000  691.000  600.000 1594.000 2514.000 3141.000 2285.000 2614.000 2271.000 1956.000 1382.000 1136.000  476.000 2781.000 2429.000 1491.000 1256.000 2945.000 2465.000  642.000
 i35  295.000 1526.000 1782.000 1797.000 2486.000 1575.000  543.000 2098.000 2050.000  657.000 1041.000 1488.000 1785.000 2013.000  281.000  189.000 1286.000 2174.000 3026.000 1854.000 2787.000 1895.000 1622.000 1140.000 1399.000  182.000 2886.000 2168.000 1035.000 1221.000 3028.000 2872.000  618.000  510.000
 i36 1562.000 2068.000 1875.000  381.000 1019.000  770.000 1985.000 2936.000  768.000 1956.000 1992.000 2108.000 2746.000  559.000 1492.000 1693.000 1768.000 2565.000 2547.000 2644.000 1526.000 2463.000 2094.000 1496.000  249.000 1368.000 1785.000 2281.000 2073.000 1003.000 1974.000 1372.000 1829.000 1190.000 1526.000
 i37 2484.000 1783.000 1239.000 2223.000 2439.000 1270.000 2796.000 2480.000 1293.000 2602.000 2234.000 1880.000 2537.000 2250.000 2448.000 2863.000 1719.000 1720.000  651.000 2263.000 1053.000 1907.000 1702.000 1661.000 1792.000 2510.000  714.000 1270.000 2350.000 1470.000  667.000 2498.000 3256.000 2706.000 2682.000 1961.000
 i38 1554.000  323.000  492.000 2649.000 3201.000 1606.000 1631.000  829.000 2122.000 1390.000  893.000  384.000  873.000 2802.000 1568.000 1961.000  588.000  334.000 1609.000  593.000 2457.000  246.000  225.000  834.000 2021.000 1752.000 2277.000  476.000  974.000 1267.000 2303.000 3448.000 2451.000 2180.000 1846.000 2270.000 1670.000
 i39 1706.000 1324.000  876.000 1564.000 1961.000  479.000 2058.000 2178.000  794.000 1891.000 1613.000 1407.000 2122.000 1650.000 1663.000 2064.000 1137.000 1570.000 1329.000 1906.000 1134.000 1606.000 1285.000  980.000 1030.000 1702.000 1072.000 1180.000 1728.000  658.000 1180.000 2144.000 2437.000 1879.000 1879.000 1239.000  827.000 1365.000
 i40  966.000 1995.000 2060.000 1118.000 1786.000 1363.000 1315.000 2725.000 1655.000 1392.000 1657.000 1990.000 2448.000 1330.000  905.000  882.000 1699.000 2619.000 3103.000 2453.000 2431.000 2402.000 2067.000 1460.000  942.000  698.000 2629.000 2485.000 1689.000 1229.000 2802.000 2188.000  889.000  285.000  773.000  952.000 2623.000 2286.000 1801.000
 i41 2011.000 2455.000 2199.000  261.000  586.000 1041.000 2433.000 3335.000  750.000 2404.000 2425.000 2503.000 3163.000  208.000 1941.000 2127.000 2165.000 2906.000 2672.000 3043.000 1372.000 2836.000 2470.000 1896.000  656.000 1811.000 1706.000 2581.000 2510.000 1381.000 1903.000  923.000 2222.000 1594.000 1965.000  449.000 2043.000 2629.000 1448.000 1333.000
 i42 1826.000 1203.000  686.000 1884.000 2272.000  787.000 2136.000 2001.000 1092.000 1944.000 1595.000 1295.000 1993.000 1970.000 1793.000 2212.000 1086.000 1328.000 1050.000 1748.000 1286.000 1419.000 1141.000 1003.000 1339.000 1866.000 1121.000  908.000 1712.000  845.000 1179.000 2437.000 2621.000 2100.000 2034.000 1555.000  661.000 1172.000  321.000 2053.000 1767.000
 i43  706.000 1171.000 1173.000 1347.000 2000.000  759.000 1114.000 1993.000 1285.000 1023.000 1010.000 1188.000 1776.000 1540.000  648.000 1016.000  863.000 1760.000 2274.000 1704.000 1984.000 1582.000 1225.000  599.000  766.000  649.000 2060.000 1600.000 1091.000  402.000 2200.000 2337.000 1384.000  870.000  829.000  983.000 1872.000 1433.000 1056.000  886.000 1420.000 1243.000
 i44  471.000 1510.000 1648.000 1427.000 2117.000 1232.000  867.000 2211.000 1678.000  900.000 1142.000 1496.000 1932.000 1642.000  404.000  562.000 1226.000 2148.000 2807.000 1943.000 2427.000 1911.000 1590.000 1014.000 1015.000  229.000 2549.000 2062.000 1174.000  937.000 2701.000 2497.000  854.000  368.000  385.000 1143.000 2405.000 1813.000 1584.000  515.000 1584.000 1779.000  536.000
 i45 1600.000 2109.000 1912.000  340.000  978.000  801.000 2023.000 2977.000  771.000 1995.000 2033.000 2149.000 2787.000  517.000 1530.000 1726.000 1810.000 2604.000 2570.000 2685.000 1521.000 2503.000 2134.000 1537.000  288.000 1403.000 1788.000 2317.000 2114.000 1043.000 1978.000 1333.000 1855.000 1216.000 1560.000   42.000 1979.000 2309.000 1266.000  974.000  410.000 1583.000 1024.000 1178.000
 i46 1971.000 1522.000 1027.000 1672.000 1984.000  672.000 2321.000 2345.000  797.000 2151.000 1855.000 1611.000 2319.000 1727.000 1927.000 2327.000 1365.000 1681.000 1167.000 2085.000  939.000 1764.000 1470.000 1229.000 1201.000 1964.000  822.000 1258.000 1972.000  921.000  919.000 2118.000 2693.000 2123.000 2141.000 1382.000  597.000 1518.000  265.000 2029.000 1519.000  353.000 1316.000 1840.000 1404.000
 i47 2692.000 1960.000 1416.000 2386.000 2560.000 1467.000 3001.000 2622.000 1445.000 2804.000 2428.000 2058.000 2698.000 2400.000 2656.000 3072.000 1912.000 1847.000  585.000 2417.000 1098.000 2057.000 1874.000 1864.000 1981.000 2719.000  715.000 1403.000 2543.000 1679.000  612.000 2590.000 3465.000 2912.000 2891.000 2140.000  209.000 1826.000 1033.000 2825.000 2194.000  867.000 2081.000 2614.000 2156.000  796.000
 i48 1382.000  149.000  523.000 2559.000 3132.000 1551.000 1453.000  819.000 2089.000 1212.000  716.000  207.000  791.000 2720.000 1398.000 1786.000  442.000  499.000 1744.000  547.000 2477.000  285.000   84.000  706.000 1931.000 1586.000 2324.000  626.000  799.000 1177.000 2365.000 3396.000 2277.000 2022.000 1675.000 2178.000 1751.000  178.000 1361.000 2139.000 2554.000 1206.000 1303.000 1657.000 2218.000 1539.000 1919.000
 i49 1765.000 1741.000 1372.000 1058.000 1418.000  312.000 2169.000 2623.000  282.000 2053.000 1893.000 1810.000 2519.000 1120.000 1707.000 2047.000 1496.000 2081.000 1779.000 2339.000  929.000 2074.000 1726.000 1268.000  641.000 1677.000 1072.000 1713.000 2000.000  773.000 1245.000 1615.000 2331.000 1711.000 1859.000  785.000 1178.000 1844.000  543.000 1558.000  914.000  858.000 1060.000 1501.000  802.000  613.000 1356.000 1807.000
 i50 1425.000 1455.000 1158.000 1108.000 1605.000   40.000 1825.000 2342.000  606.000 1706.000 1558.000 1516.000 2213.000 1228.000 1369.000 1724.000 1188.000 1865.000 1833.000 2053.000 1263.000 1815.000 1454.000  945.000  531.000 1353.000 1356.000 1544.000 1662.000  432.000 1511.000 1858.000 2038.000 1440.000 1535.000  755.000 1303.000 1597.000  505.000 1326.000 1042.000  808.000  721.000 1192.000  787.000  706.000 1502.000 1538.000  347.000
 i51 1184.000  346.000  890.000 2650.000 3270.000 1746.000 1152.000  676.000 2313.000  914.000  437.000  250.000  488.000 2830.000 1218.000 1554.000  537.000  800.000 2147.000  395.000 2782.000  466.000  431.000  791.000 2035.000 1427.000 2665.000 1026.000  475.000 1316.000 2721.000 3566.000 2043.000 1894.000 1477.000 2274.000 2129.000  555.000 1649.000 2059.000 2684.000 1545.000 1319.000 1549.000 2315.000 1858.000 2304.000  403.000 2032.000 1725.000
 i52  483.000  888.000 1060.000 1737.000 2395.000 1071.000  814.000 1642.000 1632.000  671.000  620.000  880.000 1401.000 1933.000  458.000  887.000  602.000 1523.000 2307.000 1360.000 2282.000 1292.000  965.000  415.000 1160.000  590.000 2305.000 1458.000  697.000  624.000 2425.000 2730.000 1342.000  992.000  726.000 1376.000 2005.000 1189.000 1245.000 1110.000 1814.000 1346.000  394.000  625.000 1418.000 1509.000 2213.000 1033.000 1383.000 1036.000  966.000
 i53 1594.000 2381.000 2284.000  463.000 1083.000 1267.000 1985.000 3205.000 1290.000 2021.000 2181.000 2402.000 2970.000  651.000 1526.000 1588.000 2073.000 2940.000 3066.000 2917.000 2023.000 2790.000 2427.000 1802.000  715.000 1345.000 2307.000 2705.000 2240.000 1384.000 2498.000 1489.000 1578.000  999.000 1459.000  534.000 2492.000 2624.000 1745.000  714.000  718.000 2052.000 1215.000 1124.000  523.000 1907.000 2673.000 2508.000 1317.000 1244.000 2529.000 1569.000
 i54 1695.000 1980.000 1704.000  601.000 1062.000  545.000 2119.000 2865.000  425.000 2051.000 2003.000 2033.000 2711.000  689.000 1628.000 1894.000 1697.000 2412.000 2239.000 2573.000 1193.000 2352.000 1988.000 1436.000  319.000 1542.000 1440.000 2085.000 2097.000  911.000 1628.000 1340.000 2093.000 1452.000 1714.000  346.000 1636.000 2140.000  967.000 1245.000  496.000 1287.000 1031.000 1332.000  354.000 1073.000 1808.000 2072.000  461.000  546.000 2227.000 1416.000  876.000
 i55 1124.000 2243.000 2343.000 1289.000 1918.000 1663.000 1407.000 2928.000 1928.000 1528.000 1856.000 2229.000 2634.000 1489.000 1074.000  924.000 1955.000 2878.000 3406.000 2666.000 2702.000 2644.000 2321.000 1729.000 1220.000  859.000 2916.000 2766.000 1873.000 1529.000 3092.000 2325.000  762.000  383.000  874.000 1194.000 2926.000 2543.000 2105.000  304.000 1528.000 2357.000 1175.000  734.000 1209.000 2332.000 3128.000 2389.000 1848.000 1628.000 2275.000 1356.000  839.000 1509.000
 i56 2157.000 1294.000  755.000 2317.000 2665.000 1230.000 2419.000 1952.000 1478.000 2206.000 1793.000 1392.000 2021.000 2392.000 2133.000 2560.000 1281.000 1190.000  637.000 1741.000 1484.000 1382.000 1203.000 1286.000 1782.000 2233.000 1206.000  740.000 1906.000 1254.000 1190.000 2795.000 2994.000 2507.000 2391.000 1995.000  530.000 1149.000  757.000 2479.000 2186.000  444.000 1639.000 2171.000 2023.000  682.000  677.000 1244.000 1272.000 1252.000 1635.000 1676.000 2496.000 1717.000 2781.000
 i57 2674.000 2766.000 2361.000 1139.000  884.000 1325.000 3096.000 3644.000  749.000 3015.000 2908.000 2838.000 3547.000  998.000 2608.000 2874.000 2524.000 3055.000 2357.000 3363.000  721.000 3084.000 2745.000 2293.000 1297.000 2525.000 1127.000 2650.000 3011.000 1782.000 1309.000  805.000 3042.000 2401.000 2696.000 1213.000 1711.000 2847.000 1487.000 2164.000  879.000 1743.000 1992.000 2312.000 1190.000 1400.000 1791.000 2825.000 1029.000 1351.000 3061.000 2359.000 1596.000  983.000 2388.000 2053.000
 i58 1981.000 2024.000 1649.000  939.000 1182.000  576.000 2395.000 2906.000    8.000 2294.000 2161.000 2093.000 2800.000  950.000 1919.000 2230.000 1776.000 2356.000 1934.000 2622.000  782.000 2356.000 2009.000 1544.000  706.000 1866.000 1026.000 1977.000 2266.000 1036.000 1216.000 1346.000 2473.000 1837.000 2045.000  760.000 1300.000 2124.000  798.000 1648.000  742.000 1097.000 1281.000 1672.000  763.000  803.000 1453.000 2090.000  283.000  604.000 2313.000 1629.000 1282.000  417.000 1920.000 1483.000  750.000
 i59 2254.000 2567.000 2251.000  576.000  537.000 1102.000 2679.000 3454.000  651.000 2630.000 2602.000 2624.000 3309.000  445.000 2185.000 2403.000 2291.000 2962.000 2557.000 3164.000 1121.000 2928.000 2568.000 2033.000  862.000 2073.000 1486.000 2603.000 2695.000 1507.000 1683.000  745.000 2525.000 1891.000 2234.000  710.000 1912.000 2707.000 1432.000 1637.000  318.000 1739.000 1619.000 1850.000  678.000 1447.000 2042.000 2652.000  891.000 1114.000 2823.000 2009.000 1036.000  600.000 1842.000 2128.000  563.000  645.000
 i60 2012.000 2268.000 1952.000  586.000  817.000  802.000 2436.000 3155.000  396.000 2372.000 2319.000 2327.000 3015.000  564.000 1945.000 2195.000 1995.000 2663.000 2323.000 2866.000 1037.000 2628.000 2269.000 1740.000  621.000 1850.000 1353.000 2310.000 2415.000 1214.000 1549.000 1044.000 2364.000 1722.000 2019.000  539.000 1688.000 2408.000 1145.000 1492.000  360.000 1458.000 1353.000 1634.000  522.000 1184.000 1836.000 2352.000  602.000  815.000 2529.000 1736.000  992.000  321.000 1730.000 1861.000  681.000  389.000  300.000
 i61 1634.000  556.000  163.000 2408.000 2911.000 1315.000 1805.000 1233.000 1786.000 1573.000 1108.000  652.000 1270.000 2541.000 1629.000 2051.000  642.000  568.000 1271.000  998.000 2063.000  650.000  456.000  781.000 1790.000 1782.000 1872.000  271.000 1212.000 1062.000 1897.000 3129.000 2526.000 2158.000 1908.000 2036.000 1267.000  406.000 1003.000 2214.000 2355.000  778.000 1329.000 1792.000 2073.000 1129.000 1430.000  491.000 1515.000 1314.000  887.000 1192.000 2447.000 1859.000 2495.000  754.000 2489.000 1788.000 2399.000 2101.000
 i62 1698.000 1018.000  504.000 1939.000 2371.000  823.000 1988.000 1821.000 1208.000 1789.000 1422.000 1111.000 1808.000 2041.000 1669.000 2094.000  910.000 1168.000 1116.000 1565.000 1463.000 1240.000  956.000  849.000 1361.000 1758.000 1305.000  766.000 1539.000  776.000 1361.000 2558.000 2519.000 2026.000 1921.000 1591.000  816.000  994.000  414.000 2003.000 1844.000  185.000 1158.000 1691.000 1623.000  524.000 1016.000 1022.000  953.000  836.000 1361.000 1215.000 2066.000 1353.000 2305.000  481.000 1889.000 1212.000 1844.000 1554.000  607.000
 i63 1599.000  526.000  942.000 2973.000 3563.000 1990.000 1552.000  377.000 2532.000 1320.000  852.000  488.000  451.000 3141.000 1632.000 1968.000  825.000  515.000 2018.000  148.000 2908.000  220.000  525.000 1099.000 2347.000 1839.000 2736.000  890.000  882.000 1601.000 2763.000 3834.000 2456.000 2302.000 1892.000 2593.000 2127.000  460.000 1801.000 2456.000 2981.000 1627.000 1675.000 1952.000 2634.000 1969.000 2277.000  444.000 2251.000 1976.000  415.000 1351.000 2890.000 2505.000 2682.000 1602.000 3269.000 2534.000 3089.000 2790.000  866.000 1447.000
 i64 2518.000 2522.000 2100.000 1168.000 1072.000 1112.000 2934.000 3394.000  540.000 2836.000 2696.000 2597.000 3310.000 1073.000 2454.000 2749.000 2291.000 2789.000 2088.000 3116.000  501.000 2829.000 2496.000 2071.000 1184.000 2390.000  893.000 2379.000 2803.000 1573.000 1084.000 1062.000 2958.000 2316.000 2566.000 1152.000 1440.000 2589.000 1225.000 2099.000  910.000 1471.000 1821.000 2187.000 1138.000 1125.000 1529.000 2575.000  804.000 1142.000 2826.000 2171.000 1602.000  865.000 2346.000 1776.000  277.000  542.000  631.000  618.000 2225.000 1622.000 3018.000
 i65  533.000 1590.000 1722.000 1392.000 2082.000 1264.000  915.000 2290.000 1690.000  963.000 1219.000 1576.000 2009.000 1608.000  469.000  570.000 1306.000 2227.000 2868.000 2022.000 2446.000 1991.000 1670.000 1091.000 1012.000  275.000 2580.000 2137.000 1250.000  992.000 2735.000 2467.000  814.000  291.000  405.000 1124.000 2456.000 1893.000 1632.000  440.000 1560.000 1836.000  594.000   80.000 1157.000 1884.000 2664.000 1737.000 1524.000 1225.000 1628.000  704.000 1071.000 1331.000  653.000 2233.000 2308.000 1684.000 1833.000 1628.000 1867.000 1752.000 2032.000 2192.000
 i66   85.000 1256.000 1508.000 1790.000 2477.000 1397.000  508.000 1870.000 1912.000  511.000  800.000 1221.000 1574.000 2002.000   16.000  430.000 1010.000 1904.000 2764.000 1615.000 2622.000 1633.000 1349.000  868.000 1313.000  202.000 2690.000 1892.000  813.000 1003.000 2823.000 2847.000  894.000  678.000  276.000 1478.000 2443.000 1574.000 1656.000  890.000 1926.000 1789.000  638.000  389.000 1516.000 1921.000 2652.000 1405.000 1696.000 1359.000 1229.000  457.000 1510.000 1615.000 1060.000 2131.000 2595.000 1907.000 2171.000 1931.000 1633.000 1666.000 1642.000 2442.000  454.000
 i67  621.000 1454.000 1516.000 1257.000 1942.000  997.000 1042.000 2221.000 1442.000 1029.000 1174.000 1455.000 1967.000 1468.000  550.000  794.000 1154.000 2071.000 2617.000 1940.000 2189.000 1864.000 1522.000  911.000  793.000  437.000 2314.000 1939.000 1228.000  733.000 2468.000 2311.000 1082.000  523.000  611.000  943.000 2191.000 1739.000 1366.000  549.000 1391.000 1578.000  350.000  238.000  981.000 1617.000 2399.000 1596.000 1263.000  957.000 1546.000  581.000 1013.000 1105.000  828.000 1984.000 2088.000 1436.000 1642.000 1414.000 1668.000 1503.000 1931.000 1955.000  269.000  536.000
 i68 2026.000  906.000  524.000 2665.000 3110.000 1549.000 2191.000 1384.000 1941.000 1957.000 1481.000  995.000 1507.000 2777.000 2022.000 2444.000 1033.000  598.000  959.000 1209.000 2072.000  847.000  797.000 1167.000 2067.000 2170.000 1813.000  179.000 1579.000 1383.000 1797.000 3289.000 2918.000 2535.000 2300.000 2306.000 1132.000  655.000 1150.000 2575.000 2581.000  853.000 1689.000 2172.000 2340.000 1191.000 1251.000  802.000 1692.000 1557.000 1203.000 1581.000 2752.000 2088.000 2863.000  608.000 2590.000 1945.000 2581.000 2293.000  393.000  740.000 1063.000 2316.000 2245.000 2025.000 2035.000
 i69   75.000 1261.000 1518.000 1801.000 2488.000 1412.000  495.000 1870.000 1926.000  503.000  801.000 1226.000 1572.000 2013.000   13.000  418.000 1018.000 1910.000 2775.000 1616.000 2636.000 1637.000 1356.000  878.000 1326.000  204.000 2704.000 1901.000  812.000 1017.000 2837.000 2859.000  885.000  679.000  268.000 1490.000 2457.000 1581.000 1670.000  895.000 1938.000 1802.000  652.000  397.000 1528.000 1935.000 2665.000 1411.000 1710.000 1373.000 1231.000  469.000 1519.000 1629.000 1062.000 2143.000 2609.000 1921.000 2184.000 1945.000 1642.000 1679.000 1644.000 2456.000  460.000   14.000  547.000 2034.000
 i70 3165.000 2286.000 1764.000 2949.000 3093.000 2023.000 3440.000 2810.000 2005.000 3229.000 2810.000 2382.000 2948.000 2957.000 3136.000 3560.000 2301.000 2017.000  489.000 2651.000 1566.000 2289.000 2187.000 2304.000 2544.000 3218.000 1160.000 1618.000 2921.000 2194.000  993.000 3090.000 3974.000 3444.000 3384.000 2706.000  753.000 2086.000 1571.000 3372.000 2752.000 1353.000 2595.000 3131.000 2722.000 1350.000  566.000 2213.000 1921.000 2056.000 2615.000 2682.000 3238.000 2374.000 3675.000 1022.000 2284.000 2013.000 2585.000 2393.000 1730.000 1467.000 2504.000 2038.000 3186.000 3133.000 2924.000 1442.000 3146.000
 i71 1614.000 2336.000 2211.000  347.000 1001.000 1163.000 2017.000 3173.000 1160.000 2037.000 2167.000 2362.000 2950.000  549.000 1545.000 1641.000 2029.000 2879.000 2955.000 2884.000 1891.000 2742.000 2376.000 1756.000  612.000 1376.000 2176.000 2629.000 2232.000 1314.000 2368.000 1403.000 1665.000 1065.000 1502.000  412.000 2373.000 2568.000 1639.000  785.000  594.000 1950.000 1180.000 1150.000  397.000 1792.000 2552.000 2458.000 1196.000 1143.000 2499.000 1550.000  132.000  750.000  943.000 2393.000 1470.000 1152.000  912.000  859.000 2374.000 1972.000 2850.000 1471.000 1104.000 1529.000 1014.000 2669.000 1539.000 3118.000
 i72 1123.000 1428.000 1263.000 1021.000 1628.000  395.000 1539.000 2299.000  863.000 1451.000 1394.000 1469.000 2121.000 1190.000 1061.000 1387.000 1129.000 1936.000 2135.000 2006.000 1588.000 1823.000 1454.000  858.000  395.000 1018.000 1708.000 1682.000 1486.000  368.000 1866.000 1940.000 1684.000 1084.000 1199.000  640.000 1641.000 1634.000  819.000  982.000 1042.000 1087.000  428.000  843.000  681.000 1048.000 1844.000 1538.000  660.000  356.000 1643.000  804.000 1024.000  612.000 1286.000 1525.000 1564.000  858.000 1209.000  932.000 1425.000 1066.000 1953.000 1395.000  871.000 1049.000  606.000 1730.000 1063.000 2389.000  948.000
 i73 2651.000 1783.000 1253.000 2587.000 2825.000 1580.000 2922.000 2367.000 1670.000 2711.000 2296.000 1880.000 2476.000 2624.000 2623.000 3049.000 1785.000 1578.000  263.000 2184.000 1422.000 1821.000 1687.000 1786.000 2122.000 2712.000 1053.000 1151.000 2408.000 1701.000  957.000 2885.000 3471.000 2957.000 2875.000 2307.000  388.000 1605.000 1108.000 2902.000 2416.000  856.000 2098.000 2634.000 2328.000  925.000  345.000 1719.000 1532.000 1609.000 2118.000 2168.000 2831.000 1992.000 3206.000  505.000 2095.000 1677.000 2296.000 2066.000 1231.000  955.000 2040.000 1826.000 2692.000 2621.000 2434.000  983.000 2633.000  518.000 2717.000 1925.000
 i74  688.000 1918.000 2191.000 1939.000 2612.000 1915.000  754.000 2422.000 2343.000  950.000 1400.000 1873.000 2093.000 2153.000  687.000  283.000 1689.000 2564.000 3430.000 2199.000 3102.000 2273.000 2017.000 1549.000 1652.000  563.000 3231.000 2574.000 1374.000 1600.000 3383.000 3013.000  212.000  549.000  409.000 1730.000 3069.000 2240.000 2255.000  825.000 2142.000 2428.000 1199.000  683.000 1759.000 2514.000 3278.000 2066.000 2180.000 1875.000 1837.000 1135.000 1537.000 1972.000  773.000 2795.000 2937.000 2337.000 2436.000 2255.000 2316.000 2321.000 2251.000 2836.000  656.000  684.000  918.000 2708.000  674.000 3781.000 1611.000 1525.000 3275.000
 i75 1726.000 1798.000 1460.000  922.000 1308.000  331.000 2138.000 2685.000  261.000 2036.000 1909.000 1863.000 2564.000  990.000 1665.000 1986.000 1539.000 2171.000 1917.000 2398.000  998.000 2146.000 1791.000 1299.000  520.000 1619.000 1179.000 1817.000 2013.000  783.000 1358.000 1528.000 2248.000 1620.000 1799.000  649.000 1316.000 1921.000  662.000 1452.000  786.000  981.000 1024.000 1432.000  665.000  750.000 1492.000 1874.000  138.000  354.000 2076.000 1371.000 1182.000  323.000 1737.000 1403.000  999.000  258.000  791.000  494.000 1608.000 1065.000 2315.000  801.000 1449.000 1653.000 1194.000 1804.000 1668.000 2058.000 1060.000  605.000 1670.000 2104.000
 i76 2244.000 2284.000 1887.000  995.000 1063.000  848.000 2661.000 3162.000  271.000 2565.000 2434.000 2355.000 3065.000  944.000 2181.000 2479.000 2042.000 2587.000 2026.000 2881.000  626.000 2605.000 2264.000 1814.000  922.000 2119.000  954.000 2193.000 2539.000 1309.000 1152.000 1154.000 2698.000 2057.000 2296.000  916.000 1377.000 2370.000 1018.000 1849.000  754.000 1293.000 1548.000 1918.000  907.000  965.000 1499.000 2344.000  547.000  877.000 2579.000 1901.000 1399.000  606.000 2106.000 1641.000  483.000  273.000  545.000  411.000 2020.000 1427.000 2788.000  273.000 1924.000 2169.000 1685.000 2145.000 2183.000 2040.000 1267.000 1122.000 1763.000 2572.000  530.000
 i77  114.000 1249.000 1491.000 1762.000 2448.000 1366.000  539.000 1877.000 1880.000  534.000  805.000 1217.000 1583.000 1974.000   45.000  453.000  998.000 1897.000 2741.000 1619.000 2590.000 1629.000 1341.000  849.000 1282.000  196.000 2659.000 1878.000  822.000  973.000 2793.000 2818.000  910.000  669.000  292.000 1448.000 2416.000 1566.000 1628.000  874.000 1896.000 1763.000  606.000  368.000 1486.000 1892.000 2625.000 1398.000 1664.000 1327.000 1231.000  436.000 1486.000 1584.000 1052.000 2108.000 2563.000 1875.000 2140.000 1900.000 1617.000 1642.000 1643.000 2410.000  436.000   32.000  506.000 2008.000   46.000 3108.000 1504.000 1017.000 2597.000  701.000 1621.000 2137.000
 i78 1392.000  165.000  464.000 2524.000 3091.000 1505.000 1480.000  872.000 2039.000 1239.000  746.000  242.000  850.000 2682.000 1405.000 1800.000  429.000  496.000 1691.000  603.000 2420.000  322.000   63.000  684.000 1895.000 1589.000 2265.000  581.000  834.000 1141.000 2305.000 3351.000 2290.000 2019.000 1684.000 2143.000 1692.000  163.000 1306.000 2128.000 2514.000 1147.000 1283.000 1652.000 2183.000 1482.000 1860.000   59.000 1758.000 1493.000  456.000 1028.000 2482.000 2030.000 2383.000 1186.000 2774.000 2041.000 2607.000 2307.000  433.000  964.000  496.000 2522.000 1732.000 1412.000 1582.000  755.000 1418.000 2158.000 2430.000 1504.000 1663.000 2079.000 1827.000 2293.000 1404.000
 i79 2121.000  926.000  689.000 2899.000 3360.000 1787.000 2240.000 1221.000 2197.000 2000.000 1508.000 1000.000 1395.000 3018.000 2125.000 2537.000 1120.000  434.000 1102.000 1091.000 2330.000  748.000  816.000 1300.000 2292.000 2290.000 2061.000  261.000 1593.000 1584.000 2035.000 3545.000 3021.000 2682.000 2406.000 2535.000 1368.000  621.000 1404.000 2744.000 2824.000 1112.000 1859.000 2314.000 2570.000 1451.000 1470.000  794.000 1944.000 1792.000 1169.000 1704.000 2965.000 2329.000 3023.000  855.000 2851.000 2201.000 2834.000 2544.000  530.000  991.000  944.000 2577.000 2390.000 2130.000 2197.000  261.000 2138.000 1592.000 2887.000 1941.000 1176.000 2809.000 2053.000 2404.000 2117.000  761.000
 i80 2803.000 2391.000 1870.000 1951.000 1952.000 1365.000 3177.000 3173.000 1042.000 3021.000 2742.000 2483.000 3181.000 1904.000 2752.000 3125.000 2251.000 2448.000 1353.000 2931.000  383.000 2590.000 2329.000 2113.000 1732.000 2755.000   69.000 1999.000 2858.000 1747.000  206.000 1906.000 3438.000 2823.000 2937.000 1810.000  777.000 2345.000 1134.000 2666.000 1715.000 1189.000 2112.000 2597.000 1812.000  887.000  768.000 2392.000 1112.000 1405.000 2732.000 2363.000 2329.000 1466.000 2951.000 1274.000 1103.000 1050.000 1485.000 1365.000 1941.000 1373.000 2805.000  880.000 2626.000 2744.000 2361.000 1881.000 2758.000 1193.000 2197.000 1755.000 1109.000 3279.000 1215.000  961.000 2713.000 2333.000 2128.000
 i81 2356.000 2421.000 2025.000  997.000  976.000  980.000 2774.000 3300.000  403.000 2684.000 2565.000 2492.000 3201.000  917.000 2291.000 2577.000 2178.000 2724.000 2127.000 3018.000  635.000 2743.000 2402.000 1948.000 1007.000 2220.000 1000.000 2327.000 2669.000 1439.000 1196.000 1033.000 2778.000 2136.000 2396.000  970.000 1477.000 2508.000 1154.000 1917.000  743.000 1425.000 1664.000 2015.000  956.000 1093.000 1587.000 2482.000  683.000 1007.000 2715.000 2024.000 1424.000  687.000 2164.000 1764.000  346.000  404.000  487.000  437.000 2157.000 1563.000 2926.000  182.000 2017.000 2279.000 1785.000 2277.000 2293.000 2117.000 1293.000 1237.000 1864.000 2659.000  656.000  138.000 2247.000 2431.000 2537.000  998.000
 i82  756.000 1514.000 1527.000 1126.000 1809.000  901.000 1178.000 2307.000 1319.000 1159.000 1276.000 1523.000 2065.000 1335.000  686.000  923.000 1209.000 2115.000 2576.000 2023.000 2074.000 1925.000 1574.000  952.000  658.000  571.000 2213.000 1955.000 1337.000  694.000 2371.000 2176.000 1180.000  583.000  742.000  807.000 2124.000 1786.000 1297.000  539.000 1255.000 1529.000  357.000  361.000  845.000 1541.000 2330.000 1651.000 1152.000  862.000 1631.000  666.000  906.000  972.000  836.000 1948.000 1954.000 1313.000 1505.000 1279.000 1684.000 1469.000 2005.000 1827.000  373.000  671.000  137.000 2040.000  683.000 2865.000  896.000  506.000 2384.000 1028.000 1076.000 1557.000  642.000 1633.000 2215.000 2258.000 1654.000
 i83 1233.000  897.000  614.000 1636.000 2171.000  579.000 1559.000 1782.000 1127.000 1383.000 1105.000  965.000 1675.000 1778.000 1197.000 1616.000  657.000 1308.000 1607.000 1496.000 1627.000 1247.000  888.000  468.000 1015.000 1273.000 1585.000 1028.000 1219.000  306.000 1688.000 2425.000 2031.000 1538.000 1439.000 1262.000 1251.000 1030.000  513.000 1530.000 1600.000  596.000  669.000 1200.000 1300.000  769.000 1459.000  972.000  845.000  568.000 1190.000  756.000 1678.000 1109.000 1828.000  971.000 1873.000 1128.000 1681.000 1381.000  775.000  490.000 1412.000 1636.000 1262.000 1193.000 1016.000 1079.000 1207.000 1946.000 1601.000  654.000 1440.000 1836.000  903.000 1390.000 1167.000  926.000 1287.000 1647.000 1527.000  992.000
 i84 1000.000  477.000  517.000 1972.000 2563.000 1016.000 1230.000 1357.000 1583.000 1019.000  658.000  525.000 1218.000 2139.000  989.000 1416.000  193.000 1034.000 1804.000 1065.000 2089.000  875.000  509.000  135.000 1345.000 1134.000 2020.000  915.000  775.000  599.000 2105.000 2845.000 1883.000 1517.000 1265.000 1591.000 1591.000  708.000  961.000 1594.000 1980.000  942.000  726.000 1149.000 1632.000 1198.000 1790.000  591.000 1303.000  996.000  730.000  545.000 1919.000 1508.000 1864.000 1189.000 2332.000 1583.000 2100.000 1804.000  648.000  775.000 1003.000 2100.000 1226.000  991.000 1044.000 1036.000 1001.000 2211.000 1868.000  951.000 1693.000 1674.000 1346.000 1850.000  974.000  563.000 1165.000 2085.000 1985.000 1081.000  468.000
 i85 1935.000  878.000  420.000 2508.000 2952.000 1392.000 2126.000 1455.000 1784.000 1896.000 1434.000  972.000 1544.000 2619.000 1926.000 2352.000  959.000  692.000  950.000 1255.000 1935.000  893.000  774.000 1062.000 1913.000 2065.000 1691.000  241.000 1538.000 1240.000 1688.000 3132.000 2819.000 2415.000 2201.000 2151.000 1030.000  673.000  992.000 2444.000 2423.000  698.000 1560.000 2054.000 2185.000 1040.000 1168.000  796.000 1534.000 1400.000 1199.000 1477.000 2602.000 1930.000 2735.000  500.000 2439.000 1788.000 2423.000 2135.000  326.000  581.000 1113.000 2166.000 2126.000 1928.000 1908.000  158.000 1938.000 1417.000 2517.000 1581.000  932.000 2610.000 1646.000 1991.000 1910.000  742.000  414.000 1760.000 2123.000 1906.000  934.000  936.000
 i86 1112.000  319.000  419.000 2138.000 2719.000 1153.000 1296.000 1206.000 1709.000 1071.000  646.000  383.000 1095.000 2301.000 1110.000 1530.000  132.000  863.000 1741.000  917.000 2171.000  706.000  338.000  300.000 1510.000 1271.000 2072.000  778.000  761.000  759.000 2143.000 2993.000 2008.000 1672.000 1390.000 1757.000 1591.000  536.000 1038.000 1759.000 2138.000  965.000  898.000 1303.000 1798.000 1256.000 1782.000  421.000 1428.000 1136.000  614.000  686.000 2092.000 1661.000 2025.000 1149.000 2455.000 1710.000 2248.000 1949.000  522.000  786.000  844.000 2215.000 1381.000 1114.000 1210.000  915.000 1123.000 2169.000 2039.000 1117.000 1653.000 1797.000 1481.000 1972.000 1100.000  391.000 1019.000 2139.000 2109.000 1252.000  582.000  173.000  833.000
 i87 1116.000 1374.000 1203.000 1076.000 1675.000  372.000 1527.000 2248.000  871.000 1431.000 1355.000 1417.000 2074.000 1242.000 1056.000 1395.000 1078.000 1878.000 2085.000 1955.000 1582.000 1767.000 1399.000  807.000  448.000 1025.000 1689.000 1622.000 1450.000  310.000 1842.000 1982.000 1707.000 1116.000 1207.000  695.000 1599.000 1576.000  775.000 1026.000 1090.000 1036.000  413.000  860.000  736.000 1010.000 1803.000 1483.000  654.000  332.000 1595.000  776.000 1084.000  647.000 1330.000 1472.000 1585.000  868.000 1247.000  965.000 1366.000 1011.000 1900.000 1408.000  893.000 1045.000  625.000 1670.000 1059.000 2346.000 1008.000   60.000 1877.000 1543.000  611.000 1135.000 1013.000 1448.000 1881.000 1737.000 1253.000  534.000  594.000  897.000 1522.000 1062.000
 i88 1272.000 2218.000 2215.000  855.000 1496.000 1361.000 1635.000 2988.000 1540.000 1701.000 1931.000 2223.000 2726.000 1057.000 1208.000 1205.000 1914.000 2820.000 3155.000 2710.000 2306.000 2629.000 2280.000 1658.000  855.000 1008.000 2547.000 2644.000 1974.000 1337.000 2730.000 1902.000 1165.000  605.000 1095.000  782.000 2629.000 2492.000 1829.000  323.000 1094.000 2110.000 1060.000  806.000  792.000 2032.000 2823.000 2356.000 1497.000 1329.000 2315.000 1351.000  413.000 1115.000  435.000 2549.000 1958.000 1532.000 1409.000 1310.000 2375.000 2088.000 2701.000 1928.000  739.000 1193.000  770.000 2716.000 1199.000 3382.000  509.000 1024.000 2937.000 1130.000 1374.000 1698.000 1174.000 2339.000 2904.000 2577.000 1746.000  706.000 1643.000 1786.000 2575.000 1957.000 1078.000
 i89 1628.000 2075.000 1855.000  394.000  981.000  725.000 2053.000 2949.000  670.000 2014.000 2027.000 2118.000 2769.000  541.000 1559.000 1776.000 1779.000 2553.000 2478.000 2657.000 1423.000 2463.000 2095.000 1508.000  259.000 1444.000 1687.000 2254.000 2112.000 1002.000 1877.000 1317.000 1926.000 1285.000 1606.000  103.000 1883.000 2264.000 1182.000 1052.000  398.000 1501.000 1022.000 1221.000  101.000 1311.000 2058.000 2179.000  705.000  715.000 2293.000 1417.000  624.000  253.000 1296.000 1938.000 1117.000  662.000  629.000  439.000 2015.000 1548.000 2600.000 1050.000 1206.000 1545.000 1013.000 2271.000 1557.000 2624.000  497.000  651.000 2234.000 1822.000  567.000  813.000 1514.000 2142.000 2505.000 1712.000  868.000  877.000 1245.000 1598.000 2115.000 1760.000  702.000  886.000
 i90  907.000 1349.000 1271.000 1126.000 1771.000  599.000 1326.000 2196.000 1080.000 1249.000 1237.000 1377.000 1993.000 1314.000  844.000 1170.000 1042.000 1906.000 2260.000 1905.000 1806.000 1756.000 1391.000  769.000  534.000  800.000 1915.000 1698.000 1321.000  391.000 2068.000 2104.000 1482.000  903.000  982.000  756.000 1803.000 1588.000  976.000  844.000 1189.000 1211.000  233.000  633.000  797.000 1222.000 2009.000 1473.000  877.000  559.000 1527.000  626.000 1037.000  802.000 1147.000 1635.000 1771.000 1076.000 1387.000 1123.000 1432.000 1160.000 1865.000 1610.000  668.000  832.000  400.000 1767.000  846.000 2544.000  986.000  219.000 2064.000 1316.000  823.000 1337.000  800.000 1446.000 1959.000 1964.000 1449.000  321.000  696.000  883.000 1627.000 1055.000  227.000  949.000  791.000
 i91 2140.000  971.000  666.000 2837.000 3283.000 1722.000 2279.000 1329.000 2112.000 2041.000 1554.000 1052.000 1490.000 2950.000 2139.000 2557.000 1139.000  537.000  992.000 1187.000 2223.000  836.000  861.000 1298.000 2238.000 2297.000 1948.000  251.000 1645.000 1545.000 1920.000 3459.000 3036.000 2675.000 2419.000 2478.000 1253.000  683.000 1322.000 2726.000 2754.000 1022.000 1839.000 2309.000 2512.000 1356.000 1353.000  849.000 1865.000 1729.000 1237.000 1708.000 2919.000 2261.000 3010.000  744.000 2755.000 2116.000 2754.000 2466.000  518.000  913.000 1039.000 2480.000 2385.000 2143.000 2182.000  173.000 2152.000 1481.000 2838.000 1896.000 1060.000 2826.000 1977.000 2314.000 2129.000  810.000  117.000 2015.000 2445.000 2192.000 1243.000 1165.000  332.000 1029.000 1836.000 2875.000 2444.000 1927.000
 i92 1097.000  496.000  427.000 1971.000 2545.000  975.000 1335.000 1383.000 1533.000 1124.000  754.000  560.000 1269.000 2131.000 1084.000 1512.000  258.000  998.000 1700.000 1095.000 2011.000  873.000  505.000  218.000 1343.000 1222.000 1930.000  839.000  871.000  589.000 2011.000 2816.000 1976.000 1590.000 1358.000 1591.000 1488.000  683.000  879.000 1653.000 1965.000  842.000  773.000 1224.000 1631.000 1109.000 1687.000  589.000 1251.000  959.000  784.000  634.000 1943.000 1485.000 1929.000 1084.000 2279.000 1533.000 2071.000 1772.000  568.000  673.000 1019.000 2042.000 1299.000 1086.000 1104.000  951.000 1096.000 2106.000 1885.000  952.000 1588.000 1767.000 1304.000 1797.000 1067.000  552.000 1094.000 1995.000 1933.000 1130.000  406.000  105.000  844.000  178.000  896.000 1831.000 1590.000  908.000 1086.000
 i93 1660.000  479.000  335.000 2574.000 3093.000 1494.000 1785.000 1043.000 1979.000 1547.000 1060.000  564.000 1107.000 2714.000 1664.000 2075.000  659.000  376.000 1379.000  823.000 2262.000  465.000  369.000  855.000 1951.000 1832.000 2063.000  258.000 1153.000 1209.000 2082.000 3320.000 2559.000 2235.000 1945.000 2199.000 1442.000  235.000 1200.000 2313.000 2532.000  977.000 1436.000 1867.000 2237.000 1328.000 1594.000  369.000 1706.000 1491.000  771.000 1250.000 2590.000 2037.000 2585.000  918.000 2687.000 1982.000 2586.000 2288.000  200.000  807.000  685.000 2423.000 1944.000 1669.000 1764.000  433.000 1677.000 1854.000 2523.000 1576.000 1370.000 2348.000 1795.000 2216.000 1657.000  323.000  462.000 2132.000 2353.000 1793.000  938.000  721.000  439.000  564.000 1517.000 2494.000 2183.000 1562.000  494.000  663.000
 i94 2859.000 3218.000 2887.000 1020.000  380.000 1750.000 3282.000 4105.000 1250.000 3251.000 3248.000 3276.000 3961.000  806.000 2789.000 2964.000 2944.000 3597.000 3049.000 3815.000 1432.000 3575.000 3217.000 2685.000 1489.000 2657.000 1838.000 3223.000 3338.000 2160.000 2020.000  101.000 3018.000 2410.000 2807.000 1298.000 2399.000 3352.000 2044.000 2135.000  849.000 2336.000 2255.000 2430.000 1259.000 2017.000 2493.000 3301.000 1516.000 1764.000 3476.000 2648.000 1445.000 1250.000 2284.000 2694.000  711.000 1246.000  652.000  950.000 3031.000 2458.000 3740.000  964.000 2402.000 2775.000 2240.000 3188.000 2787.000 2995.000 1353.000 1854.000 2786.000 2958.000 1431.000 1053.000 2745.000 3255.000 3445.000 1814.000  932.000 2104.000 2329.000 2753.000 3032.000 2899.000 1894.000 1856.000 1238.000 2022.000 3358.000 2722.000 3222.000
 i95 2733.000 1887.000 1354.000 2600.000 2811.000 1619.000 3012.000 2477.000 1671.000 2803.000 2394.000 1984.000 2585.000 2628.000 2704.000 3127.000 1882.000 1688.000  309.000 2294.000 1373.000 1930.000 1792.000 1874.000 2154.000 2786.000  991.000 1260.000 2507.000 1766.000  880.000 2856.000 3543.000 3019.000 2952.000 2331.000  378.000 1713.000 1155.000 2955.000 2420.000  923.000 2165.000 2702.000 2351.000  953.000  276.000 1826.000 1550.000 1650.000 2223.000 2250.000 2859.000 2010.000 3259.000  601.000 2060.000 1678.000 2286.000 2066.000 1337.000 1035.000 2149.000 1794.000 2758.000 2701.000 2498.000 1094.000 2713.000  432.000 2742.000 1975.000  110.000 3349.000 1688.000 1748.000 2676.000 1769.000 1285.000 1044.000 1843.000 2442.000 1514.000 1784.000 1040.000 1750.000 1929.000 2979.000 2255.000 2122.000 1169.000 1679.000 1478.000 2757.000
 i96 1511.000 1240.000  857.000 1454.000 1911.000  338.000 1872.000 2116.000  795.000 1714.000 1466.000 1315.000 2030.000 1562.000 1466.000 1863.000 1019.000 1567.000 1506.000 1835.000 1264.000 1560.000 1217.000  828.000  882.000 1500.000 1248.000 1215.000 1580.000  457.000 1368.000 2128.000 2234.000 1677.000 1677.000 1107.000 1029.000 1328.000  204.000 1606.000 1368.000  463.000  853.000 1381.000 1138.000  464.000 1236.000 1297.000  516.000  352.000 1547.000 1058.000 1593.000  873.000 1910.000  907.000 1528.000  797.000 1396.000 1099.000 1003.000  485.000 1741.000 1282.000 1429.000 1459.000 1163.000 1214.000 1473.000 1769.000 1494.000  629.000 1296.000 2052.000  605.000 1047.000 1430.000 1246.000 1457.000 1307.000 1185.000 1097.000  365.000  832.000 1057.000  935.000  581.000 1649.000 1063.000  775.000 1388.000  764.000 1191.000 2030.000 1349.000
 i97 2474.000 2913.000 2627.000  617.000  137.000 1469.000 2894.000 3797.000 1051.000 2873.000 2898.000 2965.000 3633.000  402.000 2404.000 2565.000 2628.000 3338.000 2952.000 3505.000 1452.000 3287.000 2923.000 2362.000 1130.000 2265.000 1839.000 2990.000 2984.000 1842.000 2033.000  461.000 2614.000 2007.000 2411.000  919.000 2305.000 3073.000 1825.000 1731.000  474.000 2136.000 1894.000 2036.000  879.000 1847.000 2428.000 3007.000 1283.000 1476.000 3152.000 2289.000 1043.000  935.000 1882.000 2528.000  781.000 1045.000  400.000  681.000 2778.000 2235.000 3439.000  951.000 2005.000 2389.000 1853.000 2974.000 2401.000 2963.000  949.000 1512.000 2690.000 2555.000 1174.000  930.000 2360.000 2965.000 3225.000 1830.000  847.000 1719.000 2042.000 2440.000 2816.000 2595.000 1558.000 1453.000  872.000 1663.000 3147.000 2420.000 2962.000  404.000 2678.000 1777.000
 i98 2384.000 1456.000  937.000 2531.000 2848.000 1459.000 2632.000 2036.000 1663.000 2414.000 1983.000 1553.000 2141.000 2595.000 2362.000 2790.000 1479.000 1250.000  403.000 1850.000 1572.000 1487.000 1358.000 1507.000 2011.000 2467.000 1249.000  817.000 2093.000 1495.000 1195.000 2954.000 3229.000 2747.000 2623.000 2219.000  535.000 1271.000  981.000 2719.000 2388.000  678.000 1879.000 2409.000 2245.000  870.000  610.000 1388.000 1477.000 1482.000 1788.000 1904.000 2725.000 1930.000 3022.000  241.000 2190.000 1670.000 2311.000 2054.000  902.000  721.000 1706.000 1914.000 2472.000 2361.000 2224.000  653.000 2372.000  830.000 2620.000 1763.000  334.000 3028.000 1611.000 1805.000 2338.000 1332.000  860.000 1312.000 1921.000 2188.000 1210.000 1403.000  597.000 1347.000 1711.000 2787.000 2157.000 1876.000  743.000 1299.000 1036.000 2853.000  444.000 1141.000 2711.000
 i99 1601.000 2252.000 2103.000  285.000  972.000 1032.000 2012.000 3102.000 1021.000 2016.000 2115.000 2283.000 2889.000  501.000 1531.000 1664.000 1947.000 2780.000 2818.000 2811.000 1757.000 2655.000 2287.000 1673.000  486.000 1375.000 2038.000 2517.000 2185.000 1212.000 2229.000 1363.000 1727.000 1107.000 1514.000  272.000 2234.000 2474.000 1506.000  838.000  500.000 1819.000 1114.000 1147.000  256.000 1654.000 2412.000 2370.000 1056.000 1014.000 2430.000 1494.000  269.000  609.000 1029.000 2262.000 1362.000 1013.000  813.000  732.000 2265.000 1847.000 2771.000 1347.000 1110.000 1515.000  987.000 2552.000 1526.000 2977.000  141.000  844.000 2579.000 1656.000  920.000 1135.000 1488.000 2340.000 2774.000 2060.000 1168.000  860.000 1490.000 1779.000 2398.000 1950.000  903.000  596.000  356.000  906.000 2721.000 1791.000 2420.000 1304.000 2603.000 1366.000  902.000 2487.000
i100 2851.000 2287.000 1748.000 2214.000 2273.000 1479.000 3199.000 3014.000 1275.000 3024.000 2697.000 2383.000 3058.000 2189.000 2807.000 3201.000 2189.000 2258.000 1032.000 2790.000  721.000 2437.000 2213.000 2090.000 1918.000 2836.000  315.000 1808.000 2814.000 1798.000  156.000 2247.000 3551.000 2957.000 3015.000 2031.000  539.000 2198.000 1145.000 2828.000 1992.000 1103.000 2187.000 2699.000 2039.000  880.000  461.000 2268.000 1278.000 1518.000 2633.000 2389.000 2561.000 1686.000 3123.000 1068.000 1442.000 1283.000 1787.000 1634.000 1792.000 1282.000 2656.000 1206.000 2737.000 2800.000 2469.000 1670.000 2814.000  847.000 2433.000 1874.000  805.000 3379.000 1400.000 1248.000 2771.000 2208.000 1904.000  346.000 1305.000 2379.000 1642.000 2041.000 1568.000 2067.000 1846.000 2773.000 1937.000 2069.000 1787.000 1944.000 1973.000 2153.000  726.000 1341.000 2148.000 1055.000 2292.000
