# Supplementary material for: Novel hybrid evolutionary algorithm for bi-objective optimization problems
Source: Sci Rep. 2023 Mar 15;13:4267. doi: 10.1038/s41598-023-31123-8 (PMC10017715; doi:10.1038/s41598-023-31123-8)
Supplement: Supplementary file 1 — Supplementary Information. [file 41598_2023_31123_MOESM1_ESM.zip › datasets/P5/dist_randomC100_orig.txt]

          i1       i2       i3       i4       i5       i6       i7       i8       i9      i10      i11      i12      i13      i14      i15      i16      i17      i18      i19      i20      i21      i22      i23      i24      i25      i26      i27      i28      i29      i30      i31      i32      i33      i34      i35      i36      i37      i38      i39      i40      i41      i42      i43      i44      i45      i46      i47      i48      i49      i50      i51      i52      i53      i54      i55      i56      i57      i58      i59      i60      i61      i62      i63      i64      i65      i66      i67      i68      i69      i70      i71      i72      i73      i74      i75      i76      i77      i78      i79      i80      i81      i82      i83      i84      i85      i86      i87      i88      i89      i90      i91      i92      i93      i94      i95      i96      i97      i98      i99     i100
  i1    0.000
  i2 4425.000    0.000
  i3  499.000 4454.000    0.000
  i4  589.000 3117.000 2638.000    0.000
  i5 2834.000  833.000 2705.000  351.000    0.000
  i6 1641.000  379.000 3340.000 1768.000 2598.000    0.000
  i7  185.000 2394.000 2877.000 1766.000  651.000 1031.000    0.000
  i8 4043.000 2912.000 2656.000 2211.000 2989.000 2710.000 1269.000    0.000
  i9 2481.000   20.000   79.000  291.000 4459.000 2734.000   65.000 1861.000    0.000
 i10  690.000 2318.000  646.000  617.000 2606.000 1809.000 2842.000  531.000 1381.000    0.000
 i11 3869.000 1624.000 1287.000 1465.000 1638.000  323.000 3546.000 1263.000 1423.000 2845.000    0.000
 i12 1797.000  744.000 2131.000 1823.000  656.000 2845.000  956.000 1655.000 1393.000 2301.000 3572.000    0.000
 i13 2264.000  937.000  713.000 3236.000 1310.000 2361.000 1418.000 3048.000 2654.000 4082.000 4435.000   30.000    0.000
 i14 3660.000  547.000  591.000  607.000 3679.000 2917.000 4090.000 3754.000 3527.000 2482.000  834.000 2336.000 1982.000    0.000
 i15 1300.000 1201.000 3692.000 1812.000 2513.000 3575.000  682.000 1737.000 1279.000 2062.000 3632.000 2056.000 3697.000  957.000    0.000
 i16 2355.000 1438.000 3070.000 3545.000 4050.000 4178.000 1879.000  103.000 1613.000 3739.000  842.000 2726.000 3896.000 4179.000 3625.000    0.000
 i17 1876.000 3471.000  622.000  879.000  910.000 2074.000 2871.000 1827.000 3716.000 1395.000  403.000 3732.000  660.000  317.000 1711.000 3243.000    0.000
 i18 2889.000 2176.000 1188.000 1908.000 2261.000 3855.000 2701.000 1336.000  170.000    6.000   92.000 3651.000 3207.000 1479.000 2675.000 3883.000  832.000    0.000
 i19  521.000  133.000 2240.000 2216.000  750.000 1310.000 1899.000 3194.000  544.000 1066.000 2529.000 1218.000 1984.000 3702.000 1709.000 4429.000 1426.000  676.000    0.000
 i20 3123.000 1401.000 2127.000  924.000 3777.000 1681.000  113.000 3191.000 1209.000 1451.000 1999.000 2949.000 3318.000 1903.000  929.000 2363.000  365.000 3613.000 3150.000    0.000
 i21 1452.000 3347.000  868.000 4424.000 2089.000 3933.000 4213.000 1013.000 3176.000 2868.000 3944.000  768.000 3069.000 3699.000 2957.000  869.000 4234.000 3911.000 3706.000 2709.000    0.000
 i22  340.000 3033.000 1909.000 1686.000 1825.000 2334.000 2099.000 3871.000 3611.000 2463.000 4415.000  813.000 1537.000 3838.000 3565.000  361.000 2737.000 1378.000 2955.000 1941.000 3704.000    0.000
 i23 1687.000  300.000 1352.000 3015.000 3652.000 2473.000 1065.000 2658.000 3124.000 3520.000 1532.000 2771.000 3219.000 2218.000  551.000 2929.000 1374.000 1011.000 2544.000 1891.000  989.000 4019.000    0.000
 i24 2204.000 3392.000 1798.000 3577.000 1213.000 1216.000  838.000 3964.000 1720.000 3668.000 2637.000 3487.000 4446.000 2230.000 1312.000  525.000 2788.000  679.000 2836.000 3778.000 3686.000 2622.000 3505.000    0.000
 i25  274.000  410.000 3353.000 2310.000  591.000 3050.000 1091.000 2066.000 3852.000 1295.000 4408.000  865.000 2137.000 1057.000 2501.000 2829.000 3165.000 3063.000 1180.000 1834.000 3253.000 3332.000 2913.000 1656.000    0.000
 i26 1125.000 2673.000 2900.000 1247.000 2244.000 2651.000 4011.000  193.000 2934.000 4316.000 3953.000 1062.000  477.000 1697.000  737.000 1369.000 2234.000  602.000 1317.000 2891.000 3100.000 3220.000 2260.000 1555.000 4471.000    0.000
 i27 2032.000 2616.000 1399.000 2818.000 3231.000 3730.000 4065.000 2212.000 3156.000 3531.000 3998.000 3885.000 2702.000 3046.000 4164.000 4271.000 2434.000 2507.000 4060.000 2512.000 2255.000  760.000 3506.000 3725.000  728.000 2925.000    0.000
 i28  696.000  882.000  380.000 2816.000 1564.000  147.000 1368.000 3796.000 2769.000  584.000 1840.000  806.000 3038.000 4437.000 2525.000  936.000 3505.000  391.000 3252.000 2244.000 3758.000 1154.000 2230.000 4281.000 2244.000 2293.000 3923.000    0.000
 i29 2911.000 2347.000 1270.000 4234.000  278.000 4154.000 1862.000 4076.000  127.000 3241.000 2129.000 2943.000 3818.000 3577.000 1169.000   16.000 2850.000  796.000 1361.000 2602.000 2155.000  740.000  413.000  525.000 1804.000 4463.000  539.000 2241.000    0.000
 i30 1456.000  314.000 3560.000 2772.000 2935.000 3237.000 4073.000 2902.000 2405.000 3701.000 1672.000 1798.000 2927.000 1312.000 1896.000 3463.000  162.000 1747.000  840.000 1943.000 3950.000 2361.000  368.000 3728.000 3006.000 4318.000 1843.000 1578.000 2721.000    0.000
 i31 4263.000  597.000 4065.000  441.000  272.000 1798.000 1535.000 1537.000  531.000 4000.000 1729.000 3769.000  474.000 2182.000  141.000 2643.000 2160.000 2158.000 4461.000 3303.000 1816.000  267.000 3934.000 2641.000 3098.000 4315.000 3864.000 1724.000 4318.000  948.000    0.000
 i32 4470.000 4042.000 2922.000 1447.000 4292.000 2004.000 2791.000 3356.000 1649.000 4045.000 1383.000  508.000 3087.000  978.000 3086.000 1334.000 3303.000  466.000 1376.000 1161.000   58.000 1980.000 2630.000 1773.000  437.000 1118.000 2641.000 1917.000  477.000 2686.000 2772.000    0.000
 i33  291.000  106.000 2320.000 2838.000 3381.000 1370.000 4135.000 2994.000 3730.000 2751.000 1473.000 2404.000  586.000  736.000 1765.000 2879.000 3291.000 2538.000  683.000 1303.000 2202.000 1667.000  576.000 2758.000  623.000 1835.000  617.000  906.000 2516.000  137.000 2625.000 1614.000    0.000
 i34 4223.000 1875.000  568.000 2222.000  704.000  588.000 1039.000  281.000  213.000 3790.000  404.000 2807.000  658.000 2207.000 1999.000 2188.000  321.000 3019.000 2272.000 3609.000 4174.000 3868.000 2163.000 4205.000  676.000 1663.000 3987.000 1208.000 3226.000 3452.000 2918.000 1121.000 2195.000    0.000
 i35 1032.000  848.000 1107.000 2763.000  891.000  111.000 4078.000 2620.000 3067.000  177.000 2376.000 1801.000 4457.000  681.000 2699.000  817.000  728.000 1321.000 3096.000 3186.000 4392.000 1085.000  717.000 4132.000  573.000 3541.000 3387.000 2850.000  531.000 2726.000  774.000 3961.000 2359.000 4158.000    0.000
 i36  870.000 2470.000   30.000 3915.000 2846.000 2202.000   34.000 1988.000 2344.000 3259.000  769.000  327.000 1808.000 1802.000 1029.000 3329.000 1407.000 2089.000 2393.000  962.000 2826.000 4433.000 4419.000 1077.000 3447.000 3455.000 2781.000 2732.000 2974.000 2287.000 3938.000 2307.000 4364.000 1691.000 2479.000    0.000
 i37 1760.000 3044.000 1203.000 4260.000 1779.000 2674.000 3393.000 1418.000  678.000 3514.000 2805.000 2214.000  671.000 1461.000  193.000 3779.000  108.000 1789.000  589.000 1088.000 4058.000 2015.000  748.000 4350.000 3916.000 1639.000  295.000 3427.000 2704.000 1203.000 3187.000 3635.000 1895.000 2135.000 4069.000  893.000    0.000
 i38 1495.000  286.000  258.000  757.000 2401.000  399.000 4339.000  237.000  101.000 1048.000 3859.000 4331.000 3147.000 3016.000 3862.000 2111.000 2002.000  870.000 4390.000  784.000  998.000 3188.000  506.000 1269.000 2537.000 4392.000 1089.000 3585.000 1896.000 3427.000  788.000 1972.000 3518.000  951.000 2073.000 3270.000 1509.000    0.000
 i39 1413.000 2934.000 1842.000 3616.000  845.000 1590.000 3494.000   12.000 1665.000  807.000 1315.000 2829.000 1340.000  298.000 3375.000 4467.000 2338.000  870.000 3338.000 3254.000 3654.000   11.000 2543.000  412.000 3972.000 1122.000 1845.000 2865.000 2648.000 1023.000 4224.000 1758.000  162.000 2468.000 1865.000 4057.000 2634.000 3438.000    0.000
 i40 2971.000 3363.000 4209.000 2417.000 2235.000  738.000  521.000 3520.000 3028.000 3465.000 3969.000 3516.000  931.000 1532.000 4310.000 2663.000 4341.000 1715.000  372.000 4033.000 1513.000 1546.000 2093.000 2737.000 3329.000 1834.000 1999.000  544.000  865.000 1768.000 2464.000 1515.000 1262.000 2167.000 1406.000 3002.000  948.000 1019.000  778.000    0.000
 i41 3151.000 3341.000  599.000 3986.000  928.000 1217.000 4368.000  622.000 3073.000 4277.000 2736.000 2989.000 3700.000  149.000 4080.000 1829.000 1157.000 3160.000 2647.000 1810.000  715.000 1596.000 2425.000 1033.000 1938.000 1783.000 3537.000  166.000 4094.000 3658.000  927.000  239.000 2360.000 3812.000 3764.000  265.000 4267.000  343.000 2870.000  747.000    0.000
 i42 4312.000 4244.000 1558.000  857.000  137.000 2643.000 1942.000  440.000 1807.000 2886.000 1730.000 3078.000 4433.000  285.000 4311.000 3837.000 4427.000 1256.000 2323.000 1344.000 1405.000   18.000 1102.000 3196.000 1773.000  657.000   24.000 4320.000 1271.000 2768.000 3305.000 2997.000 1831.000 3529.000 1521.000  980.000 1498.000 1023.000  715.000 4230.000 1578.000    0.000
 i43 3917.000 3157.000  618.000  297.000 3808.000  107.000 3201.000 3581.000  918.000 2381.000 2771.000 2938.000 4356.000 3744.000 1655.000 3775.000 1082.000 1036.000  299.000 4265.000 4013.000 2433.000 1618.000 3625.000 2769.000 1488.000  824.000  264.000  751.000 4075.000 1477.000 3427.000 1483.000 3944.000 3557.000  519.000 1494.000 3084.000 2582.000 4064.000 4469.000 2961.000    0.000
 i44  568.000  712.000 2048.000 1590.000 2761.000 4059.000 2079.000 3262.000 2832.000 3284.000 4078.000 3737.000   36.000 1162.000   90.000 1364.000 4312.000 3063.000 4055.000 1260.000  826.000 3142.000 1848.000   94.000 1216.000  447.000 2302.000 3551.000 3858.000  225.000 1477.000 1075.000 2205.000 1151.000 3306.000 2567.000 2512.000 3169.000 2500.000 4418.000 4135.000 2293.000 4461.000    0.000
 i45  908.000 2998.000 4399.000 3590.000 3589.000 1904.000 4299.000 1013.000  259.000  671.000 1793.000  647.000  317.000 2623.000 2414.000  397.000 2490.000 4417.000  985.000 1306.000 2102.000 1727.000 3295.000 1064.000    7.000 2662.000  379.000  156.000 1475.000 3206.000  311.000 3519.000 2739.000 3677.000   18.000 1485.000 1631.000  497.000   12.000   11.000 1033.000 2013.000 4214.000 2814.000    0.000
 i46 3582.000  900.000  146.000 1022.000 3465.000 1865.000 2094.000  244.000 1711.000 2978.000 3290.000 1387.000 1324.000 3507.000 3484.000  246.000 1756.000  476.000  817.000   71.000  709.000 2603.000 1110.000 3604.000 2011.000 1921.000 2710.000 2989.000 2630.000 1021.000 2022.000 3266.000  823.000 4134.000 3116.000 2030.000 2848.000 2789.000 2228.000 2260.000 3621.000 2533.000 4232.000  318.000 1800.000    0.000
 i47 1971.000 2393.000 3502.000 4008.000  137.000 3442.000 1419.000 3181.000  814.000 1577.000  694.000 1913.000 3069.000 3725.000 3987.000   68.000 1503.000  280.000  481.000 2570.000   31.000 3975.000 3495.000 2084.000  846.000  788.000 2342.000 1704.000 3162.000 3705.000 1489.000 3197.000 4272.000 2107.000 2848.000 3590.000 1507.000  452.000  429.000 3616.000  420.000 2422.000 4457.000 3977.000 2029.000  326.000    0.000
 i48 4204.000 1528.000 3365.000 2169.000 3408.000  976.000 4214.000  619.000  153.000  536.000 1569.000  900.000 2336.000 4343.000 4149.000 1788.000 2405.000  431.000   45.000 1801.000  342.000  401.000 1640.000 2206.000 2992.000  289.000 3334.000 4158.000 4396.000 2324.000 2411.000 1323.000 2714.000 2838.000 3194.000 4280.000 3313.000 1987.000 3718.000 2258.000 2387.000 3143.000  356.000 3894.000  784.000  415.000 1946.000    0.000
 i49  446.000 2739.000 3399.000 1033.000 1930.000 2107.000  954.000 4287.000  196.000 3254.000  118.000   64.000 3490.000  191.000 1001.000  788.000  278.000  129.000 3471.000 1554.000 3391.000 2076.000 3138.000 1180.000 3068.000 2580.000 2540.000 2625.000 4403.000  481.000 4051.000 2726.000 3871.000 3664.000   36.000 2031.000 1491.000 4468.000 3788.000 4125.000 1977.000  759.000 3718.000   87.000 4228.000 2661.000 2571.000 1370.000    0.000
 i50  626.000 1658.000  260.000 1804.000 2874.000 3051.000 1795.000 3888.000  245.000 1549.000 1615.000 1406.000  139.000 2341.000  221.000 3269.000 3099.000 2036.000  919.000 2775.000 4220.000 3225.000 3677.000 1473.000 4177.000  711.000  245.000 4039.000 2039.000  639.000 3670.000 3682.000 1173.000 2282.000 4096.000  211.000 2071.000 3528.000 2281.000 1133.000 3610.000 3838.000 1960.000  342.000 1354.000 2065.000 1376.000 3603.000 1234.000    0.000
 i51 3888.000 3768.000 1384.000 2832.000 4312.000 3433.000  439.000 4107.000 4312.000 3631.000 1465.000 3020.000 3416.000 2484.000  285.000  172.000 4000.000 1573.000 3546.000 2622.000 3157.000  676.000 3805.000 3412.000 4162.000 4107.000 1967.000 2368.000 2416.000 3688.000 2316.000 4010.000 2896.000 2102.000 2650.000 3735.000 2009.000 2499.000 2975.000 3590.000 1020.000 4315.000  261.000   46.000  769.000  800.000  952.000 1600.000 4354.000 1135.000    0.000
 i52  504.000 3587.000 4185.000 2468.000 2886.000 1364.000 1677.000 2306.000  750.000 2596.000 2799.000 2672.000 1089.000 2496.000 1471.000 2049.000 3562.000 1018.000 4042.000  162.000  626.000 2996.000  958.000 2888.000 2938.000 3802.000 3954.000 2755.000 2496.000   12.000 3028.000 2992.000  108.000  686.000 1638.000 1945.000 2448.000 3697.000 4299.000   46.000 1127.000 4370.000 4198.000 2773.000 2493.000 3399.000 2540.000 2760.000  980.000 2817.000 2421.000    0.000
 i53 1346.000 3724.000 1085.000 1430.000 3589.000 1373.000 1874.000  880.000 1774.000 3066.000   93.000  340.000 2455.000  793.000 3388.000 1739.000 1065.000    3.000 2105.000 3560.000 2167.000 1843.000 3596.000  123.000 1122.000  691.000  982.000 2288.000 2290.000 4094.000  386.000 3433.000 2574.000 2431.000  138.000 1889.000 2184.000 3494.000  363.000 3464.000  680.000 2024.000 2644.000 3948.000 1285.000 1220.000 2440.000 2313.000  312.000 4040.000 2512.000 3594.000    0.000
 i54 1999.000  883.000  712.000 3531.000  520.000 1936.000  829.000 4389.000 1713.000 4415.000  697.000 3363.000 1600.000 1737.000 1190.000 2653.000 4262.000 4115.000 3148.000 1868.000 3038.000 2181.000 1619.000 3663.000 4020.000 2964.000  947.000 3131.000 2707.000 3748.000 3076.000 2837.000 3450.000 2793.000 1649.000  501.000 2222.000  662.000 3213.000 3720.000  112.000 3572.000 3768.000 2662.000 2016.000  718.000  161.000 2450.000 1129.000 1770.000 3785.000 1909.000 3508.000    0.000
 i55 4003.000 1363.000  376.000 3646.000 4314.000 3644.000 3270.000 2558.000 1898.000 2089.000 2030.000 3187.000   69.000 1039.000 1495.000 1860.000   90.000 4054.000 2232.000 3788.000 2711.000 3537.000 4098.000  516.000  555.000 2442.000 3299.000 3032.000 2101.000 1089.000 1066.000  648.000 2059.000 1974.000  923.000 1007.000 1830.000 2351.000 4252.000 4328.000 2993.000 3762.000 4183.000 4348.000  890.000 1920.000  946.000 2278.000 3770.000  689.000 1172.000 2178.000 3445.000 2333.000    0.000
 i56 1022.000  876.000 2861.000 3441.000  814.000 3239.000 1603.000 1798.000 2476.000 2891.000 1276.000 3507.000 2550.000 3738.000  633.000 1000.000 4319.000  439.000 3491.000 3141.000 1556.000  236.000  514.000  390.000 1851.000 3965.000  320.000 3252.000   28.000 3446.000 4280.000 3925.000 3817.000 1003.000 2058.000 4376.000 4040.000 3762.000 2338.000 1310.000 2778.000 3788.000  875.000 1886.000 4284.000 3276.000 2485.000 4457.000  858.000 2057.000   91.000  717.000 3052.000 4179.000 4368.000    0.000
 i57 1797.000  492.000 4250.000 2979.000 3427.000  880.000  933.000 3038.000 4027.000 2413.000 2590.000 3737.000 1434.000 2159.000 2948.000 2107.000 1708.000 1321.000 2229.000  928.000  957.000 3202.000 2243.000  522.000  233.000 1268.000 1206.000 4014.000 2264.000 4330.000 2416.000 1747.000 3306.000  533.000   44.000  305.000 2223.000 1106.000 1467.000 1705.000 4176.000 2863.000 3611.000 1852.000 3518.000 1571.000  608.000 2618.000 1083.000 1190.000 4351.000 3938.000 1955.000 1226.000 1009.000 3762.000    0.000
 i58 4073.000  556.000 2256.000  668.000 2799.000 2278.000  734.000   41.000 4210.000 3648.000  216.000 2869.000  391.000 2580.000  342.000  846.000 1643.000  613.000 2523.000  299.000  988.000 1472.000  842.000 3301.000 1967.000 1368.000 3864.000 1404.000   87.000   68.000  315.000  341.000 3406.000 1574.000  221.000 2637.000 2892.000 2019.000 4297.000  276.000 2708.000 3893.000 3185.000 4223.000 3603.000  229.000  208.000 3681.000  553.000 2355.000 3935.000  560.000 1147.000 1177.000 3814.000 1398.000 1189.000    0.000
 i59 2503.000  502.000 3142.000 1544.000 1765.000 4150.000 1283.000 1753.000 3493.000 2945.000 1081.000 1388.000  637.000  660.000 3303.000 1533.000 3714.000 4020.000  542.000 1447.000 2152.000 3680.000 1922.000 1774.000  481.000  503.000 3411.000 1026.000 1367.000 3541.000 4037.000 2624.000 2444.000 3108.000 1541.000  740.000  960.000 1065.000  160.000 2516.000 1525.000 3281.000 3723.000  208.000 1390.000 1172.000  967.000 2372.000 1332.000 1759.000 1897.000 2938.000 2914.000 3659.000  934.000 1068.000 2656.000 1376.000    0.000
 i60  355.000 3008.000 2935.000 1487.000 3010.000 1272.000 2821.000  866.000  849.000 4232.000 3079.000  756.000 4013.000 3095.000  920.000 4019.000 3826.000 3535.000 2403.000 2638.000   83.000  160.000 3501.000 2736.000 2451.000 2383.000 2716.000 1410.000  973.000 1453.000 1940.000 4291.000 2529.000 3479.000  683.000 1518.000 3845.000 1530.000   19.000 4184.000 3998.000  971.000  686.000 3225.000 2850.000 2493.000 3701.000  369.000  918.000 2594.000 1028.000 3749.000 3665.000 1751.000 1541.000  132.000 1491.000  365.000 2647.000    0.000
 i61 1366.000  215.000 1575.000    8.000 1993.000 1299.000 1600.000 3850.000 3715.000 4201.000  929.000 3185.000 1176.000 1122.000 2701.000 4231.000 3583.000 1770.000 1027.000 3922.000 2374.000 4196.000 3536.000 3871.000  662.000 1215.000  284.000  502.000 2652.000 1558.000  102.000 4030.000 2479.000 1044.000  315.000 4368.000 1366.000 1119.000 1534.000 2277.000 3941.000 1767.000 4072.000  385.000 3535.000 1635.000 3306.000 2418.000 3801.000 2526.000 3579.000 4029.000 3400.000 2213.000 4139.000 4231.000 2973.000 3067.000 3700.000  353.000    0.000
 i62 1034.000  332.000 3858.000   89.000  732.000   98.000 3543.000 1341.000 1691.000 3519.000 4286.000 1684.000  287.000 3929.000 1023.000 4299.000 4291.000 3523.000 2896.000 4137.000  515.000 3171.000 1535.000 1782.000 2255.000  217.000 1082.000 1444.000  178.000 1105.000  722.000 4115.000 3836.000 3132.000 4039.000 3015.000 2801.000 3409.000 3603.000  106.000  161.000  543.000  426.000 1984.000 3193.000  739.000  716.000 4215.000 3597.000  242.000 2858.000 2680.000 2927.000 2670.000 1041.000 1478.000  652.000 3721.000 4152.000 1390.000 2176.000    0.000
 i63 2852.000 1092.000 2704.000  749.000 1125.000  518.000 1770.000 2444.000 3261.000  553.000 1953.000 1827.000 1756.000  772.000 1380.000 2358.000 4153.000 1240.000 1452.000 2034.000   97.000 4003.000 2933.000  578.000 2975.000 3158.000 3810.000 1524.000 2645.000 3895.000 2960.000 4278.000 2614.000 3535.000 4422.000 2027.000  796.000 2563.000 2325.000 2919.000 1143.000 2615.000  783.000 3298.000  753.000 3407.000 3333.000 3901.000 3582.000 2293.000 2014.000 1386.000 3913.000 3087.000 3984.000  496.000 1513.000 4316.000 1835.000 1756.000  382.000 3734.000    0.000
 i64 3274.000 2660.000 1711.000  971.000 1816.000 4080.000 4448.000  854.000 2439.000 2101.000 4372.000    7.000 4129.000 3596.000 2415.000  442.000 3798.000 3849.000 1717.000  655.000 3875.000  156.000 3072.000 3242.000 3668.000  666.000 2468.000 1566.000  454.000 2689.000 2367.000  313.000 3355.000 1074.000  109.000 3009.000  197.000 3941.000 1258.000 1820.000  560.000 1004.000 2837.000  815.000 1077.000 1524.000 1154.000  389.000 2340.000 2605.000 3258.000 4349.000 2010.000 3931.000 1453.000 1677.000  481.000 3347.000 2651.000  292.000 3957.000 1236.000 3456.000    0.000
 i65 2691.000 2045.000 2195.000 2780.000 3005.000 4221.000 1012.000 4377.000  277.000 4293.000 3577.000 4057.000 1388.000 3124.000 3718.000 3916.000  501.000 4372.000 1164.000 2038.000 1803.000 2679.000 4255.000 1582.000 2806.000  509.000 3917.000 3364.000  137.000 2088.000    2.000 2698.000 1594.000 2219.000  622.000  171.000  684.000 4148.000  805.000 1216.000  863.000 1067.000 2309.000 1480.000  205.000 1969.000 2372.000 3268.000 2518.000 3038.000 3284.000 2335.000  587.000  366.000  445.000  893.000 3511.000 4301.000  188.000 2565.000 1878.000 3751.000 1359.000 3327.000    0.000
 i66 2360.000 2854.000  149.000 2705.000 2570.000 1017.000 1995.000  174.000 4273.000  728.000 3911.000  868.000 2595.000  920.000   87.000 1321.000 1457.000 3099.000 4446.000 2549.000 2411.000 1742.000 1100.000 4348.000 3586.000 4033.000  841.000  660.000 3741.000 2251.000 3959.000  141.000 3442.000 1714.000 3644.000 2210.000 2750.000 4421.000 3234.000 3203.000  696.000  225.000 3177.000  807.000 3160.000 2540.000 1254.000 1926.000 4214.000 2758.000 4138.000 3660.000 2991.000 3811.000 2779.000 1980.000 1253.000 1852.000 1571.000 3962.000 3944.000 1245.000  453.000 3305.000 2204.000    0.000
 i67 2578.000 1399.000 3255.000  642.000 1296.000 2611.000 3316.000  311.000 1496.000 3536.000  861.000 4387.000 1737.000 4459.000  584.000  989.000 1599.000 1939.000 2686.000 2999.000   15.000 3107.000 4148.000 1553.000 2609.000 4366.000 3394.000  848.000 2920.000 3330.000  744.000 3089.000 2921.000 2875.000 2118.000  177.000 3056.000   27.000 3032.000 3016.000 1032.000 2254.000 1300.000 4429.000 2267.000 2461.000 3639.000 2014.000 4349.000 2364.000 1677.000 3805.000 3429.000  842.000  717.000  614.000 3119.000 1744.000 1279.000  234.000  201.000 2276.000 1843.000 3634.000 2570.000 1219.000    0.000
 i68 3738.000 2159.000 1331.000 2255.000 1245.000 3249.000 1941.000 2067.000 3163.000 1947.000 1111.000 2525.000 2177.000 3191.000 1894.000 2093.000 1105.000  547.000   98.000 3475.000 2167.000 2370.000  106.000 3778.000  972.000  635.000 3156.000 4025.000 1944.000 2161.000 3032.000 2378.000  888.000 1379.000 1653.000 1624.000 1895.000 4281.000 2629.000 2844.000  554.000 3293.000 3920.000 1993.000  394.000 3188.000   98.000 1140.000 3284.000 2630.000 4356.000 4432.000 3191.000 2877.000 1735.000  192.000  726.000 3182.000 3091.000  338.000  356.000 2128.000 4140.000 3680.000  493.000  413.000 1036.000    0.000
 i69 3642.000 1473.000 3532.000 3999.000 2514.000  569.000 2944.000  469.000 3082.000  496.000 3434.000 3380.000 1666.000 3886.000 2021.000 4100.000 3175.000 2068.000 2253.000 1716.000 3132.000 2905.000 4045.000 1616.000 4400.000 3444.000 3530.000 3944.000  618.000  802.000 4352.000 4420.000  367.000 3628.000  532.000 1129.000  559.000 3686.000  950.000 2940.000 1577.000 2403.000 1513.000 1420.000 2873.000 1253.000 1986.000 4315.000 4145.000  430.000 1390.000 3920.000   82.000 3546.000 1436.000  897.000 2017.000 2828.000 2775.000 2416.000  480.000 4440.000 2712.000 1357.000 2272.000 2688.000  153.000  418.000    0.000
 i70 3676.000 2720.000 1904.000 1030.000 3173.000  670.000  704.000 4174.000  645.000  217.000 2377.000 3689.000  127.000  312.000 1022.000 2313.000 2124.000 2146.000 4350.000 1679.000  525.000 4426.000 4114.000 2222.000  463.000  562.000 2732.000  283.000 3645.000 3986.000 2069.000 4455.000  426.000 1736.000 1805.000  521.000 4164.000 4029.000 3830.000 1137.000 2122.000 3070.000 1201.000 3624.000 3040.000 2190.000 1105.000 4163.000 1324.000 2583.000 1303.000 1560.000 2939.000 3511.000 4410.000 2850.000 3865.000 1055.000 2920.000  696.000 2789.000 3232.000 2354.000 1274.000  947.000 3201.000  333.000 1099.000 2579.000    0.000
 i71 3510.000 2178.000 2145.000 4458.000 2623.000 2950.000 1319.000 1781.000 3348.000 1406.000 3876.000  475.000 1312.000  308.000 2583.000 2143.000  519.000 3396.000  903.000 3843.000  775.000 1604.000  122.000 4009.000 1202.000 2176.000  228.000 1873.000 1024.000 2548.000 3720.000 2337.000 4141.000 1332.000  198.000 3787.000 3388.000  453.000 1056.000 2005.000  659.000 2036.000 4368.000  383.000 3319.000 2865.000 3977.000  232.000 2124.000 2772.000 1881.000 3746.000 1486.000 4308.000 4414.000 3522.000 1128.000 1446.000 2388.000 3595.000 2746.000 3883.000  167.000 4214.000 1212.000 2289.000  555.000 2611.000 3957.000  997.000    0.000
 i72  338.000 2129.000 2545.000 4360.000 3150.000 3893.000 2936.000 2412.000 1170.000  924.000 4363.000 4069.000 4346.000  751.000 2657.000 1468.000 2336.000 2602.000 2358.000 2268.000 2247.000 1340.000 1939.000 1470.000 1493.000 3356.000 3029.000  301.000 2064.000  192.000  722.000 4045.000 1126.000  382.000 3523.000  700.000 1100.000  133.000  556.000 3967.000  284.000 3535.000 1708.000 1321.000 1315.000  135.000 2700.000 2771.000 2680.000 1234.000 2833.000   51.000 3180.000  836.000 1338.000  702.000 3047.000 4301.000 1176.000 3266.000 3907.000 3505.000 3239.000 3432.000 1506.000  223.000  345.000 1606.000 4344.000 3071.000 3558.000    0.000
 i73  958.000  749.000 1517.000 2277.000 2564.000 1936.000 3478.000 2423.000 1847.000 2928.000 1385.000 3569.000 1163.000  657.000 3760.000 3450.000 4276.000 2163.000 1959.000 3746.000 2837.000 1590.000  781.000 1602.000 2970.000 3955.000 4291.000  289.000 3035.000  409.000 2521.000  203.000  260.000  320.000 2533.000  729.000 2763.000  807.000 1311.000  269.000  440.000 3561.000 3559.000 4298.000 1534.000 1824.000 2767.000   86.000 3051.000 1837.000 4175.000 1789.000 1153.000 2351.000 2426.000 1975.000 4454.000   84.000  443.000 3207.000 1419.000 2030.000 1024.000  315.000 1250.000   49.000  555.000  881.000  989.000 2915.000 3134.000  477.000    0.000
 i74  378.000 3865.000 2291.000 3298.000 2607.000 1582.000 1329.000 3645.000 3674.000 2906.000  809.000 1316.000 2654.000  201.000  304.000 2309.000 4118.000 3472.000  186.000  268.000  263.000    8.000 3545.000 3715.000 2626.000 3659.000 3767.000 3092.000 3078.000 3522.000 2807.000 3223.000 1043.000 4375.000 2587.000 3947.000 1745.000 2884.000 3336.000 2608.000 2978.000 1567.000  857.000 4136.000 3078.000 2952.000 1261.000 2770.000 2584.000 3613.000 1252.000 3693.000 2816.000 2571.000 1920.000 1376.000  711.000  454.000 2626.000 2615.000 1940.000 3496.000 2868.000  699.000 1815.000 3181.000 2253.000  202.000 2542.000   44.000 1535.000 4253.000 2882.000    0.000
 i75 2546.000  283.000 2608.000  822.000 2007.000  827.000 1473.000  995.000 2956.000  546.000  860.000  447.000 2875.000 1763.000 2193.000 4334.000 2555.000  797.000 1878.000 3480.000 1833.000 3716.000 3923.000 3101.000 1118.000 3747.000 2334.000 1578.000 2643.000 3783.000  766.000 4438.000 3199.000 1064.000 2911.000 1543.000 2726.000 3783.000  434.000  683.000 3779.000  591.000  766.000 4468.000 2176.000 2034.000  747.000 3788.000 4256.000  969.000 1975.000 1716.000  897.000 1521.000 4048.000 4366.000 3915.000 2927.000  564.000 2543.000 1083.000  184.000 1800.000  482.000 3328.000 3012.000 2072.000    8.000 1253.000 1797.000 2408.000 1209.000 3697.000 4294.000    0.000
 i76  109.000 2513.000 1634.000  663.000 1172.000  669.000  392.000 2794.000 1476.000   90.000  274.000 1639.000 1428.000 1981.000   50.000 2235.000 1021.000   86.000 1369.000 1672.000 1340.000 2732.000 3655.000 2474.000 1487.000  184.000 2979.000 2829.000  384.000 2911.000 2361.000 2816.000 1701.000 1003.000 2144.000 2988.000 3902.000 3592.000 2705.000 3409.000 1458.000 3566.000 3147.000 2367.000  461.000 2768.000  758.000 3405.000 3516.000 3884.000 1240.000 3741.000 3601.000  401.000 1043.000 3756.000 2458.000 1423.000 2514.000 2445.000 3807.000  317.000 3512.000 2371.000 1242.000 2019.000 1004.000 2609.000  154.000 4053.000   65.000 2824.000 2734.000 2744.000 3763.000    0.000
 i77  400.000 2407.000 1249.000 1338.000 3583.000 3926.000 2192.000 3366.000 3658.000 2235.000 1500.000  161.000  899.000 1356.000 1531.000  634.000 1065.000 4125.000 1603.000 1420.000 3163.000 3714.000 3027.000 3684.000 1793.000  274.000 3212.000  627.000 4295.000  730.000 4164.000 2844.000 1203.000 1553.000 1404.000 2177.000  734.000 2391.000  843.000 1328.000 3280.000 3584.000 3475.000 3893.000 2650.000 3185.000 2635.000 2407.000   48.000  165.000 2040.000 2898.000  762.000 2825.000  344.000 2542.000 2794.000 3437.000 3473.000  774.000 2959.000  193.000 2624.000 3016.000  923.000 1268.000 3464.000 2390.000 2036.000 3599.000 2765.000 4256.000 2188.000  584.000 3652.000 1630.000    0.000
 i78 3226.000 1582.000 2325.000 2118.000 1528.000 1562.000 1916.000 3121.000 1767.000 2642.000  832.000  278.000 3003.000 1656.000 3748.000 1075.000    0.000 4203.000 4405.000 1936.000 3412.000 4077.000  192.000 4049.000 1023.000  878.000 1070.000 3194.000 1517.000 3241.000 4371.000 3978.000 2353.000 4293.000 4271.000 2625.000 2284.000 1496.000 2199.000  994.000 1578.000  482.000 3339.000 1145.000 4118.000 2116.000  191.000 3096.000 3588.000 1706.000 2283.000 3587.000 2651.000 1450.000 2552.000 1519.000  701.000  127.000 3203.000 1999.000 3641.000 4363.000 1847.000 3809.000 4456.000 3869.000 2200.000 1435.000 4181.000 4321.000 4012.000 2541.000 1910.000  102.000 4205.000 2238.000  963.000    0.000
 i79  559.000 3309.000 2198.000 3554.000 4127.000 2946.000 4031.000 3543.000 4440.000 4358.000 1708.000 4264.000 3508.000 2991.000 3526.000   90.000    1.000 1452.000 1259.000 4456.000 4282.000 3104.000 1354.000  675.000 4459.000 3060.000 3745.000 2909.000 2749.000 1428.000 1730.000 2739.000 4465.000  674.000 2586.000 1897.000 3008.000 4332.000 4388.000 1127.000 2076.000 2107.000 4033.000 1238.000 1714.000 1682.000 4384.000 2135.000 1963.000   71.000 2666.000 3893.000  960.000 1818.000 3047.000 4366.000 2550.000 1378.000  279.000 3740.000 1857.000  935.000 2974.000 1683.000 1302.000  889.000 2296.000 2322.000 2278.000 4323.000  147.000    4.000  920.000 2334.000 1327.000 1186.000 2103.000 4426.000    0.000
 i80 3757.000 3775.000 4021.000 1199.000 4036.000 1562.000 2010.000 2379.000 2916.000 2385.000 2060.000 2766.000 1455.000 3236.000 1034.000 2543.000 2322.000 4264.000 4025.000 2667.000  745.000 3576.000 2974.000  839.000  947.000 1364.000 3851.000  360.000  841.000 3326.000 3541.000 1738.000 1470.000  756.000 3391.000 3049.000  908.000 1091.000 3693.000  228.000  900.000 2819.000 2425.000  896.000 2326.000 1735.000  836.000  820.000 4111.000 1558.000   61.000  675.000 3381.000 4046.000 3258.000 1649.000 3550.000 3639.000 4111.000 2899.000 4423.000 1213.000  151.000 1619.000 3377.000 2338.000  266.000 1967.000 4052.000 3642.000 3374.000 4273.000 2242.000 3663.000 4384.000 2138.000 1560.000 2847.000  889.000    0.000
 i81 3573.000 4010.000 2192.000 2756.000 3356.000 1509.000 2653.000 3619.000  424.000 3555.000 4201.000 1460.000  979.000 3898.000  887.000 2795.000 3358.000 2098.000 3307.000 1458.000 1915.000 3646.000 1899.000 2008.000 2910.000  533.000 2375.000 2882.000 1762.000  477.000 2696.000 3850.000 2742.000 3878.000 4342.000 4459.000  521.000  872.000 4289.000 2741.000 3487.000 4299.000 3037.000  922.000 3495.000 3016.000 1526.000   59.000 3003.000 1794.000 2702.000 3544.000 2503.000 1112.000 1184.000 1664.000 1481.000 1393.000 1375.000  248.000 2985.000  531.000 4453.000 2425.000 3431.000 3041.000 3938.000  882.000 1277.000 1161.000 3805.000 3280.000  185.000  707.000 2536.000  340.000 2779.000 1277.000 4258.000 3126.000    0.000
 i82 2009.000 1395.000  964.000 2319.000  506.000 2636.000 3570.000 2885.000  870.000 2885.000 3394.000 2270.000 3271.000 3538.000 2159.000 2011.000 3366.000 4141.000 1492.000 2867.000 1096.000  347.000 2685.000  137.000  284.000 1634.000 4032.000   27.000 1252.000 3011.000 1868.000 3160.000 2711.000  260.000 4173.000 1592.000  161.000 1363.000  746.000  724.000 3151.000 2651.000 2731.000 4087.000 3394.000 2048.000 1178.000 3607.000 4370.000  535.000 2603.000 1230.000  155.000 1590.000 2754.000 3263.000 1303.000   80.000 2731.000 3896.000 1269.000 3408.000 1033.000 1026.000  391.000  401.000 2568.000 1219.000  399.000 1471.000 1454.000 2991.000 2159.000 1835.000 1109.000  545.000  122.000 2918.000 1854.000 4123.000 2347.000    0.000
 i83   78.000  170.000 2359.000 1146.000   72.000 3078.000 1802.000  145.000 4267.000  365.000 2358.000 1810.000 3870.000  565.000 2445.000 1390.000  209.000 2253.000  894.000  604.000 1452.000 3449.000 1481.000 1101.000 1983.000 2347.000 4086.000 3423.000 1683.000 3278.000 1161.000 3349.000  918.000  846.000 3629.000 4155.000  168.000 3257.000 4353.000 4025.000  465.000  923.000  341.000 3496.000 3233.000  363.000  588.000 3175.000 1021.000 3252.000 1448.000  798.000 2079.000 2780.000 2726.000 1400.000 2518.000 4294.000 4117.000 2039.000 1823.000 4007.000  371.000 2442.000 3713.000 3744.000  494.000  121.000 3586.000  380.000  157.000 2122.000 4194.000 3673.000 1209.000 1690.000 4374.000 2542.000 3156.000 4113.000 2562.000 2873.000    0.000
 i84 4137.000 4226.000 3194.000  192.000 1059.000  488.000 2364.000  959.000 2665.000  416.000 4150.000 3588.000 2697.000 3950.000 2897.000 1539.000 3793.000 3775.000 3894.000 1727.000 2754.000 1978.000 2661.000 4265.000 3393.000 1904.000 2167.000 1890.000 1777.000 3058.000  308.000 4425.000 4274.000  399.000 1785.000 1363.000 2611.000 3294.000 2121.000 2705.000 2021.000 1218.000 1335.000  917.000 3923.000 1137.000  800.000 3630.000 3242.000 1238.000 1262.000 2042.000 2961.000 2493.000 2594.000  624.000 1306.000 1468.000 3485.000 2825.000 2892.000 4120.000  799.000 1285.000  375.000 3264.000 3525.000  256.000 3020.000 2042.000 2876.000 1189.000 2826.000 3773.000 3328.000  786.000 1634.000 1496.000 3275.000 1902.000 4365.000  908.000 1888.000    0.000
 i85 1174.000 1712.000 2732.000   86.000 3818.000  433.000  240.000 2557.000 4228.000 2088.000 2229.000 1210.000 3982.000 1846.000 2083.000 3433.000 4042.000 2066.000 2729.000 2410.000 2267.000 4160.000 2999.000 1182.000 2716.000 4306.000  830.000  300.000 3258.000 1467.000   86.000 2596.000 1898.000  412.000 1826.000 1122.000 4448.000 2028.000  701.000 1159.000 4205.000 4458.000 1125.000 3767.000 2412.000 3353.000 1905.000 2727.000 3078.000 2895.000 2925.000   96.000 2254.000  930.000 2147.000 2633.000 3445.000  944.000 4009.000 3597.000 3903.000 3698.000 4444.000 2293.000 2747.000 4179.000 2593.000  497.000 2048.000 2478.000 3835.000 1785.000 2070.000 3349.000 1756.000 1939.000  107.000 2720.000 1703.000 3229.000 4399.000 2855.000 1819.000 1785.000    0.000
 i86 2498.000 1921.000  556.000 3424.000 4338.000 3251.000 1111.000 1832.000 3500.000 3427.000  957.000 3916.000 2635.000 3761.000 2461.000  971.000 3494.000 3875.000   30.000 3002.000 2237.000 1312.000 2455.000  996.000 3115.000 3456.000 3531.000  665.000 1137.000 3615.000 3700.000  938.000 3675.000 2727.000 2800.000 2463.000  923.000 4100.000 2651.000 1529.000 3238.000 4202.000 3001.000 3116.000 1636.000 4214.000 3967.000 3712.000 2715.000 3022.000 3704.000 1996.000 3414.000 2529.000 3366.000 3460.000 2961.000  271.000 2217.000 3161.000 3899.000 1884.000 2465.000 2079.000 4209.000 2699.000  747.000 4136.000  371.000 3606.000  814.000  332.000 1889.000 3892.000 1535.000 3296.000 2105.000 1731.000  943.000  909.000  492.000 1018.000  712.000  508.000  944.000    0.000
 i87  749.000 3034.000 3228.000 2579.000  946.000  872.000 3075.000 3607.000 2095.000 1130.000  215.000 2692.000 3167.000 4404.000  912.000 4464.000 2696.000 2387.000 4106.000 2806.000  326.000 3169.000  181.000 3450.000 4077.000 4253.000 3411.000 3777.000 3062.000 4343.000 1059.000 1924.000 3149.000 2711.000 2880.000 1098.000  642.000  624.000  425.000 4227.000 3076.000 1204.000  432.000 3119.000   48.000 1787.000 4158.000 4202.000 2528.000 4264.000 2673.000 1088.000 4182.000  348.000  918.000 2985.000  952.000  768.000 1922.000 1997.000 2740.000  837.000 2701.000 3145.000  918.000 4419.000 2393.000 2172.000 2593.000 2450.000 4292.000  795.000 1690.000  747.000 1780.000 3856.000 4168.000  450.000 1487.000 4247.000 4302.000 2469.000  173.000 3524.000  731.000 1075.000    0.000
 i88 2548.000 4386.000 2363.000 3763.000 3787.000 2717.000 2527.000 2822.000 1432.000 2010.000 2291.000  569.000 3053.000 2271.000 2576.000 3353.000 3287.000 1894.000 4433.000 1832.000 3520.000 1300.000 3873.000 1803.000 2949.000 2158.000 2792.000 3614.000  127.000 2596.000 2034.000 4372.000 2296.000  475.000 1883.000  637.000   16.000 2200.000 4122.000 2284.000 2203.000 2764.000 2026.000 2226.000 3506.000  610.000 3744.000 1376.000 4394.000 4430.000  895.000 3780.000 4414.000 2956.000  272.000 4342.000 4449.000 2981.000 2500.000 3064.000 3278.000 1461.000  283.000 2613.000 1536.000 2901.000  822.000 3495.000  899.000 2913.000 3653.000 1339.000 4071.000 1195.000 2236.000 2532.000 2492.000 4012.000 1649.000 3322.000 2818.000 2549.000 4157.000 1413.000 1491.000  883.000 1731.000    0.000
 i89 1467.000 3826.000 2193.000 1424.000 1361.000  316.000 3933.000  528.000  783.000 4396.000 3179.000  881.000 3111.000 1767.000 3734.000 2916.000  455.000  730.000 3603.000 2223.000 1055.000 2270.000 1041.000  421.000 2437.000 1022.000  930.000 3704.000 3314.000 1146.000 3323.000 3183.000 1152.000   37.000 4002.000 1343.000 2017.000 2337.000 3241.000 1729.000 2598.000 1454.000 2775.000 3617.000 3166.000 3302.000  501.000 1805.000 1278.000 4239.000 4417.000 3004.000  589.000 2799.000  867.000 3620.000 2578.000 1130.000 1782.000 1299.000  261.000 2993.000 3220.000 4341.000 4003.000 1037.000 1008.000 1218.000 3089.000  889.000  535.000 2443.000 1794.000  119.000 2604.000 2611.000 4340.000 3365.000 2567.000 4177.000 4022.000 2791.000 4208.000 2527.000  971.000  702.000 1191.000 3303.000    0.000
 i90 3581.000  788.000 2228.000 2441.000 2261.000 1447.000 4006.000  764.000 1219.000  506.000 1712.000 2085.000 2026.000 3633.000 4042.000 1865.000  408.000 2680.000 3422.000  935.000  271.000 1386.000  770.000 3850.000 1239.000 2741.000 2257.000 4058.000 1966.000 3050.000 1617.000  977.000  535.000 4438.000 4026.000 1434.000 1545.000  298.000 4276.000 2657.000  604.000 3639.000 2743.000 3868.000 1682.000 2116.000 1526.000 1220.000 4434.000 4427.000 3745.000 2412.000  402.000 2821.000 4460.000  244.000 3923.000  853.000 1736.000  733.000  388.000  647.000 2229.000 2717.000 1652.000 3157.000 3257.000 3963.000  871.000 4052.000  867.000 1636.000  121.000  360.000 3123.000  786.000 2732.000 1933.000 1618.000 2600.000 3959.000 2947.000 2934.000 2237.000 3895.000  699.000 1462.000 4362.000  223.000    0.000
 i91 2259.000 1900.000  529.000  189.000 1381.000  833.000 2351.000 2271.000 3883.000 2964.000 4035.000 3391.000 1755.000 1297.000 1579.000  966.000  844.000 1413.000 3215.000 1813.000 4416.000 3638.000 1721.000   51.000 1449.000  500.000 3389.000 2331.000 2476.000   10.000 1515.000  591.000 1734.000 4291.000 1187.000 3606.000 2139.000 3079.000 2674.000 4016.000 2604.000 1741.000 3976.000  842.000 2657.000 2800.000 1257.000 2442.000  548.000  218.000   88.000 1600.000 4427.000 3139.000 2515.000 4035.000 4036.000 3227.000 3551.000  455.000 1903.000 2790.000 2378.000  105.000 3877.000 3384.000 1820.000 3442.000 3139.000 1547.000  417.000 4316.000 1348.000 2550.000  936.000 1933.000 2915.000 2833.000 3923.000 3197.000 1081.000 3296.000 2811.000  942.000  616.000 4309.000 3773.000  715.000 1192.000  329.000    0.000
 i92 3902.000 4169.000  534.000 3032.000 3884.000 2917.000 2388.000 1834.000 3052.000 1163.000 1034.000 1572.000 1112.000 3987.000 2678.000  535.000  800.000 1694.000 1051.000 2529.000  212.000 3977.000 4381.000 3825.000 3750.000 2601.000 3002.000 1154.000 3450.000 3228.000 4018.000  603.000 3199.000 1176.000 2819.000  757.000 3675.000 3311.000 3404.000   66.000 4262.000 4431.000 1454.000 3633.000 4295.000 3993.000 3259.000 1764.000  212.000 1381.000 1870.000 3201.000 1047.000  752.000 1652.000  830.000 3812.000 3954.000  345.000 2933.000 3322.000  238.000 2477.000  539.000 3321.000 1034.000 3916.000 2871.000 2305.000 2271.000 1055.000 1133.000 3335.000 1852.000 2222.000 3006.000 2757.000 2627.000 2717.000  175.000 2347.000 3278.000  169.000 2586.000 1930.000 1703.000  114.000  520.000  251.000 1849.000 2485.000    0.000
 i93 1869.000 3058.000 3390.000 4139.000  406.000 2007.000 4365.000 2178.000 1247.000 3955.000 3373.000  643.000 3081.000 1369.000  266.000 2647.000 1675.000 1074.000 2402.000 2826.000 2064.000 3958.000 3480.000 3729.000 1757.000 1948.000 3539.000 2858.000 3314.000  834.000 4343.000  744.000 3135.000 1833.000  438.000  895.000 1635.000 1630.000  681.000  214.000 3178.000 2092.000 2192.000 2978.000 2418.000 3994.000 3296.000 4379.000 1239.000 3287.000 2349.000 3720.000 2109.000  282.000 2287.000 1972.000 4251.000 2491.000 1538.000 3233.000 2743.000 3451.000 2567.000 4322.000 1654.000 4035.000 3685.000 3816.000  403.000 2721.000 2949.000 3452.000  805.000 1472.000 4115.000  385.000 2059.000 2580.000 3552.000  725.000 3372.000 3110.000 1677.000  921.000 1824.000 1999.000  690.000 1436.000 1657.000 3527.000 1019.000 1910.000    0.000
 i94  235.000 1527.000 4382.000 3414.000 1148.000 3110.000 3147.000 3477.000  266.000 1356.000  317.000 2337.000 3426.000 3768.000 4262.000 1492.000 3017.000 1177.000 1848.000 2933.000  575.000  495.000  515.000    6.000 2138.000 3721.000  715.000 1992.000 1564.000 2695.000 2530.000  603.000 1643.000 4176.000 3274.000  724.000 2617.000 3224.000  407.000 2952.000 1148.000 1382.000 3614.000 3162.000 3083.000 1856.000 4355.000 3055.000 1382.000 3957.000   56.000  458.000 1500.000 4300.000 3785.000 4128.000 1097.000 3000.000 3689.000 2771.000   60.000 2341.000 2868.000 3423.000 1346.000 3183.000 3698.000 2102.000 3238.000 4433.000 3551.000 2448.000  103.000 3684.000 3490.000 1212.000  153.000 3530.000 2474.000 2622.000 3350.000 3135.000 2824.000 1462.000 2413.000 3659.000  561.000 1744.000 4129.000 3342.000  734.000 3392.000  462.000    0.000
 i95 2427.000  981.000 4107.000  327.000 1971.000 2988.000 2865.000 2346.000 2513.000 3759.000 1289.000 3415.000 4195.000    6.000 3354.000  470.000  183.000 1574.000 3629.000  923.000 1060.000 4467.000  652.000 3499.000 3511.000  614.000  825.000 2514.000 2247.000  285.000 3135.000 3484.000 3951.000 2936.000  618.000 3495.000 3125.000  527.000  122.000 1993.000 2542.000 3822.000 4050.000 3889.000 3355.000   98.000 3024.000 1473.000 2805.000  293.000 3711.000 2483.000 4160.000 1786.000 2073.000 4322.000 4315.000 1272.000 1166.000 1337.000 3146.000 2209.000 2321.000  107.000 3712.000  651.000 2885.000 4292.000 2229.000 4030.000 1711.000 1590.000 3108.000 1722.000 4286.000  370.000 1171.000  892.000 4217.000  100.000 2942.000 3763.000 1658.000 2529.000  693.000 1786.000  437.000 2179.000   19.000  660.000 2443.000  646.000 3737.000 4124.000    0.000
 i96 1651.000 3094.000 1559.000 1216.000  708.000 2648.000 2378.000  518.000  478.000  781.000  145.000 1458.000 1481.000   48.000 2850.000 1044.000 3627.000 4229.000  645.000 3246.000  343.000  196.000 2418.000  557.000  402.000 1468.000 1662.000 2799.000 3127.000 1103.000  111.000 3130.000 1834.000 1771.000 4260.000  505.000   63.000 3545.000  206.000 1313.000 3418.000 2750.000 2256.000 2510.000  277.000 4054.000  611.000 4066.000 4467.000  625.000 2676.000  546.000  197.000 2593.000 1447.000 2543.000 1223.000 3828.000 1050.000 1782.000 3452.000 2494.000 4116.000 1318.000  436.000 1675.000  374.000 2604.000 2353.000  901.000 2385.000 2067.000 1675.000  616.000 3924.000 4317.000  687.000  401.000  833.000  562.000  820.000  184.000 2698.000  613.000 2415.000 2818.000  279.000 2171.000  840.000 1955.000 3339.000 4400.000 3393.000 4073.000  599.000    0.000
 i97 3751.000    4.000 3809.000 3393.000 4382.000 2355.000  258.000  175.000 4280.000 3992.000  956.000 2699.000 1925.000 1320.000 3800.000 1187.000 3406.000 1283.000 1981.000 4255.000 1166.000 2991.000  322.000 1142.000 2373.000 1381.000 1898.000 1328.000 4114.000 1720.000 1143.000 1795.000 2233.000 2597.000 4229.000 2904.000 3612.000 2881.000 3937.000  297.000  448.000 1283.000 3309.000 1685.000 3734.000 2494.000 4394.000 2302.000 4278.000 2276.000  579.000 2154.000 3474.000 3340.000 2535.000 3093.000 2609.000  242.000 2770.000  406.000 4226.000 2811.000 4216.000 2631.000 2509.000 3311.000   73.000   28.000  751.000 2985.000  421.000 1571.000  708.000 2118.000 2461.000 3187.000 3677.000 2996.000  198.000 2826.000  729.000 2690.000 1501.000 1047.000 2676.000 3475.000 2617.000 3786.000 2116.000 2663.000 2243.000 3453.000  485.000 3826.000 1161.000 1943.000    0.000
 i98  760.000 2008.000 2735.000  227.000 2131.000 1046.000 3416.000 1083.000 3851.000 1394.000 3556.000 3452.000 3272.000 4432.000 1414.000 1344.000 4343.000  297.000 2707.000 1510.000 3032.000  421.000 4180.000 4308.000 2373.000 3268.000 1672.000 3836.000 2868.000  601.000 3615.000  711.000  992.000 1057.000 2869.000  495.000 4250.000  497.000 3969.000 4036.000  344.000 2565.000  961.000  730.000 2292.000   61.000 1963.000 3510.000 1986.000  674.000 1331.000 3350.000  461.000 2593.000 2725.000 3663.000 4335.000  331.000 1612.000 2432.000 1791.000 3201.000 4447.000 1896.000  837.000 1965.000 4456.000 1496.000  821.000 1011.000 1391.000  867.000 3351.000  279.000 2447.000 1648.000 4257.000 2944.000  995.000 2907.000 2279.000 1721.000  424.000  428.000 3132.000 4051.000 2971.000  447.000  632.000 3469.000  330.000 3085.000 1541.000 3642.000 4085.000  489.000 2608.000    0.000
 i99 3551.000 4053.000 2842.000 4412.000  804.000 1720.000 4053.000 2593.000 3920.000 3885.000  405.000 1848.000 4072.000 3045.000 2153.000 3530.000 3257.000 4043.000  914.000 2306.000 1248.000 4265.000  631.000 3577.000 4115.000 2477.000 3764.000 2423.000 4192.000 2495.000 4115.000  856.000 3163.000 2452.000  852.000 3497.000  532.000 1634.000   72.000  483.000  812.000  497.000  442.000 1867.000 3361.000 2939.000 1857.000 3256.000 2445.000  331.000 1755.000 3696.000 1666.000 2028.000 3723.000 2344.000 2948.000 1189.000 1622.000  874.000 3231.000 4248.000 4420.000 2786.000 1820.000 4094.000 2445.000 3715.000  544.000 3377.000 3924.000 1416.000 1007.000 4271.000 3016.000 4048.000 1474.000  946.000 1948.000 1108.000 1489.000 1922.000 2480.000 1069.000  422.000 2538.000 1553.000 4423.000 1602.000 4234.000 2400.000 1353.000 2344.000 1962.000 3359.000 4095.000 1416.000 1383.000    0.000
i100 1767.000 3782.000  656.000 3929.000 4103.000 2519.000 3141.000  521.000 1666.000  583.000  168.000 4344.000 2601.000   89.000  570.000  451.000 1445.000 2444.000 3011.000 4188.000 2429.000 3352.000 1376.000  676.000 3510.000 3379.000 3456.000  695.000 2953.000  679.000 3035.000 3751.000 3958.000  437.000 3621.000 3215.000  974.000 1224.000 1547.000  631.000 3992.000  484.000 4470.000  477.000 1321.000 3588.000  651.000 2441.000  407.000 1516.000 3896.000 3141.000 3701.000 3412.000 2004.000 2401.000  741.000 2895.000  658.000 1482.000  575.000 4292.000 4455.000 2175.000 1373.000 2256.000 4337.000  150.000 3240.000 1367.000 3925.000 2987.000 3411.000  207.000 3158.000 2934.000  105.000 3622.000 3942.000 1246.000   36.000 1692.000 3234.000 3240.000 1694.000 3217.000 3790.000 1445.000 1704.000 4244.000 1592.000 2751.000 3464.000 1180.000  591.000 3321.000  569.000 3786.000 3333.000    0.000
