# Supplementary material for: Novel hybrid evolutionary algorithm for bi-objective optimization problems
Source: Sci Rep. 2023 Mar 15;13:4267. doi: 10.1038/s41598-023-31123-8 (PMC10017715; doi:10.1038/s41598-023-31123-8)
Supplement: Supplementary file 1 — Supplementary Information. [file 41598_2023_31123_MOESM1_ESM.zip › datasets/P5/dist_randomD100_orig.txt]

          i1       i2       i3       i4       i5       i6       i7       i8       i9      i10      i11      i12      i13      i14      i15      i16      i17      i18      i19      i20      i21      i22      i23      i24      i25      i26      i27      i28      i29      i30      i31      i32      i33      i34      i35      i36      i37      i38      i39      i40      i41      i42      i43      i44      i45      i46      i47      i48      i49      i50      i51      i52      i53      i54      i55      i56      i57      i58      i59      i60      i61      i62      i63      i64      i65      i66      i67      i68      i69      i70      i71      i72      i73      i74      i75      i76      i77      i78      i79      i80      i81      i82      i83      i84      i85      i86      i87      i88      i89      i90      i91      i92      i93      i94      i95      i96      i97      i98      i99     i100
  i1    0.000
  i2 1408.000    0.000
  i3 1981.000  192.000    0.000
  i4 2987.000 2845.000 2258.000    0.000
  i5 2139.000  126.000  961.000 3820.000    0.000
  i6 2609.000 2133.000 4353.000 1648.000 1479.000    0.000
  i7  828.000 3064.000 1164.000 3884.000 3575.000 2281.000    0.000
  i8 3767.000 3820.000 4105.000  200.000  969.000 1823.000 3044.000    0.000
  i9 3879.000 1295.000  648.000 1904.000 3440.000  639.000 4197.000 4247.000    0.000
 i10 2189.000  111.000 2102.000 2801.000 2776.000 3324.000  833.000 1487.000 1762.000    0.000
 i11 1682.000 2771.000 1353.000  668.000 4187.000  338.000 3358.000 1066.000 2570.000 2974.000    0.000
 i12 3429.000 1525.000 4381.000 1001.000 2632.000 2591.000 1043.000  402.000 1838.000 2374.000 4118.000    0.000
 i13 1508.000  401.000 2238.000 3464.000 3855.000 1574.000 1744.000 2227.000 3396.000 2812.000 1199.000 1426.000    0.000
 i14 3838.000 2634.000 4017.000  389.000 2035.000  420.000 1904.000  228.000 1316.000 1296.000 1174.000 1998.000  415.000    0.000
 i15 3443.000 2294.000  763.000 3351.000  151.000 1785.000   76.000 2579.000  755.000 3910.000  662.000 1290.000 2551.000 3380.000    0.000
 i16  509.000 1576.000 3264.000 3590.000 1711.000  416.000 1113.000  448.000  758.000  883.000 1337.000 1141.000 2014.000 1480.000 2488.000    0.000
 i17 4292.000 3415.000 1345.000 2410.000  177.000 2515.000  369.000 1733.000 1488.000 2876.000 4025.000 2727.000 1985.000 3355.000 2914.000 1787.000    0.000
 i18 3458.000 2065.000  474.000 3498.000  326.000 3651.000 1195.000    7.000 1210.000 3267.000 2774.000 2804.000 3518.000 1715.000 4035.000 2589.000 4083.000    0.000
 i19 3091.000 2732.000 2965.000 4010.000 1447.000 3870.000 3892.000 3201.000   91.000 2663.000 4337.000  556.000 3845.000 2763.000 3425.000 3758.000 2772.000 2980.000    0.000
 i20 3954.000  735.000  931.000 3246.000 2958.000 2627.000  134.000  628.000 2194.000 1760.000 1125.000 3723.000 1033.000  512.000  964.000 2181.000  841.000 2981.000 3901.000    0.000
 i21 3248.000 2006.000 3935.000 1954.000 1971.000 1704.000 2319.000 2099.000 1156.000  594.000  661.000 1755.000  635.000  352.000   74.000 1574.000  541.000 3207.000 2003.000 3567.000    0.000
 i22 1873.000 2652.000 2863.000 1652.000 3950.000 3968.000 4324.000 4256.000 1890.000 2593.000 2056.000 3393.000 4318.000 1335.000 1805.000   80.000  591.000 2566.000 3520.000 1067.000 3376.000    0.000
 i23  816.000 1625.000 3076.000 1286.000 1019.000 4019.000 4258.000 2649.000 4082.000  138.000 4003.000 3108.000 1596.000 1455.000 1034.000  534.000 1915.000 3861.000  463.000 1227.000 4134.000 4254.000    0.000
 i24 1501.000 1633.000 1425.000 3521.000  923.000  946.000 3736.000  874.000 4210.000  932.000 1930.000 1754.000  720.000 2081.000 1754.000 2530.000 1686.000 1462.000 4095.000 1279.000  661.000 3766.000 3506.000    0.000
 i25  855.000 3862.000  413.000  892.000  662.000  129.000 2987.000 3704.000 1011.000 1424.000  660.000 2250.000 1842.000 3909.000 3463.000 1168.000 2522.000 1484.000 4186.000 1058.000 3529.000  168.000 2739.000 4330.000    0.000
 i26  600.000 1805.000 1396.000 2012.000 1885.000 2707.000 3922.000 3646.000  258.000 1391.000 2978.000  121.000 3553.000  997.000  548.000 2962.000 2704.000  856.000  174.000 1394.000 2237.000 3268.000 2964.000 2092.000  967.000    0.000
 i27 1399.000 1704.000 1457.000 1414.000  842.000 3208.000 3536.000 3774.000 4101.000 1707.000 3798.000 4139.000 4181.000   98.000 1294.000 3078.000 4099.000 2058.000 3909.000 3343.000 2599.000 1151.000 1003.000 1310.000 3347.000 3999.000    0.000
 i28 3350.000 3691.000 1953.000 1177.000 1167.000  838.000 3260.000  398.000  186.000 1551.000 4083.000 4269.000 1816.000  666.000 4032.000 4047.000 1390.000 2258.000  298.000  371.000 1151.000 3496.000 1269.000 1936.000  552.000 3252.000 1644.000    0.000
 i29 2509.000 2729.000 3390.000 3658.000 1807.000 3909.000 4277.000  773.000 3045.000  183.000  405.000 2491.000 2962.000  578.000  960.000 3346.000 4347.000  230.000 3402.000 1408.000 3856.000  173.000 2961.000 1622.000 1803.000 1975.000 2526.000 3927.000    0.000
 i30 2852.000  202.000 2397.000  780.000  939.000  622.000 2058.000  977.000 2003.000 1332.000  251.000 4126.000 3156.000 2068.000 1986.000 2341.000 2452.000 2349.000 1644.000 1021.000 2415.000 4036.000  888.000 2740.000 2768.000  652.000 3179.000 3518.000 2033.000    0.000
 i31 3283.000 1137.000 4401.000 4213.000 2270.000 2137.000 3529.000  907.000 3443.000 2283.000 4118.000  910.000 1128.000 3947.000 3573.000 2964.000 4183.000  166.000  835.000 3596.000  960.000 2031.000 3803.000 2610.000 1367.000 3403.000 1896.000 1487.000 3039.000 3414.000    0.000
 i32 3658.000  936.000 2245.000  154.000 3374.000 3304.000 3265.000 4043.000 4439.000 3428.000  972.000 1466.000 1163.000 1445.000 4363.000 4348.000 2587.000 3641.000 2421.000 3121.000  700.000 4234.000 3432.000 1472.000  676.000 1385.000 1385.000 3269.000 2048.000 2326.000  864.000    0.000
 i33 1268.000 3705.000 1848.000 2764.000 1996.000 4095.000 2278.000 2528.000 2977.000 3502.000  743.000 2543.000 3099.000 1090.000 1181.000 3548.000 2050.000   48.000 2236.000    1.000 3644.000  393.000 4280.000 3125.000   24.000 4312.000 1172.000 2908.000 1374.000  177.000 1583.000  775.000    0.000
 i34 3191.000 3053.000  543.000 2310.000  378.000 4218.000 1092.000 2370.000 1702.000 1517.000   65.000 1487.000 1831.000  519.000 3210.000 1547.000 2247.000 2345.000 1880.000 4189.000 2765.000 1761.000 3436.000  914.000 4125.000  225.000    1.000 2775.000 3634.000  301.000 3030.000 1402.000 3425.000    0.000
 i35 2276.000 1479.000 2990.000  865.000  558.000 3905.000 3928.000 1747.000 2716.000  307.000 3787.000 3684.000 2464.000 4459.000 1405.000 3501.000  419.000 4407.000 1201.000  793.000 3946.000 2325.000 1455.000 3619.000 2135.000 2752.000 1524.000 1561.000 1730.000 3466.000 2326.000 1261.000 2721.000 2493.000    0.000
 i36 2288.000 1743.000 2354.000 1481.000 2865.000 1038.000 3903.000  810.000 1759.000 4047.000  826.000 1313.000 2292.000  712.000 2891.000 1651.000 1390.000 4422.000 3083.000 3692.000  968.000  782.000 1771.000 3073.000 2843.000 3303.000   19.000 3932.000  467.000 2191.000 4434.000 2854.000 1334.000 1790.000 3649.000    0.000
 i37  526.000 2943.000 1300.000 3538.000 2786.000 2719.000 1933.000  317.000  349.000 1678.000 3133.000 3428.000  851.000 1025.000  408.000 1206.000 2229.000  803.000  872.000 3001.000 4285.000 3156.000 3392.000 1186.000 1846.000 1432.000 4067.000   93.000  857.000 2761.000 3470.000 2942.000 4222.000 4051.000    7.000 4176.000    0.000
 i38 2048.000 2737.000 2772.000 2329.000   79.000 1700.000 3840.000 2247.000 3169.000 1899.000 4101.000 1509.000 2182.000 1135.000  628.000 1842.000 4272.000 1391.000 3211.000 1028.000  896.000 4087.000 3906.000  983.000 1223.000 1146.000 2309.000 3316.000 3729.000 2859.000 3054.000 3300.000 3659.000  912.000 3449.000  142.000  718.000    0.000
 i39  112.000 3735.000 1286.000 1013.000 2181.000 1568.000  529.000 1092.000 1073.000 1578.000  311.000 3458.000  754.000 3369.000 2096.000 3008.000 1046.000 1367.000 1191.000 1308.000 3430.000 1985.000 2914.000 4225.000 2293.000 2968.000 3688.000  527.000 4427.000 1992.000 3980.000 4384.000 2365.000 2826.000 3537.000  786.000  856.000 4191.000    0.000
 i40 1574.000 1539.000 4402.000 2518.000  909.000 2899.000 2649.000 1997.000 2511.000 3840.000 3064.000  748.000  818.000 4116.000  371.000  198.000  763.000 1349.000 3521.000  114.000 4315.000 4398.000 2732.000  130.000 3483.000 2031.000 2204.000 2633.000 3296.000 4018.000 2184.000  603.000 2391.000 1224.000 1051.000 4045.000  367.000 3693.000 3751.000    0.000
 i41 1479.000 3377.000  533.000 4468.000 4012.000 1376.000 2189.000 1105.000 4047.000 2699.000  441.000  103.000 1461.000 1779.000 3393.000  731.000  495.000 2488.000 4464.000  613.000  939.000 2002.000  722.000 3306.000 3011.000  284.000 2567.000  290.000  410.000  562.000 2096.000 3007.000  239.000 4441.000 3262.000 1002.000 2913.000 1050.000 3139.000 4429.000    0.000
 i42  859.000 3015.000 4354.000 2001.000  736.000 1309.000 3766.000 3981.000  638.000 3599.000 4026.000 3767.000  596.000 2372.000  122.000 1443.000 1341.000  272.000 2869.000 1180.000 3468.000  906.000  508.000 3710.000 4383.000 3774.000  537.000  516.000  217.000 2347.000 3023.000 1331.000 3387.000 4308.000   88.000 2272.000 2413.000 2654.000 4239.000 1432.000 2550.000    0.000
 i43 2684.000 1914.000  454.000 1513.000 4300.000  211.000  419.000 2239.000 4098.000 3485.000 3344.000 4386.000  284.000 4170.000 3274.000  771.000 2407.000 1249.000 2888.000  124.000 3856.000 4343.000 3750.000 1086.000 2800.000 3616.000 3682.000 2964.000 1420.000 3050.000 2107.000 4107.000  575.000 2255.000  632.000 2428.000 3889.000 3014.000 1603.000 3581.000 2781.000  394.000    0.000
 i44 3229.000 4289.000  460.000  869.000 2166.000 2619.000 3677.000  384.000  454.000 2233.000 2335.000 1583.000 2201.000 3094.000 2834.000 3141.000 1275.000 2218.000 3702.000  529.000  765.000 2321.000 3915.000 1804.000   10.000 3588.000 1645.000 4158.000 2090.000  828.000 1108.000 2756.000 3171.000 1709.000 1193.000 2614.000 3407.000 2482.000  281.000 1208.000 4224.000   64.000 3593.000    0.000
 i45 2913.000  400.000  835.000 3849.000 1728.000 2753.000  397.000 4210.000  387.000 3185.000 1221.000 3016.000 4275.000 3693.000 1927.000 2631.000  946.000 1312.000 1054.000 2483.000 1604.000  165.000   55.000 2137.000 3857.000 4429.000 1498.000 2362.000 2725.000 3304.000 4014.000 2331.000  862.000 1338.000 1263.000 1426.000 1713.000 4401.000  836.000  666.000  730.000 1458.000 1916.000  825.000    0.000
 i46 2580.000 2970.000 3918.000 2998.000  379.000 1382.000  766.000 1238.000  701.000 3756.000 1921.000 3369.000  635.000 4305.000  800.000 4152.000 3859.000 2626.000  118.000 4375.000 2350.000 1067.000 3491.000 2071.000 2451.000  354.000  741.000  338.000 2998.000 3532.000 1377.000  238.000 3131.000 4029.000 3414.000 2608.000  813.000 1391.000 1931.000 1563.000  953.000 3922.000 4403.000 1648.000 3461.000    0.000
 i47 1741.000 3520.000 2984.000 4398.000 1614.000 1778.000 1662.000 1874.000 2854.000  784.000 4130.000 4303.000 2943.000  946.000 2822.000 4391.000 2983.000 4239.000  418.000  367.000 1846.000 2234.000  350.000 3708.000 2088.000 2161.000 4260.000 4180.000 3263.000  685.000  242.000 4215.000 4219.000 4061.000 2360.000 2155.000 2858.000  953.000 1288.000 4338.000   91.000 2798.000 1378.000 1265.000 1874.000 2236.000    0.000
 i48 1085.000 2200.000 3542.000 1948.000 4037.000 1017.000 3726.000 2494.000 2710.000 3788.000 2448.000 4109.000  913.000 3882.000 1194.000  117.000    6.000  653.000  867.000  982.000 2352.000 2744.000 2628.000 1106.000 3886.000  452.000  500.000 4099.000 2573.000 2609.000  492.000 1311.000 2289.000 1371.000 2471.000 2751.000 3719.000 3009.000 2902.000 3627.000  567.000 3397.000 2346.000 1808.000 4135.000  681.000 2553.000    0.000
 i49 1545.000  506.000 4427.000 4225.000 3337.000 4467.000 2627.000  868.000 1079.000 1093.000 3060.000 2814.000 2457.000 2379.000 3290.000 1937.000 2994.000 1910.000 2988.000 3819.000 3957.000 1919.000  717.000 2622.000 1588.000 2459.000  659.000 2044.000 3065.000 4109.000 3651.000 4025.000 3348.000 3097.000 3522.000 3119.000  650.000 2482.000 2907.000 1476.000 2679.000 2509.000 3127.000 2502.000 2354.000 2401.000 2022.000 1173.000    0.000
 i50 4104.000 2569.000 4068.000   31.000 2628.000 3089.000 3683.000 3566.000 3478.000  860.000 2668.000 1466.000 1092.000  401.000  321.000 2405.000 1955.000 3118.000 1644.000 1791.000 1013.000 4189.000 1991.000  593.000 1920.000 3223.000  829.000  452.000 1020.000 2510.000 3492.000 3852.000 2356.000  880.000  348.000  451.000  889.000  561.000  886.000 2675.000 4435.000 3584.000 1371.000  124.000 3401.000  544.000 1857.000 1663.000  449.000    0.000
 i51  853.000 3053.000 1627.000 2923.000  913.000 1219.000 1140.000  519.000 2761.000  609.000 1546.000 2232.000 1526.000  315.000  346.000 2730.000 3316.000 3293.000  187.000 2294.000 3088.000 1453.000   63.000 1905.000 3267.000 4002.000 1254.000  779.000  968.000 2925.000 1626.000 2467.000 1921.000 2852.000 3365.000 1709.000 4169.000 1318.000 3316.000 1204.000  901.000 2137.000 1557.000 2152.000  398.000 2618.000 3529.000 4167.000 3883.000 2098.000    0.000
 i52 1369.000  231.000 1236.000  269.000 2044.000 4008.000 3522.000  608.000 3356.000 3008.000 2205.000 2830.000 1055.000 3340.000 3475.000  306.000  507.000 4272.000   95.000 2740.000 3887.000 4309.000   43.000 2676.000  249.000  278.000 2311.000 2588.000 1551.000  171.000 1550.000 2900.000 3607.000  582.000 2133.000 4054.000 3234.000 3648.000 3181.000 3585.000 2281.000 3515.000 1113.000   84.000 3594.000 1765.000 1891.000 4269.000 4450.000 3723.000 2179.000    0.000
 i53 2218.000 3184.000 1695.000  205.000 1711.000 4109.000 1104.000 2516.000 2263.000 2609.000 2156.000 3645.000 1608.000  135.000 2385.000 3524.000 1715.000 1526.000 4103.000 3858.000 3918.000 3508.000  246.000 2434.000 3073.000 1820.000 3774.000 3016.000 1671.000 2156.000 4103.000 3501.000 3136.000 2439.000 1753.000 4275.000   26.000 4277.000 3576.000 1514.000 1437.000 1214.000 1857.000  733.000 3856.000 2392.000  288.000 2921.000  253.000 2373.000 2479.000 2085.000    0.000
 i54 1013.000 4313.000 2328.000 4212.000 4393.000 3075.000 1855.000 1096.000 3143.000  498.000 3729.000 4032.000 1798.000 2593.000 1913.000  195.000  145.000 4330.000 3054.000 4348.000 1862.000 1291.000 1902.000  945.000 2350.000 1236.000  768.000 2115.000 2251.000  547.000  472.000 4047.000 2710.000 3304.000 3362.000  759.000 2620.000 2367.000 2968.000 3190.000 4341.000 3397.000 2828.000 3607.000 3514.000  698.000 1730.000 1969.000   39.000 4032.000   87.000 3369.000 1096.000    0.000
 i55  489.000 2134.000 3287.000 4123.000 3289.000 2160.000 2324.000 3546.000 3459.000 3624.000 3485.000  636.000 3729.000  542.000   50.000 2862.000 1651.000 3125.000 1724.000 3075.000 2749.000 2893.000  112.000 2417.000 3319.000 1246.000 1770.000 2651.000  294.000 3993.000 1227.000 1595.000 4299.000 1926.000  884.000 3428.000 2862.000  144.000 2203.000   24.000  727.000 2010.000 1061.000 3014.000  174.000  626.000 1636.000  697.000 2293.000 1333.000 3338.000 2854.000  496.000 3935.000    0.000
 i56 1679.000 2983.000 1119.000 2225.000 1478.000 2622.000 2108.000   27.000 3385.000 2459.000 1619.000 3871.000 3698.000 2284.000 3519.000 3249.000 1542.000 3365.000  985.000 1844.000 3473.000 3847.000 3983.000 4136.000  868.000 3806.000 1852.000 1131.000  776.000  823.000 1774.000  788.000 1840.000 4052.000 4467.000 1726.000 1601.000 2038.000 4309.000  525.000 1310.000 3253.000 1648.000 3982.000 1169.000 3235.000 3644.000 1741.000  887.000 3253.000 2597.000 3644.000 4139.000  999.000 2076.000    0.000
 i57 4236.000 2079.000 2142.000 2523.000 2704.000 1352.000 1786.000  703.000 1998.000 3973.000 4069.000 3930.000 3528.000 1569.000 1600.000  781.000 2277.000  911.000 1742.000 2807.000 2035.000  907.000 1528.000 2494.000 2522.000 2583.000  657.000  777.000 4437.000 3589.000 2868.000 4110.000  860.000 1574.000 1772.000   55.000 3926.000 1573.000 4431.000 1957.000 3373.000 3104.000 1049.000 1995.000 2205.000 1427.000  966.000  371.000 2601.000 1921.000 1194.000 3181.000 3212.000 3767.000 3990.000 3864.000    0.000
 i58 3495.000 3475.000 1248.000 1942.000 1545.000 3558.000 1299.000 3162.000 3944.000 4421.000 2928.000 2209.000 1370.000 2400.000  363.000 2144.000 2232.000 3075.000 1426.000  370.000 3822.000 1489.000 3716.000 3588.000 3340.000 3045.000 3823.000  392.000 3045.000 3939.000 2561.000 3893.000 1749.000  754.000 3835.000 3365.000 3606.000  813.000 1247.000 2185.000  102.000 1676.000 2033.000  686.000  152.000 1008.000 2365.000 4082.000 1707.000 2168.000 2144.000 4272.000 1007.000 4143.000 3446.000  306.000 1380.000    0.000
 i59 1700.000 3948.000  255.000 3138.000  297.000  153.000 3064.000 2762.000 4131.000  370.000 3976.000 1750.000 1602.000  652.000 3873.000 2894.000 4274.000  106.000 4447.000 2871.000 1469.000 3584.000 4052.000  231.000 2894.000  172.000 1206.000 2095.000 4187.000 2168.000  571.000  811.000 3525.000 1874.000 1812.000 1970.000 4038.000 1248.000 1382.000  672.000  448.000 2495.000 4249.000 2581.000 3066.000  485.000 3824.000 3787.000 1833.000 2426.000 1691.000  215.000 2237.000 2231.000  226.000 2979.000 1179.000 3230.000    0.000
 i60 2497.000 1132.000 1371.000  105.000 1183.000 2211.000  869.000 2439.000 2570.000 1442.000 2693.000  683.000 2419.000 3818.000 3312.000 3733.000 3902.000 3941.000 4118.000  252.000 1869.000 1975.000 1471.000 3651.000 2151.000  370.000 3563.000 2495.000 3511.000 2341.000 2699.000 2560.000  480.000 2285.000 3963.000 3533.000    6.000 3522.000 3838.000 1478.000 3395.000 4121.000 3832.000  811.000  118.000  401.000 1522.000 2242.000 2278.000 2355.000 3868.000 2947.000 2720.000 1508.000 1757.000 1667.000 1195.000 3609.000 3773.000    0.000
 i61 3000.000 3004.000 1776.000  392.000  764.000 3080.000 2617.000  134.000 3862.000 2056.000  389.000 3922.000 2551.000  556.000 3705.000  284.000 2664.000  243.000 2534.000 3137.000 4470.000  798.000 2039.000 1550.000 1694.000 3924.000 1707.000 3225.000 4349.000 1801.000 4336.000 1183.000 4376.000 4227.000 1798.000 1107.000  575.000 3840.000 2878.000  735.000  124.000  796.000 2252.000 2420.000 1091.000 4332.000 4468.000 2339.000 1934.000 1906.000 4058.000 1526.000 3195.000 1684.000 1551.000 3623.000 1664.000  561.000 3609.000 1590.000    0.000
 i62 1796.000 3347.000 2472.000 4351.000   39.000 1428.000 2096.000  174.000  774.000 3825.000  603.000 3844.000 2087.000  606.000 1092.000 3065.000 3735.000 1550.000 2900.000 3852.000 3806.000 4092.000 3660.000 2714.000 2662.000 1104.000  129.000 1559.000  492.000 2449.000 4202.000   85.000  511.000  708.000 1975.000 1185.000  113.000  137.000 3606.000  821.000 2045.000 3953.000 2894.000 1388.000 3921.000 1769.000  429.000 1029.000 1284.000 4010.000 2787.000 4345.000 3060.000 3380.000 2040.000 1158.000 2210.000  579.000  190.000 1277.000 1581.000    0.000
 i63 3040.000  454.000 3214.000  506.000 2374.000 2127.000 2620.000 3617.000 2474.000  144.000 2721.000 3154.000 3125.000 2001.000 1122.000 4094.000 3556.000  803.000 3255.000 1846.000 1628.000 4381.000  925.000 1285.000 3119.000 3799.000 3645.000  351.000 1973.000 4390.000 3266.000 2570.000  164.000 3283.000 2887.000 3128.000 3754.000 1206.000 3202.000 1037.000 2461.000 1246.000 4189.000 1868.000 3202.000 2559.000  555.000 3650.000 2204.000 2998.000 4164.000 1171.000 1420.000 2832.000 1517.000 1658.000 4469.000 2877.000  862.000 2262.000 1205.000 3804.000    0.000
 i64 2559.000 2966.000  239.000 1945.000 2876.000  529.000 1592.000  638.000 2779.000 2904.000 2971.000 4071.000 1742.000 2158.000 4179.000 3242.000 2590.000 4276.000 3249.000 4081.000  638.000  437.000 3904.000 4414.000 3541.000 1619.000  289.000 1845.000 2137.000 2369.000 1426.000 3538.000 4421.000 3199.000 2244.000 4270.000 2725.000 3447.000 3622.000 3109.000  466.000  198.000 2697.000 1743.000  856.000 2080.000  653.000 2126.000 3517.000 1697.000  525.000 1533.000 1938.000 3294.000 2407.000   89.000 3299.000 1250.000 3617.000 3446.000 1232.000 3936.000 2837.000    0.000
 i65 2783.000 3013.000 2619.000 2577.000  744.000 2298.000 3029.000 4380.000 3768.000 3530.000 2640.000 2498.000 4231.000 1782.000 3709.000  913.000 3444.000 1898.000  610.000 2043.000 1479.000 4052.000  243.000 1990.000 2853.000 3830.000 2836.000 1199.000  158.000 3683.000 3761.000 3055.000 3950.000 1421.000 1115.000 3292.000 2319.000 1787.000 4296.000  456.000 1545.000 1341.000 2294.000 1304.000  235.000 2699.000 1461.000 2503.000  126.000  128.000   71.000 2920.000  492.000 3010.000 1030.000 2238.000  146.000 2665.000 3137.000 4073.000  721.000 3496.000 3425.000 2770.000    0.000
 i66  875.000  138.000  338.000 2470.000 3010.000 3602.000  786.000 4148.000  825.000 1591.000 2487.000 1177.000 2661.000 3060.000 1060.000 3834.000 2399.000 3041.000 3832.000 2891.000 2266.000  287.000 3093.000 1107.000 3596.000 3410.000  414.000  376.000 2349.000 3236.000  966.000 3661.000 3779.000 3690.000  680.000 1296.000 1967.000 1224.000 3561.000  598.000 4219.000 1367.000 3190.000 3935.000 3146.000  395.000 1290.000   99.000 2293.000   18.000 1588.000 2596.000 1193.000 1108.000 2783.000  465.000 3143.000  209.000 3372.000 4243.000 4280.000 3352.000 2096.000 1869.000  406.000    0.000
 i67   52.000 1044.000 1045.000  516.000 3275.000 2866.000 4259.000  350.000 3860.000  203.000 2023.000  106.000 4131.000 3561.000 3827.000   67.000 3917.000 1489.000 2572.000 4311.000 3769.000 3467.000 3253.000 1786.000 4207.000 4114.000  485.000 2610.000 1533.000 3031.000 1870.000 3286.000 1170.000  977.000   96.000 4187.000 3419.000 3020.000 1907.000 3331.000  413.000 3254.000 2994.000 4115.000 3699.000 3718.000 3581.000 2869.000 3320.000   81.000  668.000 1389.000 3139.000 4162.000 1629.000 1102.000  252.000 2415.000 3749.000 4117.000 1740.000 1623.000  505.000 2786.000 2465.000 3124.000    0.000
 i68 2312.000 4005.000 2456.000 4088.000 3215.000 2385.000 1326.000 4346.000 2045.000 1732.000  235.000 1297.000 1274.000 1826.000 3563.000 1193.000 3556.000 1093.000 3445.000 1756.000 2756.000 4221.000 2349.000 2180.000 4084.000 2604.000 2450.000  826.000 3422.000 1330.000 3900.000 2611.000 3171.000 2986.000 2123.000 1805.000 3489.000 3335.000 3880.000  276.000 1308.000  658.000 4298.000   60.000  968.000 3693.000 3898.000 3261.000 2892.000 1971.000 2414.000 2670.000 3009.000  802.000 3018.000  708.000 2849.000 1917.000 3492.000 3716.000  934.000 2673.000 3013.000 1977.000 3639.000  747.000 3628.000    0.000
 i69  288.000 2971.000 3989.000 2363.000 3527.000 4321.000  643.000 2309.000 2492.000 2174.000   26.000 3752.000 3488.000 3834.000  519.000 4171.000  724.000 1805.000   45.000 1123.000 3410.000 1497.000 2835.000 2591.000  762.000 2788.000  934.000  601.000 4059.000 3354.000 2614.000  428.000  606.000 3416.000 2071.000 1987.000  263.000 3237.000  796.000 2898.000 2222.000 2284.000 4380.000 3664.000 4448.000  913.000 2782.000 1738.000 2033.000  719.000 3187.000 3031.000 4160.000  399.000 3884.000 3574.000 4120.000 1381.000 3178.000  100.000    3.000 4128.000 2339.000  241.000 4449.000 1167.000 3663.000 4292.000    0.000
 i70  207.000  267.000 2326.000 3369.000  500.000 1589.000 1308.000 1923.000  627.000 4221.000 3493.000  948.000 3692.000 3046.000 2415.000 2064.000 3960.000 2496.000  356.000  324.000 1309.000 3717.000 1667.000 1367.000  376.000 1624.000 3415.000  568.000 2525.000 1194.000 3783.000 2810.000   56.000 3300.000 1507.000  590.000 1268.000 1820.000 2686.000  419.000  296.000 1634.000 2335.000 1104.000 2922.000  420.000 1264.000 1995.000 1255.000  376.000 1957.000 1902.000  783.000  167.000 3387.000 3352.000  761.000 1210.000 3904.000  521.000  481.000 3506.000 3243.000 1324.000 1304.000  281.000 2563.000 2269.000 2068.000    0.000
 i71 3920.000  138.000 1301.000 3292.000 4238.000  923.000  799.000 2161.000 1892.000 1206.000 1207.000 4283.000 1113.000 1112.000   97.000 2710.000   41.000 2034.000  137.000 3695.000 3037.000 4413.000 4270.000 4089.000 3740.000  960.000 4457.000   76.000  901.000 1727.000  479.000 4012.000  597.000  426.000 3526.000 4038.000 3094.000  166.000 1124.000 4457.000 1662.000 1616.000 2041.000  397.000  225.000 2011.000 3749.000 2260.000 3859.000   90.000 2524.000 2103.000 1153.000  719.000  849.000 3324.000  293.000 3065.000 2092.000 2912.000 4298.000 2176.000   12.000 3601.000 2425.000 1334.000 2563.000 3731.000 2447.000 3060.000    0.000
 i72 4404.000 3046.000 1993.000 2752.000 2580.000 3775.000 3334.000 2828.000 2614.000 1068.000 3077.000  703.000 2219.000 2326.000  862.000  979.000 3879.000 2746.000 1496.000 4397.000 3421.000 1350.000  938.000 4124.000 2905.000 3313.000 4152.000   30.000  657.000 1952.000 1485.000 4327.000  979.000 2579.000 3005.000 4084.000 2979.000 2037.000 3819.000  357.000  624.000 1219.000 1993.000 2874.000 1012.000 1734.000 3845.000 4339.000 1536.000 1167.000  318.000 3446.000   55.000 4323.000 2605.000 3799.000   86.000 1188.000 3247.000  519.000  776.000 1006.000 3657.000 1912.000 3845.000  971.000 3934.000  393.000 1592.000  623.000 1804.000    0.000
 i73  285.000 2325.000  843.000 1428.000 2272.000  297.000 3632.000 1455.000 2595.000 2435.000 2773.000 3685.000 3426.000  207.000 1475.000 2944.000 3717.000  731.000  875.000  883.000  502.000 2574.000 1322.000 3330.000 3279.000 2582.000 1853.000 2589.000 2941.000 4148.000 4010.000  185.000 1421.000 4124.000 3696.000 1647.000 1285.000 2026.000  633.000 2299.000 4190.000 2410.000 2482.000 2705.000 4269.000 1352.000 1221.000  915.000 4052.000  347.000  633.000 2970.000 4142.000 3415.000 2719.000 1441.000 2640.000 2478.000 3637.000 4173.000 1737.000 1310.000 3316.000 4400.000 1137.000  932.000 2236.000 1827.000  581.000 3692.000 2138.000  499.000    0.000
 i74  519.000 2685.000 1246.000 3214.000 3513.000 1990.000  719.000 1206.000  734.000  611.000  617.000 1187.000   74.000 2410.000 1482.000  336.000 3099.000  702.000 2136.000 1339.000 2549.000 1197.000 1149.000  244.000 2966.000 2978.000 4265.000 2371.000 3324.000 1889.000  645.000 3391.000 2342.000  336.000 1638.000 1169.000 3736.000 3611.000 3599.000 3909.000 3585.000 2690.000 1228.000 2312.000  447.000 2484.000 3430.000  582.000 1885.000 3228.000 2384.000 2004.000  831.000 3389.000 3867.000 1603.000 4216.000  491.000 1321.000  118.000 3792.000 2563.000 3658.000 3343.000 3063.000  668.000 2042.000  968.000  988.000 2344.000 1106.000 1734.000 1917.000    0.000
 i75 3598.000 1759.000 4387.000 2930.000 4334.000 3219.000 1725.000  370.000 3801.000 4394.000  655.000 2328.000 3646.000 2746.000  228.000 3985.000  685.000 2438.000 2975.000 4091.000 3139.000 1795.000 1393.000 1687.000 3353.000 3317.000 2027.000  757.000 3994.000 3246.000 2934.000  431.000 1389.000 3634.000 3664.000 4010.000 1193.000 3235.000 3074.000 4189.000 3317.000  673.000 2186.000 1474.000  677.000 1252.000 2523.000 3320.000 2896.000  193.000 2748.000 1036.000 1688.000 1944.000   69.000 2760.000  926.000  440.000 4143.000 2162.000 3423.000   11.000 4263.000 2102.000 2571.000 1751.000  589.000 3734.000 2415.000  775.000 2109.000 3295.000 3543.000 3003.000    0.000
 i76 4001.000 3754.000 3489.000 2076.000 1758.000  286.000 4200.000  492.000 2232.000 4218.000 1442.000  532.000 4394.000 1607.000 2609.000 3227.000 1107.000 2911.000 1593.000 1758.000 4349.000  186.000 2311.000 4000.000 2323.000 1144.000   33.000 2471.000  932.000 2937.000 3323.000 3783.000 2338.000   89.000 4037.000  732.000 3058.000 4338.000 3443.000 2461.000 2023.000 4436.000 4058.000 1161.000 2996.000 2169.000 1047.000 2757.000  879.000 1151.000 2885.000    3.000 2256.000 3143.000 2147.000 3191.000 2226.000 2048.000  893.000  125.000 2979.000 3440.000 2139.000 1954.000 3541.000 3875.000 4265.000 1471.000 3919.000 3709.000 3264.000 1163.000 2481.000  523.000 2650.000    0.000
 i77  746.000 2320.000 2626.000  153.000 3995.000 3650.000 4318.000 4179.000 3051.000  324.000  267.000 1900.000 3144.000 3777.000 1631.000 2350.000 1718.000 2168.000 1442.000 2990.000 2870.000 2151.000 2353.000 1144.000 3846.000  807.000  501.000 3748.000 2988.000 4323.000 3516.000 1522.000 1350.000 1539.000 2189.000 2227.000  654.000 1626.000 1002.000  228.000 1078.000 1663.000 1825.000 2247.000 1919.000  625.000  430.000  525.000 1523.000  595.000 1817.000 2232.000 1407.000 2703.000 2432.000 1644.000 3830.000 2893.000 3571.000  522.000 3259.000 3360.000 1567.000 3111.000 3035.000 2755.000 2846.000 1854.000 3796.000 3690.000 2081.000 1787.000 1663.000 1586.000 1545.000 2752.000    0.000
 i78 2026.000 2549.000  128.000 2588.000  834.000 1914.000 1220.000 3044.000 4221.000 1361.000 2849.000 2547.000 2400.000 1080.000 2046.000 4004.000 2787.000 1329.000 3465.000 1291.000 3606.000 4138.000 3526.000 1208.000 1756.000 2005.000 3957.000 2374.000 1854.000 3620.000 3266.000 2824.000 3268.000 3182.000 4116.000  844.000 3961.000 4216.000 4106.000 2840.000 2478.000  572.000 3583.000 1691.000 3615.000 3100.000 2809.000 1526.000 2999.000 2128.000 3008.000  602.000 1423.000 4105.000 2067.000 3511.000 3417.000 3702.000 4203.000 3565.000 4278.000  675.000  862.000  282.000 3529.000  683.000 2049.000  101.000 3234.000 3595.000 1031.000 2147.000  460.000 2960.000 4034.000 1827.000 3229.000    0.000
 i79  194.000  166.000  485.000 3440.000  600.000 3164.000 1432.000 3455.000 2130.000 3359.000  243.000 1423.000  121.000  429.000 2504.000  949.000  719.000 2328.000    6.000 1137.000 4024.000  130.000  420.000  263.000 2977.000 2383.000 1912.000  622.000 3665.000 4008.000 1714.000 4173.000 2948.000 3891.000 1482.000  944.000   19.000 2671.000 3945.000  213.000 3941.000 3902.000 3193.000 1621.000 4308.000 3757.000 2537.000 3905.000 2789.000  889.000 1118.000 2033.000 3398.000 2210.000  968.000 1696.000 2073.000  478.000 1619.000 3751.000 1183.000 3679.000  931.000 2716.000 3913.000 3233.000 3961.000 2584.000  877.000  875.000 1943.000  211.000 2791.000  149.000 3151.000 2176.000 2225.000 3341.000    0.000
 i80  228.000  772.000 2777.000 1209.000  752.000  261.000 1417.000  341.000   77.000 1756.000 1232.000 4459.000 3514.000 3079.000 3347.000 2385.000  128.000 3864.000 1338.000 2915.000   66.000 3864.000 3853.000 4291.000 3314.000 1576.000 2533.000 2103.000 2590.000 1826.000 1309.000 2580.000 1309.000  666.000 2906.000 3284.000 3198.000 3806.000 1928.000 3880.000  757.000 2965.000 3732.000  625.000 4033.000 3783.000 2237.000 2888.000 2479.000 1975.000 1762.000 3834.000  215.000  939.000 3593.000 4354.000 3431.000 3163.000 4014.000 1879.000 1640.000 4029.000 2600.000 2905.000 2428.000  815.000  108.000 4297.000 2088.000  889.000 4451.000 3302.000 3334.000 2579.000 2649.000 3139.000 3081.000 1203.000 2815.000    0.000
 i81  142.000 2467.000 2377.000 3535.000 4454.000 1448.000 1597.000 2428.000  544.000 2551.000 3748.000 2181.000 2968.000 2183.000  594.000  434.000 1108.000 1911.000 1819.000 3999.000 3380.000 3557.000 1142.000 3123.000 1683.000 1396.000 2467.000 4389.000 2589.000  455.000 2084.000 2523.000 4249.000 2382.000 2946.000 3471.000 2515.000 2568.000 1186.000 3047.000 2829.000 1599.000 1738.000 2833.000 3101.000 2301.000 3079.000 1012.000  797.000 2950.000 1952.000 4094.000 4403.000  377.000 1665.000  423.000 3468.000 2919.000 3764.000 3796.000 4237.000 4211.000 4118.000 3399.000 1560.000 1543.000  330.000 1641.000 2689.000 4435.000  866.000 2841.000  354.000 2884.000 3133.000 2544.000  923.000  657.000  171.000 1920.000    0.000
 i82  373.000 3358.000 3836.000 2734.000 2462.000 4104.000 4445.000 4069.000 4066.000  877.000 3140.000  273.000 4327.000 1011.000 1031.000 2193.000 3559.000  761.000  141.000 3304.000 3794.000 1409.000 3902.000 2716.000 3326.000 2023.000  964.000 3986.000 3031.000 1138.000 1421.000 3352.000  499.000 3179.000  351.000 1494.000 1443.000 4153.000  290.000  352.000 1885.000 3421.000 1708.000 3335.000 3774.000 1024.000   10.000 1037.000  741.000 1971.000 1026.000 3062.000  652.000  917.000 1964.000 2838.000 2831.000 1493.000 3597.000 2252.000 1202.000  265.000 1480.000  262.000 4308.000 1073.000  419.000 2245.000 1661.000 2472.000  507.000 2939.000 3523.000 2154.000  978.000 4071.000 2962.000 1844.000 1112.000 3137.000 2608.000    0.000
 i83 2850.000  583.000 1073.000 1114.000 2434.000 2437.000 3602.000 2733.000 2700.000 2133.000 2248.000 3434.000 1271.000 3638.000 1828.000 2721.000 1236.000   87.000 2784.000 4010.000 3073.000  160.000 2586.000 4051.000 1500.000 3857.000 1422.000 1350.000 2506.000 4045.000 2188.000 1415.000  240.000 3024.000 1732.000 3421.000  912.000 1274.000 4162.000 1658.000 4020.000 2963.000 3455.000 1509.000 2971.000 1430.000  113.000  543.000 2826.000  100.000 1914.000 2822.000 1763.000  260.000 1842.000 2680.000  326.000 3504.000 3474.000 4372.000 1725.000 1924.000  585.000 1228.000  227.000 3497.000 1241.000  579.000 3449.000 4167.000  672.000  896.000 3246.000 2968.000 3897.000 3579.000 4065.000   69.000 4031.000 3770.000 4117.000 1964.000    0.000
 i84 1645.000 2242.000 3660.000 3200.000 2873.000  994.000  734.000 2926.000  227.000  271.000 2101.000 2615.000 3190.000 1990.000 4309.000 1421.000 3668.000 2661.000 3671.000 1633.000 3137.000 2177.000  260.000  508.000 2010.000 1422.000 1577.000 3679.000 1920.000 2776.000 3083.000 1628.000 4412.000  698.000  643.000 1006.000 1811.000   62.000  824.000 4181.000 2200.000 2520.000 3783.000   56.000 3042.000   73.000 1243.000 3295.000 2017.000 2428.000 2610.000 2272.000 1447.000 2894.000 3907.000  546.000 2724.000 1118.000 2532.000 2951.000 4208.000 3917.000 1681.000 3549.000 3980.000 2170.000 1302.000 4117.000 3210.000 4445.000 1015.000  161.000 2719.000 4119.000 4333.000 2550.000 2520.000  108.000 1389.000 2714.000 3972.000 4263.000 3961.000    0.000
 i85  195.000 3407.000  170.000 1081.000  164.000  657.000 3786.000 4422.000 1795.000 3683.000 2758.000 1564.000 1797.000 1577.000 1096.000 1121.000 2745.000 4376.000  411.000 2118.000 3506.000   91.000 4348.000  717.000 4014.000  560.000 1931.000  316.000  621.000 4021.000 1592.000 3811.000 3979.000 3117.000 1602.000 3447.000 3727.000 3371.000 3269.000 2122.000 2291.000 1958.000 3788.000 2759.000  313.000 4440.000 3547.000 3999.000  398.000 3416.000  380.000 2648.000 4463.000 2032.000 1065.000 3203.000 1579.000 2670.000  583.000  176.000 4327.000 2555.000  875.000  374.000 1724.000 4219.000 1217.000 2030.000 2434.000  664.000 3569.000 4402.000 1683.000 1655.000 2058.000 3623.000  405.000 2905.000 3733.000 2683.000 2385.000 3494.000  493.000 1535.000    0.000
 i86 2800.000 3722.000 3366.000 2414.000 2017.000 1169.000 4420.000 1701.000  583.000 1160.000 4066.000  681.000 2482.000  824.000 2558.000 3165.000 1386.000 3697.000 3963.000 2123.000 2117.000  998.000  454.000  226.000 1669.000  921.000 1125.000 3624.000 1416.000  492.000 1182.000  157.000 3046.000 2636.000  123.000 3472.000 1197.000 1175.000 2447.000 4359.000 2115.000 4244.000 2549.000 1285.000 2175.000 1792.000 1676.000  548.000  432.000 2019.000 3618.000 3654.000 1892.000  383.000 1950.000 1588.000  922.000 3534.000 2494.000  430.000 3021.000 4307.000 1466.000 3235.000 4173.000 2082.000  233.000 3528.000 1810.000 1313.000  909.000  892.000 1502.000 3734.000 4165.000  187.000  574.000 4251.000  526.000 2223.000 2199.000 2035.000 1022.000 1379.000 1200.000    0.000
 i87  803.000 4283.000 1416.000  404.000 3222.000  328.000 4336.000 1490.000  181.000 2270.000 1837.000 4422.000 2566.000 2072.000 1204.000  700.000 1650.000  656.000 1709.000 1503.000  905.000 4251.000  850.000 4403.000 1077.000  510.000 4164.000 1213.000 2302.000 4360.000 2972.000 2666.000 3814.000 1574.000 1607.000 2829.000  327.000 4156.000 2361.000 2877.000 1179.000 3647.000 2426.000 2453.000 2872.000  896.000  528.000 2627.000 2828.000 1725.000 2432.000 1836.000 2034.000 2926.000 3386.000 2158.000 1885.000 1982.000 1616.000  912.000 1391.000  871.000   67.000 1978.000 4334.000  404.000  672.000 3731.000  607.000 2481.000 1295.000 3292.000 2770.000 3414.000 2857.000 3393.000 3703.000  536.000 1926.000 1910.000  751.000 4263.000 1387.000 1695.000  390.000 4392.000    0.000
 i88 3834.000 2890.000 3441.000 4254.000  564.000 3049.000 2221.000 2355.000 4176.000 2610.000 3055.000  965.000 2278.000 2023.000  453.000 1675.000 2636.000 2249.000 2960.000  495.000 2958.000 1372.000 1554.000 2798.000 1842.000 3298.000  215.000  599.000 1341.000 3246.000 2080.000 3692.000 2179.000 2378.000  564.000 1114.000 4143.000  643.000 3511.000 2033.000  981.000 2045.000 1819.000  752.000 2538.000 3219.000 1901.000 3737.000   97.000  666.000 1202.000 1753.000 4427.000 1279.000 1568.000 4213.000 1269.000 1440.000  917.000 2537.000 2869.000  948.000  369.000 3010.000 3548.000 4164.000 2532.000 2466.000 1892.000  362.000  438.000 3826.000 2458.000 3754.000 4396.000 3982.000 4026.000 3255.000 3326.000 3620.000 1970.000 2686.000 2790.000 1337.000 4097.000 1300.000 3585.000    0.000
 i89 2515.000  874.000 2034.000 2967.000 3328.000 2667.000  750.000  930.000 3943.000 1798.000 2940.000  197.000 2823.000  796.000  991.000  845.000 2368.000 3402.000 2985.000 1459.000 3238.000  408.000  205.000 3427.000 2683.000 1042.000 1140.000 2803.000 4374.000 3124.000 1112.000 1960.000  913.000  777.000 1464.000 4310.000 1089.000 1180.000 3867.000 1542.000  657.000  403.000 1182.000  285.000 2169.000 2176.000 3071.000 3451.000 2605.000  258.000 3319.000 3610.000 1356.000 3988.000 2498.000 1784.000 2667.000  458.000 1937.000 1942.000 1123.000  491.000  784.000 1555.000 4098.000 1033.000 3581.000   98.000 4143.000 2815.000 3008.000 1712.000  760.000  531.000 3127.000 2769.000 1243.000 4025.000 3721.000 2824.000  717.000  929.000  282.000  197.000 3229.000 1637.000   63.000 4299.000    0.000
 i90  967.000 3357.000 3931.000 2171.000 2390.000 1458.000 4154.000 3896.000 2301.000 2020.000 3742.000 2479.000 2263.000 2168.000 3639.000 1861.000 3639.000 2551.000 3825.000 4001.000 2698.000 1126.000   15.000 3071.000 2184.000  664.000 2526.000 2213.000 2114.000 3923.000  226.000 1937.000 2071.000 4434.000 4297.000 1910.000  661.000 4117.000  737.000 4411.000  160.000 1736.000  326.000  967.000 3195.000 1584.000 2526.000 3664.000 3647.000 2968.000 1490.000 3497.000  583.000 4375.000 2021.000 3959.000 4104.000 4260.000 3030.000 1775.000 2551.000  330.000 1323.000 1048.000  557.000  380.000 3212.000 2484.000 3603.000 3803.000 1705.000 2389.000  617.000 4274.000 3306.000 3134.000   35.000  146.000  465.000 1772.000 3829.000 2474.000  240.000  678.000 3494.000 2183.000 4184.000  444.000 2494.000    0.000
 i91 3598.000 2112.000 2209.000 2591.000 1172.000 1603.000 1452.000 3558.000  761.000 1385.000 3899.000 2930.000  310.000 2363.000 4354.000 3373.000 2167.000 3549.000 3598.000 4399.000   49.000 2276.000 1998.000 2712.000 2057.000 2492.000 2580.000 2216.000 1449.000 4271.000 4412.000  935.000 2873.000 2744.000 1591.000  658.000 1073.000 1325.000 2858.000 4003.000  487.000  314.000  530.000 3950.000 2243.000  776.000 1908.000 2754.000 1941.000 3298.000 4187.000 1168.000 4409.000   79.000 3450.000 3193.000 1623.000 3594.000  568.000 2411.000 2525.000 1287.000 1409.000 1520.000 2770.000 2133.000  231.000 2576.000 3461.000  443.000 2961.000  843.000 1939.000 3945.000 2229.000 4374.000 3582.000 1964.000  962.000 1895.000 3457.000 1976.000 4365.000 1196.000 4032.000 2374.000 2821.000  447.000 1097.000 2353.000    0.000
 i92 1023.000 3058.000 2467.000 2569.000 4030.000 3986.000 2897.000 2155.000 3406.000 2173.000 3311.000  802.000 3696.000   41.000 2979.000 3780.000  522.000 1595.000 1431.000 2525.000 4386.000 2793.000 1276.000 1667.000 3476.000 1373.000 3231.000 1341.000 2023.000 3893.000 1974.000 3582.000 2704.000 2580.000 1284.000 4205.000 1521.000 3740.000 4286.000  979.000 3173.000 4249.000 3081.000 2116.000 4442.000 3519.000 3736.000 1314.000 3814.000 2902.000 3098.000 3198.000 2317.000   34.000 2106.000 1602.000 2930.000 2497.000 2212.000 3163.000 1026.000 3810.000 1581.000 4232.000 3977.000 4072.000 3545.000  189.000  772.000 4367.000 2723.000 1947.000 4232.000 1251.000 2785.000 3969.000  773.000 3223.000 3068.000 1890.000 3820.000 1820.000 1804.000 3420.000 2378.000  307.000 2319.000 3514.000 1650.000 3367.000 1631.000    0.000
 i93   70.000 1266.000 4071.000   70.000 4016.000  268.000 1052.000 3264.000  366.000 4311.000 1280.000 2069.000  705.000  709.000 3953.000 3433.000 1431.000 2745.000 3975.000  831.000 3327.000 3916.000 3704.000 1128.000 1902.000 2206.000  626.000 3823.000  462.000 2682.000  704.000 2983.000 3859.000 1703.000 2208.000  113.000 2385.000 1534.000 3804.000  684.000 4055.000 2181.000 2256.000 2784.000 3279.000 1793.000 1645.000 1291.000 3207.000 1059.000 2165.000  856.000 4070.000 3234.000 3061.000 1524.000 4342.000  544.000 3384.000 1401.000  883.000  854.000  272.000 1358.000 3492.000  125.000 3771.000 2264.000 2876.000 3726.000  164.000 1959.000 2425.000 1785.000  766.000 3645.000 1760.000 3672.000  921.000 1960.000 1068.000 4469.000  336.000 3273.000 1085.000 1730.000 4358.000 4043.000  290.000 1942.000 2288.000 2843.000    0.000
 i94 2792.000 1632.000 2022.000 2598.000 3822.000 2592.000 2498.000 4130.000 4447.000  517.000 3055.000 2646.000 2153.000 2258.000 3736.000 3870.000 2601.000 3200.000 2190.000 1338.000 2745.000 3183.000    1.000 4114.000 3747.000 3025.000  855.000  491.000  385.000  637.000  808.000 4153.000 3734.000  549.000   28.000 2453.000 3765.000 3911.000 4466.000 2563.000 2773.000 2928.000 2714.000 2042.000 3697.000 3216.000  360.000 2900.000 1778.000 2957.000 2569.000 4144.000  947.000 4259.000 4032.000 1558.000  634.000 2543.000 2256.000  194.000 3906.000  234.000   73.000  431.000 3460.000 2177.000  518.000 3091.000  924.000 4198.000  744.000 1585.000 3102.000 3519.000 3829.000 1935.000 2042.000 4191.000  150.000 2430.000 3999.000 2703.000 1191.000   90.000 2895.000 3105.000  317.000 3502.000 2788.000 2550.000 3918.000 3992.000 1189.000    0.000
 i95 1417.000 2640.000 2690.000  166.000 3254.000 1065.000 3025.000  183.000 3156.000 3205.000 1380.000 2400.000  489.000 2883.000 2105.000 1250.000 2125.000  966.000  575.000 4351.000 3025.000 3149.000 2499.000 4322.000 1256.000 4101.000 1491.000  698.000 1299.000 4152.000 3079.000 3715.000 3107.000    5.000  697.000 1638.000 2820.000 2246.000 4443.000 2392.000 1539.000 2839.000 4176.000 3856.000 3193.000 3914.000  474.000 1587.000 1889.000 2594.000 2454.000 3592.000  556.000 3563.000 2613.000 2809.000 2648.000  543.000 1457.000 1613.000 2925.000   43.000 3608.000  621.000 2229.000 4393.000 1560.000 1428.000 1622.000 2264.000 1823.000 1456.000 3917.000 2516.000 3678.000 2120.000 1900.000 3365.000 2991.000 3822.000 2990.000 2596.000 2888.000 3693.000  337.000  848.000 1862.000 4089.000 1572.000 1348.000 3018.000 4002.000   29.000 2192.000    0.000
 i96 4274.000 1623.000 2222.000 1470.000 4022.000 3830.000 1206.000 1552.000 2186.000 1898.000  607.000 3992.000 2793.000 4183.000 2271.000 4365.000 3619.000 1735.000 4446.000 2224.000  516.000 2828.000 1203.000 3818.000 4361.000 3423.000  189.000 2490.000 3489.000 2584.000 3129.000 2017.000 4060.000 3209.000 2612.000  402.000 4025.000 3765.000 3648.000 1719.000  160.000 2594.000 1070.000 2136.000  516.000 3719.000 3100.000 4415.000 2475.000 3831.000 1119.000 2545.000  332.000 1529.000 1445.000 1872.000 1555.000 1875.000 3687.000  696.000  976.000 3252.000 2113.000 3951.000 2483.000 3394.000  608.000 1703.000  256.000 1869.000  351.000 2996.000 2370.000 4424.000 2089.000 2024.000 3552.000 1305.000 2778.000  677.000  791.000 1335.000 2969.000 1183.000 3399.000 1727.000  534.000 1718.000 3918.000 4349.000 2116.000 1605.000  216.000  679.000 2890.000    0.000
 i97 2477.000 2927.000 1380.000  879.000 1920.000 1587.000 4034.000 4229.000  305.000 3644.000 3421.000  540.000 1053.000 2311.000  412.000 1928.000 1498.000 3419.000 3937.000 4428.000  361.000 1193.000 3392.000 4079.000 4249.000 4248.000  459.000   81.000 1842.000 2163.000  747.000 1969.000 2419.000  874.000 2189.000 2955.000 2841.000 1748.000 4347.000 2945.000 1885.000 2325.000 4454.000 3113.000 4044.000  653.000  568.000 2497.000 2958.000 3010.000 1555.000 2494.000  998.000 2150.000  765.000 1322.000 1869.000  907.000  706.000   60.000 3022.000  148.000 1480.000 4043.000 2526.000  248.000 3157.000 2388.000 2242.000 3958.000 1381.000 3543.000 3238.000 1544.000 1277.000 3284.000 2807.000  487.000 2226.000 3636.000 1691.000  626.000  215.000 2649.000 3880.000 4222.000 2750.000 3148.000  623.000 2268.000 2152.000  406.000  189.000  317.000 3203.000 3044.000    0.000
 i98 1599.000 1743.000 3555.000 3920.000 3012.000 2884.000 4393.000  953.000 2533.000 2109.000 2288.000 1718.000  826.000 2241.000 3440.000 3088.000 1457.000  826.000 2090.000 2548.000  226.000  889.000  266.000 3123.000 2318.000 3335.000 1434.000 1611.000    2.000 2856.000 1488.000  505.000 3145.000  419.000  911.000 3345.000  468.000 2882.000 2548.000 1849.000 4060.000 1859.000  616.000 1286.000 3818.000 4262.000  473.000  108.000   76.000 2492.000  946.000 3329.000 2604.000 2280.000 3558.000 2579.000 3224.000 1042.000 4390.000 1714.000 1802.000 1354.000 3034.000  759.000  762.000   27.000   73.000 2500.000 4450.000  428.000 1869.000 1792.000 2795.000 1724.000 3953.000 2557.000   14.000  451.000  446.000 4403.000 3961.000 3725.000 1070.000 1309.000  123.000 1562.000  858.000 3338.000 3115.000 3885.000 3109.000 3296.000 2408.000  285.000 1222.000 1437.000 1973.000    0.000
 i99 2722.000 1870.000 4053.000 2994.000 3419.000 3984.000 4422.000 1242.000 2698.000 1244.000 3530.000 3280.000 2575.000 2161.000 1928.000 4414.000 1727.000 3474.000 2529.000 4167.000 4076.000 4443.000 3606.000  877.000 4031.000 3852.000 3836.000  528.000 3129.000 1191.000   60.000 3590.000  642.000 2787.000 1392.000 3405.000 2534.000 4241.000 3073.000 4132.000 2974.000 3684.000 2865.000  796.000 3301.000 2230.000 3660.000 1550.000 1393.000 3405.000 2035.000 1014.000  668.000 4037.000 2097.000 2309.000 3991.000 3975.000 1000.000  784.000 1363.000 4030.000 2570.000 3424.000  815.000 4289.000 1430.000 3522.000 1819.000   91.000 3490.000 3448.000 3789.000 4404.000  387.000 3433.000 3337.000 2709.000 2233.000 3222.000  106.000 1116.000 2531.000 3765.000 1744.000 4416.000 1362.000 1039.000 3249.000  175.000 4209.000   70.000  784.000 1074.000 3123.000 2597.000 2339.000 3018.000    0.000
i100 4028.000 1796.000 2688.000 1061.000 2464.000  377.000 1917.000 3818.000 4173.000 3676.000   60.000  151.000  847.000 2229.000  772.000 2625.000 3530.000 2661.000 4173.000  285.000 2568.000   42.000 3507.000 2607.000 2101.000 2509.000 2837.000 1314.000  474.000 1684.000 2596.000 1816.000  687.000 4134.000 2368.000 2161.000 3415.000 2866.000 1292.000 1142.000 3424.000 2920.000  226.000 1146.000 3036.000  637.000 4422.000 3649.000  871.000 1679.000 1542.000 4283.000 1158.000 1730.000 3450.000 3380.000 1131.000 1916.000 1008.000 1348.000 3043.000 2436.000 1970.000 2570.000 2728.000 3938.000 2868.000 2074.000 2517.000 4134.000 4167.000 4102.000 2565.000 2381.000 2926.000 2949.000 1177.000   20.000  800.000 1678.000 1589.000 4172.000 1943.000 1613.000 4174.000 2385.000 2247.000 2947.000 1063.000 3814.000 1092.000 2409.000  879.000 4438.000 2837.000 3422.000   63.000 2515.000  195.000    0.000
