# Supplementary material for: Novel hybrid evolutionary algorithm for bi-objective optimization problems
Source: Sci Rep. 2023 Mar 15;13:4267. doi: 10.1038/s41598-023-31123-8 (PMC10017715; doi:10.1038/s41598-023-31123-8)
Supplement: Supplementary file 1 — Supplementary Information. [file 41598_2023_31123_MOESM1_ESM.zip › datasets/P6/dist_randomE100_orig.txt]

          i1       i2       i3       i4       i5       i6       i7       i8       i9      i10      i11      i12      i13      i14      i15      i16      i17      i18      i19      i20      i21      i22      i23      i24      i25      i26      i27      i28      i29      i30      i31      i32      i33      i34      i35      i36      i37      i38      i39      i40      i41      i42      i43      i44      i45      i46      i47      i48      i49      i50      i51      i52      i53      i54      i55      i56      i57      i58      i59      i60      i61      i62      i63      i64      i65      i66      i67      i68      i69      i70      i71      i72      i73      i74      i75      i76      i77      i78      i79      i80      i81      i82      i83      i84      i85      i86      i87      i88      i89      i90      i91      i92      i93      i94      i95      i96      i97      i98      i99     i100
  i1    0.000
  i2 4253.000    0.000
  i3 2880.000 3329.000    0.000
  i4 3827.000 3354.000 1857.000    0.000
  i5 1193.000 1804.000 1266.000  686.000    0.000
  i6 1359.000  481.000   28.000 3753.000 2887.000    0.000
  i7 1397.000 1193.000 2162.000 2385.000  541.000 2125.000    0.000
  i8  250.000 3760.000 3038.000  314.000 3923.000  968.000  866.000    0.000
  i9  429.000 4148.000  518.000 2333.000 1605.000 1828.000  248.000 1573.000    0.000
 i10 4295.000 1062.000 3332.000 4142.000  621.000 1233.000 3402.000 3282.000 3743.000    0.000
 i11 1683.000 3726.000 3637.000 2932.000 1673.000  496.000 3236.000 3249.000 2983.000 2251.000    0.000
 i12 1062.000 1556.000 2232.000  426.000  538.000 1035.000 3892.000  502.000 1985.000 2581.000 3396.000    0.000
 i13 2612.000 3865.000  302.000 3440.000  471.000 3410.000 1740.000  432.000 2159.000 1873.000 2271.000 4427.000    0.000
 i14 4149.000 3172.000   38.000 2983.000 3037.000 1349.000 2547.000 1646.000 2982.000 1257.000  950.000  471.000 4179.000    0.000
 i15 3218.000 4087.000 3733.000  535.000 3968.000 1462.000 3776.000 3704.000  957.000  523.000 3355.000 1947.000 1196.000 2102.000    0.000
 i16 2008.000 2335.000 3942.000  893.000  982.000  644.000 2332.000 2862.000  463.000 3818.000 4331.000 2256.000 1056.000 1710.000  364.000    0.000
 i17   46.000  920.000 2595.000 2695.000 3658.000 1488.000 1857.000 3171.000 4424.000  806.000 3809.000 3076.000  790.000 2080.000  825.000 4015.000    0.000
 i18  145.000  115.000 1172.000 2182.000 3805.000 3076.000 1421.000 3113.000 2392.000  685.000 1085.000 3033.000  703.000 3085.000 2735.000 3477.000 1700.000    0.000
 i19 3707.000 3387.000 3595.000  524.000  346.000   53.000 2326.000  706.000 4371.000 1172.000  128.000 2983.000 1091.000 3423.000  171.000 2737.000 3729.000 1144.000    0.000
 i20 1800.000 3228.000 4130.000 2784.000 2258.000  773.000 3940.000 3837.000  676.000 2853.000 1256.000  673.000 4012.000 3323.000 1188.000  424.000 4391.000 1480.000  476.000    0.000
 i21 2181.000 1092.000 2844.000 4004.000  108.000 3186.000 2506.000 4112.000 4316.000 2612.000 1875.000 1790.000 4134.000 1413.000 3912.000  703.000 4014.000 2647.000 4442.000  531.000    0.000
 i22 3841.000  957.000   67.000 4038.000  173.000  430.000 1713.000 4038.000  561.000 1145.000 2894.000 3445.000 1823.000 2639.000  954.000  277.000 2531.000 2903.000 1522.000 1484.000 3857.000    0.000
 i23 1984.000 4074.000 2427.000 1127.000 1117.000  510.000 4431.000 4272.000  353.000 3960.000 1439.000 2058.000  726.000  625.000 2515.000 4387.000 1443.000 1865.000   63.000 3162.000 3477.000   11.000    0.000
 i24 2053.000 3895.000 3650.000 3674.000 3351.000  775.000 4128.000 2381.000 2666.000 2638.000 3352.000 4010.000  668.000 3705.000  442.000  626.000  790.000  546.000 4030.000 3428.000 1267.000 4334.000  582.000    0.000
 i25 1399.000 1158.000 3235.000  314.000 3326.000 3958.000 1757.000 4435.000 4106.000 3341.000 4117.000 4121.000 1746.000 2541.000 3398.000 2841.000  248.000  702.000 1846.000 1910.000 4446.000  280.000 3388.000 3690.000    0.000
 i26 1752.000 1228.000 3703.000 1485.000  736.000 4256.000 2342.000 3372.000  213.000 1991.000 3386.000 1158.000 3656.000 2940.000 1039.000  387.000  170.000 1404.000 2237.000 1612.000 1182.000 2154.000 3460.000 3181.000 1712.000    0.000
 i27 3814.000 3680.000 4262.000  325.000 3214.000  403.000 3727.000  418.000 2950.000 2654.000 2772.000 2196.000  838.000 3842.000 2416.000 2200.000 1535.000 2020.000 1195.000 3471.000  301.000    1.000 4287.000 3945.000  502.000 3347.000    0.000
 i28 1999.000 1677.000 2853.000 3224.000 2228.000 3977.000 3045.000 4069.000 1258.000 3349.000 3474.000  395.000 3527.000 2617.000 2782.000 4442.000 2673.000 3527.000 3541.000  871.000 4093.000 1088.000 1079.000  388.000 1585.000  299.000 3069.000    0.000
 i29 3997.000   88.000 2896.000 1708.000 1725.000 2553.000 1565.000  918.000 3205.000  234.000 3318.000 2742.000  502.000  745.000 2362.000 2157.000 1365.000 1615.000 4342.000 1550.000 3835.000 2883.000 3406.000 1734.000 1810.000  240.000 1004.000 3609.000    0.000
 i30 3108.000  324.000  654.000  490.000 4447.000 3843.000 1402.000 4127.000 1913.000  181.000  132.000 1088.000  807.000 2203.000 1398.000 2860.000 1298.000  755.000   32.000 3486.000 1699.000 3652.000 1601.000 3018.000 3526.000 3671.000  587.000 1456.000 4450.000    0.000
 i31  670.000 3810.000 3361.000 3313.000  227.000  654.000 2059.000 1805.000  536.000 1189.000 2399.000 1302.000 3822.000  595.000 3821.000 3415.000 2053.000  364.000 4294.000 2919.000 3375.000 4224.000  218.000 4409.000 3159.000 1714.000 1786.000 2890.000 3251.000 3229.000    0.000
 i32 1966.000 3171.000 3638.000 2248.000 1497.000 1054.000 1325.000 1924.000 2096.000 1251.000 4287.000 1192.000 4020.000 1236.000  193.000 4416.000  124.000 3211.000 2065.000  547.000 3076.000 3348.000 2930.000  823.000  847.000 2234.000 1103.000 3121.000 3585.000 2574.000 1577.000    0.000
 i33 1500.000  372.000 2530.000 2174.000   60.000 1343.000 2475.000 1685.000  396.000 2902.000 4157.000 3147.000 2339.000 2116.000 3332.000 2480.000  539.000 3974.000  835.000 2747.000 1186.000 3596.000 2680.000 2907.000 2189.000 2153.000 1697.000 3123.000 4259.000 3689.000 4289.000 2618.000    0.000
 i34 1114.000 1332.000 3408.000 1034.000 4265.000 2067.000 4130.000 1218.000 1319.000 3035.000 3376.000 1506.000 2273.000    1.000 3383.000 2231.000  645.000 3143.000  507.000 2228.000 2198.000 4260.000 3369.000 1346.000 3246.000 1484.000 1301.000 2492.000 3752.000 1800.000 4285.000 4118.000 1217.000    0.000
 i35 1280.000  295.000 3866.000  782.000 3468.000 1540.000 1495.000 1418.000 2355.000 4234.000 1153.000 3874.000 3877.000 4353.000  138.000  245.000   67.000 3579.000 3078.000 2024.000 3520.000  370.000  895.000 4243.000  699.000 3400.000  587.000 2144.000 1847.000 3017.000 1952.000  308.000  833.000 1992.000    0.000
 i36 2555.000  104.000 1600.000 2853.000 2751.000  379.000 1342.000  199.000 1312.000  122.000 3892.000 1449.000 4423.000 3731.000 1581.000  830.000  651.000  306.000 4055.000 1039.000 1366.000 3883.000 3265.000 1938.000 4071.000 3071.000  847.000 2615.000  519.000 3146.000 3546.000 4214.000 1854.000 3517.000 3478.000    0.000
 i37 2336.000 1152.000  455.000 1158.000 3649.000 2763.000 2223.000 1365.000 1944.000 3244.000 1607.000  407.000  115.000  347.000 1310.000 2649.000 1463.000  621.000 3011.000 3626.000 3388.000 2358.000  742.000 3894.000 1138.000 2385.000   56.000 4261.000  733.000 2294.000 2057.000 2959.000 2266.000   61.000 3533.000 1957.000    0.000
 i38 2507.000 4436.000  917.000 3426.000 3313.000  471.000 4297.000 3589.000  501.000 4373.000  811.000  981.000 1540.000  700.000 3002.000 3980.000 3429.000 2284.000 3459.000 2992.000 2061.000  423.000 4327.000 1428.000 2685.000 4241.000  403.000 2039.000 2207.000 1138.000 3696.000 1088.000 2738.000  338.000 1267.000 3296.000  712.000    0.000
 i39 1782.000 1034.000 3354.000  709.000 1777.000 4367.000 4331.000 1639.000 1568.000 3058.000  702.000 1248.000  344.000 1088.000  405.000 4015.000  348.000  591.000  945.000 1350.000 1487.000 3963.000 2606.000 1790.000 2431.000  960.000 4088.000 2418.000  303.000 1312.000 3010.000 3232.000 1023.000 1116.000 1169.000 1979.000 3991.000 2738.000    0.000
 i40 1931.000  673.000 3676.000 1667.000  223.000 3362.000 3538.000 2913.000  655.000 1271.000 3023.000 1294.000 2270.000 2220.000 2340.000 2798.000  142.000 1545.000 4035.000 1768.000  187.000  234.000  604.000 2897.000  672.000 4011.000 4330.000 3179.000 2674.000 1622.000 1436.000  201.000 4013.000  549.000  155.000 1050.000  445.000 3409.000 3900.000    0.000
 i41  946.000 2456.000 4055.000 1424.000 2417.000  560.000 3117.000 1550.000 2517.000  303.000  758.000   97.000 4194.000 4436.000 1941.000 2640.000 1496.000 3064.000 3651.000 3617.000 3970.000 2305.000 1447.000 3255.000 2574.000 2655.000 2814.000  446.000   48.000 2232.000 1955.000 1753.000 4299.000 1293.000 2048.000 2407.000 3195.000  412.000  178.000 3585.000    0.000
 i42 3095.000 2342.000 1346.000 4387.000 1378.000 1955.000 2916.000 4348.000 1717.000  459.000 3873.000 2429.000 3549.000 1284.000 1588.000 2811.000 2282.000 1382.000 3855.000 1995.000 3413.000 3711.000 1289.000  577.000 3293.000   27.000 1971.000  954.000 3072.000 2619.000 2819.000 4058.000 1459.000 1963.000  370.000 3305.000 2609.000 1611.000 1470.000 1110.000 1728.000    0.000
 i43 2319.000 2045.000 4151.000 4090.000 1300.000  934.000 4063.000 1345.000 3323.000 2226.000 4275.000 3920.000 1410.000 3860.000 1760.000   47.000 1468.000  417.000 3916.000 3368.000  303.000  894.000  170.000 1270.000  835.000 2625.000 4374.000 2760.000 2640.000 3602.000 2989.000 2257.000 3082.000 3542.000 1808.000 3928.000 1643.000 2706.000 1612.000 4000.000 2745.000 1035.000    0.000
 i44  652.000 1062.000 3607.000   68.000 1605.000 3227.000 1060.000  339.000 1086.000 1945.000 3392.000 3025.000 3329.000  109.000 4222.000  334.000 2488.000 1731.000 1864.000 4399.000 4329.000 1997.000 3085.000 1332.000 1281.000 3064.000 3421.000 1041.000  166.000  923.000 2181.000 4076.000 2685.000  557.000 1795.000  558.000 2660.000 2985.000 2297.000 1379.000 1746.000 3398.000 3525.000    0.000
 i45 1722.000  427.000 2790.000 1109.000 3721.000 1971.000  619.000 1806.000 2931.000 4245.000  810.000  182.000 1531.000 1785.000 1771.000  988.000  327.000  269.000  965.000 2669.000 2443.000 2195.000 4431.000 4458.000 3399.000 4236.000  103.000 1752.000  654.000 2377.000 1638.000 3100.000 2340.000 3603.000 2720.000 2472.000   68.000  480.000  271.000 2569.000 3343.000 3485.000 2962.000  230.000    0.000
 i46 1668.000 3792.000 3250.000  901.000 3066.000 2719.000  158.000 2609.000 2685.000 1594.000  836.000  481.000 3053.000 1033.000  423.000  687.000 3609.000 3664.000   64.000 3216.000  330.000 2597.000 3811.000  241.000 2364.000 2287.000 2769.000 2329.000 4072.000 1252.000 2894.000   34.000 3031.000  414.000 3654.000  783.000 2235.000 2986.000 2404.000 1079.000 4183.000 3055.000  158.000 1949.000 2651.000    0.000
 i47 1100.000 2696.000  963.000 3516.000 3718.000 1935.000 4410.000 2232.000 3585.000  524.000 3753.000 1036.000 2980.000  389.000 2073.000 3273.000 1340.000 3415.000 1554.000 4056.000 2747.000 3166.000 2992.000 2947.000 2233.000 2120.000  330.000 1381.000  684.000 1573.000 1308.000 1080.000  623.000 4169.000 1263.000 4155.000 2260.000 1559.000 3035.000 4392.000 3885.000 4115.000 3004.000 4127.000 3330.000 2603.000    0.000
 i48 3762.000 3339.000 3479.000 1835.000 2807.000 1692.000 3523.000 3477.000 3362.000  113.000 2812.000 1776.000 1349.000 1626.000 3568.000 4362.000 3326.000 1987.000 3311.000  677.000  859.000 2652.000 3437.000 3129.000  887.000 1970.000 3003.000 1967.000 2225.000 3286.000 3698.000 2471.000 1216.000  190.000 2393.000 2338.000  744.000  415.000 4450.000 2859.000 1576.000 1586.000 2595.000 1387.000 3264.000 2557.000 2295.000    0.000
 i49 4007.000 2653.000 1145.000 2569.000 1457.000 3365.000 3567.000 1176.000  657.000  908.000 2531.000 3843.000 2584.000 3577.000 2510.000 2698.000 3948.000 1625.000 2911.000 1911.000 3500.000 3140.000 4003.000 4468.000 3454.000 3540.000 3665.000 2122.000 2215.000 1897.000 3067.000  786.000 4266.000 1225.000 2409.000   88.000 2952.000 1331.000 2690.000 1426.000  410.000 3786.000 2928.000 4234.000 2985.000 3531.000 3042.000 3516.000    0.000
 i50 1381.000 3325.000 2345.000 1703.000 3661.000 1335.000 2054.000 1854.000 1115.000  622.000 2586.000 1714.000  948.000 1584.000 2051.000 3806.000 1650.000 1048.000  872.000 4214.000 2835.000 2222.000 3133.000 3702.000 3921.000 2201.000 1734.000  552.000 4215.000 1198.000  811.000 4120.000 3631.000 1622.000 1934.000 1538.000 3752.000 1119.000 1469.000  614.000 3755.000 2728.000  408.000 1661.000  861.000 2093.000 3932.000 3931.000  304.000    0.000
 i51 2627.000 2260.000 1951.000 4439.000  223.000  850.000 4306.000 3761.000  899.000 2347.000  274.000 2034.000 1978.000 2517.000  276.000 3631.000 3622.000 1341.000  384.000 1274.000  693.000 3915.000 2379.000 1520.000  237.000 1384.000 3269.000 3059.000 2152.000 3975.000  631.000 1296.000  156.000 2331.000  511.000 1392.000 1601.000 3037.000 1489.000 1001.000 1636.000 3250.000 1358.000 1636.000 3496.000 4296.000 4158.000 3361.000 2076.000 3582.000    0.000
 i52   86.000 3607.000 2032.000 1442.000 3913.000 1505.000  399.000 4062.000  463.000 3875.000  374.000 2867.000 1055.000 1568.000  511.000 1565.000 4470.000 4115.000 2455.000 1216.000  778.000 3811.000 2274.000 3588.000  362.000  400.000  425.000 3960.000 3602.000 3600.000 2196.000 1634.000 3890.000 4017.000 3305.000 3727.000 2275.000  864.000 2661.000  970.000 2081.000 3637.000  353.000 3476.000  382.000 4281.000 4303.000 3475.000 2601.000  184.000  398.000    0.000
 i53 3159.000 4456.000 2142.000 2401.000 3613.000 2237.000 3531.000 2656.000 2585.000  169.000 1670.000  778.000 3415.000 2171.000 2745.000 4290.000  534.000 4397.000 4318.000  809.000 1072.000 2856.000 3375.000 2035.000  857.000 2402.000  351.000 2621.000 2563.000 1924.000 3325.000 3522.000 1013.000  784.000 1955.000 1261.000  393.000  875.000  446.000 3563.000 1245.000 2196.000 3223.000 2753.000 2373.000 1734.000 1345.000  749.000 2593.000 3461.000 4408.000 3954.000    0.000
 i54 2508.000  850.000  993.000 3832.000 3502.000  107.000 1432.000   61.000  931.000 1769.000  432.000  777.000 3077.000 2561.000 3148.000 4365.000  806.000 3542.000 3552.000 2593.000  741.000 4240.000  294.000 1123.000  672.000 2404.000 2178.000 2207.000  757.000 4056.000 1209.000 3875.000 2590.000 2586.000  447.000 1184.000 2354.000 1860.000 2592.000 2351.000 2254.000  378.000 1089.000 3273.000 2827.000  887.000   85.000 1488.000 4173.000   29.000  478.000 3732.000 3315.000    0.000
 i55 2235.000 3572.000 2822.000 4365.000   23.000 2812.000 2352.000 3241.000 2102.000 1185.000 3498.000 4206.000 1790.000  269.000 2757.000 3432.000  718.000 2879.000 4131.000 1304.000 2442.000  479.000 2134.000  188.000  739.000  326.000 2204.000 3671.000 4349.000 2889.000  916.000 4002.000 1382.000  852.000 3030.000 1246.000 2186.000  888.000  927.000 1420.000 3938.000 3756.000 2145.000 4414.000  676.000 2707.000 2263.000 1510.000  265.000  171.000 2939.000 3762.000 1470.000 1867.000    0.000
 i56 3150.000 3166.000 1913.000 1339.000  135.000 1340.000 1102.000 1220.000 2753.000 2582.000 1102.000 3322.000  467.000  466.000 2883.000  878.000  299.000 1237.000  484.000 3907.000 4302.000 2694.000 1312.000 2588.000 1101.000  791.000 1030.000   70.000 2901.000  870.000 1846.000 2194.000 1138.000 2713.000  878.000  692.000 3139.000  214.000 4031.000 1067.000 2189.000 4182.000  585.000  882.000  713.000  836.000 4096.000 2073.000  502.000 1059.000 1889.000 2778.000 4159.000 3341.000 3055.000    0.000
 i57 4222.000 1082.000 1589.000 2597.000 4056.000 2290.000 3884.000 1265.000 3174.000  879.000 3685.000  163.000 4140.000 3594.000 2965.000 2017.000  950.000 2820.000 2205.000 4067.000 2545.000 2468.000 3510.000  289.000 2969.000 1288.000 3110.000 4056.000  117.000 4316.000 3708.000 3681.000 3460.000 2382.000 4430.000 2969.000 3327.000 4039.000 3413.000  868.000 3798.000 4215.000 1576.000 1232.000 3339.000  449.000 2553.000 3680.000  485.000   49.000 2131.000 3121.000 2980.000 2586.000  829.000  940.000    0.000
 i58 3338.000 1812.000 1257.000 2951.000 1704.000   31.000  259.000 2012.000 4344.000  685.000 4466.000 2013.000   63.000 2715.000 1932.000 1321.000 1422.000 2492.000 3956.000 1711.000 2782.000 4342.000 3159.000  149.000 2563.000 2506.000 1470.000  712.000 1981.000  166.000 3234.000 1382.000 3826.000 3986.000  947.000  150.000 3885.000  500.000   22.000 4266.000  849.000 3011.000  991.000 3074.000 4422.000  462.000  337.000 3160.000 2875.000 2527.000 3422.000 1680.000 3366.000  201.000 1019.000 3049.000 3330.000    0.000
 i59 1667.000 2451.000 4096.000 3929.000 2478.000 1048.000 1148.000  409.000  266.000 3428.000 2214.000 2118.000 1891.000 4338.000 2945.000 4234.000 1727.000 1350.000  401.000  136.000 2384.000  997.000  652.000 3532.000 2981.000 2444.000 4238.000 1649.000 4152.000 4436.000 2038.000  501.000 3147.000 3291.000  621.000 3247.000  751.000 3934.000  964.000 3560.000  720.000  624.000    8.000 1047.000 2627.000  372.000 3851.000 3298.000  332.000 3086.000  110.000 2600.000 3722.000  545.000 4416.000  415.000  597.000 2653.000    0.000
 i60 1040.000  480.000  482.000 3142.000 1705.000  913.000 1113.000 4398.000  858.000  445.000 1120.000 2773.000 3079.000 1570.000 3096.000 3804.000 3503.000 4469.000 4296.000 1275.000 1218.000 2500.000   47.000 2274.000 3440.000 1513.000 3197.000 4374.000 2737.000  214.000 3478.000  517.000 4382.000 3808.000 3885.000 1096.000 4352.000  695.000 3745.000 2615.000 3729.000 4106.000 4025.000 3089.000 2230.000 1154.000 2168.000 3815.000 2184.000 4287.000  678.000 3287.000 3813.000  501.000  123.000 3847.000 2646.000 1946.000 2791.000    0.000
 i61  605.000 2948.000 1581.000 1986.000 3142.000  798.000 2025.000 1168.000 2002.000 2947.000  475.000 1702.000 3974.000 3986.000 1199.000 3331.000 3625.000  952.000 2587.000 4169.000 2853.000 4188.000 4432.000 2873.000 2470.000 2284.000  347.000 3363.000 3216.000 1665.000 1667.000  249.000 4421.000 4310.000 4461.000 3344.000 2197.000 4365.000 3707.000 3100.000 2702.000 1474.000 2250.000  306.000 1589.000 2595.000  497.000 1545.000 3615.000 1458.000 4238.000 3817.000 4179.000  596.000 3678.000 2125.000  702.000 3454.000 2596.000  476.000    0.000
 i62 1920.000 3047.000 2630.000 1774.000 2949.000  522.000  756.000 3854.000  586.000 2514.000 4279.000  524.000 2471.000  729.000  688.000 2635.000 3573.000  168.000 2643.000  119.000 4224.000 2554.000 3904.000 1769.000 2858.000 4199.000 4032.000 2315.000  604.000 4093.000 1170.000  337.000 1074.000 2012.000 2655.000 4100.000 3746.000 4069.000 1830.000  189.000 4455.000 1752.000 3119.000 1131.000  359.000  112.000 1377.000 2620.000 1904.000 3364.000 3120.000 1354.000 3820.000 2931.000  113.000 4194.000 3806.000 1516.000 1511.000 3598.000 4413.000    0.000
 i63  324.000  475.000 2055.000   27.000 2191.000 2823.000  586.000 3703.000 4142.000  800.000 3014.000 1189.000 4014.000  883.000 2269.000 3163.000 1705.000 1555.000 2866.000 1184.000 1511.000 3971.000 3447.000 2544.000 4089.000  760.000 4404.000 3330.000 1402.000 4234.000 3114.000 3384.000 2127.000  604.000 4398.000 1986.000 4207.000 4405.000 2332.000 2524.000 2803.000 4045.000 2233.000  440.000 3714.000 2606.000 4460.000 1238.000 4118.000 2229.000 3879.000   46.000 2410.000 1858.000 1817.000 2125.000 2495.000 4217.000 2578.000 1807.000  170.000 1550.000    0.000
 i64 3900.000 2086.000 4286.000 1582.000 3258.000 2055.000 2832.000 1663.000 4010.000 3938.000  147.000  972.000 4291.000 2769.000 4060.000 3345.000 2440.000 2981.000  191.000 2984.000 3744.000 2102.000 1367.000  268.000 2962.000 2484.000 2649.000 4283.000 3284.000 2998.000 3060.000 4221.000 1426.000 1485.000 4359.000 4042.000 1485.000 2983.000 2014.000  256.000  673.000  831.000 3878.000 3573.000 4376.000  747.000 3985.000  376.000 3254.000 3604.000 3405.000 2358.000  958.000 4239.000 3481.000 1164.000 2382.000 3679.000 2367.000 3970.000 3114.000 3501.000 2967.000    0.000
 i65 2135.000 3736.000 2588.000  903.000 3712.000  935.000 3550.000 3078.000 2115.000 1993.000 1436.000 4253.000 2766.000 2136.000 1692.000 1837.000 1337.000 1494.000   35.000 1141.000 2544.000 2833.000  618.000  588.000 1928.000  298.000 2843.000 4218.000  391.000 2947.000  203.000 3144.000 2832.000 4087.000 3811.000 1937.000 1357.000 4311.000  939.000 1779.000 1573.000 3744.000  211.000 2813.000   40.000 2897.000 1962.000 3971.000 1278.000 4043.000 3718.000 2989.000  879.000 1947.000  144.000 1506.000 2598.000 2598.000 1353.000 2357.000   44.000 4284.000  716.000 2206.000    0.000
 i66 2169.000 2123.000 3306.000 2629.000 2923.000 3631.000 1986.000 3927.000 3546.000  478.000 1829.000 1161.000 1572.000  135.000  170.000 3927.000  889.000  708.000 1803.000 2111.000 4185.000 2219.000 3227.000  609.000 1474.000 2318.000 3786.000 1772.000 1258.000 1085.000 4368.000  506.000 3930.000  921.000 1292.000  852.000 1247.000  456.000 3072.000 1010.000  429.000 4376.000 1001.000 3327.000 3516.000 4239.000 1836.000 2816.000 2471.000 3063.000 1423.000 1238.000  186.000 2297.000 3505.000 4154.000 3702.000  602.000  650.000 3131.000  838.000 1005.000  710.000 1670.000  579.000    0.000
 i67 3794.000 1267.000 4364.000 1170.000  526.000 1904.000 2401.000   70.000 2796.000 3712.000 1498.000 2285.000 3408.000 2507.000 1296.000 1008.000 3839.000 4454.000 3312.000   50.000  140.000 1223.000 1134.000 1840.000 1354.000 1803.000 2946.000 2331.000 3112.000 1128.000 2867.000 2114.000 4191.000 1148.000 2176.000 4339.000 3789.000 2654.000 2178.000 2543.000 3921.000 4257.000 1871.000 3419.000 4273.000 1713.000 1782.000 4347.000 1434.000 4123.000 1864.000 2750.000 1151.000 2989.000 4311.000    4.000 2060.000 2543.000 1547.000 2551.000 1876.000 3694.000 1838.000 2267.000 2459.000  220.000    0.000
 i68 4001.000  768.000 3545.000 1940.000 3149.000  454.000 3294.000 2943.000 2954.000 4469.000  317.000 3323.000 3161.000  570.000 1877.000  452.000 1715.000 1204.000 2150.000 1192.000 2907.000 2226.000 2070.000 3618.000 3256.000  319.000 2833.000  918.000  699.000 4229.000 3978.000 4466.000 3230.000  696.000  633.000 2358.000 3047.000 1452.000 3121.000 1540.000 3942.000 2899.000 1494.000 1287.000 2926.000 1152.000 1725.000 3370.000  394.000  629.000 2827.000 2139.000 3076.000 3327.000   46.000 2917.000  549.000   97.000 1641.000 4121.000 2425.000 2256.000 4403.000   27.000 4456.000 1933.000 3950.000    0.000
 i69 1323.000  749.000 2109.000 1136.000 4138.000 3494.000 2766.000    6.000 2541.000 2427.000  902.000 2373.000 3319.000 3767.000  207.000 3781.000 1233.000 4290.000  593.000 1799.000 4303.000  579.000 1332.000 4209.000   37.000 2933.000 3048.000 3835.000 3725.000 3212.000 4082.000  678.000 3544.000 2500.000 1559.000 3014.000 2661.000  683.000 3540.000 1271.000  259.000  840.000  385.000  707.000 3262.000 2261.000  853.000 4305.000  414.000  505.000 2589.000 2598.000  197.000 3626.000 3222.000  634.000 4072.000 3987.000 1988.000 4163.000 1400.000 4006.000  326.000   81.000 3787.000 2692.000  615.000 3939.000    0.000
 i70  777.000  644.000 3095.000 2935.000 1944.000 4353.000 2583.000   87.000 1241.000 2257.000 3822.000 4203.000 1556.000 2590.000 3120.000 4435.000  554.000 2330.000 1250.000 1959.000 4339.000 1562.000 3531.000 2397.000  741.000 1993.000 2469.000 4205.000 1008.000 4109.000 2944.000 1281.000 1942.000 3994.000  986.000 1827.000 2449.000 3694.000    2.000 4440.000 1740.000 1289.000 2238.000  553.000 2390.000 2639.000   28.000   41.000 2653.000 3982.000 4198.000 1846.000 4108.000 1111.000  672.000 2588.000 2012.000 2221.000 3476.000  569.000 3540.000  552.000 3861.000 2990.000 3157.000 2436.000 1417.000 3769.000  402.000    0.000
 i71  738.000 1608.000 2566.000 2281.000 3740.000 1619.000 1914.000  407.000 3617.000 3003.000  915.000 3045.000 4244.000 3479.000  885.000 1893.000 1223.000  238.000 4038.000 3828.000 4150.000 3490.000  936.000  987.000  356.000 4225.000 3852.000 2580.000 2023.000 3678.000 3841.000 3106.000 1391.000  930.000 1420.000  655.000 3505.000 4064.000 1047.000 3699.000 4232.000 1844.000 1975.000 2670.000 3744.000 1833.000 4414.000 2368.000  996.000 2948.000 1669.000 1596.000 3870.000 2641.000 3060.000 1602.000  143.000 3123.000 1695.000 3407.000 3207.000 2935.000 3825.000 1798.000 1353.000 1558.000  313.000 3451.000 2529.000  394.000    0.000
 i72  860.000 4307.000 2728.000 1867.000 2448.000 2591.000  459.000 2935.000 2781.000 1365.000 2394.000  890.000 3214.000 3812.000 1182.000 4173.000 2688.000  904.000 3245.000 2676.000  261.000 3765.000   25.000  211.000 2142.000 2696.000 3620.000  674.000 3017.000 4366.000 3746.000  341.000 1240.000 2370.000 2523.000 2474.000 1082.000 3638.000 2996.000 3340.000  526.000 1618.000 3313.000  266.000 3029.000 1598.000 4470.000 1434.000 4084.000 4423.000 3469.000 4434.000 1265.000 1489.000 3471.000  267.000 1788.000 1056.000  416.000 2520.000 1596.000  640.000 1517.000 3101.000  514.000 4151.000 2228.000 3078.000 4052.000   36.000 1797.000    0.000
 i73 2787.000  124.000  457.000 1881.000 1642.000 1289.000 1563.000 1717.000 2398.000 3919.000 1652.000 1287.000 4447.000 3396.000 2392.000 4148.000 3595.000  932.000  826.000  940.000  230.000 2011.000 2477.000 2056.000  721.000 3374.000  580.000 1757.000 4131.000 3887.000 1052.000 3523.000 3822.000 1650.000 1639.000 1343.000 2344.000 4103.000 1929.000   68.000  245.000 3077.000  938.000 1277.000  123.000  224.000 3464.000 3678.000 1240.000  188.000  198.000 2969.000 3890.000 4062.000 2702.000 3999.000 1562.000 3133.000 2557.000 1117.000 2452.000 1789.000 2842.000 2519.000 1107.000  675.000 3011.000 1500.000  619.000 4090.000 2875.000 4375.000    0.000
 i74 2936.000  719.000 2903.000  158.000 3567.000  493.000 2212.000 3787.000 4384.000 4230.000 1991.000  316.000 1495.000 1348.000  756.000 2289.000 3702.000 1722.000 1690.000 1192.000  872.000  375.000 3635.000 3958.000  259.000 2970.000 3484.000   15.000 1789.000 3920.000 2423.000  848.000 1543.000 2517.000 2733.000 1013.000 2847.000 1642.000 4062.000 2722.000  743.000 2858.000   92.000  530.000 3576.000 4106.000 1811.000  760.000 2132.000 1406.000    8.000 1971.000 2945.000 2044.000 1069.000 3737.000  531.000 3091.000 2690.000 2023.000 2641.000 2956.000 3980.000 1058.000 3585.000 1530.000  491.000 4192.000  340.000    5.000 3799.000  384.000 2037.000    0.000
 i75 3722.000  262.000 2831.000   45.000 2086.000 3589.000  247.000 2515.000 2981.000 4196.000 2683.000 1081.000  937.000 3314.000 1830.000 3267.000 3937.000 2273.000 2651.000 3098.000 2173.000  498.000 3885.000 2739.000  206.000 1657.000 3311.000 2243.000 2435.000  563.000 3932.000  286.000 3249.000 4238.000 3910.000 1619.000 3131.000 1154.000 4034.000  209.000 3131.000 3919.000 4181.000 3220.000  358.000  890.000  989.000 1572.000 2680.000 1756.000 2576.000 1664.000 2040.000 2192.000 1562.000  575.000  775.000 1426.000 2004.000  237.000  409.000 1176.000 3806.000 1260.000 4465.000 2382.000 1801.000 2577.000 3162.000 2615.000  113.000 1627.000 1406.000 1647.000    0.000
 i76 4078.000 3446.000 2940.000 3703.000 1240.000 4092.000 4430.000 1459.000  913.000 1986.000 3869.000 4222.000 2581.000 2190.000 2913.000 1573.000  250.000 4308.000 1036.000  291.000 1278.000 3207.000 4238.000 3871.000 4145.000 4180.000 2337.000 2767.000 3667.000 4225.000 2456.000 1041.000 2102.000 3583.000 3839.000  852.000 1293.000 1109.000 1129.000 4432.000 2342.000 1950.000  862.000 2917.000 3412.000 2507.000 1106.000 3828.000 4282.000 2549.000 4137.000 3567.000 2183.000 2182.000 3199.000 3383.000 1432.000  146.000 3932.000 3158.000 2613.000 2307.000  460.000  113.000 1897.000 4290.000  522.000 1567.000 1951.000 1761.000  920.000 1930.000 1679.000 3673.000  894.000    0.000
 i77 1142.000 2165.000 1008.000 4086.000 3160.000  772.000 3976.000 4300.000  396.000  350.000 1352.000 3668.000  927.000 3832.000 3706.000  712.000  564.000 1719.000 3446.000 1705.000  903.000 4362.000 1091.000 2692.000 4069.000 4404.000 2068.000 1320.000 3558.000  452.000 1193.000 1475.000  246.000 1629.000 2377.000  584.000  858.000 1734.000 3024.000 1639.000 1766.000 4124.000  457.000 3532.000 3105.000 1498.000 3019.000  563.000  332.000 4037.000 3777.000 2655.000  208.000 2642.000 3232.000 3325.000 1479.000 1577.000 2257.000  871.000 1332.000 1873.000 4259.000 3820.000 1077.000 4330.000 4198.000  356.000 4222.000 3878.000  127.000 4001.000 1540.000 3279.000 1602.000 1865.000    0.000
 i78 3232.000  493.000  165.000 2703.000 3448.000 1805.000 3387.000  327.000 2444.000  498.000 1620.000  741.000 1388.000  333.000    7.000 3740.000 1986.000 2957.000 1607.000 1101.000  302.000 1977.000  532.000 2589.000 4108.000 2180.000 2785.000 3743.000  543.000 3293.000  204.000 1358.000 1392.000 4128.000 2772.000 3610.000 2787.000 4252.000 2190.000 2016.000 2527.000 2189.000 3025.000  459.000  267.000 3516.000 1698.000  598.000 1433.000  143.000 2400.000  421.000  130.000 1353.000 2635.000 3478.000  662.000 2079.000  297.000  488.000 2393.000 1605.000 1557.000 3661.000 2775.000 3219.000 1002.000 1193.000 1932.000 3974.000  524.000 3691.000  199.000 1829.000 3950.000  464.000 2682.000    0.000
 i79 1442.000 1662.000 4442.000 2218.000 2958.000 3791.000  502.000 1883.000 2951.000  923.000  322.000 1116.000  744.000 1405.000  674.000 2834.000 2406.000   91.000 3286.000  541.000 4316.000 2253.000  955.000 1570.000  440.000 3656.000 3873.000  772.000 4193.000  654.000 3958.000 1300.000 3805.000 4017.000  612.000 2911.000 3385.000 2553.000 3410.000 4213.000 3557.000 4094.000 1702.000 1413.000 3360.000 1619.000  522.000 1285.000 1042.000 1772.000 2831.000 1231.000 2318.000 3529.000 4461.000 2477.000 3404.000 4006.000 4420.000 2812.000 2031.000 2599.000 3501.000  789.000 3674.000 4433.000 1151.000 3653.000 1977.000 3954.000 1872.000  421.000  183.000  971.000 3932.000 1669.000 2199.000 3162.000    0.000
 i80 1265.000 3442.000  260.000 4363.000 4391.000 1860.000 2319.000 3840.000 4326.000 1344.000 3918.000 3533.000 2982.000 2292.000 1383.000  521.000 3452.000 1077.000 3454.000 3391.000 2035.000 3517.000 1334.000 1418.000 2334.000 3981.000 2724.000 3142.000 3112.000 1004.000   51.000 3482.000 1673.000 3701.000 1377.000  786.000 4368.000 1227.000 3120.000 3260.000 1688.000 1876.000   76.000 2553.000 3947.000 2879.000 2473.000 2151.000  194.000  521.000 4046.000  608.000 1055.000 4469.000 2126.000 3585.000 1783.000 2225.000 3949.000 1181.000 3425.000 1155.000 3887.000 1271.000  529.000 2697.000 3282.000  412.000 1261.000 1886.000  280.000 3700.000 1621.000  554.000 3818.000 2870.000  858.000  911.000 4111.000    0.000
 i81 1772.000 1296.000 4408.000 1764.000 1454.000  632.000  205.000 3568.000 3664.000 3027.000 3598.000  368.000 2793.000 4254.000 1417.000  323.000  625.000  156.000  103.000  621.000 3222.000  686.000 4140.000 2305.000 1243.000  272.000 1677.000 1219.000 3119.000 1698.000  393.000 2462.000 3887.000 3924.000 1191.000 1557.000 1842.000 2704.000 1464.000 2661.000 4189.000 4302.000 3441.000 1691.000 3426.000 1442.000 1474.000 2714.000  779.000 1362.000 3533.000 1733.000 4098.000 2790.000 3241.000 3512.000 1059.000 2562.000 2848.000 3652.000  412.000 3696.000 3789.000 4439.000 4298.000 3578.000 1187.000 3326.000 2355.000 2996.000 2693.000 3039.000 4427.000 2300.000 2359.000 3140.000 2136.000 2722.000 1147.000 3831.000    0.000
 i82  459.000 4423.000  650.000 3883.000 3680.000 2016.000 4325.000 3266.000 3044.000 4098.000 1297.000 1461.000  161.000 1938.000 1398.000  755.000 2811.000 1961.000 2987.000  552.000 3872.000 4038.000 1856.000  820.000 1802.000 2691.000 1168.000 2510.000 3846.000 1592.000 3781.000 3791.000  226.000 1374.000 1505.000 2068.000 1776.000 3525.000  951.000  169.000  132.000 2222.000  371.000 4265.000 2621.000 2993.000  973.000 3163.000 1158.000 3929.000  102.000 1793.000 3028.000 1957.000 3413.000 1334.000 3044.000 4295.000 4130.000 1963.000  972.000  661.000 3810.000 1045.000 1847.000  914.000 3876.000 1434.000 3567.000 3997.000 1524.000 1567.000 1288.000 3761.000 1870.000  318.000 3727.000 2529.000 2176.000  484.000 2868.000    0.000
 i83 4230.000 2449.000 2132.000 2957.000 3658.000  620.000  553.000 2699.000  309.000  440.000 3523.000 1284.000 2056.000 2349.000 3908.000 2561.000 2352.000 4142.000 1121.000  314.000 3724.000 2969.000  570.000 1383.000 1517.000 3437.000 3986.000 3897.000 2535.000 4325.000 1786.000   78.000 1028.000 3126.000 2981.000 1516.000 1781.000 3469.000 2879.000  693.000  639.000 3385.000 1415.000 2599.000 2168.000 4255.000 3930.000 1727.000   69.000 3601.000 1118.000 2494.000 2188.000 3346.000 2676.000 2886.000  694.000 1952.000  495.000 3962.000 3256.000 2364.000 3768.000 2682.000  497.000  622.000 2819.000 1803.000 2161.000 2718.000  150.000 3501.000 1373.000  932.000 4424.000  599.000 2512.000 2460.000 1384.000 2152.000 1639.000  237.000    0.000
 i84  394.000 1826.000   38.000 1447.000   94.000 1245.000  222.000 3483.000 1931.000  409.000 2192.000 4337.000 3613.000  710.000  527.000 3678.000  145.000 3836.000 3509.000 1259.000  498.000 1597.000 1154.000 2462.000 4297.000 2134.000 4298.000 3708.000 2949.000 1510.000 2320.000 1623.000  831.000  885.000 1767.000 3455.000 3531.000 2857.000  852.000 1831.000 1357.000 2745.000 3996.000  929.000 3371.000 2247.000 1594.000 1125.000 1257.000 3946.000 1668.000 3176.000 1346.000 3829.000 2060.000  930.000 2087.000 3387.000 3313.000  891.000 1572.000  991.000 2599.000 1071.000 1625.000 1914.000 2736.000 3029.000 3813.000 3286.000 3315.000 2701.000 2907.000 1163.000 1603.000   71.000  693.000 4414.000 2207.000 3595.000 3103.000 1115.000 3604.000    0.000
 i85   98.000 2883.000 2774.000  859.000 4119.000 1914.000 1920.000 1573.000 2985.000 2947.000 1041.000  362.000 3316.000 2136.000  402.000  686.000 3737.000 3672.000 2199.000  199.000 2130.000 4256.000 2282.000 2462.000 2108.000  817.000 4303.000 2363.000 4103.000 3231.000  523.000 3409.000  827.000 2135.000 1561.000  492.000 3977.000 3427.000 2609.000 3026.000 3716.000 2944.000 4162.000  818.000 3453.000 3692.000  856.000 2926.000 1707.000 1676.000 3507.000 3511.000  720.000 3372.000  965.000 2013.000 2457.000 1404.000  686.000 2797.000 3078.000 3199.000 1870.000 2004.000   85.000 1608.000 2807.000 3858.000 1836.000 3981.000  928.000 2737.000 3174.000 3887.000  677.000 3483.000  743.000 3420.000 3635.000 1502.000 3244.000 2070.000  200.000 3025.000    0.000
 i86 3417.000 2576.000  174.000 1090.000  927.000 1025.000 4164.000 3658.000 4096.000 4434.000 3237.000 3302.000 1035.000 2527.000 4223.000 4365.000 4250.000  728.000 2125.000  447.000  779.000  413.000 1375.000 2184.000 4309.000 1704.000  567.000 4184.000  351.000 1335.000  396.000  645.000 4410.000 3587.000 2354.000 1739.000  395.000 2125.000  780.000 1565.000 2171.000  184.000 3027.000   18.000  119.000 3601.000 2288.000 2716.000 3392.000  699.000 2313.000 2015.000 2668.000  346.000 1413.000 3776.000 3955.000 2074.000 1050.000  429.000  814.000 3499.000 2604.000 1498.000 3842.000  201.000 2855.000 3784.000  744.000 1808.000 3796.000 3778.000  710.000  933.000 2356.000 3035.000 4247.000  100.000 2496.000 2961.000 3822.000 1877.000 3829.000  797.000 2187.000    0.000
 i87   29.000 2084.000 1353.000 2354.000 2162.000 2166.000 4360.000 3053.000 4064.000 1004.000 4289.000   35.000 3195.000 2535.000  584.000 2122.000 2810.000 2392.000 2012.000 3629.000 2626.000   88.000 3242.000 2313.000 2412.000  342.000 1923.000 4175.000 3981.000  589.000 2345.000 3396.000  445.000 1846.000 1370.000 1736.000 3996.000 1655.000 1461.000 3382.000 4272.000  901.000 3000.000 4206.000  529.000 3097.000 4046.000 1275.000 3322.000  777.000 1480.000 1401.000 2502.000 4322.000 4434.000  201.000  616.000 2372.000 1157.000 2144.000 1620.000 3708.000 2475.000    7.000 3608.000 1684.000 2386.000 2911.000 4220.000 1289.000  244.000  233.000  583.000 1041.000 1570.000 3405.000 2451.000 1026.000 2787.000    8.000 4197.000 3193.000  290.000 1055.000 3068.000  714.000    0.000
 i88  364.000 3956.000 1438.000  453.000  576.000 2990.000 2803.000 2827.000 1144.000 3013.000 1441.000 2307.000 2629.000 1533.000 3629.000 4396.000 4200.000 3487.000 1730.000 4107.000 1618.000  893.000 4178.000  732.000 2959.000 1267.000 2439.000 3556.000  153.000  240.000 1823.000 1041.000 2953.000  471.000 2403.000  317.000 2073.000 2602.000 2178.000 4220.000 1844.000 2543.000 1665.000  502.000 1808.000 1903.000  378.000  531.000 3714.000 1200.000 3492.000  300.000 3688.000   75.000 1807.000  226.000 1676.000 1276.000 1059.000 1110.000 2043.000 1920.000 1494.000 1320.000 2574.000 3521.000 3741.000 4292.000 4282.000 3311.000 1801.000 3847.000 3443.000 2027.000 4345.000 3866.000 3261.000 3769.000 4150.000 2627.000 2351.000 2019.000  724.000 2710.000 1901.000  246.000 1374.000    0.000
 i89 1943.000 1481.000  983.000  711.000 2744.000  423.000 3468.000 3494.000  487.000   45.000 3704.000 2540.000 3072.000 1474.000 1950.000  869.000 2037.000 1369.000 3902.000  639.000 3172.000 2447.000 1311.000 3737.000 2613.000  993.000 4094.000 2157.000 3287.000 2539.000 3256.000  288.000  565.000 3041.000 3884.000 2094.000 2325.000  743.000 1132.000 4239.000 4166.000 1094.000 2215.000 4350.000 3430.000  422.000 4369.000  385.000  382.000 3948.000 2329.000 3926.000  892.000 4306.000  134.000 3989.000 3947.000 4338.000 2293.000  622.000 3347.000 4107.000 2920.000 1546.000 1196.000 1421.000 3594.000 1194.000  489.000 4111.000 1757.000 3512.000 4136.000 3164.000 3083.000 1265.000 1571.000 3240.000 2009.000 4289.000 1010.000 2178.000  478.000   45.000 1696.000 4020.000 1348.000 2230.000    0.000
 i90  989.000 3619.000 3093.000  882.000 4341.000 2472.000 2085.000 2209.000 2125.000  264.000 2993.000 3342.000 2451.000 1667.000 1392.000 2688.000   13.000 4009.000 2256.000 3981.000 2834.000   35.000 3670.000 3050.000 1086.000  330.000 2248.000 1957.000 2669.000 3173.000 4385.000  754.000  969.000 1703.000 2546.000 2826.000 2677.000 3125.000  720.000 2804.000  263.000 2458.000 3421.000 1282.000 3306.000  486.000 3092.000 4467.000 1813.000  146.000 4020.000  487.000 4204.000  175.000  861.000 3210.000  744.000 1053.000 1774.000  729.000 4159.000 2614.000 2767.000 4380.000  496.000   47.000 3081.000 3989.000 3810.000 4012.000 1128.000  617.000 3439.000 4355.000 3466.000 1404.000 2156.000 3182.000 2758.000 4385.000 3065.000 2055.000 3077.000 2670.000 1063.000 4457.000 1883.000 2753.000 2935.000    0.000
 i91  941.000 3874.000 4008.000 3290.000 3776.000  727.000 3144.000 3888.000 1977.000 4301.000 1487.000 3081.000 4176.000 2766.000  590.000 3694.000 2738.000 4366.000 2138.000 4459.000 1181.000 2062.000  512.000 4284.000 2174.000  272.000 4357.000 2969.000 2899.000  757.000   84.000 1113.000 4203.000 3499.000 2261.000 1850.000 3673.000 4218.000 3174.000 2045.000 1316.000  942.000 4359.000 2138.000  434.000  701.000 1840.000 1827.000  198.000  423.000 1331.000 1213.000 1233.000 1312.000  300.000  347.000 2022.000  448.000 1227.000  905.000 3399.000 3770.000 3519.000   39.000 2702.000  109.000  246.000 2108.000 1915.000  408.000  302.000 3322.000  549.000 4296.000 1478.000 3399.000  633.000 1093.000 2909.000  659.000 3352.000 2465.000 4146.000 2672.000 4273.000  927.000 2512.000 4453.000  278.000 4266.000    0.000
 i92 4281.000  219.000 1500.000 2457.000 2458.000  966.000 3347.000 3892.000  229.000 4272.000 4049.000  474.000  816.000 3546.000  647.000 3317.000 1261.000 1862.000 1004.000 1710.000  857.000   27.000 1856.000 2201.000 2987.000 4182.000 2357.000 1105.000 2702.000 3283.000 1917.000 3866.000 1521.000 4316.000 1215.000  389.000 2097.000 2754.000 1011.000 4258.000  371.000 1331.000 4322.000  426.000 2333.000 2932.000 1024.000 2903.000 1283.000 4286.000  699.000 2009.000 2930.000 3360.000 3143.000 2060.000 3448.000 3957.000 1940.000 1090.000 1692.000 3180.000 3969.000  413.000 2404.000 2724.000  303.000 2165.000  233.000 4194.000 2646.000 2897.000 2523.000 3560.000  291.000 3174.000 1045.000 1168.000 1667.000 4126.000  674.000 1701.000 2793.000  683.000 2309.000  338.000  585.000 2599.000 3632.000 2809.000 1513.000    0.000
 i93  862.000 3646.000 1859.000 1775.000 2476.000 3220.000 1141.000 4008.000 3959.000 2811.000 3642.000  816.000 3269.000 1890.000 3303.000   51.000 3539.000 3797.000 1709.000 2639.000  886.000   94.000 2024.000  761.000 1564.000 1244.000 3963.000   54.000 3847.000  979.000   34.000 3943.000 3331.000   10.000 4027.000 1405.000 2637.000 2667.000 2923.000 3630.000  151.000 2268.000  354.000 2782.000  650.000 1234.000 2977.000  704.000  151.000 1418.000 2014.000 3739.000  941.000 3425.000 4107.000 2022.000 2057.000 2606.000 1284.000 1725.000  174.000 1532.000 1486.000 3823.000 4223.000 1322.000  977.000 3838.000 2450.000 3332.000  855.000 3193.000 3350.000 1185.000  598.000 3933.000  657.000 1155.000 3473.000 4036.000 3101.000 2943.000 2196.000 1200.000 2430.000 3431.000 3343.000 3603.000  983.000 2294.000 1330.000 4005.000    0.000
 i94 3560.000    8.000  858.000 3801.000 2567.000 1499.000   28.000 2853.000 1821.000  287.000 1605.000 1778.000 2963.000 3294.000  772.000 3880.000 3676.000 4114.000 1849.000 4363.000 1996.000 1669.000  646.000 1290.000 1270.000  957.000  853.000 1885.000 3947.000 3258.000 1070.000 1725.000 2396.000 4110.000 1108.000 1527.000 3238.000 2784.000 2163.000 3981.000 2021.000 2153.000 1770.000 2500.000 1036.000 3490.000 2691.000 3777.000  813.000 1340.000  341.000  925.000  768.000 3834.000  213.000 2839.000 4140.000 2427.000 2397.000  472.000 3830.000  279.000  280.000 3935.000 2600.000  895.000  284.000 1243.000  856.000 1249.000 2644.000  157.000 1361.000 2198.000  347.000 1689.000 4233.000 3024.000 3512.000  546.000 3380.000 3803.000 4206.000 1361.000  664.000 3238.000  325.000  146.000 3296.000 3878.000 3674.000 1668.000 3364.000    0.000
 i95  114.000   99.000  747.000 1271.000 3531.000 3439.000 4258.000 1715.000 3605.000 1184.000 4083.000 2931.000 1293.000 4205.000 3648.000 1564.000 3322.000 3330.000 3687.000  266.000 2890.000 2054.000  739.000  599.000  936.000 4044.000 3352.000 1332.000 2840.000 1176.000 4156.000 4268.000 4319.000 1092.000 1570.000 3918.000 3340.000 2801.000 4263.000 1670.000 3826.000 4178.000 3430.000 1988.000 3303.000 2619.000 4393.000 1856.000 1233.000 2721.000 2586.000 1589.000 2891.000 1912.000 3049.000 1148.000 1132.000 1063.000 3421.000 4258.000 2904.000 3237.000 2614.000 2760.000 1193.000 1104.000 1385.000 3528.000 2111.000 1073.000 4105.000 1045.000   28.000 2964.000 3293.000 2944.000  883.000 2751.000 3367.000 3582.000  954.000 2089.000 3164.000  564.000 2201.000 1718.000 3153.000 1468.000 3424.000 3080.000 1935.000 1308.000   93.000 3651.000    0.000
 i96 2599.000  421.000 3834.000 3301.000 3941.000 3253.000  484.000 3398.000 3373.000 3879.000 1990.000 3509.000  527.000 4145.000 1924.000 1368.000 1914.000 2602.000  841.000 3713.000 2507.000 2350.000 2929.000 3224.000 1773.000 4003.000 2470.000  248.000 1639.000 2738.000 3205.000  730.000 1683.000 2256.000 3420.000 2101.000 2584.000 4081.000 1667.000  492.000 2451.000 2722.000   44.000 1661.000  310.000 2833.000 3929.000 2432.000 2337.000  919.000 3627.000 3467.000  588.000 2987.000 2495.000  327.000 3640.000 4013.000 4162.000 1156.000   85.000 1051.000 4059.000 2189.000 3309.000 3214.000 3901.000 2985.000  394.000 4386.000 4318.000 2256.000 1266.000 3484.000 1842.000 1253.000 1006.000 3431.000 2791.000 3280.000   54.000 2528.000 3928.000 3380.000 3926.000 2671.000 3536.000 1326.000 1333.000 1637.000 1818.000 1860.000 2023.000 3938.000 3741.000    0.000
 i97 1641.000 2615.000 1557.000 4109.000 2825.000 1291.000 2905.000  718.000 3242.000 2101.000 3189.000 4337.000  457.000 4328.000 2907.000 3100.000 3509.000 1140.000 2655.000 4068.000 2012.000  186.000 3566.000 3303.000 3422.000  584.000 1131.000 3724.000 2057.000 4102.000 3370.000  470.000  870.000 2618.000 3064.000 3209.000 4466.000 2418.000 4124.000 3218.000 2628.000  988.000 4362.000 3259.000 1129.000 4386.000   71.000 2873.000 3359.000 3080.000 3094.000  928.000  313.000 2081.000 2746.000 1682.000  997.000 2243.000  686.000 2741.000 3765.000 1493.000 2960.000 1891.000 3905.000 1803.000 1835.000 3221.000 3929.000 1484.000 4190.000 3970.000 2046.000 3975.000  849.000 3173.000 1049.000 3669.000 4074.000 4394.000 3332.000 4216.000  938.000 1774.000 1920.000 2282.000 2761.000 4397.000 2934.000 2921.000 2364.000 3815.000 3120.000 1619.000 2226.000 1451.000    0.000
 i98 2158.000 3692.000 3559.000 3601.000 1716.000 4336.000 1021.000 1694.000 2724.000  523.000 1587.000 2861.000 3795.000  879.000 2003.000 4063.000 3397.000 3198.000 4008.000 4441.000  840.000 1945.000 2904.000 3993.000 1951.000 1461.000  825.000  989.000 1740.000 1767.000  653.000  580.000 1761.000 1993.000 3822.000 2036.000 1696.000 2512.000 3734.000 1784.000 4013.000 4420.000 2580.000 2450.000  280.000 3498.000 3285.000 2266.000 1333.000 1184.000 4127.000 2738.000 2298.000  216.000   90.000  554.000 1124.000  280.000 1149.000 2331.000 3625.000 3713.000 3986.000  239.000 2475.000 3077.000 2443.000 3626.000  480.000 3559.000  303.000 2295.000 4128.000 3931.000 2236.000 3346.000 4386.000 2302.000 1813.000 2033.000 1431.000 2833.000 2326.000 2362.000 1654.000  663.000  564.000 3901.000 1977.000 1688.000 1057.000   99.000 4021.000 4440.000 3571.000 2649.000 1626.000    0.000
 i99 2133.000 2566.000  538.000 1836.000 3810.000  494.000 4310.000  382.000 1814.000 2807.000 1295.000 3695.000 3875.000 2575.000 2901.000 3821.000 1426.000 2497.000  601.000 3848.000 1484.000 2978.000 3498.000 3676.000 1178.000 2927.000  123.000 2701.000 1072.000   56.000 4022.000 1222.000 3834.000 3556.000 2768.000 1284.000 4425.000 1139.000 3142.000  882.000 4415.000 1350.000 2176.000 2167.000 1951.000 3049.000 1158.000 4164.000 3486.000 1935.000 1202.000 2218.000 2602.000 3186.000 4348.000 2003.000 1398.000  647.000 4268.000 1383.000  488.000  195.000 4385.000 2364.000  150.000 2714.000 1598.000 2871.000  867.000 1992.000 3044.000  418.000 2866.000 3549.000  888.000 3765.000 3183.000 2557.000 1729.000  838.000 2136.000  740.000  773.000 4328.000 1069.000 2052.000  982.000 3666.000 3237.000  460.000 2674.000 1968.000 4441.000 3635.000  922.000 3993.000 3443.000 1626.000    0.000
i100 3888.000   73.000 3616.000 2033.000 1710.000 3947.000  689.000  890.000  404.000 3001.000 2574.000 3119.000 3442.000  703.000 1519.000  533.000 1301.000 2966.000  169.000 1400.000 2710.000 4172.000 1335.000 3515.000 2201.000  820.000 2967.000 1485.000  862.000 1282.000 3639.000 1516.000 1422.000  231.000 2416.000  607.000 2154.000 3353.000 1569.000 2614.000  312.000  305.000 2677.000 1488.000 2285.000 3460.000 3805.000 3329.000 1262.000  337.000 1317.000 2357.000 4155.000  730.000 3977.000 2518.000 2758.000 1973.000 3313.000 2976.000 1417.000 1141.000 2388.000  293.000 3316.000 4122.000 2756.000 3864.000 1906.000 2327.000 2828.000 3616.000 1177.000 2197.000 3468.000 3336.000  473.000 2801.000 3648.000 2474.000 2190.000 1633.000 4103.000 1053.000  129.000  598.000 2107.000 1594.000 2626.000 3115.000 3933.000 2303.000 4197.000 1314.000 1532.000  949.000 2751.000 3684.000 1322.000    0.000
