# Supplementary material for: Novel hybrid evolutionary algorithm for bi-objective optimization problems
Source: Sci Rep. 2023 Mar 15;13:4267. doi: 10.1038/s41598-023-31123-8 (PMC10017715; doi:10.1038/s41598-023-31123-8)
Supplement: Supplementary file 1 — Supplementary Information. [file 41598_2023_31123_MOESM1_ESM.zip › datasets/P6/dist_randomF100_orig.txt]

          i1       i2       i3       i4       i5       i6       i7       i8       i9      i10      i11      i12      i13      i14      i15      i16      i17      i18      i19      i20      i21      i22      i23      i24      i25      i26      i27      i28      i29      i30      i31      i32      i33      i34      i35      i36      i37      i38      i39      i40      i41      i42      i43      i44      i45      i46      i47      i48      i49      i50      i51      i52      i53      i54      i55      i56      i57      i58      i59      i60      i61      i62      i63      i64      i65      i66      i67      i68      i69      i70      i71      i72      i73      i74      i75      i76      i77      i78      i79      i80      i81      i82      i83      i84      i85      i86      i87      i88      i89      i90      i91      i92      i93      i94      i95      i96      i97      i98      i99     i100
  i1    0.000
  i2 4091.000    0.000
  i3 2295.000 2580.000    0.000
  i4  127.000 2747.000 1899.000    0.000
  i5 2827.000 3122.000  200.000  266.000    0.000
  i6 4389.000 3368.000 2679.000  125.000 1599.000    0.000
  i7  329.000  771.000 1291.000 4238.000  145.000 1059.000    0.000
  i8  743.000  743.000 2608.000 4417.000 3884.000 3544.000  674.000    0.000
  i9 2412.000 3660.000 2728.000 1505.000 3074.000 2716.000  818.000 4029.000    0.000
 i10 3518.000 4344.000 1356.000 1219.000 3644.000 2456.000 1021.000  742.000 1224.000    0.000
 i11 3268.000 1474.000 3118.000 3888.000 4391.000 2188.000 3133.000 4102.000 1128.000  803.000    0.000
 i12 2379.000 1089.000 2724.000 3659.000 3016.000 3937.000 1844.000 2045.000 3428.000 2866.000 2427.000    0.000
 i13 3785.000 1366.000 1403.000 1967.000  511.000  930.000 2190.000 4102.000 1534.000 2018.000  619.000 3224.000    0.000
 i14 3861.000 1990.000 4070.000 3045.000 2124.000 2024.000 1311.000  718.000 2893.000 4429.000 2693.000 3028.000  138.000    0.000
 i15  939.000 2479.000 1024.000 1625.000 1763.000 4334.000   32.000 1850.000 3332.000 1706.000 3161.000 4128.000  712.000 1032.000    0.000
 i16 1754.000 3586.000 1756.000  428.000 1450.000  667.000 1705.000 2904.000 2224.000 2425.000 4225.000 4044.000 1747.000 2456.000 1160.000    0.000
 i17 1688.000  377.000 1439.000  464.000 4020.000 4098.000 3994.000 4375.000 1190.000 2640.000 2659.000 2383.000   47.000 3023.000  743.000 1174.000    0.000
 i18 3569.000 1613.000 3164.000 4154.000 1947.000 1954.000 1943.000 1174.000 2261.000 2625.000 3088.000 1282.000 1393.000  964.000 3236.000 1894.000 1785.000    0.000
 i19  961.000 3778.000 2069.000 2786.000  435.000  967.000 4343.000  801.000 3674.000 1050.000 4458.000 1268.000 2821.000 3906.000 2631.000 4116.000 4377.000  789.000    0.000
 i20 3420.000 2680.000 2004.000 2201.000  737.000 3019.000 3928.000 1753.000 2801.000 3248.000 3659.000 4029.000 3613.000 3457.000 2149.000 4089.000 1567.000 1657.000 2214.000    0.000
 i21  481.000 3372.000 3769.000 3764.000 1746.000 1360.000 3205.000 1255.000 3161.000  351.000 4282.000 1744.000 3536.000 1563.000 2766.000 2288.000  126.000 1460.000 3460.000  977.000    0.000
 i22 4025.000 3533.000 1308.000 3941.000 3109.000 2029.000  272.000 1525.000 1703.000 3119.000 1316.000 4095.000  874.000 1801.000 3612.000 3155.000 1084.000 4265.000 2235.000 4270.000 2435.000    0.000
 i23 3410.000  285.000  112.000 1432.000 1599.000 2376.000 1666.000 4151.000 2215.000 4021.000   93.000 1291.000  528.000  127.000 1565.000 4065.000 1638.000 1066.000 3368.000 3825.000 2583.000 2619.000    0.000
 i24  701.000 2690.000 2400.000  336.000 2090.000 4311.000 3132.000 4218.000 2927.000 4099.000  748.000 2828.000 2878.000 1122.000 3818.000  613.000 3305.000 2090.000 2356.000 3418.000 4242.000 3517.000  779.000    0.000
 i25 2289.000   56.000 1809.000 2028.000 2074.000 3424.000  180.000   66.000 1599.000 2063.000 1946.000  612.000 1149.000  889.000  347.000 3776.000 1357.000 2791.000 3743.000 2598.000  810.000 1842.000  865.000 4444.000    0.000
 i26 4391.000  754.000 3487.000 3599.000 2585.000 1995.000 4361.000  731.000  269.000 3176.000 3680.000 2333.000 3347.000  611.000 1422.000 3158.000  210.000  169.000 2463.000 4124.000   15.000  618.000 1588.000 3539.000 3472.000    0.000
 i27 1887.000 1075.000 4339.000  669.000 2728.000 1331.000 2083.000  168.000 2393.000 1591.000  621.000 1649.000  281.000 3554.000 4425.000  330.000 2511.000 1826.000  423.000 2243.000  807.000 1083.000 3056.000 2815.000 1228.000 3473.000    0.000
 i28   81.000 2548.000 1453.000 3169.000 3617.000 1789.000 3136.000  291.000  129.000 2712.000  240.000 2097.000  271.000  747.000 2120.000 3631.000 2761.000  894.000  185.000 3710.000 1390.000 2637.000 3271.000 2283.000 3739.000  142.000 2367.000    0.000
 i29 1541.000 2527.000  934.000  909.000 1060.000 4376.000  679.000 2700.000 2870.000 1972.000 2781.000  802.000 4344.000 3165.000 4257.000 1086.000 2407.000 3182.000 2946.000 1106.000 1368.000 2314.000  222.000  654.000 2916.000 2678.000 1544.000 1507.000    0.000
 i30 2939.000 4440.000 1313.000 2139.000 1390.000  176.000 2505.000 3455.000 1037.000 2709.000  238.000   58.000 3097.000 3712.000 1223.000 3708.000 1210.000 1911.000 1739.000 2920.000 3903.000  744.000 3068.000  704.000 2372.000 1913.000 2976.000  988.000 3195.000    0.000
 i31  823.000 3455.000 3278.000 2323.000 2133.000  851.000 3595.000 2325.000 2215.000 1190.000 2559.000 2013.000 1187.000 2745.000 4336.000 4446.000 3159.000 3897.000 1439.000 4061.000 3277.000 1085.000   82.000 2183.000 2698.000 2235.000 3051.000 4324.000 1984.000 3545.000    0.000
 i32  216.000 4232.000 1677.000   15.000 3827.000 1646.000 3890.000 1777.000 1487.000 3150.000  603.000  286.000 3173.000 3938.000 3752.000 1666.000 2803.000 4169.000 1584.000 1302.000 3649.000 3547.000  429.000 4021.000 2236.000 2825.000 4435.000 3889.000 4375.000 3575.000 1243.000    0.000
 i33 1299.000 4448.000  273.000 4367.000 1339.000 4221.000 4185.000 4281.000 2113.000 1257.000 2465.000  958.000 1446.000  164.000 1261.000 3891.000 1454.000 2762.000 3567.000 2881.000  965.000 3256.000 3276.000 3878.000 2101.000 3200.000 4189.000 1970.000 2065.000 1146.000 3697.000 3653.000    0.000
 i34 2266.000 1369.000 1273.000 1144.000  379.000 2222.000 4398.000 1290.000 3568.000 4326.000 2864.000 1958.000 1853.000 2832.000 1553.000 2634.000 3366.000 2982.000 2525.000 2295.000 3232.000 3919.000 3283.000  537.000 2649.000 3869.000 1118.000 3291.000  457.000   26.000   30.000 2655.000  871.000    0.000
 i35  649.000 3813.000 2338.000 4353.000 3647.000  132.000 4097.000 3269.000 1008.000  383.000 1605.000 2327.000 1110.000  848.000 4304.000 1446.000  928.000  523.000 1459.000  378.000 3775.000 4221.000 3706.000 1126.000   32.000 2774.000 3392.000  483.000  472.000  870.000 1104.000 3104.000  880.000 2016.000    0.000
 i36 2038.000 3479.000 2261.000 2455.000 3488.000  100.000  559.000 2824.000 2594.000 3624.000 1258.000  835.000 2579.000  153.000 3062.000 3027.000 3084.000 1677.000  684.000 1717.000 4017.000 2487.000 3287.000 3481.000 3329.000  355.000 2329.000 1892.000 2307.000  856.000 2777.000 4094.000  708.000  355.000 4049.000    0.000
 i37 2118.000 3707.000 1219.000  969.000 3008.000  737.000 2129.000   61.000 4222.000 4360.000 2976.000 3574.000 2884.000 3412.000 2389.000 4162.000  337.000 2382.000  405.000 3463.000   84.000 1361.000 1029.000 2668.000  578.000 3273.000 1307.000 2285.000 1979.000  846.000 3474.000  324.000  695.000  331.000 3502.000 1799.000    0.000
 i38 4196.000 3922.000 1914.000 4412.000 2808.000 3908.000 2478.000 2242.000 3745.000 1708.000 1141.000 3334.000 4010.000 2057.000  705.000  646.000 3631.000 1666.000 1207.000 3692.000 4342.000 2070.000 2891.000 2386.000 2853.000 1939.000 1883.000 3846.000  917.000 2621.000 1633.000 2580.000  341.000 2436.000 1386.000  121.000 1832.000    0.000
 i39 2268.000 3799.000 2194.000 4229.000 4019.000 1148.000 2853.000 3167.000 2214.000 2529.000 4321.000 4075.000 4280.000  644.000 2312.000 3843.000 2310.000  762.000 3715.000 2889.000 1083.000  910.000 3598.000 2881.000  751.000  239.000 1431.000 1791.000 3960.000 4168.000 4054.000  567.000  397.000 1862.000 4283.000 4391.000 2759.000 3802.000    0.000
 i40 4064.000  930.000 1769.000  861.000 3896.000  284.000  907.000  725.000 3915.000 4041.000  319.000 2571.000  776.000 4090.000  345.000 1811.000  233.000 2176.000 2097.000 4348.000 2494.000  117.000 1014.000  416.000 3795.000 1670.000  104.000 2284.000 2134.000 1420.000  198.000 2894.000 4090.000 4146.000 1438.000 4372.000 3929.000  651.000 2009.000    0.000
 i41  779.000 2224.000   10.000 3688.000  463.000 1324.000 3752.000   19.000 3258.000 3236.000 4212.000 2412.000 3622.000 1555.000 1407.000 2509.000 2356.000 2032.000 3709.000   91.000 1217.000 1664.000 2188.000  720.000  801.000  695.000 1065.000 1603.000 1066.000 3782.000 1588.000 3321.000 2120.000 2033.000 2956.000 4045.000 1263.000 2899.000 3281.000 1038.000    0.000
 i42  721.000  779.000  875.000   75.000 3863.000 2981.000  678.000 1255.000 2823.000 4464.000   28.000 3814.000  711.000 2190.000 2028.000 1734.000 4145.000 1251.000 1297.000 4434.000  624.000 1612.000 3865.000 4143.000 1829.000 2768.000  810.000 1165.000   78.000 2811.000  697.000  291.000 2692.000 2202.000 1270.000  700.000 1191.000  761.000 3300.000  299.000  504.000    0.000
 i43  954.000 3662.000  374.000 1862.000 4016.000 1473.000 2215.000 1849.000 4459.000 1375.000 4348.000 1722.000  672.000  737.000 1558.000  729.000 1939.000 2510.000 4428.000 4013.000 1824.000 1275.000 3202.000 3018.000 4037.000 1321.000 3814.000 2592.000 4419.000 2516.000 1438.000 1449.000  988.000 3336.000 3802.000 2051.000 2072.000  429.000 3883.000 2765.000 1265.000 3869.000    0.000
 i44 3264.000 2765.000  636.000 3460.000 1441.000 4140.000 1954.000 2615.000 3274.000 2737.000 2982.000 2866.000 4045.000 3010.000 4191.000 1358.000 3103.000 2171.000 3829.000  445.000 3770.000 4344.000 1243.000 1108.000 1478.000 2201.000  965.000 3388.000 3554.000 1757.000 1467.000 3614.000 3679.000 1360.000 2149.000 2579.000 2176.000 1093.000 3986.000 4327.000 4256.000 1490.000 4008.000    0.000
 i45 4214.000 3138.000 1657.000  667.000 1635.000  405.000  228.000 1639.000 2802.000 1302.000 2065.000 1279.000 3124.000 3907.000 2437.000 1150.000 3274.000 1980.000 3987.000 3999.000  484.000  413.000 3768.000 3399.000 4134.000 3391.000  449.000 3630.000 3862.000 4414.000 4202.000 4039.000 1184.000  277.000 3839.000 4074.000  435.000 1291.000  303.000 2107.000  236.000  603.000 1477.000 2619.000    0.000
 i46 4233.000 3922.000  170.000 1207.000 3966.000 3315.000  180.000 1212.000 4380.000 4179.000 2455.000 2647.000 1798.000 1423.000  299.000 1736.000  101.000 3141.000 3531.000  403.000 4459.000 1704.000   92.000  247.000 4159.000  622.000 2281.000 2634.000 2497.000 3059.000 1373.000 1910.000 3960.000 4126.000 3442.000 4357.000  497.000 1940.000 2963.000 3983.000 2013.000 2463.000 4146.000   43.000 3729.000    0.000
 i47 3641.000 1592.000 1885.000 4085.000 4329.000 2937.000 2049.000 2312.000  334.000  647.000  293.000 3816.000 3251.000 1952.000 3758.000 3106.000 2896.000 3327.000 2117.000  162.000 2970.000  259.000  178.000 3639.000 2011.000 4243.000 3499.000 2885.000  132.000 1047.000 2283.000 1252.000 2229.000 1195.000 2111.000 1655.000  716.000  736.000 1221.000  945.000 4197.000 3244.000 3416.000   71.000 2435.000  247.000    0.000
 i48 1361.000 1089.000 1215.000 2896.000 4372.000 4162.000 1115.000 1915.000 1698.000 4170.000  122.000 3962.000  940.000 1992.000 1282.000 4358.000  528.000 2172.000 4280.000 1640.000 4139.000 1500.000 2186.000 3508.000 1451.000  700.000 4173.000  188.000  577.000 2121.000 3171.000 1695.000  461.000 3652.000 1877.000 4184.000  949.000 2707.000  937.000  874.000 3767.000 2691.000 3727.000 3248.000 1009.000 4022.000 3893.000    0.000
 i49 1337.000 3220.000 3107.000 1617.000 3179.000 2798.000 3798.000 1187.000 2825.000 2464.000 2163.000 2961.000 1395.000  833.000 1752.000  325.000  950.000 3967.000 4140.000 4316.000 3062.000 3329.000   65.000  730.000 3851.000 2144.000  523.000 1134.000    5.000 3098.000  561.000  754.000 3464.000 4352.000 2498.000 2814.000 3261.000  417.000 2374.000 3864.000 2721.000 2352.000 1191.000 3622.000 1839.000 1591.000 2180.000 4037.000    0.000
 i50 2463.000 2373.000 1735.000 4108.000  858.000  585.000 4096.000 1252.000  920.000 2900.000  266.000 2820.000  971.000 3065.000 1337.000 2920.000 2223.000 2439.000 2618.000 1668.000 2322.000  495.000  360.000   35.000 4466.000 3240.000   45.000 1283.000  694.000 2952.000  758.000 3849.000  304.000 2442.000 1995.000 4453.000 3261.000 1673.000 2445.000 2425.000  423.000 1074.000 1969.000 2412.000 2404.000 2999.000  588.000  553.000 2552.000    0.000
 i51 1556.000  793.000 1343.000 3605.000 3113.000 2285.000 1523.000 3836.000 4237.000 3209.000 2202.000 2229.000 2644.000  667.000 3826.000 1031.000 3187.000 2331.000 2760.000 1947.000 1465.000 3074.000  176.000  214.000 2150.000 3962.000 2556.000 3674.000  732.000 3658.000 1177.000 3985.000   90.000 2926.000  620.000  872.000  840.000  244.000  698.000  570.000 1604.000 1012.000 4376.000 1620.000   79.000 3759.000 3179.000 3487.000 3520.000 2416.000    0.000
 i52 4073.000 2242.000  375.000 2850.000 1825.000 3026.000 3735.000 2982.000   11.000 1885.000 1553.000  136.000 1739.000 1774.000  530.000 3713.000 1461.000 1019.000 2462.000 3015.000 4084.000 3822.000 3268.000 3649.000 3281.000 3491.000 2661.000 3988.000 4247.000 2408.000 2677.000 1884.000 1750.000 2777.000  434.000  791.000 2616.000  976.000 3949.000 1069.000 4377.000 3910.000 1192.000  248.000 2009.000 4023.000 3272.000 1445.000 2081.000 3973.000  224.000    0.000
 i53 4265.000  552.000 2385.000 2785.000 2756.000  149.000 1813.000  249.000 3004.000 1505.000 1406.000 3102.000 2261.000  631.000 2154.000 3689.000 2208.000 3301.000 3864.000 1291.000  823.000 1144.000 3627.000  252.000  921.000 2661.000 2160.000 3763.000  244.000 3629.000  144.000 2091.000 4294.000 3904.000 3894.000 2423.000 1076.000 1176.000 1624.000  544.000 1826.000 1597.000 2616.000  730.000 3412.000 2476.000 4016.000 1160.000 3237.000 3359.000 1594.000 2026.000    0.000
 i54  356.000 2074.000   46.000 2836.000 2352.000 2680.000 4105.000 1595.000  946.000  314.000  140.000 3352.000 2168.000 3207.000 1988.000 1476.000 2169.000 4004.000 1996.000 4100.000 4034.000 3465.000  460.000 4226.000 2328.000 3906.000 2393.000 2567.000 3149.000  418.000 2277.000 4124.000 3974.000  822.000 4287.000 2516.000 2449.000 1679.000 2411.000 1921.000 1196.000 2636.000 3404.000 3542.000  931.000 4051.000 3460.000 2922.000  713.000 2677.000  630.000 3278.000  292.000    0.000
 i55 4255.000 2123.000 1024.000  151.000 1759.000 1303.000  208.000 3699.000  524.000 4369.000 2732.000 4107.000 1934.000 2627.000 2225.000 2993.000 3416.000 4080.000  742.000 1055.000 1706.000 1333.000 3694.000 3663.000 2577.000  959.000  958.000 3118.000 3077.000 2963.000 1403.000 3699.000 4418.000  608.000 2100.000  545.000 2276.000  210.000 4283.000 3297.000 4419.000 2845.000 2575.000 2856.000 1559.000   69.000 1162.000 2581.000  273.000 3594.000 3964.000 4202.000 2002.000 2704.000    0.000
 i56 1915.000 4050.000 1232.000 1075.000 2368.000  984.000  285.000 2636.000  914.000 3746.000   35.000 1751.000 1203.000 1543.000 3241.000 1546.000 1446.000 2274.000 4317.000 3483.000 3349.000 2162.000 1935.000 2743.000  106.000 2716.000 3718.000 2096.000  274.000 3831.000  533.000 4375.000 3279.000 2737.000  204.000 4449.000 3042.000 4390.000  755.000 1403.000 4265.000  653.000  607.000  472.000 1857.000   18.000 2180.000 2496.000 2850.000 3206.000 4249.000 2742.000  414.000  370.000  309.000    0.000
 i57 3755.000 3006.000 2524.000  933.000 4248.000   80.000  596.000 3747.000  142.000 3840.000 3502.000 1100.000 1693.000 4246.000 1956.000  629.000 3668.000 1336.000 1354.000  847.000 4242.000 2607.000 1808.000 3127.000  637.000 4340.000 2833.000 2182.000 3373.000  262.000 2288.000 1874.000 2588.000 2263.000  378.000  686.000 2437.000 4241.000  601.000 1524.000 2235.000 2231.000 1747.000 1514.000  125.000 2891.000  499.000 1276.000 2195.000  265.000 2949.000  236.000  248.000 1698.000 2476.000 3384.000    0.000
 i58 2673.000 4030.000 2973.000 1728.000 1686.000 3120.000 2163.000 2166.000 2350.000  857.000 1500.000 1950.000 3785.000 1904.000 2082.000  829.000  668.000 3754.000 4144.000 3407.000 2432.000 4123.000 2654.000 3874.000 2467.000 1102.000 2701.000 1344.000 3007.000  481.000 2925.000 1189.000 1130.000 4098.000 2401.000  419.000 4227.000 1990.000 2033.000  268.000 1549.000 4009.000 1939.000 2008.000 2163.000 1185.000  803.000 1082.000  212.000 4121.000 3750.000 1047.000 4234.000 2898.000 4174.000 2170.000 3761.000    0.000
 i59  171.000 2920.000 1787.000 1052.000 2047.000  536.000 1651.000 2104.000  535.000  267.000 1445.000 1820.000 2257.000 1805.000  603.000 3277.000 1279.000 2984.000 1548.000  799.000 2805.000 3275.000 3827.000 1749.000 3930.000 1300.000 4238.000 1737.000 1179.000 1819.000 2209.000 1154.000 1321.000 4309.000 1021.000 3294.000 2878.000 3790.000 2693.000 2853.000 3435.000 3786.000 1041.000 3417.000 3376.000  386.000 2609.000 3222.000 4050.000 4004.000 1817.000 1782.000 3347.000   75.000   43.000 3308.000 2981.000 4449.000    0.000
 i60 3943.000 1783.000  669.000 1489.000 2912.000 2330.000 2572.000 3563.000 2304.000 2429.000 3463.000 1184.000   91.000  407.000 1078.000 1352.000 3396.000 2837.000 3264.000 3478.000 3265.000   68.000 1048.000 1054.000  455.000 3675.000 3391.000 1428.000  311.000 2146.000 4435.000 2587.000 3277.000 1608.000 3578.000 2393.000 3263.000 4077.000 3551.000 1577.000 2519.000 1791.000 3502.000 4216.000 2160.000 1772.000 3942.000 1209.000  951.000 3036.000 4044.000 3276.000  433.000 1302.000 1218.000 3138.000 1326.000 3638.000  600.000    0.000
 i61  967.000 2979.000 1350.000  396.000 2030.000 4131.000 1431.000 1919.000 3533.000 3694.000 1444.000 1971.000 1875.000 3697.000 3733.000 2757.000  272.000 4268.000 2357.000 3533.000 3354.000 4148.000  698.000 4263.000  392.000 3885.000  464.000 2805.000 1109.000 2295.000 1847.000  397.000 3813.000  377.000  666.000  168.000 2626.000 2348.000 1105.000  627.000 1342.000 3536.000 3460.000 1781.000  204.000  718.000 2260.000 2372.000 1395.000 2421.000 1877.000  882.000 4100.000 4310.000 1603.000  810.000 1673.000 3358.000 3097.000  557.000    0.000
 i62 4406.000 1800.000 1333.000 2916.000 3085.000 3427.000 2316.000 1098.000 1684.000  560.000  829.000 1209.000 3484.000 3732.000 2485.000 4108.000 1996.000 1566.000 2411.000  600.000 3891.000 1525.000  954.000 2114.000  406.000 4234.000 3091.000  466.000  376.000 3298.000  159.000  691.000 1593.000  452.000 2551.000 4079.000 2687.000 4105.000 2806.000 1904.000 2078.000 3219.000 4401.000 3684.000 1103.000  884.000  948.000 4045.000 1074.000 1411.000 3368.000 3933.000 2787.000  486.000  375.000 3171.000  439.000  186.000  870.000  137.000 2432.000    0.000
 i63  910.000 4011.000 2510.000 3787.000 3571.000  603.000 1311.000  658.000 1795.000   53.000  999.000 3698.000 1452.000 2027.000 4014.000 2720.000 3584.000 3628.000  377.000 2930.000 4087.000 1770.000 3904.000 3856.000 4445.000 2478.000 1288.000 3733.000 1120.000 1450.000 3029.000 2885.000 3867.000 2596.000 4331.000  702.000  949.000 2102.000 4388.000  169.000 2082.000 1922.000 2035.000 3058.000 2426.000  678.000  595.000 2449.000 3201.000 2844.000 1143.000 2626.000  449.000 1995.000 4284.000 3847.000  387.000  808.000 4109.000  968.000  565.000 2540.000    0.000
 i64  907.000 4253.000 2296.000 1151.000  329.000 1361.000 1908.000 1807.000  515.000 2687.000 1689.000 3302.000 4386.000 2522.000 2526.000  413.000 3674.000 2763.000  644.000 4268.000  657.000 4400.000 4430.000 2582.000 3319.000  964.000 2114.000 4059.000 2059.000 1869.000 1090.000 3359.000 1255.000 1982.000  318.000 3731.000   37.000 4396.000 2603.000 4369.000 1702.000 1085.000  533.000 4088.000 2779.000 2128.000  799.000 4400.000 4246.000 4468.000 3385.000 3480.000 1092.000 1247.000 2075.000 3808.000 2391.000   82.000 4343.000 4170.000 2500.000 1469.000 3642.000    0.000
 i65 2358.000 3215.000  817.000 3820.000 1665.000 4116.000 2611.000 2426.000 1120.000 1439.000 2120.000  470.000 4337.000 3463.000  368.000 1020.000 3759.000  176.000 1736.000 2806.000 1824.000 1815.000  729.000 1107.000  178.000  955.000 4257.000 3792.000 4010.000 3548.000 1831.000 1854.000 2747.000 2291.000 4399.000 1718.000 3980.000 1740.000 3192.000 4275.000 1731.000 3652.000 1235.000 1408.000 1527.000 2784.000 2007.000 4031.000 1207.000 4207.000 1621.000 2117.000 1450.000 3441.000 3498.000 3525.000 3710.000 1549.000 3804.000  871.000 3508.000  363.000 3708.000 2759.000    0.000
 i66 1881.000 4413.000 2992.000 4328.000  246.000 1751.000 3358.000  379.000 2390.000 3373.000 1731.000  125.000 2422.000 3995.000 2292.000   86.000 2179.000 1284.000  948.000 4362.000 1211.000 3547.000 2277.000 2854.000 1593.000 4118.000 1441.000  287.000 2185.000 1267.000 4377.000 3778.000 1558.000  408.000   55.000 3110.000 2366.000 2087.000 1777.000  144.000 1473.000  187.000 4469.000 1462.000 4094.000 3048.000 1561.000 4324.000 3054.000  377.000 1329.000 4232.000 1506.000 4434.000  602.000 3387.000 3050.000  840.000 3037.000  971.000 3439.000 3632.000 1208.000 1163.000 2354.000    0.000
 i67 4376.000  192.000 1115.000  231.000 3294.000 3083.000 1915.000 3838.000 1907.000 3481.000  476.000 4217.000 1600.000 1454.000 3282.000 1825.000 1969.000 1222.000  788.000 3037.000  410.000 1216.000  124.000 3908.000 3022.000 2535.000 3558.000 2672.000 1411.000 3698.000 1186.000  896.000 2013.000 3236.000 1192.000 2277.000  544.000 1264.000  226.000 2116.000 3848.000 2527.000 4140.000 3515.000 3787.000 3315.000  748.000 2821.000 2171.000 4329.000  769.000 3785.000 1616.000 1562.000  837.000  636.000 3094.000 3174.000 2784.000 1338.000 1757.000 3280.000 2233.000 3721.000 2566.000  328.000    0.000
 i68 1164.000 2626.000 1389.000  838.000 1176.000 2234.000 2874.000  129.000 1325.000  676.000 2960.000 1004.000 2149.000 3001.000 2689.000 3074.000 1342.000 2053.000 3350.000 3728.000 2609.000 4045.000 4422.000  800.000 3180.000  866.000 3605.000  535.000 1876.000 3979.000 1994.000 1464.000 3599.000 1416.000 1553.000  473.000  290.000 1100.000 4029.000 3297.000  825.000 4260.000 2827.000 4372.000 2075.000 2445.000 3705.000  881.000  906.000   27.000 3867.000 4026.000 2998.000 3667.000 3658.000 3819.000 3580.000 2329.000 2611.000 2780.000  245.000 2725.000 1177.000 3655.000 4303.000 4263.000  649.000    0.000
 i69 1853.000 3286.000 2586.000 4291.000  724.000  436.000 2598.000  371.000 1951.000 3522.000 2509.000 3897.000  121.000 1431.000  761.000 3148.000 1866.000 4014.000  503.000  509.000 3365.000  710.000 1107.000 1213.000 1291.000 1898.000 2182.000 3263.000 4265.000  896.000 1805.000 3054.000 2340.000 1767.000 1667.000 3453.000 4108.000 1806.000 1831.000 3568.000 2435.000  806.000   24.000 1130.000 3144.000  890.000 1136.000  612.000 2750.000 4043.000  148.000  712.000 1183.000  481.000 2597.000  437.000 1594.000 1673.000 2164.000 2499.000 2676.000 4352.000 1496.000  270.000 1796.000 1550.000 4442.000 2544.000    0.000
 i70  338.000 1896.000  945.000 3902.000 2185.000  306.000 2695.000  695.000 1936.000 1238.000 1952.000  810.000 1348.000 3614.000  771.000 2300.000 2853.000  569.000 2587.000 2446.000 3702.000  755.000 1969.000 3983.000  417.000    2.000  214.000  172.000 3207.000  893.000  564.000 4370.000 2816.000  178.000 1759.000 1487.000 1522.000 3082.000 1501.000 4260.000 2912.000 1456.000 2769.000 3347.000 4416.000 3119.000 2522.000 2936.000 1320.000 1086.000 3630.000 2601.000 1899.000 2281.000 1257.000 1394.000 3984.000 2948.000  524.000  490.000  948.000  153.000 3340.000  918.000 4060.000 2030.000 3431.000 2925.000  485.000    0.000
 i71 2943.000 2309.000 2047.000 1827.000 2709.000 3067.000  932.000 3766.000 1048.000 1218.000 1701.000  460.000 3470.000 4308.000 1388.000  541.000  962.000 4357.000 3458.000 3975.000 3278.000 2849.000  837.000 2692.000 4128.000 4121.000  488.000 2399.000 3271.000 1269.000 3467.000  445.000 1983.000 4179.000 3682.000 1397.000 2976.000 2041.000 3565.000  275.000 1027.000 1052.000 1297.000 1663.000 1192.000  273.000 3120.000 3075.000 1569.000 3569.000 2807.000 2786.000 2465.000 2109.000  663.000 1932.000  382.000 2801.000 1457.000 4103.000 1478.000 2359.000 3517.000 2516.000 2367.000  377.000 1364.000 1426.000 2426.000 3050.000    0.000
 i72 3224.000 1676.000 3533.000 4005.000 2811.000 3091.000 2145.000 1648.000 2666.000  758.000 3242.000  153.000 4198.000  993.000 3301.000 4308.000  221.000 2036.000 2519.000 2136.000 3841.000 1325.000 4399.000 3703.000 2815.000 4181.000  689.000 2739.000  322.000 1563.000 3195.000 1919.000 1407.000 3246.000 3491.000 1986.000 1422.000 1080.000 2109.000  917.000 4454.000 1694.000 2987.000 1730.000 4274.000 1582.000  165.000 3417.000 2260.000 2782.000 3171.000 4295.000 2000.000 2342.000   18.000   74.000 4418.000 1204.000  477.000  326.000 4402.000  431.000 2550.000  786.000 3187.000 3527.000 1907.000 2831.000  593.000 2128.000  108.000    0.000
 i73 2002.000 1775.000 2517.000  718.000 3870.000 1540.000  437.000 1047.000 4018.000 3457.000 1928.000 4271.000 1231.000  513.000 1779.000 3901.000 1190.000 3228.000 2270.000  806.000  346.000 2827.000 1252.000 4164.000 3799.000 2247.000 2618.000 1541.000 3984.000 4100.000   91.000 2418.000 2215.000 1804.000 1710.000 2594.000 3979.000 2443.000 2179.000 1946.000 3483.000 3582.000  375.000 3096.000 3094.000 2153.000 2906.000  787.000 3272.000 3648.000 1173.000 1275.000 2784.000 2112.000 4254.000 2521.000 3602.000 2913.000 1704.000 2858.000 2645.000 3002.000  470.000 4227.000 2486.000 3779.000 2940.000  900.000 1200.000 1792.000 3197.000 3189.000    0.000
 i74 3986.000   90.000 2008.000 1946.000 1596.000 3591.000  161.000 2135.000 2600.000  725.000 3895.000 1453.000  759.000  661.000 2993.000  408.000 3754.000 4001.000 4019.000 1456.000 3450.000  284.000 2674.000 4014.000 1573.000  935.000   52.000  641.000  152.000  717.000 2343.000  259.000 2529.000 2971.000 2148.000  470.000 1273.000 4026.000  395.000 3764.000   54.000 3477.000 3934.000 1388.000 2939.000 1473.000 3275.000 4437.000  817.000 1024.000 2195.000 2149.000 1417.000 1319.000 2278.000 2633.000 1899.000 2815.000 3468.000 3590.000 1726.000 3825.000 1260.000 1415.000 2298.000   15.000 3694.000 2891.000 4243.000 4150.000 3280.000 3781.000 4106.000    0.000
 i75 1365.000 1020.000  798.000  759.000 2064.000 3941.000 1476.000 3764.000 2493.000 1861.000 2968.000 2007.000 2287.000 4467.000 3386.000 3329.000 3291.000 3743.000 1524.000  753.000 2287.000  440.000 1597.000 3354.000 4043.000 3670.000 2009.000 3388.000  572.000  614.000 2351.000 1463.000  155.000 3719.000 1970.000 2128.000 1680.000  657.000 1764.000 1291.000 4342.000 4452.000 2563.000 1736.000  601.000 3578.000 1584.000  451.000 3951.000 2863.000   91.000 2860.000 2436.000  476.000 2325.000  166.000 3809.000  189.000 3188.000 2430.000  235.000 3014.000  185.000 2508.000 2825.000  996.000 1205.000 3727.000 3140.000  777.000  937.000 1401.000  875.000 1723.000    0.000
 i76 3090.000 2009.000 1048.000 2254.000  695.000 2108.000 3242.000 2693.000 3621.000 1601.000 2504.000 1736.000 1553.000 4137.000 1226.000 1182.000 4024.000  524.000 4432.000 1066.000 2227.000 1897.000 1487.000 2184.000 2673.000 4324.000 2926.000 2146.000  369.000 1168.000 1463.000 2227.000 2547.000 1350.000 2092.000   52.000  244.000 3492.000  268.000 1965.000 2446.000  221.000 2563.000  985.000  713.000 2864.000 1146.000 1360.000  206.000 2103.000 3735.000 1391.000 2852.000 2438.000 2945.000  882.000 2878.000  221.000 1209.000 3076.000  544.000 3597.000  961.000 2466.000 4255.000 2193.000  250.000 2630.000 2157.000 3499.000 2843.000 3463.000 3754.000 2811.000  103.000    0.000
 i77 1853.000  645.000 2327.000 3271.000  184.000 2719.000  115.000  257.000 3559.000 1997.000 3852.000 2333.000 2098.000 2571.000   27.000 1574.000 4318.000 3248.000  968.000  463.000 1189.000   42.000  720.000 2753.000 3509.000  511.000 2846.000 2051.000 1987.000 3801.000  679.000 2975.000 3055.000 2208.000 3140.000  906.000 3012.000  279.000  279.000 3533.000  196.000  218.000 1223.000 1373.000 1833.000 3312.000 3520.000 2080.000 3894.000 1612.000 3924.000   77.000  313.000  557.000 1949.000  923.000 1778.000 1127.000 3032.000  577.000  558.000 1365.000 2621.000 3257.000 2585.000 3788.000 3034.000  930.000  827.000 2143.000 2839.000  971.000 3323.000 3942.000  411.000 2885.000    0.000
 i78 1949.000 1914.000   99.000 3522.000  422.000 4337.000 1924.000  285.000 3752.000   67.000 3225.000 2734.000 1612.000  306.000 1690.000 1358.000 1763.000 3803.000 2583.000 3732.000 4347.000 3546.000 1657.000 1388.000 1768.000 2683.000 1369.000 3932.000 1199.000 1285.000 2670.000 3671.000 3625.000  351.000 3340.000 2036.000  757.000 4143.000   23.000 2031.000  597.000 4359.000 1656.000  388.000 2625.000 3501.000 3505.000 2150.000  220.000 2255.000 3569.000 3081.000  231.000 2832.000 4038.000 3385.000  800.000 4104.000 3027.000 1409.000 1277.000  260.000 2327.000 2301.000 1976.000 3559.000 3363.000 1483.000 1849.000 2350.000  433.000 4447.000 4333.000 1665.000 4130.000 2499.000 1309.000    0.000
 i79   54.000  794.000 3603.000 4135.000 2826.000  954.000   94.000 4182.000  725.000  445.000 2892.000 1467.000 3349.000 2845.000 2734.000 2563.000  352.000 3812.000 4374.000 4112.000  767.000 3763.000 3472.000 3912.000 3442.000 3750.000 2395.000 4465.000 4161.000  621.000  386.000 3801.000 2252.000  703.000 2695.000 2290.000 2455.000 1038.000   88.000  325.000 1123.000 4371.000 1281.000 2568.000 1817.000 2777.000 3649.000 3219.000 1665.000 2523.000 3053.000 4029.000 2001.000 2521.000  777.000  715.000 1957.000 3617.000 3714.000 2474.000 1953.000 2125.000  687.000 1229.000 3014.000 2803.000 2786.000 1880.000 2855.000 1275.000 4346.000 1125.000 3874.000  846.000 3499.000 1589.000 4053.000 1170.000    0.000
 i80 3980.000 3684.000 3169.000 4377.000 2223.000 3798.000 3361.000 1900.000 3836.000  965.000  903.000  195.000  207.000  664.000 2594.000 1860.000 3391.000 2954.000  506.000 1056.000 3298.000 2829.000 1090.000 1901.000 1909.000  289.000 4041.000 2466.000   96.000 2960.000 1850.000 2060.000 2995.000 1148.000  808.000 3783.000 1162.000  231.000 3609.000  639.000 3909.000  769.000 4272.000 4121.000  172.000  135.000  112.000 3146.000 1585.000   81.000  398.000 2801.000 3470.000 2821.000 2041.000 1058.000 1240.000 3145.000  421.000 1847.000  924.000 2042.000 2034.000  839.000 4449.000 4310.000 1605.000 4113.000 1195.000 1349.000 4158.000 2024.000 1697.000 3704.000 2531.000 2222.000 2896.000 2865.000 3334.000    0.000
 i81 1141.000 3985.000  108.000 1078.000 2245.000 1940.000 1739.000 3534.000 2927.000 3873.000 4418.000 3774.000 2007.000 3797.000 2903.000  737.000 3076.000 2518.000 3980.000   57.000  819.000 3130.000 2881.000 1279.000 3483.000  425.000 3985.000 1683.000 1185.000 2763.000 1647.000 1375.000 2220.000  554.000  530.000 1903.000 3306.000 1752.000 3504.000 1693.000 2733.000 4390.000  352.000 3370.000 4048.000 1734.000  465.000 3667.000 1691.000 1762.000 1421.000 2334.000 2754.000 2212.000 2189.000 2949.000 1384.000 3356.000 3568.000 2781.000 2337.000 2859.000 2099.000 1522.000   57.000 2238.000 2733.000 1022.000 3538.000 4203.000 3882.000 1169.000  213.000  706.000  160.000 1973.000  412.000 3200.000 2677.000 2647.000    0.000
 i82 1307.000 2811.000 4440.000 1246.000 3563.000 1526.000 2855.000   11.000  864.000 1559.000  978.000 2008.000 3157.000  363.000  639.000  860.000  481.000 1294.000  284.000 1555.000 3779.000 2807.000 1139.000  932.000 2701.000 1585.000 2513.000 3760.000 1671.000 2247.000 1170.000 3381.000 1918.000 2501.000 2018.000  395.000 1139.000  904.000  822.000 4144.000 1897.000 2354.000 2325.000  527.000 3431.000 1722.000 4273.000 4025.000 2063.000 3665.000 2034.000 1399.000 2390.000 3789.000 2491.000 1170.000  658.000  289.000 1054.000 3949.000 1234.000 1492.000 3340.000  284.000 3218.000 1904.000 1767.000 3700.000  901.000 2983.000 3250.000  755.000 3554.000 2446.000 1825.000 4224.000 4272.000 4187.000 1640.000 4088.000 2391.000    0.000
 i83 1498.000 1506.000 2578.000 2727.000 2134.000 1745.000 2290.000 2728.000 1723.000 3616.000 3861.000 1989.000  756.000 4224.000  436.000  500.000 1519.000 2192.000 2875.000 4289.000 2615.000  964.000 4031.000 2356.000 1446.000 3742.000 4006.000 1266.000 1184.000  747.000 4240.000  466.000 2710.000 2960.000 1661.000 2610.000  724.000 3917.000  959.000 2649.000 2233.000  146.000  301.000  268.000 2558.000 4328.000 4459.000 2705.000 2997.000 1871.000 2260.000  492.000 3811.000 2827.000 3997.000 2255.000 2700.000 1565.000 2706.000  569.000 2451.000  871.000  147.000 2205.000   98.000 3608.000 1590.000 2919.000 2934.000  566.000 2138.000 2773.000 2803.000 4048.000  385.000  818.000 4018.000 2931.000 4264.000 2841.000  185.000 1103.000    0.000
 i84 1777.000 2865.000 4318.000 1945.000 2401.000 1659.000  946.000 2130.000 2752.000 4095.000 4105.000 3790.000  787.000   84.000  484.000  886.000 2224.000 3566.000  156.000 3975.000  288.000   27.000 1864.000 2244.000 3951.000 3254.000  344.000  910.000 3428.000 2768.000 1822.000 1451.000 1548.000 2328.000  798.000 2673.000 3025.000 3631.000 4089.000 2033.000 4095.000 3906.000  824.000 3951.000 2764.000 4438.000 1761.000 2451.000 2392.000 3184.000 3662.000 2165.000 3611.000  331.000  801.000 1842.000 2100.000 3835.000  573.000 2387.000 3505.000 2463.000 3600.000 2228.000 2606.000 3920.000 1653.000 2500.000 1457.000 1840.000 2014.000 2281.000 3602.000 2071.000 4022.000 1532.000 2785.000 3546.000  677.000 3002.000 1389.000 4324.000 3297.000    0.000
 i85 1308.000  677.000 2171.000 2100.000 2616.000 1428.000 4166.000  555.000 1280.000 3548.000 2400.000 4222.000 2694.000 4189.000  236.000 2724.000 2166.000  150.000 1526.000 1325.000 1847.000  468.000 1382.000  197.000  556.000 2879.000  131.000 2064.000 3450.000 4015.000 4033.000 2725.000 3418.000 3201.000 3006.000  361.000 1601.000 4223.000 1731.000  722.000 2961.000 2064.000  743.000 1334.000 2950.000  923.000 3991.000  970.000 4258.000 3753.000 3348.000 1457.000 3117.000 2178.000 4188.000 4354.000 3271.000  443.000 2012.000   27.000 4187.000 3564.000  260.000 3848.000 3700.000  537.000 1786.000 1161.000 3698.000 1924.000 3173.000 2207.000 2861.000 2209.000 1603.000  931.000 1688.000 2488.000 3240.000 1718.000  235.000 1109.000 3763.000 2579.000    0.000
 i86 2974.000 3223.000  324.000 1139.000  643.000 3052.000 3858.000 2201.000 4423.000 1676.000 2670.000 1421.000  832.000 2103.000  686.000 1685.000  367.000 2748.000 2908.000 4150.000   85.000  132.000 1089.000  148.000 2582.000 1401.000 4425.000  262.000 2301.000 3714.000  595.000 2254.000 1903.000 2002.000  425.000 3624.000 1513.000 1351.000 4190.000 1700.000 1207.000  371.000 1726.000 2462.000  504.000  723.000  331.000 2620.000 2984.000  829.000 1473.000 2999.000  513.000 4400.000 1585.000  433.000 2971.000 4195.000 1883.000 3379.000 4147.000 3911.000 3697.000  256.000 3993.000  294.000  141.000  580.000  900.000  961.000 1013.000 4092.000 3096.000 1876.000 2438.000 3962.000 2268.000  374.000  428.000 1346.000  344.000 1747.000 1532.000 2856.000 1046.000    0.000
 i87 3910.000 1880.000 3139.000 3646.000 3950.000  475.000 3662.000  220.000 2394.000  126.000 3161.000 1703.000 2252.000 1663.000 3240.000 2717.000  100.000   66.000  632.000 4002.000 1992.000  650.000 4207.000 2884.000 4079.000 1471.000 3379.000 3567.000  507.000 2258.000 1190.000 2917.000 2406.000 2606.000 1226.000 3134.000 3085.000 3244.000 3611.000 1935.000 3008.000 3956.000  393.000 1880.000  241.000 2424.000 1390.000 4414.000 2857.000 3426.000  223.000  995.000  519.000  672.000 1276.000 2616.000 1301.000 3155.000  148.000 4463.000 3558.000 1669.000 1877.000  974.000 4395.000 2784.000 2138.000  826.000 3466.000 4021.000  523.000 2604.000 1467.000 2148.000 2644.000 4046.000 1390.000 3311.000 3727.000 4359.000 4053.000 1690.000 2401.000 3296.000 4043.000 4245.000    0.000
 i88 2675.000 1773.000  786.000 2759.000 2755.000  903.000 3507.000 1448.000 1942.000  886.000 1755.000 2993.000 1908.000 3296.000 2687.000 3114.000 2643.000 3493.000  445.000 1838.000 2354.000 2536.000 3197.000 3864.000 2048.000  331.000 1208.000  633.000 3683.000 3855.000 1085.000 2363.000 1939.000 3611.000 1748.000 2190.000 2867.000 1564.000 2828.000 1890.000  256.000 2473.000 4240.000 4001.000 2353.000 2772.000 3450.000  937.000 2978.000 2364.000 1936.000 3478.000  450.000 3989.000 1423.000 1946.000  263.000 2991.000 4129.000 3383.000 1995.000  873.000 4326.000  512.000 3380.000 1739.000 2716.000 3128.000  119.000 2112.000  292.000 3637.000 4251.000 3936.000 3196.000 3744.000 3769.000 4279.000 3590.000 2352.000 2832.000  307.000 2958.000 4179.000 1088.000 1864.000 3638.000    0.000
 i89   73.000 3973.000 1945.000  179.000 3603.000 4220.000 4260.000  970.000  880.000 3281.000  236.000  576.000 3557.000 3536.000 1783.000  961.000 1445.000 3090.000 3058.000 1372.000  435.000 4333.000 2627.000 1821.000 2093.000 4302.000 3347.000 1118.000  854.000  188.000  162.000 3845.000 4392.000 4452.000 3119.000 1290.000 2861.000 1857.000 1887.000 1614.000   48.000 3519.000 2875.000 4418.000  614.000 2284.000 2894.000 2026.000 3548.000 3148.000 4390.000 4168.000  161.000 1149.000 1651.000 3417.000   73.000  416.000 1250.000 3965.000  964.000 1426.000  339.000 4337.000 3602.000 3034.000 3521.000 4160.000  203.000 3334.000  781.000 3450.000 1186.000  832.000  460.000 3701.000  842.000  780.000  616.000  150.000 3798.000 1384.000 2613.000 3561.000   57.000    6.000  999.000 1103.000    0.000
 i90   24.000  793.000  107.000 1308.000 2342.000 2895.000 1001.000 2164.000 1090.000 3920.000 1785.000  298.000 1161.000  322.000 2350.000 1491.000 2392.000 3073.000  611.000 1122.000  711.000  883.000 2822.000 1869.000 2227.000 2432.000 3723.000 3688.000  617.000  293.000 2146.000 1966.000 1500.000 3757.000 2530.000 1430.000 3776.000 3476.000 1258.000 4137.000 3678.000 2298.000  840.000 3396.000 2468.000 2523.000 1350.000  522.000 3795.000 2051.000  944.000 1849.000 1484.000 4038.000 2413.000  383.000 2273.000 1316.000 3345.000 1637.000  391.000 1374.000 3641.000 3090.000 2445.000 3945.000  930.000 2763.000  265.000 2359.000 3969.000 3312.000 1343.000   76.000 2659.000  631.000 1550.000 3556.000 2272.000 4220.000  466.000 1986.000 1830.000 1272.000  891.000 1470.000  557.000 2275.000  634.000    0.000
 i91  966.000 1925.000  786.000 2323.000 1569.000  539.000 2724.000 2217.000 1358.000  498.000 4226.000 2137.000 1631.000 1617.000 3174.000 2171.000 1423.000 3808.000 2837.000 2704.000 1324.000 1246.000  829.000  963.000 2256.000 1098.000 1881.000   95.000 4066.000  296.000 4415.000 3809.000 3815.000 1615.000  693.000 2357.000 1193.000 3405.000 3454.000 2967.000 4165.000  941.000   90.000 1804.000  567.000 3285.000 3811.000 2584.000 3384.000 2142.000 1049.000 3983.000 2953.000 2574.000 1939.000 1045.000  588.000 2846.000 4153.000 1091.000 1750.000 4465.000 1716.000 1246.000 4419.000  796.000 3004.000  315.000 2696.000  853.000 3285.000 4098.000  388.000  292.000 1628.000 4410.000 1541.000 1693.000 2840.000 3456.000 4218.000  585.000  844.000 3894.000 1792.000 2771.000  706.000 3778.000  595.000 1836.000    0.000
 i92 2291.000 2500.000 2919.000  951.000 3452.000 1914.000 2672.000 1149.000 3486.000 1063.000  778.000 3508.000 4304.000 2969.000  612.000  789.000 2089.000 2796.000 2642.000  588.000 2110.000 1322.000 3086.000  190.000 4227.000 1402.000 2174.000 2915.000 2644.000 4184.000 3884.000 1085.000 4395.000  904.000 3989.000 1981.000  182.000   16.000 1160.000 3013.000 1624.000 2961.000 1827.000 1237.000 4240.000 2151.000  716.000  898.000 1841.000 4196.000 1987.000 3088.000 1834.000 2267.000 3893.000 4200.000 3918.000 4043.000 3442.000 2740.000 3112.000  953.000 4045.000    4.000  693.000 3018.000 1648.000 1279.000 3639.000 2395.000  369.000 1485.000  488.000   85.000  355.000 4174.000  487.000  428.000 1432.000 3858.000 1606.000 2343.000 1670.000   70.000 3814.000 2907.000 3841.000  733.000 2172.000 2526.000 4344.000    0.000
 i93 2492.000  145.000  162.000  454.000  553.000 2624.000 1406.000 3348.000 1367.000 1632.000 3006.000 2178.000 2987.000  963.000 1675.000 3014.000 2240.000 4322.000 4330.000  430.000  234.000  239.000 3713.000 1049.000 1530.000 1816.000 3811.000 3388.000  215.000 3359.000 1952.000 1037.000 3027.000 4092.000 1121.000 4236.000 3440.000  759.000 3392.000 3748.000  876.000 2255.000 2530.000 4120.000 4367.000 3218.000 1652.000 1313.000 3031.000  528.000 1580.000  564.000 1500.000 4464.000 2638.000 3116.000 2563.000 3802.000 3881.000 3556.000 1485.000 1364.000 3580.000 1986.000 3017.000 1963.000 3200.000 2459.000 1580.000 1674.000 1820.000 3130.000 3316.000 3437.000 4134.000  814.000    6.000 3375.000 2114.000 3025.000  410.000 4358.000 1477.000 2548.000  189.000 1135.000  137.000 1175.000 4293.000 4454.000 2876.000 1727.000    0.000
 i94 4469.000 2160.000 1202.000 1243.000 1887.000 2149.000  673.000 3901.000  457.000 2315.000 1914.000 2149.000 3088.000 3376.000   99.000  283.000 3086.000 1256.000 3213.000 3601.000 4007.000 2122.000 4042.000 1993.000 3235.000  116.000 2623.000 2984.000 3507.000 1602.000 4125.000  340.000 1814.000 3170.000  261.000 3006.000 4045.000  913.000 2065.000 3427.000 2449.000 3273.000 1381.000 3295.000 3573.000 4207.000 3848.000  722.000 2585.000 1372.000  171.000 3048.000  999.000 1921.000 2203.000 4195.000 3310.000    3.000 4454.000 1529.000 1665.000 3764.000 2676.000  872.000 1342.000  528.000 3138.000 1417.000 1067.000  568.000 1369.000  316.000 4286.000 1402.000   42.000 2841.000 2013.000  148.000 4402.000 1785.000  772.000 3279.000 2171.000 1796.000 3473.000 1965.000 1256.000  652.000  472.000  839.000 3159.000 1041.000 2018.000    0.000
 i95 1130.000 3780.000 1749.000  385.000 1560.000 1658.000 3875.000 1548.000 3825.000 4186.000  873.000 3264.000 1845.000 1177.000 2216.000 4469.000 2650.000  749.000  567.000  768.000 4393.000 3764.000  820.000 2968.000  966.000  268.000 3244.000 2095.000 3830.000  240.000 3532.000 4041.000 1652.000 1611.000  780.000 2589.000 3342.000  678.000 1420.000 2617.000 2681.000 1982.000 3869.000  867.000 1103.000  571.000 2565.000 1181.000 3301.000 4421.000 3253.000 3366.000 2970.000 1569.000  281.000 2091.000 2345.000 3565.000  124.000 3635.000 1642.000 3921.000 2652.000  269.000  399.000 1610.000 3474.000 3430.000 4048.000 3288.000 4080.000  944.000 3575.000  554.000 3174.000  798.000 4075.000 1733.000 3028.000 1143.000 2882.000 3063.000  119.000 3854.000 3798.000  737.000 1666.000 3052.000 3445.000 1566.000 2573.000 2124.000 1160.000 2669.000    0.000
 i96 3309.000 1146.000 2658.000 2193.000 3583.000 3260.000 3622.000   70.000  185.000 1100.000 2903.000 1878.000 1844.000  126.000 2649.000 1792.000 3149.000 2358.000  893.000 4047.000  699.000 2646.000  178.000 1101.000 3148.000 1804.000 2269.000 1897.000 3525.000 1004.000 2479.000 1171.000  878.000  518.000  238.000 2272.000 1758.000 3916.000   53.000  743.000 2229.000 1149.000 2598.000 2164.000 3269.000 3263.000 1121.000 1848.000 4188.000 3643.000 2788.000  512.000 3672.000 1736.000 1047.000  741.000 3468.000 1630.000 2735.000  592.000 4356.000 3362.000 3947.000  552.000 3908.000  329.000 1642.000 4170.000 2408.000 2044.000 3126.000  310.000 3200.000 1603.000 3585.000 3965.000 3193.000 1655.000   28.000 1114.000 1075.000 2541.000  300.000 1398.000 3836.000 1258.000 4148.000 1147.000 3357.000 2929.000  370.000 1773.000 4112.000 3872.000 1757.000    0.000
 i97  980.000 4313.000 3899.000 1422.000  444.000 3283.000  374.000  594.000 3990.000 3398.000 3200.000 1377.000 1341.000  650.000 4347.000  569.000 3104.000 4447.000  825.000 3019.000 1766.000 1506.000 2226.000 3382.000 1691.000    5.000 2601.000 3790.000  329.000  850.000 3853.000  743.000 1651.000 3988.000 3969.000 2104.000 2558.000 1528.000 3203.000 3291.000 3139.000 3012.000 3095.000   58.000 4409.000 2290.000  909.000  621.000 4006.000 3010.000 1639.000  749.000 2004.000 2784.000 1412.000 2303.000 2300.000 2720.000 1571.000 1418.000  647.000 1828.000 2792.000 3600.000  639.000 3185.000 2743.000 3392.000 2714.000  293.000 1106.000 1037.000 1658.000 1332.000 2816.000 1445.000  177.000  850.000 1186.000 2165.000 3353.000 3420.000 3752.000 2179.000 1808.000 3683.000 3657.000 3106.000  701.000  102.000 4322.000 1837.000 1928.000 3707.000 2577.000 4437.000    0.000
 i98 1162.000 2645.000  244.000 1463.000 1053.000 4229.000 2836.000 1038.000 4041.000  292.000 4325.000 1341.000   78.000  318.000 1712.000 4204.000 3807.000 1673.000 1746.000 1209.000  715.000 1705.000 2723.000 4340.000  411.000  904.000 1740.000 3947.000 3153.000 2481.000 2825.000 2514.000 1790.000 1690.000 1699.000  127.000 1275.000 1915.000 3441.000 1341.000 1323.000 4335.000 3416.000 3454.000 1646.000  945.000 3119.000 4366.000  216.000 2571.000 1457.000 1576.000 2779.000 4424.000 1842.000 3704.000  445.000 2631.000  100.000  109.000 4469.000  431.000  817.000  355.000  259.000 4229.000 2332.000 1449.000 3039.000  124.000  965.000 3418.000 1520.000 2141.000 1463.000 2680.000 1946.000 3142.000  964.000 2672.000 2224.000 4364.000 3090.000 1970.000 2144.000 1530.000 1355.000 1284.000 4400.000 3240.000  651.000  207.000  817.000 1446.000 2497.000 1076.000 3290.000    0.000
 i99  925.000 2156.000  623.000  922.000 4171.000 1201.000 4065.000 2317.000  798.000 1402.000  874.000   78.000  662.000  794.000 2261.000 2904.000 1889.000 2854.000  293.000 1692.000  757.000   49.000 4037.000  689.000  765.000 3543.000 3426.000 1425.000 2028.000 2831.000 1692.000 3168.000 2740.000 1596.000 3381.000 2985.000 2913.000  235.000 4381.000 2030.000  751.000 2001.000 2833.000 3566.000 1015.000 1518.000 3263.000 4021.000 3927.000 4039.000  729.000 4247.000 1299.000 1545.000 1912.000 4087.000 2860.000  319.000 3095.000 4280.000 2227.000 1255.000  332.000 4304.000 2650.000  610.000 1013.000 2644.000 1649.000  648.000 2166.000 2845.000 2641.000 3534.000 2444.000 2714.000 2573.000 2821.000 2369.000  592.000 1161.000 1384.000 1734.000 3742.000 2944.000 1361.000 1696.000 1094.000 1130.000  605.000 2609.000 1715.000 2638.000 3350.000 2829.000 4039.000 1888.000 3371.000    0.000
i100 3425.000   37.000 3427.000 3675.000  962.000 3304.000  936.000 1463.000 2176.000 2928.000 4150.000  157.000 1406.000 1954.000 1992.000 4129.000 2064.000  943.000 1890.000 4059.000 3298.000 3127.000 1267.000  537.000  722.000 2986.000 3642.000 3650.000  177.000 2045.000 2805.000 3803.000 3554.000  330.000 2431.000 1367.000 3729.000 2370.000 1511.000 1540.000 1941.000  573.000 3875.000 2386.000  438.000 4086.000 1875.000 4086.000 1134.000 2975.000 2214.000  558.000 1025.000 3352.000 2848.000 3039.000 2597.000 1104.000 4400.000 1006.000 4390.000 2685.000 2804.000 2098.000 1279.000  111.000 4011.000 1112.000 3739.000  974.000 3530.000 1688.000 2366.000 1822.000  696.000   29.000 2491.000  567.000 3603.000 1583.000  711.000  655.000  711.000   91.000 1863.000  624.000   19.000 2410.000 2883.000 2768.000 2342.000 2472.000 2535.000  997.000 1351.000  867.000 2224.000 4275.000 2172.000    0.000
