# Supplementary material for: Novel hybrid evolutionary algorithm for bi-objective optimization problems
Source: Sci Rep. 2023 Mar 15;13:4267. doi: 10.1038/s41598-023-31123-8 (PMC10017715; doi:10.1038/s41598-023-31123-8)
Supplement: Supplementary file 1 — Supplementary Information. [file 41598_2023_31123_MOESM1_ESM.zip › datasets/P8/dist_euclH100_orig.txt]

          i1       i2       i3       i4       i5       i6       i7       i8       i9      i10      i11      i12      i13      i14      i15      i16      i17      i18      i19      i20      i21      i22      i23      i24      i25      i26      i27      i28      i29      i30      i31      i32      i33      i34      i35      i36      i37      i38      i39      i40      i41      i42      i43      i44      i45      i46      i47      i48      i49      i50      i51      i52      i53      i54      i55      i56      i57      i58      i59      i60      i61      i62      i63      i64      i65      i66      i67      i68      i69      i70      i71      i72      i73      i74      i75      i76      i77      i78      i79      i80      i81      i82      i83      i84      i85      i86      i87      i88      i89      i90      i91      i92      i93      i94      i95      i96      i97      i98      i99     i100
  i1
  i2 2437.000
  i3 3291.000 2018.000
  i4 1596.000  946.000 1967.000
  i5 1108.000 2869.000 2971.000 1923.000
  i6 1579.000 3236.000 3062.000 2299.000  480.000
  i7  787.000 1818.000 2509.000  892.000 1111.000 1550.000
  i8 1535.000 2261.000 2049.000 1380.000  922.000 1079.000  972.000
  i9 1235.000 1313.000 2778.000  812.000 2018.000 2477.000  939.000 1837.000
 i10 1629.000 3088.000 2826.000 2163.000  531.000  243.000 1478.000  876.000 2415.000
 i11 1274.000 1752.000 3345.000 1381.000 2272.000 2751.000 1321.000 2284.000  569.000 2734.000
 i12 1368.000 2645.000 2524.000 1719.000  471.000  607.000 1066.000  487.000 2003.000  444.000 2361.000
 i13  944.000 2030.000 2399.000 1084.000  839.000 1235.000  364.000  633.000 1294.000 1136.000 1683.000  711.000
 i14 1034.000 1408.000 2498.000  594.000 1610.000 2051.000  501.000 1371.000  466.000 1972.000  957.000 1550.000  839.000
 i15  780.000 1700.000 2896.000  982.000 1621.000 2093.000  635.000 1605.000  455.000 2059.000  688.000 1675.000  995.000  399.000
 i16 2888.000 2287.000  775.000 1889.000 2360.000 2376.000 2153.000 1458.000 2671.000 2135.000 3230.000 1893.000 1947.000 2294.000 2665.000
 i17 1612.000 1725.000 1705.000  895.000 1360.000 1605.000  863.000  549.000 1510.000 1418.000 2030.000  998.000  695.000 1073.000 1406.000 1290.000
 i18 1170.000 2245.000 3754.000 1791.000 2265.000 2743.000 1504.000 2469.000 1000.000 2770.000  496.000 2449.000 1839.000 1277.000  907.000 3568.000 2313.000
 i19  665.000 2171.000 2683.000 1236.000  762.000 1218.000  360.000  875.000 1259.000 1176.000 1561.000  806.000  288.000  851.000  884.000 2233.000  980.000 1649.000
 i20 2766.000 1827.000  546.000 1549.000 2427.000 2535.000 1991.000 1507.000 2357.000 2304.000 2925.000 1985.000 1861.000 2031.000 2422.000  483.000 1166.000 3304.000 2146.000
 i21 3214.000 2326.000  486.000 2081.000 2737.000 2761.000 2458.000 1828.000 2886.000 2520.000 3452.000 2273.000 2282.000 2544.000 2929.000  385.000 1603.000 3821.000 2569.000  535.000
 i22 2651.000 1191.000  855.000 1170.000 2590.000 2807.000 1869.000 1729.000 1964.000 2599.000 2525.000 2209.000 1863.000 1744.000 2142.000 1145.000 1230.000 2957.000 2120.000  664.000 1137.000
 i23  607.000 1907.000 3064.000 1178.000 1549.000 2028.000  688.000 1652.000  639.000 2019.000  723.000 1662.000 1023.000  586.000  208.000 2797.000 1519.000  817.000  856.000 2578.000 3076.000 2328.000
 i24 2998.000  562.000 2018.000 1475.000 3385.000 3727.000 2362.000 2710.000 1865.000 3564.000 2267.000 3127.000 2549.000 1967.000 2261.000 2462.000 2162.000 2764.000 2710.000 1979.000 2412.000 1317.000 2467.000
 i25 2083.000  570.000 1697.000  489.000 2359.000 2700.000 1374.000 1699.000 1166.000 2541.000 1709.000 2101.000 1527.000 1066.000 1434.000 1811.000 1159.000 2166.000 1708.000 1387.000 1915.000  844.000 1638.000 1028.000
 i26 1391.000 1073.000 2511.000  556.000 2039.000 2476.000  929.000 1729.000  278.000 2388.000  836.000 1958.000 1252.000  429.000  630.000 2439.000 1340.000 1278.000 1280.000 2105.000 2637.000 1690.000  835.000 1633.000  888.000
 i27 1148.000 1700.000 3220.000 1253.000 2120.000 2598.000 1157.000 2121.000  446.000 2577.000  164.000 2200.000 1519.000  801.000  525.000 3083.000 1872.000  559.000 1402.000 2789.000 3314.000 2410.000  575.000 2232.000 1609.000  723.000
 i28 1451.000 1826.000 3501.000 1547.000 2471.000 2950.000 1529.000 2491.000  742.000 2938.000  208.000 2568.000 1891.000 1156.000  896.000 3413.000 2228.000  501.000 1767.000 3095.000 3626.000 2670.000  923.000 2317.000 1841.000  993.000  372.000
 i29  497.000 2268.000 2857.000 1347.000  771.000 1247.000  455.000 1038.000 1265.000 1238.000 1504.000  911.000  465.000  900.000  851.000 2410.000 1156.000 1542.000  177.000 2321.000 2747.000 2280.000  783.000 2815.000 1829.000 1324.000 1351.000 1705.000
 i30 2708.000 2321.000 1000.000 1826.000 2133.000 2136.000 1995.000 1243.000 2581.000 1895.000 3129.000 1664.000 1764.000 2181.000 2537.000  242.000 1138.000 3444.000 2047.000  613.000  626.000 1237.000 2657.000 2546.000 1811.000 2364.000 2978.000 3319.000 2223.000
 i31 3420.000 2215.000  197.000 2139.000 3044.000 3106.000 2643.000 2123.000 2951.000 2867.000 3519.000 2589.000 2513.000 2657.000 3053.000  756.000 1819.000 3921.000 2798.000  654.000  400.000 1047.000 3217.000 2210.000 1885.000 2687.000 3391.000 3679.000 2974.000  994.000
 i32 2577.000  290.000 2273.000 1176.000 3091.000 3475.000 2014.000 2525.000 1391.000 3337.000 1755.000 2893.000 2254.000 1568.000 1814.000 2573.000 1996.000 2251.000 2372.000 2109.000 2600.000 1463.000 2016.000  524.000  851.000 1187.000 1729.000 1797.000 2455.000 2610.000 2469.000
 i33 1628.000 1492.000 3254.000 1343.000 2561.000 3033.000 1528.000 2450.000  614.000 2992.000  395.000 2593.000 1890.000 1079.000  941.000 3232.000 2117.000  847.000 1819.000 2881.000 3416.000 2409.000 1040.000 1968.000 1567.000  796.000  482.000  357.000 1791.000 3159.000 3438.000 1445.000
 i34 1149.000 1703.000 3224.000 1257.000 2123.000 2600.000 1160.000 2124.000  450.000 2579.000  160.000 2202.000 1522.000  804.000  528.000 3087.000 1876.000  556.000 1405.000 2793.000 3317.000 2413.000  577.000 2234.000 1612.000  726.000    4.000  368.000 1353.000 2982.000 3395.000 1732.000  482.000
 i35 1000.000 1442.000 2519.000  624.000 1582.000 2026.000  476.000 1360.000  480.000 1950.000  955.000 1529.000  819.000   34.000  377.000 2305.000 1075.000 1264.000  822.000 2048.000 2559.000 1769.000  559.000 2002.000 1099.000  459.000  797.000 1156.000  868.000 2188.000 2677.000 1602.000 1090.000  801.000
 i36  756.000 1735.000 2591.000  846.000 1266.000 1718.000  189.000 1156.000  760.000 1656.000 1132.000 1251.000  553.000  353.000  449.000 2282.000  998.000 1332.000  505.000 2087.000 2571.000 1907.000  523.000 2289.000 1335.000  780.000  969.000 1340.000  548.000 2136.000 2734.000 1911.000 1342.000  972.000  322.000
 i37  401.000 2286.000 2935.000 1378.000  829.000 1308.000  492.000 1133.000 1237.000 1312.000 1444.000  999.000  552.000  899.000  808.000 2499.000 1237.000 1461.000  267.000 2401.000 2833.000 2342.000  721.000 2838.000 1863.000 1315.000 1293.000 1642.000   95.000 2314.000 3055.000 2464.000 1744.000 1296.000  866.000  553.000
 i38 1965.000  927.000 1518.000  452.000 2088.000 2396.000 1201.000 1366.000 1260.000 2224.000 1827.000 1791.000 1279.000 1022.000 1419.000 1508.000  818.000 2244.000 1498.000 1125.000 1660.000  723.000 1607.000 1344.000  360.000  994.000 1704.000 1986.000 1640.000 1483.000 1693.000 1210.000 1758.000 1707.000 1048.000 1210.000 1690.000
 i39 2239.000 1455.000 1055.000 1001.000 2044.000 2240.000 1455.000 1163.000 1801.000 2029.000 2368.000 1647.000 1373.000 1468.000 1860.000  899.000  695.000 2742.000 1648.000  563.000 1085.000  571.000 2020.000 1746.000  932.000 1556.000 2229.000 2542.000 1819.000  879.000 1198.000 1745.000 2342.000 2233.000 1485.000 1537.000 1892.000  610.000
 i40 3067.000 1655.000  364.000 1659.000 2860.000 3007.000 2279.000 1951.000 2462.000 2780.000 3026.000 2437.000 2215.000 2214.000 2614.000  923.000 1533.000 3450.000 2489.000  506.000  759.000  507.000 2792.000 1668.000 1352.000 2190.000 2908.000 3175.000 2659.000 1101.000  560.000 1909.000 2916.000 2911.000 2238.000 2342.000 2730.000 1207.000  842.000
 i41 1256.000 1638.000 3216.000 1252.000 2216.000 2692.000 1230.000 2186.000  440.000 2665.000  129.000 2282.000 1594.000  843.000  607.000 3105.000 1914.000  607.000 1490.000 2797.000 3325.000 2395.000  676.000 2161.000 1581.000  706.000  109.000  313.000 1445.000 3008.000 3390.000 1653.000  374.000  108.000  843.000 1041.000 1391.000 1698.000 2240.000 2897.000
 i42 3175.000 1865.000  155.000 1822.000 2896.000 3009.000 2390.000 1977.000 2632.000 2777.000 3198.000 2458.000 2296.000 2361.000 2760.000  798.000 1604.000 3612.000 2576.000  474.000  573.000  701.000 2932.000 1877.000 1543.000 2363.000 3075.000 3352.000 2749.000 1004.000  350.000 2121.000 3103.000 3079.000 2382.000 2466.000 2825.000 1372.000  935.000  212.000 3069.000
 i43 2197.000  368.000 1798.000  629.000 2536.000 2887.000 1521.000 1898.000 1187.000 2733.000 1701.000 2292.000 1700.000 1166.000 1508.000 1975.000 1359.000 2175.000 1864.000 1535.000 2054.000  944.000 1715.000  850.000  202.000  916.000 1617.000 1813.000 1975.000 1989.000 1991.000  650.000 1515.000 1620.000 1199.000 1463.000 2004.000  560.000 1113.000 1442.000 1576.000 1643.000
 i44  744.000 1700.000 2682.000  859.000 1385.000 1846.000  339.000 1307.000  633.000 1794.000  982.000 1395.000  702.000  292.000  298.000 2403.000 1127.000 1191.000  627.000 2188.000 2682.000 1969.000  395.000 2260.000 1343.000  693.000  818.000 1190.000  638.000 2264.000 2830.000 1857.000 1200.000  821.000  258.000  151.000  623.000 1258.000 1632.000 2419.000  892.000 2552.000 1453.000
 i45 3345.000 2165.000  160.000 2070.000 2972.000 3038.000 2568.000 2051.000 2882.000 2799.000 3451.000 2517.000 2437.000 2585.000 2981.000  698.000 1744.000 3850.000 2723.000  579.000  360.000  990.000 3144.000 2177.000 1824.000 2619.000 3322.000 3611.000 2899.000  934.000   75.000 2423.000 3373.000 3325.000 2604.000 2660.000 2980.000 1625.000 1125.000  515.000 3322.000  303.000 1934.000 2757.000
 i46 2322.000 1464.000  974.000 1061.000 2120.000 2309.000 1537.000 1233.000 1867.000 2095.000 2434.000 1718.000 1455.000 1542.000 1936.000  857.000  776.000 2814.000 1731.000  492.000 1020.000  513.000 2097.000 1730.000  958.000 1617.000 2297.000 2606.000 1902.000  858.000 1120.000 1754.000 2399.000 2301.000 1560.000 1618.000 1976.000  654.000   83.000  760.000 2306.000  853.000 1131.000 1711.000 1046.000
 i47 1294.000 2823.000 2772.000 1884.000  252.000  416.000 1146.000  731.000 2081.000  347.000 2388.000  248.000  821.000 1645.000 1715.000 2137.000 1223.000 2426.000  832.000 2233.000 2518.000 2444.000 1671.000 3319.000 2291.000 2067.000 2231.000 2592.000  891.000 1906.000 2836.000 3060.000 2650.000 2233.000 1621.000 1320.000  966.000 1995.000 1886.000 2682.000 2320.000 2705.000 2477.000 1454.000 2765.000 1959.000
 i48 2982.000 1480.000  540.000 1529.000 2838.000 3011.000 2195.000 1942.000 2324.000 2791.000 2884.000 2429.000 2157.000 2098.000 2496.000 1045.000 1490.000 3317.000 2425.000  588.000  921.000  360.000 2680.000 1496.000 1195.000 2049.000 2770.000 3028.000 2590.000 1200.000  737.000 1733.000 2762.000 2773.000 2122.000 2246.000 2658.000 1079.000  796.000  177.000 2755.000  389.000 1276.000 2315.000  692.000  717.000 2672.000
 i49 2969.000 1377.000  650.000 1483.000 2869.000 3060.000 2185.000 1986.000 2267.000 2843.000 2823.000 2471.000 2166.000 2061.000 2458.000 1155.000 1514.000 3264.000 2428.000  689.000 1040.000  319.000 2646.000 1378.000 1122.000 1990.000 2713.000 2961.000 2591.000 1302.000  846.000 1625.000 2688.000 2716.000 2087.000 2226.000 2655.000 1039.000  826.000  291.000 2694.000  502.000 1189.000 2288.000  805.000  753.000 2711.000  118.000
 i50 2348.000  296.000 1756.000  777.000 2675.000 3018.000 1669.000 2014.000 1323.000 2859.000 1823.000 2419.000 1841.000 1316.000 1655.000 1993.000 1470.000 2303.000 2011.000 1537.000 2043.000  913.000 1862.000  711.000  319.000 1056.000 1746.000 1926.000 2124.000 2025.000 1951.000  586.000 1616.000 1749.000 1350.000 1613.000 2153.000  656.000 1160.000 1395.000 1700.000 1602.000  151.000 1603.000 1898.000 1168.000 2609.000 1223.000 1128.000
 i51  177.000 2396.000 3362.000 1596.000 1285.000 1757.000  854.000 1673.000 1148.000 1804.000 1125.000 1533.000 1063.000 1013.000  704.000 2992.000 1705.000  995.000  798.000 2845.000 3307.000 2691.000  508.000 2958.000 2078.000 1332.000 1010.000 1294.000  641.000 2820.000 3497.000 2518.000 1492.000 1010.000  980.000  784.000  546.000 1989.000 2307.000 3123.000 1118.000 3240.000 2177.000  737.000 3422.000 2389.000 1467.000 3029.000 3010.000 2327.000
 i52 2698.000 1145.000  881.000 1192.000 2661.000 2885.000 1918.000 1806.000 1975.000 2678.000 2532.000 2286.000 1925.000 1773.000 2170.000 1217.000 1302.000 2972.000 2178.000  734.000 1191.000   85.000 2359.000 1245.000  837.000 1699.000 2421.000 2673.000 2335.000 1316.000 1076.000 1412.000 2403.000 2425.000 1800.000 1950.000 2396.000  752.000  652.000  523.000 2403.000  726.000  919.000 2006.000 1022.000  596.000 2519.000  359.000  292.000  876.000 2733.000
 i53 1022.000 1518.000 2339.000  597.000 1390.000 1811.000  300.000 1085.000  752.000 1715.000 1228.000 1284.000  579.000  286.000  599.000 2068.000  810.000 1506.000  657.000 1845.000 2341.000 1641.000  735.000 2062.000 1084.000  674.000 1068.000 1431.000  753.000 1938.000 2487.000 1716.000 1365.000 1072.000  278.000  267.000  781.000  944.000 1288.000 2082.000 1119.000 2210.000 1224.000  344.000 2413.000 1368.000 1399.000 1982.000 1960.000 1373.000 1050.000 1683.000
 i54 2958.000 2288.000  701.000 1925.000 2444.000 2462.000 2217.000 1539.000 2714.000 2221.000 3275.000 1977.000 2019.000 2345.000 2720.000   86.000 1355.000 3620.000 2306.000  466.000  299.000 1129.000 2855.000 2443.000 1825.000 2477.000 3130.000 3456.000 2483.000  327.000  673.000 2571.000 3267.000 3134.000 2357.000 2342.000 2571.000 1532.000  928.000  872.000 3149.000  735.000 1984.000 2461.000  616.000  879.000 2221.000 1004.000 1116.000 1995.000 3059.000 1198.000 2124.000
 i55  430.000 2025.000 2899.000 1166.000 1163.000 1639.000  396.000 1299.000  903.000 1624.000 1113.000 1270.000  666.000  617.000  467.000 2547.000 1257.000 1186.000  465.000 2385.000 2854.000 2232.000  395.000 2584.000 1654.000 1007.000  959.000 1315.000  392.000 2385.000 3036.000 2181.000 1403.000  961.000  583.000  327.000  342.000 1538.000 1844.000 2660.000 1053.000 2777.000 1772.000  325.000 2961.000 1926.000 1277.000 2568.000 2550.000 1923.000  464.000 2276.000  594.000 2612.000
 i56 2252.000  791.000 1367.000  690.000 2376.000 2669.000 1496.000 1619.000 1456.000 2488.000 2013.000 2062.000 1575.000 1281.000 1671.000 1508.000 1071.000 2455.000 1796.000 1067.000 1590.000  518.000 1867.000 1113.000  331.000 1180.000 1903.000 2154.000 1937.000 1530.000 1554.000 1081.000 1891.000 1906.000 1310.000 1496.000 1986.000  298.000  665.000 1025.000 1883.000 1214.000  468.000 1533.000 1493.000  673.000 2274.000  874.000  811.000  495.000 2269.000  520.000 1231.000 1515.000 1823.000
 i57 1478.000 1065.000 2027.000  124.000 1806.000 2188.000  768.000 1294.000  772.000 2058.000 1338.000 1615.000  967.000  494.000  890.000 1902.000  835.000 1728.000 1113.000 1587.000 2114.000 1252.000 1080.000 1598.000  610.000  540.000 1202.000 1514.000 1223.000 1824.000 2193.000 1288.000 1336.000 1206.000  521.000  726.000 1255.000  530.000 1029.000 1730.000 1211.000 1885.000  752.000  746.000 2123.000 1096.000 1773.000 1608.000 1568.000  901.000 1484.000 1280.000  474.000 1943.000 1048.000  790.000
 i58 1048.000 1398.000 2628.000  683.000 1733.000 2185.000  640.000 1541.000  301.000 2117.000  787.000 1702.000  992.000  174.000  312.000 2453.000 1244.000 1130.000  971.000 2175.000 2693.000 1852.000  519.000 1960.000 1124.000  346.000  633.000  983.000  994.000 2345.000 2792.000 1530.000  909.000  636.000  181.000  467.000  978.000 1130.000 1612.000 2334.000  670.000 2488.000 1196.000  356.000 2721.000 1684.000 1785.000 2209.000 2165.000 1343.000  997.000 1875.000  458.000 2502.000  663.000 1370.000  604.000
 i59  132.000 2465.000 3391.000 1652.000 1232.000 1699.000  882.000 1663.000 1226.000 1755.000 1207.000 1500.000 1065.000 1075.000  780.000 3004.000 1722.000 1063.000  791.000 2870.000 3325.000 2733.000  587.000 3027.000 2136.000 1405.000 1092.000 1375.000  625.000 2827.000 3523.000 2592.000 1574.000 1093.000 1041.000  828.000  530.000 2037.000 2337.000 3159.000 1201.000 3272.000 2240.000  793.000 3448.000 2419.000 1422.000 3068.000 3052.000 2390.000   83.000 2777.000 1095.000 3073.000  502.000 2320.000 1538.000 1067.000
 i60 3351.000 2385.000  449.000 2188.000 2881.000 2903.000 2591.000 1971.000 2996.000 2661.000 3564.000 2417.000 2421.000 2664.000 3052.000  527.000 1739.000 3940.000 2709.000  639.000  144.000 1195.000 3202.000 2439.000 1998.000 2743.000 3427.000 3734.000 2886.000  767.000  312.000 2653.000 3516.000 3431.000 2680.000 2701.000 2972.000 1758.000 1199.000  771.000 3436.000  567.000 2127.000 2809.000  297.000 1130.000 2661.000  943.000 1060.000 2107.000 3442.000 1242.000 2467.000  441.000 2987.000 1669.000 2226.000 2811.000 3461.000
 i61  967.000 2328.000 3730.000 1785.000 2072.000 2546.000 1387.000 2336.000 1036.000 2585.000  624.000 2281.000 1702.000 1232.000  839.000 3498.000 2224.000  226.000 1491.000 3261.000 3767.000 2956.000  705.000 2862.000 2193.000 1309.000  630.000  687.000 1371.000 3361.000 3890.000 2359.000 1008.000  628.000 1214.000 1228.000 1285.000 2235.000 2699.000 3439.000  708.000 3591.000 2223.000 1097.000 3818.000 2774.000 2243.000 3314.000 3268.000 2358.000  791.000 2976.000 1430.000 3554.000 1038.000 2465.000 1709.000 1105.000  854.000 3891.000
 i62  397.000 2103.000 3162.000 1331.000 1403.000 1883.000  696.000 1618.000  852.000 1894.000  893.000 1566.000  985.000  739.000  408.000 2847.000 1557.000  883.000  770.000 2661.000 3143.000 2456.000  214.000 2665.000 1805.000 1036.000  758.000 1081.000  660.000 2691.000 3307.000 2222.000 1235.000  760.000  708.000  573.000  581.000 1743.000 2110.000 2906.000  864.000 3035.000 1895.000  487.000 3233.000 2190.000 1548.000 2802.000 2775.000 2044.000  297.000 2493.000  825.000 2909.000  319.000 2014.000 1225.000  706.000  374.000 3274.000  722.000
 i63 1870.000  658.000 1880.000  295.000 2213.000 2578.000 1186.000 1623.000  942.000 2434.000 1492.000 1990.000 1375.000  845.000 1207.000 1921.000 1103.000 1942.000 1531.000 1527.000 2061.000 1039.000 1411.000 1180.000  229.000  664.000 1387.000 1632.000 1641.000 1894.000 2063.000  905.000 1375.000 1390.000  878.000 1130.000 1669.000  413.000 1024.000 1545.000 1363.000 1728.000  335.000 1127.000 1999.000 1065.000 2165.000 1396.000 1331.000  484.000 1858.000 1041.000  889.000 1944.000 1443.000  522.000  418.000  896.000 1919.000 2153.000 1966.000 1582.000
 i64 2190.000  301.000 1895.000  653.000 2573.000 2935.000 1537.000 1961.000 1140.000 2787.000 1637.000 2344.000 1735.000 1157.000 1482.000 2075.000 1428.000 2118.000 1886.000 1635.000 2154.000 1042.000 1690.000  825.000  285.000  875.000 1561.000 1743.000 1991.000 2086.000 2088.000  570.000 1436.000 1564.000 1191.000 1467.000 2014.000  644.000 1209.000 1538.000 1515.000 1740.000  100.000 1447.000 2032.000 1229.000 2523.000 1370.000 1281.000  185.000 2163.000 1015.000 1238.000 2084.000 1770.000  568.000  775.000 1172.000 2228.000 2227.000 2174.000 1876.000  360.000
 i65 1567.000 2900.000 2645.000 1981.000  526.000  417.000 1331.000  679.000 2269.000  197.000 2615.000  269.000  979.000 1818.000 1933.000 1968.000 1221.000 2681.000 1054.000 2118.000 2353.000 2403.000 1908.000 3371.000 2349.000 2227.000 2455.000 2821.000 1140.000 1730.000 2692.000 3151.000 2856.000 2458.000 1797.000 1515.000 1221.000 2029.000 1833.000 2590.000 2540.000 2592.000 2543.000 1657.000 2623.000 1900.000  284.000 2598.000 2649.000 2667.000 1738.000 2481.000 1553.000 2054.000 1514.000 2292.000 1878.000 1969.000 1697.000 2495.000 2505.000 1799.000 2247.000 2598.000
 i66 2207.000  424.000 1726.000  624.000 2513.000 2856.000 1515.000 1855.000 1229.000 2697.000 1751.000 2257.000 1679.000 1180.000 1533.000 1902.000 1312.000 2222.000 1853.000 1461.000 1979.000  872.000 1739.000  873.000  157.000  954.000 1663.000 1869.000 1970.000 1918.000 1919.000  711.000 1576.000 1666.000 1213.000 1466.000 2001.000  504.000 1043.000 1371.000 1626.000 1571.000   74.000 1464.000 1861.000 1060.000 2447.000 1206.000 1121.000  162.000 2193.000  849.000 1221.000 1910.000 1780.000  395.000  747.000 1221.000 2254.000 2053.000 2264.000 1915.000  337.000  174.000 2506.000
 i67  789.000 2303.000 2666.000 1359.000  586.000 1030.000  525.000  755.000 1447.000  982.000 1755.000  619.000  298.000 1026.000 1077.000 2169.000  966.000 1831.000  194.000 2123.000 2519.000 2157.000 1047.000 2831.000 1815.000 1454.000 1596.000 1960.000  301.000 1970.000 2771.000 2516.000 2012.000 1599.000  999.000  688.000  395.000 1576.000 1655.000 2497.000 1684.000 2569.000 1982.000  817.000 2696.000 1737.000  639.000 2445.000 2458.000 2125.000  940.000 2220.000  806.000 2245.000  653.000 1872.000 1238.000 1155.000  920.000 2660.000 1666.000  948.000 1653.000 2012.000  862.000 1965.000
 i68 1735.000  723.000 2325.000  518.000 2302.000 2717.000 1199.000 1872.000  597.000 2606.000 1093.000 2165.000 1481.000  729.000  980.000 2358.000 1409.000 1569.000 1559.000 1975.000 2509.000 1478.000 1186.000 1281.000  636.000  351.000 1012.000 1210.000 1626.000 2317.000 2511.000  844.000  931.000 1015.000  763.000 1078.000 1628.000  853.000 1459.000 1985.000  968.000 2173.000  608.000 1015.000 2447.000 1506.000 2302.000 1831.000 1758.000  734.000 1681.000 1472.000  912.000 2385.000 1338.000  960.000  580.000  687.000 1753.000 2603.000 1627.000 1387.000  450.000  549.000 2433.000  660.000 1718.000
 i69 1362.000 1681.000 1935.000  774.000 1251.000 1565.000  600.000  608.000 1284.000 1407.000 1785.000  966.000  484.000  832.000 1148.000 1554.000  265.000 2053.000  754.000 1405.000 1860.000 1381.000 1255.000 2163.000 1136.000 1141.000 1625.000 1986.000  925.000 1403.000 2059.000 1935.000 1897.000 1629.000  830.000  733.000 1000.000  839.000  894.000 1735.000 1673.000 1825.000 1326.000  864.000 1984.000  977.000 1158.000 1674.000 1683.000 1454.000 1448.000 1444.000  558.000 1618.000  995.000 1125.000  686.000 1005.000 1468.000 1994.000 1960.000 1293.000 1030.000 1380.000 1218.000 1292.000  777.000 1264.000
 i70 3208.000 2359.000  534.000 2096.000 2716.000 2733.000 2456.000 1810.000 2899.000 2491.000 3465.000 2251.000 2274.000 2552.000 2935.000  358.000 1599.000 3829.000 2561.000  556.000   48.000 1171.000 3079.000 2451.000 1940.000 2652.000 3325.000 3640.000 2739.000  597.000  445.000 2633.000 3433.000 3329.000 2566.000 2573.000 2826.000 1679.000 1098.000  803.000 3338.000  619.000 2082.000 2685.000  407.000 1035.000 2495.000  963.000 1081.000 2074.000 3304.000 1227.000 2345.000  273.000 2852.000 1617.000 2127.000 2703.000 3321.000  170.000 3773.000 3143.000 2083.000 2182.000 2326.000 2007.000 2507.000 2530.000 1857.000
 i71 2033.000  514.000 1820.000  459.000 2369.000 2725.000 1350.000 1748.000 1065.000 2575.000 1599.000 2132.000 1531.000 1005.000 1358.000 1929.000 1217.000 2062.000 1694.000 1509.000 2038.000  967.000 1564.000 1019.000  124.000  789.000 1504.000 1726.000 1805.000 1922.000 2009.000  780.000 1447.000 1507.000 1039.000 1295.000 1834.000  451.000 1043.000 1474.000 1472.000 1667.000  170.000 1290.000 1948.000 1073.000 2313.000 1316.000 1241.000  319.000 2018.000  957.000 1054.000 1944.000 1607.000  455.000  582.000 1046.000 2080.000 2122.000 2098.000 1739.000  165.000  213.000 2386.000  175.000 1812.000  517.000 1168.000 2063.000
 i72 2398.000  638.000 2653.000 1233.000 3058.000 3476.000 1949.000 2612.000 1165.000 3365.000 1416.000 2924.000 2241.000 1461.000 1618.000 2875.000 2120.000 1903.000 2307.000 2432.000 2944.000 1816.000 1804.000  948.000 1072.000 1036.000 1422.000 1424.000 2360.000 2883.000 2849.000  442.000 1067.000 1423.000 1492.000 1814.000 2352.000 1414.000 2004.000 2290.000 1331.000 2499.000  900.000 1729.000 2798.000 2028.000 3062.000 2116.000 2014.000  903.000 2313.000 1776.000 1669.000 2884.000 2038.000 1368.000 1320.000 1376.000 2391.000 3010.000 2037.000 2017.000 1029.000  801.000 3191.000  973.000 2472.000  760.000 2004.000 2974.000  965.000
 i73  793.000 2225.000 3554.000 1625.000 1888.000 2365.000 1186.000 2133.000  915.000 2396.000  611.000 2084.000 1500.000 1056.000  658.000 3305.000 2027.000  378.000 1291.000 3078.000 3580.000 2793.000  508.000 2770.000 2050.000 1179.000  564.000  731.000 1174.000 3165.000 3711.000 2279.000 1006.000  563.000 1035.000 1030.000 1090.000 2070.000 2516.000 3270.000  662.000 3417.000 2095.000  903.000 3638.000 2593.000 2052.000 3149.000 3107.000 2234.000  619.000 2817.000 1240.000 3363.000  836.000 2310.000 1541.000  942.000  690.000 3705.000  202.000  521.000 1822.000 2052.000 2311.000 2130.000 1468.000 1512.000 1763.000 3584.000 1961.000 1985.000
 i74  712.000 2088.000 2612.000 1151.000  828.000 1276.000  284.000  851.000 1202.000 1219.000 1529.000  831.000  233.000  781.000  845.000 2178.000  912.000 1642.000   86.000 2077.000 2509.000 2038.000  837.000 2625.000 1622.000 1210.000 1368.000 1736.000  246.000 1996.000 2730.000 2291.000 1773.000 1371.000  754.000  442.000  325.000 1412.000 1573.000 2413.000 1452.000 2503.000 1779.000  575.000 2655.000 1656.000  880.000 2346.000 2348.000 1925.000  831.000 2095.000  576.000 2248.000  457.000 1710.000 1028.000  909.000  832.000 2647.000 1494.000  772.000 1446.000 1802.000 1088.000 1768.000  245.000 1482.000  679.000 2502.000 1609.000 2233.000 1292.000
 i75 1932.000 1591.000 1366.000  917.000 1692.000 1901.000 1160.000  823.000 1656.000 1697.000 2207.000 1302.000 1036.000 1265.000 1636.000 1030.000  346.000 2538.000 1317.000  834.000 1303.000  908.000 1775.000 1964.000 1026.000 1442.000 2057.000 2394.000 1491.000  925.000 1488.000 1876.000 2237.000 2061.000 1275.000 1268.000 1569.000  667.000  352.000 1187.000 2084.000 1260.000 1226.000 1380.000 1413.000  431.000 1538.000 1148.000 1177.000 1310.000 2013.000  984.000 1042.000 1083.000 1555.000  851.000  903.000 1426.000 2037.000 1434.000 2472.000 1840.000 1041.000 1311.000 1500.000 1167.000 1311.000 1426.000  571.000 1305.000 1113.000 2068.000 2281.000 1246.000
 i76 2174.000 1710.000 1145.000 1139.000 1850.000 2006.000 1410.000  940.000 1901.000 1787.000 2456.000 1427.000 1260.000 1519.000 1893.000  775.000  566.000 2794.000 1545.000  602.000 1049.000  836.000 2032.000 2025.000 1166.000 1678.000 2309.000 2642.000 1721.000  687.000 1253.000 2000.000 2473.000 2312.000 1531.000 1523.000 1803.000  819.000  282.000 1011.000 2333.000 1054.000 1357.000 1637.000 1178.000  324.000 1672.000 1005.000 1057.000 1418.000 2261.000  919.000 1298.000  827.000 1806.000  930.000 1138.000 1678.000 2282.000 1181.000 2728.000 2094.000 1222.000 1449.000 1593.000 1291.000 1521.000 1633.000  814.000 1050.000 1268.000 2233.000 2538.000 1478.000  257.000
 i77  693.000 1756.000 2863.000  986.000 1500.000 1972.000  529.000 1501.000  557.000 1939.000  803.000 1558.000  884.000  392.000  121.000 2603.000 1331.000  986.000  763.000 2378.000 2877.000 2129.000  201.000 2318.000 1455.000  698.000  642.000 1011.000  731.000 2467.000 3016.000 1886.000 1061.000  645.000  363.000  348.000  690.000 1410.000 1819.000 2591.000  726.000 2730.000 1543.000  205.000 2943.000 1896.000 1595.000 2480.000 2447.000 1692.000  639.000 2162.000  537.000 2660.000  350.000 1673.000  885.000  358.000  709.000 3003.000  895.000  352.000 1231.000 1525.000 1814.000 1563.000  957.000 1045.000 1069.000 2882.000 1388.000 1710.000  703.000  727.000 1578.000 1835.000
 i78 3019.000 1334.000  717.000 1508.000 2949.000 3148.000 2238.000 2072.000 2279.000 2933.000 2830.000 2556.000 2233.000 2093.000 2488.000 1255.000 1591.000 3278.000 2491.000  792.000 1128.000  371.000 2678.000 1302.000 1123.000 2001.000 2724.000 2963.000 2650.000 1405.000  911.000 1573.000 2681.000 2728.000 2120.000 2271.000 2713.000 1072.000  910.000  370.000 2701.000  576.000 1172.000 2328.000  875.000  839.000 2795.000  212.000  103.000 1099.000 3054.000  322.000 2005.000 1215.000 2597.000  824.000 1599.000 2191.000 3098.000 1141.000 3289.000 2814.000 1338.000 1261.000 2738.000 1107.000 2527.000 1755.000 1750.000 1171.000 1238.000 1972.000 3132.000 2409.000 1258.000 1149.000 2482.000
 i79 1468.000 1259.000 1891.000  344.000 1625.000 1976.000  694.000 1036.000  994.000 1831.000 1545.000 1387.000  794.000  618.000 1009.000 1685.000  563.000 1895.000  994.000 1414.000 1926.000 1186.000 1173.000 1761.000  735.000  791.000 1398.000 1732.000 1133.000 1587.000 2045.000 1506.000 1582.000 1402.000  634.000  722.000 1183.000  508.000  851.000 1626.000 1422.000 1759.000  914.000  794.000 1972.000  927.000 1564.000 1525.000 1504.000 1050.000 1506.000 1230.000  457.000 1732.000 1046.000  805.000  271.000  770.000 1548.000 2046.000 1848.000 1280.000  603.000  959.000 1645.000  888.000 1085.000  849.000  431.000 1934.000  749.000 1577.000 1666.000  908.000  662.000  911.000  972.000 1551.000
 i80 2696.000  635.000 1405.000 1101.000 2886.000 3180.000 1968.000 2124.000 1748.000 2997.000 2262.000 2573.000 2077.000 1683.000 2048.000 1782.000 1579.000 2738.000 2285.000 1301.000 1757.000  637.000 2253.000  684.000  617.000 1475.000 2179.000 2369.000 2419.000 1863.000 1602.000  869.000 2059.000 2182.000 1715.000 1945.000 2460.000  799.000 1079.000 1043.000 2138.000 1255.000  563.000 1959.000 1558.000 1055.000 2786.000  866.000  756.000  443.000 2694.000  570.000 1687.000 1766.000 2267.000  512.000 1219.000 1736.000 2752.000 1799.000 2784.000 2422.000  841.000  626.000 2800.000  521.000 2373.000 1170.000 1636.000 1794.000  691.000 1271.000 2651.000 2199.000 1333.000 1361.000 2071.000  704.000 1292.000
 i81  650.000 2271.000 2747.000 1335.000  672.000 1136.000  460.000  886.000 1346.000 1107.000 1627.000  760.000  349.000  947.000  958.000 2277.000 1043.000 1689.000  100.000 2208.000 2620.000 2203.000  913.000 2810.000 1805.000 1376.000 1470.000 1831.000  157.000 2084.000 2859.000 2472.000 1897.000 1473.000  917.000  598.000  252.000 1591.000 1721.000 2563.000 1561.000 2644.000 1963.000  713.000 2784.000 1804.000  761.000 2502.000 2509.000 2109.000  797.000 2262.000  757.000 2351.000  518.000 1888.000 1212.000 1062.000  780.000 2760.000 1522.000  806.000 1630.000 1986.000  997.000 1952.000  145.000 1658.000  829.000 2610.000 1793.000 2405.000 1324.000  184.000 1384.000 1606.000  837.000 2573.000 1088.000 2380.000
 i82 1477.000 2746.000 2543.000 1826.000  513.000  540.000 1190.000  540.000 2126.000  345.000 2485.000  124.000  833.000 1672.000 1800.000 1888.000 1074.000 2569.000  929.000 2010.000 2270.000 2268.000 1785.000 3219.000 2196.000 2078.000 2324.000 2692.000 1029.000 1653.000 2598.000 2997.000 2717.000 2327.000 1652.000 1375.000 1115.000 1879.000 1701.000 2473.000 2406.000 2483.000 2389.000 1519.000 2528.000 1769.000  264.000 2474.000 2521.000 2514.000 1645.000 2346.000 1404.000 1973.000 1393.000 2144.000 1724.000 1825.000 1609.000 2414.000 2399.000 1686.000 2093.000 2444.000  154.000 2353.000  740.000 2280.000 1064.000 2246.000 2232.000 3037.000 2203.000  955.000 1362.000 1469.000 1682.000 2608.000 1491.000 2653.000  880.000
 i83 3220.000 2177.000  284.000 2003.000 2811.000 2866.000 2450.000 1892.000 2814.000 2627.000 3383.000 2354.000 2302.000 2496.000 2888.000  518.000 1611.000 3768.000 2589.000  466.000  203.000  987.000 3044.000 2234.000 1796.000 2557.000 3249.000 3550.000 2766.000  755.000  241.000 2445.000 3325.000 3253.000 2513.000 2551.000 2849.000 1568.000 1028.000  570.000 3254.000  374.000 1922.000 2654.000  179.000  955.000 2601.000  738.000  856.000 1900.000 3304.000 1033.000 2310.000  437.000 2845.000 1467.000 2047.000 2638.000 3327.000  208.000 3727.000 3125.000 1957.000 2021.000 2453.000 1848.000 2553.000 2407.000 1859.000  250.000 1920.000 2803.000 3543.000 2524.000 1291.000 1046.000 2844.000  940.000 1879.000 1591.000 2646.000 2361.000
 i84 2574.000  721.000 1298.000  987.000 2714.000 2998.000 1828.000 1937.000 1693.000 2811.000 2227.000 2391.000 1915.000 1579.000 1957.000 1613.000 1394.000 2691.000 2134.000 1137.000 1615.000  479.000 2159.000  868.000  529.000 1415.000 2133.000 2349.000 2273.000 1683.000 1494.000  986.000 2055.000 2136.000 1610.000 1819.000 2320.000  637.000  886.000  934.000 2100.000 1144.000  541.000 1845.000 1444.000  864.000 2607.000  761.000  663.000  465.000 2582.000  426.000 1556.000 1603.000 2144.000  340.000 1099.000 1648.000 2636.000 1667.000 2722.000 2318.000  757.000  626.000 2615.000  480.000 2213.000 1138.000 1464.000 1649.000  629.000 1356.000 2579.000 2048.000 1141.000 1168.000 1971.000  635.000 1141.000  194.000 2227.000 2469.000 1459.000
 i85 1563.000 1139.000 1842.000  249.000 1749.000 2098.000  801.000 1143.000  984.000 1950.000 1547.000 1507.000  917.000  656.000 1055.000 1688.000  646.000 1921.000 1111.000 1385.000 1908.000 1104.000 1231.000 1637.000  611.000  757.000 1406.000 1726.000 1246.000 1607.000 2003.000 1389.000 1553.000 1410.000  677.000  809.000 1292.000  403.000  824.000 1561.000 1421.000 1705.000  790.000  865.000 1931.000  894.000 1687.000 1451.000 1423.000  926.000 1591.000 1143.000  542.000 1730.000 1136.000  695.000  217.000  791.000 1637.000 2022.000 1887.000 1352.000  485.000  838.000 1763.000  764.000 1207.000  767.000  546.000 1919.000  627.000 1477.000 1712.000 1025.000  686.000  921.000 1030.000 1464.000  124.000 1174.000 1207.000 1609.000 1848.000 1028.000
 i86 1495.000 1062.000 2001.000  117.000 1807.000 2186.000  779.000 1283.000  798.000 2053.000 1365.000 1609.000  968.000  517.000  914.000 1877.000  817.000 1754.000 1120.000 1561.000 2088.000 1228.000 1103.000 1591.000  597.000  565.000 1228.000 1540.000 1234.000 1799.000 2167.000 1289.000 1360.000 1232.000  544.000  742.000 1266.000  505.000 1003.000 1705.000 1237.000 1860.000  744.000  766.000 2097.000 1070.000 1771.000 1583.000 1544.000  892.000 1503.000 1256.000  487.000 1917.000 1065.000  769.000   26.000  629.000 1556.000 2200.000 1734.000 1246.000  411.000  770.000 1872.000  736.000 1242.000  595.000  675.000 2101.000  574.000 1330.000 1566.000 1035.000  879.000 1113.000  907.000 1575.000  254.000 1203.000 1219.000 1718.000 2021.000 1080.000  193.000
 i87  178.000 2315.000 3274.000 1508.000 1261.000 1737.000  768.000 1605.000 1081.000 1773.000 1096.000 1485.000  988.000  927.000  631.000 2910.000 1622.000 1006.000  730.000 2759.000 3223.000 2602.000  444.000 2877.000 1991.000 1255.000  971.000 1273.000  581.000 2740.000 3410.000 2443.000 1452.000  973.000  894.000  695.000  489.000 1900.000 2219.000 3034.000 1079.000 3152.000 2092.000  650.000 3336.000 2301.000 1432.000 2940.000 2921.000 2243.000   89.000 2643.000  961.000 2977.000  375.000 2181.000 1395.000  918.000  150.000 3357.000  812.000  230.000 1772.000 2079.000 1698.000 2108.000  882.000 1603.000 1363.000 3220.000 1933.000 2246.000  629.000  758.000 1928.000 2176.000  559.000 2965.000 1416.000 2607.000  738.000 1599.000 3218.000 2494.000 1501.000 1415.000
 i88 1409.000 1155.000 2714.000  771.000 2159.000 2610.000 1062.000 1917.000  176.000 2538.000  647.000 2116.000 1406.000  567.000  628.000 2657.000 1549.000 1116.000 1398.000 2318.000 2851.000 1884.000  815.000 1701.000 1062.000  218.000  558.000  787.000 1417.000 2581.000 2893.000 1220.000  578.000  561.000  588.000  894.000 1394.000 1201.000 1771.000 2388.000  519.000 2565.000 1060.000  779.000 2826.000 1831.000 2208.000 2242.000 2178.000 1188.000 1324.000 1888.000  841.000 2694.000 1065.000 1369.000  758.000  427.000 1402.000 2955.000 1176.000 1028.000  847.000 1003.000 2385.000 1107.000 1581.000  454.000 1341.000 2867.000  953.000  990.000 1070.000 1335.000 1659.000 1896.000  725.000 2184.000 1006.000 1622.000 1489.000 2238.000 2768.000 1581.000  975.000  782.000 1256.000
 i89 2065.000 1047.000 1350.000  617.000 2097.000 2375.000 1287.000 1318.000 1429.000 2190.000 1998.000 1768.000 1318.000 1164.000 1563.000 1333.000  773.000 2405.000 1558.000  946.000 1481.000  589.000 1745.000 1412.000  500.000 1167.000 1870.000 2160.000 1710.000 1316.000 1522.000 1336.000 1936.000 1874.000 1188.000 1319.000 1768.000  179.000  438.000 1051.000 1869.000 1207.000  690.000 1381.000 1453.000  476.000 1984.000  935.000  908.000  760.000 2102.000  632.000 1052.000 1355.000 1644.000  302.000  680.000 1283.000 2145.000 1581.000 2388.000 1868.000  589.000  782.000 1994.000  625.000 1616.000 1032.000  850.000 1500.000  607.000 1571.000 2218.000 1474.000  554.000  667.000 1545.000  953.000  598.000  807.000 1646.000 1847.000 1391.000  623.000  516.000  654.000 2013.000 1377.000
 i90 2445.000 1706.000  861.000 1288.000 2129.000 2267.000 1672.000 1214.000 2083.000 2041.000 2648.000 1699.000 1540.000 1734.000 2120.000  611.000  845.000 3011.000 1824.000  322.000  810.000  665.000 2270.000 1946.000 1206.000 1842.000 2507.000 2825.000 2000.000  615.000  976.000 1995.000 2630.000 2510.000 1749.000 1773.000 2080.000  897.000  289.000  740.000 2521.000  770.000 1378.000 1878.000  900.000  248.000 1945.000  757.000  826.000 1410.000 2526.000  749.000 1535.000  639.000 2066.000  916.000 1311.000 1884.000 2550.000  932.000 2959.000 2346.000 1310.000 1476.000 1851.000 1306.000 1805.000 1748.000 1084.000  819.000 1321.000 2276.000 2772.000 1755.000  513.000  284.000 2071.000  924.000 1116.000 1264.000 1887.000 1733.000  779.000 1079.000 1101.000 1285.000 2440.000 2058.000  722.000
 i91 1222.000 2609.000 2602.000 1672.000  369.000  627.000  964.000  553.000 1902.000  515.000 2240.000  148.000  622.000 1457.000 1558.000 1995.000 1015.000 2313.000  679.000 2059.000 2371.000 2242.000 1534.000 3105.000 2076.000 1874.000 2080.000 2446.000  772.000 1771.000 2675.000 2848.000 2484.000 2082.000 1435.000 1144.000  857.000 1781.000 1688.000 2496.000 2165.000 2528.000 2262.000 1284.000 2602.000 1763.000  215.000 2478.000 2514.000 2395.000 1388.000 2316.000 1201.000 2078.000 1140.000 2061.000 1563.000 1603.000 1353.000 2515.000 2142.000 1430.000 1952.000 2309.000  375.000 2232.000  487.000 2099.000  944.000 2351.000 2099.000 2859.000 1946.000  713.000 1338.000 1485.000 1439.000 2596.000 1350.000 2572.000  625.000  258.000 2442.000 2395.000 1473.000 1560.000 1341.000 2023.000 1773.000 1762.000
 i92 2535.000  694.000 1328.000  947.000 2685.000 2974.000 1792.000 1916.000 1651.000 2789.000 2185.000 2367.000 1884.000 1539.000 1916.000 1626.000 1372.000 2649.000 2100.000 1153.000 1637.000  500.000 2118.000  867.000  487.000 1373.000 2091.000 2307.000 2238.000 1690.000 1524.000  963.000 2015.000 2094.000 1570.000 1780.000 2284.000  604.000  881.000  965.000 2059.000 1174.000  501.000 1805.000 1472.000  863.000 2581.000  793.000  697.000  431.000 2542.000  451.000 1518.000 1618.000 2105.000  310.000 1059.000 1607.000 2597.000 1692.000 2680.000 2278.000  715.000  588.000 2593.000  439.000 2181.000 1097.000 1435.000 1670.000  587.000 1326.000 2537.000 2014.000 1126.000 1161.000 1930.000  673.000 1107.000  208.000 2194.000 2446.000 1484.000   42.000  992.000 1041.000 2454.000 1539.000  599.000 1083.000 2368.000
 i93 3076.000 1559.000  472.000 1628.000 2915.000 3079.000 2289.000 2014.000 2422.000 2856.000 2982.000 2501.000 2245.000 2196.000 2595.000 1047.000 1573.000 3416.000 2514.000  613.000  887.000  458.000 2778.000 1548.000 1290.000 2147.000 2868.000 3125.000 2681.000 1218.000  667.000 1806.000 2857.000 2871.000 2220.000 2342.000 2749.000 1178.000  878.000  129.000 2853.000  329.000 1366.000 2412.000  629.000  798.000 2745.000   98.000  182.000 1308.000 3125.000  454.000 2078.000  998.000 2663.000  971.000 1706.000 2308.000 3164.000  895.000 3412.000 2899.000 1493.000 1459.000 2664.000 1297.000 2531.000 1926.000 1762.000  931.000 1411.000 2196.000 3247.000 2436.000 1229.000 1074.000 2578.000  247.000 1621.000  937.000 2591.000 2542.000  696.000  844.000 1549.000 1681.000 3036.000 2340.000 1033.000  815.000 2554.000  878.000
 i94 2252.000 2517.000 1645.000 1793.000 1514.000 1470.000 1647.000  718.000 2419.000 1228.000 2917.000 1045.000 1337.000 1967.000 2260.000  913.000  917.000 3150.000 1592.000 1168.000 1297.000 1645.000 2334.000 2860.000 1954.000 2257.000 2756.000 3120.000 1756.000  672.000 1661.000 2803.000 3029.000 2759.000 1965.000 1819.000 1851.000 1594.000 1118.000 1672.000 2808.000 1622.000 2153.000 1965.000 1597.000 1149.000 1273.000 1729.000 1809.000 2232.000 2389.000 1730.000 1689.000  999.000 2001.000 1755.000 1746.000 2141.000 2380.000 1437.000 3030.000 2320.000 1959.000 2238.000 1072.000 2092.000 1470.000 2311.000 1136.000 1267.000 2040.000 2988.000 2828.000 1562.000  928.000  837.000 2167.000 1909.000 1476.000 2198.000 1603.000 1013.000 1420.000 2004.000 1545.000 1726.000 2319.000 2465.000 1472.000  989.000 1170.000 1998.000 1771.000
 i95 1426.000 1400.000 1887.000  491.000 1498.000 1838.000  640.000  890.000 1088.000 1688.000 1625.000 1245.000  679.000  675.000 1046.000 1621.000  433.000 1947.000  903.000 1387.000 1885.000 1231.000 1192.000 1892.000  864.000  907.000 1472.000 1818.000 1054.000 1506.000 2031.000 1650.000 1689.000 1476.000  685.000  705.000 1113.000  601.000  833.000 1643.000 1505.000 1762.000 1049.000  801.000 1957.000  914.000 1428.000 1556.000 1546.000 1182.000 1480.000 1283.000  458.000 1674.000 1017.000  897.000  410.000  839.000 1516.000 2010.000 1883.000 1276.000  746.000 1099.000 1501.000 1020.000  976.000  990.000  285.000 1890.000  887.000 1723.000 1695.000  819.000  591.000  847.000  993.000 1601.000  146.000 1398.000  993.000 1347.000 1853.000 1237.000  262.000  396.000 1392.000 1118.000  656.000 1078.000 1213.000 1205.000 1650.000 1350.000
 i96 2982.000  568.000 2224.000 1514.000 3436.000 3797.000 2384.000 2804.000 1808.000 3644.000 2170.000 3203.000 2598.000 1961.000 2226.000 2642.000 2260.000 2665.000 2739.000 2162.000 2608.000 1498.000 2429.000  214.000 1106.000 1597.000 2148.000 2203.000 2833.000 2716.000 2416.000  420.000 1848.000 2150.000 1995.000 2295.000 2848.000 1445.000 1894.000 1870.000 2070.000 2081.000  911.000 2252.000 2381.000 1885.000 3386.000 1696.000 1580.000  791.000 2928.000 1430.000 2084.000 2627.000 2577.000 1242.000 1633.000 1935.000 3001.000 2639.000 2777.000 2633.000 1223.000  864.000 3454.000  950.000 2871.000 1248.000 2237.000 2646.000 1072.000  797.000 2698.000 2656.000 2088.000 2168.000 2293.000 1506.000 1821.000  861.000 2839.000 3301.000 2433.000 1033.000 1699.000 1630.000 2851.000 1638.000 1533.000 2109.000 3172.000 1027.000 1753.000 2998.000 1959.000
 i97 2767.000 1309.000  722.000 1304.000 2665.000 2863.000 1982.000 1787.000 2100.000 2649.000 2662.000 2272.000 1959.000 1874.000 2272.000 1074.000 1308.000 3093.000 2222.000  591.000 1030.000  138.000 2456.000 1395.000  982.000 1827.000 2547.000 2808.000 2385.000 1190.000  915.000 1575.000 2547.000 2550.000 1898.000 2027.000 2450.000  855.000  625.000  370.000 2533.000  567.000 1076.000 2094.000  861.000  555.000 2510.000  225.000  207.000 1038.000 2811.000  164.000 1762.000 1050.000 2350.000  656.000 1383.000 1984.000 2852.000 1078.000 3089.000 2581.000 1177.000 1173.000 2454.000 1004.000 2251.000 1615.000 1476.000 1066.000 1104.000 1939.000 2925.000 2142.000  974.000  868.000 2257.000  285.000 1306.000  728.000 2302.000 2324.000  870.000  589.000 1229.000 1359.000 2722.000 2022.000  713.000  658.000 2312.000  615.000  323.000 1648.000 1343.000 1584.000
 i98 2230.000 2249.000 1411.000 1573.000 1625.000 1657.000 1556.000  735.000 2250.000 1418.000 2772.000 1158.000 1289.000 1815.000 2140.000  736.000  743.000 3042.000 1565.000  906.000 1116.000 1358.000 2236.000 2578.000 1692.000 2067.000 2614.000 2971.000 1738.000  510.000 1449.000 2537.000 2853.000 2618.000 1817.000 1713.000 1831.000 1335.000  833.000 1405.000 2657.000 1372.000 1889.000 1852.000 1381.000  862.000 1402.000 1451.000 1528.000 1961.000 2351.000 1443.000 1549.000  820.000 1934.000 1479.000 1539.000 1987.000 2353.000 1260.000 2940.000 2248.000 1714.000 1977.000 1243.000 1826.000 1474.000 2089.000  993.000 1093.000 1784.000 2742.000 2740.000 1521.000  674.000  553.000 2057.000 1627.000 1276.000 1912.000 1594.000 1155.000 1210.000 1719.000 1330.000 1518.000 2275.000 2280.000 1202.000  704.000 1261.000 1714.000 1499.000  288.000 1164.000 2720.000 1362.000
 i99 2441.000 2292.000 1242.000 1689.000 1838.000 1850.000 1751.000  953.000 2403.000 1609.000 2937.000 1370.000 1498.000 1981.000 2320.000  528.000  914.000 3225.000 1776.000  774.000  912.000 1308.000 2426.000 2578.000 1751.000 2204.000 2782.000 3132.000 1951.000  294.000 1262.000 2582.000 2997.000 2785.000 1985.000 1902.000 2043.000 1402.000  841.000 1280.000 2819.000 1221.000 1941.000 2037.000 1197.000  848.000 1612.000 1349.000 1437.000 1998.000 2559.000 1392.000 1724.000  613.000 2135.000 1505.000 1669.000 2151.000 2562.000 1055.000 3131.000 2446.000 1800.000 2034.000 1441.000 1874.000 1690.000 2198.000 1173.000  886.000 1852.000 2816.000 2932.000 1730.000  772.000  585.000 2242.000 1539.000 1415.000 1900.000 1808.000 1360.000 1022.000 1711.000 1454.000 1646.000 2482.000 2421.000 1251.000  644.000 1477.000 1711.000 1384.000  403.000 1315.000 2732.000 1291.000  218.000
i100 1915.000 1721.000 1409.000 1017.000 1602.000 1790.000 1160.000  712.000 1727.000 1580.000 2268.000 1196.000  995.000 1317.000 1674.000  997.000  304.000 2580.000 1282.000  867.000 1300.000 1019.000 1801.000 2097.000 1155.000 1525.000 2115.000 2460.000 1458.000  865.000 1517.000 2006.000 2318.000 2119.000 1324.000 1284.000 1541.000  796.000  451.000 1260.000 2148.000 1314.000 1356.000 1406.000 1442.000  522.000 1437.000 1236.000 1275.000 1442.000 2007.000 1098.000 1075.000 1058.000 1556.000  984.000  991.000 1483.000 2025.000 1436.000 2503.000 1851.000 1160.000 1439.000 1384.000 1297.000 1257.000 1532.000  561.000 1297.000 1239.000 2189.000 2309.000 1216.000  133.000  265.000 1608.000 1360.000  736.000 1465.000 1341.000 1250.000 1308.000 1272.000  777.000  968.000 1923.000 1741.000  687.000  548.000 1242.000 1257.000 1313.000  801.000  643.000 2221.000 1075.000  558.000  679.000
