# Supplementary material for: Novel hybrid evolutionary algorithm for bi-objective optimization problems
Source: Sci Rep. 2023 Mar 15;13:4267. doi: 10.1038/s41598-023-31123-8 (PMC10017715; doi:10.1038/s41598-023-31123-8)
Supplement: Supplementary file 1 — Supplementary Information. [file 41598_2023_31123_MOESM1_ESM.zip › datasets/P8/dist_randomH100_orig.txt]

          i1       i2       i3       i4       i5       i6       i7       i8       i9      i10      i11      i12      i13      i14      i15      i16      i17      i18      i19      i20      i21      i22      i23      i24      i25      i26      i27      i28      i29      i30      i31      i32      i33      i34      i35      i36      i37      i38      i39      i40      i41      i42      i43      i44      i45      i46      i47      i48      i49      i50      i51      i52      i53      i54      i55      i56      i57      i58      i59      i60      i61      i62      i63      i64      i65      i66      i67      i68      i69      i70      i71      i72      i73      i74      i75      i76      i77      i78      i79      i80      i81      i82      i83      i84      i85      i86      i87      i88      i89      i90      i91      i92      i93      i94      i95      i96      i97      i98      i99     i100
  i1    0.000
  i2 4248.000    0.000
  i3  612.000 1821.000    0.000
  i4 3181.000 2315.000 2706.000    0.000
  i5 2951.000  335.000 2829.000 3694.000    0.000
  i6  941.000 3965.000 1380.000 2086.000 1997.000    0.000
  i7  996.000 3180.000 3833.000  213.000 4123.000 2743.000    0.000
  i8  703.000 2732.000 2992.000 1391.000 3279.000 2862.000  882.000    0.000
  i9  343.000  289.000 2034.000  948.000 1457.000 3349.000 2411.000  712.000    0.000
 i10 1714.000 2636.000  541.000 3903.000 2016.000  409.000   74.000 3697.000 1829.000    0.000
 i11 2506.000  545.000 3915.000 3777.000 2940.000 2264.000 4378.000 1355.000 4119.000 2422.000    0.000
 i12 4161.000 3012.000  913.000 2627.000 2107.000 1619.000 1025.000 1063.000  400.000  518.000   40.000    0.000
 i13  102.000 2420.000 2948.000 4309.000 2219.000 2528.000 1790.000  842.000 3991.000 3048.000 1527.000 3340.000    0.000
 i14 1996.000    2.000 2906.000 1349.000 1058.000  909.000 3634.000 1963.000 1037.000  650.000   34.000  472.000 2647.000    0.000
 i15 2727.000 1951.000 4003.000  684.000 1170.000 3026.000  814.000  444.000 3006.000  615.000 2724.000 1898.000  437.000 3848.000    0.000
 i16 1248.000 3536.000  532.000 2151.000 2621.000  763.000 2839.000 3649.000  767.000  965.000 4343.000 2200.000 2149.000 3309.000 2537.000    0.000
 i17 2658.000 1035.000 1209.000  403.000  798.000 1568.000  820.000 3139.000  408.000  820.000 2322.000  989.000 1145.000  772.000  643.000  519.000    0.000
 i18 2069.000 4204.000 4185.000 3637.000 4324.000 1138.000  885.000 1006.000 2065.000 2192.000  896.000 2866.000 1434.000 1680.000 3447.000 4102.000 1280.000    0.000
 i19 2062.000 4036.000 1523.000 1963.000 3854.000 4458.000  429.000 2262.000  856.000 2476.000 1370.000 2825.000 1758.000 1734.000 1185.000 2769.000 1564.000 4360.000    0.000
 i20  604.000 1158.000 3368.000 3786.000 2507.000 3849.000 2428.000 2750.000 3475.000  165.000 2803.000 2136.000  659.000 4406.000   72.000 2136.000  934.000 1638.000 3801.000    0.000
 i21 4157.000 3309.000 2737.000 2132.000 1937.000  582.000 3385.000 1888.000  235.000 3949.000 2385.000 1084.000 1183.000 1414.000 1083.000 4146.000  890.000 4102.000 4215.000  676.000    0.000
 i22  874.000 2414.000 4334.000 3953.000  458.000  563.000 1723.000  129.000 3142.000  106.000 1469.000 3548.000 2134.000 2182.000 1758.000 1755.000  498.000 4251.000 1527.000 4267.000 2832.000    0.000
 i23  612.000 3622.000 2553.000 2498.000   61.000 1037.000 2983.000  897.000 2617.000 4134.000 1735.000 3836.000 2304.000  289.000 3446.000 4061.000 4443.000 3831.000 1095.000 3252.000 4162.000 2429.000    0.000
 i24 4013.000 3484.000 2265.000   16.000 3595.000 4185.000 2540.000 3944.000 1558.000 3286.000 1700.000 4088.000 4170.000 3422.000 2780.000  575.000   44.000 1417.000 3488.000 1737.000 4127.000 3647.000 1156.000    0.000
 i25 1577.000 2362.000 4412.000 2834.000 1997.000 3222.000 2535.000 2650.000 3959.000 2408.000 1509.000 2041.000  847.000 2750.000  816.000  183.000 2088.000 4367.000  142.000  958.000  611.000 3651.000 4199.000 4126.000    0.000
 i26  473.000 2288.000 1282.000 2775.000 3719.000  893.000  458.000 1357.000 3196.000 1041.000 4189.000  872.000  333.000 3893.000 1949.000  749.000 2119.000 1891.000 1566.000 1799.000 3235.000  591.000  499.000 4438.000 3774.000    0.000
 i27  807.000 2657.000  692.000  209.000 3684.000 1322.000 3331.000 3337.000 4280.000  887.000 1842.000 4023.000  654.000 3299.000 4306.000 4135.000 3999.000 3631.000 3712.000 2890.000 3189.000   40.000 1051.000 2967.000 1796.000  204.000    0.000
 i28 3052.000  776.000 4107.000 2654.000  990.000 1689.000 3256.000 2463.000 2650.000 2211.000  481.000 3918.000 3908.000 1776.000   48.000 4443.000 1420.000 3884.000  555.000  266.000 2423.000  742.000 1517.000 3840.000 1386.000 2931.000 1162.000    0.000
 i29 2468.000  997.000 4300.000 1687.000 3547.000  521.000 2291.000 2324.000 2754.000 4028.000 1423.000 2075.000 4436.000  726.000  328.000 3929.000 1645.000 1174.000  907.000 2523.000  360.000 1430.000 4070.000 2065.000 2462.000 2397.000 2466.000 4110.000    0.000
 i30 2469.000 2956.000 4189.000  383.000 2535.000   68.000  777.000 1863.000  895.000 2753.000 2730.000 4255.000 3769.000 3914.000 3499.000 3146.000 1362.000 2960.000 3989.000  724.000 2689.000 2243.000 2462.000 2247.000 2399.000  114.000 1499.000 1653.000 4113.000    0.000
 i31 2086.000   61.000 1077.000 2579.000  859.000 3954.000   92.000 1463.000  895.000 2516.000 4421.000 2428.000  898.000  236.000 1685.000 1781.000  729.000 1328.000 3952.000  830.000 3033.000   45.000 3794.000 2025.000 3865.000 1502.000 3307.000 4047.000 3201.000  152.000    0.000
 i32 2515.000 1810.000  249.000  570.000 2396.000 2145.000 3910.000 4369.000 1655.000 1517.000 3641.000 4415.000 3431.000 3767.000 4050.000  490.000 3968.000 4305.000 2150.000 2139.000 1647.000 2523.000   61.000 2082.000 3751.000  676.000 1348.000 2547.000 3997.000 4329.000 2819.000    0.000
 i33 4287.000 3803.000 3235.000 1686.000 1980.000 1569.000  496.000 2047.000 3010.000 3691.000 1173.000 4332.000  934.000 4368.000 3480.000  857.000 1117.000  318.000 3799.000 1079.000 2852.000  608.000 1228.000 3035.000 1792.000 1414.000 4246.000  398.000 1365.000 3949.000 3064.000  900.000    0.000
 i34 2418.000 4084.000 3938.000 4456.000   22.000 3386.000 2265.000 1738.000 1738.000 3920.000 1163.000 3829.000 3417.000  769.000 1871.000 1346.000 3762.000 3634.000 3175.000 1387.000 4010.000 4435.000  260.000  933.000  298.000 1435.000 2613.000 3275.000 3606.000 4271.000 3051.000 1979.000 1685.000    0.000
 i35 3668.000 4311.000 4088.000 4277.000 2589.000 1323.000 1832.000 3813.000 1347.000 1574.000 1885.000 2896.000 4014.000  444.000 1521.000 1451.000  817.000 1955.000 1128.000 3887.000 3183.000 2786.000 2502.000 1069.000 4232.000 4435.000  716.000 1016.000 1790.000 3541.000 2021.000 1125.000 2873.000 3297.000    0.000
 i36 3873.000 3720.000  197.000 3739.000  571.000 2946.000 4110.000  128.000 1121.000 2800.000 3731.000  469.000  623.000 1090.000  889.000 1277.000 1188.000 3658.000 4432.000  285.000 2327.000  118.000 1211.000  125.000 3318.000 3655.000 1073.000 2664.000  403.000 2811.000 1156.000 1266.000  194.000 2071.000 1719.000    0.000
 i37 2049.000 4146.000 3914.000 1522.000 2446.000 4030.000  771.000  980.000 1947.000  817.000 1593.000 4142.000 1758.000 2246.000 4097.000  585.000 2847.000 2522.000  755.000 3312.000 4187.000  991.000 1841.000 4389.000 1964.000  103.000  284.000 4052.000 2928.000 3022.000 3516.000 1432.000   10.000 2736.000 2238.000 1962.000    0.000
 i38 2460.000  939.000 3508.000 1834.000 1217.000 2605.000 3488.000  871.000 1039.000  180.000 3506.000 1848.000 3963.000 1838.000 1374.000 4028.000 3686.000 4182.000  682.000 2363.000 3809.000 3478.000 1207.000 2070.000 4056.000 1945.000 1110.000 3246.000 1446.000 1779.000 2587.000  233.000 3318.000  278.000  719.000 3625.000 3012.000    0.000
 i39 1049.000 1786.000 3975.000 3580.000 4318.000 2275.000 4382.000 3015.000   66.000  814.000 2013.000 2252.000 4257.000 2390.000 2656.000 2800.000 1846.000 1626.000 3580.000 1850.000 1094.000 3199.000 3744.000 4029.000 1122.000 4084.000 4451.000 2290.000 3996.000 4368.000 3741.000 4033.000 1395.000 3009.000 3397.000  263.000  486.000 1475.000    0.000
 i40 3854.000 4057.000 1208.000  264.000 2393.000 4422.000 4376.000 1564.000  399.000 3907.000 4409.000 2990.000  960.000 2650.000 3561.000 2630.000 2430.000 3724.000 3012.000 1584.000  751.000 3477.000 2229.000 2540.000 2536.000 1312.000 3544.000 3897.000 1044.000 2809.000 3865.000 2920.000 1911.000 1759.000 3202.000 4349.000 1082.000 3513.000 3349.000    0.000
 i41 1577.000   75.000  882.000 3839.000 2384.000 3299.000 3466.000 4300.000 3839.000 3122.000 1720.000 3230.000 3528.000 2659.000 3049.000 3280.000 3625.000 1253.000 1297.000 4262.000 4420.000  229.000 2862.000   15.000 1539.000 3590.000 3259.000 3410.000 1251.000  176.000 3454.000 2171.000 3120.000 2569.000 1858.000 4088.000 2499.000 2321.000 3316.000 2204.000    0.000
 i42  777.000 1790.000 1964.000 2232.000  975.000  778.000 3836.000 1119.000 2329.000 2207.000 2960.000 4209.000 2454.000  512.000 3804.000 3899.000 2582.000 2916.000  271.000 2763.000  891.000 4083.000 2259.000 2019.000 3993.000 3085.000  468.000  941.000 2643.000 3337.000 3822.000 1934.000 1502.000 2777.000 1053.000  268.000  849.000 1479.000 3339.000 3578.000 1221.000    0.000
 i43 2612.000 1360.000 1652.000 2921.000 3240.000 4173.000  818.000 1788.000 4202.000 4110.000 3858.000   21.000  987.000  512.000 1096.000 3558.000 1750.000 1434.000 1806.000 2841.000 3204.000 3074.000 1644.000 1958.000 2263.000 2065.000 3183.000 1216.000  572.000  778.000 3365.000 4054.000 2311.000 3939.000  148.000  308.000  786.000  868.000 2726.000 3348.000 2060.000 1442.000    0.000
 i44 2551.000  860.000 2414.000 1139.000   81.000 3559.000 3084.000 3658.000 4298.000  692.000  510.000 2173.000  233.000 3176.000 2253.000 2366.000 1754.000   59.000 4195.000  306.000 1343.000 3685.000 3069.000 4451.000 1894.000 2358.000 1017.000 3286.000 1740.000 3741.000 2308.000 4404.000  501.000  890.000 2006.000 4034.000 2852.000 3470.000 4195.000  612.000 2865.000 2330.000 2528.000    0.000
 i45 2140.000  362.000 3184.000 2663.000  430.000 2090.000 1915.000  318.000 3078.000 3837.000 3870.000 3379.000 1883.000 2243.000 3587.000 1254.000  534.000 2813.000 2989.000 4051.000  283.000 1289.000 1675.000 2857.000 3266.000 4147.000 3465.000 2499.000 3168.000  234.000 3076.000 4082.000 3526.000 4308.000 1410.000  769.000 1608.000 2828.000 1185.000 1869.000 1438.000 4259.000 3658.000  247.000    0.000
 i46 2299.000 3229.000  738.000  355.000   40.000 2014.000 2273.000 3685.000  274.000 4027.000 4054.000 4374.000 3833.000  690.000 3408.000  337.000 3855.000  755.000 4236.000  232.000 3577.000 2114.000 2500.000 4168.000 2755.000 1082.000 4169.000 3608.000  440.000 1183.000  967.000 2483.000 2934.000 4273.000   36.000 4422.000 3484.000  298.000 2305.000 1526.000  774.000 2979.000 3359.000  369.000 2591.000    0.000
 i47  620.000 2557.000   30.000  179.000   98.000 3913.000  234.000 1866.000  662.000 3459.000 2194.000  955.000   31.000 4435.000  996.000 1393.000  270.000 3917.000 1486.000 4028.000 2864.000  340.000  916.000 3656.000 4031.000  772.000   11.000 4360.000 1805.000 1149.000 1226.000 4217.000 3538.000 2076.000 4183.000 4422.000 2771.000 3848.000 2526.000 3779.000 1251.000 1237.000 1856.000 1650.000 2532.000 4099.000    0.000
 i48 1554.000  230.000 4165.000  590.000 3395.000 1456.000  267.000 3071.000 2647.000 4089.000 1603.000 1849.000  775.000 2023.000 4445.000 1521.000 1032.000  785.000 1083.000  583.000 4316.000  472.000 1439.000 3177.000 2910.000 4131.000 1372.000 1467.000 1934.000 3851.000   92.000 2758.000 2733.000 4378.000 2395.000 1742.000 2150.000 1558.000 2862.000  783.000 2569.000 2309.000 1059.000 2946.000 3351.000 1152.000 2982.000    0.000
 i49  644.000  592.000 4080.000 3130.000  267.000 2906.000  241.000 2631.000 1923.000 1423.000 1741.000  620.000 4362.000  208.000  812.000 3604.000  325.000 1590.000 4395.000 2866.000 4185.000 2761.000 1919.000 3819.000 4330.000 4271.000 3352.000 2759.000 3306.000 4237.000 1422.000 1742.000 1539.000 3277.000 3124.000 2102.000 1694.000 3214.000 1906.000 1360.000 1908.000 3388.000 2873.000 2220.000 2443.000 3472.000 3884.000 1127.000    0.000
 i50 2398.000 3418.000 3528.000  991.000 1515.000 3954.000  981.000 1030.000 1695.000 2330.000 4074.000   97.000 3705.000 3800.000 3185.000 3576.000 3224.000 3492.000  273.000 1378.000   32.000 3910.000 1656.000 2733.000  720.000 1873.000 3800.000 2976.000 4304.000 3931.000 1576.000  516.000 1059.000 1662.000  512.000 3424.000 3763.000 1525.000 1272.000 3149.000 2479.000 1252.000 4305.000 2668.000 2748.000 2628.000 3083.000 3076.000 2853.000    0.000
 i51 3206.000 2032.000  419.000 1253.000 3557.000  830.000 2735.000 3734.000 3206.000  435.000 3353.000 2560.000 1098.000 1704.000 1728.000 1763.000  594.000 2382.000  558.000 1979.000 2821.000   35.000 3066.000 3815.000 2621.000 1963.000  998.000   55.000 2444.000 2993.000 3737.000 3165.000 2440.000 3488.000  429.000 2185.000 3373.000 2750.000 1050.000 1032.000 4015.000 1999.000 3523.000 4228.000 2256.000 1465.000  426.000  209.000  313.000 1020.000    0.000
 i52  413.000 3937.000  597.000 1114.000 3409.000 1577.000 2392.000 3519.000 3295.000 1464.000 1854.000 1273.000 2143.000 4006.000 3869.000 1320.000 3816.000  408.000 1631.000  446.000 4261.000 2024.000 3606.000  991.000 2469.000 1154.000 2003.000  761.000 3439.000  942.000 2500.000 2025.000  721.000 1881.000 3619.000 2735.000 4249.000 3820.000 2989.000 1444.000 1721.000 1992.000 1405.000 4029.000  401.000 3471.000 4330.000 1476.000 3598.000 1792.000 4337.000    0.000
 i53 3906.000 2805.000 1488.000 4302.000  304.000 3152.000  618.000 4069.000 2371.000 3193.000  734.000  335.000 2518.000 4325.000  630.000 1704.000 1762.000 3859.000 2171.000 2376.000 2245.000 3353.000 4087.000 3048.000 1875.000  951.000 3976.000  576.000 3308.000  295.000 4290.000 3756.000 1124.000 4204.000 1801.000 4184.000 2470.000  641.000  238.000 2788.000  721.000 1196.000 3194.000   39.000 1066.000 4362.000 1231.000 3426.000 2038.000 3914.000 1534.000  498.000    0.000
 i54 4409.000 1794.000 1468.000 1164.000 2253.000 1742.000 3882.000 3951.000 1742.000  553.000 2169.000 1356.000 3132.000  609.000 2377.000 4315.000 3009.000 2487.000  783.000 1891.000  403.000  658.000 4342.000  967.000 4368.000 1989.000 1956.000 3402.000 4099.000 4158.000 3513.000 3189.000 4132.000   12.000  737.000  952.000 2005.000 3349.000 3441.000 4415.000 1965.000 2082.000   26.000   12.000  867.000 2736.000 3689.000 3113.000 2837.000  364.000 2979.000 1147.000 4374.000    0.000
 i55 1452.000 2144.000  704.000  410.000 1479.000  331.000 1822.000 3901.000 2924.000  290.000 2644.000 4225.000 3992.000 4209.000 3735.000  431.000 3707.000 2116.000 1162.000 4136.000 2289.000 4439.000 3931.000 4340.000  874.000 1745.000 2545.000 2879.000 3077.000 2850.000 2741.000   69.000 1199.000 2273.000 3219.000 1896.000 2019.000 3942.000 1662.000 3464.000  608.000 3084.000 2987.000 1066.000 2891.000 1960.000 2103.000 2751.000 1821.000 1785.000  248.000  231.000  295.000 2430.000    0.000
 i56   35.000 1611.000 2148.000 4366.000  825.000 1444.000 2077.000 1698.000 4105.000 2137.000 1644.000  417.000  566.000 2237.000  828.000 3763.000 1696.000 1941.000 1994.000 3248.000 4101.000 1775.000 4006.000 2475.000 2386.000 2930.000  523.000  688.000  466.000 3230.000 3010.000 1991.000 1844.000  535.000 4391.000 2437.000  706.000  315.000 1830.000 1392.000 2116.000  514.000 3968.000 1895.000 1030.000 1247.000 2169.000  774.000 3798.000 1387.000  385.000 3394.000    0.000 2327.000 3946.000    0.000
 i57 2542.000 3803.000 1362.000  837.000  918.000 4058.000 4263.000 3682.000 1352.000  765.000  744.000 1294.000 3802.000 4438.000  695.000 1700.000 3204.000 1993.000  373.000 1226.000 2741.000 3676.000 3675.000 2947.000 1861.000  474.000 1054.000 2283.000  466.000 4021.000  968.000 3439.000 1762.000 3842.000 1327.000 4469.000   30.000 3818.000 3400.000 4331.000 3601.000  342.000 3138.000 4311.000 1900.000 3569.000 3784.000 1318.000 3205.000  392.000 2524.000 2243.000  733.000 2933.000 1558.000  784.000    0.000
 i58  425.000 3795.000 3157.000  968.000 2100.000 3721.000 2098.000 3194.000  309.000 2611.000 1323.000 2695.000 2911.000 1643.000 3075.000 1141.000 1187.000 2100.000 2131.000  189.000 2097.000 3374.000 4220.000 1750.000 1866.000  722.000 2689.000 2246.000  250.000 1369.000 4436.000 1031.000  324.000  310.000  915.000  118.000 4012.000   69.000 2983.000  932.000 1258.000 4222.000 2526.000 2996.000 2743.000 3479.000 1057.000 2630.000  611.000 1852.000 2749.000 2000.000 1039.000 3065.000 4270.000  379.000 2654.000    0.000
 i59 3710.000  437.000 1399.000   37.000 1991.000 2657.000 3446.000 1179.000  156.000 3281.000 3339.000  299.000 4109.000 3185.000 3731.000 4113.000  611.000  112.000 1408.000 1119.000 2092.000 3586.000 4432.000  929.000  540.000 2363.000 4317.000  528.000 1168.000  115.000 3400.000 4095.000 1347.000 2989.000 2229.000  155.000 1592.000 2038.000  986.000 3840.000  386.000 2233.000  475.000 1776.000 4383.000  113.000 1211.000  161.000 1670.000 2378.000 3975.000 4383.000  491.000 4346.000 2889.000 4405.000  651.000  429.000    0.000
 i60 4417.000 1667.000 2361.000  336.000 1151.000  606.000 1400.000 2001.000 3007.000 4369.000 3458.000  628.000 3964.000 1706.000 1478.000 1670.000 3956.000 1556.000  117.000 2488.000  770.000 3217.000 2468.000 2355.000 1051.000 2048.000 3769.000 2037.000 4291.000 2272.000 3406.000 2066.000 1781.000 1941.000 3076.000 3576.000  639.000 3783.000 3927.000 2742.000 1301.000 2264.000 3877.000 1801.000 2925.000  971.000 2546.000  239.000  471.000 2792.000 3551.000 3403.000  140.000 3112.000  929.000 2280.000 3214.000 2243.000 2818.000    0.000
 i61 2944.000 3739.000 1628.000 4097.000 4246.000 2549.000 1500.000 4133.000 2485.000 4421.000 2244.000  780.000 3213.000 3106.000 2624.000  407.000 1149.000 4355.000 4145.000 1126.000  677.000 3595.000 3848.000   55.000  174.000 1536.000 2661.000  506.000 1444.000  528.000 3513.000 1147.000 3038.000 3459.000 1756.000 1676.000 3830.000 1326.000 3720.000    1.000 1052.000  749.000 1504.000 2291.000 1517.000   59.000 3512.000 2051.000 1903.000 1565.000 3055.000 3440.000   20.000 3598.000 2798.000 1627.000 2962.000 2189.000 2778.000 1596.000    0.000
 i62  887.000  794.000  357.000  964.000 3670.000  244.000 1731.000  726.000  563.000  902.000 4462.000 4130.000 3211.000 2897.000 2990.000 1565.000 3527.000 1185.000  821.000  761.000 2713.000 4233.000  911.000 3304.000 3484.000 3483.000 3661.000   79.000 1107.000 2994.000 3884.000 4446.000 3567.000 3401.000 1235.000 1559.000  609.000  173.000 4394.000 3925.000 2843.000 3830.000 3831.000  181.000  155.000 2638.000 3791.000 3647.000 2901.000 2353.000 3356.000 1212.000 1686.000  100.000  498.000 3732.000  694.000  329.000  186.000 1131.000 2783.000    0.000
 i63 4221.000 1071.000  473.000 3474.000 1758.000  360.000   50.000  504.000 3395.000 1532.000 3155.000 3889.000 1378.000  433.000 2671.000 3409.000   89.000  174.000  130.000 4136.000 3673.000 2586.000  244.000 2767.000  616.000 1854.000 1842.000  440.000  386.000 2049.000  452.000 1703.000 4204.000 2734.000 3794.000 2906.000  327.000 1447.000 3863.000 3910.000 1762.000 2806.000 1970.000 2308.000 2837.000 3699.000  760.000 1633.000 1642.000 2556.000  360.000 1037.000 3799.000 3024.000  304.000 1942.000 4001.000 2451.000  849.000 2641.000 1717.000 1032.000    0.000
 i64 2445.000 1527.000 2102.000 2604.000 1471.000 2154.000 2041.000  670.000  733.000 1192.000 3503.000  782.000 3583.000 2739.000 1617.000 4033.000 3130.000 2264.000 1920.000 3172.000   17.000 1594.000  885.000  994.000 2296.000  165.000 2876.000 4210.000  294.000 3594.000  912.000 2744.000  472.000   71.000 2270.000 1186.000 2742.000  857.000  241.000 2178.000 1448.000  734.000 3987.000  454.000 3665.000 3408.000 1005.000 3103.000 3943.000 2805.000 4355.000 2341.000 2841.000 3325.000 2511.000 1284.000 3851.000  212.000  404.000 4223.000 3014.000  982.000 2521.000    0.000
 i65 1338.000 1436.000 2984.000 2588.000 4181.000 1805.000 2465.000 2125.000 4255.000  389.000  673.000  418.000 4211.000 4258.000  790.000 2746.000 2936.000 3327.000 2573.000  625.000 2439.000 4465.000 2157.000  762.000 2829.000 3154.000 2715.000 1103.000 4449.000  498.000  956.000 2517.000 1268.000 4449.000 3509.000 3083.000  168.000  260.000 3046.000  224.000 1067.000 2567.000 2447.000 3524.000 3480.000 2861.000 4038.000  150.000 1385.000 1496.000 1436.000 4017.000  771.000 2281.000 1488.000 2686.000 3374.000 4159.000  504.000 4458.000 4014.000 2239.000 3126.000 1042.000    0.000
 i66 4180.000 3853.000 3264.000 1984.000 3314.000  573.000 2142.000  202.000 4207.000 2764.000  708.000 1996.000 1616.000 3863.000 1364.000 3033.000 1031.000 2944.000   93.000  191.000 2015.000 4128.000 1760.000 3950.000  172.000 3891.000 3578.000 1194.000 1358.000 2548.000 3963.000 1267.000 3426.000 4468.000 4152.000 2743.000 3455.000 1519.000  247.000  222.000 3585.000 4120.000  231.000   20.000 2618.000 3396.000  696.000 1498.000 2674.000 3237.000 2745.000 1701.000 2184.000 1680.000 2883.000 2409.000   29.000 3283.000 2165.000 4432.000 4284.000 4217.000 1986.000 2945.000 1705.000    0.000
 i67 3537.000  147.000 1224.000 1327.000 2536.000 3250.000 4248.000 2559.000 1383.000 3004.000 3737.000 3491.000 2741.000 4271.000 3466.000 2430.000 1918.000 1673.000 2518.000   86.000 3704.000  625.000 4325.000  197.000 3971.000 4366.000 3688.000 4204.000 3115.000 3757.000 1536.000 3042.000 3084.000 2464.000 4357.000 1955.000  958.000  457.000  426.000 3075.000  506.000 4173.000 4289.000  764.000 3664.000 4315.000 1248.000 3513.000 1584.000 2280.000 4019.000 1147.000  437.000 2633.000 4380.000 1993.000 1733.000  707.000 3073.000 2648.000 1146.000  923.000 2111.000 4382.000 2705.000  618.000    0.000
 i68 2746.000 3628.000 2733.000  101.000  123.000 2854.000 4191.000 1472.000 3079.000  901.000 4280.000 2965.000 1011.000  750.000 4225.000 3670.000 2503.000 4465.000 2332.000 1870.000 2389.000   47.000  988.000  773.000 2592.000   99.000  790.000 2017.000 4114.000   92.000 3326.000  495.000 2397.000  844.000 3448.000 3614.000 3915.000 2795.000  827.000  529.000 2272.000 3436.000 2072.000 2937.000 3066.000 2482.000 3633.000 1713.000 4441.000 1856.000 2925.000 4318.000 4360.000 3291.000 3483.000 2445.000 3877.000 2458.000  834.000 1732.000 3006.000 1752.000  298.000 2287.000  842.000 3168.000 1631.000    0.000
 i69  478.000 3312.000   38.000 4022.000 4314.000  942.000 3163.000 4110.000 2837.000  389.000  464.000 2684.000 2050.000 2223.000 3511.000  210.000  839.000  165.000 4039.000 1266.000 1348.000 4338.000 1016.000 2473.000   71.000  700.000 1207.000 2287.000 3596.000 1237.000 4296.000 1398.000 2919.000   59.000 4018.000 2145.000 4042.000  889.000 1078.000 2969.000 2798.000 3624.000 1081.000  221.000 3223.000 3598.000 2411.000  223.000 2700.000 4095.000 2167.000  607.000 3894.000 1560.000 3753.000 1415.000 1153.000  228.000 3719.000 2905.000 2615.000  481.000  357.000 3935.000   33.000   59.000 1024.000 3522.000    0.000
 i70 1129.000 2373.000 2864.000  894.000  426.000 1746.000  508.000 3165.000 1417.000 2875.000  555.000 2558.000 1752.000  567.000 4471.000 1417.000  961.000 3046.000 3776.000 3946.000 3627.000 3109.000 3544.000 1445.000   82.000 1399.000  358.000 4165.000  928.000 3097.000  190.000 3115.000 1259.000 1126.000 1903.000 3278.000 2178.000 3588.000 2947.000 2759.000  536.000 3595.000  511.000 4314.000  664.000 4132.000 4422.000 2034.000 4314.000 2966.000 1885.000  541.000 1389.000 2243.000 1685.000 3191.000  299.000  530.000 2287.000  143.000 4025.000 3714.000 2435.000 2314.000  752.000 4296.000  954.000  956.000  780.000    0.000
 i71 1679.000  557.000 3397.000 4081.000 1427.000 3747.000  828.000 1391.000 3359.000 3973.000  628.000 1173.000  714.000 1446.000 1727.000 2798.000 2586.000 1646.000 2395.000 1065.000 2455.000 1503.000 2720.000 1213.000 2773.000 2447.000 4196.000  468.000 1252.000 3293.000 3254.000  551.000 3844.000 2919.000 3860.000 2598.000 3078.000  748.000 2383.000 4107.000 3276.000  228.000 4265.000 1972.000 2057.000  715.000 1603.000  105.000  514.000   97.000  786.000 1156.000 4392.000 1300.000 1050.000 2738.000  320.000 3444.000 1866.000 3458.000 3062.000 2477.000 2486.000  255.000 3599.000  970.000 1465.000   46.000 2606.000  510.000    0.000
 i72 2971.000 1342.000 3336.000 4423.000 3384.000 1111.000 2850.000 4100.000  275.000 2250.000 1712.000 2944.000 1169.000  604.000 1701.000  107.000 3808.000 2478.000 2269.000 1092.000 2138.000 2855.000 2336.000  863.000 2798.000  360.000 2148.000 3227.000 1061.000 3237.000 3631.000 1642.000 2558.000  419.000 2688.000 4092.000 3848.000  359.000 3843.000 2591.000 2355.000    4.000 3948.000  486.000 1289.000 2438.000 2421.000  646.000 2561.000 4456.000 3424.000 2928.000 2140.000 3508.000 1679.000  705.000 1402.000 3426.000 2464.000 1698.000 3809.000 1752.000 1739.000  395.000 3834.000 3604.000 1749.000 1244.000 3399.000 3118.000 4320.000    0.000
 i73 4430.000  208.000 3582.000  613.000 2630.000 2393.000 3721.000 1717.000 2515.000 1137.000 2784.000 3809.000 2811.000 4301.000 2366.000 2264.000 2846.000   29.000  676.000 2349.000 1501.000 2926.000 2646.000 1677.000 4412.000 1486.000 4173.000 3876.000 4270.000 1541.000 2475.000 1189.000  827.000 3410.000 3135.000 3781.000 3388.000 3356.000 3773.000  943.000  980.000 1504.000  297.000 2636.000 3190.000 2919.000 2476.000  987.000 2949.000 4409.000 3665.000 3384.000  800.000 4386.000 1695.000 3200.000  669.000 1780.000 3298.000 1058.000 1218.000 3274.000 3955.000 3620.000 4448.000 1828.000 3534.000 4283.000 2523.000 1959.000 1164.000   50.000    0.000
 i74  127.000 4020.000   99.000  443.000 2923.000 3051.000 1805.000 3963.000 3877.000 1824.000 3701.000 3364.000 1922.000 2149.000 1935.000  820.000  434.000   23.000 1845.000 1852.000 2501.000  585.000 2857.000 1855.000  676.000 2379.000 4426.000 2796.000 4225.000 4255.000 1717.000 1241.000 3594.000  748.000 2461.000 3615.000  330.000 2088.000 1635.000  908.000 1410.000  310.000 4025.000  710.000 3333.000 2858.000 2119.000  333.000  610.000 3438.000 2648.000 1188.000 3068.000  599.000 4146.000 1432.000  291.000 3074.000  372.000  425.000 2026.000  638.000 2974.000 3196.000 3550.000 1773.000  141.000 4338.000 2413.000 3916.000   41.000 1054.000 1217.000    0.000
 i75 2138.000 1290.000 2905.000 3458.000 3121.000 1800.000 1979.000 1841.000 1917.000 1022.000  846.000 3959.000   94.000 2045.000 2366.000 1062.000 3873.000 1933.000  981.000 2945.000 1529.000 2168.000  542.000 1322.000 2225.000 2058.000  403.000  968.000 3285.000 1890.000 3625.000 2462.000 3183.000 2185.000   60.000 2678.000  700.000 1959.000  664.000   27.000 3649.000 1862.000 3924.000 2094.000 3678.000 3675.000 2504.000 2340.000  899.000 1859.000 3954.000 4212.000 1110.000  583.000   37.000 4356.000 4058.000  869.000 3727.000 3136.000  373.000 3913.000 3182.000  554.000 4209.000  833.000  705.000  431.000  770.000 2696.000 3617.000 1929.000 1023.000 1094.000    0.000
 i76  243.000 1408.000 1829.000 2749.000 1143.000   25.000 3046.000 1162.000 4465.000 2005.000 1030.000 3834.000  544.000 1849.000 1912.000 3190.000  642.000 4136.000 4145.000 2376.000 1243.000  427.000 3024.000 1964.000  373.000  894.000 1892.000  735.000 3103.000 3376.000 2515.000  574.000 4060.000 1484.000 3688.000 3309.000 1921.000   31.000  740.000 2682.000 2931.000  503.000 2426.000  300.000 1713.000  728.000 3972.000 1421.000 2431.000  207.000 2711.000  164.000 4000.000  256.000 3380.000 2830.000 3154.000 1133.000 3735.000 1953.000 1848.000 2485.000 2577.000 2690.000 2776.000 2416.000  462.000 2732.000 3944.000 3730.000  981.000 3730.000  614.000 2332.000 2746.000    0.000
 i77   35.000 1730.000 1093.000 2818.000 4305.000  322.000 3234.000 2831.000 2300.000 2678.000 3001.000 1137.000 3792.000 1686.000 1261.000 2778.000 4112.000 1751.000 3895.000 2778.000   14.000 4454.000 3595.000 2538.000 2167.000  636.000 2998.000 1903.000 3087.000   91.000 2390.000 3082.000 3598.000 3247.000  669.000 1847.000 3726.000 2701.000 1931.000 2017.000 2596.000 1341.000 2869.000  488.000 3091.000 3092.000  836.000 1524.000  408.000 4331.000 4195.000  713.000 4164.000 2130.000  701.000 3789.000 4099.000 4457.000  829.000 1489.000 1958.000 3906.000 3311.000  468.000   64.000 2712.000 2158.000 3636.000  755.000 3212.000 2915.000   44.000 3373.000 2040.000 3304.000 4205.000    0.000
 i78 2450.000 3610.000 3829.000  991.000 3350.000 3582.000  325.000 3771.000 1707.000 3938.000 4434.000 2585.000  722.000 1918.000 3394.000 3422.000 4116.000 1927.000 4180.000 2390.000 1893.000  750.000 3351.000 3020.000 3800.000  135.000 2026.000 4322.000 1480.000 3114.000   49.000 4204.000  248.000  286.000 3580.000 2728.000 2015.000 1207.000 4048.000 1754.000 3535.000 2084.000 2503.000   35.000  616.000 2822.000 3081.000 3907.000 1530.000  923.000 4407.000 1397.000 2171.000 2819.000 2739.000 3224.000 1741.000 1742.000   95.000 4321.000 2539.000  517.000  639.000 3569.000 1024.000 2329.000 3591.000 2960.000 2087.000 2758.000  662.000 1833.000  789.000 3287.000 4017.000 2058.000 3627.000    0.000
 i79 1878.000 3216.000  211.000  927.000  850.000 2856.000 3625.000  701.000 1979.000 3131.000  345.000  253.000 4233.000 3669.000 2974.000  835.000  517.000 3028.000  568.000  399.000 3336.000 3449.000    0.000 1893.000  124.000 3040.000 3067.000 3613.000 2371.000 1982.000 1830.000 1651.000 3074.000 1905.000   73.000 3201.000 3425.000 3776.000 4049.000 2607.000 3040.000 3339.000 1529.000 3155.000 2648.000 1407.000 3750.000 2099.000 2435.000 2932.000 4017.000 2902.000 3579.000 4191.000  543.000  811.000 4418.000  332.000 4093.000 2604.000 3549.000 1000.000  312.000 1946.000 1473.000 4082.000 2155.000  204.000 1244.000 2700.000 4313.000 4001.000  946.000 1392.000 4249.000  430.000 2304.000 1305.000    0.000
 i80  323.000 3312.000 1701.000 3417.000 2858.000  119.000 3729.000 1369.000 3704.000 2345.000  363.000 2841.000 4422.000 3157.000 4395.000 4316.000 3093.000 2199.000 2932.000 2933.000 2075.000 1742.000 2672.000  164.000 2085.000 1556.000  600.000 2544.000  338.000  777.000 2972.000 3045.000 3627.000 4087.000 1686.000  687.000 3688.000  140.000 1503.000 2347.000  784.000 4109.000 2348.000 2615.000  538.000 1893.000  768.000 3056.000  264.000 3488.000 1303.000 4270.000 4310.000 3605.000 1307.000  634.000 3106.000   59.000 1068.000 1637.000 2109.000 4259.000 1448.000 3389.000 2722.000  459.000 3151.000 1003.000 2971.000 4329.000  221.000 2433.000  705.000 3076.000 3749.000  215.000 3772.000 2131.000 4368.000    0.000
 i81 1321.000 3165.000 2741.000 2403.000  164.000 1449.000 1609.000 1820.000 3187.000 1193.000 3488.000 1672.000 3005.000 1557.000 1255.000 2717.000 2604.000 3872.000 1463.000 1311.000 1544.000 4376.000 3838.000 1510.000 1137.000 2946.000  462.000 2168.000 2040.000 1147.000  775.000 1494.000  400.000 4223.000 2067.000 3094.000 3117.000 1703.000 4014.000 3548.000 4454.000 1731.000 2479.000  314.000 4030.000 1956.000 3193.000  372.000  326.000  911.000  355.000 4226.000 2441.000 1594.000 2766.000 1705.000 3195.000 1121.000  432.000 3876.000 3147.000 3152.000 2425.000 2852.000  485.000  209.000 3648.000  430.000 2893.000 3458.000 2270.000 4079.000 2982.000  771.000 3552.000 1229.000 2384.000  770.000 3675.000 2936.000    0.000
 i82 1524.000  583.000 3398.000 1711.000 3516.000 3257.000 1541.000 3873.000 4221.000 2779.000 4435.000 1498.000 1859.000 3831.000 1013.000  249.000 4087.000 3885.000  391.000 1379.000 3591.000 2389.000  984.000 2580.000   11.000 2515.000 1528.000 3707.000 2846.000 3571.000 1022.000 1979.000 3142.000 3131.000 1854.000 4111.000  975.000 1219.000 2158.000 2724.000  628.000 3139.000 1175.000  311.000  464.000 1619.000 1584.000  891.000  997.000 2567.000 2063.000 4087.000  450.000 2181.000 2897.000 3739.000 3373.000 4324.000  161.000 1678.000 1217.000 4254.000 1088.000 3873.000 1357.000 1931.000 3615.000 2443.000 3312.000 2841.000 2157.000 3622.000 2983.000 4383.000 2860.000 1494.000 4380.000 2713.000 1599.000 2887.000 2227.000    0.000
 i83 3268.000 2394.000 3019.000 2006.000 2549.000 3811.000 4429.000 1884.000 4409.000 1679.000 1414.000 2571.000 1414.000 2406.000 1326.000 2934.000 2137.000 2543.000   91.000 3467.000  981.000 3344.000 4106.000 3012.000 3225.000 2649.000 4465.000 2181.000 2161.000 3151.000 2198.000 3541.000 1020.000  712.000 1020.000 3572.000 3869.000 3136.000 2018.000 1404.000 2112.000 3843.000 3595.000 1997.000 2969.000 3668.000 3454.000 1430.000 3717.000 1631.000 1038.000 1524.000 3586.000 2642.000  426.000  455.000 1127.000  466.000 1087.000  952.000 2295.000 3115.000 2630.000 4279.000 2047.000  862.000 1152.000 3272.000  999.000 2393.000 2293.000 2173.000 2967.000 1347.000 2596.000 2574.000 3275.000 2140.000 2079.000 1004.000  976.000 2614.000    0.000
 i84 4203.000 1540.000 3352.000   86.000 1971.000 2493.000   86.000 2946.000 1746.000 2208.000 1272.000 2008.000 3126.000 2604.000 4082.000  777.000 3112.000 2277.000 2363.000   27.000 1085.000 1877.000  679.000  874.000 3178.000 2224.000 1952.000 4335.000 2781.000  931.000 2627.000 3994.000 4304.000 3270.000 4363.000 2473.000 1990.000  762.000 2932.000 1788.000 2796.000 4080.000 4004.000 2128.000 2773.000 2647.000 2288.000 2563.000 1089.000 2579.000 2119.000 2914.000   97.000 4087.000 3015.000 2861.000  960.000 2069.000  993.000 3945.000 3197.000  238.000  113.000 2749.000 1478.000 1279.000 3586.000 4014.000 2228.000  740.000 4005.000  889.000 2946.000  292.000 3702.000  116.000 3996.000 4067.000 1705.000  260.000  386.000 4029.000 4287.000    0.000
 i85 3112.000 3306.000  266.000 2592.000 1171.000 3966.000  357.000 4428.000 1884.000  498.000  704.000 4160.000 1566.000 3136.000 3829.000 2663.000 4432.000 1766.000 2306.000 2670.000 1371.000  681.000 2749.000 1003.000  686.000 1887.000  358.000 2623.000 2275.000 4238.000 2595.000 3255.000 3314.000 2196.000 3283.000 1396.000  232.000 4389.000  306.000 3521.000 1115.000  800.000 1236.000 1168.000 1928.000 4292.000 1159.000 1973.000 4023.000 4169.000   73.000 1012.000 2757.000 2566.000 3820.000 3167.000   88.000 1618.000 2752.000 2501.000  285.000 2238.000 2084.000 3864.000  907.000   88.000 3391.000 1733.000 1269.000 1789.000 2697.000 1041.000 4114.000 1180.000 1777.000 3138.000 2674.000 1572.000  761.000 3501.000 1721.000 2044.000 3029.000 3570.000    0.000
 i86 2620.000  807.000 2460.000 2622.000 2054.000 3917.000 3509.000 3389.000 1999.000  606.000 3187.000  225.000 1933.000 2872.000   22.000 2911.000 2477.000 2160.000 2370.000 4175.000 1392.000 3926.000 1035.000  453.000 4250.000 1841.000 2112.000 4357.000 3697.000  353.000 2830.000 1413.000   18.000 2713.000 1016.000 2845.000 2766.000 1371.000 3829.000 3834.000  780.000 1509.000 1425.000  746.000  110.000 3295.000 2607.000 3213.000 2836.000  747.000  725.000 3575.000  243.000 3214.000 3310.000  100.000 1210.000 4326.000 2254.000 1342.000 3411.000 2209.000 1911.000 2761.000 1906.000 3715.000 4119.000 3209.000 2396.000 2511.000 1333.000 3624.000 3593.000  775.000 1786.000 2463.000 4300.000  291.000  241.000 4042.000   88.000 3317.000 3250.000 2908.000  487.000    0.000
 i87 2473.000  961.000  533.000 3103.000  211.000 2276.000 2559.000 2495.000  506.000 2448.000 2828.000 2359.000 2775.000 4461.000  849.000 3165.000 4198.000  965.000 3488.000 3664.000  530.000 2940.000  425.000  610.000  591.000 1835.000 2596.000 2534.000 1736.000  395.000  620.000 2130.000 1250.000 1494.000 2998.000 1140.000 1251.000  930.000 1919.000  916.000 2559.000 1175.000 2930.000 4380.000  904.000  214.000  973.000 1489.000 3032.000 1884.000 4019.000 2713.000 3099.000  996.000  147.000  910.000 2726.000 3783.000  187.000 1772.000 4451.000  841.000 2513.000 3839.000 2540.000 1562.000 2293.000  779.000   47.000 1698.000  783.000 1696.000 1371.000 2575.000 3075.000 1409.000 2053.000 2199.000  249.000 2083.000 2427.000  880.000 3468.000 4256.000 1330.000 2470.000    0.000
 i88 1430.000 4343.000 3543.000  151.000  358.000  653.000 3516.000  270.000 3429.000 2957.000 2826.000 3599.000 2999.000 1622.000 1684.000 4019.000 1882.000 1356.000 1852.000  902.000  968.000 3990.000 2845.000 2306.000 2132.000 4393.000  614.000 2879.000 1040.000 2881.000 3534.000 3576.000  297.000 2028.000 3933.000   45.000 3759.000 1067.000 3786.000 1013.000 1651.000 1687.000 1885.000 2789.000 3110.000  363.000 1919.000 3941.000 3384.000 2967.000   97.000 2256.000 2204.000 2009.000 1670.000 3382.000 3168.000 4040.000 2689.000 1946.000 3440.000 4188.000 3515.000    0.000 2394.000  328.000 3705.000 2498.000 3725.000 3677.000 3297.000 1644.000 4079.000 1205.000 3965.000 4437.000 2977.000 2258.000 3128.000 3618.000  564.000 3898.000 4439.000 1829.000 2037.000  727.000 1272.000    0.000
 i89 1967.000  775.000 2213.000   56.000 3108.000  960.000 2618.000 2967.000 4181.000 4101.000 2030.000 3818.000 4088.000  749.000 2383.000 2982.000 4000.000 3811.000 1306.000  863.000 3047.000 2932.000 3683.000 1941.000 1012.000 3980.000 1852.000  310.000  193.000 3327.000 2862.000 1234.000 1935.000   76.000 1363.000 3722.000 3852.000 2222.000 2273.000  484.000 1109.000  692.000 3421.000 1812.000 1860.000 1234.000 1106.000 2215.000  105.000 1258.000  823.000 1777.000 2844.000 3062.000 3452.000  826.000 3926.000  914.000 3775.000 1286.000 4300.000  887.000 1874.000 2222.000  130.000 3298.000 4149.000 1792.000 1903.000 4368.000 3962.000 3487.000 4454.000 1668.000 4413.000  949.000 2486.000 2584.000   33.000  814.000 2637.000 2772.000 2019.000  610.000  980.000  151.000  713.000 1772.000    0.000
 i90 4051.000 2870.000 2891.000 1440.000 3802.000  807.000 3135.000 1046.000 2412.000  941.000 1374.000 2042.000 3013.000 1794.000 3669.000 1856.000 2394.000 2028.000  565.000  788.000 4448.000 2491.000  894.000 1856.000 3453.000   63.000 2440.000   48.000 2276.000 1052.000  888.000 4160.000 2361.000 2448.000 2205.000 4432.000 2885.000 1262.000  467.000 3032.000 3587.000   86.000 3154.000 3390.000 1203.000 3648.000 2890.000 4149.000 1349.000  530.000 2404.000 2480.000  349.000 4194.000 2527.000 3157.000 2259.000 2112.000 4210.000 3189.000 4106.000  295.000  533.000  405.000 1978.000 3660.000  217.000 2595.000 1881.000 2407.000  334.000 3231.000 1660.000 2608.000 2135.000 3674.000  886.000 2698.000 3085.000 3613.000 1852.000 4378.000 4240.000  602.000 2574.000 1178.000 2686.000 3763.000 3385.000    0.000
 i91 2202.000 3894.000 2068.000 4066.000 3711.000 1248.000 1401.000 3269.000 2820.000 3539.000 3247.000  697.000 1997.000 3779.000 3492.000 2100.000 3552.000 1078.000 1500.000 2551.000 2808.000 4114.000 3540.000  234.000 1760.000   38.000  236.000  892.000 3893.000  986.000  574.000 3535.000  141.000 1124.000  102.000 2099.000 2138.000 2515.000 1397.000 3368.000 2415.000 1499.000 2212.000 3007.000 2521.000 2546.000 3808.000 2069.000 2380.000  940.000  802.000 3806.000 2317.000 2412.000  352.000 1986.000  109.000  886.000 2379.000  277.000 3841.000 3649.000 1726.000  180.000  965.000 3237.000 1462.000 4446.000 2768.000 1426.000 1981.000 3642.000 2336.000 3679.000  463.000  722.000 2848.000 2936.000  365.000  663.000 4124.000 3194.000 3375.000  548.000 1441.000 2024.000 1119.000  381.000 3641.000 3929.000    0.000
 i92 1236.000 1756.000 2429.000 1619.000 3645.000 4142.000 3460.000 3178.000 2055.000 2463.000  259.000 4123.000 3212.000 4123.000 2399.000 3383.000 1426.000 3831.000 2816.000 1391.000 1980.000 3412.000 1833.000 3848.000  325.000    7.000 1116.000 2518.000  255.000   63.000 4232.000 1520.000 3806.000 3432.000 2343.000 2128.000 3116.000  872.000 1953.000 1708.000 3670.000 4453.000 2080.000  568.000 2725.000  667.000 1163.000 3959.000 1512.000 3301.000 3347.000 3475.000 1663.000 3859.000 3661.000 1168.000  244.000 3215.000 2072.000 3775.000 1675.000 3482.000  878.000 3326.000 1448.000 2768.000  324.000 1566.000  544.000 1694.000 3261.000 1830.000 3401.000 1639.000 4154.000 2915.000 3864.000 2641.000 2601.000 4230.000 2738.000 1508.000  368.000   78.000 4310.000 2262.000 2810.000  222.000 3473.000 4213.000 1139.000    0.000
 i93  458.000 2076.000 1435.000 2836.000 3018.000 1263.000  167.000 2343.000 1919.000 1205.000 3033.000 4043.000  279.000 3855.000 4403.000 2511.000  908.000 2706.000 3233.000  892.000 2300.000  798.000 2989.000 4413.000 1249.000 2076.000 2953.000 2911.000  811.000  606.000 3689.000  743.000 2468.000 2914.000 3865.000 3035.000  964.000 1882.000  881.000 2311.000 3162.000 2425.000 3751.000 2867.000 4068.000 4391.000 3889.000 2954.000 3835.000 3082.000 3005.000 3713.000 2254.000 1608.000 1304.000 1452.000 1394.000  657.000 1548.000 2206.000 4090.000  428.000   41.000 2675.000 4159.000  994.000 2793.000 4274.000 1892.000 4187.000  704.000 2715.000  892.000 4291.000 2667.000 2227.000 2852.000 3516.000  397.000 1820.000 3422.000   17.000 3772.000 2346.000 1079.000  966.000 4234.000 3281.000 2866.000 3129.000 3824.000  163.000    0.000
 i94 3303.000  976.000  256.000 2286.000  206.000 2802.000 2231.000 3680.000 2249.000 1731.000 1114.000 3569.000 2742.000  340.000 3661.000 1876.000 3103.000 1982.000  365.000 3983.000 2068.000 1999.000 1931.000  207.000  893.000  538.000 2261.000  201.000 2961.000 1187.000   40.000   48.000 3590.000 3912.000 3883.000 1313.000 4001.000 4071.000 4106.000  565.000 1180.000 4375.000 2568.000 4033.000 3601.000 2198.000 2056.000  637.000 2010.000 2002.000 1864.000 1556.000 2148.000 1014.000 2899.000  590.000 3290.000 1729.000 2835.000 2032.000  708.000 3088.000 1717.000 1121.000 1029.000 1164.000  955.000 1198.000 1079.000 4200.000 3599.000 4239.000 2409.000  180.000 1898.000  677.000 4435.000 4172.000 2498.000  416.000 1812.000  708.000 4330.000 1836.000 3623.000 3901.000  224.000 4312.000  868.000 1109.000 3096.000 1551.000 3048.000    0.000
 i95  550.000 4313.000 1930.000 3680.000 3531.000 1523.000 3756.000 3163.000 3417.000 1594.000 2586.000 1311.000 1879.000 2864.000 3609.000 3828.000 4174.000 1340.000  198.000  115.000 1424.000 3983.000 4405.000 3572.000 1722.000 1404.000 2844.000 3604.000 1234.000 2960.000 1953.000 2136.000 3426.000   41.000  813.000 2449.000  851.000 2653.000 4258.000 2908.000 2259.000  889.000  887.000 1163.000 3998.000 2780.000 2782.000 1087.000 2005.000 2408.000 3048.000 4286.000  830.000  318.000 3151.000 1027.000 3161.000 2693.000  590.000 2639.000 3854.000  813.000 2448.000  225.000 4118.000 3430.000 1488.000 2368.000  299.000 1137.000 2218.000 3289.000 2306.000  852.000 3439.000  320.000  967.000 1499.000  350.000 2125.000  441.000 3617.000 4215.000 3551.000 2746.000 4428.000 2044.000  394.000 4308.000 2687.000 4003.000 2300.000 2144.000  689.000    0.000
 i96 4353.000  116.000 4329.000 1795.000 1297.000  970.000  383.000 1448.000 2134.000  587.000 3059.000 2985.000  118.000 4271.000 3466.000  786.000 3115.000 2279.000  245.000  175.000 2885.000 4457.000  370.000 4192.000 4297.000  245.000 3243.000 3913.000 3400.000  662.000 3180.000 2497.000 4395.000 1674.000 4084.000 2722.000 2575.000  411.000 3823.000 1441.000 2035.000 3793.000 2664.000 2868.000 1992.000 2371.000 3933.000 2995.000 2289.000 1259.000 2060.000 2127.000 2894.000 2177.000 1667.000 3631.000 2000.000  330.000 4428.000 2774.000  534.000 2431.000 4387.000 4435.000 3299.000  814.000 4318.000  449.000 2838.000 1313.000 3398.000 2830.000 3067.000  593.000 2419.000  600.000 3164.000 1535.000 3810.000 3531.000 2571.000 2079.000 2360.000 3615.000 2586.000  171.000 2302.000 1896.000 2569.000 4108.000 4235.000  490.000 2924.000  696.000 4190.000    0.000
 i97 1011.000 3517.000  834.000 2634.000 2589.000 1074.000 3657.000 1784.000 1314.000 1728.000 4412.000 2086.000  739.000 2047.000 2056.000 1748.000 3374.000 2160.000  930.000  161.000 4324.000 2184.000  610.000 2942.000  653.000 1860.000 3034.000 4074.000 2540.000 1590.000  509.000  252.000  164.000 2448.000  518.000 2535.000 3795.000 2073.000 3509.000  425.000 3118.000 1590.000 2552.000 3628.000 3738.000 2055.000   72.000  422.000 4001.000  188.000 3608.000 2732.000  360.000 2516.000 3132.000  272.000 3959.000  186.000 2696.000  991.000 3045.000 1979.000 3369.000 2476.000 2778.000 1006.000  609.000  141.000 4398.000 1957.000 1722.000  447.000  480.000 2407.000 3593.000 2654.000 2092.000 1024.000 1144.000 2480.000 3516.000 4051.000 1404.000  336.000 1095.000 2889.000 2096.000 4064.000 3912.000 3929.000 3390.000 1344.000 1516.000 2465.000   38.000 1118.000    0.000
 i98 1461.000 1993.000 4428.000 1859.000 1518.000 1800.000  350.000 1711.000  600.000 3063.000 3350.000  704.000 4341.000 1581.000  450.000 1570.000 4082.000 4392.000 3690.000 3354.000  593.000 3594.000 2504.000 3818.000 2918.000  726.000 2601.000 2874.000  844.000 4133.000 1069.000 3005.000 3681.000 2790.000 4409.000  981.000  958.000 2558.000 2982.000 4317.000 1805.000 1647.000  172.000 1377.000  358.000  318.000 3027.000 1752.000 1657.000 4382.000 1330.000 1925.000 2967.000 4414.000 4372.000 3076.000 2985.000 1897.000 1145.000 1541.000 4231.000 3319.000  344.000 2710.000 2780.000 3170.000 1638.000  877.000 2135.000 2106.000 3536.000 1048.000  943.000 3961.000 4442.000  508.000  693.000 2710.000 1379.000 3293.000  729.000 3112.000 3852.000  819.000  265.000 3835.000 1996.000 2492.000 2071.000 1423.000 1495.000 4062.000  984.000 3839.000 3546.000 1588.000 1635.000    0.000
 i99  648.000  349.000  733.000  669.000  813.000 4217.000 1357.000  595.000 3367.000 1341.000  625.000 1127.000 3042.000 1614.000 1478.000 2973.000 3581.000  173.000 1419.000 3770.000  808.000 1278.000 2058.000 1569.000 1095.000  434.000  277.000 2160.000 1805.000  921.000  347.000 2819.000 3702.000 2638.000 1436.000 2879.000   46.000   64.000  920.000 2316.000 2926.000 2681.000 1040.000 1134.000 3189.000 3444.000 1964.000 2291.000 3282.000 2571.000  565.000 1643.000 1143.000 2475.000  829.000 2412.000 3081.000 4438.000  588.000 1786.000 3085.000   48.000  323.000 1672.000 4163.000 1247.000 1541.000 4106.000 1225.000  166.000 2729.000 2659.000 2042.000 1053.000 4195.000 2086.000 2817.000 2941.000   76.000 4456.000 1458.000 3775.000 3985.000 2682.000 3378.000  517.000  984.000 1145.000 4443.000 2963.000 1581.000 2143.000  863.000 3498.000 2629.000 3990.000 1443.000 1311.000    0.000
i100 2749.000  535.000 1578.000 4465.000 3688.000  797.000 1025.000 2054.000  370.000 2698.000 3277.000 4050.000 2746.000  973.000  205.000 2396.000  101.000  596.000 1104.000 1491.000 1723.000 3485.000 2035.000 1428.000 3749.000 1372.000 2521.000 1946.000 3259.000 4201.000 1922.000  759.000  487.000 2396.000 1856.000 4428.000 3414.000 4248.000 1136.000 1347.000 1929.000  547.000  594.000  696.000 4083.000 1990.000  952.000 2642.000 2739.000 3756.000   49.000 3050.000 1929.000   15.000 1017.000 2610.000 3845.000 2571.000 1090.000 3830.000  712.000 1017.000 2341.000 2095.000  999.000 1818.000 3849.000  506.000 3557.000 2722.000 1075.000 3366.000   72.000 2248.000 4275.000 3201.000 2623.000  688.000 2460.000 4317.000 1142.000  967.000  870.000 1985.000 1741.000 1223.000  497.000  902.000 4231.000 3773.000   16.000 3001.000 3208.000 1806.000 2839.000  727.000  467.000 3115.000 2122.000    0.000
