# Supplementary material for: Novel hybrid evolutionary algorithm for bi-objective optimization problems
Source: Sci Rep. 2023 Mar 15;13:4267. doi: 10.1038/s41598-023-31123-8 (PMC10017715; doi:10.1038/s41598-023-31123-8)
Supplement: Supplementary file 1 — Supplementary Information. [file 41598_2023_31123_MOESM1_ESM.zip › datasets/P9/dist_euclI100_orig.txt]

          i1       i2       i3       i4       i5       i6       i7       i8       i9      i10      i11      i12      i13      i14      i15      i16      i17      i18      i19      i20      i21      i22      i23      i24      i25      i26      i27      i28      i29      i30      i31      i32      i33      i34      i35      i36      i37      i38      i39      i40      i41      i42      i43      i44      i45      i46      i47      i48      i49      i50      i51      i52      i53      i54      i55      i56      i57      i58      i59      i60      i61      i62      i63      i64      i65      i66      i67      i68      i69      i70      i71      i72      i73      i74      i75      i76      i77      i78      i79      i80      i81      i82      i83      i84      i85      i86      i87      i88      i89      i90      i91      i92      i93      i94      i95      i96      i97      i98      i99     i100
  i1
  i2  874.000
  i3 3288.000 2578.000
  i4 1711.000  839.000 2092.000
  i5 3760.000 3096.000  565.000 2651.000
  i6 2796.000 2642.000 2123.000 2834.000 2164.000
  i7  961.000  915.000 2487.000 1523.000 2904.000 1863.000
  i8 2443.000 1912.000 1059.000 1775.000 1381.000 1267.000 1539.000
  i9 1698.000 1156.000 1623.000 1209.000 2065.000 1627.000  869.000  766.000
 i10 1080.000  241.000 2532.000  641.000 3067.000 2784.000 1130.000 1958.000 1230.000
 i11  918.000  154.000 2458.000  837.000 2968.000 2490.000  796.000 1764.000 1005.000  334.000
 i12 2775.000 1910.000 2033.000 1076.000 2567.000 3500.000 2550.000 2263.000 2005.000 1695.000 1912.000
 i13 2263.000 1419.000 2238.000  634.000 2799.000 3364.000 2158.000 2204.000 1770.000 1189.000 1447.000  552.000
 i14 2362.000 1569.000 1070.000 1023.000 1628.000 2250.000 1734.000 1000.000  935.000 1488.000 1469.000 1263.000 1269.000
 i15 2046.000 1840.000 1929.000 2086.000 2176.000  801.000 1091.000  876.000  884.000 1987.000 1689.000 2864.000 2654.000 1680.000
 i16 2662.000 1789.000 1657.000  961.000 2202.000 3129.000 2313.000 1881.000 1685.000 1601.000 1760.000  393.000  675.000  881.000 2519.000
 i17 1973.000 1104.000 2039.000  269.000 2604.000 2990.000 1779.000 1865.000 1384.000  896.000 1106.000  808.000  392.000  998.000 2268.000  724.000
 i18 1240.000  655.000 2049.000  952.000 2530.000 2022.000  618.000 1272.000  507.000  764.000  502.000 1940.000 1579.000 1164.000 1227.000 1695.000 1191.000
 i19  815.000   84.000 2662.000  896.000 3180.000 2701.000  945.000 1991.000 1233.000  270.000  228.000 1961.000 1459.000 1651.000 1900.000 1852.000 1158.000  730.000
 i20 2684.000 2200.000 1074.000 2083.000 1268.000 1081.000 1753.000  308.000 1045.000 2257.000 2050.000 2531.000 2500.000 1270.000  908.000 2143.000 2167.000 1552.000 2278.000
 i21 1844.000  998.000 2270.000  280.000 2834.000 3113.000 1767.000 2035.000 1489.000  768.000 1031.000  942.000  422.000 1218.000 2365.000  933.000  239.000 1218.000 1038.000 2342.000
 i22 2097.000 1770.000 1660.000 1908.000 1938.000  926.000 1138.000  603.000  701.000 1888.000 1616.000 2626.000 2449.000 1418.000  279.000 2272.000 2070.000 1125.000 1838.000  679.000 2188.000
 i23 3234.000 2727.000  963.000 2524.000  894.000 1270.000 2301.000  816.000 1580.000 2767.000 2580.000 2803.000 2865.000 1596.000 1389.000 2410.000 2569.000 2087.000 2807.000  550.000 2765.000 1201.000
 i24 3386.000 2814.000  720.000 2517.000  584.000 1580.000 2478.000  944.000 1698.000 2827.000 2672.000 2675.000 2794.000 1534.000 1642.000 2286.000 2530.000 2196.000 2896.000  748.000 2741.000 1427.000  310.000
 i25 1813.000 1026.000 1562.000  667.000 2097.000 2204.000 1253.000 1108.000  619.000  970.000  920.000 1391.000 1162.000  551.000 1498.000 1091.000  787.000  646.000 1109.000 1416.000  933.000 1287.000 1870.000 1889.000
 i26 2685.000 1811.000 1744.000  976.000 2286.000 3215.000 2365.000 1970.000 1758.000 1616.000 1790.000  301.000  627.000  970.000 2599.000   92.000  727.000 1748.000 1871.000 2234.000  921.000 2354.000 2502.000 2376.000 1157.000
 i27 2084.000 2152.000 2574.000 2584.000 2772.000  865.000 1256.000 1534.000 1451.000 2346.000 2017.000 3456.000 3189.000 2321.000  664.000 3131.000 2797.000 1648.000 2192.000 1519.000 2858.000  943.000 1924.000 2208.000 2067.000 3206.000
 i28 2767.000 1897.000 1472.000 1092.000 2010.000 3039.000 2351.000 1778.000 1665.000 1725.000 1854.000  561.000  874.000  793.000 2467.000  203.000  879.000 1735.000 1965.000 2025.000 1101.000 2209.000 2258.000 2118.000 1104.000  278.000 3095.000
 i29 1986.000 2023.000 2479.000 2445.000 2699.000  889.000 1134.000 1430.000 1315.000 2213.000 1886.000 3320.000 3051.000 2192.000  554.000 2997.000 2659.000 1510.000 2064.000 1436.000 2719.000  832.000 1867.000 2143.000 1930.000 3071.000  139.000 2963.000
 i30 2324.000 1452.000 1631.000  649.000 2194.000 2867.000 1958.000 1652.000 1360.000 1279.000 1414.000  646.000  611.000  674.000 2217.000  356.000  463.000 1340.000 1519.000 1935.000  699.000 1982.000 2267.000 2186.000  751.000  410.000 2811.000  446.000 2675.000
 i31 2919.000 2563.000 1483.000 2555.000 1507.000  660.000 1959.000  803.000 1424.000 2654.000 2409.000 3054.000 3006.000 1792.000  913.000 2667.000 2662.000 1908.000 2635.000  525.000 2823.000  825.000  614.000  922.000 1891.000 2758.000 1346.000 2549.000 1308.000 2453.000
 i32 1804.000 1257.000 1526.000 1264.000 1962.000 1571.000  961.000  660.000  107.000 1323.000 1107.000 2011.000 1804.000  892.000  856.000 1679.000 1423.000  612.000 1335.000  944.000 1542.000  648.000 1476.000 1591.000  643.000 1755.000 1453.000 1645.000 1319.000 1365.000 1336.000
 i33 2762.000 2539.000 1898.000 2675.000 1951.000  226.000 1811.000 1054.000 1477.000 2667.000 2386.000 3302.000 3186.000 2046.000  722.000 2927.000 2819.000 1903.000 2603.000  856.000 2952.000  782.000 1059.000 1367.000 2032.000 3015.000  960.000 2831.000  952.000 2675.000  445.000 1412.000
 i34  489.000  656.000 3230.000 1410.000 3740.000 3062.000 1202.000 2506.000 1741.000  776.000  773.000 2426.000 1890.000 2225.000 2275.000 2369.000 1651.000 1236.000  573.000 2779.000 1484.000 2268.000 3320.000 3431.000 1681.000 2378.000 2430.000 2499.000 2318.000 2054.000 3088.000 1846.000 2996.000
 i35 2738.000 2221.000  957.000 2059.000 1164.000 1191.000 1818.000  310.000 1074.000 2266.000 2074.000 2460.000 2452.000 1206.000 1014.000 2070.000 2130.000 1581.000 2301.000  117.000 2312.000  775.000  507.000  664.000 1395.000 2162.000 1633.000 1945.000 1548.000 1876.000  609.000  969.000  966.000 2814.000
 i36 2273.000 1494.000 1113.000  997.000 1663.000 2172.000 1630.000  935.000  829.000 1425.000 1388.000 1331.000 1296.000  106.000 1585.000  957.000 1000.000 1066.000 1577.000 1216.000 1209.000 1326.000 1573.000 1532.000  469.000 1043.000 2221.000  883.000 2092.000  719.000 1734.000  788.000 1972.000 2150.000 1160.000
 i37  548.000  332.000 2805.000 1171.000 3301.000 2618.000  781.000 2044.000 1279.000  558.000  373.000 2242.000 1746.000 1837.000 1824.000 2116.000 1436.000  779.000  288.000 2314.000 1325.000 1805.000 2856.000 2974.000 1287.000 2141.000 2035.000 2219.000 1914.000 1776.000 2623.000 1385.000 2542.000  467.000 2350.000 1754.000
 i38 2481.000 1619.000 1402.000  857.000 1963.000 2770.000 2031.000 1525.000 1348.000 1466.000 1563.000  739.000  836.000  525.000 2167.000  359.000  699.000 1416.000 1691.000 1792.000  937.000 1916.000 2084.000 1983.000  782.000  446.000 2786.000  322.000 2653.000  241.000 2315.000 1334.000 2569.000 2242.000 1723.000  598.000 1933.000
 i39 3147.000 2529.000  476.000 2191.000  640.000 1659.000 2271.000  741.000 1448.000 2527.000 2392.000 2344.000 2457.000 1199.000 1553.000 1954.000 2196.000 1931.000 2612.000  653.000 2409.000 1304.000  500.000  337.000 1575.000 2045.000 2171.000 1790.000 2088.000 1849.000 1011.000 1343.000 1434.000 3159.000  540.000 1200.000 2709.000 1647.000
 i40 3346.000 2589.000  299.000 2018.000  750.000 2400.000 2602.000 1271.000 1733.000 2515.000 2480.000 1820.000 2083.000 1027.000 2147.000 1462.000 1929.000 2113.000 2672.000 1333.000 2165.000 1872.000 1262.000 1015.000 1563.000 1544.000 2803.000 1266.000 2701.000 1492.000 1769.000 1646.000 2174.000 3244.000 1218.000 1095.000 2840.000 1253.000  771.000
 i41 1420.000  912.000 1888.000 1129.000 2342.000 1773.000  630.000 1039.000  279.000 1019.000  758.000 2042.000 1736.000 1108.000  985.000 1759.000 1344.000  258.000  985.000 1309.000 1405.000  869.000 1850.000 1975.000  669.000 1822.000 1456.000 1770.000 1317.000 1414.000 1651.000  385.000 1648.000 1471.000 1345.000 1004.000 1006.000 1448.000 1727.000 1983.000
 i42 2934.000 2605.000 1579.000 2623.000 1591.000  574.000 1974.000  884.000 1476.000 2703.000 2451.000 3141.000 3084.000 1878.000  907.000 2755.000 2735.000 1951.000 2676.000  614.000 2893.000  849.000  697.000 1006.000 1960.000 2845.000 1297.000 2639.000 1268.000 2535.000   97.000 1392.000  368.000 3117.000  703.000 1818.000 2654.000 2402.000 1105.000 1865.000 1694.000
 i43 2060.000 1884.000 1994.000 2150.000 2231.000  762.000 1111.000  946.000  953.000 2036.000 1734.000 2937.000 2723.000 1756.000   76.000 2594.000 2336.000 1280.000 1941.000  963.000 2430.000  353.000 1430.000 1690.000 1568.000 2674.000  591.000 2542.000  485.000 2291.000  931.000  928.000  703.000 2303.000 1072.000 1661.000 1856.000 2242.000 1612.000 2216.000 1043.000  918.000
 i44 1549.000 1188.000 1888.000 1446.000 2284.000 1463.000  624.000  915.000  341.000 1322.000 1034.000 2319.000 2043.000 1275.000  668.000 2013.000 1651.000  560.000 1253.000 1137.000 1724.000  588.000 1687.000 1855.000  929.000 2082.000 1148.000 2001.000 1009.000 1679.000 1403.000  395.000 1352.000 1685.000 1197.000 1169.000 1219.000 1682.000 1649.000 2027.000  322.000 1435.000  723.000
 i45  916.000  560.000 2377.000 1154.000 2844.000 2106.000  380.000 1539.000  784.000  759.000  426.000 2200.000 1787.000 1506.000 1306.000 1988.000 1415.000  342.000  606.000 1797.000 1391.000 1275.000 2344.000 2479.000  978.000 2034.000 1593.000 2045.000 1463.000 1632.000 2093.000  890.000 2020.000  995.000 1841.000 1408.000  530.000 1732.000 2232.000 2451.000  505.000 2124.000 1344.000  690.000
 i46 2257.000 1584.000 1031.000 1288.000 1518.000 1761.000 1476.000  527.000  608.000 1576.000 1451.000 1743.000 1680.000  489.000 1211.000 1368.000 1351.000 1019.000 1667.000  820.000 1535.000  941.000 1236.000 1256.000  637.000 1455.000 1864.000 1282.000 1741.000 1125.000 1330.000  525.000 1560.000 2223.000  779.000  413.000 1784.000 1009.000  951.000 1125.000  862.000 1411.000 1287.000  916.000 1346.000
 i47 2689.000 2203.000 1068.000 2083.000 1261.000 1087.000 1758.000  309.000 1049.000 2259.000 2053.000 2528.000 2499.000 1268.000  915.000 2140.000 2167.000 1555.000 2281.000    7.000 2342.000  686.000  545.000  742.000 1416.000 2231.000 1526.000 2022.000 1444.000 1933.000  528.000  947.000  862.000 2783.000  110.000 1214.000 2317.000 1789.000  646.000 1327.000 1312.000  618.000  970.000 1142.000 1801.000  819.000
 i48 2679.000 2610.000 2355.000 2884.000 2425.000  276.000 1779.000 1436.000 1677.000 2772.000 2463.000 3617.000 3441.000 2387.000  800.000 3256.000 3059.000 2020.000 2663.000 1291.000 3164.000  996.000 1533.000 1841.000 2280.000 3340.000  652.000 3180.000  709.000 2975.000  919.000 1637.000  474.000 2980.000 1406.000 2302.000 2552.000 2898.000 1899.000 2623.000 1783.000  839.000  741.000 1463.000 2059.000 1898.000 1297.000
 i49  302.000 1132.000 3416.000 1970.000 3862.000 2723.000  977.000 2512.000 1800.000 1353.000 1149.000 3042.000 2541.000 2543.000 2014.000 2909.000 2236.000 1388.000 1083.000 2730.000 2120.000 2104.000 3278.000 3453.000 2001.000 2937.000 1957.000 3002.000 1873.000 2563.000 2913.000 1901.000 2713.000  788.000 2794.000 2448.000  800.000 2706.000 3236.000 3498.000 1528.000 2918.000 2016.000 1598.000 1047.000 2387.000 2735.000 2579.000
 i50  585.000  732.000 2770.000 1494.000 3217.000 2236.000  379.000 1875.000 1153.000  972.000  668.000 2564.000 2113.000 1921.000 1470.000 2377.000 1762.000  757.000  729.000 2107.000 1700.000 1512.000 2657.000 2819.000 1393.000 2417.000 1582.000 2446.000 1470.000 2023.000 2335.000 1255.000 2189.000  848.000 2165.000 1823.000  487.000 2136.000 2593.000 2856.000  881.000 2351.000 1488.000  970.000  416.000 1741.000 2112.000 2139.000  647.000
 i51 1282.000 1084.000 2203.000 1527.000 2599.000 1585.000  326.000 1225.000  617.000 1263.000  941.000 2486.000 2151.000 1538.000  793.000 2209.000 1761.000  575.000 1133.000 1428.000 1793.000  815.000 1976.000 2159.000 1120.000 2272.000 1086.000 2220.000  952.000 1863.000 1638.000  693.000 1513.000 1482.000 1496.000 1431.000 1033.000 1899.000 1962.000 2337.000  451.000 1656.000  823.000  316.000  528.000 1218.000 1434.000 1531.000 1302.000  698.000
 i52 2157.000 1449.000 1138.000 1121.000 1648.000 1890.000 1425.000  683.000  577.000 1428.000 1322.000 1610.000 1521.000  390.000 1292.000 1244.000 1186.000  919.000 1533.000  982.000 1369.000 1033.000 1403.000 1415.000  475.000 1329.000 1931.000 1176.000 1802.000  980.000 1485.000  517.000 1695.000 2095.000  944.000  294.000 1667.000  886.000 1103.000 1195.000  797.000 1564.000 1367.000  909.000 1256.000  167.000  981.000 2012.000 2302.000 1662.000 1193.000
 i53 2763.000 2505.000 1786.000 2609.000 1844.000  337.000 1807.000  957.000 1420.000 2625.000 2351.000 3213.000 3109.000 1954.000  717.000 2835.000 2746.000 1862.000 2571.000  748.000 2885.000  737.000  954.000 1260.000 1960.000 2923.000 1031.000 2735.000 1010.000 2589.000  340.000 1350.000  111.000 2980.000  856.000 1882.000 2522.000 2477.000 1323.000 2063.000 1605.000  271.000  710.000 1318.000 1996.000 1469.000  754.000  582.000 2726.000 2186.000 1501.000 1608.000
 i54 2144.000 1297.000 2227.000  517.000 2790.000 3278.000 2040.000 2137.000 1674.000 1068.000 1325.000  655.000  122.000 1227.000 2558.000  723.000  290.000 1466.000 1339.000 2437.000  301.000 2360.000 2818.000 2760.000 1075.000  689.000 3084.000  914.000 2946.000  596.000 2938.000 1713.000 3105.000 1776.000 2393.000 1245.000 1625.000  833.000 2424.000 2086.000 1629.000 3013.000 2626.000 1939.000 1668.000 1617.000 2436.000 3349.000 2421.000 1992.000 2040.000 1455.000 3030.000
 i55 1004.000  131.000 2473.000  711.000 2998.000 2630.000  967.000 1844.000 1100.000  165.000  170.000 1785.000 1301.000 1452.000 1831.000 1658.000  977.000  616.000  204.000 2138.000  881.000 1742.000 2657.000 2732.000  914.000 1681.000 2181.000 1766.000 2048.000 1321.000 2519.000 1197.000 2518.000  773.000 2153.000 1380.000  460.000 1489.000 2441.000 2475.000  874.000 2565.000 1879.000 1169.000  594.000 1491.000 2140.000 2612.000 1259.000  826.000 1099.000 1350.000 2478.000 1179.000
 i56 2819.000 2008.000  817.000 1368.000 1374.000 2481.000 2189.000 1219.000 1364.000 1905.000 1917.000 1230.000 1427.000  462.000 2018.000  845.000 1265.000 1626.000 2089.000 1422.000 1502.000 1742.000 1597.000 1447.000 1006.000  934.000 2676.000  671.000 2555.000  829.000 1938.000 1306.000 2264.000 2660.000 1329.000  561.000 2288.000  592.000 1121.000  665.000 1561.000 2032.000 2093.000 1699.000 1968.000  815.000 1418.000 2655.000 3004.000 2383.000 1978.000  789.000 2161.000 1424.000 1887.000
 i57 1742.000 1285.000 1655.000 1400.000 2058.000 1440.000  846.000  702.000  193.000 1383.000 1131.000 2191.000 1963.000 1080.000  691.000 1864.000 1577.000  630.000 1358.000  949.000 1680.000  517.000 1497.000 1646.000  810.000 1939.000 1268.000 1834.000 1133.000 1545.000 1278.000  189.000 1298.000 1834.000  996.000  976.000 1368.000 1521.000 1426.000 1795.000  373.000 1323.000  760.000  233.000  848.000  690.000  953.000 1485.000 1812.000 1173.000  548.000  701.000 1247.000 1868.000 1243.000 1487.000
 i58 1803.000 1420.000 1702.000 1580.000 2066.000 1266.000  867.000  685.000  375.000 1535.000 1266.000 2366.000 2144.000 1228.000  509.000 2033.000 1759.000  773.000 1490.000  886.000 1860.000  353.000 1435.000 1614.000  990.000 2110.000 1100.000 1995.000  968.000 1720.000 1152.000  355.000 1133.000 1938.000  952.000 1126.000 1472.000 1686.000 1426.000 1868.000  516.000 1187.000  579.000  256.000  943.000  801.000  891.000 1304.000 1844.000 1223.000  544.000  840.000 1089.000 2049.000 1389.000 1613.000  182.000
 i59 3114.000 2380.000  233.000 1866.000  797.000 2168.000 2348.000 1009.000 1479.000 2323.000 2265.000 1811.000 2006.000  848.000 1884.000 1431.000 1808.000 1876.000 2464.000 1091.000 2039.000 1609.000 1094.000  893.000 1357.000 1519.000 2543.000 1250.000 2439.000 1399.000 1552.000 1389.000 1942.000 3034.000  978.000  899.000 2618.000 1170.000  595.000  266.000 1734.000 1648.000 1954.000 1767.000 2211.000  873.000 1085.000 2382.000 3256.000 2612.000 2078.000  957.000 1831.000 1994.000 2271.000  588.000 1534.000 1603.000
 i60 2775.000 1991.000  703.000 1411.000 1267.000 2309.000 2099.000 1050.000 1254.000 1907.000 1889.000 1384.000 1538.000  422.000 1864.000  994.000 1339.000 1560.000 2073.000 1247.000 1572.000 1587.000 1429.000 1292.000  969.000 1084.000 2525.000  831.000 2406.000  929.000 1763.000 1187.000 2090.000 2646.000 1153.000  502.000 2256.000  705.000  961.000  611.000 1470.000 1856.000 1939.000 1581.000 1902.000  677.000 1243.000 2486.000 2946.000 2315.000 1871.000  678.000 1987.000 1524.000 1874.000  176.000 1362.000 1478.000  470.000
 i61 3005.000 2178.000  872.000 1487.000 1397.000 2681.000 2403.000 1426.000 1586.000 2058.000 2096.000 1170.000 1452.000  670.000 2238.000  813.000 1349.000 1830.000 2256.000 1612.000 1587.000 1962.000 1736.000 1556.000 1198.000  893.000 2898.000  616.000 2777.000  891.000 2120.000 1529.000 2461.000 2824.000 1513.000  773.000 2469.000  650.000 1244.000  651.000 1776.000 2214.000 2314.000 1922.000 2170.000 1039.000 1607.000 2862.000 3199.000 2586.000 2198.000 1013.000 2356.000 1468.000 2053.000  224.000 1711.000 1838.000  665.000  378.000
 i62 1248.000 1600.000 2990.000 2270.000 3322.000 1753.000  747.000 1950.000 1469.000 1833.000 1507.000 3294.000 2904.000 2397.000 1194.000 3044.000 2526.000 1355.000 1609.000 2070.000 2509.000 1391.000 2579.000 2817.000 1964.000 3100.000  921.000 3068.000  866.000 2691.000 2092.000 1534.000 1795.000 1670.000 2165.000 2290.000 1373.000 2746.000 2683.000 3154.000 1302.000 2071.000 1164.000 1140.000 1119.000 2055.000 2077.000 1568.000 1067.000  886.000  859.000 2046.000 1835.000 2785.000 1676.000 2834.000 1365.000 1289.000 2890.000 2720.000 3055.000
 i63 2563.000 2418.000 2098.000 2642.000 2200.000  234.000 1630.000 1163.000 1433.000 2566.000 2267.000 3350.000 3188.000 2116.000  580.000 2987.000 2809.000 1806.000 2476.000 1028.000 2922.000  739.000 1317.000 1619.000 2025.000 3072.000  676.000 2909.000  679.000 2711.000  708.000 1386.000  287.000 2829.000 1144.000 2032.000 2387.000 2629.000 1650.000 2361.000 1561.000  643.000  534.000 1246.000 1878.000 1627.000 1034.000  273.000 2491.000 2002.000 1355.000 1743.000  372.000 3098.000 2410.000 2381.000 1242.000 1064.000 2117.000 2213.000 2589.000 1536.000
 i64 2035.000 1968.000 2242.000 2315.000 2463.000  767.000 1123.000 1196.000 1146.000 2141.000 1823.000 3147.000 2906.000 1989.000  323.000 2813.000 2516.000 1406.000 2017.000 1199.000 2593.000  602.000 1639.000 1911.000 1765.000 2890.000  341.000 2769.000  238.000 2501.000 1097.000 1136.000  782.000 2325.000 1311.000 1891.000 1898.000 2464.000 1851.000 2466.000 1189.000 1066.000  251.000  869.000 1412.000 1527.000 1207.000  655.000 1955.000 1486.000  884.000 1599.000  822.000 2805.000 1978.000 2338.000  956.000  781.000 2205.000 2185.000 2559.000 1014.000  537.000
 i65 2202.000 1999.000 1917.000 2221.000 2125.000  643.000 1250.000  888.000 1014.000 2142.000 1847.000 2967.000 2778.000 1760.000  161.000 2615.000 2396.000 1381.000 2059.000  863.000 2501.000  343.000 1304.000 1573.000 1618.000 2696.000  658.000 2551.000  574.000 2323.000  787.000  975.000  562.000 2436.000  976.000 1669.000 1985.000 2259.000 1516.000 2151.000 1135.000  771.000  147.000  821.000 1467.000 1279.000  870.000  664.000 2163.000 1628.000  954.000 1375.000  563.000 2686.000 1988.000 2072.000  822.000  642.000 1893.000 1912.000 2289.000 1305.000  426.000  339.000
 i66  884.000  289.000 2802.000  897.000 3332.000 2929.000 1169.000 2185.000 1437.000  277.000  443.000 1918.000 1390.000 1763.000 2128.000 1855.000 1137.000  941.000  230.000 2478.000  977.000 2059.000 2999.000 3074.000 1239.000 1864.000 2420.000 1988.000 2292.000 1543.000 2849.000 1535.000 2828.000  514.000 2495.000 1698.000  444.000 1737.000 2781.000 2790.000 1199.000 2892.000 2170.000 1477.000  836.000 1831.000 2481.000 2893.000 1176.000  925.000 1363.000 1687.000 2794.000 1273.000  343.000 2182.000 1571.000 1709.000 2595.000 2184.000 2335.000 1811.000 2704.000 2247.000 2287.000
 i67 2458.000 1615.000 2259.000  823.000 2813.000 3498.000 2346.000 2312.000 1923.000 1385.000 1642.000  400.000  197.000 1345.000 2805.000  627.000  569.000 1760.000 1656.000 2601.000  618.000 2591.000 2938.000 2848.000 1308.000  558.000 3355.000  830.000 3217.000  672.000 3114.000 1950.000 3315.000 2080.000 2546.000 1386.000 1943.000  867.000 2512.000 2081.000 1906.000 3195.000 2875.000 2208.000 1978.000 1784.000 2599.000 3586.000 2737.000 2308.000 2329.000 1631.000 3234.000  318.000 1497.000 1442.000 2116.000 2297.000 2029.000 1570.000 1436.000 3092.000 3328.000 3065.000 2925.000 1583.000
 i68 2167.000 1441.000 1139.000 1078.000 1659.000 1953.000 1456.000  741.000  620.000 1409.000 1319.000 1547.000 1463.000  331.000 1353.000 1180.000 1134.000  933.000 1525.000 1037.000 1321.000 1096.000 1446.000 1447.000  445.000 1265.000 1990.000 1114.000 1861.000  918.000 1544.000  567.000 1758.000 2091.000  996.000  232.000 1669.000  823.000 1130.000 1180.000  827.000 1624.000 1429.000  957.000 1273.000  218.000 1036.000 2076.000 2320.000 1682.000 1234.000   64.000 1671.000 1400.000 1339.000  744.000  753.000  897.000  950.000  643.000  966.000 2089.000 1807.000 1660.000 1438.000 1673.000 1571.000
 i69 1590.000  804.000 2541.000  452.000 3102.000 3185.000 1669.000 2195.000 1564.000  563.000  882.000 1249.000  702.000 1474.000 2408.000 1265.000  559.000 1198.000  822.000 2503.000  332.000 2262.000 2962.000 2965.000 1093.000 1252.000 2840.000 1433.000 2703.000 1021.000 2958.000 1636.000 3041.000 1192.000 2487.000 1448.000 1107.000 1254.000 2641.000 2458.000 1424.000 3020.000 2467.000 1745.000 1290.000 1726.000 2504.000 3207.000 1879.000 1535.000 1755.000 1560.000 2984.000  594.000  713.000 1801.000 1745.000 1918.000 2314.000 1855.000 1901.000 2389.000 2980.000 2603.000 2554.000  706.000  888.000 1521.000
 i70 3566.000 2941.000  562.000 2561.000  278.000 1887.000 2687.000 1150.000 1868.000 2931.000 2806.000 2592.000 2770.000 1546.000 1914.000 2212.000 2541.000 2350.000 3025.000 1008.000 2763.000 1683.000  617.000  307.000 1969.000 2300.000 2500.000 2030.000 2430.000 2159.000 1229.000 1763.000 1673.000 3575.000  908.000 1564.000 3127.000 1939.000  420.000  827.000 2147.000 1313.000 1966.000 2063.000 2651.000 1358.000 1001.000 2147.000 3654.000 3012.000 2374.000 1503.000 1566.000 2749.000 2849.000 1367.000 1843.000 1835.000  780.000 1234.000 1434.000 3073.000 1922.000 2195.000 1856.000 3189.000 2803.000 1524.000 3012.000
 i71 1538.000  770.000 2592.000  500.000 3151.000 3195.000 1649.000 2224.000 1579.000  531.000  857.000 1313.000  765.000 1523.000 2414.000 1330.000  622.000 1196.000  782.000 2532.000  397.000 2275.000 2997.000 3005.000 1127.000 1317.000 2833.000 1497.000 2697.000 1083.000 2981.000 1654.000 3055.000 1133.000 2519.000 1494.000 1064.000 1315.000 2683.000 2513.000 1429.000 3042.000 2471.000 1748.000 1271.000 1762.000 2533.000 3212.000 1830.000 1501.000 1746.000 1597.000 3000.000  658.000  687.000 1857.000 1758.000 1928.000 2366.000 1908.000 1961.000 2363.000 2988.000 2602.000 2562.000  654.000  949.000 1560.000   65.000 3058.000
 i72 2284.000 1435.000 2201.000  639.000 2761.000 3346.000 2162.000 2179.000 1757.000 1208.000 1459.000  519.000   42.000 1237.000 2641.000  633.000  388.000 1578.000 1478.000 2474.000  441.000 2433.000 2834.000 2761.000 1146.000  586.000 3182.000  832.000 3043.000  576.000 2982.000 1789.000 3167.000 1916.000 2424.000 1267.000 1764.000  798.000 2424.000 2043.000 1730.000 3060.000 2710.000 2035.000 1793.000 1654.000 2473.000 3426.000 2561.000 2125.000 2149.000 1497.000 3089.000  141.000 1316.000 1388.000 1950.000 2132.000 1968.000 1502.000 1412.000 2908.000 3171.000 2896.000 2764.000 1414.000  185.000 1438.000  732.000 2734.000  795.000
 i73 1152.000  283.000 2333.000  577.000 2862.000 2589.000 1013.000 1741.000 1017.000  217.000  260.000 1653.000 1188.000 1303.000 1795.000 1512.000  846.000  568.000  358.000 2041.000  775.000 1684.000 2550.000 2613.000  771.000 1538.000 2188.000 1616.000 2053.000 1172.000 2442.000 1108.000 2465.000  926.000 2049.000 1234.000  604.000 1336.000 2316.000 2328.000  817.000 2492.000 1848.000 1128.000  633.000 1365.000 2043.000 2587.000 1399.000  926.000 1101.000 1219.000 2420.000 1066.000  154.000 1734.000 1175.000 1332.000 2128.000 1725.000 1899.000 1744.000 2374.000 1966.000 1949.000  470.000 1383.000 1203.000  659.000 2721.000  646.000 1200.000
 i74 2353.000 2302.000 2322.000 2622.000 2469.000  499.000 1456.000 1325.000 1430.000 2472.000 2157.000 3410.000 3199.000 2213.000  548.000 3063.000 2812.000 1730.000 2353.000 1249.000 2901.000  794.000 1598.000 1894.000 2045.000 3143.000  370.000 3003.000  394.000 2765.000 1001.000 1404.000  595.000 2657.000 1366.000 2121.000 2233.000 2708.000 1893.000 2571.000 1504.000  943.000  477.000 1182.000 1747.000 1733.000 1256.000  326.000 2256.000 1814.000 1219.000 1827.000  674.000 3102.000 2311.000 2523.000 1237.000 1055.000 2318.000 2361.000 2739.000 1260.000  309.000  336.000  454.000 2583.000 3352.000 1890.000 2925.000 2193.000 2926.000 3187.000 2294.000
 i75 2512.000 1734.000  895.000 1198.000 1454.000 2205.000 1845.000  940.000 1012.000 1660.000 1629.000 1353.000 1412.000  176.000 1689.000  962.000 1162.000 1297.000 1817.000 1185.000 1386.000 1417.000 1465.000 1382.000  709.000 1053.000 2342.000  841.000 2217.000  805.000 1710.000  954.000 1994.000 2390.000 1109.000  241.000 1994.000  621.000 1046.000  856.000 1215.000 1799.000 1764.000 1347.000 1640.000  478.000 1182.000 2360.000 2683.000 2054.000 1627.000  437.000 1897.000 1379.000 1619.000  352.000 1136.000 1267.000  672.000  263.000  575.000 2482.000 2086.000 2005.000 1753.000 1934.000 1474.000  393.000 1648.000 1379.000 1697.000 1379.000 1471.000 2207.000
 i76 1725.000  900.000 2394.000  331.000 2956.000 3144.000 1717.000 2106.000 1517.000  662.000  953.000 1081.000  543.000 1333.000 2381.000 1086.000  384.000 1199.000  931.000 2413.000  153.000 2218.000 2854.000 2843.000  997.000 1073.000 2846.000 1254.000 2709.000  847.000 2883.000 1579.000 2991.000 1348.000 2390.000 1316.000 1219.000 1082.000 2514.000 2300.000 1406.000 2949.000 2443.000 1728.000 1337.000 1619.000 2414.000 3181.000 2007.000 1619.000 1770.000 1452.000 2928.000  428.000  793.000 1639.000 1704.000 1882.000 2165.000 1701.000 1731.000 2451.000 2946.000 2595.000 2522.000  848.000  735.000 1408.000  179.000 2877.000  244.000  568.000  707.000 2910.000 1504.000
 i77 1042.000  200.000 2379.000  703.000 2899.000 2525.000  897.000 1734.000  989.000  260.000  134.000 1779.000 1316.000 1370.000 1727.000 1629.000  972.000  507.000  284.000 2027.000  903.000 1633.000 2548.000 2626.000  826.000 1658.000 2092.000 1726.000 1958.000 1285.000 2408.000 1086.000 2410.000  856.000 2043.000 1294.000  494.000 1439.000 2337.000 2389.000  765.000 2455.000 1776.000 1062.000  518.000 1389.000 2030.000 2511.000 1280.000  798.000 1007.000 1251.000 2370.000 1194.000  111.000 1812.000 1132.000 1280.000 2180.000 1792.000 1984.000 1622.000 2306.000 1881.000 1883.000  452.000 1511.000 1242.000  772.000 2747.000  753.000 1328.000  128.000 2212.000 1534.000  831.000
 i78 2025.000 2032.000 2414.000 2430.000 2628.000  826.000 1154.000 1368.000 1284.000 2217.000 1893.000 3289.000 3031.000 2148.000  494.000 2962.000 2639.000 1503.000 2076.000 1367.000 2706.000  773.000 1794.000 2071.000 1902.000 3037.000  173.000 2924.000   73.000 2644.000 1235.000 1283.000  882.000 2346.000 1480.000 2049.000 1935.000 2616.000 2020.000 2639.000 1301.000 1195.000  423.000  988.000 1472.000 1692.000 1374.000  658.000 1921.000 1499.000  954.000 1758.000  938.000 2927.000 2053.000 2504.000 1099.000  929.000 2377.000 2353.000 2726.000  927.000  611.000  172.000  504.000 2305.000 3194.000 1818.000 2699.000 2358.000 2694.000 3022.000 2052.000  337.000 2169.000 2699.000 1960.000
 i79 2356.000 1770.000 1017.000 1579.000 1415.000 1459.000 1491.000  208.000  658.000 1798.000 1626.000 2058.000 1997.000  796.000  987.000 1678.000 1661.000 1149.000 1851.000  507.000 1836.000  708.000  970.000 1048.000  914.000 1766.000 1651.000 1580.000 1537.000 1444.000 1011.000  552.000 1251.000 2383.000  481.000  729.000 1927.000 1321.000  791.000 1189.000  937.000 1092.000 1061.000  877.000 1442.000  319.000  506.000 1613.000 2448.000 1804.000 1193.000  476.000 1157.000 1931.000 1693.000 1048.000  646.000  685.000  924.000  885.000 1263.000 1974.000 1340.000 1310.000 1027.000 2035.000 2104.000  534.000 2006.000 1211.000 2037.000 1972.000 1581.000 1476.000  748.000 1910.000 1585.000 1481.000
 i80 2478.000 2176.000 1641.000 2273.000 1800.000  592.000 1517.000  687.000 1082.000 2290.000 2022.000 2908.000 2783.000 1658.000  460.000 2536.000 2415.000 1529.000 2244.000  567.000 2550.000  406.000  960.000 1237.000 1628.000 2623.000  973.000 2448.000  908.000 2276.000  453.000 1012.000  404.000 2669.000  683.000 1580.000 2207.000 2178.000 1211.000 1895.000 1271.000  457.000  484.000  993.000 1678.000 1169.000  573.000  750.000 2463.000 1895.000 1200.000 1298.000  338.000 2701.000 2145.000 1906.000  910.000  756.000 1646.000 1737.000 2112.000 1648.000  478.000  680.000  348.000 2465.000 2912.000 1361.000 2646.000 1527.000 2661.000 2764.000 2084.000  683.000 1618.000 2591.000 2036.000  835.000  870.000
 i81 1684.000 1413.000 1923.000 1690.000 2269.000 1229.000  725.000  889.000  534.000 1559.000 1262.000 2539.000 2281.000 1438.000  428.000 2219.000 1890.000  802.000 1474.000 1053.000 1969.000  413.000 1594.000 1796.000 1149.000 2292.000  918.000 2193.000  781.000 1894.000 1236.000  549.000 1133.000 1871.000 1132.000 1335.000 1412.000 1879.000 1629.000 2094.000  569.000 1255.000  478.000  247.000  887.000 1026.000 1059.000 1218.000 1693.000 1099.000  402.000 1055.000 1110.000 2180.000 1403.000 1835.000  360.000  227.000 1829.000 1702.000 2060.000 1067.000 1007.000  626.000  586.000 1701.000 2443.000 1110.000 1992.000 2030.000 1995.000 2272.000 1370.000  935.000 1487.000 1974.000 1299.000  753.000  908.000  801.000
 i82 2804.000 1931.000 1590.000 1108.000 2123.000 3161.000 2427.000 1902.000 1765.000 1748.000 1898.000  444.000  815.000  913.000 2579.000  152.000  876.000 1809.000 1995.000 2151.000 1085.000 2324.000 2385.000 2243.000 1189.000  190.000 3203.000  128.000 3070.000  484.000 2676.000 1751.000 2954.000 2518.000 2072.000  999.000 2257.000  417.000 1916.000 1376.000 1858.000 2765.000 2655.000 2098.000 2111.000 1402.000 2148.000 3299.000 3047.000 2505.000 2309.000 1292.000 2859.000  870.000 1800.000  796.000 1938.000 2103.000 1371.000  957.000  726.000 3151.000 3028.000 2879.000 2667.000 2004.000  747.000 1229.000 1417.000 2150.000 1482.000  773.000 1653.000 3118.000  967.000 1238.000 1767.000 3032.000 1703.000 2570.000 2296.000
 i83 2917.000 2122.000  668.000 1508.000 1222.000 2422.000 2251.000 1174.000 1406.000 2029.000 2024.000 1370.000 1579.000  555.000 2003.000  990.000 1413.000 1707.000 2203.000 1350.000 1650.000 1725.000 1481.000 1316.000 1106.000 1078.000 2666.000  809.000 2548.000  981.000 1856.000 1338.000 2201.000 2776.000 1250.000  644.000 2393.000  744.000  995.000  515.000 1621.000 1951.000 2078.000 1733.000 2049.000  826.000 1345.000 2607.000 3092.000 2463.000 2023.000  831.000 2096.000 1576.000 2003.000  152.000 1513.000 1626.000  442.000  152.000  263.000 2872.000 2335.000 2325.000 2045.000 2306.000 1592.000  795.000 1945.000 1222.000 2000.000 1541.000 1852.000 2493.000  410.000 1785.000 1923.000 2494.000 1019.000 1857.000 1852.000  931.000
 i84 1673.000  891.000 2551.000  476.000 3113.000 3249.000 1753.000 2240.000 1626.000  650.000  968.000 1187.000  636.000 1488.000 2477.000 1226.000  539.000 1272.000  909.000 2548.000  302.000 2325.000 2998.000 2993.000 1133.000 1206.000 2917.000 1400.000 2780.000 1001.000 3010.000 1694.000 3103.000 1268.000 2528.000 1469.000 1193.000 1238.000 2665.000 2458.000 1494.000 3074.000 2536.000 1816.000 1374.000 1762.000 2549.000 3276.000 1964.000 1622.000 1833.000 1595.000 3043.000  534.000  800.000 1797.000 1809.000 1983.000 2322.000 1859.000 1888.000 2475.000 3047.000 2677.000 2621.000  789.000  817.000 1553.000   87.000 3031.000  135.000  668.000  742.000 2997.000 1660.000  158.000  857.000 2775.000 2048.000 2705.000 2063.000 1377.000 1943.000
 i85 2784.000 1927.000 1241.000 1167.000 1782.000 2850.000 2290.000 1584.000 1549.000 1777.000 1866.000  793.000 1060.000  632.000 2312.000  420.000  992.000 1685.000 2000.000 1818.000 1227.000 2047.000 2032.000 1887.000 1039.000  504.000 2953.000  232.000 2824.000  530.000 2341.000 1517.000 2638.000 2553.000 1734.000  733.000 2237.000  311.000 1560.000 1042.000 1686.000 2433.000 2388.000 1890.000 2010.000 1108.000 1815.000 3002.000 3003.000 2420.000 2131.000 1022.000 2540.000 1082.000 1797.000  440.000 1706.000 1858.000 1018.000  603.000  396.000 2988.000 2730.000 2622.000 2387.000 2049.000 1040.000  963.000 1552.000 1798.000 1614.000 1019.000 1644.000 2840.000  645.000 1376.000 1744.000 2780.000 1393.000 2263.000 2066.000  356.000  577.000 1529.000
 i86 2005.000 2039.000 2474.000 2457.000 2690.000  871.000 1151.000 1427.000 1322.000 2228.000 1901.000 3327.000 3061.000 2196.000  552.000 3003.000 2669.000 1523.000 2080.000 1429.000 2731.000  830.000 1856.000 2134.000 1938.000 3078.000  129.000 2968.000   19.000 2683.000 1295.000 1325.000  936.000 2336.000 1542.000 2096.000 1932.000 2659.000 2082.000 2698.000 1328.000 1254.000  481.000 1019.000 1479.000 1743.000 1436.000  689.000 1893.000 1488.000  966.000 1806.000  995.000 2957.000 2063.000 2556.000 1140.000  973.000 2436.000 2407.000 2778.000  885.000  661.000  232.000  566.000 2309.000 3227.000 1865.000 2717.000 2421.000 2711.000 3053.000 2067.000  375.000 2220.000 2721.000 1973.000   62.000 1537.000  898.000  789.000 3075.000 2548.000 2794.000 2828.000
 i87 2316.000 1642.000  974.000 1334.000 1459.000 1755.000 1529.000  506.000  660.000 1633.000 1510.000 1757.000 1711.000  496.000 1228.000 1378.000 1389.000 1077.000 1726.000  790.000 1578.000  955.000 1189.000 1201.000  689.000 1466.000 1886.000 1284.000 1764.000 1147.000 1305.000  574.000 1550.000 2282.000  742.000  429.000 1843.000 1020.000  894.000 1073.000  917.000 1389.000 1304.000  961.000 1403.000   59.000  789.000 1900.000 2443.000 1797.000 1266.000  215.000 1457.000 1652.000 1549.000  791.000  733.000  835.000  819.000  645.000 1013.000 2098.000 1627.000 1547.000 1290.000 1889.000 1811.000  257.000 1775.000 1300.000 1812.000 1685.000 1422.000 1743.000  464.000 1665.000 1447.000 1713.000  300.000 1164.000 1061.000 1406.000  792.000 1809.000 1103.000 1765.000
 i88 2380.000 1533.000 2213.000  735.000 2771.000 3415.000 2256.000 2235.000 1836.000 1305.000 1557.000  439.000  119.000 1278.000 2718.000  606.000  479.000 1670.000 1575.000 2527.000  537.000 2506.000 2873.000 2790.000 1221.000  548.000 3266.000  809.000 3128.000  607.000 3038.000 1864.000 3233.000 2009.000 2474.000 1314.000 1861.000  814.000 2453.000 2045.000 1816.000 3118.000 2788.000 2119.000 1889.000 1709.000 2525.000 3501.000 2657.000 2222.000 2239.000 1554.000 3153.000  237.000 1413.000 1397.000 2029.000 2210.000 1982.000 1519.000 1405.000 3003.000 3244.000 2977.000 2839.000 1508.000   90.000 1495.000  821.000 2753.000  883.000   98.000 1297.000 3265.000 1412.000  661.000 1425.000 3106.000 2028.000 2830.000 2354.000  737.000 1549.000  754.000 1009.000 3138.000 1737.000
 i89 2267.000 2329.000 2605.000 2737.000 2766.000  754.000 1437.000 1586.000 1582.000 2518.000 2192.000 3585.000 3335.000 2423.000  744.000 3251.000 2944.000 1809.000 2370.000 1535.000 3013.000 1018.000 1898.000 2192.000 2201.000 3328.000  184.000 3206.000  306.000 2938.000 1300.000 1574.000  885.000 2614.000 1652.000 2326.000 2217.000 2902.000 2184.000 2846.000 1608.000 1240.000  668.000 1293.000 1769.000 1955.000 1542.000  510.000 2135.000 1766.000 1256.000 2034.000  969.000 3233.000 2354.000 2760.000 1394.000 1219.000 2589.000 2603.000 2979.000 1090.000  599.000  438.000  698.000 2598.000 3498.000 2095.000 3005.000 2490.000 2999.000 3326.000 2356.000  300.000 2433.000 3006.000 2263.000  307.000 1721.000  973.000 1055.000 3317.000 2740.000 3081.000 3055.000  290.000 1972.000 3409.000
 i90 2708.000 1834.000 1683.000 1003.000 2224.000 3179.000 2366.000 1930.000 1740.000 1644.000 1808.000  355.000  685.000  931.000 2573.000   55.000  762.000 1748.000 1896.000 2190.000  964.000 2325.000 2449.000 2320.000 1146.000   64.000 3186.000  215.000 3052.000  409.000 2714.000 1733.000 2977.000 2410.000 2115.000 1008.000 2163.000  410.000 1989.000 1481.000 1814.000 2802.000 2648.000 2068.000 2040.000 1418.000 2187.000 3308.000 2957.000 2428.000 2264.000 1296.000 2884.000  742.000 1704.000  876.000 1918.000 2087.000 1460.000 1028.000  830.000 3098.000 3039.000 2867.000 2668.000 1896.000  622.000 1233.000 1296.000 2240.000 1361.000  643.000 1559.000 3116.000 1006.000 1116.000 1677.000 3016.000 1727.000 2587.000 2273.000  130.000 1018.000 1253.000  443.000 3058.000 1427.000  609.000 3305.000
 i91 1732.000  898.000 2351.000  291.000 2914.000 3110.000 1701.000 2066.000 1483.000  663.000  944.000 1062.000  531.000 1290.000 2350.000 1055.000  347.000 1174.000  933.000 2374.000  123.000 2184.000 2813.000 2800.000  958.000 1044.000 2821.000 1220.000 2683.000  809.000 2845.000 1544.000 2956.000 1364.000 2350.000 1273.000 1221.000 1043.000 2472.000 2258.000 1377.000 2911.000 2412.000 1698.000 1321.000 1578.000 2374.000 3150.000 2013.000 1612.000 1747.000 1411.000 2892.000  413.000  787.000 1598.000 1671.000 1849.000 2123.000 1659.000 1692.000 2437.000 2913.000 2566.000 2490.000  860.000  726.000 1367.000  213.000 2835.000  277.000  554.000  694.000 2880.000 1461.000   42.000  820.000 2673.000 1870.000 2555.000 1945.000 1207.000 1743.000  200.000 1339.000 2696.000 1623.000  649.000 2980.000 1086.000
 i92 3521.000 2918.000  638.000 2571.000  395.000 1770.000 2628.000 1088.000 1825.000 2917.000 2780.000 2650.000 2807.000 1566.000 1823.000 2266.000 2564.000 2314.000 3001.000  921.000 2782.000 1600.000  499.000  192.000 1964.000 2356.000 2397.000 2090.000 2331.000 2196.000 1113.000 1719.000 1558.000 3545.000  828.000 1576.000 3093.000 1982.000  390.000  917.000 2104.000 1196.000 1873.000 2004.000 2608.000 1341.000  914.000 2032.000 3599.000 2960.000 2312.000 1492.000 1451.000 2781.000 2830.000 1422.000 1788.000 1769.000  842.000 1279.000 1504.000 2991.000 1811.000 2098.000 1759.000 3171.000 2848.000 1518.000 3022.000  122.000 3065.000 2772.000 2706.000 2085.000 1404.000 2892.000 2726.000 2259.000 1168.000 1425.000 1958.000 2212.000 1281.000 3044.000 1857.000 2321.000 1284.000 2795.000 2383.000 2297.000 2849.000
 i93 1623.000  777.000 2320.000  229.000 2880.000 3000.000 1570.000 1981.000 1374.000  546.000  816.000 1157.000  643.000 1252.000 2234.000 1112.000  388.000 1048.000  816.000 2289.000  222.000 2075.000 2742.000 2742.000  875.000 1111.000 2696.000 1264.000 2558.000  835.000 2751.000 1439.000 2850.000 1273.000 2270.000 1225.000 1103.000 1059.000 2417.000 2243.000 1257.000 2816.000 2295.000 1578.000 1191.000 1506.000 2290.000 3034.000 1898.000 1484.000 1619.000 1339.000 2788.000  523.000  662.000 1589.000 1559.000 1736.000 2094.000 1638.000 1699.000 2307.000 2800.000 2445.000 2376.000  762.000  840.000 1299.000  224.000 2789.000  271.000  662.000  565.000 2761.000 1426.000  151.000  691.000 2549.000 1789.000 2451.000 1825.000 1263.000 1731.000  259.000 1363.000 2571.000 1554.000  759.000 2856.000 1148.000  130.000 2798.000
 i94 2839.000 1974.000 1359.000 1185.000 1892.000 2990.000 2385.000 1724.000 1666.000 1811.000 1923.000  676.000  999.000  763.000 2443.000  330.000  985.000 1773.000 2044.000 1960.000 1213.000 2181.000 2169.000 2018.000 1133.000  403.000 3081.000  127.000 2951.000  536.000 2483.000 1639.000 2779.000 2587.000 1875.000  860.000 2291.000  362.000 1693.000 1145.000 1790.000 2574.000 2519.000 2005.000 2092.000 1244.000 1956.000 3140.000 3067.000 2498.000 2239.000 1152.000 2681.000 1037.000 1844.000  573.000 1828.000 1984.000 1141.000  741.000  495.000 3092.000 2868.000 2751.000 2521.000 2078.000  957.000 1091.000 1543.000 1920.000 1606.000  958.000 1691.000 2975.000  785.000 1365.000 1798.000 2909.000 1532.000 2402.000 2188.000  232.000  703.000 1513.000  141.000 2955.000 1240.000  936.000 3186.000  339.000 1330.000 1983.000 1367.000
 i95 2081.000 1446.000 1216.000 1254.000 1681.000 1672.000 1280.000  522.000  411.000 1464.000 1307.000 1832.000 1709.000  621.000 1060.000 1472.000 1355.000  849.000 1529.000  831.000 1517.000  802.000 1307.000 1369.000  587.000 1555.000 1701.000 1408.000 1573.000 1195.000 1307.000  326.000 1483.000 2073.000  817.000  526.000 1624.000 1115.000 1086.000 1322.000  672.000 1380.000 1135.000  717.000 1166.000  199.000  831.000 1785.000 2200.000 1554.000 1019.000  232.000 1402.000 1635.000 1363.000  997.000  494.000  617.000 1068.000  868.000 1222.000 1857.000 1518.000 1368.000 1145.000 1706.000 1832.000  294.000 1673.000 1503.000 1703.000 1688.000 1248.000 1596.000  650.000 1584.000 1257.000 1528.000  337.000 1082.000  838.000 1523.000 1019.000 1718.000 1254.000 1577.000  249.000 1751.000 1802.000 1524.000 1544.000 1474.000 1459.000 1384.000
 i96 1010.000  522.000 2278.000 1037.000 2755.000 2120.000  487.000 1475.000  710.000  692.000  373.000 2075.000 1671.000 1385.000 1319.000 1859.000 1295.000  230.000  582.000 1744.000 1281.000 1260.000 2286.000 2408.000  853.000 1906.000 1655.000 1916.000 1521.000 1503.000 2067.000  817.000 2021.000 1035.000 1781.000 1289.000  570.000 1603.000 2151.000 2342.000  436.000 2103.000 1362.000  673.000  129.000 1247.000 1748.000 2090.000 1161.000  540.000  571.000 1149.000 1991.000 1553.000  528.000 1847.000  800.000  916.000 2106.000 1786.000 2047.000 1233.000 1896.000 1452.000 1478.000  809.000 1860.000 1162.000 1199.000 2570.000 1186.000 1675.000  540.000 1785.000 1522.000 1235.000  437.000 1525.000 1364.000 1666.000  892.000 1982.000 1931.000 1281.000 1882.000 1536.000 1305.000 1770.000 1827.000 1912.000 1217.000 2531.000 1087.000 1963.000 1074.000
 i97  305.000  925.000 3454.000 1723.000 3947.000 3086.000 1233.000 2663.000 1904.000 1083.000 1013.000 2753.000 2220.000 2482.000 2324.000 2684.000 1971.000 1418.000  849.000 2918.000 1811.000 2357.000 3466.000 3601.000 1933.000 2696.000 2387.000 2807.000 2287.000 2361.000 3181.000 2011.000 3044.000  332.000 2964.000 2401.000  650.000 2539.000 3347.000 3490.000 1626.000 3201.000 2342.000 1792.000 1124.000 2432.000 2923.000 2976.000  543.000  855.000 1546.000 2317.000 3040.000 2105.000 1052.000 2929.000 1970.000 2048.000 3269.000 2902.000 3102.000 1552.000 2852.000 2328.000 2482.000  836.000 2410.000 2319.000 1523.000 3766.000 1465.000 2246.000 1207.000 2650.000 2641.000 1678.000 1118.000 2325.000 2560.000 2746.000 1947.000 2831.000 3037.000 1600.000 2849.000 2306.000 2490.000 2339.000 2570.000 2726.000 1692.000 3727.000 1597.000 2890.000 2267.000 1196.000
 i98 2534.000 1687.000 1233.000  972.000 1794.000 2646.000 2022.000 1390.000 1288.000 1553.000 1618.000  888.000 1006.000  398.000 2073.000  497.000  843.000 1418.000 1763.000 1647.000 1082.000 1814.000 1921.000 1814.000  772.000  588.000 2706.000  396.000 2575.000  402.000 2171.000 1261.000 2441.000 2324.000 1573.000  488.000 1990.000  171.000 1478.000 1091.000 1418.000 2260.000 2148.000 1627.000 1745.000  887.000 1644.000 2785.000 2747.000 2157.000 1864.000  782.000 2346.000  998.000 1559.000  427.000 1450.000 1607.000 1000.000  534.000  516.000 2720.000 2514.000 2378.000 2156.000 1828.000 1037.000  719.000 1389.000 1768.000 1448.000  968.000 1405.000 2608.000  465.000 1222.000 1499.000 2534.000 1189.000 2055.000 1810.000  515.000  579.000 1380.000  268.000 2580.000  891.000  985.000 2814.000  543.000 1182.000 1811.000 1185.000  379.000 1014.000 1618.000 2612.000
 i99 2320.000 2170.000 2051.000 2417.000 2217.000  482.000 1382.000 1050.000 1211.000 2321.000 2020.000 3165.000 2977.000 1952.000  337.000 2810.000 2594.000 1563.000 2227.000  980.000 2697.000  539.000 1363.000 1649.000 1816.000 2893.000  561.000 2744.000  516.000 2521.000  792.000 1173.000  462.000 2580.000 1097.000 1862.000 2137.000 2454.000 1629.000 2297.000 1322.000  752.000  286.000 1004.000 1628.000 1468.000  987.000  466.000 2258.000 1756.000 1105.000 1569.000  502.000 2884.000 2164.000 2251.000 1018.000  838.000 2043.000 2088.000 2466.000 1335.000  250.000  321.000  199.000 2456.000 3123.000 1632.000 2744.000 1943.000 2750.000 2962.000 2131.000  276.000 1939.000 2716.000 2061.000  443.000 1204.000  419.000  762.000 2861.000 2219.000 2813.000 2576.000  503.000 1476.000 3038.000  555.000 2863.000 2684.000 1839.000 2569.000 2712.000 1339.000 1648.000 2607.000 2349.000
i100 2720.000 1863.000 2134.000 1039.000 2673.000 3549.000 2537.000 2323.000 2028.000 1641.000 1874.000  120.000  470.000 1327.000 2896.000  481.000  770.000 1933.000 1910.000 2597.000  879.000 2664.000 2886.000 2766.000 1410.000  391.000 3477.000  663.000 3340.000  683.000 3119.000 2041.000 3355.000 2358.000 2530.000 1388.000 2194.000  808.000 2434.000 1928.000 2049.000 3204.000 2969.000 2335.000 2180.000 1799.000 2595.000 3658.000 2993.000 2532.000 2488.000 1660.000 3268.000  582.000 1740.000 1325.000 2217.000 2394.000 1910.000 1474.000 1277.000 3283.000 3394.000 3173.000 3004.000 1855.000  298.000 1597.000 1173.000 2691.000 1235.000  442.000 1614.000 3444.000 1427.000 1010.000 1741.000 3312.000 2116.000 2958.000 2559.000  552.000 1469.000 1106.000  894.000 3348.000 1817.000  352.000 3610.000  451.000  995.000 2747.000 1098.000  782.000 1878.000 2057.000 2687.000  965.000 3202.000
