# Supplementary material for: Novel hybrid evolutionary algorithm for bi-objective optimization problems
Source: Sci Rep. 2023 Mar 15;13:4267. doi: 10.1038/s41598-023-31123-8 (PMC10017715; doi:10.1038/s41598-023-31123-8)
Supplement: Supplementary file 1 — Supplementary Information. [file 41598_2023_31123_MOESM1_ESM.zip › datasets/P9/dist_randomI100_orig.txt]

          i1       i2       i3       i4       i5       i6       i7       i8       i9      i10      i11      i12      i13      i14      i15      i16      i17      i18      i19      i20      i21      i22      i23      i24      i25      i26      i27      i28      i29      i30      i31      i32      i33      i34      i35      i36      i37      i38      i39      i40      i41      i42      i43      i44      i45      i46      i47      i48      i49      i50      i51      i52      i53      i54      i55      i56      i57      i58      i59      i60      i61      i62      i63      i64      i65      i66      i67      i68      i69      i70      i71      i72      i73      i74      i75      i76      i77      i78      i79      i80      i81      i82      i83      i84      i85      i86      i87      i88      i89      i90      i91      i92      i93      i94      i95      i96      i97      i98      i99     i100
  i1    0.000
  i2  903.000    0.000
  i3 3082.000 3464.000    0.000
  i4 4398.000 2465.000 3437.000    0.000
  i5 3668.000 1968.000 2913.000 1485.000    0.000
  i6 4155.000 3905.000  469.000  118.000 2853.000    0.000
  i7 3963.000 4334.000  383.000 2512.000 3244.000  400.000    0.000
  i8 2169.000  648.000  693.000 1969.000 2333.000  611.000 3684.000    0.000
  i9 1914.000 2653.000   90.000 3282.000 3005.000 1791.000 3121.000 1066.000    0.000
 i10  618.000 1968.000 2693.000 3551.000 1847.000 1258.000 3922.000 2924.000 3672.000    0.000
 i11  988.000 2776.000   65.000  469.000 2113.000 2423.000 1528.000 1306.000 3372.000 3992.000    0.000
 i12 1612.000 3743.000  833.000 3669.000  175.000 1746.000 3649.000 1937.000 2418.000 2332.000 2632.000    0.000
 i13 1917.000 1448.000 2367.000 4018.000 3575.000 3087.000  681.000 2018.000 4459.000 1199.000 1420.000 2997.000    0.000
 i14 4433.000 1845.000 2927.000  165.000 1810.000 1362.000  677.000 1573.000 3545.000 1848.000 1534.000 1458.000 4141.000    0.000
 i15 3100.000  179.000 2495.000 1888.000 3146.000 3731.000 4234.000  857.000 2133.000 1646.000 1568.000  881.000 3849.000 1241.000    0.000
 i16 2377.000 4112.000 4014.000 3794.000  627.000 3668.000 1301.000 2063.000  921.000 2100.000 4459.000 3219.000 1984.000 2989.000 2849.000    0.000
 i17 3495.000 1334.000 3551.000 3099.000 3510.000 3407.000 3036.000 1319.000 1745.000 4120.000 1171.000 3546.000 1752.000 4021.000  126.000 2380.000    0.000
 i18 2684.000 4187.000 3484.000 2589.000 1861.000 4125.000   43.000 1316.000 3710.000 2558.000 1538.000 3870.000 3757.000  706.000 3171.000 3685.000 1142.000    0.000
 i19  403.000 2915.000 3522.000  109.000 4357.000 3531.000 2223.000 1554.000 3234.000 2517.000 1366.000  807.000 3157.000  892.000 4415.000  637.000 1989.000 3800.000    0.000
 i20 1614.000 3233.000 4002.000 2305.000 1320.000 1629.000 3459.000 3692.000 1226.000  211.000 3969.000    1.000 4184.000 1688.000  721.000 2510.000 3476.000 4411.000 1964.000    0.000
 i21 1601.000 1219.000 2403.000 4242.000 2162.000 1469.000 2754.000 1457.000  163.000 1485.000 4448.000 1769.000 1603.000 3008.000 1852.000 3119.000 4383.000  582.000 2458.000  958.000    0.000
 i22  518.000 4263.000 1723.000 1096.000  728.000 4241.000 3954.000 3280.000 3083.000 2571.000 3528.000 3999.000 4234.000  317.000 2671.000 3161.000 4220.000 2128.000 3983.000 3439.000  897.000    0.000
 i23 1721.000 3651.000 2092.000 1172.000   23.000 3762.000  437.000 1379.000 2745.000 3149.000 2112.000 2797.000   72.000 2654.000 4040.000 1674.000  212.000 2429.000 2996.000 4298.000  286.000 3540.000    0.000
 i24 3810.000  881.000  835.000 1572.000  576.000 3413.000 2771.000 2845.000   87.000 3441.000 3521.000 1279.000   82.000 1105.000 2777.000 4219.000  248.000 1962.000 3418.000 1430.000 3590.000 4386.000 2794.000    0.000
 i25 3140.000 2667.000 2747.000  229.000 1076.000 3142.000  986.000 3704.000 1812.000 2949.000  421.000  442.000 1877.000 2770.000 2908.000 4443.000  504.000 2280.000 4082.000 3995.000 1417.000  731.000 2824.000 4261.000    0.000
 i26   78.000  823.000 3033.000 1476.000 2376.000 3232.000  459.000 3350.000  367.000 1450.000 1597.000  228.000  402.000 1448.000  670.000 2315.000  100.000 3492.000 4340.000 2358.000  569.000  310.000 1887.000 4469.000  949.000    0.000
 i27 2112.000 1590.000 2109.000 2193.000 1937.000 4378.000  779.000 3854.000 3171.000 2340.000 3094.000 3065.000 2377.000 4277.000  271.000 3888.000 1528.000 2093.000  225.000 2890.000  785.000  885.000 1016.000 3472.000 1728.000 3013.000    0.000
 i28 1896.000 4013.000 1831.000 3477.000 1353.000 1987.000 1127.000  762.000 1943.000 2275.000 4324.000  254.000  901.000    4.000 4432.000 3001.000 3734.000 1817.000 2893.000  680.000 2618.000 3576.000 1364.000 3667.000 3745.000 3964.000  690.000    0.000
 i29 3370.000  583.000 1851.000 4376.000  613.000 2706.000  212.000 2656.000 4450.000 2943.000 4263.000 1982.000 3506.000 3340.000 1675.000 3367.000 1033.000  754.000 2341.000 4059.000 4222.000 4306.000 1846.000  583.000 4226.000 3038.000 1393.000 3610.000    0.000
 i30 1947.000 2850.000 3295.000 1031.000 1504.000  832.000   36.000  370.000 2860.000  286.000 2187.000 3051.000  233.000 4114.000 3909.000  365.000 3927.000  426.000  740.000 1237.000 3894.000 1128.000 2406.000 3651.000 2792.000 2328.000  533.000  101.000 3037.000    0.000
 i31  657.000 3989.000 3371.000 2056.000 4360.000  680.000  398.000 3929.000 1534.000 4363.000  112.000 1665.000 2033.000 2172.000 3538.000 3843.000 2654.000 2724.000 2137.000 2778.000 4362.000  184.000 3642.000 1479.000 4215.000 3227.000  429.000  906.000 3570.000 2109.000    0.000
 i32 3264.000 3667.000 2097.000 3779.000 2335.000  444.000 3531.000 2667.000 1557.000 2762.000 1106.000 3918.000  360.000 3006.000   66.000 1587.000 3563.000   10.000  587.000 2465.000 1079.000  540.000  303.000  391.000 2622.000 1249.000  897.000 2078.000 1986.000  825.000 1283.000    0.000
 i33 2950.000 1669.000  646.000 3891.000  549.000 3088.000 3479.000 2485.000 2339.000  104.000 1130.000 3814.000 1210.000 2987.000  478.000  332.000 4283.000 2857.000 3964.000  244.000 2018.000  822.000 3701.000 4275.000 1280.000   10.000 4293.000  802.000 1928.000 2786.000 3176.000 2172.000    0.000
 i34 3183.000 3896.000   54.000 4150.000  478.000 1659.000  896.000 1126.000 2914.000 3342.000 3236.000 2181.000 2112.000 3432.000 3302.000 2532.000  170.000 4005.000 4189.000 4468.000 4173.000 1598.000  155.000 2372.000  986.000 1134.000  105.000 1015.000 2284.000 1590.000 3493.000  822.000 2418.000    0.000
 i35 3151.000 1467.000 1695.000 1388.000   18.000 2385.000 3750.000 4256.000  856.000  818.000 1434.000 3397.000 3636.000  917.000  268.000 3505.000 1278.000 2074.000 2021.000 3669.000 1327.000 1736.000 4415.000 2817.000 4283.000   46.000    1.000  989.000 1975.000  641.000 2585.000 3703.000 2408.000 4427.000    0.000
 i36 2712.000 3220.000 1499.000 1491.000 4089.000 3260.000  733.000  199.000 1205.000 2263.000 4198.000 1546.000 2171.000 1660.000 3991.000 2210.000 1786.000   75.000 1057.000 1143.000 1009.000  556.000 3534.000 3783.000 2558.000 1442.000  723.000  476.000 3191.000  169.000 2401.000 1237.000 2886.000 4408.000   23.000    0.000
 i37 1198.000 1233.000  724.000 3440.000 1539.000 3330.000   45.000 3128.000 2372.000 1478.000 4318.000 2188.000 3061.000 1064.000 1262.000 3773.000 2625.000 2347.000 4397.000 1845.000 4001.000 3640.000 3100.000  922.000 2320.000  810.000 2940.000  696.000 2789.000 4282.000  389.000 3230.000 1324.000  766.000  912.000 3934.000    0.000
 i38 1649.000 2596.000 3160.000 3751.000 1730.000 2223.000  706.000 1609.000 2156.000 3929.000 1863.000 3827.000 4124.000 3880.000 2162.000 3000.000 2410.000  331.000 2370.000 2262.000 1929.000 4146.000 2184.000 1988.000    4.000 1159.000 2437.000  910.000  863.000 1131.000  371.000 3955.000 3717.000 1020.000 3075.000   27.000 1328.000    0.000
 i39 2052.000 1389.000  921.000 3550.000 4019.000 2959.000  993.000 2829.000  807.000 3100.000  886.000 2523.000 2378.000 3425.000 4071.000  287.000 2447.000 3052.000 1631.000 2731.000 2897.000  215.000  158.000 1587.000 1444.000 4254.000 1757.000 2065.000 1849.000 3675.000 2701.000 1284.000 1248.000 3586.000 1918.000 3278.000 1949.000 2140.000    0.000
 i40 1086.000 4005.000 3958.000 2455.000 2383.000 1261.000 4459.000 1087.000 3132.000 1701.000 1693.000 4311.000 2642.000 3447.000 1216.000  567.000 2195.000   53.000 1985.000 3904.000 4161.000 1667.000 2526.000  686.000 1097.000 1285.000 3575.000 3552.000 1479.000 2413.000 4252.000 1696.000 1222.000  965.000 4186.000  218.000 3319.000  629.000 1250.000    0.000
 i41 2571.000 1629.000  786.000  435.000 4110.000 4346.000 2412.000 3601.000 3844.000 2412.000  454.000 3392.000 3082.000 1952.000  143.000 3691.000  899.000  375.000 2471.000  685.000 1286.000  519.000 2680.000 4315.000  706.000 1206.000  379.000  376.000 2387.000 4454.000 3165.000   67.000 3341.000  646.000  347.000 3335.000 2768.000 4216.000 2507.000 2817.000    0.000
 i42 4344.000 2058.000 1393.000  456.000 2529.000 1387.000 2971.000 4437.000  741.000 2062.000 4437.000 4168.000 1276.000 1114.000 3199.000  417.000 1869.000 2823.000 4215.000 1643.000 2213.000  351.000 2084.000 1341.000 4110.000   11.000  873.000  374.000    8.000 4373.000  667.000 3615.000 3310.000 2121.000 1098.000  302.000  326.000 2814.000 1169.000 3685.000 1200.000    0.000
 i43 2811.000 2027.000 1820.000 3655.000 1435.000 2397.000 3935.000 3356.000 3964.000  848.000 3133.000 4322.000 2553.000 2804.000 2852.000 3482.000 3037.000 3763.000   87.000  996.000 3493.000 1042.000 2187.000   73.000 2892.000 2315.000 2128.000 3261.000   50.000 2248.000 3591.000 3554.000 4417.000 4185.000 3139.000 3022.000 3735.000 4108.000 1144.000 2594.000 2816.000 3306.000    0.000
 i44 2214.000 2616.000 2564.000 2846.000 4328.000 1173.000 3705.000 2680.000 3824.000 1445.000 1580.000 2359.000 3705.000 4245.000 1460.000 3675.000  722.000 2411.000 2124.000 2801.000 1723.000 1970.000  632.000 3147.000 1983.000  150.000 1763.000 2227.000 1451.000 3718.000 2966.000 1008.000 3408.000 2121.000 1303.000  996.000 1093.000 2420.000 4012.000 3211.000 4071.000 3592.000 4018.000    0.000
 i45  213.000 2584.000 1016.000  147.000 1852.000 1604.000 2031.000  112.000 3040.000 3582.000  181.000  926.000 3524.000 1181.000 4048.000 3239.000  507.000 1113.000 1530.000 1027.000 1431.000  997.000  860.000 1612.000 1786.000  574.000  227.000 2705.000 2828.000  946.000  629.000 1617.000 2078.000  155.000 2433.000 3530.000 4306.000 1068.000 4003.000 4148.000 2853.000  292.000 1153.000 3616.000    0.000
 i46  718.000  341.000 3246.000  545.000  171.000 3711.000 4220.000 2578.000 4015.000 3486.000 3330.000 2691.000 2757.000 1638.000 1613.000 2764.000 4364.000  553.000 4466.000  675.000 4323.000  863.000 3948.000 3708.000 1633.000 4032.000  827.000 3418.000 2010.000   87.000  672.000  224.000  797.000 2963.000 1720.000 4371.000  486.000 3706.000 1020.000 2545.000 2699.000 2899.000 3859.000  685.000 3798.000    0.000
 i47 3038.000 3182.000  641.000  832.000   97.000 1784.000 3235.000  822.000 4253.000  913.000  236.000  392.000 4417.000 1165.000  258.000 4440.000 4450.000 2553.000 1650.000  405.000 3314.000  623.000 1233.000 4178.000 1914.000 1195.000 2471.000 3960.000 2468.000 4416.000 4429.000 3088.000 3889.000 2211.000  192.000 3376.000 2574.000 1599.000 1561.000   18.000 2749.000 1416.000 1259.000 4014.000 2204.000 3572.000    0.000
 i48 3881.000 4165.000 1680.000 3927.000 3014.000 3175.000 3254.000 2146.000 3233.000 1060.000 1965.000 2438.000  805.000 1075.000 2005.000  850.000 1164.000  378.000 4354.000 3535.000 2495.000 3581.000 4253.000 2188.000 1986.000 1411.000  645.000 3000.000   19.000 3914.000 3811.000 1049.000 3861.000  467.000  537.000 3617.000 1587.000 2709.000 3389.000 3899.000  302.000  694.000 1722.000 3184.000 3711.000 4213.000   36.000    0.000
 i49 2753.000 3560.000 1556.000 4084.000  347.000 2520.000 3466.000  788.000 4220.000 1234.000 1197.000 1141.000 1599.000 2561.000 2355.000 4186.000 1081.000 4067.000  768.000 3748.000 3771.000 1273.000 3197.000 4036.000 1844.000 2959.000 2680.000  524.000 3785.000 3485.000 3890.000   81.000 3005.000 4380.000 3980.000 3494.000 3853.000 2250.000 4078.000 1927.000 1867.000  641.000 1067.000 1803.000 2613.000  175.000 1523.000 2617.000    0.000
 i50 4094.000 4217.000 1629.000 3036.000 2667.000 2092.000 4369.000   93.000 2726.000 2259.000 2968.000 1782.000 4372.000  530.000 2697.000 3537.000  372.000 2964.000  146.000  199.000  538.000 3959.000 2255.000  935.000 4083.000 2502.000 2708.000 3224.000 3353.000 3961.000 2667.000 2638.000  459.000 3224.000 3261.000 2116.000 3547.000 1228.000 2909.000  763.000   32.000 1497.000 1321.000 4164.000 3047.000  613.000  671.000 1211.000 3011.000    0.000
 i51   44.000 4196.000 2572.000 2807.000 1585.000 2199.000 3882.000 3135.000  493.000 4285.000  549.000 3855.000 2799.000 3704.000 4157.000 3243.000 1705.000   49.000 3175.000  476.000 2541.000 2145.000 2690.000  932.000   80.000 1344.000  671.000 4147.000 2992.000 2071.000 1062.000  558.000 3959.000 1824.000 1664.000 4323.000 2246.000 2239.000  683.000 3500.000 2940.000  458.000 3636.000 2487.000 3373.000 3272.000 1536.000 4403.000  306.000 3877.000    0.000
 i52 3166.000 1062.000 2510.000  998.000 2623.000   54.000 1879.000  555.000 2953.000 2878.000 2031.000 3452.000 3186.000  805.000 3154.000   72.000 1637.000 3439.000 3384.000 3568.000 3226.000 3189.000 4133.000 2986.000 2978.000  338.000 2070.000   17.000 4025.000  112.000 1979.000 1942.000  956.000 1616.000 2228.000 2723.000  220.000 2626.000 3493.000 2469.000 2426.000 2767.000 2051.000 2418.000 2462.000 4241.000 2639.000 3116.000 3826.000  608.000 1462.000    0.000
 i53 2542.000 3324.000 1381.000  684.000 3359.000 3780.000  714.000 3649.000 1581.000 3536.000 4404.000 3196.000 2498.000 4030.000 3747.000 3000.000  851.000 1594.000 2256.000 3741.000 4308.000 1341.000  688.000  610.000 1741.000 2814.000 1522.000 4137.000 2670.000 3646.000  954.000 4025.000  356.000 2753.000 3929.000 4068.000 4323.000  288.000  291.000 2617.000 4026.000  451.000  296.000  682.000 1899.000  779.000 2446.000 1689.000 1883.000 2823.000 3327.000  358.000    0.000
 i54  320.000 3698.000 3454.000  826.000 3722.000 4283.000 4240.000 3112.000 1366.000  186.000 1273.000 4406.000  412.000  875.000 2679.000 2585.000 4022.000  823.000 2924.000 3377.000 2692.000 2555.000 2357.000  133.000 3149.000 3439.000 2485.000 1470.000 3332.000 2366.000 2440.000 3570.000 3247.000 2890.000 4324.000 1168.000  357.000 1228.000 1181.000  890.000 4029.000  493.000 3163.000 4381.000 1043.000 1593.000 1901.000 1231.000  999.000   55.000 3460.000 1355.000 1773.000    0.000
 i55 3043.000 1612.000 1620.000 2019.000 3490.000 4082.000   88.000 2735.000  289.000 1069.000 2454.000 2788.000 2218.000 1023.000 2198.000 4239.000 2724.000  139.000 3006.000 1471.000  714.000 3445.000 4311.000 2517.000 2245.000  595.000 3428.000 4342.000 2086.000 1318.000 3944.000 3842.000 1451.000 2224.000 2427.000 3295.000  369.000  327.000 2227.000 1154.000 1820.000  888.000  251.000  818.000 3561.000 3721.000 3855.000 2057.000 4433.000 1939.000 2975.000  824.000 1193.000 2110.000    0.000
 i56  945.000  158.000 3776.000 3336.000 4313.000 3504.000  730.000 2206.000 3750.000 1028.000 4344.000 3119.000 4056.000 1234.000 3588.000 1431.000 2966.000 1822.000 3665.000 2723.000  555.000 2829.000 1043.000 3772.000 1023.000 1620.000  501.000 3666.000  597.000 2080.000  500.000 1224.000 2320.000  244.000 3311.000 3856.000 4367.000 4336.000 3518.000 1968.000 1249.000 1805.000 2417.000 1737.000  425.000 1394.000 1706.000 1938.000 3870.000 1820.000 3530.000 2811.000 2918.000 4241.000 4164.000    0.000
 i57 3747.000 2794.000 1853.000  211.000  608.000 2995.000 1163.000 1480.000 1706.000 2464.000 3165.000 1502.000 2294.000   78.000   43.000  468.000   77.000 2904.000  362.000  533.000 3553.000 4370.000 3907.000  699.000  181.000 3359.000    9.000  671.000 1536.000 4180.000  612.000 1992.000 3981.000 4231.000 4028.000 1484.000 1627.000 3327.000 1281.000 4403.000 1584.000 3095.000 1548.000  852.000 3907.000  667.000 1625.000   38.000 3175.000 3836.000 2468.000 3739.000 2456.000 3290.000 1716.000 1512.000    0.000
 i58 4017.000 3624.000 3883.000 2553.000 3677.000 3569.000 1572.000 1998.000  703.000 3702.000 3655.000 2729.000 2949.000 2883.000 4413.000 2229.000 3697.000 2130.000  554.000 1027.000 3434.000 3464.000 4364.000 2258.000 4201.000  512.000 1940.000 1544.000  961.000 1861.000 2365.000 3829.000 3199.000 2026.000 3115.000 4279.000 2041.000 2871.000  494.000 1256.000  512.000 4155.000 3910.000 2757.000  319.000 1950.000 3426.000  838.000 3018.000  954.000 4277.000 3548.000 1820.000 2227.000 1248.000 3337.000  758.000    0.000
 i59 4153.000 1202.000 2318.000 3122.000 2244.000 3898.000 1908.000   43.000 4399.000 3831.000  190.000 3914.000 3083.000 1911.000  626.000 2234.000 4110.000 2995.000 4211.000 1924.000 1036.000 4031.000   65.000 2794.000 3699.000  995.000  142.000 2161.000  239.000 2584.000 3950.000 3851.000 2344.000 2718.000  108.000  880.000 2057.000  306.000 1607.000 2163.000 1726.000 2869.000 3529.000 3503.000  946.000   46.000 2522.000  118.000 3587.000 2579.000  485.000 4407.000 2567.000   84.000 3414.000 3584.000 1702.000 1900.000    0.000
 i60 1748.000 1648.000  608.000 3080.000 3452.000 2889.000 3531.000 2850.000 3359.000 2263.000 3350.000 3522.000 3272.000 2782.000   34.000  922.000 2077.000 3144.000 3308.000 1477.000 2007.000 1162.000 2078.000 3150.000 1856.000  640.000  337.000 1271.000 3506.000  903.000 1454.000 2362.000 3986.000  682.000 3048.000 3081.000 2407.000 4394.000 1484.000 2810.000  466.000 1805.000 2118.000 2337.000 1154.000 3542.000 1518.000 3938.000 1193.000 1686.000  556.000 3794.000 2786.000 1831.000 2582.000 2840.000 4260.000 3331.000  464.000    0.000
 i61 1254.000 1972.000 3252.000  716.000 1123.000 3108.000 2164.000 4117.000 2137.000 3753.000 3737.000 3837.000 2719.000 2479.000 1106.000 3572.000  320.000 1600.000 1019.000 3300.000 1482.000 4192.000  680.000 3363.000  509.000 2711.000 1900.000 4033.000 4186.000 1732.000 3066.000 3005.000 3896.000 2179.000 3656.000 4088.000 2277.000 1598.000   38.000 2718.000  133.000 4460.000 3081.000 3392.000 1374.000 3882.000 2501.000  793.000   77.000   36.000 3062.000 3279.000 2012.000  766.000 2525.000 2184.000 4293.000 1294.000 2124.000 3748.000    0.000
 i62 1594.000  281.000 1295.000  594.000  859.000 3051.000 2120.000 3818.000 2320.000 1106.000  468.000  739.000  926.000 1134.000  295.000 2128.000 2233.000  923.000 2297.000 1471.000  875.000 4288.000  820.000 2942.000  616.000  515.000  888.000 3256.000 4192.000 4259.000 2710.000 3105.000 4080.000 1191.000 3625.000 1147.000 2487.000  217.000 2914.000 3483.000 3980.000 4166.000 2325.000 3595.000 3951.000 3430.000 2777.000 2418.000 2380.000  421.000 3696.000 1251.000 2441.000 2562.000 4135.000 4184.000 4262.000  865.000 4222.000  220.000 2695.000    0.000
 i63 1714.000  949.000 1021.000  859.000  855.000 4323.000 3265.000 3954.000 1820.000 2594.000   94.000  159.000 3511.000 1453.000 2625.000 1277.000 2876.000 3238.000 2911.000 2646.000 1540.000  344.000  296.000 3457.000 4307.000 4455.000 3591.000  735.000 1831.000 4025.000  719.000 3302.000  781.000 2489.000   25.000 2554.000 3777.000  988.000 3759.000 3489.000 3026.000 4034.000 1848.000 1897.000   58.000 1846.000   79.000 2423.000 2199.000 1275.000  841.000 3925.000 3259.000 3437.000 3513.000 2576.000 3538.000 1323.000 1543.000 1556.000 2560.000 3713.000    0.000
 i64 3045.000  391.000  737.000  390.000  606.000 2004.000 2071.000  740.000 4239.000 2496.000 4362.000 3009.000 3731.000 1608.000 2280.000 4396.000 3834.000 3923.000 1899.000    9.000 3324.000 3344.000 4424.000 3394.000 4016.000 2012.000 2624.000 3006.000   57.000 4331.000 4043.000  201.000 3867.000 1513.000 2327.000 4334.000 3277.000 3827.000 2504.000  490.000  673.000 1173.000 3741.000 4299.000 3830.000 3438.000 1992.000 2358.000  668.000 3003.000 1911.000 3275.000   96.000  407.000 4108.000  952.000   59.000  895.000 1831.000 3757.000 1093.000 4274.000 2632.000    0.000
 i65 3653.000  463.000 3794.000  990.000 1192.000 4108.000  929.000  600.000 3619.000 3932.000  228.000  279.000 1814.000 3542.000 2436.000 3503.000 1487.000 1063.000 4231.000  303.000 2936.000 2708.000 2782.000 3982.000 1638.000 2724.000 4293.000  992.000 1136.000  798.000 3960.000 2175.000 1453.000  941.000 1206.000 3117.000  363.000 3262.000  460.000 2119.000 2658.000  558.000  862.000  735.000 2802.000 1799.000 2936.000  720.000  165.000 2595.000  101.000 4412.000 1069.000 4465.000  214.000 1231.000 2135.000  299.000   53.000 4345.000 1264.000 3072.000 3867.000 4221.000    0.000
 i66 3916.000 3974.000  415.000 3766.000 2192.000 2099.000 3056.000  211.000 2820.000 3551.000 1253.000 3305.000 2555.000 3312.000 2514.000 3422.000  262.000 4390.000 1387.000 3989.000 2971.000 3337.000 3986.000  401.000  482.000 3053.000 3313.000 2012.000  131.000 3359.000 2043.000  670.000 1219.000 3622.000 4211.000 3602.000 3098.000  490.000 3247.000   63.000  228.000 3014.000 4180.000 2386.000  573.000 4041.000 1351.000 2779.000 1661.000  818.000 2246.000 1415.000 4032.000 3647.000 4322.000 1073.000   41.000  922.000 4462.000 3790.000  633.000 3310.000  720.000 2014.000 2963.000    0.000
 i67 2422.000  231.000  360.000  627.000 2392.000  219.000 1280.000 1790.000 3243.000 1987.000 1587.000 2728.000 4231.000 1431.000 4330.000 3080.000  871.000 4339.000 1471.000   48.000 3867.000  163.000 1661.000 4260.000 3345.000 1186.000  256.000 3980.000 1593.000 1913.000 1604.000 3871.000  618.000 2207.000 1304.000  886.000 2139.000 3822.000 3804.000 1568.000 3983.000 2302.000 1580.000 2028.000  328.000 1039.000  324.000 4465.000 4425.000 3528.000 2887.000 2036.000 3456.000  797.000 2594.000 3060.000 2270.000 4156.000  651.000  208.000 3002.000 3202.000  164.000 2314.000  208.000 4154.000    0.000
 i68 1921.000 3067.000  863.000 1985.000  208.000 2116.000 2862.000 2448.000 3969.000   14.000  833.000  619.000  560.000 3784.000  230.000 3642.000 4452.000 1200.000 1749.000 1701.000 1109.000  803.000 1904.000 2703.000 3642.000  428.000 4404.000 2296.000 2185.000 1334.000 3888.000 1530.000 2935.000 2092.000 1360.000 1412.000 2361.000 2238.000 3831.000 2675.000 2911.000  765.000 1280.000 2000.000  845.000  343.000 3289.000 1631.000 2275.000 2851.000 2943.000 2491.000  245.000  855.000  438.000 3617.000 2871.000  551.000  885.000 1457.000 2585.000  947.000 2252.000 3356.000  543.000  181.000  704.000    0.000
 i69  495.000 3805.000 3538.000 3268.000 2166.000 2675.000 4061.000 3139.000  661.000 2132.000 3050.000 2049.000 3251.000 2777.000 2245.000 2236.000 1291.000 3815.000 2460.000  574.000  189.000 3510.000 1248.000  339.000 1660.000  930.000   96.000 1099.000 4417.000  633.000 4065.000 3108.000 2634.000 1949.000  338.000 1329.000 2968.000  473.000  293.000 3930.000 1575.000 1173.000 2614.000 2572.000 3857.000 4253.000  458.000 2453.000 3108.000 1252.000 3771.000 2395.000  921.000 2303.000 4134.000  653.000 3913.000 2705.000 1592.000 3793.000 4265.000  641.000 1243.000 4201.000  961.000 2836.000 2401.000 4096.000    0.000
 i70 1584.000 2754.000 2113.000 2626.000 2122.000 2527.000 3637.000 2654.000  296.000 1724.000 3538.000 3789.000 4014.000 2381.000 3246.000  388.000 2861.000 3030.000 3983.000  855.000 3908.000  399.000 2652.000 3129.000  466.000  798.000  589.000 1118.000 1554.000  649.000 2212.000  149.000 1393.000 1344.000 1865.000 1595.000 1830.000 3117.000 2029.000   51.000 2671.000  519.000 1702.000  234.000 2475.000 2307.000 3135.000 2304.000 3534.000 1842.000 1716.000  330.000 2028.000 3516.000 3042.000 3901.000 2994.000 3699.000 2128.000  603.000 2799.000 2322.000   43.000 4204.000  566.000 4183.000  107.000 1155.000 3236.000    0.000
 i71  353.000  877.000 3316.000 2535.000 3815.000  982.000 1004.000 3625.000 3845.000 3326.000 1538.000 4074.000  589.000 2221.000  457.000 4421.000 3651.000 4394.000  226.000 2395.000 1968.000 2084.000 1283.000 2747.000 2906.000 4356.000  607.000 1423.000 1128.000 1954.000 4433.000  671.000 2405.000 2033.000 1079.000 3357.000 3406.000 1233.000 1200.000 2551.000 3862.000  323.000 3825.000 3475.000  401.000 2182.000 1041.000 3509.000 1763.000 4175.000 2403.000   38.000 2599.000 4296.000 2865.000  189.000 3925.000 1182.000  248.000  530.000 4439.000 1764.000 2319.000 3232.000  584.000 3159.000 2127.000 1925.000 4231.000  415.000    0.000
 i72 3550.000 1678.000 3179.000 1298.000  932.000 3782.000 2921.000 3933.000 2356.000 3971.000 4199.000 3909.000 2994.000  300.000 1441.000 2727.000  321.000   98.000 2760.000 3539.000   74.000 3404.000  843.000 2147.000 2853.000 1609.000  304.000  243.000 3859.000  306.000  298.000 1647.000 3366.000 1747.000 3573.000 3924.000 2967.000 3662.000 3368.000  707.000 1276.000  627.000  678.000 2965.000  531.000   84.000 2057.000   96.000 2292.000 3979.000 2609.000 2117.000 3455.000    4.000  270.000 3345.000 1192.000  700.000 2334.000 3963.000  559.000 2165.000 2327.000 2703.000 3542.000 3836.000  811.000 1563.000 2127.000 3804.000 2520.000    0.000
 i73 3930.000   58.000  647.000 3556.000 2672.000  496.000  490.000 3031.000  561.000 3053.000  897.000 1563.000 4053.000 3696.000  640.000 3336.000  808.000 2585.000 4360.000 1826.000 2548.000 1612.000 3088.000 1450.000  768.000 1169.000   70.000 3646.000 1718.000 2507.000 2701.000 4229.000 3700.000 2748.000  359.000  206.000 4323.000 1891.000  708.000 1462.000 4157.000  362.000 1790.000  424.000  311.000 1049.000 1431.000 4459.000 1562.000 3437.000 3865.000 2044.000 4324.000 3316.000 3886.000  362.000 3063.000 1598.000  692.000 3084.000 1924.000 2382.000 4192.000 1281.000 2589.000 3787.000 2896.000 1706.000 4198.000  506.000  899.000  207.000    0.000
 i74 1629.000 3655.000 3763.000 4054.000 4252.000  298.000  267.000 2916.000 3855.000 4108.000 2199.000 3139.000 2595.000  610.000   96.000 3653.000 3957.000 1795.000 3426.000  842.000 1928.000 4417.000 3287.000 1183.000 4403.000 1336.000  255.000 4453.000 2124.000 1172.000 3324.000 2000.000 3996.000  364.000  363.000 1494.000 2190.000  334.000 2403.000 1682.000 1975.000 2324.000 2512.000 3738.000 1464.000  887.000  570.000   15.000 2891.000 4224.000 2698.000 1062.000 3389.000 1629.000 3001.000 3078.000 2013.000 3459.000 2637.000 3164.000 1407.000 2945.000 1609.000 3876.000 1741.000 1931.000  243.000 3937.000 1899.000  594.000 3556.000 1550.000 4188.000    0.000
 i75 4367.000  594.000  604.000 1934.000 4151.000 2943.000 4400.000 1507.000  935.000  995.000 3772.000 3850.000 2510.000 2096.000 3878.000  693.000 1578.000 2984.000   19.000 1035.000  775.000  938.000 2795.000 3424.000 4040.000 2171.000  955.000 4078.000 2665.000 1603.000 3729.000 3448.000   53.000 2888.000 1812.000   35.000 1290.000 1011.000 4125.000  406.000 3896.000  686.000 3793.000 3821.000 4244.000 4066.000   77.000 1660.000 4336.000 1783.000 2633.000 2397.000 3400.000 3829.000 1830.000 2680.000 1368.000 2634.000 1610.000 2513.000 2095.000 3054.000 1487.000 2947.000 2890.000 3058.000 2942.000  589.000 3873.000 2611.000 3122.000 3806.000 1262.000 1458.000    0.000
 i76 2480.000 2096.000 1407.000  334.000 1890.000 3261.000 3012.000 2391.000 1419.000 1484.000 4210.000 1442.000 2849.000 2453.000 3540.000 3073.000 1441.000 1728.000 2304.000 1124.000 2818.000 1804.000   69.000  603.000  841.000 3282.000  871.000 4072.000  161.000  677.000 4227.000 3211.000 2287.000 1078.000 2691.000 3483.000  969.000 4182.000 3387.000 2099.000 1390.000 4228.000  759.000 2707.000  200.000   16.000  570.000  939.000  200.000 1489.000 1859.000 2898.000 4259.000 2317.000 3546.000  473.000 1312.000 4255.000 3222.000 1370.000 3725.000 2774.000  589.000 3574.000  821.000 1415.000 3286.000 3582.000 2245.000 1727.000 1518.000 4417.000 3689.000  173.000 1816.000    0.000
 i77  128.000 2277.000 2429.000 1319.000 2710.000  863.000 3182.000  804.000 1351.000 2473.000 3946.000 3293.000 1670.000  850.000 1390.000  891.000 1301.000 3368.000 2656.000 3139.000  944.000 3509.000 1050.000 2025.000 2716.000  583.000 3426.000 1359.000 2442.000  349.000  672.000  937.000 3782.000 3159.000  575.000 1583.000 3029.000  155.000  464.000 1917.000 1792.000 3585.000 3505.000 3975.000 4229.000 1391.000 3384.000 4011.000  486.000 3632.000 1556.000  338.000 2916.000 4361.000 4405.000 2122.000 2927.000 2623.000 2296.000 2555.000  152.000 1481.000 4069.000 3485.000 3380.000 2843.000 1325.000 1978.000 2678.000 4221.000 4332.000  179.000 2816.000  822.000  748.000 1352.000    0.000
 i78 1222.000  298.000 4011.000  303.000 2172.000 2209.000 4083.000 3698.000 2013.000 1440.000 4287.000 1497.000 2858.000  290.000  763.000 1663.000  233.000 3088.000 3219.000 1027.000 2678.000  222.000 4459.000  581.000 3308.000 3814.000 1038.000  706.000 1291.000 1131.000 2621.000 3476.000 2491.000 1318.000 1031.000 1587.000  279.000  106.000 2770.000 3401.000 3887.000  363.000 3744.000 3168.000  388.000 1951.000 3945.000  648.000 3562.000 3425.000 4124.000 2012.000 1773.000 3052.000  589.000 1089.000  495.000 2881.000  651.000 2641.000 3633.000 1326.000 3505.000 3391.000 4070.000 3800.000 2186.000  548.000 4309.000 1009.000 1563.000 1473.000 1392.000  869.000 1606.000 1273.000 1760.000    0.000
 i79 1263.000 3419.000   61.000 3131.000 1564.000 4003.000 2844.000 2965.000 4033.000 2026.000 3442.000 1647.000  256.000   22.000  712.000  466.000 4152.000  925.000 2481.000 3327.000 4001.000  805.000 3086.000 3927.000  642.000 1989.000 4138.000 3090.000  174.000 2524.000  682.000 1850.000 4356.000 2168.000 1903.000  799.000 2571.000 2523.000  927.000   67.000  779.000 3402.000 2805.000 3312.000 1310.000 4412.000 2335.000  202.000 3915.000 3873.000 3417.000 1566.000 3114.000  228.000  174.000 1071.000  108.000 1000.000 2067.000 3504.000 2548.000 3817.000 1342.000 1189.000 1935.000 2678.000   21.000 1473.000 3773.000 1517.000  859.000 4469.000 3716.000 3753.000 2590.000 1601.000 2576.000 4025.000    0.000
 i80  560.000  936.000 2095.000 2706.000 3209.000 1277.000 2727.000 2422.000 3413.000 2480.000 3643.000  893.000  745.000 4142.000 1208.000 4294.000 1241.000 2021.000 4251.000  542.000 1730.000 1788.000 1210.000 1134.000 3669.000 3937.000 3993.000 2986.000 1128.000 3742.000   76.000 1904.000  926.000 2816.000 3662.000 1349.000  821.000 1008.000  845.000 1600.000 3399.000 1160.000 2233.000  547.000 4063.000 2175.000 3368.000 3971.000 4124.000 3953.000  637.000 3801.000 2065.000 3447.000 1085.000  539.000 3333.000 2868.000 1794.000 2593.000 1466.000 1448.000 3268.000 3120.000 3679.000 3878.000 4082.000 1705.000 1463.000 2161.000 2611.000 3457.000 2845.000  462.000 4454.000  825.000 3546.000 4441.000  751.000    0.000
 i81  619.000  558.000 1839.000 1006.000 2460.000 4410.000 1343.000 3837.000 3171.000 2472.000 1695.000 2031.000  447.000 1801.000 2692.000 2207.000  179.000 1364.000 3298.000 3769.000 3509.000 1242.000 1714.000 3528.000 1336.000 4191.000 3389.000 2862.000 2276.000  878.000 3305.000 3366.000  896.000 3068.000 1611.000 2290.000  920.000  701.000  400.000 3874.000 4164.000 1564.000  517.000 4430.000  742.000 3338.000 4093.000 1000.000 3988.000 3282.000 1515.000 2654.000  985.000 4128.000 4379.000 2926.000 2437.000 3967.000 3636.000 1154.000 1989.000 1164.000 3033.000 2810.000  823.000 1013.000 3076.000 3695.000  719.000 1821.000 1377.000 1385.000 2661.000 2939.000 3822.000 2265.000 1489.000 4248.000 4266.000 2907.000    0.000
 i82  238.000 4402.000 3304.000 3863.000 3673.000 3063.000  655.000 3472.000  948.000 2629.000 1166.000 2794.000 3464.000 2184.000 3283.000 3996.000 1133.000 2520.000 1675.000 2738.000 3682.000  776.000 1478.000 3882.000  686.000 3442.000  885.000 1216.000 2393.000 2206.000 3969.000 1304.000  958.000 1101.000  194.000  216.000 2320.000  581.000 3812.000 2083.000 3531.000 3265.000 4120.000 2217.000  244.000  129.000 3655.000 1897.000 1170.000 2061.000 1553.000 1086.000 3417.000   33.000 1421.000 2919.000 2673.000 3151.000 2360.000 2470.000 3027.000 1419.000 4330.000 1256.000  659.000 2319.000 1662.000 1709.000 1102.000 3949.000  234.000 2270.000  756.000  235.000 2643.000 2810.000 2614.000  629.000 1924.000 2054.000  833.000    0.000
 i83 1203.000 3721.000 4374.000  559.000  372.000 2970.000 1604.000 1448.000   21.000 3316.000 1026.000 2189.000 1804.000 3023.000 1498.000 2839.000 1854.000 2565.000  232.000  936.000 3910.000 1176.000 1176.000 2393.000 3213.000 1533.000  383.000  653.000 3823.000 2343.000  712.000 1103.000 2148.000 4366.000 1602.000  754.000 4232.000  611.000 2953.000 2877.000  204.000 2416.000 4236.000 1654.000  282.000 2176.000 1593.000 3381.000 2910.000 3985.000 2094.000  657.000 3760.000  319.000 1004.000 2184.000 2798.000 1593.000  651.000 3046.000 3443.000 4292.000 2436.000 2518.000 1443.000  931.000  402.000 4276.000 3606.000 3774.000 3961.000 2515.000 1167.000 1403.000 3665.000  624.000 3287.000 3996.000 3897.000  606.000 1638.000  921.000    0.000
 i84 3609.000 1754.000  291.000 3384.000 3402.000  465.000  999.000  249.000 4462.000 2886.000 2318.000 2662.000 2330.000 1050.000  711.000 1782.000 3687.000 3878.000  609.000  254.000 2207.000 3467.000 2323.000  200.000 3206.000 3286.000 3129.000 2537.000  305.000 2563.000  469.000  120.000 1075.000  918.000 3038.000 3425.000  575.000 1493.000 3329.000 1100.000 1277.000 3897.000 1478.000 1780.000 2117.000  595.000 4137.000 3192.000 1683.000 3731.000 1230.000 1885.000 1532.000 1777.000 3671.000 2482.000   76.000 3060.000 3801.000 2817.000 2879.000  906.000   61.000 4131.000 2027.000 2647.000 2922.000  703.000  217.000 2937.000 2476.000 2840.000 1456.000 3347.000  116.000 1495.000 1415.000  673.000 2484.000 2903.000 3644.000 2590.000 3286.000    0.000
 i85 2656.000 2225.000 4232.000 1602.000 1773.000 1084.000 3075.000 1418.000 2613.000  798.000 2842.000 2485.000 3872.000 1410.000  839.000  307.000  376.000 4285.000 1161.000 4214.000 1408.000  995.000 3123.000  616.000 1180.000 2705.000 1896.000   82.000 2931.000 1900.000 4449.000 4024.000 3270.000 3728.000 4105.000  739.000 1801.000  701.000 2570.000 2399.000 2958.000 3278.000 4275.000 2911.000 3366.000 2083.000 3376.000 3925.000 2653.000 3254.000 3580.000 3597.000  995.000  772.000 3332.000 1746.000 4252.000 2860.000 3652.000  719.000 2167.000  182.000 1969.000  273.000  241.000 2145.000 3462.000 2663.000 3799.000   69.000 1691.000 3670.000 2022.000 3442.000  757.000 4437.000 2969.000 3524.000 3677.000 4105.000 2766.000  692.000 1685.000  897.000    0.000
 i86 1840.000 1473.000 4313.000  872.000  563.000 1688.000 1605.000 1097.000 1379.000 3827.000 1609.000 3872.000  199.000 4268.000 3447.000  613.000  268.000 4431.000  212.000 3613.000   87.000  593.000 1139.000 1599.000 1048.000 1408.000 2663.000  510.000 2231.000    1.000 2278.000  790.000 2528.000 2982.000  930.000 2369.000 2278.000 1733.000 2693.000 2574.000  988.000 1028.000 2330.000  853.000 1217.000 1269.000 3206.000 2626.000  294.000 2719.000  709.000 3351.000 3321.000 4334.000 3179.000 3740.000 1227.000 3721.000 2531.000 1629.000 1480.000 2068.000 4287.000 2945.000 1784.000  721.000  761.000  720.000 2769.000 2236.000 2601.000  617.000 4078.000  156.000 3841.000 1568.000 3909.000 1839.000 3709.000 4314.000  117.000  488.000  780.000 3143.000 2901.000    0.000
 i87 1355.000 1253.000 3057.000 2449.000  479.000 2871.000 2401.000  416.000  447.000  530.000  992.000 2295.000  698.000   15.000  832.000 2195.000 1728.000 1962.000 1005.000 3625.000 1799.000 2976.000  997.000 4008.000 4020.000 4384.000 1121.000 1953.000 1850.000  416.000   33.000 1768.000  250.000 1173.000 4039.000 4179.000 2498.000 1762.000 1747.000 2647.000 2339.000 2190.000 2638.000 4456.000 2547.000 3100.000 3288.000  977.000 1016.000  878.000 3756.000  946.000 4029.000 3273.000 2011.000 3217.000 3633.000  735.000 2705.000 1240.000 1992.000 4074.000 1476.000  686.000  887.000 1419.000 1725.000 4326.000 2877.000 1025.000 3644.000 4220.000 3586.000  819.000 3623.000 1429.000  434.000 3744.000  386.000 2673.000 4328.000 3188.000 2955.000 3590.000 3882.000 2248.000    0.000
 i88 3656.000 2680.000  345.000 1690.000 3562.000 2538.000 3862.000 2017.000 1611.000 3460.000 2362.000  951.000  905.000 4380.000 1407.000 2747.000 2022.000 2665.000 2752.000 2414.000 1727.000  342.000 1518.000 1297.000 3150.000 4421.000 1878.000 2725.000 2144.000  844.000  492.000  663.000 1522.000 2044.000 1484.000 3389.000 1045.000 1289.000  312.000 1462.000 3887.000 3339.000 4155.000 2660.000 4384.000 2445.000   60.000 3710.000  381.000 1977.000 3711.000 4361.000 4369.000  873.000 1457.000 1427.000 1178.000 4308.000 3198.000 1305.000 1373.000 1602.000 1680.000 4035.000 1936.000 2772.000  877.000 2662.000 3962.000 3692.000 2650.000  689.000 3861.000 4352.000   82.000 2295.000  427.000 3930.000 2994.000  133.000 1240.000 4076.000  340.000 3982.000 4144.000  838.000 1441.000    0.000
 i89 3259.000 1564.000  935.000 2766.000 3896.000 2336.000 1302.000 3486.000 3038.000 2663.000  711.000  104.000 2986.000 4460.000   41.000 2652.000 1424.000 4350.000 3845.000 1363.000 1155.000 3814.000 3609.000 4234.000 3645.000 1930.000 2680.000 1422.000 4206.000 2872.000 3188.000  544.000 2724.000 3526.000  957.000 1189.000 2935.000 3966.000 1909.000 3803.000 1881.000 3603.000 2638.000   11.000 2867.000 2250.000 2367.000  311.000 2809.000  501.000 4104.000 4019.000 3020.000 3624.000 1229.000 3060.000 2309.000 2620.000 2573.000  968.000 2301.000  757.000 2011.000 4071.000 1491.000 3261.000  914.000 2887.000 1462.000  751.000 2491.000 1671.000 3811.000 1293.000 2005.000 3339.000    4.000 3688.000  669.000 1630.000  596.000 1950.000   40.000 2421.000 4271.000 2114.000 2126.000  299.000    0.000
 i90 3116.000 4160.000 3801.000   32.000 1682.000 4153.000 1058.000 3818.000  231.000 3553.000 2782.000 2686.000 2320.000 3999.000 3478.000  713.000  274.000 1436.000 3676.000 1198.000 3997.000 4310.000  140.000 3177.000  535.000  692.000 4182.000  732.000 3836.000 2282.000 4247.000 2364.000 3328.000 2783.000 3414.000 2699.000 3490.000  647.000 3061.000 4086.000 2478.000 1403.000  550.000  641.000 3946.000  244.000 3446.000 3049.000 4032.000 2823.000 3860.000 4014.000  493.000 2870.000 3559.000 3175.000 1044.000 2658.000 2660.000 1755.000 1220.000  526.000  403.000 4090.000 3750.000 1752.000 2499.000 1838.000  872.000 4144.000 2472.000 2074.000 2006.000 2210.000 2296.000 1923.000 4314.000 4244.000 1372.000 2804.000 2624.000 4142.000 3543.000 4016.000 3847.000 1020.000 2594.000 1433.000 2857.000    0.000
 i91 3719.000  361.000  448.000 4299.000  300.000 1050.000   40.000    6.000 1832.000 1016.000 1213.000 4100.000 4049.000 2807.000 2080.000 3674.000 4170.000 2092.000 4396.000 1364.000 2127.000 1078.000 2016.000 4084.000 3930.000 1482.000 1139.000 3775.000 3141.000 2185.000  769.000 1391.000 3258.000   10.000 3049.000 3099.000 1112.000 1275.000 4069.000 2843.000 3877.000 3509.000 3933.000 1383.000 4111.000 2330.000 2160.000 3382.000  653.000 3072.000 3629.000 2373.000 3868.000 3650.000 3975.000 3818.000 1637.000 3579.000 4458.000 1417.000 2636.000   79.000  438.000  657.000 2068.000 3671.000 4084.000 1697.000 1983.000 1811.000 2194.000 2999.000 3574.000 1253.000 1335.000 1751.000 3312.000  798.000 3255.000 2761.000 3188.000 3806.000 2038.000 2047.000 4171.000   44.000 3080.000 2043.000 1878.000 4352.000    0.000
 i92 3873.000 3989.000 3033.000 1141.000 3590.000 1466.000 2107.000 3305.000  155.000 3356.000 1105.000 1971.000  828.000 1093.000 1985.000 4278.000 2680.000  227.000  715.000 3251.000 1925.000 3620.000 4119.000 1768.000   61.000 1095.000 3010.000 1546.000 2095.000 2497.000 4168.000 3771.000 3403.000 1004.000 3426.000 1038.000 1499.000 3128.000 1937.000  309.000 2585.000 3390.000 2797.000 3180.000 3305.000  187.000  154.000 2114.000 4051.000 3925.000  122.000 1419.000 3363.000 3735.000  638.000 4398.000 3265.000 2682.000 4139.000  364.000 3840.000  355.000 2034.000 3433.000 4086.000  869.000 2064.000 4154.000   70.000 3932.000 2515.000 3616.000 3707.000 3542.000 1126.000 3414.000 1014.000 3998.000   70.000 2835.000  557.000 2815.000 3697.000 3875.000 1474.000 2748.000 3159.000 2018.000 2009.000 4055.000  610.000    0.000
 i93 2413.000 3782.000  670.000 1169.000 3451.000 4141.000 1105.000  319.000 3282.000 3700.000 1447.000  344.000  336.000 3507.000 1158.000 3046.000 3854.000  452.000 1441.000 2590.000   39.000  676.000 2835.000  986.000 3267.000  273.000 1093.000 1142.000 4212.000 1527.000 3491.000 1399.000  948.000  928.000 1072.000  149.000 2086.000 3694.000 3625.000 2308.000 2980.000 2171.000 4406.000 1741.000 3506.000 3452.000 1486.000 3869.000 4239.000  612.000  558.000 2290.000 4203.000 3424.000 3703.000 3051.000 3939.000 3124.000 1421.000 2985.000  717.000 3185.000 4441.000  174.000 2521.000 3314.000  724.000 1384.000 3828.000  441.000 4218.000  629.000 1966.000 2122.000 2814.000 4344.000 1300.000 3674.000 1167.000 1186.000 2960.000 3370.000 3859.000 1462.000  423.000 2997.000 2470.000 3168.000  664.000 1737.000  178.000 2901.000    0.000
 i94 2100.000 1133.000 3426.000  237.000  440.000  669.000 2334.000 3872.000 1966.000 3618.000 2061.000 1238.000 1659.000 3251.000 3296.000 2770.000 1682.000 1388.000  469.000  815.000 1882.000  478.000 1404.000  638.000 2123.000 4219.000 2504.000 2052.000  485.000  160.000 1988.000 2164.000  300.000 3860.000  154.000 2501.000  168.000 3888.000 2648.000 2744.000 3440.000  656.000 3236.000 3700.000 4059.000 2353.000 2023.000 3843.000 3804.000  324.000  962.000 4458.000  417.000  860.000 1286.000  282.000 1517.000 4123.000   13.000  443.000 1167.000 1927.000 4337.000 2527.000  164.000  301.000 1932.000 3291.000 1487.000  112.000 3113.000 1672.000  808.000 3588.000 3042.000 2400.000 1892.000   90.000 3153.000 1091.000 3093.000   60.000 2293.000  425.000 4200.000 3456.000 2821.000 2256.000 2356.000  480.000  424.000 1869.000 2887.000    0.000
 i95 1699.000 3960.000 3399.000 4175.000  979.000  520.000 4108.000   93.000 2727.000 4119.000 4033.000 2147.000 2310.000  185.000  609.000 2591.000 2856.000 1084.000 3838.000  924.000 3368.000 2148.000 1997.000 4119.000 3303.000 4382.000 2750.000  283.000 1510.000  727.000 3641.000  582.000 3121.000 1611.000 2936.000 1100.000   39.000 2373.000 1794.000 4315.000 2485.000 2689.000 3795.000 1305.000 3060.000 1718.000 2201.000 1650.000  421.000 2851.000  101.000 2309.000 2048.000 3900.000 1943.000  927.000 1253.000  150.000 3184.000 2414.000 3194.000 1047.000 4233.000 3923.000 2494.000 1977.000 3478.000  750.000  758.000 3626.000  232.000 2701.000 4395.000 2335.000 3275.000 1650.000 2182.000  129.000 3281.000 4398.000  989.000 2340.000 3027.000 1987.000 1585.000 3201.000 2780.000 1796.000  574.000 4096.000 1151.000 2563.000 1395.000 2912.000    0.000
 i96 1717.000  475.000  198.000 2172.000 3165.000 3083.000 3306.000 1029.000  526.000 2548.000  681.000 1067.000 4168.000  161.000 2795.000 2463.000 2757.000 1272.000   47.000 3353.000 4404.000 2924.000 1563.000  223.000 1776.000 1403.000 2277.000  128.000  486.000 2342.000  464.000 1599.000 1452.000  737.000 2340.000 4294.000 3317.000 3691.000  453.000 3755.000 1018.000  307.000  335.000 4469.000 3497.000 4334.000 4079.000 3363.000 1338.000 1075.000 3411.000 2132.000 1314.000  635.000  130.000 3460.000 2983.000 1896.000 4202.000 1752.000 2825.000 3765.000 2982.000 3287.000 2000.000 2234.000 1917.000  750.000  991.000 3634.000  721.000  442.000 2895.000 1107.000 1723.000 2675.000  872.000 1214.000 1089.000  933.000 4306.000 2173.000 2142.000 3216.000 4311.000 3436.000 2054.000 2598.000 3181.000 1714.000 2715.000  377.000 1860.000 1505.000 3537.000    0.000
 i97 4022.000  167.000 3532.000 2986.000   41.000 1271.000  580.000 1855.000 1855.000 4126.000 4400.000 4182.000 2844.000 4327.000  812.000 3413.000 1625.000 2838.000 3695.000 3350.000 3733.000 4032.000 2852.000 1100.000 4280.000 1761.000  757.000 3172.000 2304.000   57.000 3900.000   86.000 2339.000 2451.000 3647.000 3957.000 3359.000  866.000 3424.000  573.000 3152.000  917.000 3025.000  386.000  812.000 1336.000  498.000 3898.000 2274.000 2466.000 2767.000 2042.000 3025.000  189.000 1133.000 3673.000 2983.000 3040.000 4429.000  832.000 3345.000 1143.000  716.000 3807.000 1434.000 3215.000 2309.000 1372.000 4454.000 3263.000  544.000 1704.000  538.000 2671.000  640.000 2688.000  109.000 1549.000 2621.000 4161.000 2788.000 2199.000  569.000 3164.000  561.000 2240.000 1979.000  562.000  337.000  502.000 2007.000  208.000 1381.000  423.000 4267.000 2610.000    0.000
 i98 2970.000 1227.000  657.000 3485.000 3756.000 3663.000  708.000 1987.000 3993.000 3286.000 3157.000 1689.000  501.000  393.000 3551.000 4316.000 3198.000 3009.000 3571.000 1427.000 2291.000   36.000 2610.000 2395.000 3119.000 4457.000 3824.000 1109.000 4243.000 2231.000 4364.000 3363.000 2447.000 2752.000 4364.000 2273.000  516.000 2426.000 1008.000 2026.000 4128.000  142.000 1568.000  461.000 2572.000 1896.000  823.000  363.000 2203.000 4315.000 4017.000 3307.000 3144.000 2381.000 4236.000  462.000   87.000 2581.000 2376.000 1248.000 2482.000 3045.000 1513.000 3352.000 1280.000 3635.000 1017.000 1190.000  672.000  668.000 1137.000  692.000 3751.000 2937.000  306.000  676.000 1708.000 3690.000 1276.000 2168.000 2144.000 2021.000 2673.000 3016.000 1683.000 1840.000 3182.000 2654.000 4182.000 2389.000 2790.000 2365.000  705.000 2752.000 1338.000 2207.000 1452.000    0.000
 i99 4436.000 3510.000 2441.000 3575.000 3691.000  833.000  694.000 3056.000 3569.000 1045.000  138.000  961.000  211.000 2324.000  422.000 3127.000  546.000  658.000 3341.000 4456.000 4370.000 3557.000  546.000 3803.000  959.000  724.000  253.000 1174.000 3621.000  999.000   64.000 3013.000 4094.000 3200.000  299.000 2204.000  389.000  724.000 3448.000  830.000 1640.000 2488.000 2342.000  264.000    7.000 4188.000 1263.000 1325.000 3166.000 1597.000 2136.000  339.000  604.000 1332.000 1173.000 3466.000 3356.000 2205.000 2539.000 3374.000 1388.000 1430.000 4197.000 3070.000 2298.000 4146.000  522.000 1461.000 3426.000  736.000 4163.000  745.000 3007.000 2330.000 1646.000  122.000 2870.000  948.000 1258.000 2842.000  814.000 1630.000 1593.000 2689.000  127.000 1721.000 1367.000 3215.000 4442.000  424.000 1283.000  648.000 3143.000  238.000  825.000 1846.000 2984.000 1641.000    0.000
i100  674.000 2895.000  319.000  665.000 4383.000   53.000 2330.000  625.000 3964.000 1126.000 1694.000 1706.000 2850.000 1020.000  241.000 2210.000 2535.000  132.000  619.000 1583.000  626.000 2417.000 3339.000 3303.000  493.000  724.000 2632.000 4462.000  887.000 2437.000 4112.000  372.000 4375.000  522.000 1969.000 2723.000 2241.000  481.000  127.000 2652.000 3122.000 1201.000 4462.000 2830.000 1151.000 2680.000 3407.000 4126.000 3905.000 1232.000  808.000 3040.000 3667.000  810.000 1256.000  753.000 2462.000 1724.000  731.000  267.000  904.000 3920.000 2450.000 4132.000 1627.000 2684.000  668.000 4309.000 3062.000 2038.000  167.000 1883.000 2346.000  953.000 2755.000  458.000 3618.000 1643.000  801.000 3340.000 1971.000 2049.000 3800.000 1391.000 1327.000  295.000 3688.000 1745.000  897.000  161.000 3704.000 1001.000 1596.000 3779.000 2668.000 3644.000 4357.000  909.000 3852.000    0.000
